# Supplementary material for: Whole-genome amplification in double-digest RADseq results in adequate libraries but fewer sequenced loci
Source: PeerJ. 2018 Jul 17;6:e5089. doi: 10.7717/peerj.5089 (PMC6054070; doi:10.7717/peerj.5089)
Supplement: Supplemental Information 1 [file peerj-06-5089-s001.zip]

Archive with 5 entries (5 files):
- params-Anchylorhynchus.txt
- params-Andranthobius.txt
- params-Celetes_impar.txt
- params-Microstrates_bondari.txt
- params-Microstrates_ypsilon.txt
