# Supplementary material for: Whole-genome amplification in double-digest RADseq results in adequate libraries but fewer sequenced loci
Source: PeerJ. 2018 Jul 17;6:e5089. doi: 10.7717/peerj.5089 (PMC6054070; doi:10.7717/peerj.5089)
Supplement: Supplemental Information 2 — This folder includes raw genetic data in the form of ipyrad *.loci files as well as code to produce bowtie2 alignments and to calculate sample statistics such as number of reads, number of loci, heterozygosity and pairwise distances. [file peerj-06-5089-s002.zip]

Archive with 51 entries (42 files):
- code/
- code/.DS_Store
- __MACOSX/
- __MACOSX/code/
- __MACOSX/code/._.DS_Store
- code/contamination/
- code/contamination/.DS_Store
- code/contamination/clusters/
- code/contamination/clusters/.DS_Store
- code/contamination/clusters/count.sh
- code/contamination/clusters/counts.txt
- code/contamination/clusters/do_all_counts.sh
- code/contamination/final_dataset/
- code/contamination/final_dataset/.DS_Store
- code/contamination/final_dataset/count.sh
- code/contamination/final_dataset/counts.txt
- code/contamination/final_dataset/do_all_counts.sh
- code/contamination/reads/
- code/contamination/reads/.DS_Store
- code/contamination/reads/count.sh
- code/contamination/reads/counts.txt
- code/contamination/reads/do_all_counts.sh
- code/contamination/references/
- code/contamination/references/samples_no_wga.txt
- code/contamination/references/to_bowtie_db.sh
- code/README.md
- code/wga_comparisons/
- code/wga_comparisons/.DS_Store
- code/wga_comparisons/Anchylorhynchus.loci
- code/wga_comparisons/Andranthobius.loci
- code/wga_comparisons/Celetes_impar.loci
- code/wga_comparisons/do_tabulate.sh
- code/wga_comparisons/do_tabulate_snps.sh
- code/wga_comparisons/Microstrates_bondari.loci
- code/wga_comparisons/Microstrates_ypsilon.loci
- code/wga_comparisons/pairwise_N_loci_total.csv
- code/wga_comparisons/pairwise_N_loci_withgaps.csv
- code/wga_comparisons/pairwise_N_matching_nuc.csv
- code/wga_comparisons/pairwise_N_nuc_gaps.csv
- code/wga_comparisons/pairwise_N_nuc_total.csv
- code/wga_comparisons/pairwise_snps_N_loci_total.csv
- code/wga_comparisons/pairwise_snps_N_loci_withgaps.csv
- code/wga_comparisons/pairwise_snps_N_matching_nuc.csv
- code/wga_comparisons/pairwise_snps_N_nuc_gaps.csv
- code/wga_comparisons/pairwise_snps_N_nuc_total.csv
- code/wga_comparisons/pairwise_snps_N_same.csv
- code/wga_comparisons/sample_info_new.csv
- code/wga_comparisons/sample_info_new_snps_WGA.csv
- code/wga_comparisons/sample_info_new_WGA.csv
- code/wga_comparisons/tabulate_s7_stats.py
- code/wga_comparisons/tabulate_s7_stats_snps.py
