# Supplementary material for: Whole-genome amplification in double-digest RADseq results in adequate libraries but fewer sequenced loci
Source: PeerJ. 2018 Jul 17;6:e5089. doi: 10.7717/peerj.5089 (PMC6054070; doi:10.7717/peerj.5089)
Supplement: Supplemental Information 2 — This folder includes raw genetic data in the form of ipyrad *.loci files as well as code to produce bowtie2 alignments and to calculate sample statistics such as number of reads, number of loci, heterozygosity and pairwise distances. [file peerj-06-5089-s002.zip › code/contamination/clusters/counts.txt]

sample	Anchylorhynchus	Andranthobius	Celetes_impar	Microstrates_bondari	Microstrates_ypsilon	Homo	none
BdM1043pool13	14037	0	1	0	18	1	7327
BdM1040pool27	1579	0	0	0	0	0	1349
BdM1043pool27	7308	0	1	0	0	0	1945
BdM1042pool13	6111	0	0	0	0	1	2811
BdM1051pool21	780	1	1	19	1178	1	4781
BdM1045pool27	588	0	1	0	0	0	528
BdM1068pool14	4	2	0	4	397	1	571
BdM1061pool14	0	0	0	3	37	1	139
BdM1134pool08	11	9	115	4	4	2	14370
BdM1131pool28	5	3	8496	0	4	2	7027
BdM1065pool24	8	6	0	55	4341	2	6083
BdM1132pool08	1	1	3	0	1	0	339
BdM1138pool28	6	3	10146	2	0	1	9292
BdM1133pool08	0	0	10	0	0	0	67
BdM1159pool08	0	2	8809	0	0	1	4293
BdM1162pool08	0	0	24	0	0	0	127
BdM1162pool28	4	2	11885	2	0	2	7863
BdM1143pool28	2	1	8782	3	0	1	7056
BdM1061pool24	1	0	1	13	602	1	1861
BdM1196pool05	0	0	0	0	0	0	15
BdM1212pool11	3	4	0	5050	25	2	3914
BdM1219pool11	1	0	0	1182	7	2	1349
BdM1213pool24	11	1	0	8902	50	2	8247
BdM1199pool22	6	2	1	6	4	2	3480
BdM1216pool11	1	0	0	1436	3	1	1541
BdM1221pool11	0	1	0	1222	9	2	1439
BdM1154pool08	1	0	378	0	0	1	537
BdM1230pool11	2	0	0	1541	13	1	1398
BdM1201pool22	18	6	14	4	0	3	16006
BdM1227pool24	1	3	0	6548	39	1	5161
BdM1226pool21	7	0	0	2177	13	3	2147
BdM1144pool28	0	3	10433	2	0	1	7715
BdM1233pool05	184	3	0	0	0	12	2735
BdM1249pool12	1	35	0	0	0	0	128
BdM1251pool12	5	8170	4	0	2	2	2767
BdM1248pool29	2	33	0	0	0	1	143
BdM1253pool12	14	894	0	0	0	5	1606
BdM1255pool12	0	20	0	0	0	0	106
BdM1197pool22	11	3	3	1	0	3	9718
BdM1268pool11	0	0	0	1	0	0	1
BdM1241pool27	2242	2	0	6	1	0	1095
BdM1266pool12	1	1412	2	0	1	1	925
BdM1233pool18	2059	8	0	0	0	89	10961
BdM1262pool12	38	16630	3	1	1	1	8549
BdM1274pool12	1	56	0	0	0	1	226
BdM1252pool29	10	4479	4	2	3	4	4300
BdM1325pool22	5	0	2	1	1	3	921
BdM1142pool08	0	0	674	1	0	0	691
BdM1256pool12	3	7680	2	2	3	1	2408
BdM1052pool14	7	2	1	64	9620	1	11683
BdM1264pool12	5	12023	3	1	0	2	4014
BdM1073pool14	1	1	0	80	10015	2	13419
BdM1257pool12	17	12119	2	0	1	1	3833
BdM1013pool13	9577	0	0	0	0	2	3836
BdM1248pool12	1	0	0	0	0	0	0
BdM1023pool27	5909	0	0	0	0	0	2037
BdM1273pool12	5	4130	3	1	1	2	1622
BdM1129pool08	0	1	12500	2	4	1	7356
BdM1036pool13	4241	0	0	0	0	0	1793
BdM1024pool18	7	0	1	0	0	0	103
BdM1027pool13	11528	0	0	0	0	2	4460
BdM1140pool08	0	0	0	0	0	0	12
BdM1040pool13	1425	0	0	0	0	1	922
BdM1231pool27	1417	7	0	5	2	2	1429
BdM1252pool12	1	664	0	1	0	0	675
BdM1033pool13	2186	0	0	0	0	1	1282
BdM1158pool28	10	8	21	2	3	1	13116
BdM1069pool14	0	1	0	2	174	0	332
BdM1067pool24	4	1	0	29	801	3	1737
BdM1066pool24	284	0	0	24	2071	1	3899
BdM1054pool24	2	2	0	57	4373	2	7863
BdM1070pool14	4	3	0	41	5094	1	4451
BdM1038pool13	6555	0	0	0	1	1	3201
BdM1063pool14	0	0	0	0	35	0	160
BdM1775pool32	6	3	13709	3	0	2	26290
BdM1259pool12	8	9224	3	3	1	1	2905
BdM1240pool05	12450	13	0	8	1	1	3660
BdM1267pool12	7	3284	3	0	1	0	1505
BdM1774pool32	12	18	164	6	1	2	30122
BdM1149pool08	1	1	1828	0	0	1	1311
BdM1017pool13	3804	4	0	6	1	1	1589
BdM1144pool08	0	1	3	0	0	0	36
BdM1225pool11	8	3	0	7162	54	1	5694
BdM1039pool13	15544	0	0	0	0	1	9380
BdM1053pool14	0	0	0	25	3177	1	3114
BdM1160pool08	1	5	13544	2	0	1	6998
BdM1037pool13	7112	0	0	0	0	1	2910
BdM1199pool05	2	1	1	0	1	2	1124
BdM1211pool11	0	0	0	4388	25	1	3476
BdM1021pool13	1895	0	0	0	0	1	1148
BdM1141pool08	0	0	0	0	0	0	27
BdM1036pool27	5964	0	0	0	3	0	2820
BdM1242pool05	2846	14	0	5	1	1	980
BdM1133pool28	3	1	10463	1	3	2	7899
BdM1059pool14	0	0	1	0	0	0	8
BdM1198pool22	16	2	2	14	19	3	17576
BdM1032pool13	5199	1	0	4	1	1	2190
BdM1054pool14	0	0	0	25	3616	1	2992
BdM1050pool14	3	1	0	35	6554	1	6106
BdM1047pool13	9002	0	2	1	11	2	4532
BdM1153pool08	0	0	4156	0	0	1	2340
BdM1060pool24	1	2	0	95	5587	2	10969
BdM1029pool27	8776	0	0	0	0	0	3331
BdM1048pool13	13680	0	2	0	4	1	9430
BdM1017pool27	4036	0	1	1	4	8	2625
BdM1033pool27	126	0	1	0	0	0	673
BdM1022pool13	107	0	0	0	0	0	233
BdM1239pool05	11250	6	0	0	1	1	3261
BdM1019pool13	13201	5	0	7	1	2	7229
BdM1226pool11	0	2	0	97	2	2	331
BdM1222pool24	3	2	0	8447	57	2	8718
BdM1059pool21	2	0	1	0	2	0	72
BdM1275pool12	0	16103	3	0	0	2	7608
BdM1218pool11	8	5	2	7032	49	1	10325
BdM1213pool11	1	1	0	1719	12	1	1556
BdM1163pool08	1	4	12591	1	0	1	6211
BdM1130pool08	0	3	15044	1	1	1	10072
BdM1142pool28	3	2	12899	1	0	1	9943
BdM1030pool13	7255	0	0	0	0	2	3031
BdM1057pool14	0	0	1	0	8	0	31
BdM1148pool28	0	0	3434	1	0	2	2803
BdM1021pool27	6243	0	0	0	0	0	2185
BdM1014pool13	10889	3	0	6	2	3	4772
BdM1072pool14	0	0	1	31	5328	1	4424
BdM1071pool14	1	0	0	11	1427	1	1343
BdM1214pool11	4	4	2	6483	34	2	8185
BdM1250pool12	2	242	0	0	0	1	425
BdM1235pool05	9160	8	1	7	0	1	2450
BdM1053pool24	2	0	0	31	2185	2	5012
BdM1029pool13	4412	0	0	0	0	1	1840
BdM1063pool24	4	0	0	21	1158	0	3665
BdM1057pool21	0	0	1	7	179	1	496
BdM1025pool13	40	0	0	0	0	0	86
BdM1020pool27	3220	1	0	1	0	0	995
BdM1058pool14	0	0	0	5	189	1	505
BdM1223pool24	14	1	0	10386	76	3	10576
BdM1201pool05	3	0	0	0	0	1	533
BdM1141pool28	10	17	124	5	6	1	18839
BdM1138pool08	0	0	0	0	0	0	16
BdM1195pool22	3	0	2	7	2	2	4013
BdM1195pool05	0	1	0	0	0	0	39
BdM1143pool08	0	0	144	0	0	0	341
BdM1023pool13	284	0	0	0	0	0	297
BdM1269pool24	2	0	0	6048	36	1	5669
BdM1075pool14	4	0	1	28	4088	1	3361
BdM1265pool19	3	52	2	0	0	3	1261
BdM1015pool13	10820	3	0	8	0	1	4887
BdM1194pool22	6	1	10	9	10	3	8121
BdM1137pool28	13	11	103	5	2	1	13769
BdM1266pool29	2	1782	4	0	0	1	2660
BdM1022pool27	1338	0	0	0	0	2	2362
BdM1055pool14	2	1	0	56	8264	1	8773
BdM1797pool34	12521	0	1	0	0	1	8543
BdM1132pool28	8	4	29	2	1	1	3974
BdM1013pool27	6837	0	2	1	0	3	3438
BdM1069pool24	1	0	1	23	1422	1	3455
BdM1135pool28	3	1	10683	2	0	1	7206
BdM1060pool14	0	0	0	0	8	0	30
BdM1236pool05	14142	9	0	11	1	1	4806
BdM1025pool27	6797	0	0	0	0	0	2985
BdM1131pool08	0	0	2525	0	0	1	1570
BdM1155pool08	1	1	8809	3	0	1	4670
BdM1018pool13	11338	0	0	5	2	1	5317
BdM1046pool27	4161	2	1	0	0	2	1443
BdM1046pool13	13061	1	0	0	3	3	8329
BdM1242pool27	1634	7	0	3	1	1	816
BdM1071pool24	1	2	0	24	1851	2	3586
BdM1798pool34	20288	0	0	0	0	3	9610
BdM1062pool14	0	0	0	0	30	0	97
BdM1247pool05	11528	0	0	1	1	1	8482
BdM1064pool24	0	0	0	11	983	3	2469
BdM1074pool14	34	3	0	91	10703	2	16343
BdM1237pool05	10763	0	0	1	0	1	6166
BdM1230pool24	6	2	0	7081	48	1	6371
BdM1243pool05	12123	11	0	6	0	1	3511
BdM1020pool13	535	0	0	0	0	0	505
BdM1219pool24	3	2	0	6147	33	1	5315
BdM1024pool13	3	0	1	0	0	0	21
BdM1227pool11	2	0	0	1500	12	1	1296
BdM1220pool21	1	0	0	135	2	1	3008
BdM1261pool12	1	4479	0	2	1	2	1692
BdM1196pool22	14	3	3	2	6	3	10989
BdM1035pool13	3892	0	0	0	0	1	1935
BdM1270pool11	5	1	0	5171	38	2	3865
BdM1223pool11	6	0	0	3206	23	1	2605
BdM1012pool13	8934	0	0	0	0	2	3770
BdM1041pool13	10639	4	0	4	1	1	5303
BdM1215pool11	4	3	0	6557	38	2	5757
BdM1232pool27	9869	11	0	6	0	2	3447
BdM1065pool14	5	2	0	6	962	1	890
BdM1777pool32	5	4	13261	3	3	1	24787
BdM1062pool24	0	4	0	86	4826	2	10362
BdM1200pool05	12	5	0	1	0	0	11243
BdM1149pool28	2	1	10199	1	1	1	8214
BdM1135pool08	0	0	357	0	0	0	564
BdM1801pool34	11262	0	0	0	0	3	2983
BdM1161pool08	1	5	12901	3	0	1	6568
BdM1796pool34	16032	1	0	1	0	3	6855
BdM1147pool08	0	1	192	0	0	1	406
BdM1799pool34	12083	1	0	0	0	2	2678
BdM1137pool08	0	1	1	0	0	0	125
BdM1234pool05	277	6	0	1	0	1	5478
BdM1246pool27	2195	1	6	0	1	1	2176
BdM1776pool32	3	5	14919	5	2	1	29491
BdM1232pool05	7825	12	0	5	1	1	1950
BdM1066pool14	2	0	0	10	1431	1	1465
BdM1150pool08	1	1	1554	0	0	1	1250
BdM1150pool28	2	1	4403	2	0	0	5188
BdM1194pool05	0	0	0	0	0	1	48
BdM1229pool11	3	1	0	1207	6	1	1292
BdM1198pool05	2	0	0	0	2	2	1215
BdM1147pool28	0	0	192	0	0	0	591
BdM1067pool14	1	0	0	5	382	1	540
BdM1241pool05	8582	14	0	6	1	1	2129
BdM1403pool22	2	1	0	5	9	3	4337
BdM1154pool28	1	1	6209	0	0	1	5442
BdM1795pool34	17340	1	0	0	0	3	5291
BdM1260pool12	19	15356	4	4	3	2	6215
BdM1035pool27	7660	0	1	0	1	6	4620
BdM1750pool32	3	3	8317	7	5	1	13686
BdM1197pool05	5	1	0	0	1	1	2654
BdM1254pool19	15	88	2	0	0	18	2832
BdM1050pool24	7	0	1	0	4	0	101
BdM1249pool29	6	5484	5	1	2	1	5777
BdM1269pool11	0	1	0	545	5	1	722
BdM1229pool24	11	1	2	2539	19	2	3152
BdM1028pool27	9570	0	1	0	0	3	2119
BdM1136pool28	0	0	7161	0	0	1	4886
BdM1051pool14	919	2	1	27	2400	1	7864
BdM1044pool13	6462	0	1	0	47	1	3324
BdM1272pool12	1	1254	2	0	1	1	839
BdM1221pool21	4	5	0	8590	69	3	9321
BdM1258pool12	6	15484	5	2	3	2	6591
BdM1075pool24	85	0	0	40	3046	1	4355
BdM1245pool05	11882	6	0	8	0	1	3409
BdM1148pool08	0	0	111	0	0	0	283
BdM1231pool05	6028	12	0	3	0	1	1637
BdM1228pool11	8	0	0	3019	21	2	2388
BdM1068pool24	1	0	0	9	605	0	994
BdM1031pool13	6646	1	1	0	0	2	3636
BdM1028pool13	6050	0	0	0	0	1	2356
BdM1216pool24	9	3	0	7400	52	1	6049
BdM1128pool08	1	4	11811	7	1	2	6296
BdM1139pool08	0	0	1	0	0	0	1
BdM1224pool11	6	2	0	5007	47	3	5397
BdM1151pool08	0	0	1138	1	0	1	1050
BdM1222pool11	0	0	0	224	2	1	509
BdM1140pool28	0	2	10580	2	1	1	7708
BdM1263pool12	4	13154	5	2	2	2	4900
BdM1151pool28	3	1	11990	3	0	2	8161
BdM1255pool29	6	3922	4	0	1	2	3554
BdM1136pool08	0	0	0	0	0	0	1
BdM1272pool29	3	986	1	0	2	1	1339
BdM1056pool14	2	0	0	45	6654	1	6724
BdM1250pool29	7	7074	5	2	0	2	6962
BdM1064pool14	0	0	0	13	1293	1	1401
BdM1026pool13	6831	0	1	0	1	1	2781
BdM1217pool11	10	3	4	11961	137	2	24183
BdM1471pool22	8	1	1	10	13	26	9473
BdM1034pool13	8557	0	0	0	0	1	4385
BdM1244pool05	13918	11	0	1	1	1	4593
BdM1265pool12	0	0	0	0	0	0	26
BdM1800pool34	20623	2	0	0	0	1	11640
BdM1016pool13	13039	2	1	6	0	1	7183
BdM1254pool12	3	4	0	0	0	0	107
BdM1045pool13	11015	0	1	0	0	1	5919
BdM1247pool27	9604	0	1	2	1	3	4218
BdM1238pool05	9824	0	0	1	0	1	4217
BdM1146pool28	1	0	13633	2	0	2	9452
BdM1152pool08	2	2	5737	0	0	1	4890
BdM1158pool08	0	0	2650	0	0	2	1744
BdM1246pool05	5834	0	0	0	0	1	1695
BdM1156pool08	2	0	3278	0	0	1	2008
BdM1139pool28	2	0	9525	1	0	0	7530
BdM1146pool08	0	1	1041	1	0	1	886
BdM1220pool11	0	1	0	10	0	0	114
BdM1256pool29	1	829	1	0	0	2	1064
