# Supplementary material for: Whole-genome amplification in double-digest RADseq results in adequate libraries but fewer sequenced loci
Source: PeerJ. 2018 Jul 17;6:e5089. doi: 10.7717/peerj.5089 (PMC6054070; doi:10.7717/peerj.5089)
Supplement: Supplemental Information 2 — This folder includes raw genetic data in the form of ipyrad *.loci files as well as code to produce bowtie2 alignments and to calculate sample statistics such as number of reads, number of loci, heterozygosity and pairwise distances. [file peerj-06-5089-s002.zip › code/contamination/reads/counts.txt]

sample	Anchylorhynchus	Andranthobius	Celetes_impar	Microstrates_bondari	Microstrates_ypsilon	Homo	none
BdM1023pool13	10000	0	1	2	0	5	14370
BdM1025pool13	2402	0	0	0	0	0	3898
BdM1020pool13	17889	1	0	4	1	2	28061
BdM1022pool13	5730	0	0	1	0	4	12043
BdM1017pool13	68683	139	1	216	37	23	80451
BdM1020pool27	68158	8	7	2	0	4	84914
BdM1021pool13	41994	0	0	5	0	19	66621
BdM1024pool13	94	3	187	0	2	0	53049
BdM1013pool13	174852	7	16	34	23	86	199335
BdM1033pool13	46728	0	3	10	5	16	76291
BdM1014pool13	216564	459	18	770	70	395	255105
BdM1015pool13	218404	607	6	942	101	250	250561
BdM1013pool27	195550	3	40	13	7	1686	332175
BdM1029pool13	78168	1	2	27	20	77	114081
BdM1036pool13	77297	1	6	26	95	29	112854
BdM1012pool13	157795	11	24	32	5	90	188201
BdM1019pool13	317680	521	25	639	90	195	387663
BdM1031pool13	114435	30	17	3	0	77	166534
BdM1018pool13	235047	477	12	760	87	75	277997
BdM1057pool14	0	0	113	10	738	4	10349
BdM1025pool27	169986	2	2	15	1	2	1024831
BdM1050pool24	670	2	20	58	2879	3	46905
BdM1027pool13	222973	14	2	50	48	177	300812
BdM1040pool13	32828	8	5	8	3	16	45833
BdM1023pool27	122270	0	2	5	0	1	408715
BdM1016pool13	304575	580	22	826	55	136	363491
BdM1017pool27	116093	92	9	170	281	216	546716
BdM1045pool27	41343	2	59	2	1	9	70849
BdM1047pool13	157761	53	29	34	653	205	210800
BdM1028pool13	102660	13	1	27	2	52	143021
BdM1040pool27	49962	3	3	3	4	5	259005
BdM1058pool14	3	9	6	112	6750	9	24859
BdM1021pool27	138329	0	3	4	0	11	389918
BdM1059pool14	1	1	20	0	31	0	20768
BdM1035pool13	70513	4	0	6	94	34	91374
BdM1026pool13	116303	11	11	33	12	80	181324
BdM1032pool13	94701	343	0	558	40	41	135976
BdM1051pool21	37540	44	23	656	32022	19	741012
BdM1062pool14	0	1	0	16	2310	4	5782
BdM1033pool27	13408	1	19	1	1	0	189514
BdM1043pool27	135024	4	20	16	179	11	220867
BdM1037pool13	120783	7	3	57	23	35	184527
BdM1048pool13	339798	96	46	11	82	301	468970
BdM1060pool14	0	0	0	8	854	0	2471
BdM1042pool13	105193	2	5	22	3	44	169621
BdM1028pool27	176266	6	36	7	8	36	263984
BdM1054pool14	8	1	0	688	59017	72	115832
BdM1030pool13	123132	1	6	34	6	93	187461
BdM1061pool14	0	0	0	58	3113	7	8369
BdM1050pool14	777	29	5	1176	111501	107	226028
BdM1051pool14	53449	160	22	828	57077	19	1161230
BdM1056pool14	24	38	10	1430	118871	202	246088
BdM1046pool27	76743	41	92	2	12	31	106522
BdM1044pool13	110505	25	42	41	2152	113	152656
BdM1057pool21	2	8	1468	303	13112	22	984647
BdM1054pool24	51	31	4	2782	167409	76	481853
BdM1061pool24	12	8	12	600	29715	14	254158
BdM1038pool13	112562	13	7	16	23	44	149490
BdM1034pool13	155448	28	11	9	22	167	210606
BdM1053pool24	84	10	1	2342	125519	106	480402
BdM1063pool14	7	2	1	26	2295	4	9810
BdM1041pool13	214807	668	5	1075	88	199	264506
BdM1055pool14	39	14	0	1819	164949	125	324892
BdM1045pool13	223957	43	39	15	36	152	288723
BdM1059pool21	46	4	4531	29	1004	5	362905
BdM1070pool14	284	96	46	1153	83512	67	168417
BdM1053pool14	16	12	2	792	55116	119	128222
BdM1131pool08	96	50	59450	8	100	47	118333
BdM1063pool24	1475	9	5	742	73368	8	269020
BdM1046pool13	308557	49	21	13	55	324	401747
BdM1039pool13	393880	11	10	128	13	226	605990
BdM1132pool28	485	346	1295	85	70	45	261225
BdM1043pool13	317571	13	12	136	870	70	471001
BdM1022pool27	82577	2	3	3	2	44	1411340
BdM1067pool14	43	6	1	180	12350	23	29087
BdM1060pool24	29	60	10	3755	220967	100	604175
BdM1069pool14	3	13	0	122	8458	6	19828
BdM1064pool14	3	2	1	332	28353	26	63031
BdM1068pool14	71	45	5	168	12800	11	31562
BdM1071pool14	23	2	1	359	29487	21	60963
BdM1065pool14	102	67	3	277	22551	30	41989
BdM1066pool14	631	16	0	371	29606	63	65160
BdM1132pool08	157	54	427	15	36	5	24974
BdM1072pool14	11	7	15	1011	87141	156	164853
BdM1128pool08	170	324	207035	3071	93	89	412292
BdM1029pool27	201616	2	7	6	102	8	992916
BdM1062pool24	36	72	3	3829	213136	127	674478
BdM1067pool24	181	116	2	1060	41515	1432	219801
BdM1075pool14	568	21	17	648	65110	39	126214
BdM1064pool24	1	9	4	674	77720	37	227109
BdM1137pool08	34	18	198	2	3	2	10614
BdM1068pool24	25	17	1	294	21623	1	165758
BdM1133pool08	33	8	2910	1	24	2	5946
BdM1069pool24	24	14	10	857	104141	37	357162
BdM1134pool08	758	847	5469	244	220	236	505161
BdM1074pool14	2959	46	72	4410	380762	621	742066
BdM1138pool08	2	0	478	0	0	0	1538
BdM1135pool08	167	17	22502	4	45	8	47025
BdM1139pool08	2	0	139	0	0	0	388
BdM1036pool27	220382	2	5	11	187	6	738505
BdM1136pool28	30	112	159456	31	3	63	321753
BdM1130pool08	151	265	322042	44	35	184	604079
BdM1066pool24	19250	38	1	635	61605	16	406723
BdM1136pool08	4	0	115	0	1	0	311
BdM1075pool24	4501	32	15	871	79677	8	311210
BdM1140pool08	0	0	699	0	0	0	1386
BdM1071pool24	230	31	95	1129	108843	23	256712
BdM1024pool18	2313	150	70	0	0	0	1841915
BdM1129pool08	167	141	230604	49	79	91	446197
BdM1141pool08	4	10	33	1	1	3	2607
BdM1131pool28	228	385	249060	42	136	42	536974
BdM1065pool24	302	262	2	2174	131391	94	332485
BdM1073pool14	66	39	30	3129	264105	199	533873
BdM1035pool27	244238	54	7	5	69	199	1061229
BdM1135pool28	113	85	263015	76	3	12	513031
BdM1133pool28	71	216	291416	37	38	37	574967
BdM1137pool28	1981	1074	4721	276	171	48	725433
BdM1141pool28	360	1728	5940	362	284	83	912498
BdM1140pool28	26	116	272678	67	5	51	538633
BdM1139pool28	106	86	274768	61	2	8	555313
BdM1143pool08	116	25	13735	0	16	4	28548
BdM1142pool08	51	32	28984	4	7	1	53451
BdM1147pool08	44	14	16559	1	5	8	34362
BdM1144pool08	36	13	1438	0	7	5	3278
BdM1138pool28	870	193	356133	66	4	51	750462
BdM1146pool08	61	35	37018	11	7	27	71561
BdM1151pool08	80	43	39258	18	33	15	80923
BdM1148pool08	35	12	12318	5	0	3	24903
BdM1147pool28	12	6	20530	1	0	10	67843
BdM1146pool28	49	147	369283	72	18	43	663112
BdM1150pool08	87	58	45704	30	16	18	99068
BdM1143pool28	102	128	273822	77	1	21	564628
BdM1154pool08	97	20	22143	5	23	10	44879
BdM1149pool08	33	49	49141	21	24	8	97694
BdM1148pool28	18	12	99597	22	0	2943	203957
BdM1153pool08	97	40	80851	31	130	7	149903
BdM1142pool28	106	171	404583	81	5	63	778727
BdM1144pool28	85	69	300444	75	4	13	582884
BdM1149pool28	84	119	296283	41	33	29	601646
BdM1150pool28	53	53	169776	18	3	7	394363
BdM1162pool08	170	107	5286	18	4	0	10877
BdM1196pool05	1	0	0	3	2	1	1853
BdM1156pool08	110	45	70080	45	7	29	137983
BdM1159pool08	255	82	149498	46	11	35	272995
BdM1160pool08	229	212	240175	48	13	43	425369
BdM1158pool08	75	60	62867	10	4	24	123836
BdM1195pool05	9	6	2	7	3	7	5058
BdM1194pool05	3	0	0	6	3	19	5817
BdM1197pool05	2030	64	20	13	12	18	109811
BdM1198pool05	338	1	5	67	53	36	69080
BdM1155pool08	292	127	148656	107	6	32	300601
BdM1151pool28	113	40	301458	77	1	40	592192
BdM1200pool05	5834	246	29	75	50	161	386323
BdM1201pool05	152	5	7	60	36	159	46313
BdM1199pool22	919	84	22	123	101	322	143684
BdM1199pool05	240	29	14	81	35	123	62499
BdM1154pool28	27	46	170856	27	1	14	377826
BdM1163pool08	246	165	223179	85	19	67	390167
BdM1195pool22	814	786	33	119	110	250	179258
BdM1198pool22	7656	214	107	706	705	785	1026571
BdM1197pool22	8599	463	60	55	27	67	316787
BdM1194pool22	1851	1556	912	312	1438	626	1108738
BdM1211pool11	29	27	1	70710	790	92	157902
BdM1196pool22	26425	486	203	115	169	864	629227
BdM1152pool08	177	140	121938	39	104	37	325967
BdM1212pool11	93	56	24	81959	834	41	191036
BdM1162pool28	126	158	310851	82	3	43	606509
BdM1226pool11	496	552	0	5521	62	38	80959
BdM1221pool11	72	63	7	28256	350	70	73221
BdM1222pool11	22	13	6	9778	160	14	28594
BdM1220pool11	23593	23837	1	1009	7	0	7471
BdM1213pool11	47	33	3	35264	391	35	83814
BdM1216pool11	58	29	18	31172	327	60	87523
BdM1219pool11	26	24	3	27707	308	51	67845
BdM1161pool08	334	225	227649	80	23	62	411649
BdM1201pool22	44342	775	677	166	16	135	1322849
BdM1218pool11	280	97	140	117784	1570	252	415060
BdM1215pool11	120	89	28	106694	1294	208	273440
BdM1228pool11	181	58	0	54198	590	120	113513
BdM1227pool11	31	22	0	33012	363	24	63692
BdM1223pool11	89	42	10	55632	709	74	124438
BdM1224pool11	178	130	11	82211	1212	116	240999
BdM1227pool24	373	285	6	186478	1270	14	361776
BdM1226pool21	4359	4377	3	51537	475	67	613503
BdM1225pool11	253	76	14	118083	1443	106	253263
BdM1213pool24	584	285	31	276744	2123	391	552185
BdM1221pool21	466	538	6	224925	2191	674	564952
BdM1231pool05	100697	667	3	267	44	55	106915
BdM1223pool24	1092	799	14	362360	3397	152	738731
BdM1230pool24	125	79	11	199054	1645	10	415136
BdM1230pool11	56	16	2	33069	377	30	69300
BdM1232pool05	127082	394	5	170	18	27	124360
BdM1231pool27	64295	963	2	123	20	66	338263
BdM1233pool05	29830	20415	0	3	1	756	124492
BdM1229pool24	823	242	129	99712	921	4234	234793
BdM1217pool11	525	231	159	409631	4881	322	1058003
BdM1237pool05	228628	3	15	33	4	134	295312
BdM1235pool05	150108	1285	6	572	70	96	157492
BdM1234pool05	172747	115423	2	88	15	609	317542
BdM1236pool05	345727	2632	11	1448	146	410	351803
BdM1222pool24	102	163	7	255928	2412	63	590230
BdM1232pool27	227734	3146	3	229	33	104	326124
BdM1158pool28	9004	320	715	177	353	11	689724
BdM1246pool05	87460	7	2	7	7	52	114015
BdM1242pool27	48079	772	3	131	29	16	62378
BdM1242pool05	67570	599	2	272	37	30	66742
BdM1240pool05	233415	1858	8	953	111	137	238636
BdM1239pool05	193032	1000	7	41	24	84	211568
BdM1245pool05	208302	1372	11	525	82	171	234888
BdM1244pool05	312224	1070	1	527	54	446	331439
BdM1241pool27	89177	29879	6	192	34	11	260951
BdM1243pool05	223012	1185	11	675	94	125	233270
BdM1248pool12	70	37	1	8	33	0	155
BdM1246pool27	209750	47	441	8	9	76	680747
BdM1249pool12	35	5053	5	10	75	4	11359
BdM1251pool12	346	147487	102	43	1335	127	331383
BdM1254pool12	68	4571	3	0	3	11	6073
BdM1249pool29	2009	185957	96	24	606	82	702559
BdM1250pool12	69	17271	4	8	184	16	38703
BdM1252pool29	3134	121621	114	41	401	102	456245
BdM1219pool24	1287	1305	14	153822	1233	21	324692
BdM1255pool12	50	4125	7	2	28	5	9604
BdM1252pool12	100	28278	28	20	289	42	68234
BdM1248pool29	335031	338544	0	2	18	19	40463
BdM1247pool05	392146	10	12	84	12	309	456695
BdM1250pool29	4362	227085	126	74	1121	50	835844
BdM1254pool19	1551	28886	357	6	21	616	314025
BdM1253pool12	5023	196887	19	2	260	91	295720
BdM1233pool18	502394	445919	3	20	17	4358	1052557
BdM1255pool29	1879	103684	113	7	420	34	380439
BdM1257pool12	648	244217	144	23	2045	71	516413
BdM1259pool12	395	165481	100	49	1384	98	345407
BdM1247pool27	253488	17832	18	56	11	125	292804
BdM1261pool12	244	87014	37	23	849	40	196831
BdM1265pool12	2481	16102	3	0	0	0	4076
BdM1256pool12	346	140649	81	33	1539	101	306612
BdM1260pool12	1136	386379	188	68	2809	155	822864
BdM1263pool12	399	270531	159	48	2125	123	592445
BdM1272pool12	39	39499	52	0	336	15	86782
BdM1267pool12	275	69563	61	5	576	5	156563
BdM1265pool19	42566	213079	2691	1	23	58	179098
BdM1268pool11	0	1	0	154	6	0	388
BdM1266pool12	47	42189	26	5	374	9	96922
BdM1269pool11	8	16	5	17336	228	17	38135
BdM1270pool11	149	52	4	83283	1056	139	178219
BdM1266pool29	1100	66006	84	0	350	12	283400
BdM1269pool24	137	146	14	139341	1817	29	341383
BdM1272pool29	720	39100	38	4	386	16	163355
BdM1325pool22	6622	6614	16	56	51	321	541930
BdM1274pool12	201388	207523	1	0	49	16	20182
BdM1403pool22	4502	4425	21	130	151	4539	200271
BdM1471pool22	6799	6488	160	370	518	4493	748878
BdM1156pool08	110	45	70080	45	7	29	137983
BdM1775pool32	190	162	347851	117	10	1585	1227212
BdM1256pool29	101692	136252	106	4	131	43	161572
BdM1214pool11	389	103	118	109116	1134	127	353909
BdM1801pool34	193375	18	8	17	0	378	303787
BdM1273pool12	303	81864	56	19	798	62	183417
BdM1777pool32	165	236	339842	114	120	1640	1161925
BdM1262pool12	3914	588812	214	101	4430	146	1259656
BdM1229pool11	127	32	3	28553	393	47	64742
BdM1799pool34	217308	17	21	16	0	483	280003
BdM1750pool32	95	176	155479	715	246	392	534920
BdM1795pool34	548760	14	18	43	1	609	696329
BdM1052pool14	343	45	8	2944	234050	325	460776
BdM1241pool05	138012	1095	3	590	69	58	136589
BdM1216pool24	294	162	17	180048	1672	27	378526
BdM1797pool34	311940	25	17	4	47	1279	396528
BdM1796pool34	448965	22	14	54	0	1006	649060
BdM1238pool05	165498	4	4	40	2	148	204756
BdM1275pool12	504	476404	218	40	3087	402	981906
BdM1220pool21	576890	574913	0	21550	155	154	170082
BdM1800pool34	1630250	81	196	179	2	830	1684774
BdM1264pool12	277	231486	104	28	1436	77	465829
BdM1258pool12	963	395428	211	69	3134	60	848381
BdM1798pool34	1311043	6	12	124	1	1079	1412445
BdM1774pool32	945	1710	5270	439	197	678	1119851
BdM1776pool32	285	303	464185	151	181	713	1540176
