# Supplementary material for: Whole-genome amplification in double-digest RADseq results in adequate libraries but fewer sequenced loci
Source: PeerJ. 2018 Jul 17;6:e5089. doi: 10.7717/peerj.5089 (PMC6054070; doi:10.7717/peerj.5089)
Supplement: Supplemental Information 2 — This folder includes raw genetic data in the form of ipyrad *.loci files as well as code to produce bowtie2 alignments and to calculate sample statistics such as number of reads, number of loci, heterozygosity and pairwise distances. [file peerj-06-5089-s002.zip › code/contamination/references/samples_no_wga.txt]

Anchylorhynchus,BdM1231pool05 BdM1232pool05 BdM1235pool05 BdM1236pool05 BdM1237pool05 BdM1238pool05 BdM1012pool13 BdM1013pool13 BdM1014pool13 BdM1015pool13 BdM1016pool13 BdM1017pool13 BdM1018pool13 BdM1019pool13 BdM1239pool05 BdM1240pool05 BdM1241pool05 BdM1242pool05 BdM1243pool05 BdM1020pool13 BdM1021pool13 BdM1022pool13 BdM1023pool13 BdM1025pool13 BdM1026pool13 BdM1027pool13 BdM1028pool13 BdM1029pool13 BdM1030pool13 BdM1031pool13 BdM1798pool34 BdM1799pool34 BdM1800pool34 BdM1801pool34 BdM1032pool13 BdM1033pool13 BdM1034pool13 BdM1035pool13 BdM1036pool13 BdM1037pool13 BdM1795pool34 BdM1796pool34 BdM1038pool13 BdM1039pool13 BdM1040pool13 BdM1041pool13 BdM1042pool13 BdM1043pool13 BdM1797pool34 BdM1244pool05 BdM1245pool05 BdM1246pool05 BdM1247pool05 BdM1044pool13 BdM1045pool13 BdM1046pool13 BdM1047pool13 BdM1048pool13
Andranthobius,BdM1249pool12 BdM1250pool12 BdM1251pool12 BdM1252pool12 BdM1255pool12 BdM1256pool12 BdM1257pool12 BdM1258pool12 BdM1259pool12 BdM1260pool12 BdM1261pool12 BdM1272pool12 BdM1273pool12 BdM1262pool12 BdM1263pool12 BdM1264pool12 BdM1266pool12 BdM1267pool12 BdM1275pool12
Celetes_impar,BdM1158pool08 BdM1159pool08 BdM1160pool08 BdM1161pool08 BdM1162pool08 BdM1163pool08 BdM1153pool08 BdM1154pool08 BdM1155pool08 BdM1156pool08 BdM1146pool08 BdM1147pool08 BdM1148pool08 BdM1149pool08 BdM1150pool08 BdM1151pool08 BdM1140pool08 BdM1141pool08 BdM1142pool08 BdM1143pool08 BdM1144pool08 BdM1135pool08 BdM1136pool08 BdM1138pool08 BdM1139pool08 BdM1128pool08 BdM1129pool08 BdM1130pool08 BdM1131pool08 BdM1133pool08
Microstrates_bondari,BdM1211pool11 BdM1212pool11 BdM1213pool11 BdM1214pool11 BdM1215pool11 BdM1216pool11 BdM1217pool11 BdM1218pool11 BdM1219pool11 BdM1222pool11 BdM1223pool11 BdM1224pool11 BdM1268pool11 BdM1269pool11 BdM1225pool11 BdM1227pool11 BdM1228pool11 BdM1229pool11 BdM1230pool11 BdM1270pool11
Microstrates_ypsilon,BdM1050pool14 BdM1052pool14 BdM1053pool14 BdM1054pool14 BdM1055pool14 BdM1056pool14 BdM1064pool14 BdM1065pool14 BdM1066pool14 BdM1067pool14 BdM1068pool14 BdM1069pool14 BdM1070pool14 BdM1071pool14 BdM1072pool14 BdM1073pool14 BdM1074pool14 BdM1075pool14
