# Supplementary material for: Whole-genome amplification in double-digest RADseq results in adequate libraries but fewer sequenced loci
Source: PeerJ. 2018 Jul 17;6:e5089. doi: 10.7717/peerj.5089 (PMC6054070; doi:10.7717/peerj.5089)
Supplement: Supplemental Information 2 — This folder includes raw genetic data in the form of ipyrad *.loci files as well as code to produce bowtie2 alignments and to calculate sample statistics such as number of reads, number of loci, heterozygosity and pairwise distances. [file peerj-06-5089-s002.zip › code/README.md]

# Code for Medeiros & Farrell. 2018. PeerJ

This folder will be made available as a repository at the first author's [github page] (https://github.com/brunoasm) upon publication.

## Contents

1. wga_comparisons/

 This folder contains scripts that calculate a number of statistics from assemblies, as well as pairwise comparisons.
It also contains ipyrad output in the form of `*.loci` files.


2. contamination/

 + references/

  This folder contains scripts that generate a bowtie database from samples not subjected to MDA and the human genome.

 + reads/

  Scripts that use bowtie to match raw reads.

 + clusters/

  Scripts that use bowtie to match *clusters*, i. e., loci assembled for each library.

 + final_dataset/

  Scripts that use bowtie to match loci kept in the final dataset. 
