# Supplementary material for: Whole-genome amplification in double-digest RADseq results in adequate libraries but fewer sequenced loci
Source: PeerJ. 2018 Jul 17;6:e5089. doi: 10.7717/peerj.5089 (PMC6054070; doi:10.7717/peerj.5089)
Supplement: Supplemental Information 2 — This folder includes raw genetic data in the form of ipyrad *.loci files as well as code to produce bowtie2 alignments and to calculate sample statistics such as number of reads, number of loci, heterozygosity and pairwise distances. [file peerj-06-5089-s002.zip › code/wga_comparisons/Anchylorhynchus.loci]

BdM1012pool13     ATGCTATCAACAGTAAAATGAGGTTAAAATACACAAAACATATGCAAATAAAATAAATATTAATATCAAAAAAGATGTTCGGTTTTTATT
BdM1013pool13     ATGCTATCAACAGTAAAATGAGGCTAAAATACACAAAACATATGCAAATAAAATAAATATTAATATCAAAAAAGATGTTCGGTTTTTATT
BdM1014pool13     ATGCTATCAACAGTAAAATGAGGCTAAAATACACAAAACATATGCAAATAAAATAAATATTAATATCAAAAAAGATGTTCGGTTTTTATT
BdM1016pool13     ATGCTATCAACAGTAAAATGAGGTTAAAATACACAAAACATATGCAAATAAAATAAATATTAATATCAAAAAAGATGTTCGGTTTTTATT
BdM1018pool13     ATGCTATCAACAGTAAAATGAGGCTAAAATACACAAAACATATGCAAATAAAATAAATATTAATATCAAAAAAGATGTTCGGTTTTTATT
BdM1019pool13     ATGCTATCAACAGTAAAATGAGGYTAAAATACACAAAACATATGCAAATAAAATAAATATTAATATCAAAAAAGATGTTCGGTTTTTATT
BdM1041pool13     ATGCTATCAACAGTAAAATGAGGTTAAAATACACAAAACATATGCAAATAAAATAAATATTAATWTCAAAAAAKRTGTTCGGTTTTTATT
BdM1045pool13     ATGCTATCAACAGTAAAATGAGGTTAAAATACACAAAACATATGCAAATAAAATAAATATTAATATCAAAAAAKGTGTTCGGTTTTTATT
BdM1046pool13     ATGCTATCAACAGTAAAATGAGGTTAAAATACACAAAACATATGCAAATAAAATAAATATTAATATCAAAAAAGATGTTCGGTTTTTATT
BdM1047pool13     ATGCTATCAACAGTAAAATGAGGTTAAAATACACAAAACATATGCAAATAAAATAAATATTAATATCAAAAAAGATGTTCGGTTTTTATT
BdM1236pool05     ATGCTATCAACAGTAAAATGAGGTTAAAATACACAAAACATATGCAAATAAAATAAATATTAATATCAAAAAATGTGTTCGGTTTTTATT
BdM1239pool05     ATGCTATCAACAGTAAAATGAGGTTAAAATACACAAAACATATGCAAATAAAATAAATATTAATATCAAAAAATGTGTTCGGTTTTTATT
BdM1240pool05     ATGCGATCAACAGTAAAATGAGGTTAAAATACACAAAACATATGCACATAAAATAAATATTAATATCAAAAAAGGTGTTCGGTTTTTATT
BdM1243pool05     ATGCNATCAACAGTAAAATGAGGTTAAAATACACAAAACATATGCANATAAAATAAATATTAATATCAAAAAAGGTGTTCGGTTTTTATT
//                    -                  *                      -                 -        **               |0|
BdM1012pool13     ATTTAAGAATGGTGTAAAATTATATGCCAGAAAGAACTTGAAATATTCATAATCTCAAGAMCTTAAAAAGAAAGTGTATAA-TCATTTTAC
BdM1013pool13     ATTTAAGAATGGTGTAAAATTATATGCCAGAAAGAACTTGAAATATTCATAATCTCAAGAACTTAAAAAGAAAGTGTATAA-TCATTTTAC
BdM1014pool13     ATTTAAGAATGGTGTAAAATTATATGCCAGAAAGAACTTGAAATATTCATAATCTCAAGAACTTAAAAAGAAAGTGTATAA-TCATTTTAC
BdM1015pool13     ATTTAAGAATGGTGTAAAATTATATGCCAGAAAGAACTTGAAATATTCATAATCTCAAGAACTTAAAAAGAAAGTGTATAA-TCATTTTAC
BdM1018pool13     ATTTAAGAATGGTGTAAAATTATATGCCAGAAAGAACTTGAAATATTCATAATCTCAAGAACTTAAAAAGAAAGTGTATAA-TCATTTTAC
BdM1019pool13     ATTTAAGAATGGTGTAAAATTATATGCCAGAAAGAACTTGAAATATTCATAATCTCAAGAACTTAAAAAGAAAGTGTATAA-TCATTTTAC
BdM1035pool27     ATTTAAGAATGGTGTAAAATTATATGCCAGAAAGAACTTGAAATATTCATAATCTCAAGAACTTAAAAAG--AGTGAAGAACTCATTCAAG
BdM1040pool13     ATTTAAGAATGGTGTAAAATTATATGCCAGAAAGAACTTGAAATATTCATAATCTCAAGAACTTAAAAAGAAAGTGTATAA-TCATTTTAC
BdM1047pool13     ATTTAAGAATGGTGTAAAATTATATGCCAGAAAGAACTTGAAATATTCATAATCTCAAGAACTTAAAAAGAAAGTGTATAA-TNATTTTAC
//                                                                            -               - -        -- -|2|
BdM1012pool13     CAGCTTTATATAACCGAGAATGGATCTCAGTATTAGGTTATTGTAATGTGGAACGTGCTTCGCGTACAAACATTACAGGTGTTTCAGGGG
BdM1013pool13     CAGCTTTATATAACCGAGAATGGATCTCAGTATTAGGTTATTGTAATGTGGAACGTGCTTCGCGTACAAACATTACAGGTGTTTCAGGGG
BdM1013pool27     CAGCTTTATATAACCGAGAATGGATCTCAGTATTAGGTTATTGTAATGTGGAACGTGCTTCGCGTACAAACATTACAGGTGTTTCAGGGG
BdM1014pool13     CAGCTTTATATAACCGAGAATGGATCTCAGTATTAGGTTATTGTAATGTGGAACGTGCTTCGCGTACAAACATTACAGGTGTTTCAGGGG
BdM1015pool13     CAGCTTTATATAACCGAGAATGGATCTCAGTATTAGGTTATTGTAATGTGGAACGTGCTTCGCGTACAAACATTACAGGTGTTTCAGGGG
BdM1016pool13     CAGCTTTATATAACCGAGAATGGATCTCAGTATTAGGTTATTGTAATGTGGAACGTGCTTCGCGTACAAACATTACAGGTGTTTCAGGGG
BdM1017pool13     CAGCTTTATATAACCGAGAATGGATCTCAGTATTAGGTTATTGTAATGTGGAACGTGYTTCGCGTACAAACATTACAGGTGTTTCAGGGG
BdM1017pool27     CAGCTTTATATAACCGAGAATGGATCTCAGTATTAGGTTATTGTAATGTGGAACGTGYTTCGCGTACAAACATTACAGGTGTTTCAGGGG
BdM1018pool13     CAGCTTTATATAACCGAGAATGGATCTCAGTATTAGGTTATTGTAATGTGGAACGTGCTTCGCGTACAAACATTACAGGTGTTTCAGGGG
BdM1019pool13     CAGCTTTATATAACCGAGAATGGATCTCAGTATTAGGTTATTGTAATGTGGAACGTGCTTCGCGTACAAACATTACAGGTGTTTCAGGGG
BdM1021pool27     CAGCTTTATATAACCGAGAATGGATCTCAGTATTAGGTTATTGTAATGTGGAACGTGCTTCGCGTACAAACATTACMGGTGTTTCAGGGG
BdM1023pool13     CAGCTTTATATAACCGAGAATGGATCTCAGTATTAGGTTATTGTAATGTGGAACGTGCTTCGCGTACAAACATTACAGGTGTTTCAGGGG
BdM1023pool27     CAGCTTTATATAACCGAGAATGGATCTCAGTATTAGGTTATTGTAATGTGGAACGTGCTTCGCGTACAAACATTACAGGTGTTTCAGGGG
BdM1025pool27     CAGCTTTATATAACCGAGAATGGATCTCAGTATTAGGTTATTGTAATGTGGAACRTGCTTCGCGTACAAACATTACAGGTGTTTCAGGGG
BdM1026pool13     CAGCTTTATATAACCGAGAATGGATCTCAGTATTAGGTTATTGTAATGTGGAACRTGCTTCGCGTACAAACATTACAGGTGTTTCAGGGG
BdM1027pool13     CAGCTTTATATAACCGAGAATGGATCTCAGTATTAGGTTATTGTAATGTGGAACGTGCTTCGCGTACAAACATTACAGGTGTTTCAGGGG
BdM1028pool13     CAGCTTTATATAACCGAGAATGGATCTCAGTATTAGGTTATTGTAATGTGGAACGTGCTTCGCGTACAAACATTACAGGTGTTTCAGGGG
BdM1028pool27     CAGCTTTATATAACCGAGAATGGATCTCAGTATTAGGTTATTGTAATGTGGAACGTGCTTCGCGTACAAACATTACAGGTGTTTCAGGGG
BdM1029pool13     CAGCTTTATATAACCGAGAATGGATCTCAGTATTAGGTTATTGTAATGTGGAACGTGCTTCGCGTACAAACATTACAGGTGTTTCAGGGG
BdM1029pool27     CAGCTTTATATAACCGAGAATGGATCTCAGTATTAGGTTATTGTAATGTGGAACGTGCTTCGCGTACAAACATTACAGGTGTTTCAGGGG
BdM1031pool13     CAGCTTTATATAACCGAGAATGGATCTCAGTATTAGGTTATTGTAATGTGGAACGTGCTTCGCGTACAAACATTACAGGTGTTTCAGGGG
BdM1032pool13     CAGCTTTATATAACCGAGAATGGATCTCAGTATTAGGTTATTGTAATGTGGAACGTGCTTCGCGTACAAACATTACAGGTGTTTCAGGGG
BdM1035pool27     CAGCTTTATATAACCGAGAATGGATCTCAGTATTAGGTTATTGTAATGTGGAACGTGCTTCGCGTACAAACATTACAGGTGTTTCAGGGG
BdM1036pool13     CAGCTTTATATAACCGAGAATGGATCTCAGTATTAGGTTATTGTAATGTGGAACATGCTTCGCGTACAAACATTACAGGTGTTTCAGGGG
BdM1036pool27     CAGCTTTATATAACCGAGAATGGATCTCAGTATTAGGTTATTGTAATGTGGAACRTGCTTCGCGTACAAACATTACAGGTGTTTCAGGGG
BdM1037pool13     CAGCTTTATATAACCGAGAATGGATCTCAGTATTAGGTTATTGTAATGTGGAACGTGCTTCGCGTACAAACATTACAGGTGTTTCAGGGG
BdM1038pool13     CAGCTTTATATAACCGAGAATGGATCTCAGTATTAGGTTATTGTAATGTGGAACGTGCTTCGCGTACAAACATTACAGGTGTTTCAGGGG
BdM1039pool13     CAGCTTTATATAACCGAGAATGGATCTCAGTATTAGGTTATTGTAATGTGGAACGTGCTTCGCGTACAAACATTACAGGTGTTTCAGGGG
BdM1041pool13     CAGCTTTATATAACCGAGAATGGATCTCAGTATTAGGTTATTGTAATGTGGAACGTGCTTCGCGTACAAACATTACAGGTGTTTCAGGGG
BdM1042pool13     CAGCTTTATATAACCGAGAATGGATCTCAGTATTAGGTTATTGTAATGTGGAACGTGCTTCGCGTACAAACATTACAGGTGTTTCAGGGG
BdM1043pool13     CAGCTTTATATAACCGAGAATGGATCTCAGTATTAGGTTATTGTAATGTGGAACGTGCTTCGCGTACAAACATTACAGGTGTTTCAGGGG
BdM1043pool27     CAGCTTTATATAACCGAGAATGGATCTCAGTATTAGGTTATTGTAATGTGGAACGTGCTTCGCGTACAAACATTACAGGTGTTTCAGGGG
BdM1045pool13     CAGCTTTATATAACCGAGAATGGATCTCAGTATTAGGTTATTGTAATGTGGAACGTGCTTCGCGTACAAACATTACAGGTGTTTCAGGGG
BdM1046pool13     CAGCTTTATATAACCGAGAATGGATCTCAGTATTAGGTTATTGTAATGTGGAACGTGCTTCGCGTACAAACATTACAGGTGTTTCAGGGG
BdM1046pool27     CAGCTTTATATAACCGAGAATGGATCTCAGTATTAGGTTATTGTAATGTGGAACGTGCTTCGCGTACAAACATTACAGGTGTTTCAGGGG
BdM1047pool13     CAGCTTTATATAACCGAGAATGGATCTCAGTATTAGGTTATTGTAATGTGGAACGTGCTTCGCGTACAAACATTACAGGTGTTTCAGGGG
BdM1048pool13     CAGCTTTATATAACCGAGAATGGATCTCAGTATTAGGTTATTGTAATGTGGAACGTGCTTCGCGTACAAACATTACAGGTGTTTCAGGGG
BdM1237pool05     CAGCTTTATATAACCGAGAATGGATCTCAGTATTAGGTTATTGTAATGTGGAACGTGCTTCGCGTACAAACATTACAGGTGTTTCAGGGG
BdM1238pool05     CAGCTTTATATAACCGAGAATGGATCTCAGTATTAGGTTATTGTAATGTGGAACGTGCTTCGCGTACAAACATTACAGGTGTTTCAGGGG
BdM1247pool05     CAGCTTTATATAACCGAGAATGGATCTCAGTATTAGGTTATTGTAATGTGGAACGTGCTTCGCGTACAAACATTACAGGTGTTTCAGGGG
BdM1247pool27     CAGCTTTATATAACCGAGAATGGATCTCAGTATTAGGTTATTGTAATGTGGAACGTGCTTCGCGTACAAACATTACAGGTGTTTCAGGGG
BdM1795pool34     CAGCTTTATATAACCGAGAATGGATCTCAGTATTAGGTTATTGTAATGTGGAACRTGCTTCGCGTACAAACATTACAGGTGTTTCAGGGG
BdM1796pool34     CAGCTTTATATAACCGAGAATGGATCTCAGTATTAGGTTATTGTAATGTGGAACGTGCTTCGCGTACAAACATTACAGGTGTTTCAGGGG
BdM1797pool34     CAGCTTTATATAACCGAGAATGGATCTCAGTATTAGGTTATTGTAATGTGGAACGTGCTTCGCGTACAAACATTACAGGTGTTTCAGGGG
BdM1798pool34     CAGCTTTATATAACCGAGAATGGATCTCAGTATTAGGTTATTGTAATGTGGAACGTGCTTCGCGTACAAACATTACAGGTGTTTCAGGGG
BdM1799pool34     CAGCTTTATATAACCGAGAATGGATCTCAGTATTAGGTTATTGTAATGTGGAACGTGCTTCGCGTACAAACATTACAGGTGTTTCAGGGG
BdM1800pool34     CAGCTTTATATAACCGAGAATGGATCTCAGTATTAGGTTATTGTAATGTGGAACGTGCTTCGCGTACAAACATTACAGGTGTTTCAGGGG
BdM1801pool34     CAGCTTTATATAACCGAGAATGGATCTCAGTATTAGGTTATTGTAATGTGGAACGTGCTTCGCGTACAAACATTACAGGTGTTTCAGGGG
//                                                                      *  *                  -             |3|
BdM1012pool13     ATTTGCCGATAGGAAGAATAACTTTTGTA-ACATAACACCAAAAAAACATTCGCCATAATTAAGTATTTTATGTCATTATGTGCGTATAAA
BdM1015pool13     ATTTGCCGATAGGAAGAATAACTTTTGTA-ACACAACACCAAAAAAACATTCGCCATAATTAAGTATTTTATGTCATTATGTGCGTATAAA
BdM1041pool13     ATTTGCCGATAGGAAGAATAACTTTTGTA-ACATAACACCAAAAAAACATTCGCCATAATTAAGTATTTTATGTCATTATGTGCGTATAAA
BdM1046pool13     ATTTGCCGATAGGAAGAATAACTTTTGTA-ACATAACACCAAAAAAACATTCGCCATAATTAAGTATTTTATGTCATTATGTGCGTATAAA
BdM1237pool05     ATTTGCCGATAGGAAGAATAACTTTTGTATACATAACACCAAAAAAACATTCGCGATAATTAAGTATTTTATGTCATTATGTGCGTATAA-
BdM1247pool05     ATTTGCCGATAGGAAGAATAACTTTTGTATACATAACACCAAAAAAACATTCGCGATAATTAAGTATTTTATGTCATTATGTGCGTATAA-
//                                                 -                    *                                    |6|
BdM1012pool13     TAAACTTTTTTCTATCAGTTATACTGTGAGCTCCAGCTCGTTTGTACACTGTTCATTCCCCGGGTAAACATACATTAACTTTCTTAATAA
BdM1015pool13     TAAACTTTTTTCTATCAGTTATACTGTGAGCTCCAKYTCGTTTGTACACTGTTCATTCCCYGGGTAAACATACATTAACTTTCTTAATAA
BdM1016pool13     TAAACTTTTTTCTATCAGTTATACTGTGAGCTCCAGCTCRTTTGTACACTGTTCATTCCCCGGGKAAACATRCMTTAACTTTCTTAATAA
BdM1032pool13     TAAACTTTTTTCTATCAGTTATACTCTGAGCTCCAGCTCATCTGTAYACTGTTCAGGCATCCGGTTAATATGCATTAACTTTCTTAATAA
BdM1039pool13     TAAACTTTTTTCTATCAGTTATACTCTGAGCTCCAGCTCATCTGTACACTGTTCAGGCATCCGGTTAATATGCATTAACTTTCTTAATAA
BdM1043pool13     TAAACTTTTTTCTATCAGTTATACTCTGAGCTCCAGCTCATCTGTACACTGTTCAGGCATCCGGTTAATATGCATTAACTTTCTTAATAA
BdM1798pool34     TAAACTTTTTTCTATCAGTTATACTCTGAGCTCCAGCTCATCTGTACACTGTTCAGGCATCCGGTTAATATGCATTAACTTTCTTAATAA
BdM1800pool34     TAAACTTTTTTCTATCAGTTATACTCTGAGCTCCAGCTCATCTGTACACTGTTCAGGCATCCGGTTAATATGCATTAACTTTCTTAATAA
//                                         *         --  * *    -        ** **-*  -*  *  * -                |10|
BdM1012pool13     AGATTCAAACCTTCCCATAAAGCGAGAACTCGAATACTTCCCGAGAATATGGTACCGGTATGTGTTCGATACAAAATAGGGTAATCTGGC
BdM1013pool13     AGATTCAAACCTTCCCATAAAGCGAGAACTCGAATACTTCCCGAGAATATGGTACCGGTATGTGTTCGATACAAAATAGGGAAATCTGRC
BdM1014pool13     AGATTCAAACCTTCCCATAAAGCGAGAACTCGAATACTTCCCGAGAATATGGTACCGGTATGTGTTCGATACAAAATAGGGWAATCTGGC
BdM1015pool13     AGATTCAAACCTTCCCATAAAGCGAGAACTCGAATACTTCCCGAGAATATGGTACCGGTATGTGTTCGATACAAAATAGGGAAATCTGGC
BdM1016pool13     AGATTCAAACCTTCCCATAAAGCGAGAACTCGAATACTTCCCGAGAATATGGTACCGGTATGTGTTCGATACAAAATAGGGAAATCTGGC
BdM1019pool13     AGATTCAAACCTTCCCATAAAGCGAGAACTCGAATACTTCCCGAGAATATGGTACCGGTATGTGTTCGATACAAAATAGGGAAATCTGGC
BdM1031pool13     AGATTCAAACCTTCCCATAAAGCGAGAACTCGAATACTTCCCGAGAATATGGTACCGGTATGTGTTCGATACAAAATAGGGAWATCTGGC
BdM1046pool13     AGATTCAAACCTTCCCATAAAGCGAGAACTCGAATACTTCCCGAGAATATGGTACCGGTATGTGTTCGATACAAAATAGGGAAATCTGGC
BdM1046pool27     AGATTCAAACCTTCCCATAAAGCGAGAACTCGAATACTTCCCGAGAATATGGTACCGGTATGTGTTCGATACAAAATAGGGAAATCTGGC
BdM1047pool13     AGATTCAAACCTTCCCATAAAGCGAGAACTCGAATACTTCCCGAGAATATGGTACCGGTATGTGTTCGATACAAAATAGGGWAATCTGGC
BdM1231pool05     AGATTCAAACCTTCCCATAAAGCGAGAACTCGAATACTTCCCGAGAATATGGTACCGGTATGTGTTCGATACAAAATAGGGWAATCTGGC
BdM1231pool27     AGATTCAAACCTTCCCATAAAGCGAGAACTCGAATACTTCCCGAGAATATGGTACCGGTATGTGTTCGATACAAAATAGGGWAATCTGGC
BdM1232pool27     AGATTCAAACCTTCCCATAAAGCGAGAACTCGAATACTTCCCGAGAATATGGTACCGGTATGTGTTCGATACAAAAYAGGGTAATCTGGC
BdM1235pool05     AGATTCAAACCTTCCCATAAAGCGAGAACTCGAATACTTCCCGAGAATATGGTACCGGTATGTGTTCGATACAAAAYAGGGTAATCTGGC
BdM1236pool05     AGATTCAAACCTTCCCATAAAGCGAGAACTCGAATACTTCCCGAGAATATGGTACCGGTATGTGTTCGATACAAAATAGGGWAATCTGGC
BdM1237pool05     AGATTCAAACCTTCCCATAAAGCGAGAACTCGAATACTTCTCGAGAATATGGTACCGGTATGTGTTCGATACAAAATAGGGTAATCTGGC
BdM1239pool05     AGATTCAAACCTTCCCATAAAGCGAGAACTCGAATACTTCCCGAGAATATGGTACCGGTATGTGTTCGATACAAAANAGGGTAATCTGG-
BdM1240pool05     AGATTCAAACCTTCCCATAAAGCGAGAACTCGAATACTTCCCGAGAATATGGTACCGGTATGTGTTCGATACAAAATAGGGTAATCTGGC
BdM1243pool05     AGATTCAAACCTTCCCATAAAGCGAGAACTCGAATACTTCCMGAGAATATGGTACCGGTATGTGTTCGATACAAAATAGGGTAATCTGGC
BdM1244pool05     AGATTCAAACCTTCCCATAAAGCGAGAACTCGAATACTTCCCGAGAATATGGTACCGGTATGTGTTCGATACAAAATAGGGWAATCTGGC
BdM1245pool05     AGATTCAAACCTTCCCATAAAGCGAGAACTCGAATACTTCCCGAGAATATGGTACCGGTATGTGTTCGATACAAAAYAGGGTAATCTGGC
BdM1797pool34     AGATTCAAACCTTCCCATAMAGCGAGAACTCGAATACTTCCCGAGAATATGGTACCGGTATGTGTTCGATACAAAATAGGGWAATCTGGC
//                                   -                    --                                  *    *-     - |11|
BdM1012pool13     TGTGGTTGATGGATTGATAGTTGTTAATATATTATCACATATACTATGTATAATAAAGTTTGAGTAGTTTCTTTAATTTTATTGTGACAA
BdM1013pool13     TGTGGTTGATGGATTGATAGTTGTTAATATATTATCACATATACTATGTATAATAAAGTTTGAGTAGTTTCTTTAATTTTATTGTGACAA
BdM1016pool13     TGTGGTTGATGGATTGATAATTGTTAATATATTATCACATATACTATGTATAATAAAGTTTGAATTGTTTCTTTAATTATATTGTGACAA
BdM1017pool27     TGTGGTTGATGGATTGATAATTGTTAATATATTATCACATATACTATGTATAATAAAGTTTGAATTGTTTCTTTAATTNTATTGTGACAA
BdM1031pool13     TGTGGTTGATGGATTGATAATTGTTAATATATTATCACATATACTATGTATAATAAAGTTTGAATTGTTTCTTTAATTATATTGTGACAA
BdM1797pool34     TGTGGTTGATGGATTGATAATTGTTAATATATTATCACATATACTATGTATAATAAAGTTTGAATTGTTTCTTTAATTTTATTGTGACAA
//                                   *                                           * *            *           |13|
BdM1012pool13     CGCCCGCCATATRAAATATTTTAAGAACTTTAGTTGAATCCTGAAAATACAAAAACAAATGGGATATATTCCAATTTATATAAACAATTT
BdM1013pool27     CGCCCGCCATATAAAATATTTTAAGAACTTTAGTTGAATCCTGAAAATACAAAAACAAATGGGATATATTCCAATTTATATAAACAATTT
BdM1019pool13     CGCCCGCCATATAAAATATTTTAAGAACTTTAGTTGAATCCTGAAAATACAAAAACAAATGGGATATATTCCAATTTATATAAACAATTT
BdM1797pool34     CGCCCGCCATATAAAATATTTTAAGAACTTTAGTTGAATCCTGAAAATACAAAAACAAATGGGATATATTCCAATTTATATAAACAATTT
//                            -                                                                             |14|
BdM1012pool13     CCAGGGAATTATTTTGTCAACAAACACGAGTTCAAGCAAAATTATTTAAAGCTTACCGAAGTTATCCCACTTTTCAAAAACTGGGAGATA
BdM1014pool13     CCAGGGAATTATTTTGTCAACAAACACGAGTTCAAGCAAAATTATTTAAAGCTTACCGAAGTTATCCCACTTTTCAAAAACTGGGAGATA
BdM1016pool13     CCAGGGAATTATTTTGTCAAYAAACACGAGTTCAAGCAAAATTATTTAAAGCTTACCGAAGTTATCCCACTTTTCAAAAACTGGGAGATA
BdM1018pool13     CCAGGGAATTATTTTGTCAACAAACACGAGTTCAAGCAAAATTATTTAAAGCTTACCGAAGTTATCCCACTTTTCAAAAACTGGGAGATA
BdM1019pool13     CCAGGGAATTATTTTGTCAACAAACACGAGTTCAAGCAAAATTATTTAAAGCTTACCGAAGTTATCCCACTTTTCAAAAACTGGGAGATA
BdM1038pool13     CCAGGGAATTATTTTGTCAACAAACACGAGTTCAAGCAAAATTATTTAAAGCTTACCGAAGTTATCCCACTTTTCAAAAANTGGGAGATA
BdM1040pool27     CCAGGGAATTATTTTGTCAACAAACACGAGTTCAAGCAAAATTATTTAAAGCTTACCGAAGTTATCCCACTTTTCAAAAACTGGGAGATA
BdM1046pool13     CCAGGGAATTATTTTGTCAACAAACACGAGTTCAAGCAAAATTATTTAAAGCTTACCGAAGTTATCCCACTTTTCAAAAACTGGGAGATA
BdM1046pool27     CCAGGGAATTATTTTGTCAACAAACACGAGTTCAAGCAAAATTATTTAAAGCTTACCGAAGTTATCCCACTTTTCAAAAACTGGGAGATA
BdM1236pool05     CCAGGGAATTATTTTGTCAACAAACACGAGTTCAAGCAAAATTATTTAAAACTTACCGAAGTTATCCCATTTTTCAAAAACTGGGAGATA
BdM1240pool05     CCAGGGAATTATTTTGTCAACAAACACGAGTTCAAGCAAAATTATTTAAAACTTACCGAAGTTATCCCATTTTTCAAAAACTGGGAGATA
BdM1241pool05     CCAGGGAATTATTTTGTCAACAAACACGAGTTCAAGCAAAATTATTTAAAACTTACCGAAGTTATCCCATTTTTCAAAAACTGGGAGATA
BdM1243pool05     CCAGGGAATTATTTTGTCAACAAACACGAGTTCAAGCAAAATTATTTAAAACTTACCGAAGTTATCCCATTTTTCAAAAACTGGGAGATA
BdM1245pool05     CCAGGGAATTATTTTGTCAACAAACACGAGTTCAAGCAAAATTATTTAAAACTTACCGAAGTTATCCCATTTTTCAAAAACTGGGAGATA
BdM1797pool34     CCAGGGAATTATTTTGTCAACAAACACGAGTTCAAGCAAAATTATTTAAAGCTTACCGAAGTTATCCCACTTTTCAAAAACTGGGAGATA
//                                    -                             *                  *                    |15|
BdM1012pool13     CGTTCAGTTTGACTGAGTTTTGTGRTCGTTCATAGGTGTAGGTCTATGAAAYCTTTTTTGTATACCTGGATGGATAATGGAGGCAGGTAAT
BdM1013pool13     CGTTCAGTTTGACTGAGTTTTGTGATCGTTCATAGGTGTAGGTCTATGA-ATCTTTTTTGTATACCTGGATGGATAATGGAGGCAGGTAAT
BdM1014pool13     CGTTCAGTTTGACTGAGTTTTGTGGTCGTTCATAGGTGTAGGTCTATGAAACCTTTTTTGTATACCTGGATGGATAATGGGGGCAGGTAA-
BdM1015pool13     CGTTCAGTTTGACTGAGTTTTGTGATCGTTCATAGGTGTAGGTCTATGA-ATCTTTTTTGTATACCTGGATGGATAATGGAGGCAGGTAAT
BdM1016pool13     CGTTCAGTTTGACTGAGTTTTGTGATCGTTCATAGGTGTAGGTCTATGA-ATCTTTTTTGTATACCTGGATGGATAATGGAGGCAGGTAAT
BdM1017pool27     CGTTCAGTTTGACTGAGTTTTGTGGTCGTTCATAGGTGTAGGTCTATGAAACCTTTTTTGTATACCTGGATGGATAATGGRGGCAGGTAA-
BdM1019pool13     CGTTCAGTTTGACTGAGTTTTGTGGTCGTTCATAGGTGTAGGTCTATGAAACCTTTTTTGTATACCTGGATGGATAATGGGGGCAGGTAA-
//                                        *                          *                            *          |16|
BdM1012pool13     TGCGGTCCTATACATCATCATCATTAATCAGTGTATAGTTGTCCACTGGTGAACGTATATAAATTTCATTTCACGCTACTTTTTACTCTG
BdM1013pool13     CGCGGTCCTATACATCATCATCATTAATCAGTGTATAGTTGTCCACTGGTGAACGTATATAAATTTCATTTCACGCTACTTTTTACTCTG
BdM1013pool27     CGCGGTCCTATACATCATCATCATTAATCAGTGTATAGTTGTCCACTGGTGAACGTATATAAATTTCATTTCACGCTACTTTTTACTCTG
BdM1016pool13     TGCGGTCCTATACATCATCATCATTAATCAGTGTATAGTTGTCCACTGGTGAACGTATATAAATTTCATTTCACGCTACTTTTTACTCTG
BdM1017pool27     CGCGGTCCTATACATCATCATCATTAATCAGTGTATAGTTGTCCACTGGTGAACGTATATAAATTTCATTTCACGCTACTTTTTACTCTG
BdM1018pool13     TGCGGTCCTATACATCATCATCATTAATCAGTGTATAGTTGTCCACTGGTGAACGTATATAAATTTCATTTCACGCTACTTTTTACTCTG
BdM1046pool13     CGCGGTCCTATACATCATCATCATTAATCAGTGTATAGTTGTCCACTGGTGAACGTATATAAATTTCATTTCACGCTACTTTTTACTCTG
BdM1046pool27     CGCGGTCCTATACATCATCATCATTAATCAGTGTATAGTTGTCCACTGGTGAACGTATATAAATTTCATTTCACGCTACTTTTTACTCTG
//                *                                                                                         |17|
BdM1012pool13     CTTTATTTAAATTGCTATAAAGAAAAAGAATCAACAGACTTTTCATAAGCTAAATAAAAATAAAATATTAATGACTGAACCTACATCTAT
BdM1013pool13     CTTTATTTAAATTGTTATAAAGAAAAGGAAACAGCAGACTTTTCATAGGCTAAATAAAAATAAAATATTAATGACTGAATTTACATCTAT
BdM1014pool13     CTTTATTTAAATTGYTATAAAGAAAARGAAACARCAGACTTTTCATARGCTAAATAAAAATAAWATATTAATGACTGAAYYTACATCTAT
BdM1015pool13     CTTTATTTAAATTGYTATAAAGAAAARGAAACARCAGACTTTTCATARGCTAAATAAAAATAAWATATTAATGACTGAAYYTACATCTAT
BdM1018pool13     CTTTATTTAAATTGCTATAAAGAAAAAGAAACAACAAACTTTTCATAAGCTAAATAAAAATAATATATTAATGACTGAACCTACATCTAT
BdM1031pool13     CTTTATTTAAATTGCTATAAAGAAACAGAAACAACAGACTTTTCATAAGCTAAATAAAAATAAAATATTAATGACTGAACCTACATCTAT
BdM1038pool13     CTTTATTTAAATTGCTATAAAGAAAAAGAATCAACAGACTTTTCATAAGCTAAATAAAAATAAAATATTAATGACTGAACCTACATCTAC
BdM1041pool13     CTTTATTTAAATTGYTATAAAGAAAAAGAAACAACAGACTTTTCATAAGCTAAATAAAAATAATATATTAATGACTGAACCTACATNTAT
BdM1045pool13     CTTTATTTAAATTGCTATAAAGAAAAAGAAWCAACAGACTTTTCMTAAGCTAAATAAAAATAAAATATTAATGACTGAACCTACATCTAT
BdM1046pool13     CTTTATTTAAATTGCTATAAAGAAAAAGAAACAACAGACTTTTCATAAGCTAAATAAAAATAATATATTAATGACTGAACCTACATCTAT
BdM1046pool27     CTTTATTTAAATTGCTATAAAGAAAAAGAAACAACAGACTTTTCATAAGCTAAATAAAAATAATATATTAATGACTGAACCTACATCTAT
BdM1048pool13     CTTTATTTAAATTGCTATAAAGAAAAAGAAWCAACAGACTTTTCATAAGCTAAATAAAAATAAWATATTAATGACTGAACCTACATCTAT
BdM1232pool27     CTTTATTTAAATTGCTCTAAAGAAAAAGAAACAACAGACTTTTCATAAGCTAAATAAAAATAAAATATTAATGACTGAACCTACATCTAT
BdM1236pool05     CTTTATTTAAATTGCTMTAAAGAAAAAGAAACAACAGACTTTWCATAAGCTAAATAAAAATAAAATATTAATGACTGAACCTACATCTAT
BdM1239pool05     CTTTATTTAAATTGCTMTAAAGAAAAAGAAACAACAGACTTTWCATAAGCTAAATAAAAATAAAATATTAATGACTGAACCTACATCTAT
BdM1240pool05     CTTTATTTAAATTGCTMTAAAGAAAAAGAAACAACAGACTTTWCATAAGCTAAATAAAAATAAAATATTAATGACTGAACCTACATCTAT
BdM1242pool27     CTTTATTTAAATTGCTCTAAAGAAAAAGAAACAACAGACTTTTCATAAGCTAAATAAAAATAAAATATTAATGACTGAACCTACATCTAT
BdM1243pool05     CTTTATTTAAATTGCTATAAAGAAAAAGAAACAACAGACTTTACATAAGCTAAATAAAAATAAAATATTAATGACTGAACCTACATCTAT
BdM1797pool34     CTTTATTTAAATTGCTATAAAGAAAAAGAAWCAACAGACTTTTCMTAAGCTAAATAAAAATAAAATATTAATGACTGAACCTACATCTAT
//                              * *        -*   *  *  -     * *  *               *               **        -|18|
BdM1012pool13     ATGTTTTGAAGAAGGTTGCTTTCCGTCAACCTTAAATGGCCTTACAGATAAAAAAAAATTAATGAAAACGCTTCCGAAAACTTTTGGCTAT
BdM1013pool13     ATGTTTTGAAGAAGGTTGCTTTCCGTCAACCTTAAATGGCCTTACAGAT-AAAAAAAATTAATGAAAACGCTTCCGAAAACTTTTGGCTAT
BdM1013pool27     ATGTTTTGAAGAAGGTTGCTTTCCGTCAACCTTAAATGGCCTTACAGAT-AAAAAAAATTAATGAAAACGCTTCCGAAAACTTTTGGCTAT
BdM1014pool13     ATGTTTTGAAGAAGGTTGCTTTCCGTCAACCTTAAATGGCCTTACAGAT-AAAAAAAATTAATGAAAACGCTTCCGAAAACTTTTGGCTAT
BdM1016pool13     ATGTTTTGAAGAAGGTTGCTTTCCGTCAACCTTAAATGGCCTTACAGAT-AAAAAAAATTAATGAAAACGCTTCCGAAAACTTTTGGCTAT
BdM1045pool13     ATGTTTTGAAGAAGGTTGCTTTCCGTCAACCTTAAATGGCCTTACAGAT-AAAAAAAATTAATGAAAACGCTTCCGAAAACTTTTGGCTAT
BdM1047pool13     ATGTTTTGAAGAAGGTTGCTTTCCGTCAACCTTAAATGGCCTTACAGAT-AAAAAAAATTAATGAAAACGCTTCCGAAAACTTTTGGCTAT
//                                                                                                           |20|
BdM1012pool13     CGTATAGGAAATTAGTACTCCAGAGAAAAACTTATCTGATTAAGAAGTTGTACGATGTACGATANTTTTTGCCACGAAACAGGATACCCA
BdM1013pool13     CGTATAGGAAATTAGTACTCCAGAGAAAAACTTATCTGATTAAGAAGTTGTACGATGTACGATATTTTTTGCCACGAAACAGGATACCCA
BdM1013pool27     CGTATAGGAAATTAGTACTCCAGAGAAAAACTTATCTGATTAAGAAGTTGTACGATGTACGATATTTTTTGCCACGAAACAGGATACCCA
BdM1016pool13     CGTATAGGAAATTAGTACTCCAGAGAAAAACTTATCTGATTAAGAAGTTGTACGATGTACGATATTTTTTGCCANGAAACAGGATACCCA
BdM1017pool27     CGTATAGGAAATTAGTACTCCAGAGAAAAACTTATCTGATTAAGAAGTTGTACGATGTACGATATTTTTTGCCACGAAACAGGATACCCA
BdM1018pool13     CGTATAGGAAATTAGTACTCCAGAGAAAAACTTATCTGATTAAGAAGTTGTACGATGTACGATATTTTTTGCCACGAAACAGGATACCCA
BdM1019pool13     CGTATAGGAAATTAGTACTCCAGAGAAAAACTTATCTGATTAAGAAGTTGTACGATGTACGATATTTTTTGCCACGAAACAGGATACCCA
BdM1046pool13     CGTATAGGAAATTAGTACTCCAGAGAAAAACTTATCTGATTAAGAAGTTGTACGATGTACGATATTTTTTGCCACGAAACAGGATACCCA
//                                                                                                          |21|
BdM1012pool13     ATTTTTAGATGGGAAATTATAGAGAGAAAAGGGAGAAAAATTGCTGTCTAAGGTCAACAGTGCTA-TTTTTGACATTTTTTCTACGTCTTT
BdM1014pool13     ATTTTTAGATGGGAAATTATAGAGAGAAAAGGGAGAAAAATTGCTGTCTAAGGTCAACAGTGCTA-TTTTTGACATTTTTTCTACGTCTTT
BdM1016pool13     ATTTTTAGATGGGAAATTACAGAGAGAAAAGGGAGAAAAATTGCTGTCTGAGGTCAACAGTGCTA-TTTTTGACATTTTTTCTACGTCTTT
BdM1019pool13     ATTTTTAGATGGGAAATTATAGAGAGAAAAGGGAGAAAAATTGCTGTCTAAGGTCAACAGTGCTA-TTTTTGACATTTTTTCTACGTCTTT
BdM1041pool13     ATTTTWAGATGGGAAATTACAGAGAGAAAAGGGAGAAAAATTGCTGTCTAAGGTCAACAGTGCTA-TTTTTGACATTTTTTCTACGTCTTT
BdM1045pool13     ATTTTWAGATGGGAAATTACAGAGAGAAAAGGGAGAAAAATTGCTGTCTAAGGTCAACAGTGCTA-TTTTTGACATTTTTTCTACGTCTTT
BdM1046pool13     ATTTTTAGATGGGAAATTACAGAGAGAAAAGGGAGAAAAATTGCTGTCTAAGGTCAACAGTGCTA-TTTTTGACATTTTTTCTACGTCTTT
BdM1047pool13     ATTTTTAGATGGGAAATTACAGAGAGAAAAGGGAGAAAAATTGCTGTCTAAGGTCAACAGTGCTA-TTTTTGACATTTTTTCTACGTCTTT
BdM1048pool13     ATTTTTAGATGGGAAATTACASAGAGAAAAGGGAGAAAAATTGCTGTCTAAGRTCAACAGTGCTA-TTTTTGACATTTTTTCTACGTCTTT
BdM1237pool05     ATTTTTTGATGGGAAATTACAGAGCGAAAAGGAAGAAAAATTGCTGTCTAAGGTCAACAGTGCTGTTTTTTGACATTTTTTCTACGTCTT-
BdM1247pool05     ATTTTTTGATGGGAAATTACAGAGCGAAAAGGAAGAAAAATTGCTGTCTAAGGTCAACAGTGCTGTTTTTTGACATTTTTTCTACGTCTT-
//                     **            * -  *       *                -  -           *                          |23|
BdM1012pool13     TGCAATAAGTTATTCCCAATGAAGGTCTCTTACTTAAAAGAYATAGTCGAAAAAYTTAATACACTTAATTTTCAATTTGAGAGAAATAAT
BdM1013pool13     TGCAATAAGTTATTCCCAATGAAGGTCTCTTACTTAAAAGACATAGTCGAAAAATTTAATACACTTAATTTTCAATTTGAGAGAAATAAT
BdM1013pool27     TGCAATAAGTTATTCCCAATGAAGGTCTCTTACTTAAAAGACATAGTCGAAAAATTTAATACACTTAATTTTCAATTTGAGAGAAATAAT
BdM1014pool13     TGCAATAAGTTATTCCCAATGAAGGTCTCTTACTTAAAAGACATAGTCGAAAAATTTAATACACTTAATTTTCAATTTGAGAGAAATAAT
BdM1015pool13     TGCAATAAGTTATTCCCAATGAAGGTCTCTTACTTAAAAGACATAGTCGAAAAATTTAATACACTTAATTTTCAATTTGAGAGAAATAAT
BdM1016pool13     TGCAATAAGTTATTCCCAATGAAGGTCTCTTACTTAAAAGACATAGTCGAAAAATTTAATACACTTAATTTTCAATTTGAGAGAAATAAT
BdM1018pool13     TGCAATAAGTTATTCCCAATGAAGGTCTCTTACTTAAAAGACATAGTCGAAAAATTTAATACACTTAATTTTCAATTTGAGAGAAATAAT
BdM1019pool13     TGCAATAAGTTATTCCCAATGAAGGTCTCTTACTTAAAAGACATAGTCGAAAAATTTAATACACTTAATTTTCAATTTGAGAGAAATAAT
BdM1031pool13     TGCAATAAGTTATTCCCAATGAAGGTCTCTTACTTAAAAGACATAGTCGAAAAATTTAATACACTTAATTTTCAATTTGAGAGAAATAAT
BdM1034pool13     TGCAATAAGTTATTCCCAATGAAGGTCTCTTACTTAAAAGACATAGTCGAAAAATTTARTACACTTAATTTTCAATTTGAGAGAAATAAT
BdM1035pool13     TGCAATAAGTTATTCCCAATGAAGGTCTCTTACTTAAAAGACATAGTCGAAAAATTTAATACACTTAATTTTCAATTTGAGAGAAATAAT
BdM1038pool13     TGCAATAAGTTATTCCCAATGAAGGTCTCTTACTTAAAAGACATAGTCGAAAAATTTAATACACTTAATTTTCAATTTGAGAGAAATAAT
BdM1041pool13     TGCAATAAGTTATTCCCAATGAAGGTCTCTTACTTAAAAGACATAGTCGAAAAATTTAATACACTTAATTTTCAATTTGAGAGAAATAAT
BdM1045pool13     TGCAATAAGTTATTCCCAATGAAGGTCTCTTACTTAAAAGACATAGTCGAAAAATTTAATACACTTAATTTTCAATTTGAGAGAAATAAT
BdM1046pool13     TGCAATAAGTTATTCCCAATGAAGGTCTCTTACTTAAAAGACATAGTCGAAAAATTTAATACACTTAATTTTCAATTTGAGAGAAATAAT
BdM1047pool13     TGCAATAAGTTATTCCCAATGAAGGTCTCTTACTTAAAAGACATAGTCGAAAAATTTAATACACTTAATTTTCAATTTGAGAGAAATAAT
BdM1048pool13     TGCAATAAGTTATTCCCAATGAAGGTCTCTTACTTAAAAGACATAGTCGAAAAATTTAATACACTTAATTTTCAATTTGAGAGAAATAAT
BdM1239pool05     TGCAATAAGTTATTCCCAATAAAGGTCTCTTACTTAAAAGATATAGTCGAAAAACTTAATACACTTAATTTTCAATTTGAGAGAAATAAT
BdM1797pool34     TGCAATAAGTTATTCCCAATGAAGGTCTCTTACTTAAAAGACATAGTCGAAAAATTTAATACACTTAATTTTCAATTTGAGAGAAATAAT
//                                    -                    *            *   -                               |24|
BdM1012pool13     AAAAATTTTAAATGGCTAATATTTAGTAGYAAACACCAAAGGAAACGTGAATTTACCAATATCTATTTCCTGTTYCAAAGTTCGATCATTAA
BdM1013pool13     AAAAATTTTAAATGGCTAATATTTAGTAGCAAACACCAAAGGAAACGTGAATTTACCAATATCTATTTCCTGTTCCAAAGTTCGATCATT--
BdM1014pool13     AAAMATTTTAAATGGCTAATATTTAGTAGTAAACACC--AGGAAACGTGAATTTACCAATATCTATTTCCTGTTTCAAAGTTCGATCATTAA
BdM1015pool13     AAAAATTTTAAATGGCTAATATTTAGTAGYAAACACCAAAGGAAACGTGAATTTACCAATATCTATTTCCTGTTYCAAAGTTCGATCATTAA
BdM1016pool13     AAANATTTTAAATGGCTAATATTTAGTAGTAAACACC--AGGAAACGTGAATTTACCAATATCTATTTCCTGTTTCAAAGTTCGATCATTAA
BdM1018pool13     AAAAATTTTAAATGGCTAATATTTAGTAGYAAACACCNNAGGAAACGTGAATTTACCAATATCTATTTCCTGTTYCAAAGTTCGATCATT--
BdM1019pool13     AAAAATTTTAAATGGCTAATATTTAGTAGCAAACACCAAAGGAAACGTGAATTTACCAATATCTATTTCCTGTTCCAAAGTTCGATCATT--
BdM1031pool13     AAAAATTTTAAATGGCTAATATTTAGTAGCAAACACCAAAGGAAACGTGAATTTACCAATATCTATTTCCTGTTTCAAAGTTCGATCATT--
BdM1034pool13     AAAAATTTTAAATGGCTAATATTTAGTAGCAAACACCAAAGGAAACGTGAATTTACCAATATCTATTTCCTGTTTCAAAGTTCGATCATT--
BdM1041pool13     AAAAATTTTAAATGGCTAATATTTAGTAGCAAACACCAAAGGAAACGTGAATTTACCAATATCTATTTCCTGTTTCAAAGTTCGATCATT--
BdM1045pool13     AAAAATTTTAAATGGCTAATATTTAGTAGCAAACACCAAAGGAAACGTGAATTTACCAATATCTATTTCCTGTTCCAAAGTTCGATCATT--
BdM1046pool13     AAAAATTTTAAATGGCTAATATTTAGTAGCAAACACCAAAGGAAACGTGAATTTACCAATATCTATTTCCTGTTTCAAAGTTCGATCATT--
BdM1047pool13     AAAAATTTTAAATGGCTAATATTTAGTAGCAAACACCAAAGGAAACGTGAATTTACCAATATCTATTTCCTGTTTCAAAGTTCGATCATT--
BdM1048pool13     AAAAATTTTAAATGGCTAATATTTAGTAGCAAACACCAAAGGAAACGTGAATTTACCAATATCTATTTCCTGTTTCAAAGTTCGATCATT--
BdM1235pool05     AAAAATTTTAAATGGCTAATATTTAGTAGCAAACACCAAAGAAAACGTGAATTTACCAATATCTATTTCCTGTTTCAAAGTTCGATCATT--
BdM1236pool05     AAAAATTTTAAATGGCTAATATTTAGTAGCAAACACCAAAGAAAACGTGAATTTACCAATATCTATTTCCTGTTTCAAAGTTCGATCATT--
BdM1237pool05     CAAAATTGTAAATGGCTAATATTCAGTAGCAAATACCAAAGGAAACGTGAAATTACCACTATCTATTTYCTATTTCAAAGTTCGATCATT--
BdM1239pool05     AAAAATTTTAAATGGCTAATATTTAGTAGCAAACACCAAAGAAAACGTGAATTTACCAATATCTATTTCCTGTTTCAAAGTTCGATCATT--
BdM1247pool05     CAAAATTGTAAATGGCTAATATTCAGTAGCAAATACCAAAGGAAACGTGAAATTACCACTATCTATTTYCTATTTCAAAGTTCGATCATT--
//                *  -   *               *     *   *       *         *      *         *  *  *                 |25|
BdM1012pool13     AGACGCCAATGGACTGTATTTGCTTATGGTAAATGATTGTTTTTTTCAACATCTTTGACCGTCTTTTTAAAATATTTTGGCCACCAGCAT
BdM1013pool13     AGACGCCAATGGACTGTATTTGCTTATGGTAAATGATTGTTTTTTTCAACATCTTTGACCGTCTTTTTAAAATATTTTGGCCACCAGCAT
BdM1013pool27     AGACGCCAATGGACTGTATTTGCTTATGGTAAATGATTGTTTTTTTCAACATCTTTGACCGTCTTTTTAAAATATTTTGGCCACCAGCAT
BdM1015pool13     AGACGCCAATGGACTGTATTTGCTTATGGTAAATGATTGTTTTTTTCAACATCTTTGACCGTCTTTTTAAAATATTTTGGCCACCAGCAT
BdM1016pool13     AGACGCCAATGGACTGTATTTGCTTATGGTAAATGATTGTTTTTTTCAACATCTTTGACCGTCTTTTTAAAATATTTTGGCCACCAGCAT
BdM1017pool13     AGACGCCAATGGACTGTATTTGCTTATGGTAAATGATTGTTTTTTTCAACATCTTTGACCGTCTTTTTAAAATATTTTGGCCACCAGCAT
BdM1017pool27     AGACGCCAATGGACTGTATTTGCTTATGGTAAATGATTGTTTTTTTCAACATCTTTGACCGTCTTTTTAAAATATTTTGGCCACCAGCAT
BdM1018pool13     AGACGCCAATGGACTGTATTTGCTTATGGTAAATGATTGTTTTTTTCAACATCTTTGACCGTCTTTTTAAAATATTTTGGCCACCAGCAT
BdM1019pool13     AGACGCCAATGGACTGTATTTGCTTATGGTAAATGATTGTTTTTTTCAACATCTTTGACCGTCTTTTTAAAATATTTTGGCCACCAGCAT
//                                                                                                          |26|
BdM1012pool13     ACGNACTTCCTGNNTCTTCTAACARAAGATGCGAAGCAGSACTCGCYCGTRGCARTCGCCGAKGACTTTAACTCYTGGGCAGTTTGGGGC
BdM1015pool13     ACGGACTTCCTGGATCTTCTAACARAAGATGCGAAGCAGSACTCGCYCGTRGCARTCGCCGAKGACTTTAACTCYTGGGCAGTTTGGGGC
BdM1232pool05     ACGGACTTCCTGGATCTTCTAACANAAGATGCGAAGCAGGACTCGCNCGTAGCAGTCGCCGATGACTTTAACTCCTGGGCAGTTTGGGGC
BdM1243pool05     ACGGACTTCCTGGATCTTCTAACAAAAGATGCGAAGCAGGACTCGCTCGTAGCAGTCGCCGATGACTTTAACTCCTGGGCAGTTTGGGGC
BdM1244pool05     ACGGACTTCCTGGATCTTCTAACAAAAGAKGCGAAGCAGGACTCGCTCGTAGCAGTCGCCGATGACTTTAACTCCTGGGCAGTTTGGGGC
BdM1245pool05     ACGGACTTCCTGGATCTTCTAACAAAAGATGCGAAGCAGGACTCGCTCGTAGCAGTCGCCGATGACTTTAACTCCTGGGCAGTTTGGGGC
//                                        *    -         *      *   *   *       *           *               |27|
BdM1012pool13     TTGGCCGTGACTTTTAATTGAAGGGGAATCATTGAACTGTTCAAGGTTAGACGGGCGGCGAGTACCAAATATTAAATTAGCAGAAATATT
BdM1237pool05     TTGGCCGTGACTTTTAAATGAAGGGGAATCATTGAACTGTTCAAGGTTAGACCGGCGGCGARTACCAAATATTAAATTAGCAGAAATATT
BdM1238pool05     TTGGCCGTGACTTTTAAATGAAGGGGAATCATTGAACTGTTCAAGGTTAGACCGGCGGCGAGTACCAAATATTAAATTAGCAGAAATATT
BdM1246pool05     TTGGCCGTGACTTTTAAATGAAGGGGAATCATTGAMCTGTTCAAGGTTAGACCGGCGGCGAGTACCAAATATTAAATTAGCAGAAATATT
BdM1247pool05     TTGGCCGTGACTTTTAAATGAAGGGGAATCATTGAMCTGTTCAAGGTTAGACCGGCGGCGAGTACCAAATATTAAATTAGCAGAAATATT
BdM1247pool27     TTGGCCGTGACTTTTAAATGAAGGGGAATCATTGAMCTGTTCAAGGTTAGACCGGCGGCGAGTACCAAATATTAAATTAGCAGAAATATT
//                                 -                 *                -        -                            |28|
BdM1012pool13     TTCTTCCCAGACAAAAATGTTCGTCTTGTAGGCTATCAATTTATTTTCCTTTAAAATTGCATAAATATGCATTTGATCGGCATTTGATCA
BdM1013pool13     TTCTTCCCAGACAAAAATGTTCGTCTTGTAGGCTATCAATTTATTTTCCTTTAAAATTGCATAAATATGCATTTGATCGGCATTTGATCA
BdM1014pool13     TTCTTCCCAGACAAAAATGTTCGTCTTGTAGGCTATCAATTTATTTTCCTTTAAAATTGCATAAATATGCATTTGATCGGCATTTGATCA
BdM1015pool13     TTCTTCCCAGACAAAAATGTTCGTCTTGTAGGCTATCAATTTATTTTCCTTTAAAATTGCATAAATATGCATTTGATCGGCATTTGATCA
BdM1016pool13     TTCTTCCCAGACAAAAATGTTCGTCTTGTAGGCTATCAATTTATTTTCCTTTAAAATTGCATAAATATGCATTTGATCGGCATTTGATCA
BdM1018pool13     TTCTTCCCAGACAAAAATGTTCGTCTTGTAGGCTATCAATTTATTTTCCTTTAAAATTGCATAAATATGCATTTGATCGGCATTTGATCA
BdM1019pool13     TTCTTCCCAGACAAAAATGTTCGTCTTGTAGGCTATCAATTTATTTTCCTTTAAAATTGCATAAATATGCATTTGATCGGCATTTGATCA
BdM1034pool13     TTCTTCCCAGACAAAAATGTTCGTCTTGTAGGCTATCAATTTATTTTCCTTTAAAATTGCATAAATATGCATTTGATCGGCATTTGATCA
BdM1045pool13     TTCTTCCCAGACAAAAATGTTCGTCATGTAGGCTATCAATTTATTTTCCTTTAAAATTGCATAAATATGCATTTGATCGGCATTTGATC-
BdM1046pool13     TTCTTCCCAGACAAAAATGTTCGTCTTGTAGGCTATCAATTTATTTTCCTTTAAAATTGCATAAATATGCATTTGATCAGACTTCTTTCT
BdM1048pool13     TTCTTCCCAGACAAAAATGTTCGTCTTGTAGGCTRTCAATTTATTTTCCTTTAAAATTGCATAAATATGCATTTGAKCKGCATTTGATCA
BdM1234pool05     TTCTTCCCAGACAAAAATGTTCGTCTTGTAGGCTATCAATTTATTTTCCTTTAAAATTGCATAAATATGCATTTGATCGGCATTTGATCA
BdM1235pool05     TTCTTCCCAGACAAAAATGTTCGTCTTGTAGGCTATCAATTTATTTTCCTTTAAAATTGCATAAATATGCATTTGATCGGCATTTGATCA
BdM1236pool05     TTCTTCCCAGACAAAAATGTTCGTCTTGTAGGCTATCAATTTATTTTCCTTTAAAATTGCATAAATATGCATTTGATCGGCATTTGATCA
BdM1239pool05     TTCTTCCCAGACAAAAATGTTCGTCTTGTAGGCTATCAATTTATTTTCCTTTAAAATTGCATAAATATGCATTTGATCGGCATTTGATCA
BdM1240pool05     TTCTTCCCAGACAAAAATGTTCGTCWTGTAGGCTATCAATTTATTTTCCTTTAAAATTGCATAAATATGCATTTGATCGGCATTTGATCA
BdM1243pool05     TTCTTCCCAGACAAAAATGTTCGTCNTGTAGGCTATCAATTTATTTTCCTTTAAAATTGCATAAATATGCATTTGATCGGCATTTGATCA
BdM1244pool05     TTCTTCCCAGACAAAAATGTTCGTCTTGTAGGCTATCAATTTATTTTCCTTTAAAATTGCATAAATATGCATTTGATCRGMMTTYKWTCW
//                                         *        -                                         - * **  ***  *|29|
BdM1012pool13     AGTGATTCCTGAACAGTCATTTTTAAAATCCACAAAAAGTAAATATTCGGGCAGAGCTCTTAAATAATGAAATTTTGGACCGATARAAAT
BdM1017pool13     AGTGATTCCTGAACAGTCATTTTTAAAATCCACAAAAAGTAAATATTCGGGCAGAGCTCTTAAATAATGAAATTTTGGACCGATAAAAAT
BdM1018pool13     AGTGATTCCTGAACAGTCATTTTTAAAATCCACAAAAAGTAAATATTCGGGCAGAGCTCTTAAATAATGAAATTTTGGACCGATARAAAT
BdM1019pool13     AGTGATTCCTGAACAGTCATTTTTAAAATCCACAAAAAGTAAATATTCGGGCAGAGCTCTTAAATAATGAAATTTTGGACCGATAAAAAT
//                                                                                                     *    |30|
BdM1012pool13     GATTCACCAACCTCTCCGCTTTGTAGCTGCTTATAAACCCAAATACGGCTTCTGCCGTAGAATTTTTTATTCATTTCCATGATATTCGCA
BdM1019pool13     GATTCACCAACCTCTCCGCTTTGTAGCTGCTTATAAACCCAAATACGGCTTCTGCCGTAGAATTTTTTATTCATTTCCATGATATTCGCA
BdM1041pool13     GATTCACCAACCTCTCCGCTTTGTAGCTGCTTATAAACCCAAATACGGCTTCTGCCGTAGAATTTTTTATTCATTTCCATGATATTCGCA
BdM1047pool13     GATTCACCAACCTCTCCGCTTTGTAGCTGCTTATAAACCCAAATACGGCTTCTGCCGTAGAATTTTCTATTCAATTCCATGATATTCGCA
BdM1231pool05     GATTCACCAACCTCTCCGCTTTGTAGCTGCTTATAAACCCAAATACGGCTTCTGCCGTAGAATTTTTTATTTATTTCCATGATATTCGCA
BdM1235pool05     GATTCACCAACCTCTCCGCTTTGTAGCTGCTTAWAAACCCAAATACGGCTTCTGCCGTAGAATTTTTTATTYATTTCCATGATATTCGCA
BdM1243pool05     GATTCACCAACCTCTCCGCTTTGTAGCTGCTTATAAACCCAAATACGGCTTCTGCCGTAGAATTTTCTATTCAATTCCATGATATTCGCA
BdM1244pool05     GATTCACCAACCTCTCCGCTTTGTAGCTGCTTATAAACCCAAATACGGCTTCTGCCGTAGAATTTTNTATTCANTTCCATGATATTCGCA
BdM1245pool05     GATTCACCAACCTCTCCGCTTTGTAGCTGCTTATAAACCCAAATACGGCTTCTGCCGTAGAATTTTTTATTYATTTCCATGATATTCGCA
//                                                 -                                *    * *                |31|
BdM1012pool13     TGTTATCTCATAAAYCAGTAATCTTGGAGATATACGGTATAGGTATATCTCCAAGATTACTGGTATAGATTTTTGCGCCCAACGAAAGTA
BdM1015pool13     TGTTATCTCATAAACCAGTAATCTTGGAGATATACGGTATAGGTATATCTCCAAGATTACTGGTATAGATTTTTGCGCCCAACGAAAGTA
BdM1016pool13     TGTTATCTCATAAATCAGTAATCTTGGAGATATACGGTATAGGTATATCTCCAAGATTACTGGTATAGATTTTTGCGCCCAACGAAAGTA
BdM1018pool13     TGTTATCTCATAAACCAGTAATCTTGGAGATATACGGTATAGGTATATCTCCAAGATTACTGGTATAGATTTTTGCGCCCAACGAAAGTA
BdM1019pool13     TGTTATCTCATAAAYCAGTAATCTTGGAGATATACGGTATAGGTATATCTCCAAGATTACTGGTATAGATTTTTGCGCCCAACGAAAGTA
BdM1041pool13     TGTTATCTCATAAACCAGTAATCTTGGAGATATACGGTATAGGTATATCTCCAAGATTACTGGTATAGATTTTTGCGCCCAACGAAAGTA
BdM1232pool05     TGTTATCTCATAAACCAGTAATCTTGGAGATATACGGTATAGGTATATCTCCAAGATTACTGGTATAGATTTTTGCGCCCAACGAAAGTA
BdM1235pool05     TGTTATCTCATAAACCAGTAATCTTGGAGATATACGGTATAGGTATATCTCCAAGATTACTGGTATAGATTTTTGCGCCCAACGAAAGTA
BdM1236pool05     TGTTATCTCATAAACCAGTAATCTTGGAGATATACGGTATAGGTATATCTCCAAGATTACTGGTATAGATTTTTGCGCCCAACGAAAGTA
BdM1239pool05     TGTTATCTCATAAACCAGTAATCTTGGAGATATACGGTATAGGTATATCTCCAAGATTACTGGTATAGATTTTTGCGCCCAACGAAAGTA
BdM1243pool05     TGTTATCTCATAAACCAGTAATCTTGGAGATATACGGTATAGGTATATCTCCAAGATTACTGGTATAGATTTTTGCGCCCAACGAAAGTA
BdM1244pool05     TGTTATCTCATAAACCAGTAATCTTGGAGATATACGGTATAGGTATATCTCCAAGATTACTGGTATAGATTTTTGCGCCCAACGAAAGTA
BdM1245pool05     TGTTATCTCATAAACCAGTAATCTTGGAGATATACGGTATAGGTATATCTCCAAGATTACTGGTATAGATTTTTGCGCCCAACGAAAGTA
//                              *                                                                           |34|
BdM1012pool13     TTAATTGGTTTTTAATATATAAAACACGTATTTTATTTTCAAAAAAAAGTAAATTAAATTATTTGAAAGTTACCCTTGGGGTTGGGG
BdM1013pool13     TTAATTGGTTTTTAATATATAAAACACGTATTTTATTTTCAAAAAAAAGTAAATTAAATTATTTGAAAGTTACCCCTGGGGTTGGGG
BdM1014pool13     TTAATTGGTTTTTAATATATAAAACACGTATTTTATTTTCAAAAAAAAGTAAATTAAATTATTTGAAAGTTACCCCTGGGGTTGGGG
BdM1015pool13     TTAATTGGTTTTTAATATATAAAACACGTATTTTATTTTCAAAAAAAAGTAAATTAAATTATTTGAAAGTTACCCCTGGGGTTGGGG
BdM1035pool27     TTAATTGGTTTTTAATATATAAAACACGTATTTTATTTTCAAAAAAAAGTAAATTAAATTATTTGAAAGTTACCCTTGGGGTTGGGG
BdM1231pool27     TTAATTGGTTTTTAATATATAAAACACGTATTTTATTTTCAAAAAAAAGTAAATTAAATTATTTGAAAGTTACCCCTGGGGTTGGGG
BdM1232pool05     TTAATTGGTTTTTAATATATAAAACACGTATTTTATTTTCAAAAAAAAGTAAATTAAATTATTTGAAAGTTACCCCTGGGGTTGGGG
BdM1232pool27     TTAATTGGTTTTTAATATATAAAACACGTATTTTATTTTCAAAAAAAAGTAAATTAAATTATTTGAAAGTTACCCCTGGGGTTGGGG
BdM1236pool05     TTAATTGGTTTTTAATATATAAAACACGTATTTTATTTTCAAAAAAAAGTAAATTAAATTATTTGAAAGTTACCCCTGGGGTTGGGG
BdM1241pool05     TTAATTGGTTTTTAATATATAAAACAGGTATTTTATTTTCAAAAAAAAGTAAATTAAATTATTTGAAAGTTACCCCTGGGGTTGGGG
BdM1243pool05     TTAATTGGTTTTTAATATATAAAACACGTATTTTATTTTCAAAAAAAAGTAAATTAAATTATTTGAAAGTTACCCCTGGGGTTGGGG
//                                          -                                                *           |36|
BdM1012pool13     CYTTTCACAGTGCCTGATWKCGTMTTCTCTCATCTTCCTTCGTCGYTCTTYTTGTTMAAGAATGTACTGTTTTGWCTTTTCTCTCTTGTT
BdM1013pool13     CCTTTCACAGTGCCTGATAGCGTCTTCTCTCATCTTCCTTCGTCGCTCTTCTTGTTAAAGAATGTACTGTTTTGACTTTTCTCTCTTGTT
BdM1016pool13     CCTTTCACAGTGCCTGATTGCGTCTTCTCTCATCTTCCTTCGTCGCTCTTCTTGTTAAAGAATGTACTGTTTTGTCTTTTCTCTCTTGTT
BdM1018pool13     CCTTTCACAGTGCCTGATAGCGTCTTCTCTCATCTTCCTTCGTCGCTCTTCTTGTTAAAGAATGTACTGTTTTGACTTTTCTCTCTTGTT
BdM1019pool13     CCTTTCACAGTNCCTGATTGCGTCTTCTCTCATCTTCCTTCGTCGCTCTTCTTGTTAAAGAATGTACTGTTTTGTCTTTTCTCTCTTGTT
BdM1031pool13     CTTTTCACAGTGCCTGATTTCGTCTTCTCTCATCTTCCTTCGTCGYTCTTCTTGTTYAAGAATGTACTGTTTTGTCTTTTCTCTCTTGTT
BdM1035pool13     CTTTTCACAGTGCCTGATTTCGTCTTCTCTCATCTTCCTTCGTCGTTCTTCTTGTTNAAGAATGTACTGTTTTGTCTTTTCTCTCTTGTT
BdM1041pool13     CCTTTCACAGTGCCTGATTGCGTCTTCTCTCATCTTCCCTCGTCGCTCTTCTTGTTCAAGAATGTACTGTTTTGTATTTTCTCTCTTGTT
BdM1045pool13     CTTTTCACAGTGCCTGATTTCGTCTTCTCTCATCTTCCTTCGTCGTTCTTCTTGTTTAAGAATGTACTGTTTTGTCTGTTCTCTCTTGTT
BdM1046pool13     CYTTTCACAGTGCCTGATTKCGTCTTCTCTCATCTTCCYTCGTCGCTCTTCTTGTTCAAGAATGTACTGTTTTGTMTTTTCTCTCTTGTT
BdM1046pool27     CYTTTCACAGTGCCTGATTKCGTCTTCTCTCATCTTCCYTCGTCGCTCTTCTTGTTCAAGAATGTACTGTTTTGTMTTTTCTCTCTTGTT
BdM1047pool13     CTTTTCACAGTGCCTGATTTCGTCTTCTCTCATCTTCCTTCGTCGTTCTTCTTGTTCAAGAATGTACTGTTTTGTCTTTTCTCTCTTGTT
BdM1048pool13     CYTTTCACAGTGCCTGATTKCGTCTTCTCTCATCTTCCYTCGTCGYTCTTCTTGTTCAAGAATGTACTGTTTTGTMTTTTCTCTCTTGTT
BdM1236pool05     CYTTTCACAGTGCCTGATTKCGTCTTCTCTCATCTTCCTTCGTCGYTCTTCTTGTTYAAGAATGTACTGTTTTGTCTTTTCTCTCTTGTT
BdM1239pool05     CCTTTCACAGTGCCTGATTGCGTCTTCTCTCATCTTCCTTCGTCGCTCTTCTTGTTCAAGAATGTACTGTTTTGTCTTTTCTCTCTTGTT
BdM1240pool05     CCTTTCACAGTGCCTGATTGCGTCTTCTCTCATCTTCCTTCGTCGCTCTTCTTGTTCAAGAATGTACTGTTTTGTCTTTTCTCTCTTGTT
BdM1241pool05     CTTTTCACAGTGCCTGATTTCGTCTTCTCTCATCTTCCTTCGTCGTTCTTCTTGTTTAAGAATGTACTGTTTTGTCTTTTCTCTCTTGTT
BdM1243pool05     CYTTTCACAGTGCCTGATTKCGTCTTCTCTCATCTTCCTTCGTCGYTCTTCTTGTTYAAGAATGTACTGTTTTGTCTTTTCTCTCTTGTT
BdM1244pool05     CCTTTCACAGTGCCTGATTGCGTCTTCTCTCATCTTCCTTCGTCGCTCTTCTTGTTCAAGAATGTACTGTTTTGTCTTTTCTCTCTTGTT
BdM1797pool34     CTTTTCACAGTGCCTGATTTCGTCTTCTCTCATCTTCCTTCGTCGTTCTTCTTGTTCAAGAATGTACTGTTTTGTCTTTTCTCTCTTGTT
//                 *                **   -              *      *    -     *                 ** -            |37|
BdM1012pool13     GGCAAGAAAAAGAAAAGGCAGCGAAATTAGAAAAAGAACGGTTAGAAAAAGAACGCTTGGAAAAAGAACGACAAGAGAAAGAAAGA
BdM1044pool13     GGCAAGAAAAAGAAAAGGCAGCGAAATTAGAAAAAGAACGGTTAGAAAAAGAACGCTTGGAAAAAGAACGACAAGAGAAAGAAAGA
BdM1045pool13     GGCAAGAAAAAGAAAAGGCAGCGAAATTAGAAAAAGAACGGTTAGAAAAAGAACGCTTGGAAAAAGAACGACAAGAGAAAGAAAGA
BdM1046pool13     GGCAAGAAAAAGAAAAGGCAGCGAAATTAGAAAAAGAACGGTTAGAAAAAGAACGCTTGGAAAAAGAACGACAAGAGAAAGAAAGA
//                                                                                                      |38|
BdM1012pool13     ATGTTACAGTATGTAATTGTCAAACACAGATTTACCTAATTAGTATCCAATATTTCTAAAAAAAAATAATTAAGAAATATACTCCATATA
BdM1013pool27     ATGTTACAGTATGTAATTGTCAAACACAGATTTACCTAATTAGTATCCAATATTTCTAAAAAAAAATAATTAAGAAATATACTCCATATA
BdM1014pool13     ATGTTACAGTATGTAATTGTCAAACACAGATTTACCTAATTAGTATCCAATATTTCTAAAAAAAAATAATTAAGAAATATACTCCATATA
BdM1797pool34     ATGTTACAGTATGTAATTGTCAAACACAGATTTACCTAATTAGTATCCAATATTTCTAAAAAAAAATAATTAAGAAATATACTCCATATA
//                                                                                                          |39|
BdM1012pool13     CTTTTACGAAAGTGTGTTTAAAAATAACATGTTCGATGCACACGTGTGTAAAAGGAAAACAAATAAGAAGGAATYAAATTTGAAATTATC
BdM1014pool13     CTTTTACGAAAGTGTGTTTAAAAATAACATGTTCGATGCACACGTGTGTAAAAGGAAAACAAATAAGAAGGAATCAAATTTGAAATTATC
BdM1015pool13     CTTTTACGAAAGTGTGTTTAAAAATAACATGTTCGATGCACACGTGTGTAAAAGGAAAACAAATAAGAAGGAATTAAATTTGAAATTATC
BdM1016pool13     CTTTTACGAAAGTGTGTTTAAAAATAACATGTTCGATGCACACGTGTGTAAAAGGAAAACAAATAAGAAGGAATYAAATTTGAAATTATC
BdM1018pool13     CTTTTACGAAAGTGTGTTTAAAAATAACATGTTCGATGCACACGTGTGTAAAAGGAAAACAAATAAGAAGGAATTAAATTTGAAATTATC
BdM1034pool13     CTTTTACGAAAGTGTGTTTAAAAATAACATGTTCGATGCACACGTGTGTAAAAGGAAAACAAATAAGAAGGAATTAAATTTGAAATTATC
BdM1035pool27     CTTTTACGAAAGTGTGTTTAAAAATAACATGTTCGATGCACACGTGTGTAAAAGGAAAACAAATAAGAAGGAATTAAATTTGAAATTATC
BdM1041pool13     CTTTTACGAAAGTGTGTTTAAAAATAACATGTTCGATGCACACGTGTGTAAAAGGAAAACACATAAGAAGGAATTAAATTTGAAATTATC
BdM1044pool13     CTTTTACGAAAGTGTGTTTAAAAATAACATGTTCGATGCACACGTGTGTAAAAGGAAAACAAATAAGAAGGAATTAAATTTGAAATTATC
BdM1046pool13     CTTTTACGAAAGTGTGTTTAAAAATAACATGTTCGATGCACACGTGTGTAAAAGGAAAACAAATAAGAAGGAATTAAATTTGAAATTATC
BdM1046pool27     CTTTTACGAAAGTGTGTTTAAAAATAACATGTTCGATGCACACGTGTGTAAAAGGAAAACAAATAAGAAGGAATTAAATTTGAAATTATC
BdM1232pool05     TTTTTACGAAAGTGTGTTTAAAAATAACATGTTCGATGCACACGTGTGTAAAAGGAAAACAAATAAGAAGGAATTAAATTTGAGATTATC
BdM1232pool27     TTTTTACGAAAGTGTGTTTAAAAATAACATGTTCGATGCACACGTGTGTAAAAGGAAAACAAATAAGAAGGAATTAAATTTGAGATTATC
BdM1236pool05     TTTTTACGAAAGTGTGTTTAAAAATAACATGTTCGATGCACACGTGTGTAAAAGGAAAACAAATAAGAAGGAATTAAATTTGAGATTATC
BdM1239pool05     TTTTTACGAAAGTGTGTTTAAAAATAACATGTTCGATGCACACGTGTGTAAAAGGAAAACAAATAAGAAGGAATTAAATTTGAGATTATC
BdM1240pool05     TTTTTACGAAAGTGTGTTTAAAAATAACATGTTCGATGCACACGTGTGTAAAAGGAAAACAAATAAGAAGGAATTAAATTTGAGATTATC
BdM1243pool05     TTTTTACGAAAGTGTGTTTAAAAATAACATGTTCGATGCACACGTGTGTAAAAGGAAAACAAATAAGAAGGAATTAAATTTGAGATTATC
BdM1244pool05     TTTTTACGAAAGTGTGTTTAAAAATAACATGTTCGATGCACACGTGTGTAAAAGGAAAACAAATAAGAAGGAATTAAATTTGAGATTATC
BdM1797pool34     CTTTTCCGAAAGTGTGTTTAAAAATAACATGTTCGATGCACACGTGTGTAAAAGGAAAACAAATAAGAAGGAATTAAATTTGAAATTATC
//                *    -                                                       -            *        *      |40|
BdM1012pool13     TCAAATTCTCATATATAAAGANNATATATATATCTTAAATGCTAATTACTGAAAAACACGTTGTTATAGGATWTTGGTATSGTATRTAAATT--------
BdM1015pool13     TCAAATTCTCATATATAAAGA--ATATATATATCTTAAATGCTAATTACTGAAAAACACGTTGTTATAGGATATTGGTATGGTATATAAATT--------
BdM1019pool13     TCAAATTCTCATATATAAAGA--ATATATATATCTTAAATGCTAATTACTGAAAAACACGTTGTTATAGGRTWTTGGTATGGTATRTAAATT--------
BdM1035pool13     TCAAATTCTCATATATAAAGA--ATATATATATCTTAAATGCTAATTACTGAAAAACACGTTGTTATAGGATATTGGTATGGTATATAAATT--------
BdM1047pool13     TCAAATTCTCATATATAAAGA--ATATATATATCTTAAATGCTAATTACTGAAAAACACGTTGTTATAGGATATTGGTATGGTATATAAATT--------
BdM1048pool13     TCAAATTCTCATATATAAAGA--ATATATATATCTTAAATGCTAATTACTGAAAAACACGTTGTTATAGGATATTGGTATGGTATATAAATT--------
BdM1235pool05     NCAAATTCTCATATATAAAGA--ATATATATATCTTAAATGCTAATTACTGAAAAACACGTTGTTATAGGATATTGGTATNGTATGTAAATT--------
BdM1237pool05     ---AATTCTCATATATAAAGA--ATATRTATATCTTAAATGCTAATGACTGAAAAACACGTTGTTATAGGATATTGGTCTGGTATATAAATTGATTAGAC
BdM1238pool05     ---AATTCTCATATATAAAGA--ATATATATATCTTAAATGCTAATGACTGAAAAACACGTTGTTATAGGATATTGGTCTGGTATATAAATTGATTAGAC
BdM1243pool05     CCAAATTCTCATATATAAAGA--ATATATATATCTTAAATGCTAATT-----------------------------------------------------
BdM1244pool05     YCAAATTCTCATATATAAAGA--ATATATRTATCTTAAATGCTAATTACTGAAAAACACGTKGTTATAGGATATTGGTATGGTATRTAAATT--------
BdM1247pool05     ---AATTCTCATATATAAAGA--ATATATATATCTTAAATGCTAATKACTGAAAAACACGTTGTTATAGGATATTGGTCTGGTATATAAATTGATTAGAC
BdM1247pool27     ---AATTCTCATATATAAAGA--ATATATATATCTTAAATGCTAATKACTGAAAAACACGTTGTTATAGGATATTGGTCTGGTATATAAATTGATTAGAC
BdM1797pool34     TCAAATTCTCATATATAAAGA--ATATATATATCTTAAATGCTAATTACTGAAAAACACGTGGTTATAGGATATTGGTATGGTATGTAAATT--------
//                *                          - -                *              *        - *     * -    *              |41|
BdM1012pool13     TCTTGATTCTATYAATATGGCAGTTATAGGTCTGTATAAGGTACAACTGTATAAGGTAATT-GTGCCTTTGTGTCATTGTTTAGCACATCT
BdM1013pool13     TCTTGATTCTATTAATATGGCAGTTATAGGTCTGTATAAGGTACAACTGTATAAGGTAATTAGTGCCTTTGTGTCATTGTTTAGCACATC-
BdM1016pool13     TCTTGATTCTATYAATATGGCAGTTATAGGTCTGTATAAGGTACAACTGTATAAGGTAATT-GTGCCTTTGTGTCATTGTTTAGCACATCT
BdM1017pool27     TCTTGATTCTATTAATATGGCAGTTATAGGTCTGTATAAGGTACAACTGTATAAGGTAATT-GTGCCTTTGTGTCATTGTTTAGCACATCT
BdM1018pool13     TCTTGATTCTATTAATATGGCAGTTATAGGTCTGTATAAGGTACAACTGTATAAGGTAATT-GTGCCTTTGTGTCATTGTTTAGCACATCT
BdM1019pool13     TCTTGATTCTATTAATATGGCAGTTATAGGTCTGTATAAGGTACAACTGTATAAGGTAATT-GTGCCTTTGTGTCATTGTTTAGCACATCT
BdM1046pool13     TCTTGATTCTATTAATATGACAGTTATAGGTCTGTATAAGGTACAACTGTATAAGGTAATT-GTGCCTTTGTGTCATTGTTTAGCACATCT
BdM1247pool05     TCTTGATTCTATTAATATGGCAGTTATAGGACTGTATAAGGTACRACTGTATAAGGTAATTAGTGCCTTTGTGTCATTGTTTARCACATC-
//                            *      -          -             -                                      -       |42|
BdM1012pool13     GTTGAGTACGCATTAAAGGAAGTTAAGTAYAATAAAATGTTATATAGAAATGCGGCAAAAAATATAAAATCTTTATAGCKATTCATAGTA
BdM1013pool13     GTTGAGTACGCATTAAAGGAAGTTAAGTATAATAAAATGTTATATAGAAATGCGGCAAAAAATATAAAATCTTTATAGCTATTCATAGTA
BdM1013pool27     GTTGAGTACGCATTAAAGGAAGTTAAGTATAATAAAATGTTATATAGAAATGCGGCAAAAAATATAAAATCTTTATAGCTATTCATAGTA
BdM1014pool13     GTTGAGTACGCATTAAAGGAAGTTAAGTATAATAAAATGTTATATAGAAATGCGGCAAAAAATATAAAATCTTTATAGCTATTCATAGTA
BdM1015pool13     GTTGAGTACGCATTAAAGGAAGTTAAGTACAATAAAATGTTATATAGAAATGCGGCAAAAAATATAAAATCTTTATAGCGATTCATAGTA
BdM1016pool13     GTTGAGTACGCATTAAAGGAAGTTAAGTAYAATAAAATGTTATATAGAAATGCGGCAAAAAATATAAAATCTTTATAGCKATTCATAGTA
BdM1017pool13     GTTGAGTACGCATTAAAGGAAGTTAAGTAYAATAAAATGTTATATAGAAATGCGGCAAAAAATATAAAATCTTTATAGCKATTCATAGTA
BdM1017pool27     GTTGAGTACGCATTAAAGGAAGTTAAGTANAATAAAATGTTATATAGAAATGCGGCAAAAAATATAAAATCTTTATAGCNATTCATAGTA
BdM1018pool13     GTTGAGTACGCATTAAAGGAAGTTAAGTATAATAAAATGTTATATAGAAATGCGGCAAAAAATATAAAATCTTTATAGCTATTCATAGTA
BdM1019pool13     GTTGAGTACGCATTAAAGGAAGTTAAGTACAATAAAATGTTATATAGAAATGCGGCAAAAAATATAAAATCTTTATAGCGATTCATAGTA
BdM1031pool13     GTTGAGTACGCATTAAAGGAAGTTAAGTACAATAAAATGTTATAWAGAAATGCGGCAAAAAATATAAAATCTTTATAGCGATTCATAGTA
BdM1034pool13     GTTGAGTACGCATTAAAGGAAGTTAAGTACAATAAAATGTTATATAGAAATGCGGCAAAAAATATAAAATCTTTATAGCGATTCATAGTA
BdM1035pool13     GTTGAGTACGCATTAAAGGAAGTTAAGTACAATAAAATGTTATATAGAAATGCGKCAAAAAATATAAAATCTTTATAGCGATTCATAGTA
BdM1035pool27     GTTGAGTACGCATTAAAGGAAGTTAAGTACAATAAAATGTTATATAGAAATGCGKCAAAAAATATAAAATCTTTATAGCGATTCATAGTA
BdM1038pool13     GTTGAGTACGCATTAAAGGAAGTTAAGTACAATAAAATGTTATATRGAAATGCGGCAAAAAATATAAAATCTTTATAGCGATTCATAGTA
BdM1040pool27     GTTGAGTACGCATTAAAGGAAGTTAAGTACAATAAAATGTTATAWAGAAATGCRGCAAAAAATATAAAATCTTTATAGCGATTCATAGTA
BdM1041pool13     GTTGAGTACGCATTAAAGGAAGTTAAGTACAATAAAATGTTATATAGAAATGCGKCAAAAAATATAAAATCTTTATAGCGATTCATAGTA
BdM1044pool13     GTTGAGTACGCATTAAAGGAAGTTAAGTACAATAAAATGTTATATAGAAATGCGKCAAAAAATATAAAATCTTTATAGCGATTCATAGTA
BdM1045pool13     GTTGAGTACGCATTAAAGGAAGTTAAGTACAATAAAATGTTATATAGAAATGCGGCAAAAAATATAAAATCTTTATAGCGATTCATAGTG
BdM1046pool13     GTTGAGTACGCATTAAAGGAAGTTAAGTATAATAAAATGTTATATAGAAATGCGGCAAAAAATATAAAATCTTTATAGCTATTCATAGTA
BdM1046pool27     GTTGAGTACGCATTAAAGGAAGTTAAGTATAATAAAATGTTATATAGAAATGCGGCAAAAAATATAAAATCTTTATAGCTATTCATAGTA
BdM1047pool13     GTTGAGTACGCATTAAAGGAAGTTAAGTACAATAAAATGTTATATAGAAATGCGGCAAAAAATATAAAATCTTTATAGCGATTCATAGTR
BdM1048pool13     GTTGAGTACGCATTAAAGGAAGTTAAGTACAATAAAATGTTATAAAGAAATGCGGCAAAAAATATAAAATCTTTATAGCGATTCATAGTA
BdM1242pool27     GTTGAGTACGCATTAAAGGAAGTTAAGTACAATAAAATGTTATATAGAAATGCGGCAAAAAATATAAAATCTTTATAGCGATTCATAGTA
BdM1797pool34     GTTGAGTACGCATTAAAGGAAGTTAAGTACAATAAAATGTTATAAAGAAATGCGGCAAAAAATATAAAATCTTTATAGCGATTCATAGTA
//                                             *              *-       -*                        *         *|44|
BdM1012pool13     TTTATATGAAATAAATCAATGTTTGGTTTTATGGTAATTAGAAATATTTTAAAATCATTTTTATATATTTACATAACTGTAAAGAATAGT
BdM1031pool13     TTTATATGAAATAAATCAATGTTTGGTTTTATRGTAATTAGAAATATTTTAAAATCATTTTTATATATTTACATAACTGTAAAGAATAGT
BdM1034pool13     TTTATATGAAATAAATCAATGTTTGGTTTTATAGTAATTAGAAATATTTTAAAATCATTTTTATATATTTACATAACTGTAAAGAATAGT
BdM1038pool13     TTTATATGAAATAAATCAATGTTTGGTTTTATGGTAATTAGAAATATTTTAAAATCATTTTTATATATTTACATAACTGTAAAGAATAGT
//                                                *                                                         |45|
BdM1012pool13     AAAATCATCGTTCACATGAACTGTAAAATATCGAATAAAATGTTAGTAAAAGAGAAAACTCCACATGAACGATAACGGTCAACGGCTGAT
BdM1016pool13     AAAATCATTGTTCACATGAACTGTAAAATATCGAATAAAATGTTAGTAAAAGGGAAAACTCCACATGAACGATAACGGTCAACGGCTGAT
BdM1235pool05     AAAATCATCGTTCACATGAACTGTAAAATATCGAATAAAATGTTAGTAAAAGGGAAAACTCCACATGAACGATAACGGTCAACGGCTGAT
BdM1236pool05     AAAATCATCGTTCACATGAACTGTAAAATATCGAATAAAATGTTAGTAAAAGGGAAAACTCCACATGAACGATAACGGTCAACGGCTGAT
BdM1241pool05     AAAATCATCGTTCACATGAACTGTAAAATATCGAATAAAATGTTAGTAAAAGGGAAAACTCCACATGAACGATAACGGTCAACGGCTGAT
BdM1242pool05     AAAATCATCGTTCACATGAACTGTAAAATATCGAATAAAATGTTAGTAAAAGGGAAAACTCCACATGAACGATAACGGTCAACGGCTGAT
BdM1243pool05     AAAATCATCGTTCACATGAACTGTAAAATATCGAATAAAATGTTAGTAAAAGGGAAAACTCCACATGAACGATAACGGTCAACGGCTGAT
BdM1244pool05     AAAATCATCGTTCACATGAACTGTAAAATATCGAATAAAATGTTAGTAAAAGGGAAAACTCCACATGAACGATAACGGTCAACGGCTGAT
//                        -                                           -                                     |48|
BdM1012pool13     ATACCAACAGTAGCATTGCCTTTATCTGCTGGAATTGTTTCTGTGACCTTGTTTTTTCGTA---GATTTGCCAGGGCGTGTTGCCCTGTTTTT
BdM1013pool13     ATACCAACAGTAGCATTGCCTTTATCTGCTGGAATTGTTTCTGTGACCTTGTTTTTTCGTA---GATTTGCCAGGGCGTGTTGCCCTGTTTTT
BdM1013pool27     ATACCAACAGTAGCATTGCCTTTATCTGCTGGAATTGTTTCTGTGACCTTGTTTTTTCGTA---GATTTGCCAGGGCGTGTTGCCCTGTTTTT
BdM1016pool13     ATACCAACAGTAGCATTGCCTTTATCTGCTGGAATTGTTTCTGTGACCTTGTTTTTTCGTA---GATTTGCCAGGGCGTGTTGCCCTGTTTTT
BdM1017pool27     ATACCAACAGTAGCATTGCCTTTATCTGCTGGAATTGTTTCTGTGACCTTGTTTTTTCGTA---GATTTGCCAGGGCGTGTTGCCCTGTTTTT
BdM1019pool13     ATACCAACAGTAGCATTGCCTTTATCTGCTGGAATTGTTTCTGTGACCTTGTTTTTTCGTA---GATTTGCCAGGGCGTGTTGCCCTGTTTTT
BdM1038pool13     RTACCAACAGTAGCATTGCYTTTATCTGCTGGAATTGTTTCTGTGACCTTGTTTTTTCGTA---GATTTGCCAGGGCGTGTTGCYCKGTTTWT
BdM1040pool13     ATACCAACAGTAGCATTGCCTTTATCTGCTGGAATTGTTTCTGTGACCTTGTTTTTTCGTA---GATTTGCCAGGGCGTGTTGCTCTGTTTTT
BdM1040pool27     ATACCAACAGTAGCATTGCCTTTATCTGCTGGAATTGTTTNTGTGACCTTGTTTTTTCGTA---GATTTGCCAGGGCGTGTTGCTCNGTTTNT
BdM1041pool13     ATACCAACAGTASCATTGCCTTTATCTGCTGGAATTGTTTCTGTGACCTTGTTTTTTCGTA---GATTTGCCAGGGCGTGTTGCYCTGTTTTT
BdM1044pool13     ATACCAACAGTAGCATTGCCTTTATCTGCTGGAATTGTTTCTGTGACCTTGTTTTTTCGTA---GATTTGCCAGGGCGTGTTGCTCTGTTTWT
BdM1045pool13     ATACCAACAGTAGCATTGCCTTTATCTGCTGGAATTGTTTCTGTGACCTTGTTTTTTCGTA---GATTTGCCAGGGCGTGTTGCTCTGTTTTT
BdM1046pool13     ATACCAACAGTAGCATTGCCTTTATCTGCTGGAATTGTTTYTGTGACCTTGTTTTTTCRTA---GATTTGCCAGGGCGTGTTGCTCTRTTTWT
BdM1046pool27     ATACCAACAGTAGCATTGCCTTTATCTGCTGGAATTGTTTYTGTGACCTTGTTTTTTCRTA---GATTTGCCAGGGCGTGTTGCTCTRTTTWT
BdM1047pool13     ATACCAACAGTAGCATTGCCTTTATCTGCTGGAATTGTTTCTGTGACCTTGTTTTTTCGTA---GATTTGCCAGGGCGTGTTGCTCTGTTTTT
BdM1048pool13     ATACCAACAGTAGCATTGCCTTTATCTGCTGGAATTGTTTCTGTGACCTTGTTTTTTCGTA---GATTTGCCAGGGCGTGTTGCTCTGTTTTT
BdM1231pool05     ATACCAACAGTAGCATTGCCTTTATCTGCTGGAATTGTTTCTGTGACCTTGTTTTTTCGTA---GATTTGCCAGGGCGTGTTGCTCTGTTTTT
BdM1232pool05     ATACCAACAGTAGCATTGCCTTTATCTGCTGGAATTGTTTCTGTGACCTTGTTTTTTCGTA---GATTTGCCAGGGCGTGTTGCTCTGTTTTT
BdM1232pool27     ATACCAACAGTAGCATTGCCTTTATCTGCTGGAATTGTTTCTGTGACCTTGTTTTTTCGTA---GATTTGCCAGGGCGTGTTGCTCTGTTTTT
BdM1233pool18     ATACCAACAGTAGCATTGCCTTTATCTGCTGGAATTGTTTCTGTGACCTTGTTTTTTCGTA---GATTTGCCAGGGCGTGTTGCTCTGTTTTT
BdM1235pool05     ATACCAACAGTAGCATTGCCTTTATCTGCTGGAATTGTTTCTGTGACCTTGTTTTTTCGTA---GATTTGCCAGGGCGTGTTGCTCTGTTTTT
BdM1236pool05     ATACCAACAGTAGCATTGCCTTTATCTGCTGGAATTGTTTCTGTGACCTTGTTTTTTCGTA---GATTTGCCAGGGCGTGTTGCTCTGTTTTT
BdM1237pool05     ATAACAACAGTAGCATTGCCTTTATCTGCTGGAATTGTTTTTATGACCTTGTTTTTTCGTAGATGATTTGCCAGGGMGTGTTGCTCTGTT---
BdM1238pool05     ATAACAACAGTAGCATTGCCTTTATCTGCTGGAATTGTTTTTAAGACCTTGTTTTTTCGTAGATGATTTGCCAGGGCGTGTTGCTCTGTT---
BdM1239pool05     ATACCAACAGTAGCATTGCCTTTATCTGCTGGAATTGTTTCTGTGACCTTGTTTTTTCGTA---GATTTGCCAGGGCGTGTTGCTCTGTTTTT
BdM1240pool05     ATACCAACAGTAGCATTGCCTTTATCTGCTGGAATTGTTTCTGTGACCTTGTTTTTTCGTA---GATTTGCCAGGGCGTGTTGCTCTGTTTTT
BdM1241pool05     ATACCAACAGTAGCATTGCCTTTATCTGCTGGAATTGTTTCTGTGACCTTGTTTTTTCGTA---GATTTGCCAGGGCGTGTTGCTCTGTTTTT
BdM1241pool27     ATACCAACAGTAGCATTGCCTTTATCTGCTGGAATTGTTTCTGTGACCTTGTTTTTTCGTA---GATTTGCCAGGGCGTGTTGCTCTGTTTTT
BdM1242pool27     ATACCAACAGTAGCATTGCCTTTATCTGCTGGAATTGTTTCTGTGACCTTGTTTTTTCGTA---GATTTGCCAGGGCGTGTTGCTCTGTTTTT
BdM1243pool05     ATACCAACAGTAGCATTGCCTTTATCTGCTGGAATTGTTTCTGTGACCTTGTTTTTTCGTA---GATTTGCCAGGGCGTGTTGSTCTGTTTTT
BdM1244pool05     ATACCAACAGTAGCATTGCCTTTATCTGCTGGAATTGTTTCTGTGACCTTGTTTTTTCGTA---GATTTGCCAGGGCGTGTTGCTCTGTTTTT
BdM1245pool05     RTACCAACAGTAGCATTGCCTTTATCTGCTGGAATTGTTTCTGTGACCTTGTTTTTTCGTA---GATTTGCCAGGGCGTGTTGCTCTGTTTTT
BdM1246pool05     ATAACAACAGTAGCATTGCCTTTATCTGCTGGAATTGTTTTTAWGACCTTGTTTTTTCGTAGATGATTTGCCAGGGCGTGTTGCTCTRTT---
BdM1247pool05     ATAACAACAGTAGCATTGCCTTTATCTGCTGGAATTGTTTTTAWGACCTTGTTTTTTCGTAGATGATTTGCCAGGGCGTGTTGCTCTGTT---
BdM1247pool27     ATAACAACAGTAGCATTGCCTTTATCTGCTGGAATTGTTTTTAWGACCTTGTTTTTTCGTAGATGATTTGCCAGGGCGTGTTGCTCTGTT---
BdM1797pool34     ATACCAACAGTAGCATTGCCTTTATCTGCTGGAATTGTTTCTGTGACCTTGTTTTTTCATA---GATTTGCCAGGGCGTGTTGCTCTGTTTAT
//                *  *        -      -                    * **              *                 -      -* -*   * |50|
BdM1012pool13     AAAAACAGAAATACTTTTGCACTGAGCCAAAATTTGTTAAATCATTTATTGTGGCGATTTTTTACTTATATTCATGTAGCCTGCGATATT
BdM1013pool13     AAAAACAGAAATACTTTTGCACTGAGCCAAAATTTGTTAAATCATTTATTGTGGCGATTTTTTACTTATATTCATGTAGCCTGCGATATT
BdM1013pool27     AAAAACAGAAATACTTTTGCACTGAGCCAAAATTTGTTAAATCATTTATTGTGGCGATTTTTTACTTATATTCATGTAGCCTGCGATATT
BdM1014pool13     AAAAACAGAAATACTTTTGCACTGAGCCAAAATTTGTTAAATCATTTATTGTGGCGATTTTTTACTTATATTCATGTAGCCTGCGATATT
BdM1015pool13     AAAAACAGAAATACTTTTGCACTGAGCCAAAATTTGTTAAATCATTTATTGTGGCGATTTTTTACTTATATTCATGTAGCCTGCGATATT
BdM1016pool13     AAAAACAGAAATACTTTTGCACTGAGCCAAAATTTGTTAAATCATTTATTGTGGCGATTTTTTACTTATATTCATGTAGCCTGCGATATT
BdM1017pool13     AAAAACAGAAATACTTTTGCACTGAGCCAAAATTTGTTAAATCATTTATTGTGGCGATTTTTTACTTATATTCATGTAGCCTGCGATATT
BdM1017pool27     AAAAACAGAAATACTTTTGCACTGAGCCAAAATTTGTTAAATCATTTATTGTGGCGATTTTTTACTTATATTCATGTAGCCTGCGATATT
BdM1018pool13     AAAAACAGAAATACTTTTGCACTGAGCCAAAATTTGTTAAATCATTTATTGTGGCGATTTTTTACTTATATTCATGTAGCCTGCGATATT
BdM1019pool13     AAAAACAGAAATACTTTTGCACTGAGCCAAAATTTGTTAAATCATTTATTGTGGCGATTTTTTACTTATATTCATGTAGCCTGCGATATT
BdM1031pool13     AAAAACAGAAATACTTTTGCACTGAGCCAAAATTTGTTAAATCATTTATTGTGGCGATTTTTTACTTATATTCATGTAGCCTGCGATATT
BdM1034pool13     AAAAACAGAAATACTTTTGCACTGAGCCAAAATTTGTTAAATMATTTATTGTGGCGATTTTTTACTTATATTCATGTAGCCTGCGATATT
BdM1035pool13     AAAAACAGAAATACTTTTGCACTGAGCCAAAATTTGTTAAATCATTTATTGTGGCGATTTTTTACTTATATTCATGTAGCCTGCGAKATT
BdM1035pool27     AAAAACAGAAATACTTTTGCACTGAGCCAAAATTTGTTAAATCATTTATTGTGGCGATTTTTTACTTATATTCATGTAGCCTGCGAKATT
BdM1038pool13     AAAAACAGAAATACTTTTGCACTGAGCCAAAATTTGTTAAATCATTTATTGTGGCGATTTTTTACTTATATTCATGTAGCCTGCGATATT
BdM1040pool13     AAAAACAGAAATACTTTTGCACTGAGCCAAAATTTGTTAAATCATTTATTGTGGCGATTTTTTACTTATATTCATGTAGCCTGCGATATT
BdM1041pool13     AAAAACAGAAATACTTTTGCACTGAGCCAAAATTTGTTAAATCATTTATTGTGGCGATTTTTTACTTATATTCATGTAGCCTGCGATATT
BdM1044pool13     AAAAACAGAAATACTTTTGCACTGAGCCAAAATTTGTTAAATCATTTATTGTGGCGATTTTTTACTTATATTCATGTAGCCTGCGATATT
BdM1045pool13     AAAAACAGAAATACTTTTGCACTGAGCCAAAATTTGTTAAATCATTTATTGTGGCGATTTTTTACTTATATTCATGTAGCCTGCGATATT
BdM1046pool13     AAAAACAGAAATACTTTTGCACTGAGCCAAAATTTGTTAAATCATTTATTGTGGCGATTTTTTACTTATATTCATGTAGCCTGCGATATT
BdM1046pool27     AAAAACAGAAATACTTTTGCACTGAGCCAAAATTTGTTAAATCATTTATTGTGGCGATTTTTTACTTATATTCATGTAGCCTGCGATATT
BdM1048pool13     AAAAACAGAAATACTTTTGCACTGAGCCAAAATTTGTTAAATCATTTATTGTGGCGATTTTTTACTTATATTCATGTAGCCTGCGATATT
BdM1797pool34     AAAAACAGAAATACTTTTGCACTGAGCCAAAATTTGTTAAATCATTTATTGTGGCGATTTTTTACTTATATTCATGTAGCCTGCGATATT
//                                                          -                                           *   |51|
BdM1012pool13     ATAATCAAATTTATAACAATTTTAAGCACTGAACAGAATCAAATAATTTACAAATTTTATGGTAGATTTACAGAATTAAAAGAATGAGTG
BdM1013pool13     ATAATCAAATTTATAACAATTTTAAGCACTGAACAGAATCAAATAATTTACAAATTTTATGGTAGATTTACAGAATTAAAAGAATGAGTG
BdM1014pool13     ATAATCAAATTTATAACAATTTTAAGCACTGAACAGAATCAAATAATTTACAAATTTTATGGTAGATTTACAGAATTAAAAGAATGAGTG
BdM1015pool13     ATAATCAAATTTATAACAATTTTAAGCACTGAACAGAATCAAATAATTTACAAATTTTATGGTAGATTTACAGAATTAAAAGAATGAGTG
BdM1016pool13     ATAATCAAATTTATAACAATTTTAAGCACTGAACAGAATCAAATAATTTACAAATTTTATGGTAGATTTACAGAATTAAAAGAATGAGTG
BdM1017pool13     ATAATCAAATTTATAACAATTTTAAGCACTGAACAGAATCAAATAATTTACAAATTTTATGGTAGATTTACAGAATTAAAAGAATGAGTG
BdM1018pool13     ATAATCAAATTTATAACAATTTTAAGCACTGAACAGAATCAAATAATTTACAAATTTTATGGTAGATTTACAGAATTAAAAGAATGAGTG
BdM1019pool13     ATAATCAAATTTATAACAATTTTAAGCACTGAACAGAATCAAATAATTTACAAATTTTATGGTAGATTTACAGAATTAAAAGAATGAGTG
BdM1046pool13     ATAATCARGGTTATAACAATTTTAAATACTGAACAGAATCAAATAATTTACAAATTTTATGGTAGATTTACAGAATTAGTTAATAACATG
BdM1047pool13     ATAATCAAGGTTATAACAATTTTAAATACTGAACAGAATCAAATAATTTACAAATTTTATGGTAGATTTACAGAATTAGTTAATAACAT-
//                       -**               **                                                   **** *****  |52|
BdM1012pool13     CTTTGTATGCTCTAAATCTATATTTTATGTTTTGACATAGAGCATAAATGTAATATTGCCGTTCTGCATGTGAATGTGAAAGTTGGAAAG
BdM1013pool13     CTTTGTATGCTCTAAATCTATATTTTATGTTTTGACATAGAGCATAAATGTAATATTGCCGTTCTGCATGTGAATGTGAAAGTTGGAAAG
BdM1013pool27     CTTTGTATGCTCTAAATCTATATTTTATGTTTTGACATAGAGCATAAATGTAATATTGCCGTTCTGCATGTGAATGTGAAAGTTGGAAAG
BdM1014pool13     CTTTGTATGCTCTAAATCTATATTTTATGTTTTGACATAGAGCATAAATGTAATATTGCCGTTCTGCATGTGAATGTGAAAGTTGGAAAG
BdM1015pool13     CTTTGTATGCTCTAAATCTATATTTTATGTTTTGACATAGAGCATAAATGTAATATTGCCGTTCTGCATGTGAATGTGAAAGTTGGAAAG
BdM1016pool13     CTTTGTATGCTCTAAATCTATATTTTATGTTTTGACATAGAGCATAAATGTAATATTGCCGTTCTGCATGTGAATGTGAAAGTTGGAAAG
BdM1017pool13     CTTTGTATGCTCTAAATCTATATTTTATGTTTTGACATAGAGCATAAATGTAATATTGCCGTTCTGCATGTGAATGTGAAAGTTGGAAAG
BdM1017pool27     CTTTGTATGCTCTAAATCTATATTTTATGTTTTGACATAGAGCATAAATGTAATATTGCCGTTCTGCATGTGAATGTGAAAGTTGGAAAG
BdM1018pool13     CTTTGTATGCTCTAAATCTATATTTTATGTTTTGACATAGAGCATAAATGTAATATTGCCGTTCTGCATGTGAATGTGAAAGTTGGAAAG
BdM1019pool13     CTTTGTATGCTCTAAATCTATATTTTATGTTTTGACATAGAGCATAAATGTAATATTGCCGTTCTGCATGTGAATGTGAAAGTTGGAAAG
BdM1031pool13     CTTTGTATGCTCTAAATCTATATTTTATGTTTTGACATAGAGCATAAATGTAATATTGCCGTTCTGCATGTGAATGTGAAAGTTGGAAAG
BdM1034pool13     CTTTGTATGCTCTAAATCTATATTTTATGTTTTGACATAGAGCATAAATGTAATATTGCCGTTCTGCATGTGAATGTGAAAGTTGGAAAG
BdM1035pool13     CTTTGTATGCTCTAAATCTATATTTTATGTTTTGACATAGAGCATAAATGTAATATTGCCGTTCTGCATGTGAATGTGAAAGTTGGAAAG
BdM1035pool27     CTTTGTATGCTCTAAATCTATATTTTATGTTTTGACATAGAGCATAAATGTAATATTGCCGTTCTGCATGTGAATGTGAAAGTTGGAAAG
BdM1038pool13     CTTTGTATGCTCTAAATCTATATTTTATGTTTTGACATAGAGCATAAATGTAATATTGCCGTTCTGCATGTGAATGTGAAAGTTGGAAAG
BdM1041pool13     CTTTGTATGCTCTAAATCTATATTTTATGTTTTGACATAGAGCATAAATGTAATATTGCCGTTCTGCATGTGAATGTGAAAGTTGGAAAG
BdM1044pool13     CTTTGTATGCTCTAAATCTATATTTTATGTTTTGACATAGAGCATAAATGTAATATTGCCGTTCTGCATGTGAATGTGAAAGTTGGAAAG
BdM1045pool13     CTTTGTATGCTCTAAATCTATATTTTATGTTTTGACATAGAGCATAAATGTAATATTGCCGTTCTGCATGTGAATGYGAAAGTTGGAAAG
BdM1046pool13     CTTTGTATGCTCTAAATCTATATTTTATGTTTTGACATAGAGCATAAATGTAATATTGCCGTTCTGCATGTGAATGTGAAAGTTGGAAAG
BdM1046pool27     CTTTGTATGCTCTAAATCTATATTTTATGTTTTGACATAGAGCATAAATGTAATATTGCCGTTCTGCATGTGAATGTGAAAGTTGGAAAG
BdM1047pool13     CTTTGTATGCTCTAAATCTATATTTTATGTTTTGACATAGAGCATAAATGTAATATTGCCGTTCTGCATNTGAATGTGAAAGTTNGAAAG
BdM1048pool13     STTTGTATGCTCTAAATCTATATTTTATGTTTTGACATAGAGCATAAATGTAATATTGCCGTTCTGCATGTGAATGTGAAAGTTGGAAAG
BdM1231pool05     CTTTGTATGCTCTAAATCTATATTTTATGTTTTGACATAGAGCATAAATGTAATATTGCCGTTCTGCATGTGAATGTGAAAGTTGGAAAG
BdM1232pool05     CTTTGTATGCTCTAAATCTATATTTTATGTTTTGACATAGAGSATAAATGTAATATTGCCGTTCTGCATGTGAATGTGAAAGTTGGAAA-
BdM1232pool27     CTTTGTATGCTCTAAATCTATATTTTATGTTTTGACATAGAGSATAAATGTAATATTGCCGTTCTGCATGTGAATGTGAAAGTTGGAAAG
BdM1235pool05     CTTTGTATGCTCTAAATCTATATTTTATGTTTTGACATAGAGCATAAATGTAATATTGCCGTTCTGCATGTGAATGTGAAAGTTGGAAAG
BdM1236pool05     CTTTGTATGCTCTAAATCTATATTTTATGTTTTGACATAGAGCATAAATGTAATATTGCCGTTCTGCATGTGAATGTGAAAGTTGGAAAG
BdM1237pool05     CTTTGTATGCTCTAAATCTATATTTTATGTTTTGACATAGAGCATAAATGTAATATTGCCGTTCTGCATGTGAATGTGAAAGTTGGAAAG
BdM1238pool05     CTTTGTATGCTCTAAATCTATATTTTATGTTTTGACATAGAGCATAAATGTAATATTGCCGTTCTGCATGTGAATGTGAAAGTTGGAAAG
BdM1239pool05     CTTTGTATGCTCTAAATCTATATTTTATGTTTTGACATAGAGCATAAATGTAATATTGCCGTTCTGCATGTGAATGTGAAAGTTGGAAAG
BdM1240pool05     CTTTGTATGCTCTAAATCTATATTTTATGTTTTGACATAGAGCATAAATGTAATATTGCCGTTCTGCATGTGAATGTGAAAGTTGGAAAG
BdM1241pool05     CTTTGTATGCTCTAAATCTATATTTTATGTTTTGACATAGAGCATAAATGTAATATTGCCGTTCTGCATGTGAATGTGAAAGTTGGAAAG
BdM1243pool05     CTTTGTATGCTCTAAATCTATATTTTATGTTTTGACATAGAGCATAAATGTAATATTGCCGTTCTGCATGTGAATGTGAAAGTTGGAAAG
BdM1244pool05     CTTTGTATGCTCTAAATCTATATTTTATGTTTTGACATAGAGCATAAATGTAATATTGCCGTTCTGCATGTGAATGTGAAAGTTGGAAAG
BdM1245pool05     CTTTGTATGCTCTAAATCTATATTTTATGTTTTGACATAGAGCATAAATGTAATATTGCCGTTCTGCATGTGAATGTGAAAGTTGGAAAG
BdM1247pool05     CTTTGTATGCTCTAAATCTATATTTTATGTTTTGACATAGAGCATAAATGTAATATTGCCGTTCTGCATGTGAATGTGAAAGTTGGAAAG
BdM1247pool27     CTTTGTATGCTCTAAATCTATATTTTATGTTTTGACATAGAGCATAAATGTAATATTGCCGTTCTGCATGTGAATGTGAAAGTTGGAAAG
BdM1797pool34     CTTTGTATGCTCTAAATCTATATTTTATGTTTTGACATAGAGCATAAATGTAATATTGCCGTTCTGCATGTGAATGTGAAAGTTGGAAAG
BdM1798pool34     CTTTGTATGCTTTAAATCTATATTTTATGTTTTGACATAGAGTATAAATGTAATATTGCCGTTCTGCATGTGAATGTGAATGTTGGAAAG
BdM1800pool34     CTTTGTATGCTTTAAATCTATATTTTATGTTTTGACATAGAGTATAAATGTAATATTGCCGTTCTGCATGTGAATGTGAATGTTGRAAAG
//                -          *                              *                                 -   *    -    |53|
BdM1012pool13     CTTTCTAACCAGGTATCAACAATGCAATGTTTTGTGCCAATCCAAAATAGTAACAGAAATGTTTGCTTTTATCGAGAAGAACATTATCTC
BdM1013pool13     CTTTCTAACCAGGTATCAACAATGCAATGTTTTGTGCCAATCCAAAATAGTAACAGAAATGTTTGCTTTTATCGAGAAGAACATTATCTC
BdM1013pool27     CTTTCTAACCAGGTATCAACAATGCAATGTTTTGTGCCAATCCAAAATAGTAACAGAAATGTTTGCTTTTATCGAGAAGAACATTATCTC
BdM1014pool13     CTTTCTAACCAGGTATCAACAATGCAATGTTTTGTGCCAATCCAAAATAGTAACAGAAATGTTTGCTTTTATCGAGAAGAACATTATCTC
BdM1015pool13     CTTTCTAACCAGGTATCAACAATGCAATGTTTTGTGCCAATCCAAAATAGTAACAGAAATGTTTGCTTTTATCGAGAAGAACATTATCTC
BdM1016pool13     CTTTCTAACCAGGTATCAACAATGCAATGTTTTGTGCCAATCCAAAATAGTAACAGAAATGTTTGCTTTTATCGAGAAGAACATTATCTC
BdM1017pool13     CTTTCTAACCAGGTATCAACAATGCAATGTTTTGTGCCAATCCAAAATAGTAACAGAAATGTTTGCTTTTATCGAGAAGAACATTATCTC
BdM1017pool27     CTTTCTAACCAGGTATCAACAATGCAATGTTTTGTGCCAATCCAAAATAGTAACAGAAATGTTTGCTTTTATCGAGAAGAACATTATCTC
BdM1018pool13     CTTTCTAACCAGGTATCAACAATGCAATGTTTTGTGCCAATCCAAAATAGTAACAGAAATGTTTGCTTTTATCGAGAAGAACATTATCTC
BdM1019pool13     CTTTCTAACCAGGTATCAACAATGCAATGTTTTGTGCCAATCCAAAATAGTAACAGAAATGTTTGCTTTTATCGAGAAGAACATTATCTC
BdM1031pool13     CTTTCTAACCAGGTATCAACAATGCAATGTTTTGTGCCAATCCAAAATAGTAACAGAAATGTTTGCTTTTATCGAGAAGAACATTATCTC
BdM1034pool13     CTTTCTAACCAGGTATCAACAATGCAATGTTTTGTGCCAATCCAAAATAGTAACAGAAATGTTTGCTTTTATCGAGAAGAACATTATCTC
BdM1035pool27     CTTTCTAACCAGGTATCAACAATGCAATGTTTTGTGCCAATCCAAAATAGTAACAGAAA----TGCTTTTATCGAGAAGAACATTATCTC
BdM1038pool13     CTTTCTAACCAGGTATCAACAATGCAATGTTTTGTGCCAATCCAAAATAGTAACAGAAATGTTTGCTTTTATCGAGAAGAACATTATCTC
BdM1041pool13     CTTTCTAACCAGGTATCAACAATGCAATGTTTTGTGCCAATCCAAAATAGTAACAGAAATGTTTGCTTTTATCGAGAAGAACATTATCTC
BdM1044pool13     CTTTCTAACCAGGTATCAACAATGCAATRTTTTGTGCCAATCCAAAATAGTAACAGAAATGTTTGCTTTTATCSAGAAGAACATTATCTC
BdM1045pool13     CTTTCTAACCAGGTATCAACAATGCAATGTTTTGTGCCAATCCAAAATAGTAACAGAAATGTTTGCTTTTATCGAGAAGAACATTATCTC
BdM1046pool13     CTTTCTAACCAGATATCAACAATGCAATGTTTTGTGCCAATCCAAAATAGTAACAGAAATGTTTGCTTTTATCGAGAAGAACATTATCTC
BdM1046pool27     CTTTCTAACCAGATATCAACAATGCAATGTTTTGTGCCAATCCAAAATAGTAACAGAAATGTTTGCTTTTATCGAGAAGAACATTATCTC
BdM1047pool13     CTTTCTAACCAGGTATCAACAATGCAATGTTTTGTGCCAATCCAAAATAGTAACAGAAATGTTTGCTTTTATCGAGAAGAACATTATCTC
BdM1048pool13     CTTTCTAACCAGGTATCAACAATGCAATGTTTTGTGCCAATCCAAAATAGTAACAGAAATGTTTGCTTTTATCGAGAAGAACATTATCTC
BdM1231pool05     CTTTCTAACCAGGTATCAACAATGCAATGTTTTGTGCCAATCCAAAATAGTAACAGAAATGTTTGCTTTTATCGAGAAGAACATTATCTC
BdM1232pool05     CTTTCTAACCAGGTATCAACAATGCAATGTTTTGTGCCAATCCAAAATAGTAACAGAAATGTTTGCTTTTATCGAGAAGAACATTATCTC
BdM1232pool27     CTTTCTAACCAGGTATCAACAATGCAATGTTTTGTGCCAATCCAAAATAGTAACAGAAATGTTTGCTTTTATCGAGAAGAACATTATCTC
BdM1235pool05     CTTTCTAACCAGGTATCAACAATGCAATGTTTTGTGCCAATCCAAAATAGTAACAGAAATGTTTGCTTTTATCGAGAAGAACATTATCTC
BdM1236pool05     CTTTCTAACCAGGTATCAACAATGCAATGTTTTGTGCCAATCCAAAATAGTAACAGAAATGTTTGCTTTTATCGAGAAGAACATTATCTC
BdM1239pool05     CTTTCTAACCAGGTATCAACAATGCAATGTTTTGTGCCAATCCAAAATAGTAACAGAAATGTTTGCTTTTATCGAGAAGAACATTATCTC
BdM1240pool05     CTTTCTAACCAGGTATCAACAATGCAATGTTTTGTGCCAATCCAAAATAGTAACAGAAATGTTTGCTTTTATCGAGAAGAACATTATCTC
BdM1241pool05     CTTTCTAACCAGGTATCAACAATGCAATGTTTTGTGCCAATCCAAAATAGTAACAGAAATGTTTGCTTTTATCGAGAAGAACATTATCTC
BdM1241pool27     CTTTCTAACCAGGTATCAACAATGCAATGTTTTGTGCCAATCCAAAATAGTAACAGAAATGTTTGCTTTTATCGAGAAGAACATTATCTC
BdM1242pool05     CTTTCTAACCAGGTATCAACAATGCAATGTTTTGTGCCAATCCAAAATAGTAACAGAAATGTTTGCTTTTATCGAGAAGAACATTATCTC
BdM1242pool27     CTTTCTAACCAGGTATCAACAATGCAATGTTTTGTGCCAATCCAAAATAGTAACAGAAATGTTTGCTTTTATCGAGAAGAACATTATCTC
BdM1243pool05     YTYTCTAACCAGGTATCAACAATGCAATGTTTTGTGCCAATCCAAAATAGTAACAGAAATGTTTGCTTTTATCGAGAAGAACATTATCTC
BdM1244pool05     CTTTCTAACCAGGTATCAACAATGCAATGTTTTGTGCCAATCCAAAATAGTAACAGAAATGTTTGCTTTTATCGAGAAGAACATTATCTC
BdM1245pool05     YTTTCTAACCRGGTATCAACAATGCAATGTTTTGTGCCAATCCAAAATAGTAACAGAAATGTTTGCTTTTATCGAGAAGAACATTATCTC
BdM1797pool34     CTTTCTAACCAGGTATCAACAATGCAATGTTTTGTGCCAATCCAAAATAGTAACAGAAATGTTTGCTTTTATCGAGAAGAACATTATCTC
//                * -       - *               -                                            -                |55|
BdM1012pool13     GCCACGGAAAGTATTTAAAACCATATTTCCTAACTGAAATAATTTATATAAAATGTTTCTGTTATTTCTTGGTTATAGATTACTTGAGAA
BdM1013pool13     GCCACGGAAAGTATTTAAAACCATATTTCCTAACTGAAATAATTTATATAAAATGTTTCTGTTATTTCTTGGTTATAGATTACTTGAGAA
BdM1014pool13     GCCACGGAAAGTATTTAAAACCATATTTCCTAACTGAAATAATTTATATAAAATGTTTCTGTTATTTCTTGGTTATAGATTACTTGAGAA
BdM1015pool13     GCCACGGAAAGTATTTAAAACCATATTTCCTAACTGAAATAATTTATATAAAATGTTTCTGTTATTTCTTGGTTATARATTACTTGAGAA
BdM1016pool13     GCCACGGAAAGTATTTAAAACCATATTTCCTAACTGAAATAATTTATATAAAATGTTTCTGTTATTTCTTGGTTATAGATTACTTGAGAA
BdM1018pool13     GCCACGGAAAGTATTTAAAACCATATTTCCTAACTGAAATAATTTATATAAAATGTTTCTGTTATTTCTTGGTTATAGATTACTTGAGAA
BdM1232pool27     GCCACGGAAAGTATTTAAAACCATATTTCCTAACTGAAATAATTTATATAAAATGTTTCTGTTATTTCTTGGTTATAGATTACTTGAGAA
BdM1236pool05     GCCACGGAAAGTATTTAAAACCATATTTCCTAACTGAAATAATTTATATAAAATGTTTCTGTTATTTCTTGGTTATAGATTACTTGAGAA
BdM1798pool34     GCCACGGAAAGCATTTAAAACCGTATTTCCTAACTGAAATAATTTATATAAAATGTTTCTGTTCTTTCTTGGTTACAGATTACTTGAGAA
BdM1800pool34     GCCACGGAAAGCATTTAAAACCGTATTTCCTAACTGAAATAATTTATATAAAATGTTTCTGTTATTTCTTGGTTACAGATTACTTGAGAA
//                           *          *                                        -           * -            |56|
BdM1012pool13     AATTACTGTATTTGATTGACCTCTGAACAAAACTTTCTGAGTAGAACTTGAGGAGGAAGGGGGAAAGGTACAATGGTAAACTCTGTTTTT
BdM1013pool13     AATTACTGTATTTGATTGACCTCTGAACAAAACTTTCCGAGTAGAACTTGAGGAGGAAGGGGGAAAGGTACAATGGTAAACTCTGTTTTT
BdM1013pool27     AATTACTGTATTTGATTGACCTCTGAACAAAACTTTCCGAGTAGAACTTGAGGAGGAAGGGGGAAAGGTACAATGGTAAACTCTGTTTTT
BdM1015pool13     AATTACTGTATTTGATTGACCTCTGAACAAAACTTTCCGAGTAGAACTTGAGGAGGAAGGGGGAAAGGTACAATGGTAAACTCTGTTTTT
BdM1017pool13     AATTACTGTATTTGATTGACCTCTGAACAAAACTTTCCGAGTAGAACTTGAGGAGGAAGGGGGAAAGGTACAATGGTAAACTCTGTTTTT
BdM1017pool27     AATTACTGTATTTGATTGACCTCTGAACAAAACTTTCCGAGTAGAACTTGAGGAGGAAGGGGGAAAGGTACAATGGTAAACTCTGTTTTT
BdM1018pool13     AATTACTGTATTTGATTGACCTCTGAACAAAACTTTCYGAGTAGAACTTGAGGAGGAAGGGGGAAAGGTACAATGGTAAACTCTGTTTTT
BdM1797pool34     AATTACTGTATTTAATTRACCTCTGAACAAAACTTTCCGACTAGAACTTGAGGAGGAAGGGGGAAAGGTACAATGGTAAACTCTGTTTTT
//                             -   -                   *  -                                                 |57|
BdM1012pool13     AGCAAAACAAGGGCGAAAAACATCATTTATCTTTAGAGGTCCAAATAACCTAAACTTTTAAAGATGCAGTGGCGTGCGCTGAACTTTGAA
BdM1013pool13     AGCAAAACAAGGGCGAAAAACATCATTTATCTTTAGAGGTCCAAATAACCTAAACTTTTAAAGATGCAGTGGCGTGCGCNGAACTTTGAA
BdM1013pool27     AGCAAAACAAGGGCGAAAAACATCATTTATCTTTAGAGGTCCAAATAACCTAAACTTTTAAAGATGCAGTGGCGTGCGCTGAACTTTGAA
BdM1014pool13     AGCAAAACAAGGGCGAAAAACATCATTTATCTTTAGAGGTCCAAATAACCTAAACTTTTAAAGATGCAGTGGCGTGCGCTGAACTTTGAA
BdM1015pool13     AGCAAAACAAGGGCGAAAAACATCATTTATCTTTAGAGGTCCAAATAACCTAAACTTTTAAAGATGCAGTGGCGTGCGCTGAACTTTGAA
BdM1016pool13     AGCAAAACAAGGGCGAAAAACATCATTTATCTTTAGAGGTCCAAATAACCTAAACTTTTAAAGATGCAGTGGCGTGCGCTGAACTTTGAA
BdM1017pool27     AGCAAAACAAGGGCGAAAAACATCATTTATCTTTAGAGGTCCAAATAACCTAAACTTTTAAAGATGCAGTGGCGTGCGCTGAACTTTGAA
BdM1018pool13     AGCAAAACAAGGGCGAAAAACATCATTTATCTTTAGAGGTCCAAATAACCTAAACTTTTAAAGATGCAGTGGCGTGCGCTGAACTTTGAA
BdM1019pool13     AGCAAAACAAGGGCGAAAAACATCATTTATCTTTAGAGGTCCAAATAACCTAAACTTTTAAAGATGCAGTGGCGTGCGCTGAACTTTGAA
BdM1038pool13     AGCAAAACAAGGGCGAAAAACATCATTTATCTTTAGAGGTCCAAATAACCTAAACTTTTAAAGATGCAGTGGCGTGCGCTGAACTTTGAA
//                                                                                                          |58|
BdM1012pool13     GTATCTTAATGATAAATTCTCATTATTTTACTACTGGTTAAGGACTCTTGAATTTAGTTTTAACAGACAGAAAGAGAATTTATAAAACTG
BdM1013pool13     GTATCTTAATGATAAATTCTCATTATTTTACTACTGGTTAAGGACTCTTGAATTTAGTTTTAACAGACAGAAAGAGAATTTATAAAACTG
BdM1015pool13     GTATCTTAATGATAAATTCTCATTATTTTACTACTGGTTAAGGACTCTTGAATTTAGTTTTAACAGACAGAAAGAGAATTTATAAAACTG
BdM1019pool13     GTATCTTAATGATAAATTCTCATTATTTTACTACTGGTTAAGGACTCTTGAATTTAGTTTTAACAGACAGAAAGAGAATTTATAAAACTG
//                                                                                                          |59|
BdM1012pool13     GATTTTAGAACCGATTAAATAATGTAGATCCCATTTCGGAGTACAAGGTTGGTTTTGTTGTTCGTGTTTGGCCATATTTGAGAATCTTAT
BdM1013pool13     GATTTTAGAACCGATTAAATAATGTAGATCCCATTTCGGAGTACAAGGTTGGTTTTGTTGTTCGTGTTTGGCCATATTTGAGAATCTTA-
BdM1014pool13     GATTTTAGAACCGATTAAATAATGTAGATCCCATTTCGGAGTACAAGGTTGGTTTTGTTGTTCGTGTTTGGCCATATTTGAGAATCTTAT
BdM1015pool13     GATTTTAGAACCGATTAAATAATGTAGATCCCATTTCGGAGTACAAGGTTGGTTTTGTTGTTCGTGTTTGGCCATATTTGAGAATCTTAT
BdM1016pool13     GATTTTAGAACCGATTAAATAATGTAGATCCCATTTCGGAGTACAAGGTTGGTTTTGTTGTTCGTGTTTGGCCATATTTGAGAATCTTAT
BdM1017pool27     GATTTTAGAACCGATTAAATAATGTAGATCCCATTTCGGAGTACAAGGTTGGTTTTGTTGTTCGTGTTTGGCCATATTTGAGAATCTTAT
BdM1018pool13     GATTTTAGAACCGATTAAATAATGTAGATCCCATTTCGGAGTACAAGGTTGGTTTTGTTGTTCGTGTTTGGCCATATTTGAGAATCTTAT
BdM1019pool13     GATTTTAGAACCGATTAAATAATGTAGATCCCATTTCGGAGTACAAGGTTGGTTTTGTTGTTCGTGTTTGGCCATATTTGAGAATCTTAT
BdM1027pool13     GATTTTAGAACCGATTAAATAATGTAGATCCCATTTCGGAGTACAAGGTTAGTTTTGTTGTTCGTGTTTGGCCATATTTGAGAATCTTAT
BdM1029pool13     GATTTTAGAACCGATTAAATAATGTAGATCCCATTTCGGAGTACAAGGTTRGTTTTGTTGTTCGTGTTTGGCCATATTTGAGAATCTTAT
BdM1035pool27     GATTTTAGAACCGATTAAATAATGTAGATCCCATTTCGGAGTACAAGGTTGGTTTTGTTGTTCGTGTTTGGCCATATTTGAGAATCTTAT
BdM1039pool13     GATTTTAGAACCGATTAAATAATGTAGATCCCATTTCGGAGTACAAGGTTRGTTTTGTTGTTCGTGTTTGGCCATATTTGAGAATCTTAT
BdM1041pool13     GATTTTAGAACCGATTAAATAATGTAGATCCCATTTCGGAGTACAAGGTTGGTTTTGTTGTTCGTGTTTGGCCATATTTGAGAATCTTAT
BdM1046pool13     GATTTTAGAACCGATTAAATAATGTAGATCCCATTTCGGAGTACAAGGTTGGTTTTGTTGTTCGTGTTTGGCCATATTTGAGAATCTTAT
BdM1048pool13     GATTTTAGAACCGATTAAATAATGTAGATCCCATTTCGGAGTACAAGGTTGGTTTTGTTGTTCGTGTTTGGCCATATTTGAGAATCTTAT
BdM1237pool05     GATTTTAGAACCGATTAAATAATGTAGATTCCATTTCGGAGTACAAGGTTGGTTTTGTTGTTCGTGTTTGGCCATATTTGAGGATCTTAT
BdM1238pool05     GATTTTAGAACCGATTAAATAATGTAGATTCCATTTCGGAGTACAAGGTTGGTTTTGTTGTTCGTGTTTGGCCATATTTGAGGATCTTAT
BdM1247pool05     GATTTTAGAACCGATTAAATAATGTAGATTCCATTTCGGAGTACAAGGTTGGTTTTGTTGTTCGTGTTTGGYCATATTTGAGGATCTTAT
BdM1247pool27     GATTTTAGAACCGATTAAATAATGTAGATTCCATTTCGGAGTACAAGGTTGGTTTTGTTGTTCGTGTTTGGNCATATTTGAGGATCTTAT
BdM1795pool34     GATTTTAGAACCGATTAAATAATGTAGATCCCATTTCGGAGTACAAGGTTAGTTTTGTTGTTCGTGTTTGGCCATATTTGAGAATCTTAT
BdM1796pool34     GATTTTAGAACCGATTAAATAATGTAGATCCCATTTCGGAGTACAAGGTTGGTTTTGTTGTTCGTGTTTGGCCATATTTGAGAATCTTAT
BdM1798pool34     GATTTTAGAACCGATTAAATAATGTAGATCCCATTTCGGAGTACAAGGTTAGTTTTGTTGTTCGTGTTTGGCCATATTTGAGAATCTTAT
BdM1800pool34     GATTTTAGAACCGATTAAATAATGTAGATCCCATTTCGGAGTACAAGGTTAGTTTTGTTGTTCGTGTTTGGCCATATTTGAGAATCTTAT
//                                             *                    *                    -          *       |60|
BdM1012pool13     AACAAGGCTTGTAATACGCCTTTTTACGAGGTCCTACCCGACACATGTACCTTATTATCCTCTTTTGCAAAACAAATACAGACCTAAATA
BdM1013pool13     AACAAGGCTTGTAATACGCCTTTTTACGAGGTCCTACCCGACACATGTACCTTATTATCCTCTTTTGCAAAACAAATACAGACCTAAATA
BdM1013pool27     AACAAGGCTTGTAATACGCCTTTTTACGAGGTCCTACCCGACACATGTACCTTATTATCCTCTTTTGCAAAACAAATACAGACCTAAATA
BdM1014pool13     AACAAGGCTTGTAATACGCCTTTTTACGAGGTCCTACCCGACACATGTACCTTATTATCCTCTTTTGCAAAACAAATACAGACCTAAATA
BdM1015pool13     AACAAGGCTTGTAATACGCCTTTTTACGAGGTCCTACCCGACACATGTACCTTATTATCCTCTTTTGCAAAACAAATACAGACCTAAATA
BdM1016pool13     AACAAGGCTTGTAATACGCCTTTTTACGAGGTCCTACCCGACACATGTACCTTATTATCCTCTTTTGCAAAACAAATACAGACCTAAATA
BdM1017pool27     AACAAGGCTTGTAATACGCCTTTTTACGAGGTCCTACCCGACACATGTACCTTATTATCCTCTTTTGCAAAACAAATACAGACCTAAATA
BdM1018pool13     AACAAGGCTTGTAATACGCCTTTTTACGAGGTCCTACCCGACACATGTACCTTATTATCCTCTTTTGCAAAACAAATACAGACCTWAATA
BdM1019pool13     AACAAGGCTTGTAATACGCCTTTTTACGAGGTCCTACCCGACACATGTACCTTATTATCCTCTTTTGCAAAACAAATACAGACCTWAATA
BdM1031pool13     AACAAGGCTTGTAATACGCCTTTTTACGAGGTCCTACCCGACACATGTACCTTATTATCCTCTTTTGCAAAACAAATACAGACCTAAATA
BdM1040pool13     AACAAGGCTTGTAATACGCCTTTTTACGAGGTCCTACCCGACACATGTACCTTATTATCCTCTTTTGCAAAACAAATACAGACCTAAATA
BdM1040pool27     AACAAGGCTTGTAATACGCCTTTTTACGAGGTCCTACCCGACACATGTACCTTATTATCCTCTTTTGCAAAACAAATACAGACCTAAATA
BdM1041pool13     AACAAGGCTTGTAATACGCCTTTTTACGAGGTCCTACCCGACACATGTACCTTATTATCCTCTTTTGCAAAACAAATACAGACCTAAATA
BdM1045pool13     AACAAGGCTTGTAATACGCCTTTTTACGAGGTCCTACCCGACACATGTACCTTATTATCCTCTTTTGCAAAACAAATACAGACCTAAATA
BdM1046pool13     AACAAGGCTTGTAATACGCCTTTTTACGAGGTCCTACCCGACACATGTACCTTATTATCCTCTTTTGCAAAACAAATACAGACCTAAATA
BdM1046pool27     AACAAGGCTTGTAATACGCCTTTTTACGAGGTCCTACCCGACACATGTACCTTATTATCCTCTTTTGCAAAACAAATACAGACCTAAATA
BdM1048pool13     AACAAGGCTTGTAATACGCCTTTTTACGAGGTCCTACCCGACACATGTACCTTATTATCCTCTTTTGCAAAACAAATACAGACCTAAATA
BdM1231pool27     AACAAGGCGTGTAATACGCCTTTTTACGAGGTCCTACCCGACACATGTACCTTATTATCCTCTTTTGCAAAACAAATACARACCTAAATA
BdM1232pool05     AACAAGGCGTGTAATACGCCTTTTTACGAGGTCCTACCCGACACATGTACCTTATTATCCTCTTTTGCAAAACAAATACAAACCTAAATA
BdM1232pool27     AACAAGGCGTGTAATACGCCTTTTTACGAGGTCCTACCCGACACATGTACCTTATTATCCTCTTTTGCAAAACAAATACAAACCTAAATA
BdM1235pool05     AACAAGGCGTGTAATACGCCTTTTTACGAGGTCCTACCCGACACATGTACCTTATTATCCTCTTTTGCAAAACAAATACAAACCTAAATA
BdM1236pool05     AACAAGGCGTGTAATACGCCTTTTTACGAGGTCCTACCCGACACATGTACCTTATTATCCTCTTTTGCAAAACAAATACAAACCTAAATA
BdM1239pool05     AACAAGGCGTGTAATACGCCTTTTTACGAGGTCCTACCCGACACATGTACCTTATTATCCTCTTTTGCAAAACAAATACARACCTAAATA
BdM1240pool05     AACAAGGCGTGTAATACGCCTTTTTACGAGGTCCTACCCGACACATGTACCTTATTATCCTCTTTTGCAAAACAAATACAAACCTAAATA
BdM1241pool05     AACAAGGCGTGTAATACGCCTTTTTACGAGGTCCTACTCGACACATGTACCTTATTATCCTCTTTTGCAAAACAAATACAAACCTAAATA
BdM1241pool27     AACAAGGCGTGTAATACGCCTTTTTACGAGGTCCTACTCGACACATGTACCTTATTATCCTCTTTTGCAAAACAAATACAAACCTAAATA
BdM1242pool27     AACAAGGCGTGTAATACGCCTTTTTACGAGGTCCTACNCGACACATGTACCTTATTATCCTCTTTTGCAAAACAAATACAAACCTAAATA
BdM1243pool05     AACAAGGCGTGTAATACGCCTTTTTACGAGGTCCTACCCGACACATGTACCTTATTATCCTCTTTTGCAAAACAAATACAAACCTAAATA
BdM1244pool05     AACAAGGCGTGTAATACGCCTTTTTACGAGGTCCTACCCGACACATGTACCTTATTATCCTCTTTTGCAAAACAAATACAAACCTAAATA
BdM1245pool05     AACAAGGCGTGTAATACGCCTTTTTACGAGGTCCTACCCGACACATGTACCTTATTATCCTCTTTTGCAAAACAAATACAAACCTAAATA
BdM1797pool34     AATAAGGCTTGTAATACGCCTTTTTACGAGGTCCTACCCGACACATGTACCTTATTATCCTCTTTTGCAAAACAAATACAGACCTAAATA
//                  -     *                            *                                          *    *    |61|
BdM1012pool13     ACTGAGATTCTGTGCCCACAAAAATTTATTTCACTCTATTAGCATTTTGTAACAATAAACCATTCTTTCCCTATTAATCAGTGACTTAAT
BdM1016pool13     ACTGAGATTCTGTGCCCACAAAAATTTATTTCACTCTATTAGCATTTTGTAACAATAAACCATTCTTTCCCTATTAATCAGTGACTTAAT
BdM1019pool13     ACTGAGATTCTGTGCCCACAAAAATTTATTTCACTCTATTAGCATTTTGTAACAATAAACCATTCTTTCCCTATTAATCAGTGACTTAAT
BdM1034pool13     ACTGAGATTCTGTGCCCACAAAAATTTATTTCACTCTATTAGCATTTTGTAACAATAAACCATTCTTTCCCTATTAATCAGTGATTTAAT
BdM1044pool13     ACTGAGATTCTGTGCCCACAAAAATTTATTTCACTCTATTAGCATTTTGTAACAATAAACCATTCTTTCCCTATTAATCAGTGACTTAAT
BdM1045pool13     ACTGAGATTCTGTGCCCACAAAAATTTATTTCACTCTATTAGCATTTTGTAACAATAAACCATTCTTTCCCTATTAATCAGTGAYTTAAT
BdM1047pool13     ACTGAAATTCTGTGCCCACAAAAATTTATTTCACTCTATTAGCATTTTGTAACAATAAACCATTCTTTCCCTATTAATCAGTGACTTAAT
BdM1235pool05     ACTGAGATTCTGTGCCCACAAAAATTTATTTCACTCTATTAGCATTTTGTAACAATAAACCATTCTTTCCCTATTAATCAGTGACTTAAT
BdM1236pool05     ACTGAGATTCTGTGCCCACAAAAATTTATTTCACTCTATTAGCATTTTGTAACAATAAACCATTCTTTCCCTATTAATCAGTGACTTAAT
BdM1237pool05     GCTGATATTCTGTRACCACAAAAATTTATCTCACTCTATTAGCATTTTGTAACAATAAACCATTTTTTCCCTATTAATCAGTGACTTAAT
BdM1240pool05     GCTGAGATTCTGTGACCACAAAAATTTATTTCACTCTATTAGCATTTTGTAACAATAAACCATTCTTTCCCTATTAATCAGTGACTTAAT
BdM1243pool05     GCTGAGATTCTGTGACCACAAAAATTTATTTCACTCTATTAGCATTTTGTAACAATAAACCATTCTTTCCCTATTAATCAGTGACTTAAT
BdM1244pool05     GCTGAGATTCTGTGACCACAAAAATTTATTTCACTCTATTAGCATTTTGTAACAATAAACCATTCTTTCCCTATTAATCAGTGACTTAAT
BdM1245pool05     GCTGAGATTCTGTGACCACAAAAATTTATTTCACTCTATTAGCATTTTGTAACAATAAACCATTCTTTCCCTATTAATCAGTGACTTAAT
//                *    -       -*              -                                  -                   *     |63|
BdM1012pool13     GTAAAAAGCCAAAATTTTCCTAAAAAAAGGGGCTGTCGAATGGAGGGTAAACATTTTTTATGCATTTACGCGTTCAATGCACAGAGTGAT
BdM1016pool13     GTAAAAAGCCAAAATTTTCCTAAAAAAAGGGGCTGTCGAATGGASGGTAAAYATTTTTTATGCATTTACGCGTTCAATGCACAGAGTGAT
BdM1018pool13     GTAAAAAGCCAAAATTTTCCTAAAAAAAGGGGCTGTCGAATGGAGGGTAAACATTTTTTATGCATTTACGCGTTCAATGCACAGAGTGAT
BdM1019pool13     GTAAAAAGCCAAAATTTTCCTAAAAAAAGGGGCTGTCGAATGGAGGGTAAATATTTTTTATGCATTTACGCGTTCAATGCACAGAGTGAT
BdM1237pool05     GTAAAAAGCCAAAATTTTCCCAAAAAAAGGGGCTGTCGAATGGAGGGTAAACNTTTTTTATGCATTTACGCGTTCAATGCACAGAGTGAT
BdM1238pool05     GTAAAAAGCCAAAATTTTCCCAAAAAAAGGGGCTGTCGAATGGAGGGTAAACATTTTTTATGCATTTACGCGTTCAATGCACAGAGTGAT
BdM1247pool05     GTAAAAAGCCAAAATTTTCCCAAAAAAAGGGGCTGTCGAATGGAGGGTAAACATTTTTTATGCATTTACGCGTTCAATGCACAGAGTGAT
BdM1247pool27     GTAAAAAGCCAAAATTTTCCCAAAAAAAGGGGCTGTCGAATGGAGGGTAAACATTTTTTATGCATTTACGCGTTCAATGCACAGAGTGAT
//                                    *                       -      *                                      |64|
BdM1012pool13     TAATTCAGTGGTTTAACTGTGGCCAACTAATTAGATGCTGCCGACTTAAGAATGTTGGTTTTTAATCAATTTTTCTATGTGTTCAATGTT
BdM1014pool13     TAATTCAGTGGTTTAACTGTGGCCAACTAATTAGATGCTGCCGACTTAAGAATGTTGGTTTTTAATCAATTTTTCTATGTGTTCAATGTT
BdM1015pool13     TAATTCAGTGGTTTAACTGTGGCCAACTAATTAGATGCTGCCGACTTAAGAATGTTGGTTTTTAATCAATTTTTCTATGTGTTCAATGTT
BdM1019pool13     TAATTCAGTGGTTTAACTGTGGCCAACTAATTAGATGCTGCCGACTTAAGAATGTTGGTTTTTAATCAATTTTTCTATGTGTTCAATGTT
//                                                                                                          |65|
BdM1012pool13     GTTAGAGGATTGATTTTGCACAGGGGATAACAGTGAAATCGTAATTGTGTTCTTTCAAAGAAATATTTTTAAAGACATAGGACGCCTTCT
BdM1013pool13     GTTAGAGGATTGATTTTGCACAGGGGATAACAGTGAAATCGTAATTGTKTTCTTTCAAAGAAATATTTTTAAAGACATAGGACGCCTTCT
BdM1013pool27     GTTAGAGGATTGATTTTGCACAGGGGATAACAGTGAAATCGTAATTGTKTTCTTTCAAAGAAATATTTTTAAAGACATAGGACGCCTTCT
BdM1014pool13     GTTAGAGGATTGATTTTGCACAGGGGATAACAGTGAAATCGTAATTGTGTTCTTTCAAARAAATATTTTTAAAGACATAGGACGCCTTCT
BdM1015pool13     GTTAGAGGATTGATTTTGCACAGGGGATAACAGTGAAATCGTAATTGTKTTCTTTCAAAGAAATATTTTTAAAGACATAGGACGCCTTCT
BdM1016pool13     GTTAGAGGATTGATTTTGCACAGGGGATAACAGTGAAATCGTAATTGTKTTCTTTCAAAGAAATATTTTTAAAGACATAGGACGCCTTCT
BdM1017pool13     GTTAGAGGATTGATTTTGCACAGGGGATAACAGTGAAATCGTAATTGTKTTCTTTCAAAGAAATATTTTTAAAGACATAGGACGCCTTCT
BdM1017pool27     GTTAGAGGATTGATTTTGCACAGGGGATAACAGTGAAATCGTAATTGTNTTCTTTCAAAGAAATATTTTTAAAGACATAGGACGCCTTCT
BdM1018pool13     GTTAGAGGATTGATTTTGCACAGGGGATAACAGTGAAATCGTAATTGTTTTCTTTCAAAGAAATATTTTTAAAGACATAGGACGCCTTCT
BdM1019pool13     GTTAGAGGATTGATTTTGCACAGGGGATAACAGTGAAATCGTAATTGTKTTCTTTCAAAGAAATATTTTTAAAGACATAGGACGCCTTCT
BdM1034pool13     GTTAGAGGATTGATTTTGCACAGGGGATAACAGTGAAATCGTAATTGTKTTCTTTCAAAGAAATATTTTTAAAGACATAGGACGCCTTCT
BdM1035pool13     GTTAGAGGATTGATTTTGCACAGGGGATAACAGTGAAATCGTAATTGTGTTCTTTCAAAGAAATATTTTTAAAGACATAGGACGCCTTCT
BdM1040pool13     GTTAGAGGATTGATTTTGCACAGGGGATAACAGTGAAATCGTAATTGTTTTCTTTTAAAGAAATATTTTTAAAGACATAGGACGCCTTCT
BdM1046pool13     GTTAGAGGATTGATTTTGCACAGGGGATAACAGTGAAATCGTAATTGTTTTCTTTCAAAGAAATATTTTTAAAGACATAGGACGCCTTCT
BdM1047pool13     GTTAGAGGATTGATTTTGCACAGGGGATAACAGTGAAATCGTAATTGTTTTCTTTCAAAGAAATATTTTTAAAGACATAGGACGCCTTCT
BdM1048pool13     GTTAGAGGATTGATTTTGCACAGGGGATAACAGTGAAATCGTAATTGTTTTCTTTCAAAGAAATATTTTTAAAGACATAGGACGCCTTCT
BdM1231pool05     GTTAGAGGATTGATTTTGCACAGGGGATAACAGTGAAATCGTAATTGTGTTCTTTCAAAGAAATATTTTTAAAGACATAGGACGCCTTCT
BdM1231pool27     GTTAGAGGATTGATTTTGCACAGGGGATAACAGTGAAATCGTAATTGTGTTCTTTCAAAGAAATATTTTTAAAGACATAGGACGCCTTCT
BdM1232pool05     GTTAGAGGATTGATTTTGCACAGGGGATAACAGTGAAATCGTAATTGTGTTCTTTCAAAGAAATATTTTTAAAGACATAGGACGCCTTCT
BdM1232pool27     GTTAGAGGATTGATTTTGCACAGGGGATAACAGTGAAATCGTAATTGTGTTCTTTCAAAGAAATATTTTTAAAGACATAGGACGCCTTCT
BdM1235pool05     GTTAGAGGATTGATTTTGCACAGGGGATAACAGTGAAATCGTAATTGTTTTCTTTCAAAGAAATATTTTTAAAGACATAGGACGCCTTCT
BdM1236pool05     GTTAGAGGATTGATTTTGCACAGGGGATAACAGTGAAATCGTAATTGTGTTCTTTCAAAGAAATATTTTTAAAGACATAGGACGCCTTCT
BdM1239pool05     GTTAGAGGATTGATTTTGCACAGGGGATAACAGTGAAATCGTAATTGTGTTCTTTCAAAKAAATATTTTTAAAGACATAGGACGCCTTCT
BdM1240pool05     GTTAGAGGATTGATTTTGCACAGGGGATAACAGTGAAATCGTAATTGTGTTCTTTCAAAGAAATATTTTTAAAGACATAGGACGCCTTCT
BdM1241pool05     GTTAGAGGATTGATTTTGCACAGGGGATAACAGTGAAATCGTAATTGTGTTCTTTCAAAGAAATATTTTTAAAGACATAGGACGCCTTCT
BdM1241pool27     GTTAGAGGATTGATTTTGCACAGGGGATAACAGTGAAATCGTAATTGTGTTCTTTCAAAGAAATATTTTTAAAGACATAGGACGCCTTCT
BdM1243pool05     GTTAGAGGATTGATTTTGCACAGGGGATAACAGTGAAATCGTAATTGTGTTCTTTCAAAGAAATATTTTTAAAGACATAGGACGCCTTCT
BdM1244pool05     GTTAGAGGATTGATTTTGCACAGGGGATAACAGTGAAATCGTAATTGTGTTCTTTCAAAGAAATATTTTTAAAGACATAGGACGCCTTCT
BdM1245pool05     GTTAGAGGATTGATTTTGCACAGGGGATAACAGTGAAATCGTAATTGTGTTCTTTCAAAGAAATATTTTTAAAGACATAGGACGCCTTCT
BdM1797pool34     GTTAGAGGATTGATTTTGCACAGGGGATAACAGTGAAATCGTAATTGTTTTCTTTCAAAGAAATATTTTTAAAGACATAGGACGCCTTCT
//                                                                *      -   -                              |66|
BdM1012pool13     GGCGTTGTCAAACCTATCTCAAATTCCATGTTACGGGGAACTGGTCTTCCGTAACAATATTAAGTGAATGACGGTTGACATCACCTATGT
BdM1014pool13     GGCGTTGTCAAACCTATCTCAAATTCCATGTTACGGGGAACTGGTCTTCCGTAACAATATTAAGTGAATGACGGTTGACATCACCTATGT
BdM1015pool13     GGCGTTGTCAAACCTATCTCAAATTCCATGTTACGGGGAACTGGTCTTCCGTAACAATATTAAGTGAATGACGGTTGACATCACCTATGT
BdM1240pool05     GGCGTTGTCAAACCTATCTCAAATTCCGTGTTACGGGGAACTGGTCTTCCGTAACAATATTAAGKGAATGACGGTTGACATCACCTTCGT
//                                           -                                    -                     --  |67|
BdM1012pool13     CATCCCTCTCGTCGGTGGTAAGCGGTTCTGCATATGAAATTATGATTATAATTTTTAACTTCTAACACATTTATATGCCTTTCATGTATT
BdM1013pool13     CATCCCTCTCGTCGGTGGTAAGCGGTTCTGCATATGAAATTATGATTATAATTTTTAACTTCTAACACATTTATATGCCTTTCATGTATT
BdM1014pool13     CATCCCTCTCGTCGGTGGTAAGCGGTTCTGCATATGAAATTATGGTTATAATTTTTAACTTCTAACACATTTATATGCCTTTCATGTATT
BdM1016pool13     CATCCCTCTCGTCGGTGGTAAGCGGTTCTGCATATGAAATTATGATTATAATTTTTAACTTCTAACACATTTATATGCCTTTCATGTATT
BdM1019pool13     CATCCCTCTCGTCGGTGGTAAGCGGTTCTGCATATGAAATTATGATTATAATTTTTAACTTCTAACACATTTATATGCCTTTCATGTATT
BdM1031pool13     CATCCCTCTCGTCGGTGGTAAGCGGTTCTGCATATGAAATTATGATTATAATTTTTAACTTCTAACACATTTATATGCCTTTCATGTATT
BdM1045pool13     CATCCCTCTCGTCGGTGGTAAGCGGTTCTGCATATGAAATTATGATTATAATTTTTAACTTCTAACACATTTATATGCCTTTCATGTATT
BdM1046pool13     CATCCCTCTCGTCGGTGGTAAGCGGTTCTGCATATGAAATTATGGTTATAATTTTTAACTTCTAACACATTTATATGCCTTTCATGTATT
BdM1048pool13     CATCCCTCTCGTCGGTGGTAAGCGGTTCTGCATATGAAATTATGATTATAATTTTTAACTTCTAACACATTTATATGCCTTTCATGTATT
BdM1247pool05     CATCCCTCTCGTCGGTGGTAAGCGGTTCTGCATATGAAATTATGATTATAATTTTTAACTTCTAACACATGTATATGGCTTTCATGTATT
//                                                            *                         -      -            |69|
BdM1012pool13     CCATTTTTTAATAAGTAAAACTTAGTGCTTTTTATAAACAAGAAAAGTAAAGTCGAAAAACTCGGTTGATGCAGACAGTAGGTAGAACCT
BdM1013pool13     CCATTTTTTAATAGGTAAAACTTAGTGATTTTTATAAACAAGAAAAGTAAAGTCGAAAAACTCGGTTGATGCAGACAGTAGGTAGAACCT
BdM1013pool27     CCATTTTTTAATAGGTAAAACTTAGTGATTTTTATAAACAAGAAAAGTAAAGTCGAAAAACTCGGTTGATGCAGACAGTAGGTAGAACCT
BdM1014pool13     CCATTTTTTAATAAGTAAAACTTAGTGCTTTTTATAAACAAGAAAAGTAAAGTCGAAAAACTCGGTTGATGCAGACAGTAGGTAGAACCT
BdM1015pool13     CCATTTTTTAATARGTAAAACTTAGTGMTTTTTATAAACAAGAAAAGTAAAGTCGAAAAACTCGGTTGATGCAGACAGTAGGTAGAACCT
BdM1016pool13     CCATTTTTTAATAAGTAAAACTTAGTGCTTTTTATAAACAAGAAAAGTAAAGTCGAAAAACTCGGTTGATGCAGACAGTAGGTAGAACCT
BdM1017pool13     CCATTTTTTAATAAGTAAAACTTAGTGCTTTTTATAAACAAGAAAAGTAAAGTCGAAAAACTCGGTTGATGCAGACAGTAGGTAGAACCT
BdM1017pool27     CCATTTTTTAATAAGTAAAACTTAGTGCTTTTTATAAANAAGAAAAGTAAAGTCGAAAAACTCGGTTGATGCAGACAGTAGGTAGAACCT
BdM1018pool13     CCATTTTTTAATAAGTAAAACTTAGTGCTTTTTATAAACAAGAAAAGTAAAGTCGAAAAACTCGGTTGATGCAGACAGTAGGTAGAACCT
BdM1019pool13     CCATTTTTTAATAGGTAAAACTTAGTGATTTTTATAAACAAGAAAAGTAAAGTCGAAAAACTCGGTTGATGCAGACAGTAGGTAGAACCT
BdM1028pool27     CCATTTTGTAATAGTTAAAACTTAATGCTTTTTATAAACAAGAAAAGTAAAGTCGAGAAACTCGATTAATGCAGACAGTAGGTAGAACCT
BdM1031pool13     CCATTTTTTAATARGTAAAACTTAGTGCTTTTTATAAACAAGAAAAGTAAAGYCGAAAAACTCGGTTGATGCAGACAGTAGGTAGAACCT
BdM1032pool13     CCATTTTGTAATAGTTAAAACTTAATGCTTTTTATAAACAAGAAAAGTAAAGTCGAGAAACTCGATTAATGCAGACAGTAGGTAGAACCT
BdM1035pool13     CCATTTTTTAATAGGTAAAACTTAGTGCTTTTTATAAACAAGAAAAGTAAAGTCGAAAAACTCGGTTGATGCAGACAGTAGGTAGAACCT
BdM1035pool27     CCATTTTTTAATAGGTAAAACTTAGTGCTTTTTATAAACAAGAAAAGTAAAGTCGAAAAACTCGGTTGATGCAGACAGTAGGTAGAACCT
BdM1036pool27     CCATTTTGTAATAGTTAAAACTTAATGCTTTTTATAAACAAGAAAAGTAAAGTCGAGAAACTCGATTAATGCAGACAGTAGGTAGAACCT
BdM1038pool13     CCATTTTTTAATAGGTAAAACTTAGTGCTTTTTATAAACAAGAAAAGTAAAGYCGAAAAACTCGGTTGATGCAGACAGTAGGTAGAACCT
BdM1041pool13     CCATTTTTTAATAGGTAAAACTTAGTGCTTTTTATAAACAAGAAAAGTAAAGYCGAAAAACTCGGTTGATGCAGACAGTAGGTAGAACCT
BdM1042pool13     CCATTTTGTAATAGTTAAAACTTAATGCTTTTTATAAACAAGAAAAGTAAAGTCGAGAAACTCGATTAATGCAGACAGTAGGTAGAACCT
BdM1044pool13     CCATTTTTTAATAGGTAAAACTTAGTGCTTTTTATAAACAAGAAAAGTAAAGTCGAAAAACTCGGTTGATGCAGACAGTAGGTAGAACCT
BdM1045pool13     CCATTTTTTAATAGGTAAAACTTAGTGCTTTTTATAAACAAGAAAAGTAAAGTCGAAAAACTCGGTTGATGCAGACAGTAGGTAGAACCT
BdM1046pool13     CCATTTTTTAATAGGTAAAACTTAGTGCTTTTTATAAACAAGAAAAGTAAAGTCGAAAAACTCGGTTGATGCAGACAGTAGGTAGAACCT
BdM1046pool27     CCATTTTTTAATAGGTAAAACTTAGTGCTTTTTATAAACAAGAAAAGTAAAGTCGAAAAACTCGGTTGATGCAGACAGTAGGTAGAACCT
BdM1047pool13     CCATTTTTTAATAGGTAAAACTTAGTGCTTTTTATAAACAAGAAAAGTAAAGCCGAAAAACTCGGTTGATGCAGACAGTAGGTAGAACCT
BdM1048pool13     CCATTTTTTAATAGGTAAAACTTAGTGCTTTTTATAAACAAGAAAAGTAAAGTCGAAAAACTCGGTTGATGCAGACAGTAGGTAGAACCT
BdM1231pool27     CCATTTTTTAATAAGTAAAACTTAGTGCTTTTTATAAACAAGAAAAGTAAAGTCGAAAAACTCGGTTGATGCAGACAGTAGGTAGAACCT
BdM1232pool27     CCATTTTTTAATAAGTAAAACTTAGTGCTTTTTATAAACAAGAAAAGTAAAGTCGAAAAACTCGGTTGATGCAGACAGTAGGTAGAACCT
BdM1235pool05     CCATTTTTTAATAAGTAAAACTTAGTGYTTTTTATAAACAAGAAAAGTAAAGTCGAAAAACTCGGTTGATGCAGACAGTAGGTAGAACCT
BdM1236pool05     CCATTTTTTAATAAGTAAAACTTAGTGCTTTTTATAAACAAGAAAAGTAAAGTCGAAAAACTCGGTTGATGCAGACAGTAGGTAGAACCT
BdM1237pool05     CCATTTTGTAATAGGTAAAACTTAGTGCCTTTCATAAACAAGAAAAGTAAAGTCGAGAAACTCAGTTGTTGCAGACAGTAGGTAGAACCT
BdM1238pool05     CCATTTTGTAATAGGTAAAACTTAGTGCCTTTCATAAACAAGAAAAGTAAAGTCGAGAAACTCAGTTGTTGCAGACAGTAGGTAGAACCT
BdM1239pool05     CCATTTTTTAATAAGTAAAACTTAGTGCTTTTTATAAACAAGAAAAGTAAAGTCGAAAAACTCGGTTGATGCRGACAGTAGGTAGAACCT
BdM1240pool05     CCATTTTTTAATAAGTAAAACTTAGTGYTTTTTATAAACAAGAAAAGTAAAGTCGAAAAACTCGGTTGATGCAGACAGTAGGTAGAACCT
BdM1241pool05     CCATTTTTTAATAAGTAAAACTTAGTGYTTTTTATAAACAAGAAAAGTAAAGTCGAAAAACTCGGTTGATGCAGACAGTAGGTAGAACCT
BdM1241pool27     CCATTTTTTAATAAGTAAAACTTAGTGNTTTTTATAAACAAGAAAAGTAAAGTCGAAAAACTCGGTTGATGCAGACAGTAGGTAGAACCT
BdM1243pool05     CCATTTTTTAATAAGTAAAACTTAGTGCTTTTTATAAACAAGAAAAGTAAAGTCGAAAAACTCGGTTGATGCAGACAGTAGGTAGAACCT
BdM1245pool05     CCATTTTTTAATAAGTAAAACTTAGTGCTTTTTATAAACAAGAAAAGTAAAGTCGAWAAACTCGGTTGATGCAGACAGTAGGTAGAACCT
BdM1247pool05     CCATTTTGTAATAGGTAAAACTTAGTGCCTTTCATAAACAAGAAAAGTAAAGTCGAGAAACTCAGTTGTTGCAGACAGTAGGTAGAACCT
BdM1247pool27     CCATTTTGTAATAGGTAAAACTTAGTGCCTTTCATAAACAAGAAAAGTAAAGTCGAGAAACTCAGTTGTTGCAGACAGTAGGTAGAACCT
BdM1795pool34     CCATTTTGTAATAGTTAAAACTTAATGCTTTTTATAAACAAGAAAAGTAAAGTCGAGAAACTCGATTAATGCAGACAGTAGGTAGAACCT
BdM1797pool34     CCATTTTTTAATAGGTAAAACTTAGTGCTTTTTATAAACAAGAAAAGTAAAGCCGAAAAACTCGGTTGATGCAGACAGTAGGTAGAACCT
BdM1798pool34     CCATTTTGTAATAGTTAAAACTTAATGCTTTTTATAAACAAGAAAAGTAAAGTCGAGAAACTCGATTAATGCAGACAGTAGGTAGAACCT
BdM1800pool34     CCATTTTGTAATAGTTAAAACTTAATGCTTTTTATAAACAAGAAAAGTAAAGTCGAGAAACTCGATTAATGCAGACAGTAGGTAGAACCT
//                       *     **         *  **   *                   *   *      **  **   -                 |70|
BdM1012pool13     T-AATCGAGACGTTTCTGCTTGAAGCTTTATGGTGGCTGAATCATTATTGTATATGTGTTCTATTAGTCTTGCGTATCTATAATCGTTTCT
BdM1018pool13     T-AATCGAGACGTTTCTGCTTGAAGCTTTATGGTGGCTGAATCATTATTGTATATGTGTTCTATTAGTCTTGCGTATCTATAATCGTTTCT
BdM1235pool05     T-AATCGAGACGTTTCTGCTTGAAGCTTTATGGTGGCTGAATCATTATTGTATATGTGTTCTATTAGTCTTGCGTATCTATAATCGATTCT
BdM1236pool05     T-AATCGAGACGTTTCTGCTTGAAGCTTTATGGTGGCTGAATCATTATTGTATATGTGTTCTATTAGTCTTGCGTATCTATAATCGATTCT
BdM1237pool05     TAAATCGAGACGTTTCTGCTTCAAGCTTTATGGTGGCTGAATCATTATTGTATATGTGTTCTATTAGTCTTGCGTATCTATAATCGATTC-
BdM1240pool05     T-AATCGAGACGTTTCTGCTTGAAGCTTTATGGTGGCTGAATCATTATTGTATATGTGTTCTATTAGTCTTGCGTATCTATAATCGATTCT
BdM1247pool05     TAAATCGAGACGTTTCTGCTTCAAGCTTTATGGTGGCTGAATCATTATTGTATATGTGTTCTATTAGTCTTGCGTATCTATAATCGATTC-
BdM1247pool27     TAAATCGAGACGTTTCTGCTTCAAGCTTTATGGTGGCTGAATCATTATTGTATATGTGTTCTATTAGTCTTGCGTATCTATAATCGATTC-
//                                     *                                                                *    |71|
BdM1012pool13     CACAAGCAGTGTAAAATCAGGAACAAAGGCAAAAACCCCAATTTACTAAACTGCTTAGAAATTAAAAGACTCAAAAACTCAGGTATACTT
BdM1013pool13     CACAAGCAGTGTAAAATCAGGAACAAAGGCAAAAACCCCAATTTACTAAACTGSTTAGAAATTAAAAGACTCAAAAACTCAGGTATACTT
BdM1014pool13     CACAAGCAGTGTAAAATCAGGAACAAAGGCAAAAACCCCAATTTACTAAACTGGTTAGAAATTAAAAGACTCAAAAACTCAGGTATACTT
BdM1016pool13     CACAAGCAGTGTAAAATCAGGAACAAAGGCAAAAACCCCAATTTACTAAACTGCTTAGAAATTAAAAGACTCAAAAACTCAGGTATACTT
BdM1018pool13     CACAAGCAGTGTAAAATCAGGAACAAAGGCAAAAACCCCAATTTACTAAACTGSTTAGAAATTAAAAGACTCAAAAACTCAGGTATACTT
BdM1019pool13     CACAAGCAGTGTAAAATCAGGAACAAAGGCAAAAACCCCAATTTACTAAACTGCTTAGAAATTAAAAGACTCAAAAACTCAGGTATACTT
//                                                                     *                                    |72|
BdM1012pool13     CTACTGGAGAAACTCGCAAGTCAGATTGAGACAAGTCAGCTACTGTCTCCGAAGCGGTCTCCGAACACATTTTATTCCAGTTGTGGTGCA
BdM1013pool13     CTACTGGAGAAACTCGCAAGTCAGATTGAGACAAGTCAGCTACTGTCTCCGAAGCGGTCTYCGAACACATTTTATTCCAGTTGTGGTGCA
BdM1014pool13     CTACTGGAGAAACTCGCAAGTCAGATTGAGACAAGTCAGCTACTGTCTCCGAAGCGGTCTTCGAACACATTTTATTCCAGTTGTGGTGCA
BdM1016pool13     CTACTGGAGAAACTCGCAAGTCAGATTGAGACAAGTCAGCTACTGTCTCCGAAGCGGTCTCCGAACACATTTTATTCCAGTTGTGGTGCA
BdM1018pool13     CTACTGGAGAAACTCGCAAGTCAGATTGAGACAAGTCAGCTACTGTCTCCGAAGCGGTCTCCGAACACATTTTATTCCAGTTGTGGTGCA
BdM1038pool13     CTACTGGAGAAACTCGCAAGTCAGATTGAGACAAGTCAGCTGCTGTCTCCGAAGCGGTCTCCGAACACATTTTATTCCAGTTGTGGTGCA
BdM1041pool13     CTACTGGAGAAACTCGCAAGTCAGATTGAGACAAGTCARCTGCTGTCTCCGAAGCGGTCTCCGAACACATTTTATTCCAGTTRTGGTGCA
BdM1045pool13     CTACTGGAGAAACTCGCAAGTCAGATTGAGACAAGTCAGCTGCTGTCTCCGAAGCGKTYTCCGAACACRTTTTATTCCAGTTRTGGTGCA
BdM1046pool13     CTACTGGAGAAACTCGCAAGTCAGATTGAGACAAGTCAGCTGCTGTCTCCGAAGCGGTCTCCGAACACGTTTTATTCCAGTTGTGGTGCA
BdM1047pool13     CTACTGGAGAAACTCGCAAGTCAGATTGAGACAAGTCAGCTGCTGTCTCCGAAGCGGTCTCCGAACACGTTTTATTCCAGTTGTGGTGCA
BdM1048pool13     CTACTGGAGAAACTCGCAAGTCAGATTGAGACAAGTCAGCTGCTGTCTCCGAAGCGGTCTCCGAACACGTTTTATTCCAGTTGTGGTGCA
BdM1236pool05     CTACTGGAGAAACTCGCAAGTCAGATTGAGACAAGTCAGCTGCTGTCTCCGAAGCGATCTCCGAACACGTTTTATTCCAGTTGTGGTGCA
BdM1239pool05     CTACTGGAGAAACTCGCAAGTCAGATTGAGACAAGTCAGCTGCTGTCTCCGAAGCGGTCTCCGAACACGTTTTATTCCAGTTGTGGTGCA
BdM1240pool05     CTACTGGAGAAACTCGCAAGTCAGATTGAGACAAGTCAGCTGCTGTCTCCGAAGCGGTCTCCGAACACGTTTTATTCCAGTTGTGGTGC-
BdM1243pool05     CTACTGGAGAAACTCGCAAGTCAGATTGAGACAAGTCAGCTGCTGTCTCCGAAGCGGTCTCCGAACACGTTTTATTCCAGTTGTGGTGCA
BdM1244pool05     CTACTGGAGAAACTNGCAAGTCAGATTGAGACAAGTCAGCTGCTGTCTCCGAAGCGNTCTCCGAACANGTTTTATTCCAGTTGTGGTGCA
BdM1245pool05     CTACTGGAGAAACTYGCAAGTCAGATTGAGACAAGTCAGCTGCTGTCTCCGAAGCGRTCTCCGAACAYGTTTTATTCCAGTTGTGGTGCA
//                              -                       -  *              * - *      -*             *       |73|
BdM1012pool13     TTAGAAGTCCATACAGACAGAAACTGGATTTTCTACAAAACCAAATGGAATAAGAGACAAAGAAATTGCAAAGCGAGATGAAAGGTTTTA
BdM1014pool13     TTAGAAGTCCATACAGACAGAAACTGGATTTTCTACAAAACCAAATGGAATAAGAGACAAAGAAATTGCAAAGCGAGATGACAGGTTTTA
BdM1015pool13     TTAGAAGTCCATACAGACAGAAACTGGATTTTCTACAAAACCAAATGGAATAAGAGACAAAGAAATTGCAAAGCGAGATGAAAGGTTTTA
BdM1018pool13     TTAGAAGTCCATACAGACAGAAACTGGATTTTCTACAAAACCAAATGGAATAAGAGACAAAGAAATTGCAAAGCGAGATGAAAGGTTTTA
//                                                                                                 -        |74|
BdM1012pool13     TCTATGCGATTGCCATAAAAATATTCAAATTATGTAGCGACAACGACTACACTTGGAATCTTAGCATCTATGCAGGAAAAGAGAGGGAAA
BdM1013pool13     TCTATGCGATTGCCATAAAAATATTCAAATTATGTAGCGACAACGACTACACTTGGAATCTTAGCATCTATGCAGGAAAAGAGAGGGAAA
BdM1013pool27     TCTATGCGATTGCCATAAAAATATTCAAATTATGTAGCGACAACGACTACACTTGGAATCTTAGCATCTATGCAGGAAAAGAGAGGGAAA
BdM1014pool13     TCTATGCGATTGCCATAAAAATATTCAAATTATGTAGCGACAACGACTACACTTGGAATCTTAGCATCTATGCAGGAAAAGAGAGGGAAA
BdM1016pool13     TCTATGCGATTGCCATAAAAATATTCAAATTATGTAGCGACAACGACTACACTTGGAATCTTAGCATCTATGCAGGAAAAGAGAGGGAAA
BdM1018pool13     TCTATGCGATTGCCATAAAAATATTCAAATTATGTAGCGACAACGACTACACTTGGAATCTTAGCATCTATGCAGGAAAAGAGAGGGAAA
BdM1019pool13     TCTAYGCGATTGCCATAAAMATATTCAAATTATGTAGCGACAACGACTACACTTGGAATCTTAGCATCTATGCAGGAAAAKAGAGRGAAA
BdM1041pool13     TCTACGCGATTGCCATAAAAATATTCAAATTATGTAGCGACAACGACTACACTTGGAATCTTAGCATCTATGCAGGAAAAGAGAGAGAAA
BdM1045pool13     TCTACGCGATTGCCATAAAAATATTCAAATTATGTAGCGACAACGACTACACTTGGAATCTTAGCATCTATGCAGAAAAA-AGAGAGAAA
BdM1046pool13     TCTACGCGATTGCCATAAAAATATTCAAATTATGTAGCGACAACGACTACACTTGGAATCTTAGCATCTATGCAGGAAAAGAGAGAGAAA
BdM1048pool13     TCTACGCGATTGCCATAAAAATATTCAAATTATGTAGCGACAACRACTACACTTGGAATCTTAGCATCTATGCAGGAAAAGAGAGAGAAA
//                    *              -                        -                              -    -    *    |75|
BdM1012pool13     CTTCTTGTATCTTCAAGCCCCATTTTGACTAACGACGTGGACGAATGCTCTCCAATATTATTGCTGCTCAAACCCCCTTCCTCAGGAGTC
BdM1013pool13     CTTCTTGTATCTTCAAGCCCCATTTTGACTAACGACGTGGACGAATGCTCTCCAATATTATTGCTGCTCAAACCCCCTTCCTCAGGAGTC
BdM1013pool27     CTTCTTGTATCTTCAAGCCCCATTTTGACTAACGACGTGGACGAATGCTCTCCAATATTATTGCTGCTCAAACCCCCTTCCTCAGGAGTC
BdM1014pool13     CTTCTTGTATCTTCAAGCCCCATTTTGACTAACGACGTGGACGAATGCTCTCCAATATTATTGCTGCTCAAACCCCCTTCCTCAGGAGTC
BdM1019pool13     CTTCTNGTATCTTCAAGCCCCATTTTGACTAACGACGTGGACGAATGCTCTCCAATATTATTGCTGCTCAAACCCCCTTCCTCAGGAGTC
BdM1031pool13     CTTCTTGTATCTTCAAGCCCCATTTTGACTAACGACGTGGACGAATGCTCTCCAATATTATTGCTGCTCAAACCCCCTTCCTCAGGAGTC
BdM1035pool27     CTTCTTGTATCTTCAAGCCCCATTTTGACTAACGACGTGGACGAATGCTCTCCAATATTATTGCTGCTCAAACCCCCTTCCTCAGGAGTC
BdM1041pool13     CTTCTTGTATCTTCAAGCCCCATTTTGACTAACGACGTGGACGAATGCTCTCCAATATTATTGCTGCTCAAACCCCCTTCCTCAGGAGTC
BdM1045pool13     CTTCTTGTATCTTCAAGCCCCATTTTGACTAACGACGTGGACGAATGCTCTCCAATATTATTGCTGCTCAAACCCCCTTCCTCAGGAGTC
BdM1048pool13     CTTCTTGTATCTTCAAGCCCCATTTTGACTAACGACGTGGACGAATGCTCTCCAATATTATTGCTGCTCAAACCCCCTTCCTCAGGAGTC
BdM1231pool05     CTTCTTGTATCTTCAAGGCCCATTTTGACTAACGACGTGGACGAATGCTCTCCAATATTATTGCTGCTCAAACCCCCTTCCTCAGGAGTC
BdM1232pool05     CTTCTTGTATCTTCAAGGCCCATTTTGACTAACGACGTGGACGAATGCTCTCCAATATTATTGCTGCTCAAACCCCCTTCCTCAGGAGTC
BdM1232pool27     CTTCTTGTATCTTCAAGGCCCATTTTGACTAACGACGTGGACGAATGCTCTCCAATATTATTGCTGCTCAAACCCCCTTCCTCAGGAGTC
BdM1235pool05     CTTCTTGTATCTTCAAGGCCCATTTTGACTAACGACGTGGACGAATGCTCTCCAATATTATTGCTGCTCAAACCCCCTTCCTCAGGAGTC
BdM1236pool05     CTTCTTGTATCTTCAAGSCCCATTTTRACTAACGACGTGGACGAATGCTCTCCAATATTATTGCTGCTCAAACCCCCTTCCTCAGGAGTC
BdM1239pool05     CTTCTTGTATCTTCAAGSCCCATTTTRACTAACGACGTGGACGAATGCTCTCCAATATTATTGCTGCTCAAACCCCCTTCCTCAGGAGTC
BdM1240pool05     CTTCTTGTATCTTCAAGSCCCATTTTGACTAACGACGTGGACGAATGCTCTCCAATATTATTGCTGCTCAAACCCCCTTCCTCAGGAGTC
BdM1242pool27     CTTCTTGTATCTTCAAGGCCCATTTTGACTAACGACGTGGACGAATGCTCTCCAATATTATTGCTGCTCAAACCCCCTTCCTCAGGAGTC
BdM1243pool05     CTTCTTGTATCTTCAAGGCCCATTTTGACTAACGACGTGGACGAATGCTCTCCAATATTATTGCTGCTCAAACCCCCTTCCTCAGGAGTC
BdM1244pool05     CTTCTTGTATCTTCAAGSCCCATTTTGACTAACGACGTGGACGAATGCTCTCCAATATTATTGCTGCTCAAACCCCCTTCCTCAGGAGTC
BdM1245pool05     CTTCTTGTATCTTCAAGGCCCATTTTGACTAACGACGTGGACGAATGCTCTCCAATATTATTGCTGCTCAAACCCCCTTCCTCAGGAGTC
BdM1796pool34     CTTCTAGTATCTTCAAGCCCCATTTTGACTAACGACGTGGACGAATGCTCTCCAATATTATTGCTGCTCAAACCCCCTTCCTCAGGAGTC
BdM1797pool34     CTTCTTGTATCTTCAAGCCCCATTTTGACTAACGACGTGGACGAATGCTCTCCAATATTATTGCTGCTCAAACCCCCTTCCTCAGGAGTC
//                     -           *        *                                                               |76|
BdM1012pool13     GGTACCTAATTGACTGCATTAACAATAACTGCCGAGCCAATTGCAAAACGGAGGAGTAAATTCTTTAAAATAGCGACGCGAAGGAAATGT
BdM1013pool13     GGTACCTAATTGACTGCATTAACAATAACTGCCGAGCCAATTGCAAAACGGAGGAGTAAATTCTTTAAAATAGCGACGCGAAGGAAATGT
BdM1013pool27     GGTACCTAATTGACTGCATTAACAATAACTGCCGAGCCAATTGCAAAACGGAGGAGTAAATTCTTTAAAATAGCGACGCGAAGGAAATGT
BdM1014pool13     GGTACCTAATTGACTGCATTAACAATAACTGCCGAGCCAATTGCAAAACGGAGGAGTAAATTCTTTAAAATAGCGACGCGAAGGAAATGT
BdM1015pool13     GGTACCTAATTGACTGCATTAACAATAACTGCCGAGCCAATTGCAAAACGGAGGAGTAAATTCTTTAAAATAGCGACGCGAAGGAAATGT
BdM1016pool13     GGTACCTAATTGACTGCATTAACAATAACTGCCGAGCCAATTGCAAAACGGAGGAGTAAATTCTTTAAAATAGCGACGCGAAGGAAATGT
BdM1017pool27     GGTACCTAATTGACTGCATTAACAATAACTGCCGAGCCAATTGCAAAACGGAGGAGTAAATTCTTTAAAATAGCGACGCGAAGGAAATGT
BdM1018pool13     GGTACCTAATTGACTGCATTAACAATAACTGCCGAGCCAATTGCAAAACGGAGGAGTAAATTCTTTAAAATAGCGACGCGAAGGAAATGT
BdM1019pool13     GGTACCTAATTGACTGCATTAACAATAACTGCCGAGCCAATTGCAAAACGGAGGAGTAAATTCTTTAAAATAGCGACGCGAAGGAAATGT
BdM1023pool27     GGTACCTAATTGACTGCATTAACAATAACTGCCGAGCCAATTGCGAAACGGAGGAGTAAATTCTTTAAAGTAGCGACGCGAAGGAAATGC
BdM1025pool27     GGTACCTAATTGACTGCATTAACAATAACTGCCGAGCCAATTGCGAAACGGAGGAGTAAATTCTTTAAAGTAGCGACGCGAAGGAAATGC
BdM1026pool13     GGTACCTAATTGACTGCATTAACAATAACTGCCGAGCCAATTGCGAAACGGAGGAGTAAATTCTTTAAARTAGCGACGCGAAGGAAATGC
BdM1027pool13     GGTACCTAATTGACTGCATTAACAATAACTGCCGAGCCAATTGCGAAACGGAGGAGTAAATTCTTTAAAGTAGCGACGCGAAGGAAATGC
BdM1028pool13     GGTACCTAATTGACTGCATTAACAATAACTGCCGAGCCAATTGCGAAACGGAGGAGTAAATTCTTTAAARTAGCGACGCGAAGGAAATGC
BdM1028pool27     GGTACCTAATTGACTGCATTAACAATAACTGCCGAGCCAATTGCGAAACGGAGGAGTAAATTCTTTAAARTAGCGACGCGAAGGAAATGC
BdM1029pool27     GGTACCTAATTGACTGCATTAACAATAACTGCCGAGCCAATTGCGAAACGGAGGAGTAAATTCTTTAAARTAGCGACGCGAAGGAAATGC
BdM1030pool13     GGTACCTAATTGACTGCATTAACAATAACTGCCGAGCCAATTGCGAAACGGAGGAGTAAATTCTTTAAARTAGCGACGCGAAGGAAATGC
BdM1031pool13     GGTACCTAATTGACTGCATTAACAATAACTGCCGAGCCAATTGCAAAACGGAGGAGTAAATTCTTTAAAATAGCGACGCGAAGGAAATGT
BdM1032pool13     GGTACCTAATTGACTGCATTAACAATAACTGCCGAGCCAATTGCGAAACGGAGGAGTAAATTCTTTAAARTAGCGACGCGAAGGAAATGC
BdM1033pool13     GGTACCTAATTGACTGCATTAACAATAACTGCCGAGCCAATTGCGAAACGGAGGAGTAAATTCTTTAAAGTAGCGACGCGAAGGAAATSC
BdM1035pool13     GGTACCTAATTGACTRCATTAACAATAACTGCCGAGCCAATTGCNAAACGRAGGAGTAAATTCTTTAAANTAGCGACGCGAAGGAAATG-
BdM1035pool27     GGTACCTAATTGACTRCATTAACAATAACTGCCGAGCCAATTGCAAAACGRAGGAGTAAATTCTTTAAAATAGCGACGCGAAGGAAATGT
BdM1036pool27     GGTACCTAATTGACTGCATTAACAATAACTGCCGAGCCAATTGCGAAACGGAGGAGTAAATTCTTTAAAATAGCGANNCGAAGGAAATG-
BdM1037pool13     GGTACCTAATTGACTGCATTAACAATAACTGCCGAGCCAATTGCGAAACGGAGGAGTAAATTCTTTAAARTAGCGACGCGAAGGAAATGC
BdM1038pool13     GGTACCTAATTGACTGCATTAACAATAACTGCCGAGCCAATTGCAAAACGRAGGAGTAAATTCTTTAAAATAGCGACGCGAAGGAAATGT
BdM1039pool13     GGTACCTAATTGACTGCATTAACAATAACTGCCGAGCCAATTGCGAAACGGAGGAGTAAATTCTTTAAAGTAGCGACGCGAAGGAAATGC
BdM1041pool13     GGTACCTAATTGACTGCATTAACAATAACTGCCGAGCCAATTGCAAAACGGAGGAGTAAATTCTTTAAAATAGCGACGCGAAGGAAATGT
BdM1043pool13     GGTACCTAATTGACTGCATTAACAATAACTGCCGAGCCAATTGCGAAACGGAGGAGTAAATTCTTTAAAGTAGCGACGCGAAGGAAATGC
BdM1043pool27     GGTACCTAATTGACTGCATTAACAATAACTGCCGAGCCAATTGCGAAACGGAGGAGTAAATTCTTTAAAGTAGCGACGCGAAGGAAATGC
BdM1045pool13     GGTACCTAATTGACTGCATTAACAATAACTGCCGAGCCAATTGCAAAACGGAGGAGTAAATTCTTTAAAATAGCGACGCGAAGGAAATGT
BdM1046pool13     GGTACCTAATTGACTGCATTAACAATAACTGCCGAGCCAATTGCAAAACGRAGGAGTAAATTCTTTAAAATAGCGACGCGAAGGAAATGT
BdM1046pool27     GGTACCTAATTGACTGCATTAACAATAACTGCCGAGCCAATTGCAAAACGRAGGAGTAAATTCTTTAAAATAGCGACGCGAAGGAAATGT
BdM1048pool13     GGTACCTAATTGACTGCATTAACAATAACTGCCGAGCCAATTGCAAAACGRAGGAGTAAATTCTTTAAAATAGCGACGCGAAGGAAATGT
BdM1231pool05     GGTACCTAATTGACTGCATTAACAATAACTGCCGAGCCAATTGCAAAACGGAGGAGTAAATTCTTTAAAATAGCGACGCGAAGGAAATGT
BdM1231pool27     GGTACCTAATTGACTGCATTAACAATAACTGCCGAGCCAATTGCAAAACGGAGGAGTAAATTCTTTAAAATAGCGACGCGAAGGAAATGT
BdM1232pool05     GGTACCTAATTGACTGCATTAACAATAACTGCCGAGCCAATTGCAAAACGGAGGAGTAAATTCTTTAAAATAGCGACGCGAAGGAAATGT
BdM1232pool27     GGTACCTAATTGACTGCATTAACAATAACTGCCGAGCCAATTGCAAAACGGAGGAGTAAATTCTTTAAAATAGCGACGCGAAGGAAATGT
BdM1233pool18     GGTACCTAATTGACTGCATTAACAATAACTGCCGAGCCAATTGCAAAACGGAGGAGTAAATTCTTTAAAATAGCGACGCGAAGGAAATG-
BdM1235pool05     GGTACCTAATTGACTGCATTAACAATAACTGCCGAGCCAATTGCAAAACGGAGGAGTAAATTCTTTAAAATAGCGACGCGAAGGAAATGT
BdM1236pool05     GGTACCTAATTGACTGCATTAACAATAACTGCCGAGCCAATTGCAAAACGGAGGAGTAAWTTCTTTAAAATAGCGACGCGAAGGAAATGT
BdM1237pool05     GGTACCTAATTGACTGCATTAACAATAACTGCCGAGCCAATTGCAAAACGGAGGAGTAAATTCTTTAAAATAGCGACACGAAGGAAATGT
BdM1238pool05     GGTACCTAATTGACTGCATTAACAATAACTGCCGAGCCAATTGCAAAACGGAGGAGTAAATTCTTTAAAATAGCGACACGAAGGAAATGT
BdM1239pool05     GGTACCTAATTGACTGCATTAACAATAACTGCCGAGCMAATTGCAAAACGGAGGAGTAAATTCTTTAAAATAGCGACGCGAAGGAAATGT
BdM1240pool05     GGTACCTAATTGACTGCATTAACAATAACTGCCGAGCCAATTGCAAAACGGAGGAGTAAATTCTTTAAAATAGCGACGCGAAGGAAATGT
BdM1241pool05     GGTACCTAATTGACTGCATTAACAATAACTGCCGAGCCAATTGCAAAACGGAGGAGTAAATTCTTTAAAATAGCGACGCGAAGGAAATGT
BdM1241pool27     GGTACCTAATTGACTGCATTAACAATAACTGCCGAGCCAATTGCAAAACGGAGGAGTAAATTCTTTAAAATAGCGACGCGAAGGAAATGT
BdM1242pool05     GGTACCTAATTGACTGCATTAACAATAACTGCCGAGCCAATTGCAAAACGGAGGAGTAAATTCTTTAAAATAGCGACGCGAAGGAAATGT
BdM1243pool05     GGTACCTAATTGACTGCATTAACAATAACTGCCGAGCCAATTGCAAAACGGAGGAGTAAATTCTTTAAAATAGCGACGCGAAGGAAATGT
BdM1244pool05     GGTACCTAATTGACTGCATTAACAATAACTGCCGAGCCAATTGCAAAACGGAGGAGTAAATTCTTTAAAATAGCGACGCGAAGGAAATGT
BdM1245pool05     GGTACCTAATTGACTGCATTAACAATAACTGCCGAGCMAATTGCAAAACGGAGGAGTAAATTCTTTAAAATAGCGACGCGAAGKWAWYRY
BdM1247pool05     GGTACCTAATTGACYGCATTAACAATAACTGCCGAGCCAATTGCAAAACGGAGGAGTAAATTCTTTAAAATAGCGACACGAAGGAAATGT
BdM1247pool27     GGTACCTAATTGACYGCATTAACAATAACTGCCGAGCCAATTGCAAAACGGAGGAGTAAATTCTTTAAAATAGCGACACGAAGGAAATGT
BdM1795pool34     GGTACCTAATTGACTGCATTAACAATAACTGCCGAGCCAATTGCGAAACGGAGGAGTAAATTCTTTAAAGTAGCGACGCGAAGGAAATSC
BdM1796pool34     GGTACCTAATTGACTGCATTAACAATAACTGCCGAGCCAATTGCGAAACGGAGGAGTAAATTCTTTAAARTAGCGACGCGAAGGAAATGC
BdM1797pool34     GGTACCTAATTGACTGCATTAACAATAACTGCCGAGCCAATTGCAAAACGRAGGAGTAAATTCTTTAAAATAGCGACGCGAAGGAAATGT
BdM1798pool34     GGTACCTAATTGACTGCATTAACAATAACTGCCGAGCCAATTGCGAAACGGAGGAGTAAATTCTTTAAAATAGCGACGCGAAGGAAATGC
BdM1799pool34     GGTACCTAATTGACTGCATTAACAATAACTGCCGAGCCAATTGCGAAACGGAGGAGTAAATTCTTTAAAATAGCGACGCGAAGGAAATGC
BdM1800pool34     GGTACCTAATTGACTGCATTAACAATAACTGCCGAGCCAATTGCGAAACGGAGGAGTAAATTCTTTAAAATAGCGACGCGAAGGAAATGC
BdM1801pool34     GGTACCTAATTGACTGCATTAACAATAACTGCCGAGCCAATTGCGAAACGGAGGAGTAAATTCTTTAAARTAGCGACGCGAAGGAAATGC
//                              **                     *      *     *        -         *       *     -- --**|77|
BdM1012pool13     GAAAGAATAGATACAAACTAAGATATCTAAAATGTCCATTTGAATATGAAAGGTCGGAAAAATTGCTTTTTTATGAATGAACAAGCGTTT
BdM1013pool13     GAAAGAATAGATACAAASTAAGATATCTAAAATGYCCATTTGAATATSAAAGGTCGGAAAAATTGCTTTTTTATGAATGAACAAGYGTTT
BdM1013pool27     GAAAGAATAGATACAAACTAAGATATCTAAAATGTCCATTTGAATATGAAAGGTCGGAAAAATTGCTTTTTTATGAATGAACAAGCGTTT
BdM1014pool13     GAAAGAATAGATACAAACTAAGATATCTAAAATGTCCATTTGAATATGAAAGGTCGGAAAAATTGCTTTTTTATGAATGAACAAGCGTTT
BdM1015pool13     GAAAGAATAGATACAAACTAAGATATCTAAAATGTCCATTTGAATATGAAAGGTCGGAAAAATTGCTTTTTTATGAATGAACAAGCGTTT
BdM1016pool13     GAAAGAATAGATACAAACTAAGATATCTAAAATGTCCATTTGAATATGAAAGGTCGGAAAAATTGCTTTTTTATGAATGAACAAGYGTTT
BdM1017pool13     GAAAGAATAGATACAAACTAAGATATCTAAAATGTCCATTTGAATATGAAAGGTCGGAAAAATTGCTTTTTTATGAATGAACAAGCGTTT
BdM1017pool27     GAAAGAATAGATACAAASTAAGATATCTAAAATGYCCATTTGAATATSAAAGGTCGGAAAAATTGCTTTTTTATGAATGAACAAGYGTTT
BdM1018pool13     GAAAGAATAGATACAAASTAAGATATCTAAAATGYCCATTTGAATATSAAAGGTCGGAAAAATTGCTTTTTTATGAATGAACAAGYGTTT
BdM1019pool13     GAAAGAATAGATACAAACTAAGATATCTAAAATGTCCATTTGAATATGAAAGGTCGGAAAAATTGCTTTTTTATGAATGAACAAGYGTTT
BdM1031pool13     GAAAGAATAGATACAAAGTAAGATATCTAAAATGTCCATTTGAATATGAAAGGTCGGAAAAATTGCTTTTTTATGAATGAACAAGCGTTT
BdM1034pool13     GAAAGAATAGATACAAAGTAAGATATCTAAAATGTCCATTTGAATATGAAAGGTCGGAAAAATTGCTTTTTTATGAATGAACAAGCGTTT
BdM1035pool13     GAAAGAATAGATACAAAGTAAGATATCTAAAATGTCCATTTGAATATGAAAGGTCGGAAAAATTGCTTTTTTATGAATGAACAAGCGTTT
BdM1035pool27     GAAAGAATAGATACAAAGTAAGATATCTAAAATGTCCATTTGAATATGAAAGGTCGGAAAAATTGCTTTTTTATGAATGAACAAGCGTTT
BdM1038pool13     GAAAGAATAGATACAAAGTAAGATATCTAAAATGTCCATTTGAATATGAAAGGTCGGAAAAATTGCTTTTTTATGAATGAACAAGCGTTT
BdM1040pool27     GAAAGAATAGATACAAAGTAAGATATCTAAAATGTCCATTTGAATATGAAAGGTCGGAAAAATTGCTTTTTTATGAATGAACAAGCGTTT
BdM1041pool13     GAAAGAATAGATACAAAGTAAGATATCTAAAATGTCCATTTGAATATGAAAGGTCGGAAAAATTGCTTTTTTATGAATGAACAAGCGTTT
BdM1044pool13     GAAAGAATAGATACAAAGTAAGATATCTAAAATGTCCATTTGAATATGAAAGGTCGGAAAAATTGCTTTTTTATGAATGAACAAGCGTTT
BdM1045pool13     GAAAGAATAGATACAAAGTAAGATATCTAAAATGTCCATTTGAATATGAAAGGTCGGAAAAATTGCTTTTTTATGAATGAACAAGCGTTT
BdM1045pool27     GAAAGAATAGATACAAAGTAAGATATCTAAAATGTCCATTTGAATATGAAAGGTCGGAAAAATTGCTTTTTTATGAATGAACAAGCGTTT
BdM1046pool13     GAAAGAATAGATACAAASTAAGATATCTAAAATGTCCATTTGAATATGAAAGGTCGGAAAAATTGCTTTTTTATGAATGAACAAGCGTTT
BdM1046pool27     GAAAGAATAGATACAAASTAAGATATCTAAAATGTCCATTTGAATATGAAAGGTCGGAAAAATTGCTTTTTTATGAATGAACAAGCGTTT
BdM1047pool13     GAAAGAATAGATACAAAGTAAGATATCTAAAATGTCCATTTGAATATGAAAGGTCGGAAAAATTGCTTTTTTATGAATGAACAAGCGTTT
BdM1048pool13     GAAAGAATAGATACAAAGTAAGATATCTAAAATGTCCATTTGAATATGAAAGGTCGGAAAAATTGCTTTTTTATGAATGAACAAGCGTTT
BdM1231pool05     GAAAGAATAGATACAAAGTAAGATATCTAAAATGTCCATTTGAATATSAAAGGTYGGAAAAATTGCTTTTTTATGAATGAACAAGTGTTT
BdM1231pool27     GAAAGAATAGATACAAAGTAAGATATCTAAAATGTCCATTTGAATATSAAAGGTYGGAAAAATTGCTTTTTTATGAATGAACAAGTGTTT
BdM1235pool05     GAAAGAATAGATACAAAGTAAGATATCTAAAATGTCCATTTGAATATCAAAGGTTGGAAAAATTGCTTTTTTATGAATGAACAAGTGTTT
BdM1236pool05     GAAAGAATAGATACAAAGTAAGATATCTAAAATGTCCATTTGAATATSAAAGGTYGGAAAAATTGCTTTTTTATGAATGAACAAGTGTTT
BdM1237pool05     GAAAGAATAGATACGAAGTAAGATATCTAAAATGTCCAATTGAATATGAAAGGTCGGAAAAATTGCTTTTTTATGAATGAACAAGTGTTT
BdM1238pool05     GAAAGAATAGATACGAAGTAAGATATCTAAAATGTCCAATTGAATATGAAAGGTCGGAAAAATTGCTTTTTTATGAATGAACAAGTGTTT
BdM1239pool05     GAAAGAATAGATACAAAGTAAGATATCTAAAATGTCCATTTGAATATSAAAGGTYGGAAAAATTGCTTTTTTATGAATGAACAAGTGTTT
BdM1242pool27     GAAAGAATAGATACAAAGTAAGATATCTAAAATGTCCATTTGAATATCAAAGGTTGGAAAAATTGCTTTTTTATGAATGAACAAGTGTTT
BdM1243pool05     GAAAGAATAGATACAAAGTAAGATATCTAAAATGTCCATTTGAATATCAAAGGTTGGAAAAATTGCTTTTTTATGAATGAACAAGTGTTT
BdM1244pool05     GAAAGAATAGATACAAAGTAAGATATCTAAAATGTCCATTTGAATATSAAAGGTYGGAAAAATTGCTTTTTTATGAATGAACAAGTGTTT
BdM1246pool27     GAAAGAATAGATACGAAGTAAGATATCTAAAATGTCCAATTGAATATGAAAGGTCGGAAAAATTGCTTTTTTATGAATGAACAAGTGTTT
BdM1247pool05     GAAAGAATAGATACGAAGTAAGATATCTAAAATGTCCAATTGAATATGAAAGGTCGGAAAAATTGCTTTTTTATGAATGAACAAGTGTTT
BdM1247pool27     GAAAGAATAGATACGAAGTAAGATATCTAAAATGTCCAATTGAATATGAAAGGTCGGAAAAATTGCTTTTTTATGAATGAACAAGTGTTT
BdM1797pool34     GAAAGAATAGATACAAAGTAAGATATCTAAAATGTCCATTTGAATATGAAAGGTCGGAAAAATTGCTTTTTTATGAATGAACAAGCGTTT
//                              *  *                *   *        *      *                              *    |78|
BdM1012pool13     ATATACTAAAAATACTTGTGATAGTATTTAAAAACAAAAATAAGTTGGTATCAGTCATATTCCCATTTTTAATTTAAGCCAGATTGACTC
BdM1013pool13     ATATACTAAAAATACTTGTGATAGTATTTAAAAACAAAAATAAGTTGGTATCAGTCATATTCCCATTTTTAATTTAAGCCAGATTGACTC
BdM1013pool27     ATATACTAAAAATACTTGTGATAGTATTTAAAAACAAAAATAAGTTGGTATCAGTCATATTCCCATTTTTAATTTAAGCCAGATTGACTC
BdM1015pool13     ATATACTAAAAATACTTGTGATAGTATTTAAAAACAAAAATAAGTTGGTATCAGTCATATTCCCATTTTTAATTTAAGCCAGATTGACTC
BdM1016pool13     ATATACTAAAAATACTTGTGATAGTATTTAAAAACAAAAATAAGTTGGTATCAGTCATATTCCCATTTTTAATTTAAGCCAGATTGACTC
//                                                                                                          |79|
BdM1012pool13     GAAATCGAAATTTTCACAGGTTTTCTCCTGGCTCTTGGAATTTTTTTTTCGGAGCGGTCATGGTCACACCTTTGTTGTCGAAGAGAAGCG
BdM1013pool13     GAAATCGAAATTTTCACAGGTTTTCTCCTGGCTCTTGGAATTTTTTTTTCGGAGCGGTCATGGTCACACCTTTGTTGTCGAAGAGAAGCG
BdM1013pool27     GAAATCGAAATTTTCACAGGTTTTCTCCTGGCTCTTGGAATTTTTTTTTCGGAGCGGTCATGGTCACACCTTTGTTGTCGAAGAGAAGCG
BdM1015pool13     GAAATCGAAATTTTCACAGGTTTTCTCCTGGCTCTTGGAATTTTTTTTTCGGAGCGGTCATGGTCACACCTTTGTTGTCGAAGAGAAGCG
BdM1016pool13     GAAATCGAAATTTTCACAGGTTTTCTCCTGGCTCTTGGAATTTTTTTTTCGGAGCGGTCATGGTCACACCTTTGTTGTCGAAGAGAAGCG
BdM1017pool13     GAAATCGAAATTTTCACAGGTTTTCTCCTGGCTCTTGGAATTTTTTTTTCGGAGCGGTCATGGTCACACCTTTGTTGTCGAAGAGAAGCG
BdM1017pool27     GAAATCGAAATTTTCACAGGTTTTCTCCTGGCTCTTGGAATTTTTTTTTCGGAGCGGTCATGGTCACACCTTTGTTGTCGAAGAGAAGCG
BdM1019pool13     GAAATCSAAATTTTCACAGGTTTTCTCCTGGCTCTTGGAATTTTTTTTTCGGAGCGGTCATGGTCACACCTTTGTTGTCGAAGAGAAGCG
//                      -                                                                                   |80|
BdM1012pool13     CAGAATATTGCCCCAAGTGAAGCTAATAAAAGTACTGCAAATTGAATTGTTTATTTTTAAGAGTTTAGTAATTAAATACTTTGCAATTTT
BdM1013pool13     CAGAATATTGCCCCAAGTGAAGCTAATAAAAGTACTGCAAATTGAATTGTTTATTTTTAAGAGTTTAGTAATTAAATACTTTGCAATTTT
BdM1013pool27     CAGAATATTGCCCCAAGTGAAGCTAATAAAAGTACTGCAAATTGAATTGTTTATTTTTAAGAGTTTAGTAATTAAATACTTTGCAATTTT
BdM1014pool13     CAGAATATTGCCCCAAGTGAAGCTAATAAAAGTACTGCAAATTGAATTGTTTATTTTTAAGAGTTTAGTAATTAAATACTTTGCAATTTT
BdM1015pool13     CAGAATATTGCCCCAAGTGAAGCTAATAAAAGTACTGCAAATTGAATTGTTTATTTTTAAGAGTTTAGTAATTAAATACTTTGCAATTTT
BdM1016pool13     CAGAATATTGCCCCAAGTGAAGCTAATAAAAGTACTGCAAATTGAATTGTTTATTTTTAAGAGTTTAGTAATTAAATACTTTGCAATTTT
BdM1017pool13     CAGAATATTGCCCCAAGTGAAGCTAATAAAAGTACTGCAAATTGAATTGTTTATTTTTAAGAGTTTAGTAATTAAATACTTTGCAATTTT
BdM1018pool13     CAGAATATTGCCCCAAGTGAAGCTAATAAAAGTACTGCAAATTGAATTGTTTATTTTTAAGAGTTTAGTAATTAAATACTTTGCAATTTT
BdM1019pool13     CAGAATATTGCCCCAAGTGAAGCTAATAAAAGTACTGCAAATTGAATTGTYTATTTTTAAGAGTTTAGTAATTAAATACTTTGCAATTTT
BdM1020pool13     CAGAATATTGCCCCAAGTGAAGACAATAAAAGTACTGCAAATTGAACTGCCTATTTTTAAGAGTTTGGTAATTAAGTACTTTGCAATTTT
BdM1026pool13     CAGAATATTGCCCCAAGTGAAGACAATAAAAGTACTGCAAATTGAACTGCCTATTTTTAAGAGTTTGGTAATTAAGTACTTTGCAATTTT
BdM1027pool13     CAGAATATTGCCCCAAGTGAAGACAATAAAAGTACTGCAAATTGAACTGCCTATTTTTAAGAGTTTGGTAATTAAGTACTTTGCAATTTT
BdM1028pool13     CAGAATATTGCCCCAAGTGAAGACAATAAAAGTACTGCAAATTGAACTGCCTATTTTTAAGAGTTTGGTAATTAAGTACTTTGCAATTTT
BdM1028pool27     CAGAATATTGCCCCAAGTGAAGACAATAAAAGTACTGCAAATTGAACTGCCTATTTTTAAGAGTTTGGTAATTAAGTACTTTGCAATTTT
BdM1030pool13     CAGAATATTGCCCCAAGTGAAGACAATAAAAGTACTGCAAATTGAACTGCCTATTTTTAAGAGTTTGGTAATTAAGTACTTTGCAATTTT
BdM1031pool13     CAGAATATTGCCCCAAGTGAAGCTAATAAAAGTACTGCAAATTGAATTGTCTATTTTTAAGAGTTTAGTAATTAAATACTTTGCAATTTT
BdM1034pool13     CAGAATATTGCCCCAAGTGAAGCTAATAAAAGTACTGCAAATTGAATTGTCTATTTTTAAGAGTTTAGTAATTAAATACTTTGCAATTTT
BdM1035pool13     CAGAATATTGCCCCAAGTGAAGCTAATAAAAGTACTGCAAATTGAATTGTCTATTTTTAAGAGTTTAGTAATTAAATACTTTGCAATTTT
BdM1035pool27     CAGAATATTGCCCCAAGTGAAGCTAATAAAAGTACTGCAAATTGAATTGTCTATTTTTAAGAGTTTAGTAATTAAATACTTTGCAATTTT
BdM1036pool13     CAGAATATTGCCCCAAGTGAAGACAATAAAAGTACTGCAAATTGAACTGCCTATTTTTAAGAGTTTGGTAATTAAGTACTTTGCAATTTT
BdM1038pool13     CAGAATATTGCCCCAAGTGAAGCTAATAAAAGTACTGCAAATTGAATTGTCTATTTTTAAGAGTTTAGTAATTAAATACTTTGCAATTTT
BdM1039pool13     CAGAATATTGCCCCAAGTGAAGACAATAAAAGTACTGCAAATTGAACTGCCTATTTTTAAGAGTTTGGTAATTAAGTACTTTGCAATTTT
BdM1041pool13     CAGAATATTGCCCCAAGTGAAGCTAATAAAAGTACTGCAAATTGAATTGTCTATTTTTAAGAGTTTAGTAATTAAATACTTTGCAATTTT
BdM1042pool13     CAGAATATTGCCCCAAGTGAAGACAATAAAAGTACTGCAAATTGAACTGCCTATTTTTAAGAGTTTGGTAATTAAGTACTTTGCAATTTT
BdM1043pool13     CAGAATATTGCCCCAAGTGAAGACAATAAAAGTACTGCAAATTGAACTGCCTATTTTTAAGAGTTTGGTAATTAAGTACTTTGCAATTTT
BdM1043pool27     CAGAATATTGCCCCAAGTGAAGACAATAAAAGTACTGCAAATTGAACTGCCTATTTTTAAGAGTTTGGTAATTAAGTACTTTGCAATTTT
BdM1044pool13     CAGAATATTGCCCCAAGTGAAGCTAATAAAAGTACTGCAAATTGAATTGTCTATTTTTAAGAGTTTAGTAATTAAATACTTTGCAATTTT
BdM1045pool13     CAGAATATTGCCCCAAGTGAAGCTAATAAAAGTACTGCAAATTGAATTGTCTATTTTTAAGAGTTTAGTAATTAAATACTTTGCAATTTT
BdM1046pool13     CAGAATATTGCCCCAAGTGAAGCTAATAAAAGTACTGCAAATTGAATTGTCTATWTTTAAGAGTTTAGTAATTAAATACTTTGCAATTTT
BdM1046pool27     CAGAATATTGCCCCAAGTGAAGCTAATAAAAGTACTGCAAATTGAATTGTCTATWTTTAAGAGTTTAGTAATTAAATACTTTGCAATTTT
BdM1047pool13     CAGAATATTGCCMCAAGTGAAGCTAATAAAAGTACTGCAAATTGAATTGTCTATTTTTAAGAGTTTAGTAATTAAATACTTTGCAATTTT
BdM1048pool13     CAGAATATTGCCCCAAGTGAAGCTAATAAAAGTACTGCAAATTRAATTGTCTATTTTTAAGAGTTTAGTAATTAAATACTTTGCAATTTT
BdM1232pool27     CAGAATATTGCCCCAAGTGAAGCTAATAAAAGTACTGCAAATTGAATTGTCTATTTTTAAGAGTTTAGTAATTAAATACTTTGCAATTTT
BdM1236pool05     CAGAATATTGCCCCAAGTGAAGCTAATAAAAGTACTGCAAATTGAATTGTCTATTTTTAAGAGTTTAGTAATTAAATACTTTGCAATTTT
BdM1237pool05     CAGAATATTACCCCAAGTGAAGCTAATAAAAGTACTGCAAATTGCATTGTCTATTTTTAAGAGTTTAGTAATTAAATACTTTGCAATTTT
BdM1238pool05     CAGAATATTACCCCAAGTGAAGCTAATAAAAGTACTGCAAATTGCATTGTCTATTTTTAAGAGTTTAGTAATTAAATACTTTGCAATTTT
BdM1240pool05     CAGAATATTGCYCCAAGTGAAGCTAATAAAAGTACTGCAAATTGAATTGTCTATTTTTAAGAGTTTAGTAATTAAATACTTTGCAATTTT
BdM1244pool05     CAGAATATTGCCCCAAGTGAAGCTAATAAAAGTACTGCAAATTGAATTGTCTATTTTTAAGAGTTTAGTAATTAAATACTTTGCAATTTT
BdM1247pool05     CAGAATATTACCCCAAGTGAAGCTAWTAAAAGTACTGCAAATTGCATTGTCTATTTTTAAGAGTTTAGTAATTAAATACTTTGCAATTTT
BdM1247pool27     CAGAATATTACCCCAAGTGAAGCTAWTAAAAGTACTGCAAATTGCATTGTCTATTTTTAAGAGTTTAGTAATTAAATACTTTGCAATTTT
BdM1795pool34     CAGAATATTGCCCCAAGTGAAGACAATAAAAGTACTGCAAATTGAACTGCCTATTTTTAAGAGTTTGGTAATTAAGTACTTTGCAATTTT
BdM1796pool34     CAGAATATTGCCCCAAGTGAAGACAATAAAAGTACTGCAAATTGAACTGCCTATTTTTAAGAGTTTGGTAATTAAGTACTTTGCAATTTT
BdM1797pool34     CAGAATATTGCCCCAAGTGAAGCTAATAAAWGTACTGCAAATTGAATTGTCTATTTTTAAGAGTTTAGTAATTAAATACTTTGCAATTTT
BdM1798pool34     CAGAATATTGCCCCAAGTGAAGACAATAAAAGTACTGCAAATTGAACTGCCTATTTTTAAGAGTTTGGTAATTAAGTACTTTGCAATTTT
BdM1799pool34     CAGAATATTGCCCCAAGTGAAGACAATAAAAGTACTGCAAATTGAACTGCCTATTTTTAAGAGTTTGGTAATTAAGTACTTTGCAATTTT
BdM1800pool34     CAGAATATTGCCCCAAGTGAAGACAATAAAAGTACTGCAAATTGAACTGCCTATTTTTAARAGTTTGGTAATTAAGTACTTTGCAATTTT
//                         * --         ** *    -            -* *  **   *     -     *        *              |82|
BdM1012pool13     TTTATATATAGGCAAATTAATAAAGGAAAGTTAAGAACACAC-AAAAAAGAGATTTGTGATAAATAAAAATTTTTAAAATTTTAGAAATCA
BdM1013pool13     TTTATATATAGGCAAATTAATAAAGGAAAGTTAAGAACACAC-AAAAAAGAGATTTGTGATAAATAAAAATTTTTAAAATTTTAGAAATCA
BdM1014pool13     TTTATATATAGGCAAATTAATAAAGGAAAGTTAAGAACACAC-AAAAAAGAGATTTGTGATAAATAAAAATTTTTAAAATTTTAGAAATCA
BdM1015pool13     TTTATATATAGGCAAATTAATAAAGGAAAGTTAAGAACACAC-AAAAAAGAGATTTGTGATAAATAAAAATTTTTAAAATTTTAGAAATCA
BdM1018pool13     TTTATATATAGGCAAATTAATAAAGGAAAGTTAAGAACACAC-AAAAAAGAGATTTGTGATAAATAAAAATTTTTAAAATTTTAGAAATCA
BdM1019pool13     TTTATATATAGGCAAATTAATAAAGGAAAGTTAAGAACACAC-AAAAAAGAGATTTGTGATAAATAAAAATTTTTAAAATTTTAGAAATCA
BdM1034pool13     TTTATATATAGGCAAATTAATAAAGGAAAGTTAAGAACACAC-AAAAAAGAGATTTGTGATAAATAAAAATTTTTAAAATTTTAGAAATCA
BdM1035pool13     TTTATATATAGNCAAATTAATAAAGGAAAGTTAAGAACACACAAAAAAAGAGATTTGTGATAAATAAAAATTTTTAAAATTTTAGAAATC-
BdM1035pool27     TTTATATATAGRCAAATTAATAAAGGAAAGTTAAGAACACACAAAAAAAGAGATTTGTGATAAATAAAAATTTTTAAAATTTTAGAAATC-
BdM1038pool13     TTTATATATAGGCAAATTAATAAAGGAAAGTTAAGAACACACAAAAAAAGAGATTTGTGATAAATAAAAATTTTTAAAATTTTAGAAATC-
BdM1045pool13     TTTATATATAGGCAAATTAATAAAGGAAAGTTAAGAACACAC-AAAAAAGAGATTTGTGATAAATAAAAATTTTTAAAATTTTAGAAATCA
BdM1046pool13     TTTATATATAGGCAAATTAATAAAGGAAAGTTAAGAACACACAAAAAAAGAGATTTGTGATAAATAAAAATTTTTAAAATTTTAGAAATC-
BdM1797pool34     TTTATATATAGGCAAATTAATAAAGGAAAGTTAAGAACACAC-AAAAAAGAGATTTGTGATAAATAAAAATTTTTAAAATTTTAGAAATCA
//                           -                                                                               |83|
BdM1012pool13     CACTCGTTACATTCATATTATGTTTGTTTGTAGATGTGTCAAGGTTGCATAATTGTTCTGTGTATGATACACAGTCACCCAGAAAAGTCT
BdM1013pool13     CACTCGTTACATTCATATTATGTTTGTTTGTAGATGTGTCAAGGTTGCATAATTGTTCTGTGTATGATACACAGTCACCCAGAAAAGTCT
BdM1014pool13     CACTCGTTACATTCATATTATGTTTGTTTGTAGATGTGTCAAGGTTGCATAATTGTTCTGTGTATGATACACAGTCACCCAGAAAAGTCT
BdM1015pool13     CACTCGTTACATTCATATTATGTTTGTTTGTAGATGTGTCAAGGTTGCATAATTGTTCTGTGTATGATACACAGTCACCCAGAAAAGTCT
BdM1018pool13     CACTCGTTACATTCATATTATGTTTGTTTGTAGATGTGTCAAGGTTGCATAATTGTTCTGTGTATGATACACAGTCACCCAGAAAAGTCT
BdM1019pool13     CACTCGTTACATTCATATTATGTTTGTTTGTAGATGTGTCAAGGTTGCATNATTGTT---------------------------------
//                                                                                                          |85|
BdM1012pool13     GGTCCAGGTTGACTGAATTTCGTGGTCGTTCATAGGCGTAGGTAAACTAA-ATTTCTTCCGACTGATTCGGTGGTGGTTATGGATAACACA
BdM1013pool13     GGTCCAGGTTGACTGAATTTCGTGGTCGTTCATAGGCGTAGGTAAACTAA-ATTTCTTCCGACTGATTCGGTGGTGGTTATGGATAACACA
BdM1014pool13     GGTCCAGGTTGACTGAATTTCGTGGTCGTTCATAGGCGTAGGTAAACTAA-ATTTCTTCCGACTGATTCGGTGGTGGTTATGGATAACACA
BdM1019pool13     GGTCCAGGTTGACTGAATTTCGTGGTCGTTCATAGGCGTAGGTAAACTAA-ATTTCTTCCGACTGATTCGGTGGTGGTTATGGATAACACA
//                                                                                                           |86|
BdM1012pool13     CCTTAATTAATCATTTTATATTGATGAGTGATGGGGCGAGGGAGTGGGAAGGTGGACAAGTTTGTATAAAGAAAATAAGCATTTAAAACA-----
BdM1013pool13     CCTTAATTAATCATTTTATATTGATGAGTGATGGGGCGAGGGAGTGGGAAGGTGGACAAGTTTGTATAAAGAAAATAAGCATTTAAAACA-----
BdM1013pool27     CCTTAATTAATCATTTTATATTGATGAGTGATGGGGCGAGGGAGTGGGAAGGTGGACAAGTTTGTATAAAGAAAATAAGCATTTAAAACA-----
BdM1014pool13     CCTTAATTAATCATTTTATATTGATGAGTGATGGGGCGAGGGAGTGGGAAGGTGGACAAGTTTGTATAAAGAAAATAAGCATTTAAAACA-----
BdM1015pool13     CCTTAATTAATCATTTTATATTGATGAGTGATGGGGCGAGGGAGTGGGAAGGTGGACAAGTTTGTATAAAGAAAATAAGCATTTAAAACA-----
BdM1016pool13     CCTTAATTAATCATTTTATATTGATGAGTGATGGGGCGAGGGAGTGGGAAGGTGGACAAGTTTGTATAAAGAAAATAAGCATTTAAAACA-----
BdM1017pool13     CCTTAATTAATCATTTTATATTGATGAGTGATGGGRCGAGGGAGTGGGAAGGTGGACAAGTTTGTATAAAGAAAATAAGCAWTTAAAACA-----
BdM1017pool27     CCTTAATTAATCATTTTATATTGATGAGTGATGGGRCGAGGGAGTGGGAAGGTGGACAAGTTTGTATAAAGAAAATAAGCAWTTAAAACA-----
BdM1018pool13     CCTTAATTAATCATTTTATATTGATGAGTGATGGGGCGAGGGAGTGGGAAGGTGGACAAGTTTGTATAAAGAAAATAAGCATTTAAAACA-----
BdM1019pool13     CCTTAATTAATCATTTTATATTGATGAGTKATGGGGCGAGGGAGTGGGAAGGTGGACAAGTTTGTATAAAGAAAATAAGCATTTAAAACA-----
BdM1031pool13     CCTTAATTAATCATTTTATATTGATGAGTGATGGGGCGAGGGAGTGGGAAGGTGGACAAGTTTGTATAAAGAAAATAAGCATTTAAAWCA-----
BdM1034pool13     CCTTAATTAATCATTTTATATTGATGAGTGATGGGGCGAGSGAGTGGGAAGGTGGACAAGTTTGTATAAAGAAAATAAGCATTTAAAACA-----
BdM1035pool27     CCTTAATTAATCATTTTATATTGATGAGTGATGGGGCGAGGGAGTGGGAAGGTGGACAAGTTTGTATAAAGAAAATAAGCATTTAAAWCA-----
BdM1041pool13     CCTTAATTAATCATTTTATATTGATGAGTGATGGGGCGAGSGAGTGGGAAGGTGGACAAGTTTGTATAAAGAAAATAAGCATTTAAAACA-----
BdM1044pool13     CCTTAATTAATCATTTTATATTGATGAGTGATGGGGCGAGGGAGTGGGAAGGTGGACAARTTTGTATAAAGAAAATAAGCATTTAAAACA-----
BdM1045pool13     CCTTAATTAATCATTTTATATTGATGAGTGATGGGGCGAGGGAGTGGGAAGGTGGACAAGTTTGTATAAAGAAAATAAGCATTTAAAACA-----
BdM1046pool13     CCTTAATTAATCATTTTATATTGATGAGTGATGGGGCGAGGGAGTGGGAAGGTRGACAARTTTGTATAAAGAAAATAAGCATTTAAAACA-----
BdM1046pool27     CCTTAATTAATCATTTTATATTGATGAGTGATGGGGCGAGGGAGTGGGAAGGTRGACAARTTTGTATAAAGAAAATAAGCATTTAAAACA-----
BdM1047pool13     CCTTAATTAAYCATTTTATATTGATGAGTGATGGGGCGAGGGAGTGGGAARGTGGACAAGTTTGTATAAAGAAAATAAGCATTTAAAWCA-----
BdM1048pool13     CCTTAATTAAYCATTTTATATTGATGAGTGATGGGGCGAGGGAGTGGGAAGGTGGACAAGTTTGTATAAAGAAAATAAGCATTTAAAACA-----
BdM1232pool27     ACTT-----ATAATTTTATATYGATGAGTGATGGGGCGAGGGAGTGGGAAGGTGGACAAGTTTGTATAAAGAAAATAAGCAATTAAAACAATTTT
BdM1233pool18     ACTT-----ATAATTTTATATTGATGAGTGATGGGGCGAGGGAGTGGGAAGGTGGACAAGTTTGTATAAAGAAAATAAGCAATTAAAACAATTTT
BdM1236pool05     ACTT-----ATAATTTTATATTGATGAGTGATGGGGCGAGGGAGTGGGAAGGTGGACAAGTTTGTATAAAGAAAATAAGCAATTAAAACAATTTT
BdM1239pool05     ACTT-----ATAATTTTATATTGATGAGTGATGGGGCGAGGGAGTGGGAAGGTGGACAAGTTTGTATAAAGAAAATAAGCAATTAAAACAATTTT
BdM1240pool05     ACTT-----ATAATTTTATATTGATGAGTGATGGGGCGAGGGAGTGGGAAGGTGGACAAGTTTGTATAAAGAAAATAAGCAATTAAAACAATTTT
BdM1241pool27     ACTT-----ATAATTTTATATTGATGAGTGATGGGGCGAGGGAGTGGGAAGGTGGACAAGTTTGTATAAAGAAAATAAGCAATTAAAACAATTTT
BdM1242pool05     ACTT-----ATAATTTTANATTGATGAGTGATGGGGCGAGGGAGTGGGAAGGTGGACAAGTTTGTATAAAGAAAATAAGCAATTAAAACAATTTT
BdM1243pool05     ACTT-----ATAATTTTATATTGATGAGTGATGGGGCGAGGGAGTGGGAAGGTGGACAAGTTTGTATAAAGAAAATAAGCAATTAAAACAATTTT
BdM1245pool05     ACTT-----ATAATTTTATATTGATGAGTGATGGGGCGAGGGAGTGGGAAGGTGGACAAGTTTGTATAAAGAAAATAAGCAATTAAAACAATTTT
BdM1797pool34     CCTTAATTAATCATTTTATATTGATGAGTGATGGGGCGAGGGAGTGGGAAGGTGGACAAGTTTGTATAAAGAAAATAAGCATTTAAAACA-----
//                *         **         -       -     *    *         -  *     *                     *     *       |87|
BdM1012pool13     AGCATTGATGTCAAAGCTATCTATAAAAATGAAAACATACGTCGTAGATTGATTCTGACGTTCTGCTTGACAGATTTAAATATTTACAGC
BdM1013pool13     AGCATTGATGTCAAAGCTATCTATAAAAATGAAAACATACGTCGTAGATTGATTCTGACGTTCTGCTTGACAGATTTAAATATTTACAGC
BdM1013pool27     AGCATTGATGTCAAAGCTATCTATAAAAATGAAAACATACGTCGTAGATTGATTCTGACGTTCTGCTTGACAGATTTAAATATTTACAGC
BdM1014pool13     AGCATTGATGTCAAAGCTATCTATAAAAATGAAAACATACGTCGTAGATTGATTCTGACGTTCTGCTTGACAGATTTAAATATTTACAGC
BdM1015pool13     AGCATTGATGTCAAAGCTATCTATAAAAATGAAAACATACGTCGTAGATTGATTCTGACGTTCTGCTTGACAGATTTAAATATTTACAGC
BdM1017pool13     AGCATTGATGTCAAAGCTATCTATAAAAATGAAAACATACGTCGTAGATTGATTCTGACGTTCTGCTTGACAGATTTAAATATTTACAGC
BdM1018pool13     AGCATTGATGTCAAAGCTATCTATAAAAATGAAAACATACGTCGTAGATTGATTCTGACGTTCTGCTTGACAGATTTAAATATTTACAGC
BdM1019pool13     AGCATTGATGTCAAAGCTATCTATAAAAATGAAAACATACGTCGTAGATTGATTCTGACGTTCTGCTTGACAGATTTAAATATTTACAGC
BdM1031pool13     AGCATTGATGTCAAAGCTATCTATAAAAATGAAAACATACGTCGTAGATTGATTCTGACGTTCTGCTTGACAGATTTAAATATTTACAGC
BdM1034pool13     AGCATTGATGTCAAAGCTATCTATAAAAATGAAAACATACGTCGTAGATTGATTCTGACGTTCTGCTTGACAGATTTAAATATTTACAGC
BdM1045pool13     AGCATTGATGTCAAAGCTATCTATAAAAATGAAAACATACGTCGTAGATTGATTCTGACGTTCTGCTTGACAGATTTAAATATTTACAGC
BdM1046pool13     AGCATTGATGTCAAAGCTATCTATAAAAATGAAAACATACGTCGTAGATTGATTCTGACGTTCTGCTTGACAGATTTAAATATTTACAGC
BdM1046pool27     AGCATTGATGTCAAAGCTATCTATAAAAATGAAAACATACGTCGTAGATTGATTCTGACGTTCTGCTTGACAGATTTAAATATTTACAGC
BdM1797pool34     AGCATTGATGTCAAAGCTATCTATAAAAATGAAAACATACGTCGTAGATTGATTCTGACGTTCTGCTTGACAGATTTAAATATTTACAGC
//                                                                                                          |88|
BdM1012pool13     TATTGTGAAGTGATATTAAATTGGAGTGCCGCAAGTTCATTGGATAATTACTGACATGTTGTTTTTTATTAATTGAACATATTTAACATA
BdM1013pool13     TATTGTGAAGTGATATTAAATTGGAGTGCCGCAAGTTCATTGGATAATTACTGACATGTTGTTTTCTATTAATTGAACATATTTAACATA
BdM1018pool13     TATTGTGAAGTGATATTAAATTGGAGTGCCGCAAGTTCATTGGATAATTACTGACATGTTGTTTTCTATTAATTGAACATATTTAACATA
BdM1019pool13     TATTGTGAAGTGATATTAAATTGGAGTGCCGCAAGTTCATTGGATAATTACTGACATGTTGTTTTCTATTAATTGAACATATTTAACATA
BdM1047pool13     TATTGTGAAGTGATATTAAATTGGAGTGCCGCAAGTTCATTGGATAATTACTGACATGTTGTTTTCTATTAATTGAACATATTTAACATA
//                                                                                 -                        |89|
BdM1012pool13     CAAGATACGCTTCGGGTGTTGTTGTACAAAATTAAGCGTCTTTTCTCTATTGGTTTTACTTTCCAGCGGTACAAGATTTAAAATCAGCTC
BdM1014pool13     CAAGATACGCTTCGGGTGTTGTTGTACAAAATTAAGCGTCTTTTCTCTATTGGTTTTACTTTCCAGCGGTACAAGATTTAAAATCAGCTC
BdM1015pool13     CAAGATACGCTTCGGGTGTTGTTGTACAAAATTAAGCGTCTTTTCTCTATTGGTTTTACTTTCCAGCGGTACAAGATTTAAAATCAGCTC
BdM1016pool13     CAAGATACGCTTCGGGTGTTGTTGTACAAAATTAAGCGTCTTTTCTCTATTGGTTTTACTTTCCAGCGGTACAAGATTTAAAATCAGCTC
BdM1017pool27     CAAGATTCGCTTCGGG---TGTTGTACAAAATTAAGCGTCTTTTCTCTATTGGTTTTACTTTCCAGCGGTACAAGATTTAAAATCAGCTC
BdM1019pool13     CAAGATACGCTTCGGGTGTTGTTGTACAAAATTAAGCGTCTTTTCTCTATTGGTTTTACTTTCCAGCGGTACAAGATTTAAAATCAGCTC
BdM1046pool13     CAAGATACGCTTCGGGTGTTGTTGTACAAAATTAAGCGTCTTTTCTCTATTGGTTTTACTTTCCAGCGGTACAAGATTTAAAATCAGCTC
BdM1046pool27     CAAGATACGCTTCGGGTGTTGTTGTACAAAATTAAGCGTCTTTTCTCTATTGGTTTTACTTTCCAGCGGTACAAGATTTAAAATCAGCTC
BdM1048pool13     CAAGATACGCTTCGGGTGTTGTTGTACAAAATTAAGCGTCTTTTCTCTATTGGTTTTACTTTCCAGCGGTACAAGATTTAAAATCAGCTC
BdM1231pool05     CAAGATACGCTTCGGGTGTTGTTGTACAAAATTAAGCGTCTTTTCTCTATTGGTTTTACTTTCCAGCGGTACAAGATTTAAAATCAGCTC
BdM1232pool05     CAAGATACGCTTCGGGTGTTGTTGTACAAAATTAAGCGTCTTTTCTCTATTGGTTTTACTTTCCAGCGGTACAAGATTTAAAATCAGCTC
BdM1232pool27     CAAGATACGCTTCGGGTGTTGTTGTACAAAATTAAGCGTCTTTTCTCTATTGGTTTTACTTTCCAGCGGTACAAGATTTAAAATCAGCTC
//                      -                                                                                   |90|
BdM1012pool13     TTGAACCGAAAATAATTTCAAATTGTAGAATATATATGCAAACATGGGAGTAAGTTACCTCCGAAATACACATCTTGTAAAATCATTCCG
BdM1013pool13     TTGAACCGAAAATAATTTCAAATTGTAGAATATATATGCAAACATGGGAGTAAGTTACCTCCGAAATACACATCTTGTAAAATCATTCCG
BdM1014pool13     TTGAACCGAAAATAATTTCAAATTGTAGAATATATATGCAAACATGGGAGTAAGTTACCTCCGAAATACACATCTTGTAAAATCATTCCG
BdM1041pool13     TTGAACCGAAAATAATTTCAAATTGTAGAATATATATGCAAACATGGGAGTAAGTTACCTCCGAAATACACATCTTGTAAAATCATTCCG
BdM1045pool13     TTGAACCGAAAATAATTTCAAATTGTAGAANATATATGCAAACATGGGAGTAAGTTACCTCCGAAATACACATCTTGTAAAATCATTCCG
BdM1048pool13     TTGAACCGAAAATAATTTCAAATTGTAGAATATATATGCAAACATGGGAGTAAGTTACCTCCGAAATACACATCTTGTAAAATCATTCCG
BdM1797pool34     TTGAACCGAAAATAATTTCAAATTGTAGAATATATATGCAAACATGGGAGTAAGTTACCTCCGAAATACACATCTTGTAAAATCATTCCK
//                                                                                                         -|91|
BdM1012pool13     AAGTCAGGGTATCAAGCTGACTATGCTACTGGACCACCATAAGTAATCCACTGACAAGCATGTCCCGTTAGTATTTTTATGTCCAGATTT
BdM1015pool13     AAGTCAGGGTATCAAGCTGACTATGCTACTGGACCACCATAAGTAATCCACTGACAAGCATGTCCCGTTAGTATTTTTATGTCCAGATTT
BdM1017pool13     AAGTCAGGGTATCAAGCTGACTATGCTACTGGACCACCATAAGTAATCCACTGACAAGCATGTCCCGTTAGTATTTTTATGTCCAGATTT
BdM1017pool27     AAGTCAGGGTATCAAGCTGACTATGCTACTGGACCACCATAAGTAATCCACTGACAAGCATGTCCCGTTAGTATTTTTATGTCCAGATTT
BdM1018pool13     AAGTCAGGGTATCAAGCTGACTATGCTACTGGACCACCATAAGTAATCCACTGACAAGCATGTCCCGTTAGTATTTTTATGTCCAGATTT
//                                                                                                          |93|
BdM1012pool13     TTGGCGAACAGATGCCATAYCGGACGATAATAGACGGCGTGGCAAACAAACAATATTTTAATAAATACTGAATATTAGCGGCATCTACCG
BdM1013pool13     TTGGCGAACAGATGCCATACCGGACGATAATAGACGGCGTGGCAAACAAACAATATTTTAATAAATACTGAATATTAGCGGCATCTACCG
BdM1015pool13     TTGGCGAAYAGATRCCATACCGRACGATAATAGACGSCGTGGCAAACAAACAATATTTTAATAAATACTGAATATTAKCGRCATCTACCG
BdM1017pool27     TTGGCGAACAGATGCCATATCGGACGATAATAGACGGCGTGGCAAACAAACAATATTTTAATAAATACTGAATATTAGCGGCATCTACCG
//                        -    -     *  -             -                                        -  -         |94|
BdM1012pool13     CAATATTTCCCACCTAAAAACCCCATCTAATGATGGTTTTATGTATCAGATTCATTTCGATCCATCACATCAGCCATAGTAATTTCAAC
BdM1013pool27     CAATATTTCCCACCTAAAAACCCCATCTAATGATGGTTTTATGTATCAGATTCATTTCGATCCATCACATCAGCCATAGTAATTTCAAC
BdM1017pool27     CAATATTTCCCACCTAAAAACCCCATCTAATGATGGTTTTATGTATCAGATTCATTTCGATCCATCACATCAGCCATAGTAATTTCAAC
BdM1035pool27     CAATATTTCCCACCTAAAAACCCCATCTAATGATGGTTTTATGTATCAGRTTCATTTCGATCCATCACATCAGCCATAGTAATTTCAAC
//                                                                 -                                       |97|
BdM1012pool13     TTGATATATTCTACAAGTATCTCCCATAGAACAAAATCCATAATACAATTATAATTTTAATCTGCTGACAATGGCGTGTTTATATTTGTC
BdM1013pool13     TTGATATATTCTACAAGTATCTCCCATAGAACAAAATCCATAATACAATTATAATTTTAATCTGCTGACAATGGCGTGTTTATATTTGTC
BdM1013pool27     TTGATATATTCTACAAGTATCTCCCATAGAACAAAATCCATAATACAATTATAATTTTAATCTGCTGACAATGGCGTGTTTATATTTGTC
BdM1014pool13     TTGATATATTCTACAAGTATCTCCCATAGAACAAAATCCATAATACAATTATAATTTTAATCTGCTGACAATSGCGTGTTTATATTTGTC
BdM1015pool13     TTGATATATTCTACAAGTATCTCCCATAGAACAAAATCCATAATACAATTATAATTTTAATCTGCTGACAATGGCGTGTTTATATTTGTC
BdM1016pool13     TTGATATATTCTACAAGTATCTCCCATAGAACAAAATCCATAATACAATTATAATTTTAATCTGCTGACAATGGCGTGTTTATATTTGTC
BdM1018pool13     TTGATATATTCTACAAGTATCTCCCATAGAACAAAATCCATAATACAATTATAATTTTAATCTGCTGACAATGGCGTGTTTATATTTGTC
BdM1019pool13     TTGATATATTCTACAAGTATCTCCCATAGAACAAAATCCATAATACAATTATAATTTTAATCTGCTGACAATGGCGTGTTTATATTTGTC
BdM1034pool13     TTGATATATTCTACAAGTATCTCCCATAGAACAAAATCCATAATACAATTATAATTTTAATCTGCTGACAATGGCGTGTTTATATTTGTC
BdM1038pool13     TTGATATATTCTACAAGTATCTCCCATAGAACAAAATCCATAATACAATTATAATTTTAATCTGCTGACAATGGCGTGTTTATATTTGTG
BdM1041pool13     TTGATATATTCTACAAGTATCTCCCATAGAACAAAATCCATAATACAATTATAATTTTAATCTGCTGACAATGGCGTGTTTATATTTGTC
BdM1046pool13     TTGATATATTCTACAAGTATCTCCCATAGAACAAAATCCATAATACAATTATAATTTTAATCTGCTGACAATGGCGTGTTTATATTTGTC
BdM1047pool13     TTGATATATTCTACAAGTATCTCCCATAGAACAAAATCCATAATACAATTATAATTTTAATCTGCTGACAATGGCGTGTTTATATTTGTC
BdM1048pool13     TTGATATATTCTACAAGTATCTCCCATAGAACAAAATCCATAATACAATTATAATTTTAATCTGCTGACAATGGCGTGTTTATATTTGTC
//                                                                                        -                -|98|
BdM1012pool13     TTCAAAACACAACACATATTTTTAAATATTCAGGCGATGGTTTGCCATCAATTGCAATTGTTTAATTTATYATYTAAATTTTGYTTTTYC
BdM1013pool13     TTCAAAACACAACACATATTTTTAAATATTCAGGCGATGGTTTGCCATCAATTGCAATTGTTTAATTTATTATTTAAATTTTGTTTTTCC
BdM1013pool27     TTCAAAACACAACACATATTTTTAAATATTCAGGCGATGGTTTGCCATCAATTGCAATTGTTTAATTTATTATTTAAATTTTGTTTTTCC
BdM1014pool13     TTCAAAACACAACACATATTTTTAAATATTCAGGCGATGGTTTGCCATCAATTGCAATTGTTTAATTTATYATYTAAATTTTGYTTTTYC
BdM1015pool13     TTCAAAACACAACACATATTTTTAAATATTCAGRCGATGGTTTGCCATCAATTGCAAKTGTTTAATTTATYATTTAAATTTTGYTTTTCC
BdM1016pool13     TTCAAAACACAACACATATTTTTAAATATTCAGNCGATGGTTTGCCATCAATTGCAANTGTTTAATTTATCATNTAAATTTTGCTTTTNC
BdM1017pool27     TTCAAAACACAACACATATTTTTAAATATTCAGGCGATGGTTTGCCATCAATTGCAATTGTTTAATTTATCATCTAAATTTTGCTTTTTC
BdM1018pool13     TTCAAAACACAACACATATTTTTAAATATTCAGGCGATGGTTTGCCATCAATTGCAATTGTTTAATTTATCATCTAAATTTTGCTTTTTC
BdM1019pool13     TTCAAAACACAACACATATTTTTAAATATTCAGGCGATGGTTTGCCATCAATTGCAATTGTTTAATTTATTATTTAAATTTTGTTTTTCC
BdM1035pool13     TTCAAAACACAACACATATTTTTAAATATTCAGGCGATGGTTTGCCATCAATTGCAATTGTTTAATTTATTATTTAAATTTTGCTTTTCC
BdM1035pool27     TTCAAAACACAACACATATTTTTAAATATTCAGGCGATGGTTTGCCATCAATTGCAATTGTTTAATTTATTATTTAAATTTTGCTTTTCC
BdM1038pool13     TTCAAAACACAACACATATTTTTAAATATTCAGGCGATGGTTTGCCATCAATTGCAATTGTTTAATTTATTATTTAAATTTTGCTTTTCC
//                                                 -                       -            *  *         *    * |99|
BdM1012pool13     CGCATTTACATCGGTCTTTTGGTGTTTCTTGCATATTTAAGAGTTTTGTGGTGTTTTTGTTTTTGTTGTGCATTTTGTGCATTTCTATGT
BdM1014pool13     CGCATTTACATCGGTCTTTTGGTGTTTCTTGCATATTTAAGAGTTTTGTGATGTTTTTGTTTTTGTTGTGNATTTTGTGCATTTCTATGT
BdM1016pool13     CGCATTTACATCGGTCTTTTGGTGTTTCTTGCATATTTAAGAGTTTTGTGGTGTTTTTGTTTTTGTTGTGCATTTTGTGCATTTCTATGT
BdM1017pool27     CGCATTTACATCGGTCTTTTGGTGTTTCTTGCATATTTAAGAGTTTTGTGGTGTTTTTGTTTTTGTTGTGCATTTTGTGCATTTCTATGT
BdM1232pool05     CGCATTTACATCGGTCTTTTGGTGTTTCTTGCATATTTAAGAGTTTTGTGGTGTTTTTGTTTTTGTTGTGCATTTTGTGCATTTCTATGT
BdM1232pool27     CGCATTTACATCGGTCTTTTGGTGTTTCTTGCATATTTAAGAGTTTTGTGGTGTTTTTGTTTTTGTTGTGCATTTTGTGCATTTCTATGT
BdM1236pool05     CGCATTTACATCGGTCTTTTGGTGTTTCTTGCATATTTAAGAGTTTTGTGGTGTTTTTGTTTTTGTTGTGCATTTTGTGCATTTCTATGT
BdM1239pool05     CGCATTTACATCGGTCTTTTGGTGTTTCTTGCATATTTAAGAGTTTTGTGGTGTTTTTGTTTTTGTTGTGCATTTTGTGCATTTCTATGT
BdM1240pool05     CGCATTTACATCGGTCTTTTGGTGTTTCTTGCATATTTAAGAGTTTTGTGGTGTTTTTGTTTTTGTTGTGCATTTTGTGCATTTCTATGT
BdM1241pool05     CGCATTTACATCGGTCTTTTGGTGTTTCTTGCATATTTAAGAGTTTTGTGGTGTTTTTGTTTTTGTTGTGCATTTTGTGCATTTCTATGT
BdM1243pool05     CGCATTTACATCGGTCTTTTGGTGTTTCTTGCATATTTAAGAGTTTTGTGGTGTTTTTGTTTTTGTTGTGCATTTTGTGCATTTCTATGT
BdM1244pool05     CGCATTTACATCGGTCTTTTGGTGTTTCTTGCATATTTAAGAGTTTTGTGGTGTTTTTGTTTTTGTTGTGCATTTTGTGCATTTCTATGT
//                                                                  -                                       |100|
BdM1012pool13     AGTCGTAGGTAGAGATGCTCAAGAAATGCAAAAACTACATCATTAGTCCCCTTCAGTGCCGGGTGTGTGTTCAATATATTATGTTTTTCT
BdM1014pool13     AGTCGTAGGTAGAGATGCTCAAGAAATGCAAAAACTACATCATTAGTCCCCTTCAGTGCCGGGTGTGTGTTCAATATATTATGTTTTTCT
BdM1015pool13     AGTCGTAGGTAGAGATGCTCAAGAAATGCAAAAACTACATCATTAGTCCCCTTCAGTGCCGGGTGTGTGTTCAATATATTATGTTTTTCT
BdM1016pool13     AGTCGTAGGTAGAGATGCTCAAGAAATGCAAAAACTGCATCATTAGNCCCCTTCAGTGCCNGGTGTGNNTNCAATATATTATGTTTTTCT
BdM1017pool27     AGTCGTAGGTAGAGATGCTCAAGAAATGCAAAAACTACATCATTAGTCCCCTTCAGTGCCGGGTGTGTGTTCAATATATTATGTTTTTCT
BdM1018pool13     AGTCGTAGGTAGAGATGCTCAAGAAATGCAAAAACTACATCATTAGTCCCCTTCAGTGCCGGGTGTGTGTTCAATATATTATGTTTTTCT
BdM1019pool13     AGTCGTAGGTAGAGATGCTCAAGAAATGCAAAAACTACATCATTAGTCCCCTTCAGTGCCGGGTGTGTGTTCAATATATTATGTTTTTCT
BdM1031pool13     AGTCGTAGGTAGAGATGCTCAAGAAATGCAAAAACTGCATCATTAGTCCCCTTCAGTGCCGGGTGTGTGTTCAATATATTATGTTTTTCT
BdM1035pool27     AGTCGTAGGTAGAGATGCTCAAGAAATGCAAAAACTGCATCATTWGTCCCCTTCAGTGCCGGGTGTGTGTTCAATATATTATGTTTTTC-
BdM1041pool13     AGTCGTAGGTAGAGATGCTCAAGAAATGCAAAAACTGCATYATTAGTCCCCTTCAGTGCCGGGTGTGTGTTCAATATATTATGTTTTTCT
BdM1046pool13     AGTCGTAGGTAGAGATGCTCAAGAAATGCAAAAACTGCATCATTAGTCCCCTTCAGTGCCGGGTGTGTGTTCAATATATTATGTTTTTCT
BdM1046pool27     AGTCGTAGGTAGAGATGCTCAAGAAATGCAAAAACTGCATCATTAGTCCCCTTCAGTGCCGGGTGTGTGTTCAATATATTATGTTTTTCT
BdM1047pool13     AGTCGTAGGTAGAGATGCTCAAGAAATGCAAAAACTGCATCATTAGTCCCCTTCAGTGCCGGGTGTGTGTTCAATATATTATGTTTTTCT
BdM1048pool13     AGTCGTAGGTAGAGATGCTCAAGAAATGCAAAAACTGCATCATTTGTCCCCTTCAGTGCCGGGTGTGTGTTCAATATATTATGTTTTTCT
BdM1232pool05     AGTCGTAGGTAGAGATGCTCAAGAAACGCAAAAACTGCATCATTAGTCCCCTTCAGTGCCGGGTGTGTGTTCAATATATTATGTTATTCT
BdM1232pool27     AGTCGTAGGTAGAGATGCTCAAGAAACGCAAAAACTGCATCATTAGTCCCCTTCAGTGCCGGGTGTGTGTTCAATATATTATGTTATTCT
BdM1236pool05     AGTCGTAGGTAGAGATGCTCAAGAAACGCAAAAACTGCATCATTAGTCCCCTTCAGTGCCGGGTGTGTGTTCAATATATTATGTTWTTCT
BdM1244pool05     AGTCGTAGGTAGAGATGCTCAAGAAACGCAAAAACTGCATCATTAGTCCCCTTCAGTGCCGGGTGTGTGTTCAATATATTATGTTTTTCT
BdM1797pool34     AGTCGTAGGTAGAGATGCTCAAGAAATGCAAAAACTGCATCATTWGTCCCCTTCAGTGCCGGGTGTGTGTTCAATATATTATGTTTTTCT
//                                          *         *   -   *                                        *    |102|
BdM1012pool13     TTTAGTTCTGCTGAGTGTAGCGCCTCTTTTGATTCTGCTGTCAAAACAAATTCTGTAACATCTTATTCATCATAAAAAAATTCATTTGAG-
BdM1013pool13     TTTAGTTCTGCTGAGTGTAGCGCCTCTTTTGATTCTGCTGTCAAAACAAATTCTGTAACATCTTATTCATCATAAAAAAATTCATTTGAG-
BdM1013pool27     TTTAGTTCTGCTGAGTGTAGCGCCTCTTTTGATTCTGCTGTCAAAACAAATTCTGTAACATCTTATTCATCATAAAAAAATTCATTTGAG-
BdM1014pool13     TTTAGTTCTGCTGAGTGTAGCGCCTCTTTTGATTCTGCTGTCAAAACAAATTCTGTAACATCTTATTCATCATAAAAAAATTCATTTGAG-
BdM1015pool13     TTTAGTTCTGCTGAGTGTAGCGCCTCTTTTGATTCTGCTGTCAAAACAAATTCTGTAACATCTTATTCATCATAAAAAAATTCATTTGAG-
BdM1016pool13     TTTAGTTCTGCTGAGTGTAGCGCCTCTTTTGATTCTGCTGTCAAAACAAATTCTGTAACATCTTATTCATCATAAAAAAATTCATTTGAG-
BdM1017pool13     TTTAGTTCTGCTGAGTGTAGCGCCTCTTTTGATTCTGCTGTCAAAACAAATTCTGTAACATCTTATTCATCATAAAAAAATTCATTTGAG-
BdM1017pool27     TTTAGTTCTGCTGAGTGTAGCGCCTCTTTTGATTCTGCTGTCAAAACAAATTCTGTAACATCTTATTCATCATAAAAAAATTCATTTGAG-
BdM1019pool13     TTTAGTTCTGCTGAGTGTAGCGCCTCTTTTGATTCTGCTGTCAAAACAAATTCTGTAACATCTTATTCATCATAAAAAAATTCATTTGAG-
BdM1020pool27     TTCAGTTCTGCTGAGTGTAGCGCCTCTTTTGATTCTGCTGTCAAAACAAATTCTGTAACATCTTATTCATCATAAAAGAA-TCATTTGAGT
BdM1034pool13     TTCAGTTCTGCTGAGTGTAGCGCCTCTTTTGATTCTGCTGTCAAAACAAATTCTGTAACATCTTATTCATCATAAAAAAATTCATTCGAG-
BdM1035pool27     TTTAGTTCTGCTGAGTGTAGCGCCTCTTTTGATTCTGCTGTCAAAACAAATTCTGTAACATCTTATTCATCATAAAAAAATTCATTCGAG-
BdM1044pool13     TTCAGTTCTGCTGAGTGTAGCGCCTCTTTTGATTCTGCTGTCAAAACAAATTCTGTAACATCTTATTCATCATAAAAAAATTCATTCGAG-
BdM1045pool13     TTCAGTTCTGCTGAGTGTAGCGCCTCTTTTGATTCTGCTGTCAAAACAAATTCTGTAACATCTTATTCATCATAAAAAAATTCATTCGAG-
BdM1047pool13     TTYAGTTCTGCTGAGTGTAGCGCCTCTTTTGATTCTGCTGTCAAAACAAATTCTGTAACATCTTATTCATCATAAAAAAATTCATTYGAG-
BdM1048pool13     TTCAGTTCTGCTGAGTGTAGCGCCTCTTTTGATTCTGCTGTCAAAACAAATTCTGTAACATCTTATTCATCATAAAAAAATTCATTCGAG-
BdM1231pool05     TTTAGTTCTGCTGAGTGTAGCGCCTCTTTTGATTCTGCTGTCAAAACAAATTCTGTAACATCTTATTCATCATAAAAAAATTCATTTGAG-
BdM1231pool27     TTTAGTTCTGCTGAGTGTAGCGCCTCTTTTGATTCTGCTGTCAAAACAAATTCTGTAACATCTTATTCATCATAAAAAAATTCATTTGAG-
BdM1232pool27     TTTAGTTCTGCTGAGTGTAGCGCCTCTTTTGATTCTGCTGTCAAAACAAATTCTGTAACATCTTATTCATCATAAAAAAATTCATTTGAG-
BdM1235pool05     TTTAGTTCTGCTGAGTGTAGCGCCTCTTTTGATTCTGCTGTCAAAACAAATTCTGTAACATCTTATTCATCATAAAAAAATTCATTTGAG-
BdM1236pool05     TTTAGTTCTGCTGAGTGTAGCGCCTCTTTTGATTCTGCTGTCAAAACAAATTCTGTAACATCTTATTCATCATAAAAAAATTCATTTGAG-
BdM1239pool05     TTTAGTTCTGCTGAGTGTAGCGCCTCTTTTGATTCTGCTGTCAAAACAAATTCTGTAACATCTTATTCATCATAAAAAAATTCATTTGAG-
BdM1240pool05     TTTAGTTCTGCTGAGTGTAGCGCCTCTTTTGATTCTGCTGTCAAAACAAATTCTGTAACATCTTATTCATCATAAAAAAATTCATTTGAG-
BdM1241pool05     TTTAGTTCTGCTGAGTGTAGCGCCTCTTTTGATTCTGCTGTCAAAACAAATTCTGTAACATCTTATTCATCATAAAAAAATTCATTTGAG-
BdM1241pool27     TTTAGTTCTGCTGAGTGTAGCGCCTCTTTTGATTCTGCTGTCAAAACAAATTCTGTAACATCTTATTCATCATAAAAAAATTCATTTGAG-
BdM1242pool27     TTTAGTTCTGCTGAGTGTAGCGCCTCTTTTGATTCTGCTGTCAAAACAAATTCTGTAACATCTTATTCATCATAAAAAAATTCATTTGAG-
BdM1243pool05     TTTAGTTCTGCTGAGTGTAGCGCCTCTTTTGATTCTGCTGTCAAAACAAATTCTGTAACATCTTATTCATCATAAAAAAATTCATTTGAG-
BdM1244pool05     TTTAGTTCTGCTGAGTGTAGCGCCTCTTTTGATTCTGCTGTCAAAACAAATTCTGTAACATCTTATTCATCATAAAAAAATTCATTTGAG-
BdM1795pool34     TTCAGTTCTGCTGAGTGTAGCGCCTCTTTTGATTCTGCTGTCAAAACAAATTCTGTAACATCTTATTCATCATAAAAGAA-TCATTTGAGT
BdM1796pool34     TTCAGTTCTGCTGAGTGTAGCGCCTCTTTTGATTCTGCTGTCAAAACAAATTCTGTAACATCTTATTCATCATAAAAGAA-TCATTTGAGT
BdM1797pool34     TTTAGTTCTGCTGAGTGTAGCGCCTCTTTTGATTCTGCTGTCAAAACAAATTCTGTAACATCTTATTCATCATAAAAAAATTCATTCGAG-
BdM1799pool34     TTCAGTTCTGCTGAGTGTAGCGCCTCTTTTGATTCTGCTGTCAAAACAAATTCTGTAACATCTTATTCATCATAAAAGAA-TCATTTGAGT
BdM1800pool34     TTCAGTTCTGCTGAGTGTAGCGCCTCTTTTGATTCTGCTGTCAAAACAAATTCTGTAACATCTTATTCATCATAAAAGAA-TCATTTGAGT
//                  *                                                                          *        *    |103|
BdM1012pool13     CCATTATCACTCATCTAATTCGTAATATATTCATTATAACGGATCACGGTTCGATAGGAACGAGGTAGGTATAAATAAATATCTTTTCGG
BdM1013pool27     CCATTATCACTCATCTAATTCGTAATATATTCATTATAACGGATCACGGTTCGATAGGAACGAGGTAGGTATAAATAAATATCTTCTCGG
BdM1015pool13     CCATTATCACTCATCTAATTCGTAATATATTCATTATAACGGATCACGGTTCGATAGGAACGAGGTAGGTATAAATAAATATCTTYTCGG
BdM1016pool13     CCATTATCACTCATCTAATTCGTAATATATTCATTATAACGGATCACGGTTCGATAGGAACGAGGTAGGTATAAATAAATATCTTTTCGG
BdM1017pool27     CCATTATCACTCATCTAATTCGTAATATATTCATTATAACGGATCACGGTTCGATAGGAACGAGGTAGGTATAAATAAATATCTTTTCGG
BdM1034pool13     CCATTATCACTCATCTAATTCGTAATATATTCATTATAACGGATCACGGTTCGATAGGAACGAGGTAGGTATAAATAAATATCTTCTCGG
BdM1035pool27     CCATTATCACTCATCTAATTCGTAATATATTCATTATAACGGATCACGGTTCGATAGGAACGAGGTAGGTATAAATAAATATCTTTTCAG
BdM1040pool13     CCATTATCACTCATCTAATTCGTAATATATTCATTATAACGGATCACGGTTCGATAGGAACGAGGTAGRTATAAATAAATATCTTCTCGG
BdM1048pool13     CCATTATCACTCATCTAATTCGTAATATATTCATTATAACGGATCACGGTTCGATAGGAACGAGGTAGGTATAAATAAATATCTTYTCGG
BdM1235pool05     CCATTATCACTCATCTAATTCGTAATATATTCATTATAACGGATCACGGTTCGATAGGAACGAGGTAGGTATAAATAAATATCTTCTCGG
BdM1236pool05     CCATTATCACTCATCTAATTCGTAATATATTCATTATAACGGATCACGGTTCGATAGGAACGAGGTAGGTATAAATAAATATCTTCTCGG
BdM1237pool05     CCATTATCACTCATCTAATTCGTAATATATTCATTATAACGGATCACGGTTCGATAGGAACGAGGTAGGTATAAATAAATATCTTTTCGG
BdM1238pool05     CCATTATCACTCATCTAATTCGTAATATATTCATTATAACGGATCACGGTTCGATAGGAACGAGGTAGGTATAAATAAATATCTTTTCGG
BdM1239pool05     CCATTATCACTCATCTAATTCGTAATATATTCATTATAACGGATCACGGTTCGATAGGAACGAGGTAGGTATAAATAAATATCTTCTCGG
BdM1240pool05     CCATTATCACTMATYTAATTCGTAATATATTCATTATAACGGATCACGGTTCGATAGGAACGAGGTAGGTATAAATAAATATCTTCTCGG
BdM1243pool05     CCATTATCACTCATCTAATTCGTAATATATTCATTATAACGGATCACGGTTCGATAGGAACGAGGTAGGTATAAATAAATATCTTCTCGG
BdM1244pool05     CCATTATCACTCATCTAATTCGTAATATATTCATTATAACGGATCACGGTTCGATAGGAACGAGGTAGGTATAAATAAATATCTTYTCGG
BdM1245pool05     CCATTATCACTCATCTAATTCGTAATATATTCATTATAACGGATCACGGTTCGATAGGAACGAGGTAGGTATAAATAAATATCTTCTCGG
BdM1246pool05     CCATTATCACTCATCTAATTCGTAATATATTCATTATAACGGATCACGGTTCGATAGGAACGAGGTAGGTATAAATAAATATCTTTTCGG
BdM1246pool27     CCATTATCACTCATCTAATTCGTAATATATTCATTATAACGGATCACGGTTCGATAGGAACGAGGTAGGTATAAATAAATATCTTTTCGG
BdM1247pool05     CCATTATCACTCATCTAATTCGTAATATATTCATTATAACGGATCACGGTTCGATAGGAACGAGGTAGGTATAAATAAATATCTTTTCGG
BdM1247pool27     CCATTATCACTCATCTAATTCGTAATATATTCATTATAACGGATCACGGTTCGATAGGAACGAGGTAGGTATAAATAAATATCTTTTCGG
BdM1797pool34     CCATTATCACTCATCTAATTCGTAATATATTCATTATAACGGATTACGGTTCGATAGGAACGAGGTAGGTATAAATAAATATCTTTTCGG
//                           -  -                             -                       -                *  - |104|
BdM1012pool13     ATAATACGAGTTAATAGTGAAACTGACCTTTTCTTCTTTTGGTAATATGTATCACCTCGAAATTATCGCGTGTAGATGAAGAAACGATTA
BdM1014pool13     ATAATACGAGTTAATAGTGAAACTGACCTTTTCTTCTTTTGGTAATATGTCTCACCTCGAATTTATCGCGTGTAGATGAAGAAACGATTA
BdM1015pool13     ATAATACGAGTTAATAGTGAAACTGACCTTTTCTTCTTTTGGTAATATGTMTCACCTCGAAWTTATCGCGTGTAGATGAAGAAACGATTA
BdM1018pool13     ATAATACGAGTTAATAGTGAAACTGACCTTTTCTTCTTTTGGTAATATGTCTCACCTCGAATTTATCGCGTGTAGATGAAGAAACGATTA
BdM1019pool13     ATAATACGAGTTAATAGTGAAACTGACCTTTTCTTCTTTTGGTAATATGTCTCACCTCGAATTTATCGCGTGTAGATGAAGAAACGATTA
BdM1247pool05     ATAATACGAGTTAATAGTGAAACTGACCTTTTCTTCTTTTGGTAATA--TCTCACCTCGAATTTGTCGCGTGTAGATAAAGAAACGATTA
BdM1247pool27     ATAATACGAGTTAATAGTGAAACTGACCTTTTCTTCTTTTGGTAATA--TCTCACCTCGAATTTGTCGCGTGTAGATAAAGAAACGATTA
//                                                                  *          *  *            *            |106|
BdM1012pool13     TTTGAAAAACAACTAATTATTTTCTTAAATAAATTTTACGATGGATATATTCATATCGTATGATGGGTAAGAGTACTGTTTAAGAAACAA
BdM1013pool13     TTTGAAAAACAACTAATTATTTTCTTAAATAAATTTTACGATGGATATATTCATATCGTATGATGGGTAAGAGTACTGTTTAAGAAACAA
BdM1013pool27     TTTGAAAAACAACTAATTATTTTCTTAAATAAATTTTACGATGGATATATTCATATCGTATGATGGGTAAGAGTACTGTTTAAGAAACAA
BdM1014pool13     TTTGAAAAACAACTAATTATTTTCTTAAATAAATTTTACGATGGATATATTCATATCGTATGATGGGTAAGAGTACTGTTTAAGAAACAA
BdM1015pool13     TTTGAAAAACAACTAATTATTTTCTTAAATAAATTTTACGATGGATATATTCATATCGTATGATGGGTAAGAGTACTGTTTAAGAAACAA
BdM1016pool13     TTTGAAAAACAACTAATTATTTTCTTAAATAAATTTTACGATGGATATATTCATATCGTATGATGGGTAAGAGTACTGTTTAAGAAACAA
BdM1017pool13     TTTGAAAAACAACTAATTATTTTCTTAAATAAATTTTACGATGGATATATTCATATCGTATGATGGGTAAGAGTACTGTTTAAGAAACAA
BdM1017pool27     TTTGAAAAACAACTAATTATTTTCTTAAATAAATTTTACGATGGATATATTCATATCGTATGATGGGTAAGAGTACTGTTTAAGAAACAA
BdM1018pool13     TTTGAAAAACAACTAATTATTTTCTTAAATAAATTTTACGATGGATATATTCATATCGTATGATGGGTAAGAGTACTGTTTAAGAAACAA
BdM1019pool13     TTTGAAAAACAACTAATTATTTTCTTAAATAAATTTTACGATGGATATATTCATATCGTATGATGGGTAAGAGTACTGTTTAAGAAACAA
//                                                                                                          |107|
BdM1012pool13     GTTCGATTCTTAAATCTTCTAATAAAACTTAATGGAAAGAAATTTAGCGTTGGAGAGTGCGAAGGTATGGGATTAAAATAAGAATGTTGT
BdM1013pool13     GTTCGATTCTTAAATCTTCTAATAAAACTTAATGGAAAGAAATTTAGCGTTGGAGAGTGCGAAGGTATGGGATTAAAATAAGAATGTTGT
BdM1013pool27     GTTCGATTCTTAAATCTTCTAATAAAACTTAATGGAAAGAAATTTAGCGTTGGAGAGTGCGAAGGTATGGGATTAAAATAAGAATGTTGT
BdM1014pool13     GTTCGATTCTTAAATCTTCTAATAAAACTTAATGGAAAGAAATTTAGCGTTGGAGAGTGCGAAGGTATGGGATTAAAATAAGAATGTTGT
BdM1016pool13     GTTCGATTCTTAAATCTTCTAATAAAACTTAATGGAAAGAAATTTAGCGTTGGAGAGTGCGAAGGTATGGGATTAAAATAAGAATGTTGT
BdM1018pool13     GTTCGATTCTTAAATCTTCTAATAAAACTTAATGGAAAGAAATTTAGCGTTGGAGAGTGCGAAGGTATGGGATTAAAATAAGAATGTTGT
BdM1019pool13     GTTCGATTCTTAAATCTTCTAATAAAACTTAATGGAAAGAAATTTAGCGTTGGAGAGTGCGAAGGTATGGGATTAAAATAAGAATGTTGT
BdM1236pool05     GTTCGATTCTTAAATCTTCTAATAAAACCTAATAGAAAGAAATTTAGCGTTGGAGAGTTAGAAGGTATGGGATTAAAATAAGAATGTTGT
BdM1240pool05     GCTCGATTCTTAAATCTTCTAATAAAACCTAATAGAAAGAAATTTAGCGTTGGAGAGTGCGAAGGTATGGGATTAAAATAAGAATGTTGT
BdM1245pool05     GTTCGATTCTTAAATCTTCTAATAAAACCTAATAGAAAGAAATTTAGCGTTGGAGAGTGCGAAGGTATGGGATTAAAATAAGAATGTTGT
//                 -                          *    *                        --                              |108|
BdM1012pool13     AAAGATACGTGCCGCATTCGGATACTTTCGAGAATTTTGTTAGATCTGAGAGAAAATAATGTCATTATAATGAGAACTTTTTAGTGTGAA
BdM1013pool13     AAAGATACGTGCCGCATTCGGATACTTTCGAGAATTTTGTTAGATCTGAGAGAAAATAATGTCATTATAATGAGAACTTTTTAGTGTGAA
BdM1013pool27     AAAGATACGTGCCGCATTCGGATACTTTCGAGAATTTTGTTAGATCTGAGAGAAAATAATGTCATTATAATGAGAACTTTTTAGTGTGAA
BdM1014pool13     AAAGATACGTGCCGCATTCGGATACTTTCGAGAATTTTGTTAGATCTGAGAGAAAATAATGTCATTATAATGAGAACTTTTTAGTGTGAA
BdM1015pool13     AAAGATACGTGCCGCATTCGGATACTTTCGAGAATTTTGTTAGATCTGAGAGAAAATAATGTCATTATAATGAGAACTTTTTAGTGTGAA
BdM1016pool13     AAAGATACGTGCCGCATTCGGATACTTTCGAGAATTTTGTTAGATCTGAGAGAAAATAATGTCATTATAATGAGAACTTTTTAGTGTGAA
BdM1017pool13     AAAGATACGTGCCGCATTCGGATACTTTCGAGAATTTTGTTAGATCTGAGAGAAAATAATGTCATTATAATGAGAACTTTTTAGTGTGAA
BdM1018pool13     AAAGATACGTGCCGCATTCGGATACTTTCGAGAATTTTGTTAGATCTGAGAGAAAATAATGTCATTATAATGAGAACTTTTTAGTGTGAA
BdM1019pool13     AAAGATACGTGCCGCATTCGGATACTTTCGAGAATTTTGTTAGATCTGAGAGAAAATAATGTCATTATAATGAGAACTTTTTAGTGTGAA
BdM1031pool13     AAAGATACGTGCCGCATTCGGATACTTTCGAGAATTTTGTTAGATCTGAGAGAAAATAATGTCATTATAATGAGAACTTTTTAGTGTGAA
BdM1034pool13     AAAGATACGTGCCGCATTCGGATACTTTCGAGAATTTTGTTAGATCTGAGAGAAAATAATGTCATTATAATGAGAACTTTTTAGTGTGAA
BdM1038pool13     AAAGATACGTGCCGCATTCGGATACTTTCGAGAATTTTGTTAGATCTGAGAGAAAATAATGTCATTATAATGAGAACTTTTTAGTGTGAA
BdM1040pool13     AAAGATACGTGCCGCATTCGGATACTTTCGAGAATTTTGTTAGATCTGAGAGAAAATAATGTCATTATAATGAGAACTTTTTAGTGTGAA
BdM1041pool13     AAAGATACGTGCCGCATTCGGATACTTTCGAGAATTTTGTTAGATCTGAGAGAAAATAATGTCATTATAATGAGAACTTTTTAGTGTGAA
BdM1044pool13     AAAGATACGTGCCGCATTCGGATACTTTCGAGAATTTTGTTAGATCTGAGAGAAAATAATGTCATTATAATGAGAACTTTTTAGTGTGAA
BdM1045pool13     AAAGATACGTGCCGCATTCGGATACTTTCGAGAATTTTGTTAGATCTGAGAGAAAATAATGTCATTATAATGAGAACTTTTTAGTGTGAA
BdM1046pool13     AAAGATACGTGCCGCATTCGGATACTTTCGAGAATTTTGTTAGATCTGAGAGAAAATAATGTCATTATAATGAGAACTTTTTAGTGTGAA
BdM1047pool13     AAAGATACGTGCCGCATTCGGATACTTTCGAGAATTTTGTTAGATCTGAGAGAAAATAATGTCATTATAATGAGAACTTTTTAGTGTGAA
BdM1048pool13     AAAGATACGTGCCGCATTCGGATACTTTCGAGMATTTTGTTAGATCTGAGAGAAAATAATGTCATTATAATGAGAACTTTTTAGTGTGAA
BdM1235pool05     AAAGATACGTGCCGCATTCGGATACTTTAGAGAATTTTGTTAGATCTGAGAGAAAATAATGTCATTATAATGAGAACTTTTTAGTGTGAA
BdM1236pool05     AAAGATACGTGCCGCATTCGGATACTTTAGAGAATTTTGTTAGATCTGAGAGAAAATAATGTCATTATAATGAGAACTTTTTAGTGTGAA
BdM1237pool05     AAAGATACGTGCCGCATTCGGAKACTTTCGAGCATTTTGTTAGATCTGAGAGAAAATAATGTCATTATAATGAGAACTTTTTAGTGTGAA
BdM1240pool05     AAAGATACGTGCCGCATTCGGATACTTTAGAGAATTTTGTTAGATCTGAGAGAAAATAATGTCATTATAATGAGAACTTTTTAGTGTGAA
BdM1243pool05     AAAGATACGTGCCGCATTCGGATACTTTAGAGAATTTTGTTAGATCTGAGAGAAAATAATGTCATTATAATGAGAACTTTTTAGTGTGAA
BdM1244pool05     AAAGATACGTGCCGCATTCGGATACTTTAGAGAATTTTGTTAGATCTGAGAGAAAATAATGTCATTATAATGAGAACTTTTTAGTGTGAA
BdM1247pool05     AAAGATACGTGCCGCATTCGGAGACTTTCGAGCATTTTGTTAGATCTGAGAGAAAATAATGTCATTATAATGAGAACTTTTTAGTGTGAA
//                                      *     *   *                                                         |109|
BdM1012pool13     AGATTTTTTTAACATAATTTGCTGACAAATTTTGAACTTTTTCTTACCATTACAAAATTTCCAGTCATTCAAAAGTGAAATTAATTAGAA
BdM1013pool13     AGATTTTTTTAACATAATTTGCTGACAAATTTTGAACTTTTTCTTACCATTACAAAATTTCCAGTCATTCAAAAGTGAAATTAATTAGAA
BdM1013pool27     AGATTTTTTTAACATAATTTGCTGACAAATTTTGAACTTTTTCTTACCATTACAAAATTTCCAGTCATTCAAAAGTGAAATTAATTAGAA
BdM1016pool13     AGATTTTTTTAACATAATTTGCTGACAAATTTTGAACTTTTTCTTACCATTACAAAATTTCCAGTCATTCAAAAGTGAAATTAATTAGAA
BdM1017pool27     AGATTTTTTTAACATAATTTGCTGACAAATTTTGAACTTTTTCTTACCATTACAAAATTTCCAGTCATTCAAAAGTGAAATTAATTAGAA
//                                                                                                          |110|
BdM1012pool13     TTAAGATAATTCACGACAGGTATGTAGGCCTCTAATAGTGTCGAATTTTAAAACAGTTGAAATTGGTCCCCGGGTGGGTGAAAGCAAATT
BdM1014pool13     TTAAGATAATTCACGACAGGTATGTAGGCCTCTAATAGTGTCGAATTTTAAAACAGTTGRAATTGGTCCCCGGGTGGGTGAAAGCAAATT
BdM1015pool13     TTAAGATAATTCACGACAGGTATGTAGGCCTCTAATAGTGTCGAATTTTAAAACAGTTGGAATTGGTCCCCGGGTGGGTGAAAGCAAATT
BdM1016pool13     TTAAGATAATTCACGACAGGTATGTAGGCCTCTAATAGTGTCGAATTTTAAAACAGTTGRAATTGGTCCCCGGGTGGGTGAAAGCAAATT
BdM1017pool13     TTAAGATAATTCACGACAGGTATGTAGGCCTCTAATAGTGTCGAATTTTAAAACAGTTGGAATTGGTCCCCGGGTGGGTGAAAGCAAATT
BdM1017pool27     TTAAGATAATTCACGACAGGTATGTAGGCCTCTAATAGTGTCGAATTTTAAAACAGTTGGAATTGGTCCCCGGGTGGGTGAAAGCAAATT
BdM1018pool13     TTAAGATAATTCACGACAGGTATGTAGGCCTCTAATAGTGTCGAATTTTAAAACAGTTGGAATTGGTCCCCGGGTGGGTGAAAGCAAATT
BdM1019pool13     TTAAGATAATTCACGACAGGTATGTAGGCCTCTAATAGTGTCGAATTTTAAAACAGTTGRAATTGGTCCCCGGGTGGGTGAAAGCAAATT
BdM1034pool13     TTAAGATAATTCACGACAGGTATGTAGGCCTCTAATAGTGTCGAATTTTAAAACAGTTGAAATTGGTCCCCGGGTGGGTGAAAGCAAATT
BdM1035pool13     TTAAGATAATTCACGACAGGTATGTAGGCCTCTAATAGTGTCGAATTTTAAAACAGTTGAAATTGGTCCCCGGGTGGGTGAAAGCAAATT
BdM1035pool27     TTAAGATAATTCACGACAGGTATGTAGGCCTCTAATAGTGTCGAATTTTAAAACAGTTGAAATTGGTCCCCGGGTGGGTGAAAGCAAATT
BdM1038pool13     TTAAGATAATTCACGACAGGTATGTAGGCCTCTAATAGTGTCGAATTTTAAAACAGTTGAAATTGGTCCCCAGGTGGGTGAAAGCAAATT
BdM1044pool13     TTAAGATAATTCACGACAGGTATGTAGGCCTCTAATAGTGTCGAATTTTAAAACAGTTGAAATTGGTCCCCGGGTGGGTGAAAGCAAATT
BdM1045pool13     TTAAGATAATTCACGACAGGTATGTAGGCCTCTAATAGTGTCGAATTTTAAAACAGTTGAAATTGGTCCCCGGGTGGGTGAAAGCAAATT
BdM1047pool13     TTAAGATAATTCACGACAGGTATGTAGGCCTCTAATAGTGTCGAATTTTAAAACAGTTGAAATTGGTCCCCGGGTGGGTGAAAGCAAATT
BdM1048pool13     TTAAGATAATTCACGACAGGTATGTAGGCCTCTAATAGTGTCGAATTTTAAAACAGTTGAAATTGGTCCCCGGGTGGGTGAAAGCAAATT
BdM1231pool27     TTAAGATAATTCACGACAGGTATGTAGGCCTCTAATAGTGTCGAATTTTAAAACAGTTGAAATTGGTCCCCGGGTGGGTGAAAGCAAATT
BdM1232pool27     TTAAGATAATTCACGACAGGTATGTAGGCCTCTAATAGTGYCGAATTTTAAAACAGTTGAAATTGGTCCCCGGGTGGGTGAAAGCAAATT
BdM1233pool18     TTAAGATAATTCACGACAGGTATGTAGGCCTCTAATAGTGTCGAATTTTAAAACAGTTGAAATTGGTCCCCGGGTGGGTGAAAGCAAATT
BdM1235pool05     TTAAGATAATTCACGACAGGTATGTAGGCCTCTAATAGTGYCGAATTTTAAAACAGTTGAAATTGGTCCCCGGGTGGGTGAAAGCAAATT
BdM1236pool05     TTAAGATAATTCACGACAGGTATGTAGGCCTCTAATAGTGTCGAATTTTAAAACAGTTGAAATTGGTCCCCGGGTGGGTGAAAGCAAATT
BdM1239pool05     TTAAGATAATTCACGACAGGTATGTAGGCCTCTAATAGTGTCGARTTTTAAAACAGTTGAAATTGGTCCCCGGGTGGGTGAAAGCAAATT
BdM1240pool05     TTAAGATAATTCACGACAGGTATGTAGGCCTCTAATAGTGTCGAATTTTAAAACAGTTGAAATTGGTCCCCGGGTGGGTSAAAGCAAATT
BdM1241pool05     TTAAGATAATTCACGACAGGTATGTAGGCCTCTAATAGTGTCGAATTTTAAAACAGTTGAAATTGGTCCCCGGGTGGGTGAAAGCAAATT
BdM1241pool27     TTAAGATAATTCACGACAGGTATGTAGGCCTCTAATAGTGTCGAATTTTAAAACAGTTGAAATTGGTCCCCGGGTGGGTGAAAGCAAATT
BdM1242pool05     TTAAGATAATTCACGACAGGTATGTAGGCCTCTAATAGTGTCGAATTTTAAAACAGTTGAAATTGGTCCCCGGGTGGGTGAAAGCAA---
BdM1242pool27     TTAAGATAATTCACGACAGGTATGTAGGCCTCTAATAGTGTCGAATTTTAAAACAGTTGAAATTGGTCCCCGGGTGGGTGAAAGCAAATT
BdM1243pool05     TTAAGWTAATTCACGACAGGTATGTAGGCCTCTAATAGTGTCGAATTTTAAAACAGTTGAAATTGGTCCCCGGGTGGGTSAAAGCAAATT
BdM1244pool05     TTAAGATAATTCACGACAGGTATGTAGGCCTCTAATAGTGTCGAGTTTTAAAACAGTTGAAATTGGTCCCCGGGTGGGTGAAAGCAAATT
BdM1245pool05     TTAAGATAATTCACGACAGGTATGTAGGCCTCTAATAGTGTCGARTTTTAAAACAGTTGAAATTGGTCCCCGGGTGGGTGAAAGCAAATT
BdM1797pool34     TTAAGATAATTCACGACAGGTATGTAGGCCTCTAATAGTGTCGAATTTTAAAACAGTTGAAATTGGTCCCCAGGTGGGTGAAAGCAAATT
//                     -                                  *   *              *           *       *          |111|
BdM1012pool13     TATTAAAATACTGTATAAACGTGGAAACGATAACAGTTACAGATATTTTAGCATTTTAAATTGACGGCAACAGGCTTGCAACAAAGGGAA
BdM1013pool13     TATTAAAATACTGTATAAACGTGGAAACGATAACAGTTACAGATATTTTAGCATTTTAAATTGACGGCAACAGGCTTGCAACAAAGGGAA
BdM1013pool27     TATTAAAATACTGTATAAACGTGGAAACGATAACAGTTACAGATATTTTAGCATTTTAAATTGACGGCAACAGGCTTGCAACAAAGGGAA
BdM1014pool13     TATTAAAATACTGTATAAACGTGGAAACGATAACAGTTACAGATATTTTAGCATTTTAAATTGACGGCAACAGGCTTGCAACAAAGGGAA
BdM1015pool13     TATTAAAATACTGTATAAACGTGGAAACGATAAYAGTTACAGATATTTTAGCATTTTAAATTGACGGCAACAGGCTTGCAACAAAGGGAA
BdM1016pool13     TATTAAAATACTGTATAAACGTGGAAACGATAACAGTTACAGATATTTTAGCATTTTAAATTGACGGCAACAGGCTTGCAACAAAGGGAA
BdM1017pool13     TATTAAAATACTGTATAAACGTGGAAACGATAACAGTTACAGATATTTTAGCATTTTAAATTGACGGCAACAGGCTTGCAACAAAGGGAA
BdM1018pool13     TATTAAAATACTGTATAAACGTGGAAACGATAACAGTTACAGATATTTTAGCATTTTAAATTGACGGCAACAGGCTTGCAACAAAGGGAA
BdM1019pool13     TATTAAAATACTGTATAAACGTGGAAACGATAACAGTTACAGATATTTTAGCATTTTAAATTGACGGCAACAGGCTTGCAACAAAGGGAA
BdM1021pool27     TATTAAAATACTGTATAAACGTGGAAACGATAACAGTTACAGATATTTTAGCATTTTAAATTGACGGCAACAGGCTTGCAACAAAGGGAA
BdM1023pool27     TATTAAAATACTGTATAAACGTGGAAACGATAACAGTTACAGATATTTTAGCATTTTAAATTGACGGCAACAGGCTTGCAACAAAGGGAA
BdM1025pool27     TATTAAAATACTGTATAAACGTGGAAACGATAACAGTTACAGATATTTTAGCATTTTAAATTGACGGCAACAGGCTTGCAACAAAGGGAA
BdM1026pool13     TATTAAAATACTGTATAAACGTGGAAACGATAACAGTTACAGATATTTTAGCATTTTAAATTGACGGCAACAGGCTTGCAACAAAGGGAA
BdM1027pool13     TATTAAAATACTGTATAAACGTGGAAACGATAACAGTTACAGATATTTTAGCATTTTAAATTGACGGCAACAGGCTTGCAACAAAGGGAA
BdM1028pool13     TATTAAAATACTGTATAAACGTGGAAACGATAACAGTTACAGATATTTTAGCATTTTAAATTGACGGCAACAGGCTTGCAACAAAGGGAA
BdM1028pool27     TATTAAAATACTGTATAAACGTGGAAACGATAACAGTTACAGATATTTTAGCATTTTAAATTGACGGCAACAGGCTTGCAACAAAGGGAA
BdM1029pool13     TATTAAAATACTGTATAAACGTGGAAACGATAACAGTTACAGATATTTTAGCATTTTAAATTGACGGCAACAGGCTTGCAACAAAGGGAA
BdM1029pool27     TATTAAAATACTGTATAAACGTGGAAACGATAACAGTTACAGATATTTTAGCATTTTAAATTGACGGCAACAGGCTTGCAACAAAGGGAA
BdM1030pool13     TATTAAAATACTGTATAAACGTGGAAACGATAACAGTTACAGATATTTTAGCATTTTAAATTGACGGCAACAGGCTTGCAACAAAGGGAA
BdM1031pool13     TATTAAAATACTGTATAAACGTGGAAACGATAACAGTTACAGATATTTTAGCATTTTAAATTGACGGCAACAGGCTTGCAACAAAGGGAA
BdM1034pool13     TATTAAAATACTGTATAAACGTGGAAACGATAACAGTTACAGATATTTTAGCATTTTAAATTGACGGCAACAGGCTTGCAACAAAGGGAA
BdM1035pool13     TATTAAAATACTGTATAAACGTGGAAACGATAACAGTTACAGATATTTTAGCATTTTAAATTGACGGCAACAGGCTTGCAACAAAGGGAA
BdM1035pool27     TATTAAAATACTGTATAAACGTGGAAACGATAACAGTTACAGATATTTTAGCATTTTAAATTGACGGCAACAGGCTTGCAACAAAGGGAA
BdM1037pool13     TATTAAAATACTGTATAAACGTGGAAACGATAACAGTTACAGATATTTTAGCATTTTAAATTGACGGCAACAGGCTTGCAACAAAGGGAA
BdM1038pool13     TATTAAAATACTGTATAAACGTGGAAACGATAACAGTTACAGATATTTTAGCATTTTAAATTGACGGCAACAGGCTTGCAACAAAGGGAA
BdM1039pool13     TATTAAAATACTGTATAAACGTGGAAACGATAACAGTTACAGATATTTTAGCATTTTAAATTGACGGCAACAGGCTTGCAACAAAGGGAA
BdM1041pool13     TATTAAAATACTGTATAAACGTGGAAACGATAACAGTTACAGATATTTTAGCATTTTAAATTGACGGCAACAGGCTTGCAACAAAGGGAA
BdM1042pool13     TATTAAAATACTGTATAAACGTGGAAACGATAACAGTTACAGATATTTTAGCATTTTAAATTGACGGCAACAGGCTTGCAACAAAGGGAA
BdM1043pool13     TATTAAAATACTGTATAAACGTGGAAACGATAACAGTTACAGATATTTTAGCATTTTAAATTGACGGCAACAGGCTTGCAACAAAGGGAA
BdM1043pool27     TATTAAAATACTGTATAAACGTGGAAACGATAACAGTTACAGATATTTTAGCATTTTAAATTGACGGCAACAGGCTTGCAACAAAGGGAA
BdM1044pool13     TATTAAAATACTGTATAAACGTGGAAACGATAACAGTTACAGATATTTTAGCATTTTAAATTGACGGCAACAGGCTTGCAACAAAGGGAA
BdM1045pool13     TATTAAAATACTGTATAAACGTGGAAACGATAACAGTTACAGATATTTTAGCATTTTAAATTGACGGCAACAGGCTTGCAACAAAGGGAA
BdM1046pool13     TATTAAAATACTGTATAAACGTGGAAACGATAACAGTTACAGATATTTTAGCATTTTAAATTGACGGCAACAGGCTTGCAACAAAGGGAA
BdM1047pool13     TATTAAAATACTGTATAAACGTGGAAACGATAACAGTTACAGATATTTTAGCATTTTAAATTGACGGCAACAGGCTTGCAACAAAGGGAA
BdM1048pool13     TATTAAAATACTGTATAAACGTGGAAACGATAACAGTTACAGATATTTTAGCATTTTAAATTGACGGCAACAGGCTTGCAACAAAGGGAA
BdM1231pool05     TATTAAAATACTGTATAAACGTGGAAACGATAACAGTTACAGATATTTTAGCATTTTAAATTGACGGCAACAGGCTTGCAACAAAGGGAA
BdM1232pool27     TATTAAAATACTGTATAAACGTGGAAACGATAACAGTTACAGATATTTTAGCATTTTAAATTGACGGCAACAGGCTTGCAACAAAGGGAA
BdM1236pool05     TATTAAAATACTGTATAAACGTGGAAACGATAACAGTTACAGATATTTTAGCATTTTAAATTGACGGCAACAGGCTTGCAACAAAGGGAA
BdM1237pool05     TATTAAAWTACTGTATAAACGTGGAAACGATAACAGTTACAGATATTTTAGCATTTTAAATTGACGGCAACAGGCTTGCAACAAAGGGAA
BdM1238pool05     TATTAAAATACTGTATAAACGTGGAAACGATAACAGTTACAGATATTTTAGCATTTTAAATTGACGGCAACAGGCTTGCAACAAAGGGAA
BdM1239pool05     TATTAAAATACTGTATAAACGTGGAAACGATAACAGTTACAGATATTTTAGCATTTTAAATTGACGGCAACAGGCTTGCAACAAAGGGAA
BdM1240pool05     TATTAAAATACTGTATAAACGTGGAAACGATAACAGTTACAGATATTTTAGCATTTTAAATTGACGGCAACAGGCTTGCAACAAAGGGAA
BdM1241pool27     TATTAAAATACTGTATAAACGTGGAAACGATAACAGTTACAGATATTTTAGCATTTTAAATTGACGGCAACAGGCTTGCAACAAAGGTAA
BdM1243pool05     TATTAAAATACTGTATAAACGTGGAAACGATAACAGTTACAGATATTTTAGCATTTTAAATTGACGGCAACAGGCTTGCAACAAAGGGAA
BdM1244pool05     TATTAAAATACTGTATAAACGTGGAAACGATAACAGTTACAGATATTTTAGCATTTTAAATTGACGGCAACAGGCTTGCAACAAAGGGAA
BdM1246pool05     TATTAAAATACTGTATAAACGTGGAAACGATAACAGTTACAGATATTTTAGCATTTTAAATTGACGGCAACAGGCTTGCAACAAAGGGAA
BdM1246pool27     TATTAAAATACTGTATAAACGTGGAAACGATAACAGTTACAGATATTTTAGCATTTTAAATTGACGGCAACAGGCTTGCAACAAAGGGAA
BdM1247pool05     TATTAAAATACTGTATAAACGTGGAAACGATAACAGTTACAGATATTTTAGCATTTTAAATTGACGGCAACAGGCTTGCAACAAAGGGAA
BdM1247pool27     TATTAAAATACTGTATAAACGTGGAAACGATAACAGTTACAGATATTTTAGCATTTTAAATTGACGGCAACAGGCTTGCAACAAAGGGAA
BdM1795pool34     TATTAAAATACTGTATAAACGTGGAAACGATAACAGTTACAGATATTTTAGCATTTTAAATTGACGGCAACAGGCTTGCAACAAAGGGAA
BdM1796pool34     TATTAAAATACTGTATAAACGTGGAAACGATAACAGTTACAGATATTTTAGCATTTTAAATTGACGGCAACAGGCTTGCAACAAAGGGAA
BdM1797pool34     TATTAAAATACTGTATAAACGTGGAAACGATAACAGTTACAGATATTTTAGCATTTTAAATTGACGGCAACAGGCTTGCAACAAAGGGAA
BdM1798pool34     TATTAAAATACTGTATAAACGTGGAAACGATAACAGTTACAGATATTTTAGCATTTTAAATTGACGGCAACAGGCTTGCAACAAAGGGAA
BdM1799pool34     TATTAAAATACTGTATAAACGTGGAAACGATAACAGTTACAGATATTTTAGCATTTTAAATTGACGGCAACAGGCTTGCAACAAAGGGAA
BdM1800pool34     TATTAAAATACTGTATAAACGTGGAAACGATAACAGTTACAGATATTTTAGCATTTTAAATTGACGGCAACAGGCTTGCAACAAAGGGAA
BdM1801pool34     TATTAAAATACTGTATAAACGTGGAAACGATAACAGTTACAGATATTTTAGCATTTTAAATTGACGGCAACAGGCTTGCAACAAAGGGAA
//                       -                         -                                                     -  |113|
BdM1012pool13     AATATCTAAATCATAAATATGTGTTTACATTTTTTTATGCGAATCTTGCTCTGTTGGTTCAGGCAGAAACCATACAGGAAGTTTCAGTAA
BdM1013pool13     AATATCTAAATCATAAATATGTGTTTACATTTTTTTATGCGAATCTTGCTCTGTTGGTTCAGGCAGAAACCATACAGGAAGTTTCAGTAA
BdM1013pool27     AATATCTAAATCATAAATATGTGTTTACATTTTTTTATGCGAATCTTGCTCTGTTGGTTCAGGCAGAAACCATACAGGAAGTTTCAGTAA
BdM1014pool13     AATATCTAAATCATAAATATGTGTTTACATTTTTTTATGCGAATCTTGCTCTGTTGGTTCAGGCAGAAACCATACAGGAAGTTTCAGTAA
BdM1015pool13     AATATCTAAATCATAAATATGTGTTTACATTTTTTTATGCGAATCTTGCTCTGTTGGTTCAGGCAGAAACCATACAGGAAGTTTCAGTAA
BdM1016pool13     AATATCTAAATCATAAATATGTGTTTACATTTTTTTATGCGAATCTTGCTCTGTTGGTTCAGGCAGAAACCATACAGGAAGTTTCAGTAA
BdM1018pool13     AATATCTAAATCATAAATATGTGTTTACATTTTTTTATGCGAATCTTGCTCTGTTGGTTCAGGCAGAAACCATACAGGAAGTTTCAGTAA
BdM1019pool13     AATATCTAAATCATAAATATGTGTTTACATTTTTTTATGCGAATCTTGCTCTGTTGGTTCAGGCAGAAACCATACAGGAAGTTTCAGTAA
BdM1044pool13     AATATCTAAATCATAAATATGTGTTTACATTTTTTTATGCGAATCTTGCTCTGTTGGTTCAGGCAGAAACCATACAGGAAGTTTCAGTAA
//                                                                                                          |114|
BdM1012pool13     ATTTGGTGCCCCGGAGTAATTACCTCGGCGGTTTTCTTGAGAAATTAAGATAATATTTATTATTTTGTTTCTCATAGAGCGATACACAAT
BdM1015pool13     ATTTGGTGCCCCGGAGTAATTACCTCGGCGGTTTTCTTGAGAAATTAAGATAATATTTATTATTTTGTTTCTCATAGAGCGATACACAAT
BdM1016pool13     ATTTGGTGCCCCGGAGTAATTACCTCGGCGGTTTTCTTGAGAAATTAAGATAATATTTATTATTTTGTTTCTCATAGAGCGATACACAAT
BdM1018pool13     ATTTGGTGCCCCGGAGTAATTACCTCGGCGGTTTTCTTGAGAAATTAAGATAATATTTATTATTTTGTTTCTCATAGAGCGATACACAAT
//                                                                                                          |115|
BdM1012pool13     TCACTACAAGCCTATTTTTAGTTATTTTAAAATGAATGCATATGTGGTTGTATTTTTTCCAGCAAAATTGCCCATATTGTGTAATTTTTT
BdM1013pool13     TCACTACAAGCCTATTTTTAGTTATTTTAAAATGAATGCATATGTGGTTGTATTTTTTCCAGCAAAATTGCCCATATTGTGTAATTTTTT
BdM1018pool13     TCACTACAAGCCTATTTTTAGTTATTTTAAAATGAATGCATATGTGGTTGTATTTTTTCCAGCAAAATTGCCCATATTGTGTAATTTTTT
BdM1019pool13     TCACTACAAGCCTATTTTTAGTTATTTTAAAATGAATGCATATGTGGTTGTATTTTTTCCAGCAAAATTGCCCATATTGTGTAATTTTTT
//                                                                                                          |116|
BdM1012pool13     AAGTATACGTACTGATGGCGCTGTTGCAATGACAGGAGATATAAAGTCATTTCTAACTTTTGTGCGAATTAAAATCCATCAGTTGTTTCA
BdM1013pool13     AAGTATACGTACTGATGGCGCTGTTGCAATGACAGGAGATATAAAGTCATTTCTAACTTTTGTGCGAATTAAAATCCATCAGTTGTTTCA
BdM1013pool27     AAGTATACGTACTGATGGCGCTGTTGCAATGACAGGAGATATAAAGTCATTTCTAACTTTTGTGCGAATTAAAATCCATCAGTTGTTTCA
BdM1014pool13     AAGTATACGTACTGATGGCGCTGTTGCAATGACAGGAGATATAAAGTCATTTCTAACTTTTGTGCGAATTAAAATCCATCAGTTGTTTCA
BdM1015pool13     AAGTATACGTACTGATGGCGCTGTTGCAATGACAGGAGATATAAAGTCATTTCTAACTTTTGTGCGAATTAAAATCCATCAGTTGTTTCA
BdM1017pool27     AAGTATACGTACTGATGGCGCTGTTGCAATGACAGGAGATATAAAGTCATTTCTAACTTTTGTGCGAATTAAAATCCATCAGTTGTTTCA
BdM1018pool13     AAGTATACGTACTGATGGCGCTGTTGCAATGACAGGAGATATAAAGTCATTTCTAACTTTTGTGCGAATTAAAATCCATCAGTTGTTTCA
BdM1019pool13     AAGTATACGTACTGATGGCGCTGTTGCAATGACAGGAGATATAAAGTCATTTCTAACTTTTGTGCGAATTAAAATCCATCAGTTGTTTCA
BdM1031pool13     AAGTATACGTACTGATGGCGCTGTTGCAATGACAGGAGATATAAAGTCATTTCTAACTTTTGTGCGAATTAAAATCCATCAGTTGTTTCA
BdM1034pool13     AAGTATACGTACTGATGGCGCTGTTGCAATGACAGGAGATATAAAGTCATTTCTAACTTTTGTGCGAATTAAAATCCATCAGTTGTTTCA
BdM1035pool27     AAGTATACGTACTGATGGCGCTGTTGCAATGACAGGAGATATAAAGTCATTTCTAACTTTTGTGCGAATTAAAATCCATCAGTTGTTTCA
BdM1038pool13     AAGTATACGTACTGATGGCGCTGTTGCAATGACAGGAGATATAAAGTCATTTCTAACTTTTGTGCGAATTAAAATCCATCAGTTGTTTCA
BdM1040pool13     AAGTATACGTACTGATGGCGNTGTTGCAATGACAGGAGATATAAAGTCATTTCTAACTTTTGTGCGAATTAAAATCCATCAGTTGTTTCA
BdM1041pool13     AAGTATACGTACTGATGGCGYTGTTGCAATGACAGGAGATATAAAGTCATTTCTAACTTTTGTGCGAATTAAAATCCATCAGTTGTTTCA
BdM1044pool13     AAGTATACGTACTGATGRCGCTGTTGCAATGACAGGAGATATAAAGTCATTTCTAACTTTTGTGCGAATTAAAATCCATCAGTTGTTTCA
BdM1045pool13     AAGTATACGTACTGATGGCGCTGTTGCAATGACAGGAGATATAAAGTCATTTCTAACTTTTGTGCGAATTAAAATCCATCAGTTGTTTCA
BdM1046pool13     AAGTATACGTACTGATGGCGCTGTTGCAATGACAGGAGATATAAAGTCATTTCTAACTTTTGTGCGAATTAAAATCCATCAGTTGTTTCA
BdM1047pool13     AAGTATACGTACTGATGGCGCTGTTGCAATGACAGGAGATATAAAGTCATTTCTAACTTTTGTGCGAATTAAAATCCATCAGTTGTTTCA
BdM1048pool13     AAGTATACGTACTGATGGCGCTGTTGCAATGACAGGAGATATAAAGTCATTTCTAACTTTTGTGCGAATTAAAATCCATCAGTTGTTTCA
BdM1231pool05     AAGTATACGTACTGATGGCGCTGTTGCAATGACAGGAGATATAAAGTCATTTCTAACTTTTGTGCGAATTAAAATCCATCAGTTGTTTCA
BdM1232pool05     AAGTATACGTACTGATGGCGCTGTTGCAATGACAGGAGATATAAAGTCATTTYTAACTTTTRTGCGAATTAAAATCCATCAGTTGTTTCA
BdM1232pool27     AAGTATACGTACTGATGGCGCTGTTGCAATGACAGGAGATATAAAGTCATTTYTAACTTTTRTGCGAATTAAAATCCATCAGTTGTTTCA
BdM1235pool05     AAGTATACGTACTGATGGCGCTGTTGCAATGACAGGAGATATAAAGTCATTTCTAACTTTTGTGCGAATTAAAATCCATCAGTTGTTTCA
BdM1236pool05     AAGTATACGTACTGATGGCGCTGTTGCAATRACAGGAGATATAAAGTCATTTCTAACTTTTGTGCGAATTAAAATCCATCAGTTGTTTCA
BdM1239pool05     AAGTATACGTACTGATGGCGCTGTTGCAATGACAGGAGATATAAAGTCATTTCTAACTTTTRTGCGAATTAAAATCCATCAGTTGTTTCA
BdM1240pool05     AAGTATACGTACTGATGGCGCTGTTGCAATRACAGGAGATATAAAGTCATTTCTAACTTTTGTGCGAATTAAAATCCATCAGTTGTTTCA
BdM1241pool05     AAGTATACGTACTGATGGCGCTGTTGCAATGACAGGAGATATAAAGTCATTTCTAACTTTTRTGCGAATTAAAATCCATCAGTTGTTTCA
BdM1243pool05     AAGTATACGTACTGATGGCGCTGTTGCAATGACAGGAGATATAAAGTCATTTCTAACTTTTGTGCGAATTAAAATCCATCAGTTGTTTCA
BdM1244pool05     AAGTATACGTACTGATGGCGCTGTTGCAATGACAGGAGATATAAAGTCATTTCTAACTTTTGTGCGAATTAAAATCCATCAGTTGTTTCA
BdM1245pool05     AAGTATACGTACTGATGGCGCTGTTGCAATRACAGGAGATATAAAGTCATTTCTAACTTTTGTGCGAATTAAAATCCATCAGTTGTTTCA
BdM1797pool34     AAGTATACGTACTGATGRCGYTGTTGCAATGACAGGAGATATAAAGTCATTTCTAACTTTTGTGCGAATTAAAATCCATCAGTTGTTTCA
//                                 *  *         *                     *        *                            |117|
BdM1012pool13     GAAAATATAACGATATTGAGAAGGAATATTTAAAACACTGCTGCTAAGAGTTGACATAATGCTTTTACAGTAGGCAAATTTGTCACATCA
BdM1013pool27     GAAAATATAACGATATTGAGAAGGAATATTTAAAACACTGCTGCTAAGAGTTGACATAATGCTTTTACAGTAGGCAAATTTGTCACATCA
BdM1014pool13     GAAAATATAACGATATTGAGAAGGAATATTTAAAACACTGCTGCTAAGAGTTGACATAATGCTTTTACAGTAGGCAAATTTGTCACATCA
BdM1016pool13     GAAAATATAACGATATTGAGAAGGAATATTTAAAACACTGCTGCTAAGAGTTGACATAATGCTTTTACAGTAGGCAAATTTGTCACATCA
BdM1017pool13     GAAAATATAACGATATTGAGAAGGAATATTTAARAYACTGCTGCTAAGAGTTGACATAATGCTTTTACAGTAGGCAAATTTGTCACATCM
BdM1018pool13     GAAAATATAACGATATTGAGAAGGAATATTTAAAACACTGCTGCTAAGAGTTGACATAATGCTTTTACAGTAGGCAAATTTGTCACATCA
BdM1019pool13     GAAAATATAACGATATTGAGAAGGAATATTTAAAACACTGCTGCTAAGAGTTGACATAATGCTTTTACAGTAGGCAAATTTGTCACATCA
BdM1031pool13     GAAAATATAACGATATTGAGAAGGAATATTTAAGATACTGCTGCTAAGAGTTGACATAATGCTTTTACAGTAGGCAAATTTGTCACATCC
BdM1035pool27     GAAAATATAACGATATTGAGAAGGAATATTTAAGATACTGCTGCTANGAGTTGACATAATGCTTTTACAGTAGGCAAATTTGTCACATCC
BdM1040pool27     GAAAATATAACGATATTGAGAAGGAATATTTAAGATACTGCTGCTAAGAGTTGACATAATGCTTTTACAGTAGGCAAATTTGTCACATCC
BdM1041pool13     GAAAATATAACGATATTGAGAAGGAATATTTAAGATACTGCTGCTAAGAGTTGACATAATGCTTTTACAGTAGGCAAATTTGTCACATCC
BdM1044pool13     GAAAATATAACGATATTGAGAAGGAATATTTAAGATACTGCTGCTAAGAGTTGACATAATGTTTTTACAGTAGGCAAATTTGTCACATCC
BdM1045pool13     GAAAATATAACGATATTGAGAAGGAATATTTAAAATACTGCTGCTAAGAGTTGACATAATGCTTTTACAGTAGGCAAATTTGTCACATCC
BdM1048pool13     GAAAATATAACGATATTGAGAAGGAATATTTAAAAYACTGCTGCTAAGAGTTGACATAATGCTTTTACAGTAGGCAAATTTGTCACATCA
BdM1231pool05     GAAAATATAACGATATTGAGAAGGAATATTTAAAATACTGCTGCTAAGAGTTGACATAATGCTTTTACAGTAGGCAAATTTGTCACATCA
BdM1232pool27     GAAAATATAACGATATTGAGAAGGAATATTTAAAATACTGCTGCTAAGAGTTGACATAATGCTTTTACAGTAGGCAAATTTGTCACATCA
BdM1235pool05     GAAAATATAACGATATTGAGAAGGAATATTTAAAATACTGCTGCTAAGAGTTGACATAATGCTTTTACAGTAGGCAAATTTGTCACATCA
BdM1241pool05     GAAAATATAACGATATTGAGAAGGAATATTTAAAATACTGCTGCTAAGAGTTGACATAATGCTTTTACAGTAGGCAAATTTGTCACATCA
BdM1244pool05     GAAAATATAACGATATTGAGAAGGAATATTTAAAATACTGCTGCTAAGAGTTGACATAATGCTTTTACAGTAGGCAAATTTGTCACATCA
BdM1245pool05     GAAAATATAACGATATTGAGAAGGAATATTTAAAATACTGCTGCTAAGAGTTGACATAATGCTTTTACAGTAGGCAAATTTGTCACATCA
BdM1797pool34     GAAAATATAAYGATATTGAGAAGGAATATTTAAGATACTGCTGCTAAGAGTTGACATAATGCTTTTACAGTAGGCAAATTTGTCACATC-
//                          -                      * *                         -                           *|118|
BdM1012pool13     AGAAAATCAACTTCAGGAGTAGTGTCTGTCAATGGTGGTGCAGCTATAACGTGCCAGAGCAATGTGTTGCCCAATCAACCACAGAAGCTG
BdM1013pool27     AGAAAATCAACTTCAGGAGTAGTGTCTGTCAATGGTGGTGCAGCTATAACGTGCCAGAGCAATGTGTTGCCCAATCAACCACAGAAGCTG
BdM1014pool13     AGAAAATCAACTTCAGGAGTAGTGTCTGTCAATGGTGGTGCAGCTATAACGTGCCAGAGCAATGTGTTGCCCAATCAACCACAGAAGCTG
BdM1015pool13     AGAAAATCAACTTCAGGAGTAGTGTCTGTCAATGGTGGTGCAGCTATAACGTGCCAGAGCAATGTGTTGCCCAATCAACCACAGAAGCTG
BdM1016pool13     AGAAAATCAACTTCAGGAGTAGTGTCTGTCAATGGTGGTGCAGCTATAACGTGCCAGAGCAATGTGTTGCCCAATCAACCACAGAAGCTG
BdM1018pool13     AGAAAATCAACTTCAGGAGTAGTGTCTGTCAATGGTGGTGCAGCTATAACGTGCCAGAGCAATGTGTTGCCCAATCAACCACAGAAGCTG
BdM1019pool13     AGAAAATCAACTTCAGGAGTAGTGTCTGTCAATGGTGGTGCAGCTATAACGTGCCAGAGCAATGTGTTGCCCAATCAACCACAGAAGCTG
BdM1031pool13     AGAAAATCAACTTCAGGAGTAGTGTCTGTCAATGGTGGTGCAGCTATAACGTGCCAGAGCAATGTGTTGCCCAATCAACCACAGAAGCTG
BdM1035pool27     AGAAAATCAACTTCAGGAGTAGTGTCTGTCAATGGTGGTGCAGCTATAACGTGCCAGAGCAATGTGTTGCCCAATCAACCACAGAAGCTG
BdM1038pool13     AGAAAATCAACTTCAGGAGTAGTGTCTGTCAATGGTGGTGCAGCTATAACGTGCCAGAGCAATGTGTTGCCCAATCAACCACAGAAGCTG
BdM1045pool13     AGAAAATCAACTTCAGGAGTAGTGTCTRTCARTGGTGGTGCAGCTATAACGTGCCAGAGCAATGTGTTGCCCAATCAACCACAGAAGCTG
BdM1046pool13     AGAAAATCAAC-TCAGGAGTAGTGTCTGTCAATGGTGGTGCAGCTATAACGTGCCAGAGCAATGTGTTGCCCAATCAACCACAGAAGCTG
BdM1046pool27     AGAAAATCAACNTCAGGAGTAGTGTCTGTCAATGGTGGTGCAGCTATAACGTGCCAGRGCAATGTGTTGCCCAATCAACCACAGAAGCTG
BdM1048pool13     AGAAAATCAACTTCAGGAGTAGTGTCTRTCAATGGTGGTGCAGCTATAACGTGCCAGAGCAATGTGTTGCCCAATCAACCACAGAAGCTG
BdM1231pool05     AGAAAATCAACTTCAGGAGTAGTGTCTRTCAATGGTGGTGCAGCTATAACGTGCCAGAGCAATGTGTTGCCCAATCAACCACAGAAGCTG
BdM1232pool05     AGAAAATCAACTTCAGGAGTAGTGTCTATCAATGGTGGTGCAGCTATAACGTGCCAGAGCAATGTGTTGCCCAATCAACCACAGAAGCTG
BdM1232pool27     AGAAAATCAACTTCAGGAGTAGTGTCTATCAATGGTGGTGCAGCTATAACGTGCCAGAGCAATGTGTTGCCCAATCAACCACAGAAGCTG
BdM1235pool05     AGAAAATCAACTTCAGGAGTAGTGTCTRTCAATGGTGGTGCAGCTATAACGTGCCAGAGCAATGTGTTGCCCAATCAACCACAGAAGCTG
BdM1236pool05     AGAAAATCAACTTCAGGAGTAGTGTCTRTCAATGGTGGTGCAGCTATRACGTGCCAGAGCAATGTGTTGCCCAATCAACCACAGAAGCTG
BdM1239pool05     AGAAAATCAACTTCAGGAGTAGTGTCTATCAATGGTGGTGCAGCTATAACGTGCCAGAGCAATGTGTTGCCCAATCAACCACAGAAGCTG
BdM1240pool05     AGAAAATCAACTTCAGGAGTAGTGTCTATCAATGGTGGTGCAGCTATAACGTGCCAGAGCAATGTGTTGCCCAATCAACCACAGAAGCTG
BdM1241pool05     AGAAAATCAACTTCAGGAGTAGTGTCTATCAATGGTGGTGCAGCTATRACGTGCCAGAGCAATGTGTTGCCCAATCAACCACAGAAGCTG
BdM1242pool05     AGAAAATCAACTTCAGGAGTAGTGTCTATCAATGGTGGTGCAGCTATAACGTGCCAGAGCAATGTGTTGCCCAATCAACCACAGAAGCTG
BdM1243pool05     AGAAAATCAACTTCAGGAGTAGTGTCTRTCAATGGTGGTGCAGCTATAACGTGCCAGAGCAATGTGTTGCCCAATCAACCACAGAAGCTG
BdM1244pool05     AGAAAATCAACTTCAAGAGTAGTGTCTGTCAATGGTGGTGCAGCTATAACGTGCCAGAGCAATGTGTTGCCCAATCAACCACAGAAGCTG
BdM1245pool05     AGAAAATCAACTTCARGAGTAGTGTCTRTCAATGGTGGTGCAGCTATAACGTGCCAGAGCAATGTGTTGCCCAATCAACCACAGAAGCTG
BdM1797pool34     AGAAAATCAACTTCAGGAGTAGTGTCTRTCAATGGTGGTGCAGCTATAACGTGCCAGAGCAATGTGTTGCCCAATCAACCACAGAAGCTG
//                               *           *   -               *         -                                |120|
BdM1012pool13     AAAGTTCAATATTTTGTAGATGTGGTCGAGTTGGACAGATTCAGCTTGATAGCCGAGTAAAGTTAAGTAAGGTCCTGCTTTCTACCTAAA
BdM1013pool13     AAAGTTCAATATTTTGTAGATGTGGTCGAGTTGGACAGATTCAGCTTGATAGCCGAGTAAAGTTAAGTAAGGTCCTGCTTTCTACCTAAA
BdM1013pool27     AAAGTTCAATATTTTGTAGATGTGGTCGAGTTGGACAGATTCAGCTTGATAGCCGAGTAAAGTTAAGTAAGGTCCTGCTTTCTACCTAAA
BdM1016pool13     AAAGTTCAATATTTAGTAGATGTGGTCGAGTTGGACAGATTCAGCTTGATAGCCGAGTAAAGTTAAGTAAGGTCCTGCTTTCCACCTAAA
BdM1017pool13     AAAGTTCAATATTTTGTAGATGTGGTCGAGTTGGACAGATTCAGCTTGATAGCCGAGTAAAGTTAAGTAAGGTCCTGCTTTCTACCTAAA
BdM1019pool13     AAAGTTCAATATTTTGTAGATGTGGTCGAGTTGGACAGATTCAGCTTGATAGCCGAGTAAAGTTAAGTAAGGTCCTGCTTTCTACCTAAA
BdM1035pool27     AAAGTTCAATATTTTGTAGATGTGGTCGAGTTGGACAGATTCAGCTTGATAGCCGAGTAAAGTTAAGTAAGGTCCTGCTTTCTACCTAAA
BdM1237pool05     AAAGTTCAATATTTTGTAGATGTGGTCGAGTTGAGCAGATTCAGCTTGATTGCCGAGTAAAGTTAAGTAAAATCCTGCTTTTCACCTAAA
BdM1238pool05     AAAGTTCAATATTTTGTAGATGTGGTCGAGTTGAGCAGATTCAGCTTGATTGCCGAGTAAAGTTAAGTAAAATCCTGCTTTTCACCTAAA
BdM1246pool05     AAAGTTCAATATTTTGTAGATGTGGTCGAGTTGAGCAGATTCAGCTTGATTGCCGAGTAAAGTTAAGTAAAATCCTGCTTTTCACCTAAA
BdM1247pool05     AAAGTTCAATATTTTGTAGATGTGGTCGAGTTGAGCAGATTCAGCTTGATTGCCGAGTAAAGTTAAGTAAAATCCTGCTTTTCACCTAAA
BdM1247pool27     AAAGTTCAATATTTTGTAGATGTGGTCGAGTTGAGCAGATTCAGCTTGATTGCCGAGTAAAGTTAAGTAAAATCCTGCTTTTCACCTAAA
//                              -                  **               *                   **         **       |124|
BdM1012pool13     TATAGCAATTTACCTATAGTTGTCGTAAGTAGAAGATCTCTTGTATAGCATTATAACATCTGATACATTTTGACCAATCAAAAGGTTACA
BdM1013pool13     TATAGCAATTTACCTATAGTTGTCGTAAGTAGAAGATCTCTTGTATAGCATTATAACATCTGATACATTTTGACCAATCAAAAGGTTACA
BdM1014pool13     TATAGCAATTTACCTATAGTTGTCGTAAGTAGAAGATCTCTTGTATAGCATTATAACATCTGATACATTTTGACCAATCAAAAGGTTACA
BdM1015pool13     TATAGCAATTTACCTATAGTTGTCGTAAGTAGAAGATCTCTTGTATAGCATTATAACATCTGATACATTTTGACCAATCAAAAGGTTACA
BdM1016pool13     TATAGCAATTTACCTATAGTTGTCGTAAGTAGAAGATCTCTTGTATAGCATTATAACATCTGATACATTTTGACCAATCAAAAGGTTACA
BdM1018pool13     TATAGCAATTTACCTATAGTTGTCSTAAGTAGAAGATCTCTTGTATAGCATTATAACATCTGATACATTTTGACCAATCAAAAGGTTACA
BdM1019pool13     TATAGCAATTTACCTATAGTTGTCGTAAGTAGAAGATCTCTTGTATAGCATTATAACATCTGATACATTTTGACCAATCAAAAGGTTACA
BdM1038pool13     TATAGCAATTTACCTATAGTTGTCGTAAGTAGAAGATCTCTTGTATAGCATTATAACATCTGATACATTTTGACCAATCAAAAGGTTACA
BdM1041pool13     TATAGCAATTTACCTATAGTTGTCGTAAGTAGAAGATCTCTTGTATAGCATTATAACATCTGATACATTTTGACCAATCAAAAGGTTACA
BdM1044pool13     TATAGCAATTTACCTATAGTTGTCGTAAGTAGAAGATCTCTTGTATAGCATTATAACATCTGATACATTTTGACCAATCAAAAGGTTACA
BdM1045pool13     TATAGCAATTTACCTATAGTTGTCGTAAGTAGAAGATCTCTTGTATAGCATTATAACATCTGATACATTTTGACCAATCAAAAGGTTACA
BdM1046pool13     TATAGCAATTTACCTATAGTTGTCGTAAGTAGAAGATCTCTTGTATAGCATTATAACATCTGATACATTTTGACCAATCAAAAGGTTACA
BdM1047pool13     TATAGCAATTTACCTATAGTTGTCGTAAGTAGAAGATCTCTTGTATAGCATTATAACATCTGATACATTTTGACCAATCAAAAGGTTACA
BdM1048pool13     TATAGCAATTTACCTATAGTTGTCGTAAGTAGAAGATCTCTTGTATAGCATTATAACATCTGATACATTTTGACCAATCAAAAGGTTACA
BdM1240pool05     TATAACAATTTACCTATAGTTGTYGTAAGTAGAAGATCTCTTGTATAGCATTATAACATCTGATACATTTTGACCAATCAACAGGTTACA
BdM1245pool05     TATAACAATTTACCTATAGTTGTCGTAAGTAGAAGATCTCTTGTATAGCATTATAACATCTGATACATTTTGACCAATCAACAGGTTACA
BdM1246pool05     TATAACAATTTACCTATAGCTGTCGTAAGTAGAAGATCTCTTGTATAGCATTATAACATCTGATACATTTTGACCAATCAACAGGTTACA
BdM1247pool05     TATAACAATTTACCTATAGCTGTCGTAAGTAGAAGATCTCTTGTATAGCATTATAACATCTGATACATTTTGACCAATCAACAGGTTACA
//                    *              *   --                                                        *        |125|
BdM1012pool13     AACGCGATCGTCGTAGTACTCAAACTAAAAAGTTGACTACATAATATGGGGTCTTTTTGGTTTCAGTGTGTTATGCCAGGGTTAACTCTT
BdM1015pool13     AACGCGATCGTCGTAGTACTCAAACTAAAAAGTTGACTACATAATATGGRGTCTTTTTGGTTTCAGTGTGTTATGCCAGGGTTAACTCTT
BdM1017pool13     AACGCGATCGTCGTAGTACTCAAACTAAAAAGTTGACTACATAATATGGGGTCTTTTTGGTTTCAGTGTGTTATGCCAGGGTTAACTCTT
BdM1045pool13     AACGCGATCGTCGTAGTACTCAAACTAAAAAGTTGACTACATAATATGGGGTCTTTTTGGTTTCAGTGTGTTATGCCAGGGTTAACTCTT
BdM1046pool13     AACGCGATCGTCGTAGTACTCAAACTAAAAAGTTGACTACATAATATGGGGTCTTTTTGGTTTCAGTGTGTTATGCCAGGGTTAACTCTT
BdM1048pool13     AACGCGATCGTCGTAGTACTCAAACTAAAAAGTTGACTACATAATATGGGGTCTTTTTGGTTTCAGTGTGTTATGCCAGGGTTAACTCTT
//                                                                 -                                        |129|
BdM1012pool13     AGTAATGGAAAGAATCTGTGAAAAAAGACGTAGAGAAGGTTATTCGGCTTTAGCGATACAATGGGGACCTGTAGGTGATGTAAGTAACTT
BdM1013pool13     AGTAATGGAAAGAATCTGTGAAAAAAGACGTAGAGAAGGTTATTCGGCTTTAGCGATACAATGGGGACCTGTAGGTGATGTAAGTAACTT
BdM1013pool27     AGTAATGGAAAGAATCTGTGAAAAAAGACGTAGAGAAGGTTATTCGGCTTTAGCGATACAATGGGGACCTGTAGGTGATGTAAGTAACTT
BdM1014pool13     AGTAATGGAAAGAATCTGTGAAAAAAGACGTAGAGAAGGTTATTCGGCTTTAGCGATACAATGGGGACCTGTAGGTGATGTAAGTAACTT
BdM1015pool13     AGTAATGGAAAGAATCTGTGAAAAAAGACGTAGAGAAGGTTATTCGGCTTTAGCGATACAATGGGGACCTGTAGGTGATGTAAGTAACTT
BdM1016pool13     AGTAATGGAAAGAATCTGTGAAAAAAGACGTAGAGAAGGTTATTCGGCTTTAGCGATACAATGGGGACCTGTAGGTGATGTAAGTAACTT
BdM1017pool13     AGTAATGGAAAGAATCTGTGAAAAAAGACGTAGAGAAGGTTATTCGGCTTTAGCGATACAATGGGGACCTGTAGGTGATGTAAGTAACTT
BdM1017pool27     AGTAATGGAAAGAATCTGTGAAAAAAGACGTAGAGAAGGTTATTCGGCTTTAGCGATACAATGGGGACCTGTAGGTGATGTAAGTAACTT
BdM1018pool13     AGTAATGGAAAGAATCTGTGAAAAAAGACGTAGAGAAGGTTATTCGGCTTTAGCGATACAATGGGGACCTGTAGGTGATGTAAGTAACTT
BdM1019pool13     AGTAATGGAAAGAATCTGTGAAAAAAGACGTAGAGAAGGTTATTCGGCTTTAGCGATACAATGGGGACCTGTAGGTGATGTAAGTAACTT
BdM1041pool13     AGTAATGGAAAGAATCTGTGAAAAAAGACGTAGAGAAGGTTATTCGGCTTTAGCGATACAATGGGGACCTGTAGGTGATGTAAGTAACTT
BdM1045pool13     AGTAATGGAAAGAATCTGTGAAAAAAGACGTAGAGAAGGTTATTCGGCTTTAGCGATACAATGGGGACCTGTAGGTGATGTAAGTAACTT
BdM1046pool13     AGTAATGGAAAGAATCTGTGAAAAAAGACGTAGAGAAGGTTATTCGGCTTTAGCGATACAATGGGGACCTGTAGGTGATGTAAGTAACTT
BdM1048pool13     AGTAATGGAAAGAATCTGTGAAAAAAGACGTAGAGAAGGTTATTCGGCTTTAGCGATACAATGGGGACCTGTAGGTGATGTAAGTAACTT
BdM1231pool05     AGTAATGGAAAGAATCTGTGAAAAAAGACGTAGAGAAGGTTATTCGGCTTTAGCGATACAATGGGGACCTGTAGGTGATGTAAGTAACTT
BdM1232pool05     AGTAATGGAAAGAATCTGTGAAAAAAGACGTAGAGAAGGTTATTCGGCTTTAGCGATACAATGGGGACCTGTAGGTGATGTAAGTAACTT
BdM1233pool18     AGTAATGGAAAGAATCTGTGAAAAAAGACGTAGAGAAGGTTATTCGGCTTTAGCGATACAATGGGGACCTGTAGGTGATGTAAGTAACTT
BdM1235pool05     AGTAATGGAAAGAATCTGTGAAAAAAGACGTAGAGAAGGTTATTCGGCTTTAGCGATACAATGGGGACCTGTAGGTGATGTAAGTAACTT
BdM1236pool05     AGTAATGGAAAGAATCTGTGAAAAAAGACGTAGAGAAGGTTATTCGGCTTTAGCGATACAATGGGGACCTGTAGGTGATGTAAGTAACTT
BdM1237pool05     AGTAATGGAAAGAATCTGTGAAAAAAGACGTAGAGAAGGTTATTCGGCTTTAGCGATACAATGGGGACCTGTAGGTGATGTAAGTAACTT
BdM1238pool05     AGTAATGGAAAGAATCTGTGAAAAAAGACGTAGAGAAGGTTATTCGGCTTTAGCGATACAATGGGGACCTGTAGGTGATGTAAGTAACTT
BdM1239pool05     AGTAATGGAAAGAATCTGTGAAAAAAGACGTAGAGAAGGTTATTCGGCTTTAGCGATACAATGGGGACCTGTAGGTGATGTAAGTAACTT
BdM1240pool05     AGTAATGGAAAGAATCTGTGAAAAAAGACGTAGAGAAGGTTATTCGGCYTTAGCGATACAATGGGGACCTGTAGGTGATGTAAGTAACTT
BdM1241pool05     AGTAATGGAAAGAATCTGTGAAAAAAGACGTAGAGAAGGTTATTCGGCTTTAGCGATACAATGGGGACCTGTAGGTGATGTAAGTAACTT
BdM1243pool05     AGTAATGGAAAGAATCTGTGAAAAAAGACGTAGAGAAGGTTATTCGGCTTTAGCGATACAATGGGGACCTGTAGGTGATGTAAGTAACTT
BdM1244pool05     AGTAATGGAAAGAATCTGTGAAAAAAGACGTAGAGAAGGTTATTCGGCTTTAGCGATACAATGGGGACCTGTAGGTGATGTAAGTAACTT
BdM1245pool05     AGTAATGGAAAGAATCTGTGAAAAAAGACGTAGAGAAGGTTATTCGGCTTTAGCGATACAATGGGGACCTGTAGGTGATGTAAGTAACTT
BdM1246pool05     AGTAATGGAAAGAATCTGTGAAAAAAGACGTAGAGAAGGTTATTCGGCTTTAGCGATACAATGGGGACCTGTAGGTGATGTAAGTAACTT
BdM1246pool27     AGTAATGGAAAGAATCTGTGAAAAAAGACGTAGAGAAGGTTATTCGGCTTTAGCGATACAATGGGGACCTGTAGGTGATGTAAGTAACTT
BdM1247pool05     AGTAATGGAAAGAATCTGTGAAAAAAGACGTAGAGAAGGTTATTCGGCTTTAGCGATACAATGGGGACCTGTAGGTGATGTAAGTAACTT
BdM1247pool27     AGTAATGGAAAGAATCTGTGAAAAAAGACGTAGAGAAGGTTATTCGGCTTTAGCGATACAATGGGGACCTGTAGGTGATGTAAGTAACTT
BdM1797pool34     AGTAATGGAAAGAATCTGTGAAAAAAGACGTAGAGAAGGTTATTCGGCTTTAGCGATACAATGGGGACCTGTAGGTGATGTAAGTAACTT
//                                                                -                                         |131|
BdM1012pool13     TAATGTTCTATCAGAGGTTTTTAATTCAAAGAAAATTTGGAATAGAAAGTTCCTTCGTCTTCTCTCCATTGAGAATATTTTAACATAGGT
BdM1014pool13     TAATGTTCTATCAGAGGTTTTTAATTCAAAGAAAATTTGGAATAGAAAGTTCCTTCGTCTTCTCTCCATTGAGAATATTTTAACATAGGT
BdM1015pool13     TAATGTTCTATCAGAGGTTTTTAATTCAAAGAAAATTTGGAATAGAAAGTTCCTTCGTCTTCTCTCCATTGAGAATATTTTAACATAGGT
BdM1018pool13     TAATGTTCTATCAGAGGTTTTTAATTCAAAGAAAATTTGGAATAGAAAGTTCCTTCGTCTTCTCTCCATTGAGAATATTTTAACATAGGT
BdM1019pool13     TAATGTTCTATCAGAGGTTTTTAATTCAAAGAAAATTTGGAATAGAAAGTTCCTTCGTCTTCTCTCCATTGAGAATATTTTAACATAGGT
BdM1031pool13     TAATGTTCTATCAGAGGTTTTTAATTCAAAGAAAWTTTGGAATAGAAAGTTCCTTCGTCTTCTCTCCATTGAGAATATTTTAACATAGRT
BdM1035pool13     TAATGTTCTATCAGAGGTTTTTAATTCAAAGAAAATTTGGAATAGAAAGTTCCTTCGTCTTCTCTCCATTGAGAATATTTTAACATAGGT
BdM1035pool27     TAATGTTCTATCAGAGGTTTTTAATTCAAAGAAAATTTGGAATAGAAAGTTCCTTCGTCTTCTCTCCATTGAGAATATTTTAACATAGNT
BdM1045pool13     WAATGTTCTATCAGAGGTTTTTAATTCAAAGAAAATTTGGAATAGAAAGTTCCTTCGTCTTCTCYCCATTGAGAATATTTTAACATAGGT
BdM1046pool13     TAATGTTCTATCAGAGGTTTTTAATTCAAAGAAAATTTGGAATAGAAAGTTCCTTCGTCTTCTNTCCATTGAGAATATTTTAACATAGGT
BdM1047pool13     TAATGTTCTATCAGAGGTTTTTAATTCAAAGAAAATTTGGAATAGAAAGTTCCTTCGTCTTCTATCCATTGAGAATATTTTAACATAGGT
BdM1048pool13     TAATGTTCTATCAGAGGTTTTTAATTCAAAGAAAATTTGGAATAGAAAGTTCCTTCGTCTTCTATCCATTGAGAATATTTTAACATAGGT
BdM1797pool34     TAATGTTCTATCARAGGTTTTTAATTCAAAGAAAATTTGGAATAGAAAGTTCCTTCGTCTTCTMTCCATTGAGAATATTTTAACATAGGT
//                -            -                    -                            *-                       - |132|
BdM1012pool13     CACGAACATTTTAAAGATTTAGAAGAAGAATTTACAGCAAGGAAAGGATGGCTTCATCGCTGAGGGAGCTAAACATTTGTGGTGAGAAGT
BdM1013pool27     CACGAACATTTTAAAGATTTAGAAGAAGAATTTACAGCAAGGAAAGGATGGCTTCATCGCTGAGGGAGCTAAACATTTGTGGTGAGAAGT
BdM1016pool13     CACGAACATTTTAAAGATTTAGAAGAAGAATTTACAGCAAGGAAAGGATGGCTTCATCGCTGAGGGAGCTAAACATTTGTGGTGAGAAGT
BdM1017pool27     CACGAACATTTTAAAGATTTAGAAGAAGAATTTACAGCAAGGAAAGGATGGCTTCATCGCTGAGGGAGCTAAACATTTGTGGTGAGAAGT
BdM1018pool13     CACGAACATTTTAAAGATTTAGAAGAAGAATTTACAGCAAGGAAAGGATGGCTTCATCGCTGAGGGAGCTAAACATTTGTGGTGAGAAGT
BdM1019pool13     CACGAACATTTTAAAGATTTAGAAGAAGAATTTACAGCAAGGAAAGGATGGCTTCATCGCTGAGGGAGCTAAACATTTGTGGTGAGAAGT
//                                                                                                          |133|
BdM1012pool13     ATATACCATCTGAACCAGTTGATGTTTGATTTTTAATAGATTAAAGAGTCGATTTTATTTCATGAATGTCAGTAGGTAAAAAAGAAAAGG
BdM1013pool13     ATATACCATCTGAACCAGTTGATGTTTGATTTTTAATAGATTAAAGAGTCGATTTTATTTCATGAATGTCAGTAGGTAAAAAAGAAAAGG
BdM1014pool13     ATATACCATCTGAACCAGTTGATGTTTGATTTTTAATAGATTAAAGAGTCGATTTTATTTCATGAATGTCAGTAGGTAAAAAAGAAAAGG
BdM1015pool13     ATATACCATCTGAACCAGTTGATGTTTGATTTTTAATAGATTAAAGAGTCGATTTTATTTCATGAATGTCAGTAGGTAAAAAAGAAAAGG
BdM1016pool13     ATATACCATCTGAACCAGTTGATGTTTGATTTTTAATAGATTAAAGAGTCGATTTTATTTCATGAATGTCAGTAGGTAAAAAAGAAAAGG
BdM1017pool27     ATATACCATCTGAACCAGTTGATGTTTGATTTTTAATAGATTAAAGAGTCGATTTTATTTCATGAATGTCAGTAGGTAAAAAAGAAAAGG
BdM1018pool13     ATATACCATCTGAACCAGTTGATGTTTGATTTTTAATAGATTAAAGAGTCGATTTTATTTCATGAATGTCAGTAGGTAAAAAAGAAAAGG
BdM1019pool13     ATATACCATCTGAACCAGTTGATGTTTGATTTTTAATAGATTAAAGAGTCGATTTTATTTCATGAATGTCAGTAGGTAAAAAAGAAAAGG
//                                                                                                          |135|
BdM1012pool13     CTCGTTATGACCTTATCTTCACAAAGAGGAGCGAAAATCCTTGATTTAAGAGGCCTGTTCTTTATATAATTAACGACTTCAATAAGCACT
BdM1013pool27     CTCGTTATGACCTTATCTTCACAAAGAGGAGCGAAAATCCTTGATTTAAGAGGCCTGTTCTTTATATAATTAACGACTTCAATAAGCACT
BdM1014pool13     CTCGTTATGACCTTATCTTCACAAAGAGGAGCGAAAATCCTTGATTTAAGAGGCCTGTTCTTTATATAATTAACGACTTCAATAAGYACT
BdM1015pool13     CTCGTTATGACCTTATCTTCACAAAGAGGAGCGAAAATCCTTGATTTAAGAGGCCTGTTCTTTATATAATTAACGACTTCAATAAGCACT
BdM1046pool13     CTCGTTATGACCTTATCTTCACAAAGAGGAGCGAAAATCCTTGATTTAAGAGGCCTGTTCTTTATATAATTAACGACTTCAATAAGCACT
BdM1048pool13     CTCGTTATGACCTTATCTTCACAAAGAGGAGCGAAAATCCTTGATTTAAGAGGCCTGTTCTTTATATAATTAACGACTTCAATAAGCACT
BdM1232pool27     CTCGTTATGACCTTATCTTCACAAAGAGGAGCGAAAATCCTTGATTTAAGAGGCCTGTTCTTTATATAATTAACGACTTCAATAAGCACT
BdM1236pool05     YTMGTTATGACCTTATCTTCACAAAGAGRAGCGAAAATCCTTGATTTAAGAGGCCTGTTCTTTATATAATTAACGMCTTCAATAAGCACT
BdM1239pool05     YTCGTTATGACCTTATCTTCACAAAGAGRAGCGAAAATCYTTGATTTAAGAGGCCTGTTCTTTATATAATTAACGACTTCAATAAGCACT
BdM1240pool05     YTCGTTATGACCTTATCTTCACAAAGAGRAGCGAAAATCYTTGATTTAAGAGGCCTGTTCTTTATATAATTAACGACTTCAATAAGCACT
BdM1243pool05     CTCGTTATGACCTTATCTTCACAAAGAGGAGCGAAAATCCTTGATTTAAGAGGCCTGTTCTTTATATAATTAACGMCTTCAATAAGCACT
BdM1797pool34     CTCGTTATGACCTTATSTTCACAAAGAGGAGCGAAAATCCTTGATTTAAGAGGCCTGTTCTTTATATAATTAACGACTTCAATAAGCACT
//                * -             -           *          *                                   *          -   |136|
BdM1012pool13     CAAATATCTAAACTCTTGAGAGTCATATCCATAACACCAGTCCTGTGTCTGTATCACTTTTTGTGCCAATGGTCAGGTACTATAATAGTT
BdM1013pool13     CAAATATCTAAACTCTTGAGAGTCATATCCATAACACCAGTCCTGTGTCTGTATCACTTTTTGTGCCAATGGTCAGGTACTATAATAGTT
BdM1014pool13     CAAATATCTAAACTCTTGAGAGTCATATCCATAACACCAGTCCTGTGTCTGTATCACTTTTTGTGCCAATGGTCAGGTACTATAATAGTT
BdM1015pool13     CAAATATCTAAACTCTTGAGAGTCATATCCATAACACCAGTCCTGTGTCTGTATCACTTTTTGTGCCAATGGTCAGGTACTATAATAGTT
BdM1016pool13     CAAATATCTAAACTCTTGAGAGTCATATCCATAACACCAGTCCTGTGTCTGTATCACTTTTTGTGCCAATGGTCAGGTACTATAATAGTT
BdM1018pool13     CAAATATCTAAACTCTTGAGAGTCATATCCATAACACCAGTCCTGTGTCTGTATCACTTTTTGTGCCAATGGTCAGGTACTATAATAGTT
BdM1019pool13     CAAATATCTAAACTCTTGAGAGTCATATCCATAACACCAGTCCTGTGTCTGTATCACTTTTTGTGCCAATGGTCAGGTACTATAATAGTT
BdM1031pool13     CAAATATCTAAACTCTTGAGAGTCATATCCATAACACCAGTCCTGTGTCTGTATCACTTTTTGTGCCAATGGTCAGGTACTATAATAGTT
BdM1034pool13     CAAATATCTAAACTCTTGAGAGTCATATCCATAACACCAGTCCTGTGTCTGTATCACTTTTTGTGCCAATGGTCAGGTACTATAATAGTT
BdM1035pool13     CAAATATCTAAACTCTTGAGAGTCATATCCATAACACCAGTYCTGTGTCTGTATCACTTTTTGTGCCAATGGTCAGGTACTATAATAGTT
BdM1035pool27     CAAATATCTAAACTCTTGAGAGTCATATCCATAACACCAGTCCTGTGTCTGTATCACTTTTTGTGCCAATGGTCAGGTACTATAATAGTT
BdM1038pool13     CAAATATCTAAACTCTTGAGAGTCATATCCATAACACCAGTCCTGTGTCTGTATCACTTTTTGTGCCAATGGTCAGGTACTATAATAGTT
BdM1041pool13     CAAATATCTAAACTCTTGAGAGTCATATCCATAACACCAGTCCTGTGTCTGTATCACTTTTTGTGCCAATGGTCAGGTACTATAATAGTT
BdM1045pool13     CAAATATCTAAACTCTTGAGAGTCATATCCATAACACCAGTCCTGTGTCTGTATCACTTTTTGTGCCAATGGTCAGGTACTATAATAGTT
BdM1046pool27     CAAATATCTAAACTCTTGAGAGTCATATCCATAACACCAGTCCTGTGTCTGTATCACTTTTTGTGCCANTGNTCAGGTACTATAATAGTT
BdM1232pool27     CAAATATCTAAATTCTTGAGAGTCATATCCATAACACCAGTCCTGTGTCTGTATCACTTTTTGTGCCAATGGTCAGGTACTATATTAGTT
BdM1236pool05     CAAATATCTAAATTCTTGAGAGTCATATCCATAACACCAGTCCTGTGTCTGTATCACTTWTTGTGCCAATGGTCAGGTACTATATTAGTT
BdM1239pool05     CAAATATCTAAATTCTTGAGAGTCATATCCATAACACCAGTCCTGTGTCTGTATCACTTNTTGTGCCAATGGTCAGGTACTATATTAGTT
BdM1243pool05     CAAATATCTAAATTCTTGAGAGTCATATCCATAACACCAGTCCTGTGTCTGTATCACTTTTTGTGCCAATGGTCAGGTACTATATTAGTT
BdM1244pool05     CAAATATCTAAATTCTTGAGAGTCATATCCATAACACCAGTCCTGTGTCTGTATCACTTTTTGTGCCAATGGTCAGGTACTATATTAGTT
BdM1797pool34     CAAATATCTAAACTCTTGAGAGTCATATCCATAACACCAGTYCTGTRTCTGTATCACTTTTTGTGCCAATGGTYAGGTACTATAATAGTT
//                            *                            *    -            -             -          *     |137|
BdM1012pool13     AATTCTTGAATGTGGCCACTGTGTTAGAGTGTACACATTTTCAATGATGGTTCATCACAATTTTGTAAGTATGCAACATTCAAATCACAC
BdM1013pool13     AATTCTTGWATGTGGCCACTGTGTTARAGTGTACACATTTTCAATGATGGYTCATYACAAKTTTGTAAGTATGCAACATTCAWATCACAC
BdM1014pool13     AATTCTTGTATGTGGCCACTGTGTTAAAGTGTACACATTTTCAATGATGGCTCATTACAAGTTCGTAAGTATGCAACATTCATATCACAC
BdM1016pool13     AATTCTTGTATGTGGCCACTGTGTTAAAGTGTACACATTTTCAATGATGGCTCATTACAAGTTCGTAAGTATGCAACATTCATATCACAC
BdM1017pool13     AATTCTTGWATGTGGCCACTGTGTTARAGTGTACACATTTTCAATGATGGYTCATYACAAKTTTGTAAGTATGCAACATTCAWATCACAC
BdM1018pool13     AATTCTTGTATGTGGCCACTGTGTTAAAGTGTACACATTTTCAATGATGGCTCATTACAAGTTTGTAAGTATGCAACATTCATATCACAC
BdM1019pool13     AATTCTTGTATGTGGCCACTGTGTTAAAGTGTACACATTTTCAATGATGGCTCATTACAAGTTCGTAAGTATGCAACATTCATATCACAC
BdM1044pool13     AATTCTTGTATGTGGCCACTGTGTTAAAGTGTACAYATTTTCAATGATGGCTCATTACAAGTTTGTAARTATGCAACATTCATATCACAC
BdM1047pool13     AATTCTTGTATGTGGCCACTGTGTTAAAGTGTACACATTTTCAATGATGGCTCATTACAAGTTTGTAARTATGCAACATTCATATCACAC
BdM1048pool13     AATTCTTGTATGTGGCCACTGTGTTAAAGTGTACACATTTTCAATGATGGCTCATTACAAGTTTGTAAGTATGCAACATTCATATCACAC
BdM1232pool27     ARTTCTTGTATGTGGCCACTGTGTTAAAGTGTACACATTTTCAATGATGGCTCATTACAAGTTTGTAAGTATGCAACATTCATATCACAC
BdM1235pool05     ARTTCTTRTATGTGGCCACTGTGTTAAAGTGTACACATTTTCAATGATGGCTCATTACAAGTTTGTAAGTATGCAACATTCATATCACAC
BdM1236pool05     AATTCTTGTATGTGGCCACTGTGTTAAAGTGTACACATTTTCAATGATGGCTCATTACAAGTTTGTAAGTATGCAACATTCATATCACAC
BdM1239pool05     AATTCTTGTATGTGGCCACTGTGTTAAAGTGTACACATTTTCAATGATGGCTCATTACAAGTTTGTAAGTATGCAACATTCATATCACAC
BdM1240pool05     AATTCTTGTATGTGGCCACTGTGTTAAAGTGTACACATTTTCAATGATGGCTCATTACAAGTTTGTAAGTATGCAACATTCATATCACAC
BdM1241pool05     AATTCTTGTATGTGGCCACTGTGTTAAAGTGTACACATTTTCAATGATGGCTCATTACAAGTTTGTAAGTATGCAACATTCATATCACAC
BdM1243pool05     AATTCTTGTATGTGGCCACTGTGTTAAAGTGTACACATTTTCAATGATGGCTCATTACAAGTTTGTAAGTATGCAACATTCATATCACAC
BdM1244pool05     AATTCTTGTATGTGGCCACTGTGTTAAAGTGTACACATTTTCAATGATGGCTCATTACAAGTTTGTAAGTATGCAACATTCATATCACAC
BdM1245pool05     AATTCTTGTATGTGGCCACTRTGTTAAAGTGTACACATTTTCAATGATGGCTCATTACAAGTTTGTAAGTATGCAACATTCATATCACAC
BdM1797pool34     AATTCTTGTATGTGGCCACTGTGTTAAAGTGTACACATTTTCAATGATGGCTCATTACAAGTTTGTAARTATGCAACATTCATATCACAC
//                 *     -*           -     *        -              *    *    *  *    *             *       |139|
BdM1012pool13     AAAGCTGTGCGGCTCGTTTTCTTTTACTTGTCTCAGCTTAACTTTTAACCCGATAGGTTTAGCTTTACCTGACTCGTAACACTTGTTTTT
BdM1014pool13     AAAGCTGTGCGGCTCGTTTTCTTTTACTTGTCTCAGCTTAACTTTTAACCCGATAGGTTTAGCTTTACCTGACTCGTAACACTTGTTTTT
BdM1015pool13     AAAGCTGTGCGGCTCGTTTTCTTTTACTTGTCTCAGCTTAACTTTTAACCCGATAGGTTTAGCTTTACCTGACTCGTAACACTTGTTTTT
BdM1016pool13     AAAGCTGTGCGGCTCGTTTTCTTTTACTTGTCTCAGCTTAACTTTTAACCCGATAGGTTTAGCTTTACCTGACTCGTAACACTTGTTTTT
BdM1018pool13     AAAGCTGTGCGGCTCGTTTTCTTTTACTTGTCTCAGCTTAACTTTTAACCCGATAGGTTTAGCTTTACCTGACTCGTAACACTTGTTTTT
BdM1019pool13     AAAGCTGTGCGGCTCGTTTTCTTTTACTTGTCTCAGCTTAACTTTTAACCCGATAGGTTTAGCTTTACCTGACTCGTAACACTTGTTTTT
BdM1027pool13     AAAGCTGTGCGNCTCGTTTTCTTTTACTTGTCTCAGCTTAACTTTTAACCCGATAGGTTTAGCTTTACCTGACTCGTAACACTTGTTTTT
BdM1028pool27     AAAGCTGTGCGACTCGTTTTCTTTTACTTGTCTCAGCTTAACTTTTAACCCGATAGGTTTAGCTTTACCTGACTCGTAACACTTGTTTTT
BdM1030pool13     AAAGCTGTGCGACTCGTTTTCTTTTACTTGTCTCAGCTTAACTTTTAACCCGATAGGTTTAGCTTTACCTGACTCGTAACACTTGTTTTT
BdM1034pool13     AAAGCTGTGCGGCTCGTTTTCTTTTACTTGTCTCAGCTTAACTTTTAACCCGATAGGTTTAGCTTTACCTGACTCGTAACACTTGTTTTT
BdM1035pool13     AAAGCTGTGCGGCTCGTTTTCTTTTACTTGTCTCAGCTTAACTTTTAACCCGATAGGTTTAGCTTTACCTGACTCGTAACACTTGTTTTT
BdM1035pool27     AAAGCTGTGCGGCTCGTTTTCTTTTACTTGTCTCAGCTTAACTTTTAACCCGATAGGTTTAGCTTTACCTGACTCGTAACACTTGTTTTT
BdM1037pool13     AAAGCTGTGCGACTCGTTTTCTTTTACTTGTCTCAGCTTAACTTTTAACCCGATAGGTTTAGCTTTACCTGACTCGTAACACTTGTTTTT
BdM1039pool13     AAAGCTGTGCGACTCGTTTTCTTTTACTTGTCTCAGCTTAACTTTTAACCCGATAGGTTTAGCTTTACCTGACTCGTAACACTTGTTTTT
BdM1041pool13     AAAGCTGTGCGGCTCGTTTTCTTTTACTTGTCTCAGCTTAACTTTTAACCCGATAGGTTTAGCTTTACCTGACTCGTAACACTTGTTTTT
BdM1044pool13     AAAGCTGTGCGGCTCGTTTTCTTTTACTTGTCTCAGCTTAACTTTTAACCCGATAGGTTTAGCTTTACCTGACTCGTAACACTTGTTTTT
BdM1045pool13     AAAGCTGTGCGGCTCGTTTTCTTTTACTTGTCTCAGCTTAACTTTTAACCCGATAGGTTTAGCTTTACCTGACTCGTAACACTTGTTTTT
BdM1047pool13     AAAGCTGTGCGGCTCGTTTTCTTTTACTTGTCTCAGCTTAACTTTTAACCCGATAGGTTTAGCTTTACCTGACTCGTAACACTTGTTTTT
BdM1048pool13     AAAGCTGTGCGGCTCGTTTTCTTTTACTTGTCTCAGCTTAACTTTTAACCCGATAGGTTTAGCTTTACCTGACTCGTAACACTTGTTTTT
BdM1231pool05     AAAGCTGTGCGGCTCGTTTTCTTTTACTTGTCTCAGCTTAACTTTTAACCCGATAGGTTTAGCTTTACCTGACTCGTAACACTTGTTTTT
BdM1232pool27     AAAGCTGTGCGGCTCGTTTTCTTTTACTTGTCTCAGCTTAACTTTTAACCCGATAGGTTTAGCTTTACCTGACTCGTAACACTTGTTTTT
BdM1237pool05     AAAGCTGTGCGGCTCGTTTTCTTTTACTTGTCTCAGCTTAACTTTTAACCCGATAGGTTTAGCTTTACCTGACTCGTAACACTTGTTTTT
BdM1239pool05     AAAGCTGTGCGGCTCGTTTTCTTTTACTTGTCTCAGCTTAACTTTTAACCCGATAGGTTTAGCTTTACCTGACTCGTAACACTTGTTTTT
BdM1240pool05     AAAGCTGTGCGGCTCGTTTTCTTTTACTTGTCTCAGCTTAACTTTTAACCCGATAGGTTTAGCTTTACCTGACTCGTAACACTTGTTTTT
BdM1241pool05     AAAGCTGTGCGGCTCGTTTTCTTTTACTTGTCTCAGCTTAACTTTTAACCCGATAGGTTTAGCTTTACCTGACTCGTAACACTTGTTTTT
BdM1243pool05     AAAGCTGTGCGGCTCGTTTTCTTTTACTTGTCTCAGCTTAACTTTTAACCCGATAGGTTTAGCTTTACCTGACTCGTAACACTTGTTTTT
BdM1244pool05     AAAGCTGTGCGGCTCGTTTTCTTTTACTTGTCTCAGCTTAACTTTTAACCCGATAGGTTTAGCTTTACCTGACTCGTAACACTTGTTTTT
BdM1245pool05     AAAGCTGTGCGGCTCGTTTTCTTTTACTTGTCTCAGCTTAACTTTTAACCCGATAGGTTTAGCTTTACCTGACTCGTAACACTTGTTTTT
BdM1246pool05     AAAGCTGTGCGGCTCGTTTTCTTTTACTTGTCTCAGCTTAACTTTTAACCCGATAGGTTTAGCTTTACCKGACTCGTAACACTTGTTTTT
BdM1247pool05     AAAGCTGTGCGGCTCGTTTTCTTTTACTTGTCTCAGCTTAACTTTTAACCCGATAGGTTTAGCTTTACCTGACTCGTAACACTTGTTTTT
BdM1795pool34     AAAGCTGTGCGACTCGTTTTCTTTTACTTGTCTCAGCTTAACTTTTAACCCGATAGGTTTAGCTTTACCTGACTCGTAACACTTGTTTTT
BdM1796pool34     AAAGCTGTGCGACTCGTTTTCTTTTACTTGTCTCAGCTTAACTTTTAACCCGATAGGTTTAGCTTTACCTGACTCGTAACACTTGTTTTT
BdM1797pool34     AAAGCTGTGCGGCTCGTTTTCTTTTACTTGTCTCAGCTTAACTTTTAACCCGATAGGTTTAGCTTTACCTGACTCGTAACACTTGTTTTT
BdM1798pool34     AAAGCTGTGCGACTCGTTTTCTTTTACTTGTCTCAGCTTAACTTTTAACCCGATAGGTTTAGCTTTACCTGACTCGTAACACTTGTTTTT
BdM1799pool34     AAAGCTGTGCGACTCGTTTTCTTTTACTTGTCTCAGCTTAACTTTTAACCCGATAGGTTTAGCTTTACCTGACTCGTAACACTTGTTTTT
BdM1800pool34     AAAGCTGTGCGACTCGTTTTCTTTTACTTGTCTCAGCTTAACTTTTAACCCGATAGGTTTAGCTTTACCTGACTCGTAACACTTGTTTTT
//                           *                                                         -                    |143|
BdM1012pool13     TTGCTTTCACACTCACTCACTGAGATGCCATCTGAACCTGCAGAATTTTTATATAAAATTGGAGGTGTTGACAAAAATGAAAATTACCAT
BdM1014pool13     TTGCTTTCACACTCACTCACTGAGATGTCATCTGAACCTGCAGAATTTTTATATAAAATTGGAGGTGTTGACAAAAATGAAAATTACCAC
BdM1016pool13     TTGCTTTCACACTCACTCACTGAGATGYCATCTGAACCTGCAGAATTTTTATATAAAATTGGAGGTGTTGACAAAAATGAAAATTACCAC
BdM1017pool13     TTGCTTTCACACTCACTCACTGAGATGCCATCTGAACCTGCAGAATTTTTATATAAAATTGGAGGTGTTGACAAAAATGAAAATTACCAY
BdM1018pool13     TTGCTTTCACACTCACTCACTGAGATGCCATCTGAACCTGCAGAATTTTTATATAAAATTGGAGGTGTTGACAAAAATGAAAATTACCAT
//                                           *                                                             *|145|
BdM1012pool13     AAAGAAAATCTGGAAAACAAAATCGAGATGATCACTCATTCAGAACGTATACACCCAGAAATTCCAACAGGATTTGGAAAGCTTAAAGGG
BdM1014pool13     AAAGAAAATTTGGAAAACAAAATCGAGATGATTACTCATTCAGAACGTATACACCCAGAAATTCCAACAGGATTTGGAAAGCTTAAAGGG
BdM1016pool13     AAAGAAAATTTGGAAAACAAAATCGAGATGATTACTCATTCAGAACGTATACACCCAGAAATTCCAACAGGATTTGGAAAGCTTAAAGG-
BdM1017pool27     AAAGAAAATTTGGAAAACAAAATCGAGATGATTACTCATTCAGAACGTATACACCCAGAAATTCCAACAGGATTTGGAAAGCTTAAA---
BdM1018pool13     AAAGAAAATTTGGAAAACAAAATCGAGATGATTACTCATTCAGAACGTATACACCCAGAAATTCCAACAGGATTTGGAAAGCTTAAAGGG
BdM1019pool13     AAAGAAAATTTGGAAAACAAAATCGAGATGATTACTCATTCAGAACGTATACACCCAGAAATTCCAACAGGATTTGGAAAGCTTAAAGGG
BdM1035pool27     AAAGAAAATCTGGAAAACAAAATCGAGATGATCACTCATTCAGAACGTATACACCCAGAAATTCCAACAGGATTTGGAAAGCTTAAAGGG
BdM1038pool13     AAAGAAAATCTGGAAAACAAAATCGAGATGATCACTCATTCAGAACGTATACACCCAGAAATTCCAACAGGATTTGGAAAGCTTAAAGGG
BdM1041pool13     AAAGAAAATCTGGAAAACAAAATCGAGATGATCACTCATTCAGAACGTATACACCCAGAAATTCCAACAGGATTTGGAAAGCTTAAAGGG
BdM1043pool13     AAAGAAAATCTGGAAAACAAAATCGAGATGATCACTCATTCAGAACGTATACACCCAGAAATTCCAACAGGATTTGGAAAGCTTAAAGGG
BdM1044pool13     AAAGAAAATCTGGAAAACAAAATCGAGATGATCACTCATTCAGAACGTATACACCCAGAAATTCCAACAGGATTTGGAAAGCTTAAAGGG
BdM1045pool13     AAAGAAAATCTGGAAAACAAAATCGAGATGATCACTCATTCAGAACGTATACACCCAGAAATTCCAACAGGATTTGGAAAGCTTAAAGGG
BdM1048pool13     AAAGAAAATCTGGAAAACAAAATCGAGATGATCACTCATTCAGAACGTATACACCCAGAAATTCCAACAGGATTTGGAAAGCTTAAAGGG
BdM1231pool05     AAAGAAAATCTGGAAAACAAAATCGAGATGATCACTCATTCAGAACGTATACACCCAGAAATTCCAACAGGATTTGGAAAGCTTAAAGGG
BdM1232pool05     AAAGAAAATCTGGAAAACAAAATCGAGATGATCACTCATTCARAACGTATACACCCAGAAATTCCAACAGGATTTGGAAAGCTTAAAGGG
BdM1232pool27     AAAGAAAATCTGGAAAACAAAATCGAGATGATCACTCATTCARAACGTATACACCCAGAAATTCCAACAGGATTTGGAAAGCTTAAAGGG
BdM1235pool05     AAAGAAAATCTGGAAAACAAAATCGAGATGATCACTCATTCARAACGTATACACCCAGAAATTCCAACAGGATTTGGAAAGCTTAAAGGG
BdM1236pool05     AAAGAAAATCTGGAAAACAAAATCGAGATGATCACTCATTCAGAACGTATACACCCAGAAATTCCAACAGGATTTGGAAAGCTTAAAGGG
BdM1237pool05     AAAGAAAATCTGGAAAACAAAATCGAGATGATCACTCATTCAGRACGTATACACCCAGAAATTCCAACAGGATTTGGAAAGCTTAAAGGG
BdM1238pool05     AAAGAAAATCTGGAAAACAAAATCGAGATKATCACYCATTCAGAACGTATACACCCAGAAATTCCAACAGGATTTGGAAAGYTTWAAGGG
BdM1239pool05     AAAGAAAATCTGGAAAACAAAATCGAGATGATCACTCATTCAGAACGTATACACCCAGAAATTCCAACAGGATTTGGAAAGCTTAAAGGG
BdM1240pool05     AAAGAAAATCTGGAAAACAAAATCGAGATGATCACTCATTCAGAACGTATACACCCAGAAATTCCAACAGGATTTGGAAAGCTTAAAGGG
BdM1243pool05     AAAGAAAATCTGGAAAACAAAATCGAGATGATCACTCATTCAAAAMGTATACACCCAGAAATTCCAACAGGATTTGGAAAGCTTAAAGGG
BdM1244pool05     AAAGAAAATCTGGAAAACAAAATCGAGATGATCACTCATTCAGAACGTATACACCCAGAAATTCCAACAGGATTTGGAAAGCTTAAAGGG
BdM1245pool05     AAAGAAAATCTGGAAAACAAAATCGAGATGATCACTCATTCAGAACGTATACACCCAGAAATTCCAACAGGATTTGGAAAGCTTAAAGGG
BdM1246pool05     AAAGAAAATCTGGAAAACAAAATCNNNNNKATCACYCATTCAGAACGTATACACCCAGAAATTCCAACAGGATTTGGAAAGYTTWAAGGG
BdM1247pool05     AAAGAAAATCTGGAAAACAAAATCGAGATGATCACTCATTCAGAACGTATACACCCAGAAATTCCAACAGGATTTGGAAAGCTTAAAGGG
BdM1247pool27     AAAGAAAATCTGGAAAACAAAATCGAGATGATCACTCATTCAGAACGTATACACCCAGAAATTCCAACAGGATTTGGAAAGCTTAAAGGG
//                         *                   *  *  *      *- -                                   *  *     |146|
BdM1012pool13     ATCTACTTCTGCAGAAACTGAGTTGTTCAGTCTTTCGATCAATGGTCTTACTTTATGAAGTTTGTCATATCCAGCTTCATCTATTGCTTT
BdM1015pool13     ATCTACTTCTGCAGAAACTGAGTTGTTCAGTCTTTCGATCAATGGTCTTACTTTATGAAGTTTGTCATATCCAGCTTCATCTATTGGTTT
BdM1018pool13     ATCTACTTCTGCAGAAACTGAGTTGTTCAGTCTTTCGATCAATGGTCTTACTTTATGAAGTTTGTCATATCCAGCTTCATCTATTGSTTT
BdM1019pool13     ATCTACTTCTGCAGAAACTGAGTTGTTCAGTCTTTCGATCAATGGTCTTACTTTATGAAGTTTGTCATATCCAGCTTCATCTATTGGTTT
BdM1045pool13     ATCTACTTCTNCAGAAACTGAGTTGTTCAGTCTTTCGATCAATGGTCTTACTTTATGAAGTTTGTCATATCCAGCTTCATCTATTGGTTT
BdM1048pool13     ATCTACTTCTGCAGAAACTGAGTTGTTCAGTCTTTCGATCAATGGTCTTACTTTATGAAGTTTGTCATATCCAGCTTCATCTATTGGTTT
BdM1244pool05     ATCTACTTCTGCAGAAACTGAGTTGTTCAGTCTTTCGATCAATGGTCTTACTTTATGAAGTTTGTCATATCCAGCTTCATCTATTGCTTT
//                                                                                                      *   |147|
BdM1012pool13     CTGATTATCATTATTCATTTTATATTATGTATAATTATAATATTGTCTAATAATAATGACACATAATGATATTAAAGGTAGGGAACTCTC
BdM1015pool13     CTGATTATCATTATTCATTTTATATTATGTATAATTATAATATTGTCTAATAATAATGACACATAATGATATTAAAGGTAGGGAACTCTC
BdM1016pool13     CTGATTATCATTATTCATTTTATATTATGTATAATTATAATATTGTCTAATAATAATGACACATAATGATATTAAAGGTAGGGAACTCTC
BdM1018pool13     CTGATTATCATTATTCATTTTATATTATGTATAATTATAATATTGTCTAATAATAATGACACATAATGATATTAAAGGTAGGGAACTCTC
BdM1019pool13     CTGATTATCATTATTCATTTTATATTATGTATAATTATAATATTGTCTAATAATAATGACACATAATGATATTAAAGGTAGGGAACTCTC
BdM1031pool13     CTGATTATCATTATTCATTTTATATTATGTATAATTATAATATTGTCTAATAATAATGACACATAATGATATTAAAGGTAGGGAACT---
BdM1045pool13     CTGATTATCATTATTCATTTTATATTATGTATAATTATAATATTGTCTAATAATAATGACACATAATGATATTAAAGGTAGGGAACTCTC
BdM1797pool34     CTGATTATCATTATTCATTTTATATTATGTATAATWATAATATTGTCTAATAATAATGACACATAATGATATTAAAGGTAGGGAACTCTC
//                                                   -                                                      |148|
BdM1012pool13     AAGGAATAGCTTAAAGACTTAAAGCGCGCCATGAAATTTGTAATAAGTTACAAGAACAAGCGCGAACAGTAAMAAATCGAARTAGTCGTC
BdM1013pool13     AAGGAATAGCTTAAAGACTTAAAGCGCGCCATGAAATTTGTAATAAGTTACAAGAACAAGCGCGAACAGTAACAAATCGAAATAGTCGTC
BdM1013pool27     AAGGAATAGCTTAAAGACTTAAAGCGCGCCATGAAATTTGTAATAAGTTACAAGAACAAGCGCGAACAGTAACAAATCGAAATAGTCGTC
BdM1014pool13     AAGGAATAGCTTAAAGACTTAAAGCGCGCCATGAAATTTGTAATAAGTTACAAGAACAAGCGCGAACAGTAACAAATCGAAATAGTCGTC
BdM1015pool13     AAGGAATAGCTTAAAGACTTAAAGCGCGCCATGAAATTTGTAATAAGTTACAAGAACAAGCGCGAACAGTAACAAATCGAAATAGTCGTC
BdM1016pool13     AAGGAATAGCTTAAAGACTTAAAGCGCGCCATGAAATTTGTAATAAGTTACAAGAACAAGCGCGAACAGTAACAAATCGAAATAGTCGTC
BdM1017pool13     AAGGAATAGCTTAAAGACTTAAAGCGCGCCATGAAATTTGTAATAAGTTACAAGAACAAGCGCGAACAGTAACAAATCGAAATAGTCGTC
BdM1018pool13     AAGGAATAGCTTAAAGACTTAAAGCGCGCCATGAAATTTGTAATAAGTTACAAGAACAAGCGCGAACAGTAACAAATCGAARTAGTCGTC
BdM1019pool13     AAGGAATAGCTTAAAGACTTAAAGCGCGCCATGAAATTTGTAATAAGTTACAAGAACAAGCGCGAACAGTAAMAAATCGAARTAGTCGTC
BdM1237pool05     AAGGAATAGCTTAAAGACTTAAAGCGCGCCATGAAATTTGTAATAAGCTACAAGAACAAGCGCGAACAGTAACAAATCGAAGTAGTCGTC
BdM1238pool05     AAGGAATAGCTTAAAGACTTAAAGCGCGCCATGAAATTTGTAATAAGCTACAAGAACAAGCGCGAACAGTAACAAATCGAAGTAGTCGTC
BdM1246pool05     AAGGAATAGCTTAAAGACTTAAAGCGCGCCATGAAATTTGTAATAAGCTACAAGAACAAGCGCGAACAGTAACAAATCGAAGTAGTCGTC
BdM1247pool05     AAGGAATAGCTTAAAGACTTAAAGCGCGCCATGAAATTTGTAATAAGCTACAAGAACAAGCGCGAACAGTAACAAATCGAAGTAGTCGTC
BdM1247pool27     AAGGAATAGCTTAAAGACTTAAAGCGCGCCATGAAATTTGTAATAAGCTACAAGAACAAGCGCGAACAGTAACAAATCGAAGTAGTCGTC
//                                                               *                        *        *        |150|
BdM1012pool13     GAGGACTCTGTGAAGCCTATTTTCAGGACAATAAATAATGAACGTCGTCCACAACATAAAAGGCTGAGATGTCGGAAATGTAGAAAAATG
BdM1015pool13     GAGGACTCTGTGAAGCCTATTTTCAGGACAATAAATAATAAACGTCGTCCACAACATAAAAGGCTGAGATGTCGGAAATGTAGAAAAATG
BdM1018pool13     GAGGACTCTGTGAAGCCTATTTTCAGGACAATAAATAATGAACGTCGTCCACAACATAAAAGGCTGAGATGTCGGAAATGTAGAAAAATG
BdM1031pool13     GAGGACTCTGTGAAGCCTATTTTCAGGACAATAAATAATGAACGTCGTCCACAACATAAAAGGCTGAGATGTCGGAAATGTAGAAAAATG
BdM1041pool13     GAGGACTCTGTGAAGCCTATTTTCAGGATAATAAATAATGAACGTCGTCCACAACATAAAAGGCTGAGATGTCGGAAATGTAGAAAAATG
BdM1045pool13     GAGGACTCTGTGAAGCCTATTTTCAGGACAATAAATAATGAACGTCGTCCACAACATAAAAGGCTRAGATGTCSGAAATGTAGAAAAATG
BdM1243pool05     GAGGACTCTGTGAAGCCTATTTTCAGGACAATAAATAATAAACGTCGTCCACAACATAAAAGGCTGAGATGTCGGAAATGTAGAAAAATG
BdM1245pool05     GGGGACTCTGTGAAGCCTATTTTCAGGACAATAAATAATAAACGTCGTCCACAACATAAAAGGCTGAGATGTCGGAAATGTAGAAAAATG
BdM1796pool34     GAGGACTCCGTGAAGCGTATTCTCAGGACATTAAATAATGAACGTCGGCCACAAGATAAAAGGGTGAGATGTCGGAAATGTAGAAAAATG
BdM1797pool34     GAGGACTCTGTGAAGCCTATTTTCAGGAYAATAAATAATGAACGTCGTCCACAACATAAAAGGCTGAGATGTCGGAAATGTAGAAAAATG
//                 -      -       -    -      * -        *       -      -        - -       -                |151|
BdM1012pool13     ATTAGCCAGCAGTGTCAAACTAAGGAAAGATTACTTTTTGAGGGACCCAATTACAGAGTCTGAGACTGGTTAAAACTATAAATGTTTGAC
BdM1014pool13     ATTAGCCAGCAGTGTCAAACTAAGGAAAGATTACTTTTTGAGGGACCCAATTACAGAGTCTGAGACTGGTTAAAACTATAAATGTTTGAC
BdM1016pool13     ATTAGCCAGCAGTGTCACACTAAGGAAAGATTACTTTTTGAGGGACCCAATTACAGAGTCTGAGACTGGTTAAAACTATAAATGTTTGAC
BdM1018pool13     ATTAGCCAGCAGTGTCAMACTAAGGAAAGATTACTTTTTGAGGGACCCAATTACAGAGTCTGAGACTGGTTAAAACTATAAATGTTTGAC
//                                 *                                                                        |152|
BdM1012pool13     TGTCGTTTGTTTATGTATG--TCGTTCGTCTGTGTTTATACCTTCATAGCTTAGAAACTATTTGACTTGTTGACTACAAATTTCCCTACAAT---
BdM1013pool13     TGTCGTTTGTTTATGTATG--TCGTTCGTCTGTGTTTATACCTTCATAGCTTAGAAACTATTTGACTTGTTGACTACAAATTTCCCTACAAT---
BdM1013pool27     TGTCGTTTGTTTATGTATG--TCGTTCGTCTGTGTTTATACCTTCATAGCTTAGAAACTATTTGACTTGTTGACTACAAATTTCCCTACAAT---
BdM1016pool13     TGTCGTTTGTTTATGTATG--TCGTTCGTCTGTGTTTATACCTTCATAGCTTAGAAACTATTTGACTTGTTGACTACAAATTTCCCTACAAT---
BdM1018pool13     TGTCGTTTGTTTATGTATG--TCGTTCGTCTGTGTTTATACCTTCATAGCTTAGAAACTATTTGACTTGTTGACTACAAATTTCCCTACAAT---
BdM1034pool13     TGTCGTTCGTTTATGTATGAATC-----TCTGTGTATATACCYTCATAGCTTAGAAACTATTTGACCTGTTGACTACAAATTTCCCTACAATCCC
BdM1041pool13     TGTCGTTCGTTTATGTATGAATC-----TCTGTGTATATACCCTCATAGCTTAGAAACTATTTGACCTGTTGACTACAAATTTCCCTACAATCCC
BdM1046pool13     TGTCGTTCGTTTATGTATGAATC-----TCTGTGTGTATACCTTCATAGCTTAGAAACTATTTGACCTGTTGACTAAAAATTTCCCTACAATCCC
BdM1048pool13     TGTCGTTCGTTTATGTATGAATC-----TCTGTGTGTATACCTTCATAGCTTAGAAACTATTTGACCTGTTGACTAAAAATTTCCCTACAATCCC
BdM1797pool34     TGTCGTTCGTTTATGTATGAATC-----TCTGTGTGTATACATTCATAGCTTAGAAACTATTTGACCTGTTGACTACAAATTTCCCTACAATCCC
//                       *                           *     -*                       *         *                  |153|
BdM1012pool13     GGGG-TTCACGTTTTAGATAAATCACAGAAAGCTGCTGCAGTCACCCCGCCACTATTACTGCCCAAGTATAGGTATAGAACTTCCAAAA
BdM1016pool13     GGGG-TTCACGTTTTAGATAAATCACAGAAAGCTGCTGCAGTCACCCCGCCACTATTACTGCCCAAGTATAGGTATAGAACTTCCAAAA
BdM1242pool05     GGGGATTCACGCTTTAGATAAATCACAGAAAGCTGCTGCAGTCACCCCGCCACTATTACTCCCCAAGTATAGGTATAGAACTTCCAAAA
BdM1244pool05     GGGGATTCACGCTTTAGATAAATCACAGAAAGCTGCTGCAGTCACCCCGCCACTATTACTGCCCAAGTATAGGTATAGAACTTCCAAAA
//                           *                                                -                            |156|
BdM1012pool13     ATTTGAGGGATTAGGTATGTTTTAGAAATATATCTGTTTTTCCCATGGCGTATTTTATTTTTTGTTAGATATACATGCGGATCGTGCAGG
BdM1019pool13     ATTTGAGGGATTAGGTATGTTTTAGAAATATATCTGTTTTTCCCATGGCGTATTTTATTTTTTGTTAGATATACATGCGGATCKTGCAGG
BdM1031pool13     ATTTGAGGGATTAGGTATGTTTTAGAAATATATCTGTTTTTCCCATGGCGTATTTTATTTTTTGTTAGATATACATGCGGATCTTGCAGG
BdM1045pool13     ATTTGAGGGATTAGGTATGTTTTAGAAATATATMTRTTTTTCCCATGGCGTATTTTATTTTTTGTTAGATATACATGCGGATCTTGCAGG
BdM1046pool13     ATTTGAGGGATTAGGTATGTTTTAGAAATATATCTGTTTTTCCCATGGCGTATTTTATTTTTTGTTAGATATACATGCGGATCTTGCAGG
BdM1046pool27     ATTTGAGGGATTAGGTATGTTTTAGAAATATATCTGTTTTTCCCATGGCGTATTTTATTTTTTGTTAGATATACATGCGGATCTTGCAGG
BdM1048pool13     ATTTGAGGGATTAGGTATGTTTTAGAAATATATATATTTTTCCCATGGCGTATTTTATTTTTTGTTAGATATACATGCGGATCTTGCAGG
BdM1231pool05     ATTTGAGGGATTAGGTATGTTTTAGAAATATATCTGTTTTTCCCATGRCGTATTTTATTTTTTGTTAGATATACATGCGGATCTTGCAGG
BdM1232pool05     ATTTGAGGGATTAGRTATGTTTTAGAAATATATCTGTTTTTCCCATGRCGTATTTTATTTTTTGTTAGATATACATGCGGATCTTGCAGG
BdM1232pool27     ATTTGAGGGATTAGRTATGTTTTAGAAATATATCTGTTTTTCCCATGRCGTATTTTATTTTTTGTTAGATATACATGCGGATCTTGCAGG
BdM1235pool05     ATTTGAGGGATTAGGTATGTTTTAGAAATATATCTGTTTTTCCCATGGCGTATTTTATTTTTTGTTAGATATACATGCGGATCTTGCAGG
BdM1236pool05     ATTTGAGGGATTAGGTATGTTTTAGAAATATATCTGTTTTTCCCATGGCGTATTTTATTTTTTGTTAGATATACATGCGGATCTTGCAGG
BdM1239pool05     ATTTGAGGGATTAGGTATGTTTTAGAAATATATCTGTTTTTCCCATGGCGTATTTTATTTTTTGTTAGATATACATGCGGATCTTGCAGG
BdM1240pool05     ATTTGAGGGATTAGGTATGTTTTAGAAATATATCTGTTTTTCCCATGRCGTATTTTATTTTTTGTTAGATATACATGCGGATCTTGCAGG
BdM1241pool05     ATTTGAGGGATTAGGTATGTTTTAGAAATATATCTGTTTTTCCCATGGCGTATTTTATTTTTTGTTAGATATACATGCGGATCTTGCAGG
BdM1243pool05     ATTTGAGGGATTAGGTATGTTTTAGAAATATATCTGTTTTTCCCATGRCGTATTTTATTTTTTGTTAGATATACATGCGGATCTTGCAGG
BdM1244pool05     ATTTGAGGGATTAGGTATGTTTTAGAAATATATCTGTTTTTCCCATGGCGTATTTTATTTTTTGTTAGATATACATGCGGATCTTGCAGG
BdM1245pool05     ATTTGAGGGATTAGRTATGTTTTAGAAATATATCTGTTTTTCCCATGRCGTATTTTATTTTTTGTTAGATATACATGCGGATCTTGCAGG
//                              *                  * *           *                                   *      |157|
BdM1012pool13     GGAATTAAAACAATTGTGACATCGTCCAAAATAAATGGACTAAAAATATGTAAAGCCGCGTCCTCACTGGTAAATTTTTACGTGCGTGTT
BdM1013pool13     GGAATTAAAACAATTGTGACATCGTCCAAAATAAATGGACTAAAAATATGTAAAGCCGCGTCCTCACTGGTAAATTTTTACGTGCGTGTT
BdM1014pool13     GGAATTAAAACAATTGTGACATCGTCCAAAATAAATGGACTAAAAATATGTAAAGCCGCGTCCTCACTGGTAAATTTTTACGTGCGTGTT
BdM1015pool13     GGAATTAAAACAATTGTGACATCGTCCAAAATAAATGGACTAAAAATATGTAAAGCCGCGTCCTCACTGGTAAATTTTTACGTGCGTGTT
BdM1016pool13     GGAATTAAAACAATTGTGACATCGTCCAAAATAAATGGACTAAAAATATGTAAAGCCGCGTCCTCACTGGTAAATTTTTACGTGCGTGTT
BdM1017pool27     GGAATTAAAACAATTGTGACATCGTCCAAAATAAATGGACTAAAAATATGTAAAGCCGCGTCCTCACTGGTAAATTTTTACGTGCGTGTT
BdM1018pool13     GGAATTAAAACAATTGTGACATCGTCCAAAATAAATGGACTAAAAATATGTAAAGCCGCGTCCTCACTGGTAAATTTTTACGTGCGTGTT
BdM1019pool13     GGAATTAAAACAATTGTGACATCGTCCAAAATAAATGGACTAAAAATATGTAAAGCCGCGTCCTCACTGGTAAATTTTTACGTGCGTGTT
BdM1034pool13     GGAATTAAAACAATTGTGACATCGTCCAAAATAAATGGACTAAAAATATGTAAAGCCGCGTCCTCACTGGTAAATTTTTACATGCGTGTT
BdM1035pool13     GGAATTAAAACAATTGTGACATCGTCCAAAATAAATGGACTAAAAATATGTAAAGCCGCGTCCTCACTGGTAAATTTTTACATGCGTGTT
BdM1035pool27     GGAATTAAAACAATTGTGACATCGTCCAAAATAAATGGACTAAAAATATGTAAAGCCGCGTCCTCACTGGTAAATTTTTACATGCGTGTT
BdM1038pool13     GGAATTAAAACAATTGTGACATCGTCCAAAATAAATGGACTAAAAATATGTAAAGCCGCGTCCTCACTGGTAAATTTTTACATGCGTGTT
BdM1040pool27     GGAATTAAAACAATTGTGACATCGTCCAAAATAAATGGACTAAAAATATGTAAAGCCGCGTCCTCACTGGTAAATTTTTACATGCGTGTT
BdM1041pool13     GGAATTAAAACAATTGTGACATCGTCCAAAATAAATGGACTAAAAATATGTAAAGCCGCGTCCTCACTGGTAAATTTTTACATGCGTGTT
BdM1044pool13     GGAATTAAAACAATTGTGACATCGTCCAAAATAAATGGACTAAAAATATGTAAAGCCGCGTCCTCACTGGTAAATTTTTACATGCGTGTT
BdM1045pool13     GGAATTAAAACAATTGTGACATCGTCCAAAATAAATGGACTAAAAATATGTAAAGCCGCGTCCTCACTGGTAAATTTTTACGTGCGTGTT
BdM1046pool13     GGAATTAAAACAATTGTGACATCGTCCAAAATAAATGGACTAAAAATATGTAAAGCCGCGTCCTCACTGGTAAATTTTTACATGCGTGTT
BdM1047pool13     GGAATTAAAACAATTGTGACATCGTCCAAAATAAATGGACTAAAAATATGTAAAGCCGCGTCCTCACTGGTAAATTTTTACATGCGTGTT
BdM1048pool13     GGAATTAAAACAATTGTGACATCGTCCAAAATAAATGGACTAAAAATATGTAAAGCCGCGTCCTCACTGGTAAATTTTTACATGCGTGTT
BdM1236pool05     GGAATTAAAACAATTGTGACATCGTCCAAAATAAATGGACTAAAAATATGTAAAGTCGCGTCCTCACTGGTAAATTTTTACATGCGTGTT
BdM1243pool05     GGAATTAAAACAATTGTGACATCGTCCAAAATAAATGGACTAAAAATATGTAAAGTCGCGTCCTCACTGGTAAATTTTTACATGCGTGTT
BdM1244pool05     GGAATTAAAACAATTGTGACATCGTCCAAAATAAATGGACTAAAAATATGTAAAGTCGCGTCCTCACTGGTAAATTTTTACATGCGTGTT
BdM1245pool05     GGAATTAAAACAATTGTGACATCGTCCAAAATAAATGGACTAAAAATATGTAAAGTCGCGTCCTCACTGGTAAATTTTTACATGCGTGTT
BdM1797pool34     GGAATTAAAACAATTGTGACATCGTCCAAAATAAATGGACTAAAAATATGTAAAGCCGCGTCCTCACTGGTAAATTTTTACATGCGTGTT
//                                                                       *                         *        |159|
BdM1012pool13     GATGCGACGGTGACAATAGGTCACTCAATAAGCATTGATCAGTTAATAAAACAAATTAGGTTTAGGTTATCAACATTAATATCCATCACC
BdM1013pool13     GATGCGACGGTGACAATAGGTCACTCAATAAGCATTGATCAGTTAATAAAACAAATCAGGTTTAGGTTATCAACATTAATATCCATCACC
BdM1014pool13     GATGCGACGGTGACAATAGGTCACTCAATAAGCATTGATCAGTTAATAAAACAAATTAGGTTTAGGTTATCAACATTAATATCCATCACC
BdM1015pool13     GATGCGACGGTGACAATAGGTCACTCAATAAGCATTGATCAGTTAATAAAACAAATCAGGTTTAGGTTATCAACATTAATATCCATCACC
BdM1031pool13     GATGCGACGGTGACAATAGGTCACTCAATAAGCATTGATCAGTTAATAAAACAAATTAGGTTTAGGTTATCAACATTAATATCCATCACC
BdM1034pool13     GATGCGANGGTGACAATAGGTCACTCAATAAGCATTGATCAGTTAATAAAACAAATTAGGTTTAGGTTATCAACATTAATATCCATCACC
BdM1035pool13     GATGCGACGGTGACAATAGGTCACTCAATAAGCATTGATCAGTTAATAAAACAAATTAGGTT----------------------------
BdM1045pool13     GATGCGACGGTGACAATAGGTCACTCAATAAGNATTGATCAGTTAATAAAACAAATTAGGTTTAGGTTATCAACATTAATATCCATCACC
BdM1046pool27     GATGCGACGGTGACAATAGGTCACTCAATAAGCATTGATCAGTTAATAAAACAAATTAGGTTTAGGTTATCAACATTAATATCCATCACC
BdM1048pool13     GATGCGACGGTGACAATAGGTCACTCAATAAGCATTGATCAGTTAATAAAACAAATTAGGTTTAGGTTATCAACMTTAATATCCATCACC
BdM1231pool05     GATGCGACGGTGACAATAGGTCACTCAATAAGCAYTGATCAGTTAATAAAACAAATTAGGTTTAGGTTATCAACATTAATATCCATCACC
BdM1232pool05     GATGCGACGGTGACAATAGGTCACTCAATAAGCATTGATCAGTTAATAAAACAAATTAGGTTTAGGTTATCAACATTAATATCCATCACC
BdM1232pool27     GATGCGACGGTGACAATAGGTCACTCAATAAGCATTGATCAGTTAATAAAACAAATTAGGTTTAGGTTATCAACATTAATATCCATCACC
BdM1235pool05     GATGCGACGGTGACAATAGGTCACTCAATAAGCATTGATCAGTTAATAAAACAAATTAGGTTTAGGTTATCAACATTAATATCCATCACC
BdM1236pool05     GATGCGACGGTGACAATAGGTCACTCAATAAGCATTGATCAGTTAATAAAACAAATTAGGTTTAGGTTATCAACATTAATATCCATCACC
BdM1239pool05     GATGCGACGGTGACAATAGGTCACTCAATAAGCATTGATCAGTTAATAAAACAAATTAGGTTTAGGTTATCAACATTAATATCCATCACC
BdM1240pool05     GATGCGACGGTGACAATAGGTCACTCAATAAGCATTGATCAGTTAATAAAACAAATTAGGTTTAGGTTATCAACATTAATATCCATCACC
BdM1241pool05     GATGCGACGGTGACAATAGGTCACTCAATAAGCATTGATCAGTTAATAAAACAAATTAGGTTTAGGTTATCAACATTAATATCCATCACC
BdM1243pool05     GATGCGACGGTAACAATAGGTCACTCAATAAGCATTGATCAGTTAATAAAACAAATTAGGTTTAGGTTATCAACATTAATATCCATCACC
BdM1244pool05     GATGCGACGGTGACAATAGGTCACTCAATAAGCATTGATCAGTTAATAAAACAAATTAGGTTTAGGTTATCAACATTAATATCCATCACC
BdM1245pool05     GATGCGACGGTGACAATAGGTCACTCAATAAGCATTGATCAGTTAATAAAACAAATTAGGTTTAGGTTATCAACATTAATATCCATCACC
BdM1797pool34     GATGCGACGGTGACAATAGGTCACTCAATAAGCATTGATCAGTTAATAAAACAAATTAGGTTTAGGTTATCAACATTAATATCCATCACC
//                           -                      -                     *                 -               |161|
BdM1012pool13     TAAAGTTGTGGAAGCATTGCTTAGTAAATAGTTGGAAAACCGATTTAAAAATACAATGATTGCAAAATCATCATGGAATTTTTAAGCAAA
BdM1046pool13     TAAAGTTGTGGAAGCATTGCTTAGTAAATAGTTGGAAAACCGATTTAAAAATACAATGATTGCAAAATCATCATGGAATTTTTAAGCAAA
BdM1231pool27     TAAAGTTATGGAAGCATTGCTTAGTAAATAGTTGGAAAACCGATTTAAAAATACAATGATTGCAAAATCATCATGGAATTTTTAAGCAAA
BdM1232pool05     TAAAGTTATGGAAGCATTGCTTAGTAAATAGTTGGAAAACCGATTTAAAAATACAATGATTGCAAAATCATCATGGAATTTTTAAGCAAA
BdM1232pool27     TAAAGTTATGGAAGCATTGCTTAGTAAATAGTTGGAAAACCGATTTAAAAATACAATGATTGCAAAATCATCATGGAATTTTTAAGCAAA
BdM1235pool05     TAAAGTTATGGAAGCATTGCTTAGTAAATAGTTGGAAAACCGATTTAAAAATACAATGATTGCAAAATCATCATGGAATTTTTAAGCAAA
BdM1236pool05     TAAMGTTATGGAAGCATTGCTTAGTAAATAGTTGGAAAACCGATTTAAAAATACAATGATTGCAAAATCATCATGGAATTTTTAAGCAAA
BdM1239pool05     TAAAGTTATGGAAGCATTGCTTAGTAAATAGTTGGAAAACCGATTTAAAAAT--------------------------------------
BdM1242pool27     TAAAGTTATGGAAGCATTGCTTAGTAAATAGTTGGAAAACCGATTTAAANNNACAATGATTGCAAAATCATCATGGAATTTTTAAGCAAA
BdM1244pool05     TAAAGTTATGGAAGCATTGCTTAGTAAATAGTTGGAAAACCGATTTAAAAATACAATGATTGCAAAATCATCATGGAATTTTTAAGCAAA
BdM1797pool34     TAAAGTTATGGAAGCATTGCTTAGTAAATAGTTGGAAAACCGATTTAAAAATACAATGACTACAAAATCATCATGGAATTTTTAAGCAAA
//                   -   *                                                   - -                            |162|
BdM1012pool13     TCTGCGGACATTTATCTACTTGACATAACACGACAAAGATTTTGAGGTGTCACTCGTTTAAATTCATGGTCCTTTTCATGGTGATATTTG
BdM1014pool13     TCTGCGGACATTTATCTACTTGACATAACACGACAAAGATTTTGAGGTGTCACTCGTTTAAATTCATGGTCCTTTTCATGGTGATATTTG
BdM1015pool13     TCTGCGGACATTTATCTACTTGACATAACACGACAAAGATTTTGAGGTGTCACTCGTTTAAATTCATGGTCCTTTTCATGGTGATATTTG
BdM1016pool13     TCTGCGGACATTTATCTACTTGACATAACACGACAAAGATTTTGAGGTGTCACTCGTTTAAATTCATGGTCCTTTTCATGGTGATATTTG
BdM1038pool13     TCTGCGGACATTTATCTACTTGACATAACACGACAAAGATTTTGAGGTGTCACTCGTTTAAATTCATGGTCCTTTTCATGGTGATATTTG
BdM1237pool05     TCTGCGGACATTTATCTACTTGACATAACACGACAAAGATGTTGAGGTGTAACTCATCTAAATTCATGGTCCTTTTCATGGTGATATTTG
BdM1238pool05     TCTGCGGACATTTATCTACTTGACATAACACGACAAAGATGTTGAGGTGTAACTCRTCTAAATTCATGGTCCTTTTCATGGTGATATTTG
BdM1246pool05     TCTGCGGACATTTATCTACTTGACATAACACGACAAAGATGTTGAGGTGTAACTCGTCTAAATTCATGGTCCTTTTCATGGTGATATTTG
BdM1247pool05     TCTGCGGACATTTATCTACTTGACATAACACGACAATGATGTTGAGGTTTAACTCGTCTAAATTCATGGTCCTTTTCATGGTGATATTTG
BdM1247pool27     TCTGCGGACATTTATCTACTTGACATAACACGACAATGATGTTGAGGTTTAACTCGTCTAAATTCATGGTCCTTTTCATGGTGATATTTG
//                                                    *   *       * *    * *                                |163|
BdM1012pool13     TACAAGTTAATATTAGCTTGCTTTTTAGAAGTTTCAAGATAAAAAATAGATATTAATTTTTATCATTTTACACTTGATACGAATAAAGGA
BdM1017pool27     TACAAGTTAATATTAGCTTGCTTTTTAGAAGTTTCAAGATAAAAAATAGATATTAATTTTTATCATTTTACACTTGATACGAATAAAGGA
BdM1018pool13     TACAAGTTAATATTAGCTTGCTTTTTAGAAGTTTCAAGATAAAAAATAGATATTAATTTTTATCATTTTACACTTGATACGAATAAAGGA
BdM1019pool13     TACAAGTTAATATTAGCTTGCTTTTTAGAAGTTTCAAGATAAAAAATAGATATTAATTTTTATCATTTTACACTTGATACGAATAAAGGA
//                                                                                                          |165|
BdM1012pool13     TTTATAATTAATGTTATCTTTTTCACCAATACCTACAAGTACTTTATTATGAAAAGCCCCTCCATATTAATGAGGGTGTAAAACCAGTAT
BdM1018pool13     TTTATAATTAATGTTATCTTTTTCACCAATACCTACAAGTACTTTATTATGAAAAGCCCCTCCATATTAATGAGGGTGTAAAACCAGTAT
BdM1035pool27     TTTATAATTAATGTTATCTTTTTCGCCAATACCTACAAGTACTTTATCATGAAAAGCCCCTCCATATTAATGAGGGTGTAAAACCAGTAT
BdM1046pool13     TTTATAATTAATGTTATCTTTTTCACCAATACCTACAAGTACTTTATCATGAAAAGCCCCTCCATATTAATGAGGGTGTAAAACCAGTAT
BdM1797pool34     TTTATAATTAATGTTATCTTTTTCGCCAATACCTACAARTACTTTATCATGAAAAGCCCCTCCATATTAATGAGGGTGTAAAACCAGTAT
//                                        *             -        *                                          |166|
BdM1012pool13     GATACCTCGGAAAAAACGCCGGTATTATCGAGAAATCAATGCAGTAATCGGATTAGTTTCCTACAGTCTCACGGAAAGCGTAAAATAATA
BdM1013pool27     GATACCTCGGAAAAAACGCCGGTATTATCGAGAAATCAATGCAGTAATCGGATTAGTTTCCTACAGTCTCACGGAAAGCGTAAAATAATA
BdM1014pool13     GATACCTCGGAAAAAACGCCGGTATTATCGAGAAATCAATGCAGTAATCGGATTAGTTTCCTACAGTCTCACGGAAAGCGTAAAATAATA
BdM1015pool13     GATACCTCGGAAAAAACGCCGGTATTATCGAGAAATCAATGCAGTAATCGGATTAGTTTCCTACAGTCTCACGGAAAGCGTAAAATAATA
BdM1016pool13     GATACCTCGGAAAAAACGCCGGTATTATCGAGAAATCAATGCAGTAATCGGATTAGTTTCCTACAGTCTCACGGAAAGCGTAAAATAATA
BdM1018pool13     GATACCTCGGAAAAAACGCCGGTATTATCGAGAAATCAATGCAGTAATCGGATTAGTTTCCTACAGTCTCACGGAAAGCGTAAAATAATA
BdM1019pool13     GATACCTCGGAAAAAACGCCGGTATTATCGAGAAATCAATGCAGTAATCGGATTAGTTTCCTACAGTCTCACGGAAAGCGTAAAATAATA
//                                                                                                          |171|
BdM1012pool13     GCTATCGTTCAACTTCAATGATTATATTGGCCACCATATAGCCCGCATTTAAATCCGATTGAGCACTTGTGGGATATGCTAAAATGTTTC
BdM1013pool13     GCTATCGTTCAACTTCAATGATTATATTGGCCACCATATAGCCCGCATTTAAATCCGATTGAGCACTTGTGGGATATGCTAAAATGTTTC
BdM1013pool27     GCTATCGTTCAACTTCAATGATTATATTGGCCACCATATAGCCCGCATTTAAATCCGATTGAGCACTTGTGGGATATGCTAAAATGTTTC
BdM1018pool13     GCTATCGTTCAACTTCAATGATTATATTGGCCACCATATAGCCCGCATTTAAATCCGATTGAGCACTTGTGGGATATGCTAAAATGTCTC
BdM1019pool13     GCTATCGTTCAACTTCAATGATTATATTGGCCACCATATAGCCCGCATTTAAATCCGATTGAGCACTTGTGGGATATGCTAAAATGTTTC
BdM1044pool13     GCTATCGTTCAACTTCAATGATTATATTGGCCACCATATAGCCCGCATTTAAATCCGATTGAGCACTTGTGGGATATGCTAAAATGTYTC
BdM1045pool13     GCTATCGTTCAACTTCAATGATTATATTGGCCACCATATAGCCCGCATTTAAATCCGATTGAGCACTTGTGGGATATGCTAAAATGTCTC
BdM1046pool13     GCTATCGTTCAACTTCAATGATTATATTGGCCACCATATAGCCCGCATTTAAATCCGATTGAGCACTTGTGGGATATGCTAAAATGTCTC
BdM1048pool13     GCTATCGTTCAACTTCAAYGATTATATTGGCCACCATATAGCCCGCATTTAAATCCGATTGAGCACTTGTGGGATATGCTAAAATGTYTC
BdM1232pool27     GCTATCGTTCAAYTTCAATGATTATAKTGGCCACCATATAGCCCGCATTTAAATCCGATTGAGCACTTGTGGGATATGCTAAAATGTCTC
BdM1797pool34     GCTATCGTTCAACTTCAATGATTATATTGGCCACCATATAGCCCGCATTTAAATCCGATTGAGCACTTGTGGGATATGCTAAAATGTYTC
//                            -     -       -                                                            *  |174|
BdM1012pool13     GAGATAATTCGTCATCTTCATCGAAATCATAACTTCTGGAAAAAATACCTGCATGTTTAAAGCAGTGTCTGATTTTGTGACTTAATACCA
BdM1013pool13     GAGATAATTCGTCATCTTCATCGAAATCATAACTTCTGGAAAAAATACCTGCATGTTTAAAGCAGTGTCTGATTTTGTGACTTAATACCA
BdM1014pool13     GAGATAATTCGTCATCTTCATCGAAATCATAACTTCTGGAAAAAATACCTGCATGTTTAAAGCAGTGTCTGATTTTGTGACTTAATACCA
BdM1015pool13     GAGATAATTCGTCATCTTCATCGAAATCATAACTTCTGGAAAAAATASCTGCATGTTTAAAGCAGTGTCTGATTTTGTGACTTAATACCA
//                                                               -                                          |175|
BdM1012pool13     ACATCAAACAATTATTTAACCGCTTGGCAAACCCTATGGCAAACAAACAATTACTCATTCAAACCCATATCCAAGCCATTTTTAATCTGG
BdM1013pool13     ACATCAAACAATTATTTAACCGCTTGGCAAACCCTATGGCAAACAAACAATTACTCATTCAAACCCATATCCAAGCCATTTTTAATCTGG
BdM1013pool27     ACATCAAACAATTATTTAACCGCTTGGCAAACCCTATGGCAAACAAACAATTACTCATTCAAACCCATATCCAAGCCATTTTTAATCTGG
BdM1017pool27     ACATCAAACAATTATTTAACCGCTTGGCAAACCCTATGGCAAACAAACAATTACTCATTCAAACCCATATCCAAGCCATTTTTAATCTGG
BdM1019pool13     ACATCAAACAATTATTTAACCGCTTGGCAAACCCTATGGCAAACAAACAATTACTCATTCAAACCCATATCCAAGCCATTTTTAATCTGG
BdM1031pool13     ACATCAAACAATTATTTAACCGCTTGGCAAACCCTATGGCAAACAAACAATTACTCATTCAAACCCATATCCAAGCCATTTTTAATCTGG
BdM1035pool27     ACATCAAACAATTATTTAACCGCTTGGCAAACCCTATGGCAAACAAACAATTACTCATTCAAACCCATATCCAAGCCATTTTTAATCTGG
BdM1041pool13     ACATCAAACAATTATTTAACCGCTTGGCAAACCCTATGGCAAACAAACAATTACTCATTCAAACCCATATCCAAGCCATTTTTAATCTGG
BdM1048pool13     ACATCAAACAATTATTTAACCGCTTGGCAAACCCTATGGCAAACAAACAATTACTCATTCAAACCCATATCCAAGCCATTTTTAATCTGG
BdM1232pool27     ACATCAAACAATTATTTAACCGCTTGGCAAATCCTATGGCAAACAAACAATTGCTCATTCAAACCCATATCCAAGCCATTTTTAATCTGG
BdM1236pool05     ACATCAAACAATTATTTAACCGCTTGGCAAAYCCTATGGCAAACAAACAATTGCTCATTCAAACCCATATCCAAGCCATTTTTAATCTGG
BdM1239pool05     ACATCAAACAATTATTTAACCGCTTGGCAAACCCTATGGCAAACAAACAATTGCTCATTCAAACCCATATCCAAGCCATTTTTAATCTGG
BdM1240pool05     ACATCAAACAATTATTTAACCGCTTGGCAAACCCTATGGCAAACAAACAATTGCTCATTCAAACCCATATCCAAGCCATTTTTAATCTGG
BdM1241pool05     ACATCAAACAATTATTTAACCGCTTGGCAAACCCTATGGCAAACAAACAATTGCTCATTCAAACCCATATCCAAGCCATTTTTAATCTGG
BdM1242pool05     ACATCAAACAATTATTTAACCGCTTGGCAAANCCTATGGCAAACAAACAATTGCTCATTCAAACCCATATCCAAGCCATTTTTAATCTGG
BdM1242pool27     ACATCAAACAATTATTTAACCGCTTGGCAAAYCCTATGGCAAACAAACAATTGCTCATTCAAACCCATATCCAAGCCATTTTTAATCTGG
BdM1243pool05     ACATCAAACAATTATTTAACCGCTTGGCAAACCCTATGGCAAACAAACAATTGCTCATTCAAACCCATATCCAAGCCATTTTTAATCTGG
BdM1244pool05     ACATCAAACAATTATTTAACCGCTTGGCAAACCCTATGGCAAACAAACAATTGCTCATTCAAACCCATATCCAAGCCATTTTTAATCTGG
BdM1245pool05     ACATCAAACAATTATTTAACCGCTTGGCAAACCCTATGGCAAACAAACAATTGCTCATTCAAACCCATATCCAAGCCATTTTTAATCTGG
BdM1797pool34     ACATCAAACAATTATTTAACCGCTTGGCAAACCCTATGGCAAACAAACAATTACTCATTCAAACCCATATCCAAGCCATTTTTAATCTGG
//                                               *                    *                                     |176|
BdM1012pool13     CGTTTGTTTATTAAATAAAAGTTAAAAACCACTAAGGACACTAAGGATATTTTCAAAGAATTGTTATATCAATATAACACACCTTCAATA
BdM1014pool13     CGTTTGTTTATTAAATAAAAGTTAAAAACCACTAAGGACACTAAGGATATTTTCAAAGAATTGTTATATCAATATAACACACCTTCAATA
BdM1015pool13     CGTTTGTTTATTAAATAAAAGTTAAAAACCACTAAGGACACTAAGGATATTTTCAAAGAATTGTTATATCAATATAACACACCTTCAATA
BdM1019pool13     CGTTTGTTTATTAAATAAAAGTTAAAAACCACTAAGGACACTAAGGATATTTTCAAAGAATTGTTATATCAATATAACACACCTTCAATA
BdM1048pool13     CGTTTGTTTATTAAATAAAAGTTAAAAACCACTAAGGACACTAAGGATATTTTCAAAGAATTGTTATATCAATATAACACACCTTCAATA
BdM1240pool05     CGTTTGTTTATTAAATAAAAGTTAAAAACCACTAAGGACACTAAGGATATTTTYAAAGAATTGTTATATCAATATAACACACCTTCAATA
BdM1243pool05     CGTTTGTTTATTAAATAAAAGTTAAAAACCACTAAGGACACTAAGGATATTTTCAAAGAATTGTTATATCAATATAACACACCTTCAATA
BdM1244pool05     CGTTTGTTTATTAAATAAAAGTTAAAAACCACTAAGGACACTAAGGATATTTTCAAAGAATTGTTATATCAATATAACACACCTTCAATA
BdM1797pool34     CGTTTGTTTATTAAATAAAAGTTAAAAACCACTAAGGACACTAAGGATATTTTCAAAGAATTGTTATATCAATATAACACACCTTCAATA
//                                                                     -                                    |178|
BdM1012pool13     ATAAACTTCACCCGGGGATAGTTCCAGTCCTGTTTGATAATTAATAGCGTTTGACCCAGTTAAGCCAATACACTAAATCCCAGGAAATGT
BdM1014pool13     ATAAACTTCACCCGGGGATAGTTCCAGTCCTGTTTGATAATTAATAGCGTTTGACCCAGTTAAGCCAATACACTAAATCCCAGGAAATGT
BdM1015pool13     ATAAACTTCACCCGGGGATAGTTCCAGTCCTGTTTGATAATTAATAGCGTTTGACCCAGTTAAGCCAATACACTAAATCCCAGGAAATGT
BdM1016pool13     ATAAACTTCACCCGGGGATAGTTCCAGTCCTGTTTGATAATTAATAGCGTTTGACCCAGTTAAGCAAATACACTAAATCCCAGGAAATGT
BdM1019pool13     ATAAACTTCACCCGGGGATAGTTCCAGTCCTGTTTGATAATTAATAGCGTTTGACCCAGTTAAGCCAATACACTAAATCCCAGGAAATGT
BdM1038pool13     ATAAACTTCACCCGGGGATAGTTCCAGTCCTGTTTGATAATTAATAGCGTTTGACCCAGTTAAGCCAATWCACTAAATCCCAGGAAATGT
BdM1041pool13     ATAAACTTCACCCGGGGATAGTTCCAGTCCTGTTTGATAATTAATAGCGTTTGACCCAGTTAAGCCAATACACTAAATCCCAGAAAATGT
BdM1046pool13     ATAAACTTCACCCGGGGATAGTTCCAGTCCTGTTTGATAATTAATAGCGTTTGACCCAGTTAARCCAATWCACTAAATCCCAGGAAATGT
BdM1048pool13     ATAAACTTCACCCGGGGATAGTTCCAGTCCTGTTTGATAATTAATAGCGTTTGACCCAGTTAAGCCAATWCACTAAATCCCAGGAAATGT
BdM1244pool05     ATAAACTTCACCCGGGGATAGTTCCAGTCCTGTTTGATAATTAATAGCGTTTGACCCAGTTAAGCCAATACACTAAATCCCAGGAAATGT
//                                                                               - -   *             -      |181|
BdM1012pool13     CATCATAATATGATGGAATGTCTTCTGAAAAATGAAGGAATGTGGAACGCTGCCTGTAGAACTACCAGGATCATAATTCCAAGCAAAGAA
BdM1013pool13     CATCATAATATGATGGAATGTCTTCTGAAAAATGAAGGAATGTGGAACGCTGCCTGTAGAACTACCAGGATCATAATTCCAAGCAAAGAA
BdM1014pool13     CATCATAATATGATGGAATGTCTTCTGAAAAATGAAGGAATGTGGAACGCTGCCTGTAGAACTACCAGGATCATAATTCCAAGCAAAGAA
BdM1015pool13     CATCATAATATGATGGAATGTCTTCTGAAAAATGAAGGAATGTGGAACGCTGCCTGTAGAACTACCAGGATCATAATTCCAAGCAAAGAA
BdM1016pool13     CATCATAATATGATGGAATGTCTTCTGAAAAATGAAGGAATGTGGAACGCTGCCTGTAGAACTACCAGGATCATAATTCCAAGCAAAGAA
BdM1017pool13     CATCATAATATGATGGAATGTCTTCTGAAAAATGAAGGAATGTGGAACGCTGCCTGTAGAACTACCAGGATCATAATTCCAAGCAAAGAA
BdM1018pool13     CATCATAATATGATGGAATGTCTTCTGAAAAATGAAGGAATGTGGAACGCTGCCTGTAGAACTACCAGGATCATAATTCCAAGCAAAGAA
BdM1019pool13     CATCATAATATGATGGAATGTCTTCTGAAAAATGAAGGAATGTGGAACGCTGCCTGTAGAACTACCAGGATCATAATTCCAAGCAAAGAA
BdM1034pool13     CATCATAATATGATGGAATGTCTTCTGAAAAATGAAGGAATGTGGAACGCTGCCTGTAGAACTACCAGGATCATAATTCCAAGCAAAGAA
BdM1797pool34     CATCACAATATGATGGAATGCCTTCTGAAAAATGAAGGAATGTGGAACGCTGCCTGTAGAACTACCAGGATCATAATTCCAAGCAAAGAA
//                     -              -                                                                     |182|
BdM1012pool13     CACGTTCCCCGGACGGTAAATTGGACGTTTTGGGCCATTTAAATGGCCGGCGCGAAGTCCCGATCTATCGCTTTTAGATAAATTTTATTG
BdM1014pool13     CACGTTCCCCGGACGGTAAATTGGACGTTTTGGGCCATTTAAATGGCCGGCGCGAAGTCCCGATCTATCGCTTTTAGATAAATTTTATTG
BdM1045pool13     CACGTTCCCAGGACGGTAAATTGGACGTTTTGGGCCATTTAAATGGCCGRCGCGAAGTCCCGATCTATCGCTTTTAGATAAATTTTATTG
BdM1046pool13     CACGTTCCCAGGACGGTAAATTGGACGTTTTGGGCCATTTAAATGGCCGGCGCGAAGTCCCGATCTATCGCTTTTAGATAAATTTTATTG
BdM1048pool13     CACGTTCCCAGGACGGTAAATTGGACGTTTTGGGCCATTTAAATGGCCGACGCGAAGTCCCGATCTATCGCTTTTAGATAAATTTTATTG
BdM1797pool34     CACGTTCCCAGGACGGTAAATTGGACGTTTTGGGCCATTT-AATGGCCGGCGCGAAGTCCCGATCTATCGCTTTTAGATACATTTTATTG
//                         *                                       *                              -         |189|
BdM1012pool13     GGCGACCGATGAAAACTTCCAGCCCCCAAGACGCTTAATGTTGGTTATTCTTTTTCCGGAGTTTGCGAGAAATGTTGCGGAAGAATAGCA
BdM1013pool13     GGCGACCGATGAAAACTTCCAGCCCCCAAGACGCTTAATGTTGGTTATTCTTTTTCCGGAGTTTGCGAGAAATGTTGCGGAAGAATAGCA
BdM1013pool27     GGCGACCGATGAAAACTTCCAGCCCCCAAGACGCTTAATGTTGGTTATTCTTTTTCCGGAGTTTGCGAGAAATGTTGCGGAAGAATAGCA
BdM1014pool13     GRCGACCGATGAARACTTCCAGCCCCCAAGACGCTTAATGTTGGTTATTCTTTTTCCGGAGTTTGCGAGAMATGTTGCGGAAGAATAGCA
BdM1015pool13     GRCGACCGATGAARACTTCCAGCCCCCAAGACGCTTAATGTTGGTTATTCTTTTTCYGGAGTTTGCGAGAMATGTTGCGGAAGAATAGCA
BdM1016pool13     GGCSACCGATGAAAACTTCCAGCCCCCAAGACGCTTAATKTTGGTTATTCTTTTTCCGGAGTTTGCGAGAAATGTTGCGGAAGAATAGCA
BdM1017pool27     GGCGACCGATGAAAACTTCCAGCCCCCAAGACGCTTAATGTTGGTTATTCTTTTTCCGGAGTTTGCGAGAAATGTTGCGGAAGAATAGCA
BdM1018pool13     GACGACCGATGAAGACTTCCAGCCCCCAAGACGCTTAATGTTGGTTATTCTTTTTCCGGAGTTTGCGAGACATGTTGCGGAAGAATAGCA
BdM1019pool13     GGCGACCGATGAAAACTTCCAGCCCCCAAGACGCTTAATGTTGGTTATTCTTTTTCCGGAGTTTGCGAGAAATGTTGCGGAAGAATAGCA
BdM1035pool13     GGCGACCGATGAAAACTTCCAGCCCCCAAGACGCTTAATGTTGGTTATTCTTTTTCCGGAGTTTGCGAGAAATGTTGCGGAAGAATAGCA
BdM1035pool27     GGCGACCGATGAAAACTTCCAGCCCCCAAGACGCTTAATGTTGGTTATTCTTTTTCCGGAGTTTGCGAGAAATGTTGCGGAAGAATAGCA
BdM1038pool13     GGCGACCGATGAAAACTTCCAGCCCCCAAGACGCTTAATGTTGGTTATTCTTTTTCCGGAGTTTGCGAGAAATGTTGCGGAAGAATAGCA
BdM1046pool13     GGCGACCGATGAAAACTTCCAGCCCCCAAGACGCTTAATGTTGGTTATTCTTTTTCCGGAGTTTGCGAGAAATGTTGCGGAAGAATAGCA
BdM1048pool13     GGCGACCGATGAAAACTTCCAGCCCCCAAGACGCTTAATGTTGGTTATTCTTTTTCCGGAGTTTGCGAGAAATGTTGCGGAAGAATAGCA
BdM1243pool05     GACGACCGATGAAGACTTCCAGCCCCCAAGACGTTTAATGTTGGTTATTCTTTTTCCGGAGTTTGCGAGACATGTTGCGGAAGAATAGCA
//                 * -         *                   -     -                -             *                   |191|
BdM1012pool13     TCAAAACTCTGAAAAATAA----TTTTTTTTTGTCTTACCTTATTTAACGAATATGTTGCACTTTTGTCGACTGCTATAATAGTTTGACAGCAA
BdM1013pool13     TAAAAACTCTGAAAAATAA----TTTTTTTTTGTCTTACCTTATTTAACGAATATGTTGCACTTTTGTCGACTGCTATAATAGTTTGACAGCAA
BdM1013pool27     TMAAAACTCTGAAAAATAA----TTTTTTTTTGTCTTACCTTATTTAACGAATATGTTGCACTTTTGTCGACTGCTATAATAGTTTGACAGCAA
BdM1018pool13     TCAAAACTCTGAAAAATAA----TTTTTTTTTGTCTTACCTTATTTAACGAATATGTTGCACTTTTGTCGACTGCTATAATAGTTTGACAGCAA
BdM1047pool13     TCAAAACTCTGAAAAATAAAATTTTTCTTTTTGTCTTACCTTATTTAACGAATATGTTGCACTTTTGTCGACTGCTATAATAGTTTGATA----
BdM1797pool34     TCAAAACTCTGAAAAATAAAATTTTTCTTTTTGTCTTWCCTTATTTAACGAATATGTTGCACTTTTGTCGACTGCTATAATAKTTTGATA----
//                 *                        *          -                                            -     *     |192|
BdM1012pool13     AAATTTTAAAATTTATTTACATACTACGTCACATAGGTTTTATATGGTTTAAAATTATGCATAAGCAATATAATGATCAAATTTATACAA
BdM1014pool13     AAATTTTAAAATTTATTTACATACTACGTCACATAGGTTTTATATGGTTTAAAATTATGCATAAGCAATATAATGATCAAATTTATACAA
BdM1017pool13     AAATTTTAAAATTTATTTACATACTACGTCACATAGGTTTTATATGGTTTAAAATTATGCATAAGCAATATAATGATCAAATTTATACAA
BdM1017pool27     AAATTTTAAAATTTATTTACATACTACGTCACATAGGTTTTATATGGTTTAAAATTATGCATAAGCAATATAATGATCAAATTTATACAA
BdM1018pool13     AAATTTTAAAATTTATTTACATACTACGTCACATAGGTTTTATATGGTTTAAAATTATGCATAAGCAATATAATGATCAAATTTATACAA
BdM1019pool13     AAATTTTAAAATTTATTTACATACTACGTCACATAGGTTTTATATGGTTTAAAATTATGCATAAGCAATATAATGATCAAATTTATACAA
BdM1048pool13     AAATTTTAAAATTTATTTACATACTACGTCACATAGGTTTTATATGGTTTAAAATTATGCATAAGCAATATAATGATCAAATTTATACAA
BdM1797pool34     AAATTTTAAAATTTATTTACATACTACGTCACATAGGTTTTATATGGTTTAAAATTATGCATAAGCAATATAATGATCAAATTTATACAA
//                                                                                                          |195|
BdM1012pool13     CGTACTAAAGAACATTAAAGAATGTGAGTTCCGGTGTCGTTGCGGGTTATTATGCCGTGGTCTTTCGGTGAAGTTCCCTGACGTTTCGCC
BdM1013pool13     CGTACTAAAGAACATTAAAGAATGTGAGTTCCGGTGTCGTTGCGGGTTATTATGCCGTGGTCTTTCGGTGAAGTTCCCTGACGTTTCGCC
BdM1013pool27     CGTACTAAAGAACATTAAAGAATGTGAGTTCCGGTGTCGTTGCGGGTTATTATGCCGTGGTCTTTCGGTGAAGTTCCCTGACGTTTCGCC
BdM1014pool13     CGTACTAAAGAACATTAAAGAATGTGAGTTCCGGTGTCGTTGCGGGTTATTATGCCGTGGTCTTTCGGTGAAGTTCCCTGACGTTTCGCC
BdM1015pool13     CGTACTAAAGAACATTAAAGAATGTGAGTTCCGGTGTCGTTGCGGGTTATTATGCCGTGGTCTTTCGGTGAAGTTCCCTGACGTTTCGCC
BdM1016pool13     CGTACTAAAGAACATTAAAGAATGTGAGTTCCGGTGTCGTTGCGGGTTATTATGCCGTGGTCTTTCGGTGAAGTTCCCTGACGTTTCGCC
BdM1017pool13     CGTACTAAAGAACATTAAAGAATGTGAGTTCCGGTGTCGTTGCGGGTTATTATGCCGTGGTCTTTCGGTGAAGTTCCCTGACGTTTCGCC
BdM1019pool13     CGTACTAAAGAACATTAAAGAATGTGAGTTCCGGTGTCGTTGCGGGTTATTATGCCGTGGTCTTTCGGTGAAGTTCCCTGACGTTTCGCC
BdM1027pool13     CGTACTAAAGAACATTAAAGAATGTGAGTTCCGGTGTCATTGCGGGTTATTATGCCATGGTTTTTGGGTGAAGTTCCCTGACGTTTCGCC
BdM1034pool13     CGTACTAAAGAACATTAAAGAATGTGAGTTCCGGTGTCGTTGCGGGTTATTATGCCGTGGTCTTTGGGTGAAGTTCCCTGACGTTTCGCC
BdM1046pool13     CGTACTAAAGAACATTAAAGAATGTGAGTTCCGGTGTCGTTGCGGGTTATTATGCCGTGGTCTTTAGGTGAAGTTCCCTGACGTTTCGCC
BdM1236pool05     CGTACTAAAGAACATTAAAGAATGTGAGTTCCGGTGTCGTTGCGGGTTATTATGCCGTCGTCTTTGGGTGAAGTTCCCTGACGTTTCGCC
BdM1237pool05     CGTACTAAAGAACATTAAAGAATGTGAGTTCCGGTGTCGTTGCGGGTTATTATGCCRTGGTCTTTGGGTGAAGTTCCCTGACGTTTCGCC
BdM1238pool05     CGTACTAAAGAACATTAAAGAATGTGAGTTCCGGTGTCGTTGCGGGTTATTATGCCGTGGTCTTTGGGTGAAGTTCCCTGACGTTTCGCC
BdM1239pool05     CGTACTAAAGAACATTAAAGAATGTGAGTTCCGGTGTCGTTGCGGGTTATTATGCCGTCGTCTTTGGGTGAAGTTCCCTGACGTTTCGCC
BdM1244pool05     CGTACTAAAGAACATTAAAGAATGTGAGTTCCGGTGTCGTTGCGGGTTATTATGCCGTCGTCTTTGGGTGAAGTTCCCTGACGTTTCGCC
BdM1245pool05     CGTACTAAAGAACATTAAAGAATGTGAGTTCCGGTGTCGTTGCGGGTTATTATGCCGTGGTCTTTGGGTGAAGTTCCCTGACGTTTCGCC
BdM1247pool05     CGTACTAAAGAACATTAAAGAATGTGAGTTCCGGTGTCGTTGCGGGTTATTATGCCATGGTCTTTGGGTGAAGTTCCCTGACGTTTCGCC
//                                                      -                 * *  -   *                        |197|
BdM1012pool13     TTTTAAAAGGAAACTCTATTATCTTTCTTTAATTGGTCAACAATAATGATCAATTTATGGCTTTATTGATTTTTGAACTATATTTTAGAT
BdM1015pool13     TTTTAAAAGGAAACTCTATTATCTTTCTTTAATTGGTCAACAATAATGATCAATTTATGGCTTTATTGATTTTTGAACTATATTTTAGAT
BdM1016pool13     TTTTAAAAGGAAACTCTATTATCTTTCTTTAATTGGTCAACAATAATGATCAATTTATGGCTTTATTGATTTTTGAACTATATTTTAGAT
BdM1017pool13     TTTTAAAAGGAAACTCTATTATCTTTCTTTAATTGGTCAACAATAATGATCAATTTATGGCTTTATTGATTTTTGAACTATATTTTAGAT
BdM1019pool13     TTTTAAAAGGAAACTCTATTATCTTTCTTTAATTGGTCAACAATAATGATCAATTTATGGCTTTATTGATTTTTGAACTATATTTTAGAT
BdM1041pool13     TTTTAAAAGGAAACTCTATTATCTTTCTTTAATTGGTCAACAATAATGATCAATTTATGGCTTTATTGATTTTTGAACTATATTTTAGAT
BdM1048pool13     TTTTAAAAGGAAACTCTATTATGTTTCTTTAATTGGTCAACAATAATGATCAATTTATGGCTTTATTGATTTTTGAACTATATTTTAGAT
//                                      -                                                                   |198|
BdM1012pool13     AGAATATTTTAATAGAAAATG-TTTTTTAAAGTAATGATGAATTTCTACAATTCGAATTTTAGCCTAATTTAATAAAATTTTAATTGTAAT
BdM1016pool13     AGAATATTTTAATAGAAAATG-TTTTTTAAAGTAATGATGAATTTCTACAATTCGAATTTTAGCCTAATTTAATAAAATTTTAATTGTAAT
BdM1019pool13     AGAATATTTTAATAGAAAATG-TTTTTTAAAGTAATGATGAATTTCTACAATTCGAATTTTAGCCTAATTTAATAAAATTTTAATTGTAAT
BdM1034pool13     AGAATATTTTAATAGAAAATG-TTTTTTAAAGTAATGATGAATTTCTACAATTCGAATTTTAGCCTAATTTAATAAAATTTTAATTGTAAT
BdM1035pool27     AGAATATTTTAATAGAAAATG-TTTTTTAAAGTAATGATGAATTTCTACAATTCGAATTTTAGCCTAATTTAATAAAATTTTAATTGTAAT
BdM1041pool13     AGAATATTTTAATAGAAAATG-TTTTTTAAAGTAATGATGAATTTCTACAATTCGAATTTTAGCCTAATTTAATAAAATTTTAATTGTAAT
BdM1044pool13     AGAATATTTTAATAGAAAATG-TTTTTTAAAGTAATGATGAATTTCTACAATTCGAATTTTAGCCTAATTTAATAAAATTTTAATTGTAAT
BdM1047pool13     AGAATATTTTAATAGAAAATG-TTTTTTAAAGTAATGATGAATTTCTACAATTCGAATTTTAGCCTAATTTAATAAAATTTTAATTGTAAT
BdM1048pool13     AGAATATTTTAATAGAAAATG-TTTTTTAAAGTAATGATGAATTTCTACAATTCGAATTTTAGCCTAATTTAATAAAATTTTAATTGTAAT
BdM1240pool05     AGAATATTTTAATAGAAAATGTTTTTTTAAAGTAATGATGAATTTCTACAATTCGAATTTTAGCCTAATTTAATAAAATTTTAATTGTAA-
BdM1797pool34     AGAATATTTTAATAGAAAATG-TTTTTTAAAGTAATGATGAATTTCTACAATTCGAATTTTAGCCTAATTTAATAAAATTTTAATTGTAAT
//                                                                                                           |199|
BdM1012pool13     GACCGTACGCTTGTCAGTACTGTGCGAACAGTTTTAGTGAAGAAAATAGTTTGAAGACGCATATTAAAAGGTAAGAAAGAATTTAAATAG
BdM1016pool13     GACCGTACGCTTGTCAGTACTGTGCGAACAGTTTTAGTGAAGAAAATAGTTTGAAGACGCATATTAAAAGGTAAGAAAGAATTTAAATAG
BdM1041pool13     GACCGTACGCTTGTCAGTACTGTGCGAACAGTTTTAGTGAAGAAAATAGTTTGAAGACGCATATTAAAAGGTAAGAAAGAATTTAAATAG
BdM1045pool13     GACCGTACGCTTGTCAGTACTGTGCRAACAGTTTTAGTGAAGAAAATAGTTTGAAGACGCATATTAAAAGGTAAGAAAGAATTTAAATAG
BdM1046pool13     GACCGTACGCTTGTCAGTACTGTGCGAACAGTTTTAGTGAAGAAAATAGTTTGAAGACGCATATTAAAAGGTAAGAAAGAATTTAAATAG
BdM1048pool13     GACCGTACGCTTGTCAGTACTGTGCGAACAGTTTTAGTGAAGAAAATAGTTTGAAGACGCATATTAAAAGGTAAGAAAGAATTTAAATAG
BdM1236pool05     GACCGTACGCTTGTCAGTACTGTGCGAACAGTTTTAGTGAAGAAAATAGTTTGAAGACGCATATTAAAAGGTAAGAAAGAATTTAAATAG
BdM1247pool05     GACCGTACGCTTGTCAGTACTGTGCGAACAGTTTTAGTGAAGAAAATAGTTTGAAGACGCATATTAAAAGGTAAGAAAGGATTTAAATAG
//                                         -                                                     -          |201|
BdM1012pool13     AAATGAGCCTTGGCCTTTTCACTTAAATGTACCAAATTGTTTACACCAGAATGGTCCCCGAAACATAAAATGAATGATTTTTCAGTTCAC
BdM1014pool13     AAATGAGCCTTGGCCTTTTCACTTAAATGTACCAAATTGTTTACACCAGAATCGTCCCCGAAACATAAAATGAATGATTTTTCAGTTCAC
BdM1016pool13     AAATGAGCCTTGGCCTTTTCACTTAAATGTACCAAATTGTTTACACCAGAATCGYCCCCGAAACATAAAATGAATGATTTTTCAGTTCAC
BdM1018pool13     AAATGAGCCTTGGCCTTTTCACTTAAATGTACCAAATTGTTTACACCAGAATCGTCCCCGAAACATAAAATGAATGATTTTTCAGTTCAC
BdM1019pool13     AAATGAGCCTTGGCCTTTTCACTTAAATGTACCAAATTGTTTACACCAGAATCGTCCCCGAAACATAAAATGAATGATTTTTCAGTTCAC
BdM1031pool13     AAATGAGCCTTGGCCTTTTCACTTAAATGTACCAAATTGTTTACACCAGAATTGTCCCCGAAACATAAAATGAATGATTTTTCAGTTCAC
BdM1047pool13     AAATGAGCTTTGGCCTTTTCACTTAAATGTACCAAATTGTTTACACCAGAATCGTCCCCGAAACATAAAATGAATGATTTTTCAGTTCAC
BdM1048pool13     AAATGAGCCTTGGCCTTTTCACTTAAATGTACCAAATTGTTTACACCAGAATYGYCCCCGAAACATAAAATGAATGATTTTTCAGTTCAC
BdM1232pool05     AAATGAGCCWTGGCCTTTTCACTTAAATGTACCAAATTGTTTACACCAGAATCGTCCCCGAAACATAAAATGAATGATTTTTCAGTTCAC
BdM1236pool05     AAATGAGCCTTGGCCTTTTCACTT-AACGTACCAAATTGTTTACACCAGAATCGTCCCCGAGACATAAAATGAATGATTTTTCAGTTCAC
BdM1239pool05     AAATGAGCCTTGGCCTTTTCACTTAAACGTACCAAATTGTTTACACCAGAATCGTCCCCGAAACATAAAATGAATGATTTTTCAGTTCAC
BdM1240pool05     AAATGAGCCTTGGCCTTTTCACTTAAATGTACCAAATTGTTTACACCAGAATCGTCCCCGAAACATAAAATGAATGATTTTTCAGTTCAC
BdM1241pool05     AAATGAGCCATGGCCTTTTCACTTAAATGTACCAAATTGTTTACACCAGAATCGTCCACGAAACATAAAATGAATGCTTTTTCAGTTCAC
BdM1245pool05     AAATGAGCCTTGGCCTTTTCACTTAAATGTACCAAATTGTTTACACCAGAATCGTCCCCGAAACATAAAATGAATGATTTTTCAGTTCAC
//                        -*                 *                        * *  -   -              -             |204|
BdM1012pool13     TATCTGCGTCTCTATACTTTCTGACCGAGGATGAAGGATATAAATAGACGTTCCGAAGGACAGTAATAACAATTCAACGTTAGACACAAA
BdM1013pool13     TATCTGCGTCTCTATACTTTCTGACCGAGGATGAAGGATATAAATAGACGTTCCGAAGGACAGTAATAACAATTCAACGTTAGACACAAA
BdM1017pool27     TATCTGCGTCTCTATACTTTCTGACCGAGGATGAAGGATATAAATAGACGTTCCGAAGGACAGTAATAACAATTCAACGTTAGACACAAA
BdM1018pool13     TATCTGCGTCTCTATACTTTCTGACCGAGGATGAAGGATATAAATAGACGTTCCGAAGGACAGTAATAACAATTCAACGTTAGACACAAA
//                                                                                                          |205|
BdM1012pool13     CAACGAGCTACTAAACATTTCAATCGTAAAAATTTGCATGATATTTTGTAATAGATTTGCTTCGTCACTGTCGCAAGTGAATTGCTTCAC
BdM1018pool13     CAACGAGCTACTAAACATTTCAATCGTAAAAATTTGCATGATATTTTGTAATAGATTTGCTTCGTCACTGTCGCAAGTGAATTGCTTCAC
BdM1044pool13     CAACGAGCTACTAAACATTTCAATCGTAAAAATTTGCATGATATTTTGTAATAGATTTGCTTCGTCACTGTCGCAAGTGAATTGCTTCAC
BdM1046pool13     CAACGAGCTACTAAACATTTCAATCGTAAAAATTTGCATGATATTTTGTAATAGATTTGCTTCGTCACTGTCGCAAGTGAATTGCTTCAC
BdM1048pool13     CAACGAGCTACTAAACATTTCAATCGTAAAAATTTGCATGATATTTTGTAATAGATTTGCTTCGTCACTGTCGCAAGTGAATTGCTTCAC
//                                                                                                          |206|
BdM1012pool13     GCACCAAATGTATTGGCTGTATATTATGGTCATAAGACCAGTGATGATGTATGGATCTGTAATATGGTGGCGTAAGGTGAAACAACGGGC
BdM1014pool13     GCACCAAATGTATTGGCTGTATATTATGGTCATAAGACCAGTGATGATGTATGGATCTGTAATATGGTGGCGTAAGGTGAAACAACGGGC
BdM1015pool13     GCACCAAATGTATTGGCTGTATATTATGGTCATAAGACCAGTGATGATGTATGGATCTGTAATATGGTGGCGTAAGGTGAAACAACGGGC
BdM1016pool13     GCACCAAATGTATTGGCTGTATATTATGGTCATAAGACCAGTGATGATGTATGGATCTGTAATATGGTGGCGTAAGGTGAAACAACGGGC
BdM1019pool13     GCACCAAATGTATTGGCTGTATATTATGGTCATAAGACCAGTGATGATGTATGGATCTGTAATATGGTGGCGTAAGGTGAAACAACGGGC
BdM1031pool13     GCACCAAATGTATTGGCTGTATATTATGGTCATAAGACCAGTGATGATGTATGGATCTGTAATATGGTGGCGTAAGGTGAAACAACGGGC
BdM1040pool27     GCACCAAATGTATTGGCTGTATATTATGGTCATAAGACCAGTGATGATGTATGGATCTGTAATATGGTGGCGTAANGTGAAACAACGGGC
BdM1041pool13     GCACCAAATGTATTGGCTGTATATTATGGTCATAAGACCAGTGATGATGTATGGATCTGTAATATGGTGGCGTAAGGTGAAACAACGGGC
BdM1047pool13     GCACCAAATGTATTGGCTGTATATTATGGTCATAAGACCAGTGATGATGTATKGATCTGTAATATGGTGGCGTAAGGTGAAACAACGGGC
BdM1048pool13     GCACCAAATGTATTGGCTGTATATTATGGTCATAAGACCAGTGATGATGTATGGATCTGTAATATGGTGGCGTAAGGTGAAACAACGGGC
BdM1797pool34     GCACCAAATGTATTGGCTGTATATTATGGTCATAAGACCAGTGATGATGTATGGATCTGTAATATGGTGGCGTAAGGTGAAACAACGGGC
//                                                                    -                                     |207|
BdM1012pool13     ACCGGCGGTGGAAAATTAAGAATAATTTGATTTGCCTCTTGATTTTTTTTATTTTTAAGGTAATTTATTTATTAAACATTTTGGACCCAG
BdM1016pool13     ACCGGCGGTGGAAAATTAAGAATAATTTGATTTGCCTCTTGATTTTTTTTATTTTTAAGGTAATTTATTTATTAAACATTTTGGACCCAG
BdM1017pool27     ACCGGCGGTGGAAAATTAAGAATAATTTGATTTGCCTCTTGATTTTTTTTATTTTTAAGGTAATTTATTTATTAAACATTTTGGACCCAG
BdM1019pool13     ACCGGCGGTGGAAAATTAAGAATAATTTGATTTGCCTCTTGATTTTTTTTATTTTTAAGGTAATTTATTTATTAAACATTTTGGACCCAG
BdM1797pool34     ACCGGCGGTGGAAAATTAAGAATAATTTGATTTGCCTCTTGATTTTTTTTATTTTTAAGGTAATTTATTTATTAAACATTTTGGACCCAG
//                                                                                                          |209|
BdM1012pool13     CTAAGTAATATATCTGATTTTTGTATAGCCCTTATCAAAAGTAACATATTCGTAACTATTCTCGAAGAACAAAAATGCGCTTTTAATTAA
BdM1015pool13     CTAAGTAATATATCTGATTTTTGTATAGCCCTTATCAAAAGTAACATATTCGTAACTATTCTCGAGGAACAAAAATGCGCTTTTAATTAA
BdM1016pool13     CTAAGTAATATATCTGATTTTTGTATAGCCCTTATCAAAAGTAACATATTCGTAACTATTCTCGAGGAACAAAAATGCGCTTTTATTTAA
BdM1040pool13     CTAAGTAATATATCTGATTTTTGTATAGCCCTTATCAAAAGTAACATATTCGTAACTATTCTCGAGGAACAAAAATGCGCTTTTATTTAA
BdM1045pool13     CTAAGTAATATATCTGATTTTTGTATAGCCCTTATCAAAAGTAACATATTCGTAACTATTCTCGAGGAACAAAAATGCGCTTTTATTTAA
BdM1048pool13     CTAAGTAATATATCTGATTTTTGTATAGCCCTTATCAAAAGTAACATATTCGTAACTATTCTCGAGGAACAAAAATGCGCTTTTATTTAA
BdM1236pool05     CTAAGTAATATATCTGATTTTTGTATAGCCCTTGTAAAAAGTAACATATTCGTAACTATTCTTGAGGAACAAAAATGCGCTTTTATTTAA
BdM1797pool34     CTAAGTAATATATCTGATTTTTGTATAGCCCTTATCAAAAGTAACATATTCGTAACTATTCTCGAGGAACAAAAATGCGCTTTTATTTAA
//                                                 - -                          -  -                   *    |210|
BdM1012pool13     TTTTTCAAAATATAACGAATTAAAGTTTGTGGAATTGTGCAGTTTTAATATCACTAACAATTCGTCAAAATTCCCGATTGAATCTTTTAA
BdM1013pool13     TTTTTCAAAATATAACGAATTAAAGTTTGTGGAATTGTGCAGTTTTAATATCACTAACAATTCGTCAAAATTCCCGATTGAATCTTTTAA
BdM1014pool13     TTTTTCAAAATATAACGAATTAAAGTTTGTGGAATTGTGCAGTTTTAATATCACTAACAATTCGTCAAAATTCCCGATTGAATCTTTTAA
BdM1015pool13     TTTTTCAAAATATAACGAATTAAAGTTTGTGGAATTGTGCAGTTTTAATATCACTAACAATTCGTCAAAATTCCCGATTGAATCTTTTAA
BdM1016pool13     TTTTTCAAAATATAACGAATTAAAGTTTGTGGAATTGTGCAGTTTTAATATCACTAACAATTCGTCAAAATTCCCGATTGAATCTTTTAA
BdM1019pool13     TTTTTCAAAATATAACGAATTAAAGTTTGTGGAATTGTGCAGTTTTAATATCACTAACAATTCGTCAAAATTCCCGATTGAATCTTTTAA
//                                                                                                          |211|
BdM1012pool13     TTGAAAAAAGTTTTTGATCTATCTTATCAAATTATAGTTTGGAATGGATTCATCAAAATTCTTGTATTTGTAAATTTGAGGCTCTTTTTA
BdM1014pool13     TTGAAAAAAGTTTTTGATCTATCTTATCAAATTATAGTTTGGAAAGGATTCATCAAAATTCTTGTATTTGTAAATTTGAGGCTCTTTTTT
BdM1019pool13     TTGAAAAAAGTTTTTGATCTATCTTATCAAATTATAGTTTGGAAAGGATTCATCAAAATTCTTGTATTTGTAAATTTGAGGCTCTTTTTT
BdM1035pool27     TTGAAAAAGGTTTTTGATCTATCTTATCAAATTATAGTTTGGAAAGGATTCATCAAAATTCTTGTATTTGTAAATTTGAGGCTCTTTTTT
BdM1046pool13     TTGAAAATGGTTTTTGATCTATCTTATCAAATTATAGTTTGGAAAGGATTCATCAAAATTCTTGTATTTGTAAATTTGAGGCTCTTTTTT
BdM1046pool27     TTGAAAANGGTTTTTGATCTATCTTATCAAATTATAGTTTGGAAAGGATTCATCAAAATTCTTGTATTTGTAAATTTGAGGCTCTTTTTT
BdM1244pool05     TTGGAAAAAGTTTTTGATCTATCTTATCAAATTATAGTTTGGAAAGGATTCATCAAAATTCTTGTATTTGTAAATTTGAGGCTCTTTTTT
BdM1245pool05     TTGGAAAAAGTTTTTGATCTATCTTATCAAATTATAGTTTGGAAAGGATTCATCAAAATTCTTGTATTTGTAAATTTGAGGCTCTTTTTT
//                   *   -*                                   -                                            -|212|
BdM1012pool13     TTATGAGCACTGAAATAGGCAAGAAACCAACCGCAAAATAAGTGGTAGGCCAAGAAAACCCTGAAAAGTATAAAATTTATTAAAGCTGTA
BdM1013pool13     TTATGAGCACTGAAATAGGCAAGAAACCAACCGCAAAATAAGTGGTAGGCCAAGAAAACCCTGAAAAGTATAAAATTTATTAAAGCTGTA
BdM1013pool27     TTATGAGCACTGAAATAGGCAAGAAACCAACCGCAAAATAAGTGGTAGGCCAAGAAAACCCTGAAAAGTATAAAATTTATTAAAGCTGTA
BdM1014pool13     TTATGAGCACTGAAATAGGCAAGAAACCAACCGCAAAATAAGTGGTAGGCCAAGAAAACCCTGAAAAGTATAAAATTTATTAAAGCTGTA
BdM1016pool13     TTATGAGCACTGAAATAGGCAAGAAACCAACCGCAAAATAAGTGGTAGGCCAAGAAAACCCTGAAAAGTATAAAATTTATTAAAGCTGTA
BdM1017pool13     TTATGAGCACTGAAATAGGCAAGAAACCAACCGCAAAATAAGTGGTAGGCCAAGAAAACCCTGAAAAGTATAAAATTTATTAAAGCTGTA
BdM1018pool13     TTATGAGCACTGAAATAGGCAAGAAACCAACCGCAAAATAAGTGGTAGGCCAAGAAAACCCTGAAAAGTATAAAATTTATTAAAGCTGTA
BdM1019pool13     TTATGAGCACTGAAATAGGCAAGAAACCAACCGCAAAATAAGTGGTAGGCCAAGAAAACCCTGAAAAGTATAAAATTTATTAAAGCTGTA
//                                                                                                          |213|
BdM1012pool13     AGCTGAGTAAATACTCAAATATACATATGTCTTGTTTTGATGTTAGTTTGAAAATTAGATTATTGTGAATTGTTTTCAGTAAATAACAGT
BdM1013pool13     AGCTGAGTAAATACTCAAATATACATATGTCTTGTTTTGATGTTAGTTTGAAAATTRGATTATTGTGAATTGTTTTCAGTAAATAACAGT
BdM1014pool13     AGCTGAGTAAATACTCAAATATACATATGTCTTGTTTTGATGTTAGTTTGAAAATTNGATTATTGTGAATTGTTTTCAGTAAATAACAGT
BdM1016pool13     AGCTGAGTAAATACTCAAATATACATATGTCTTGTTTTGATGTTAGTTTGAAAATTAGATTATTGTGAATTGTTTTCAGTAAATAACAGT
BdM1018pool13     AGCTGAGTAAATACTCAAATATACATATGTCTTGTTTTGATGTTAGTTTGAAAATTAGATTATTGTGAATTGTTTTCAGTAAATAACAGT
BdM1019pool13     AGCTGAGTAAATACTCAAATATACATATGTCTTGTTTTGATGTTAGTTTGAAAATTGGATTATTGTGAATTGTTTTCAGTAAATAACAGT
BdM1031pool13     AGCTGAGTAAATACTCAAATATACATATGTCTTGTTTTGATGTTAGTTTGAAAATTAGATTATTGTGAATTGTTTTCAGTAAATAACAGT
BdM1034pool13     AGCTGAGTAAATACTCAAATATACATATGTCTTGTTTTGATGTTAGTTTGAAAATTRGATTATTGTGAATTGTTTTCAGTAAATAAYAGT
BdM1041pool13     AGCTGAGTAAATACTCAAATATACATATGTCTTGTTTTGATGTTAGTTTGAAAATTAGATTATTGTGAATTGTTTTCAGTAAATAATAGT
BdM1046pool13     AGCTGAGTAAATACTCAAATATACATATGTCTTGTTTTGATGTTAGTTTGAAAATTAGATTATTGTGAATTGTTTTCAGTAAATAAYAGT
BdM1048pool13     AGCTGAGTAAATACTCAAATATACATATGTCTTGTTTTGATGTTAGTTTGAAAATTGGATTATTGTGAATTGTTTTCAGTAAATAACAGT
BdM1232pool05     AGCTGAGTAAATACTCAAATATACATATGTCTTGTTTTGATGTTAGTTTGAAAATTAGATTATTGTGAATTGTTTTCAGTAAATAACAG-
BdM1233pool18     AGCTGAGTAAATACTCAAATATACATATGTCTTGTTTTGATGTTAGTTTGAAAATTAGATTATTGTGAATTGTTTTCAGTAAATAACAGT
BdM1236pool05     AGCTGAGTAAATACTCAAATATACATATGTCTTGTTTTGATGTTAGTTTGAAAATTAGATTATTGTGAATTGTTTTCAGTAAATAACAGT
BdM1237pool05     AGCTGAGTAAATACTCAAATATACATANATCTTGTTTTGATGTTAGTTTGAAAATTAAATTATTGNGAATTGTNNTCAGTAGATAACAG-
BdM1238pool05     AGCTGAGTAAATACTCAAATATACATAYATCTTGTTTTGATGTTAGTTTGAAAATTAAATTATWGYGAATTGTKKTCAGTAGATAACAGW
BdM1239pool05     AGCTGAGTAAATACTCAAATATACATATGTCTTGTTTTGATGTTAGTTTGAAAATTAGATTATTGTGAATTGTTTTCAGTAAATAACAGT
BdM1243pool05     AGCTGAGTAAATACTCAAATATACATATGTCTTGTTTTGATGTTAGTTTGAAAATTAGATTATTGTGAATTGTTTTCAGTAAATAACAGT
BdM1244pool05     AGCTGAGTAAATACTCAAATATACATATGTCTTGTTTTGATGTTAGTTTGAAAATTAGATTATTGTGAATTGTTTTCAGTAAATAACAGT
BdM1245pool05     AGCTGAGTAAATACTCAAATATACATATGTCTTGTTTTGATGTTAGTTTGAAAATTAGATTATTGTGAATTGTTTTCAGTAAATAACAGT
BdM1247pool05     AGCTGAGTAAATACTCAAATATACATATATCTTGTTTTGATGTTAGTTTGAAAATTAAATTATTGTGAATTGTGGTCAGTAGATAACAGA
BdM1247pool27     AGCTGAGTAAATACTCAAATATACATATATCTTGTTTTGATGTTAGTTTGAAAATTAAATTATTGTGAATTGTGGTCAGTAGATAACAGA
//                                           -*                           **     - -       **      *    *  *|214|
BdM1012pool13     ATCTATATTTGCAATACAATTTTAGAAAGTGCTATTAAATTAGCAATTAGGAAAATTTTTCAGATAAAAAACGTCTTTCAAACTAACAAA
BdM1014pool13     ATCTATATTTGCAATACAATTTTAGAAAGTGCTATTAAATTAGCAATTAGGAAAATTTTTCAGATAAAAAACGTCTTTCAAACTAACAAA
BdM1015pool13     ATCTATATTTGCAATACAATTTTAGAAAGTGCTATTAAATTAGCAATTAGGAAAATTTTTCAGATAAAAAACGTCTTTCAAACTAACAAA
BdM1016pool13     ATCTATATTTGCAATACAATTTTAGAAAGTGCTATTAAATTAGCAATTAGGAAAATTTTTCAGATAAAAAACGTCTTTCAAACTAACAAA
BdM1018pool13     ATCTATATTTGCAATACAATTTTAGAAAGTGCTATTAAATTAGCAATTAGGAAAATTTTTCAGATAAAAAACGTCTTTCAAACTAACAAA
BdM1019pool13     ATCTATATTTGCAATACAATTTTAGAAAGTGCTATTAAATTAGCAATTAGGAAAATTTTTCAGATAAAAAACGTCTTTCAAACTAACAAA
BdM1031pool13     ATCTATATTTGCAATACAATTTTAGAAAGTGCTATTAAATTAGCARTTAGGAAAATTTTTCAGATAAAAAACGTCTTTCAAACTAACAAA
BdM1034pool13     ATCTATATTTGCAATACAATTTTAGAAAGTGCTATTAAATTAGCAATTAGGAAAATTTTTCAGATAAAAAACGTCTTTCAAACTAACAAA
BdM1035pool27     ATCTATATTTGCAATACAATTTTAGAAAGTGCTATTAAATTAGCAATTAGGAAAATTTTTCAGATAAAAAACGTCTTTCAAACTAACAAA
BdM1041pool13     ATCTATATTTGCAATACAATTTTAGAAAGTGCTATTAAATTAGCAATTAGGAAAATTTTTCAGATAAAAAACGTCTTTCAAACTAACAAA
BdM1044pool13     ATCTATATTTGCAATACAATTTTAGAAAGTGCTATTAAATTAGCAATTAGGAAAATTTTTCAGATAAAAAACGTCTTTCAAACTAACAAA
BdM1045pool13     ATCTATATTTGCAATACAATTTTAGAAAGTGCTATTAAATTAGCAATTAGGAAAATTTTTCAGATAAAAAACGTCTTTCAAACTAACAAA
BdM1046pool13     ATCTATATTTGYAATACAATTTTAGAAAGTGCTATTAAATTAGCAATTAGGAAMATTTTTCAGATAAAAAACGTCTTTCAAACTAACAAA
BdM1046pool27     ATCTATATTTGNAATACAATTTTAGAAAGTGCTATTAAATTAGCAATTAGGAANATTTTTCAGATAAAAAACGTCTTTCAAACTAACAAA
BdM1047pool13     ATCTATATTTGCAATACAATTTTAGAAAGTGCTATTAAATTAGCAATTAGGAAAATTTTTCAGATAAAAAACGTCTTTCAAACTAACAAA
BdM1048pool13     ATCTATATTTGCAATACAATTTTAGAAAGTGCTATTAAATTAGCAATTAGGAAMATTTTTCAGATAAAAAACGTCTTTCAAACTAACAAA
BdM1232pool27     ATCTATATTTGCAATACAATTTTAGAAAGTGCTATTAAAKTAGCAATTAGGAAAATTTTTCAGATAAAAAACGTCTTTMAAACTAACAAA
BdM1235pool05     ATCTATATTTGCAATACAATTTTAGAAAGTGCTATTAAAGTAGCAATTAGGAAAATTTTTCAGATAAAAAACGTCTTTAAAACTAACAAA
BdM1236pool05     ATCTATATTTGCAATACAATTTTAGAAAGTGCTATTAAATTAGCAATTAGGAAAATTTTTCAGATAAAAAACGTCTTTCAAACTAACAAA
BdM1244pool05     ATCTATATTTGCAATACAATTTTAGAAAGTGCTATTAAAKTAGCAATTAGGAAAATTTTTCAGATAAAAAACGTCTTTMAAACTAACAAA
BdM1245pool05     ATCTATATTTGCAATACAATTTTAGAAAGTGCTATTAAATTAGCAATTAGGAAAATTTTTCAGATAAAAAACGTCTTTAAAACTAACAAA
BdM1797pool34     ATCTATATTTGCAATACAATTTTAGAAAGTGCTATTAAATTAGCAATTAGGAAAATTTTTCAGATAAAAAACGTCTTTCAAACTAACAAA
//                           -                           *     -       *                        *           |215|
BdM1012pool13     TTACTTTCTCACTGGCTACATCGGTGGTATTATAAGCGTTCCAAAGCAGGTTCCAATCCTCGCGGCTATTTCCATAGCGCAAAGCGTTAC
BdM1013pool13     TTACTTTCTCACTGGCTACATCGGTGGTATTATAAGCGTTCCAAAGCAGGTTCCAATCCTCGCGGCTATTTCCATAGCGCAAAGCGTTAC
BdM1013pool27     TTACTTTCTCACTGGCTACATCGGTGGTATTATAAGCGTTCCAAAGCAGGTTCCAATCCTCGCGGCTATTTCCATAGCGCAAAGCGTTAC
BdM1014pool13     TTACTTTCTCACTGGCTACATCGGTGGTATTATAAGCGTTCCAAAGCAGGTTCCAATCCTCGCGGCTATTTCCATAGCGCAAAGCGTTAC
BdM1015pool13     TTACTTTCTCACTGGCTACATCGGTGGTATTATAAGCGTTCCAAAGCAGGTTCCAATCCTCGCGGCTATTTCCATAGCGCAAAGCGTTAC
BdM1016pool13     TTACTTTCTCACTGGCTACATCGGTGGTATTATAAGCGTTCCAAAGCAGGTTCCAATCCTCGCGGCTATTTCCATAGCGCAAAGCGTTAC
BdM1017pool27     TTACTTTCTCACTNGCTACATCGGTGGTATTATAAGCGTTCCAAAGCAGGTTCCAATCCTCGCGGCTATTTCCATAGCGCAAAGCGTTAC
BdM1018pool13     TTACTTTCTCACTGGCTACATCGGTGGTATTATAAGCGTTCCAAAGCAGGTTCCAATCCTCGCGGCTATTTCCATAGCGCAAAGCGTTAC
BdM1048pool13     TTACTTTCTCACTGGCTACATCGGTGGTATTATAAGCGTTCCAAAGCAGGTTCCAATCCTCGCGGCTATTTCCATAGCGCAAAGCGTTAC
//                                                                                                          |217|
BdM1012pool13     TATTTTTAAAAAGATTAACAAGAGCTAAAGTATACCATAAGGTTGAAAAATTGGACATCAATAGACTAAGAGACCAGAATACTTGTCAAA
BdM1013pool13     TATTTTTAAAAAGATTAACAAGAGCTAAAGTATACCATAAGGTTGAAAAATTGGACATCAATAGACTAAGAGACCAGAATACTTGTCAAA
BdM1013pool27     TATTTTTAAAAAGATTAACAAGAGCTAAAGTATACCATAAGGTTGAAAAATTGGACATCAATAGACTAAGAGACCAGAATACTTGTCAAA
BdM1014pool13     TATTTTTAAAAAGATTAACAAGAGCTAAAGTATACCATAAGGTTGAAAAATTGGACATCAATAGACTAAGAGACCAGAATACTTGTCAAA
BdM1015pool13     TATTTTTAAAAAGATTAACAAGAGCTAAAGTATACCATAAGGTTGAAAAATTGGACATCAATAGACTAAGAGACCAGAATACTTGTCAAA
BdM1018pool13     TATTTTTAAAAAGATTAACAAGAGCTAAAGTATACCATAAGGTTGAAAAATTGGACATCAATAGACTAAGAGACCAGAATACTTGTCAAA
BdM1019pool13     TATTTTTAAAAAGATTAACAAGAGCTAAAGTATACCATAAGGTTGAAAAATTGGACATCAATAGACTAAGAGACCAGAATACTTGTCAAA
//                                                                                                          |218|
BdM1012pool13     TGTCTACGTATTCTTGCACATAAATTTAAAAAAGTGCGAAAATCTTATGAGTTAAAAGTACACAACAAAGCAAGTAGATTTAACGACATT
BdM1014pool13     TGTCTACGTATTCTTGCACATAAATTTAAAAAAGTGCGAAAATCTTATGAGTTAAAAGTACACAACAAAGCAAGTAGATTTAACGACATT
BdM1016pool13     TGTCTACGTATTCTTGCACATAAATTTAAAAAAGTGCGAAAATCTTATGAGTTAAAAGTACACAACAAAGCAAGTAGATTTAACGACATT
BdM1018pool13     TGTCTACGTATTCTTGCACATAAATTTAAAAAAGTGCGAAAATCTTATGAGTTAAAAGTACACAACAAAGCAAGTAGATTTAACGACATT
BdM1019pool13     TGTCTACGTATTCTTGCACATAAATTTAAAAAAGTGCGAAAATCTTATGAGTTAAAAGTACACAACAAAGCAAGTAGATTTAACGACATT
BdM1034pool13     TGTCTACGTATTCTTGCACATAAATTAAAAAAAGTGCGAAAATCTTATGAGTTAAAAGTCCACAACAAAGCAAGTAGATTTAACGACATT
BdM1041pool13     TGTCTACGTATTCTTGCACATAAATTAAAAAAAGTGCGAAAATCTTATRAGTTAAAAGTMCACAACAAAGCAAGTAGATTTAACGACATT
BdM1044pool13     TGTCTACGTATTCTTGCACATAAATT-AAAAAAGTGCGAAAATCTTATGAGTTAAAAGTACACAACAAAGCAAGTAGATTTAACGACATT
BdM1048pool13     TGTCTACGTATTCTTGCACATAAATTAAAAAAAGTGCGAAAATCTTATGAGTTAAAAGTACACAACAAAGCAAGTAGATTTAACGACATT
BdM1241pool05     TGTCTACGTATTCTTGCACATAAATTAAAAAAAGTGCGAAAATCTTATGAGTTAAAAGTCCACAACAAAGCAAGTAGATTTAACGACATT
//                                          *                     -          *                              |221|
BdM1012pool13     TGCCATTTGTTGCTCATTACAATTCCACACTATAAAAATGTCATCAACCTATGTCATCCTATAAACTATCAAAAACTCTCCAAACTCACC---
BdM1017pool27     TGCCATTTGTTGCTCATTACAATTCCACACTATAAAAATGTCATCAACCTATGTCATCCTATAAACTATCAAAAACTCTCCAAACTCACC---
BdM1019pool13     TGCCATTTGTTGCTCATTACAATTCCACACTATAAAAATGTCATCAACCTATGTCATCCTATAAACTATCAAAAACTCTCCAAACTCACC---
BdM1023pool27     CGCTATTTGTTGTTCATTACCATTTCACACTATAAAAATGTCATCAACATAT---CTCCTATAGACTGTCAATAACTCTCCAAATTCACCCCT
BdM1028pool13     CGCTATTTGTTGTTCATTACCATTTCACACTATAAAAATGTCATCAACATAT---CTCCTATAGACTGTCAATAACTCTCCAAATTCACCCCT
BdM1043pool13     CGCYATTTGTTGTTCAKTACCATTYCACACTATAAAAATGTCATCAACATAT---CTMCTATARACWGTCAAWAACTCTCCAAAYTCACCCCT
BdM1238pool05     CGCCATTTGTTCTTCATTACCATTCCACACTATAAGAATGTCATCAACATAT---CTCCTATAACCTGTCAAAAACTCTCCAAACTCACCCCT
BdM1239pool05     TGCCATTTGTTGCTCATTACAATTCCACACTATAAAAATGTCATCAACCTATGTCATCCTATAAACTATCAAAAACTCTCCAAACTCACC---
BdM1240pool05     TGCCATTTGTTGCTCATTACAATTCCACACTATAAAAATGTCATCAACCTATGTCATCCTATAAACTGTCAAAAACTCTCCAAACTCACC---
BdM1799pool34     CGCYATTTGTTGTTCAKTACCATTYCACACTATAAAAATGTCATCAACATAT---CTMCTATARACWGTCAAWAACTCTCCAAAYTCACCCCT
//                *  *       -*   *   *   *          -            *      * *     *- **    *           *        |222|
BdM1012pool13     GGCTTTCATATTCATTTTCATGTGTTGGCTTCCTCTGATCTGGTTACATACGCATGAAAAACTTCTTCTGATGGGTTATGTTGAGTTATG
BdM1013pool13     GGCTTTCATATTCATTTTCATGTGTTGGCTTCCTCTGATCTGGTTACATACGCATGAAAAACTTCTTCTGATGGGTTATGTTGAGTTATG
BdM1013pool27     GGCTTTCATATTCATTTTCATGTGTTGGCTTCCTCTGATCTGGTTACATACGCATGAAAAACTTCTTCTGATGGGTTATGTTGAGTTATG
BdM1014pool13     GGCTTTCATATTCATTTTCATGTGTTGGCTTCCTCTGATCTGGTTACATACGCATGAAAAACTTCTTCTGATGGGTTATGTTGAGTTATG
BdM1015pool13     GGCTTTCATATTCATTTTCATGTGTTGGCTTCCTCTGATCTGGTTACATACGCATGAAAAACTTCTTCTGATGGGTTATGTTGAGTTATG
BdM1016pool13     GGCTTTCATATTCATTTTCATGTGTTGGCTTCCTCTGATCTGGTTACATACGCATGAAAAACTTCTTCTGATGGGTTATGTTGAGTTATG
BdM1018pool13     GGCTTTCATATTCATTTTCATGTGTTGGCTTCCTCTGATCTGGTTACATACGCATGAAAAACTTCTTCTGATGGGTTATGTTGAGTTATG
BdM1019pool13     GGCTTTCATATTCATTTTCATGTGTTGGCTTCCTCTGATCTGGTTACATACGCATGAAAAACTTCTTCTGATGGGTTATGTTGAGTTATG
BdM1048pool13     GGCTTTCATATTCATTTTCATGTGTTGGCTTCCTCTGATCTGGTTACATACGCATGAAAAACTTCTTCTGATGGGTTATGTTGAGTTATG
BdM1236pool05     GACTTTCATATTCATTTTCATGTGTTGGCTTCCTCTGATCTGGTTACATACGCATGAAAAACTTCTTCTGATGGGTTATGTTGAGTTATG
BdM1244pool05     GACTTTCATATTCATTTTCATGTGTTGGCTTCCTCTGATCTGGTTACATACGCATGAAAAACTTCTTCTGATGGGTTATGTTGAGTTATG
//                 *                                                                                        |223|
BdM1012pool13     ACTGAGCCAGTATTCCACGTTACATTGTGCTTAGGGAATGAACCTAACAAATTGAAAAATTTGAGAATAATAAAAAAATATCTTCGTGTT
BdM1013pool13     ACTGAGCCAGTATTCCACGTTACATTGTGCTTAGGGAATGAACCTAACAAATTGAAAAATTTGAGAATAATAAAAAAATATCTTCGTGTT
BdM1016pool13     ACTGAGCCAGTATTCCACGTTACATTGTGCTTAGGGAATGAACCTAACAAATTGAAAAATTTGAGAATAATAAAAAAATATCTTCGTGTT
BdM1031pool13     ACTGAGCCAGTATTCCACGTTACATTGTGCTTAGGGAATGAACCTAACAAATTGAAAAATTTGAGAATAATAAAAAAATATCTTCGTGTT
BdM1236pool05     ACTGAGCCAGTATTCCACGTTACNTTGTGCTTAGGGAATGAACCTAACAAANTGAAAAATTTGAGAATAATAAAAAAATATCTTCGTGTT
//                                                                                                          |224|
BdM1012pool13     TGTGTTGAAAGATCATACAAAATCGAAGACGAATCTATTTCCACTGAACAGTTGGCTTATACTCGTATATTAGAAGATTTTGCTTTTAAT------
BdM1017pool13     TGTGTTGAAAGATCATACAAAATCGAAGACGAATCTATTTCCACTGAACAGTTGGCTTATACTCGTATATTAGAAGATTTTGCTTTTAAT------
BdM1027pool13     TGTGATGAACGATCATACAAAATCGAAGACGACTCTATTTCAACTGAACAGTTGGCTCA------CATATTAGAAGATTTCACTTTTAATATGAGG
BdM1046pool27     TGTGTTGAAAGATCATACAAAATCGAAGACGAATCTATTTCCACTGAACAGTTGGCTTA------TATATTAGAAGATTTTGCTTTTAATATAAAG
BdM1235pool05     TGTGTTGAAAGATCATACAAAATCGAAGACGAATCTATTTCCACTGAACAGTTGGCTTA------TATATTAGAAGATTTTGCTTTTAATATAAAG
BdM1241pool05     TGTGTTGAAAGATCATACAAAATMGAAGACGAATCTATTTCCACTGAACAGTTGGCTTA------TATATTAGAAGAWTTTGCTTTTAATATAAAG
BdM1243pool05     TGTGWTGAAAGATCATACAAAATCGAAGACGAATCTATWTCSACTGAACAGTTGSCTYA------TATATTAGAAGATTTYGCTTTTAATATRAAR
BdM1244pool05     TGTGWTGAAAGATCATACAAAATCGAAGACGAATCTATWTCSACTGAACAGTTGSCTYA------TATATTAGAAGATTTYGCTTTTAATATRAAR
//                    *    -             -        -     *  *            *  *       -           -  *-          * -*|225|
BdM1012pool13     AAGTAGGTATGTTGAATGTCAACATTCGCCGGTGTAAGTGGGAAATAATGATATTATACAAGTATTTCTGACATACACCAAACAATTTGA
BdM1031pool13     AAGTAGGTATGTTGAATGTCAACATTCGCCGGTGTAAGTGAGAAATAATGATATTATACAAGTATTTCTGACATACACCAAACAATTTG-
BdM1035pool13     AAGTAGGTATGTTGAATGTCAACATTCGCCGGTGTAAGTGGGAAATAATGATATTATACAAGTATTTCTGACATACACCAAACAATTTGA
BdM1041pool13     AAGTAGGTATGTTGAATGTCAACATTCGCCAGTGTAAGTGGGAAATAATGATATTATACAAGTATTTCTGATATACACCAAACAATTTGG
BdM1046pool13     AAGTAGGTATGTTGAATGTCAACATTCGCCRGTGTAAGTGGGAAATAATGATATTATACAAGTATTTCTGAYATACMCCAAACAATTTGR
BdM1048pool13     AAGTAGGTATGTTGAATGTCAACATTCGCCGGTGTAAGTGGGAAATAATGATATTATACAAGTATTTCTGACATACACCAAACAATTTGA
BdM1235pool05     AAGTAGGTATGTTGAATGTCAACATTCRCCGGTRTAAGTGGGAAATAATGATATTATACAAGTATTTCTGACATACACCAAAAAATTTGG
BdM1236pool05     AAGTAGGTATGTTGAATGTCAACATTCRCCGGTGTAAGTGGGAAATAATGATATTATACAAGTATTTCTGACATACACCAAAAAATTTGG
BdM1244pool05     AAGTAGGTATGTTGAATGTCAACATTCGCCGGTGTAAGTGGGAAATAATGATATTATACAAGTATTTCTGACATACACCAAAAAAWTTGG
BdM1245pool05     AAGTAGGTATGTTGAATGTCAACATTCGCCGGTGTAAGTGGGAAATAATGATATTATACAAGTATTTCTGACATACACCAAAAAANTTGG
//                                           *  *  -      -                              *    -     *  -   *|232|
BdM1012pool13     CTACTACAAATAGGATTGGAGATACTCATATCGTTCCTAATGACACTCTTCAGATACAGCTTAGCCTGGAACCACGTCTCCACTAATTGG
BdM1019pool13     CTACTACAAATAGGATTGGAGATACTCATATCGTTCCTAATGACACTCTTCAGATACAGCTTAGCCTGGAACCACGTCTCCACTAATTGG
BdM1034pool13     CTACTACAAATAGGATTGGASATACTCATATCGTTCCTAATGACACTCTTCAGATACAGCTTAGCCTGGAACCACGTCTCCACTAATTGG
BdM1035pool27     CTACTACAAATAGGATTGGASATACTCATATCGTTCCTAATGACACTCTTCAGATACAGYTTAGCCTGGAACCACGTCTCCACTAATTGG
BdM1041pool13     CTACTACAAATAGGATTGGAGATACTCATATCGTTCCTAATGACACTCTTCAGATACAGCTTAGCCTGGAACCACGTCTCCACTAATTGG
BdM1045pool13     CTACTACAAATAGGATTGGACATACTCATATCGTTCCTAATGACACTCTTCAGATACAGCTTAGCCTGGAACCACGTCTCCACTAATTGG
BdM1046pool13     CTACTACAAATAGGATTGGAGATACTCATATCGTTCCTAATGACACTCTTCAGATACAGCTTAGCCTGGAACCACGTCTCCACTAATTGG
//                                    *                                      -                              |233|
BdM1012pool13     TGAGCAGTATGAACAGAGATAAAAGTATCTAAAATTCTACTTTCTATAACATCAAAGTTTAAGAATATTTTATCGATGCATGAAGAG
BdM1013pool13     TGAGCAGTATGAACAGAGATAAAAGTATCTAAAATTCTACTTTCTATAACATCAAAGTTTAAGAATATTTTATCGATGCATGAAGAG
BdM1016pool13     TGAGCAGTATGAACAGAGATAAAAGTATCTAAAATTCTACTTTCTATAACATCAAAGTTTAAGAATATTTTATCGATGCATGAAGAG
BdM1018pool13     TGAGCAGTATGAACAGAGATAAAAGTATCTAAAATTCTACTTTCTATAACATCAAAGTTTAAGAATATTTTATCGATGCATGAAGAG
BdM1034pool13     TGAGCAGTATGAACAGAGATAAAAGTATCTAAAATTCTACTTTCTATAACATTAAAGTTTAGGAATATTTTATCGATGCATGAAGAG
BdM1035pool27     TGAGCAGTATGAACAGAGATAAAAGTATCTAAAATTCTACTTTCTATAACATCAAAGTTTAAGAATATTTTATCGATGCATGAAGAG
BdM1038pool13     TGAGCAGTATGAACAGAGATAAAAGTATCTAAAATTCTACTTTCTATAACATTAAAGTTTAGGAATATTTTATCGATGCATGAAGAG
BdM1045pool13     TGAGCAGTATGAACAGAGATAAAAGTATCTAAAATTCTACTTTCTATAACATYAAAGTTTARGAATATTTTATCGATGCATGAAGAG
BdM1046pool13     TGAGCAGTATGAACAGAGATAAAAGTATCTAAAATTCTACTTTCTATAACATTAAAGTTTAGGAATATTTTATCGATGCATGAAGAG
BdM1048pool13     TGAGCAGTATGAACAGAGATAAAAGTATCTAAAATTCTACTTTCTATAACATCAAAGTTTAAGAATATTTTATCGATGCATGAAGAG
BdM1240pool05     TGAGCAGTATGAACAGAGATAGAAGTATCTAAAATNCTACTTTCTATAACATCAAAGTTTAAGAATATTTTATCGATGCATGAAGAG
BdM1244pool05     TGAGCAGTATGAACAGAGATAGAAGTATCTAAAATTCTACTTTCTATAACATCAAAGTTTAAGAATATTTTATCGATGCATGAAGAG
//                                     *                              *        *                         |237|
BdM1012pool13     CTTTACCCCATAAACATCACAATCACTTTTTTAATTTTGACCTCCGTTCCCCTCCCTACGGATTCTGTTTACTCCTATCAACTTAATAAC
BdM1013pool13     CTTTACCCCATAAACATCACAATCACTTTTTTAATTTTGACCTCCGTTCCCCTCCCTACGGATTCTGTTTACTCCTATCAACTTAATAAC
BdM1013pool27     CTTTACCCCATAAACATCACAATCACTTTTTTAATTTTGACCTCCGTTCCCCTCCCTACGGATTCTGTTTACTCCTATCAACTTAATAAC
BdM1014pool13     CTTTACCCCATAAACATCACAATCACTTTTTTAATTTTGACCTCCGTTCCCCTCCCTACGGATTCTGTTTACTCCTATCAACTTAATAAC
BdM1019pool13     CTTTACCCCATAAACATCACAATCACTTTTTTAATTTTGACCTCCGTTCCCCTCCCTACGGATTCTGTTTACTCCTATCAACTTAATAAC
BdM1045pool13     CTTTACCCCATAAACATCACAATCACTTTTTTAATTTTGACCTCCGTTCCCCTCCCTACGGATTCTGTTTACTCCTATCAACTTAATAAC
BdM1047pool13     CTTTACCCCATAAACATCACAATCACTTTTTTAATTTTGACCTCCGTTCCCCTCCCTACGGATTCTGTTTACTCCTATCAACTTAATAAC
BdM1048pool13     CTTTACCCCATAAACATCACAATCACTTTTTTAATTTTGACCTCCGTTCCCCTCCCTACGGATTCTGTTTACTCCTATCAACTTAATAAC
BdM1797pool34     CTTTACCCCATAAACATCACAATCACTTTTTTAATTTTGACCTCCGTTCCCCTCCCTACGGATTCTGTTTACTCCTATCAACTTAATAAC
//                                                                                                          |243|
BdM1012pool13     TTAGAATTTGAACCCTTAGAAATGTTCGAATAGAAATGACAGGTCAAGGTTAAACAGAAGGTACAGAAGATAAAAGATAAAGGTATAAAA
BdM1016pool13     TTAGAATTTGAACCCTTAAAAATGTTCGAATAGAAATGACAGGTCAAGGTTAAACAGAAGGTACAGAAGATAAAAGATAAAGGTATAAAA
BdM1019pool13     TTAGAATTTGAACCCTTAGAAATGTTCGAATAGAAATGACAGGTCAAGGTTAAACAGAAGGTACAGAAGATAAAAGATAAAGGTATAAAA
BdM1044pool13     TTWGRAWTTGAACCCTTASAAATGTTCRAATAGAAATGACAGGTCAAGGTTAAACAGAARRTACAGAAGATAAAAGATAAAGGTATAAAA
//                  - - -           -        -                               --                             |246|
BdM1012pool13     GAAAAACGTATTGAAGCTTGCGATGAACAAACTCCAGAGGGTCTACAGAAAAAATGTTTTTATTGTTGTCTTATGAACTTGCTTGAAATG
BdM1016pool13     GAAAAACGTATTGAAGCTTGCGATGAATAAACTCCAGAGGGTCTACAGAAAAAATGTTTTTATTGTTGTCTTATGAACTTGCTTGAAATG
BdM1035pool27     GAAAAACGTATTGAAGCTTGCGATGAACAAACTCCAGAGGGTCTACAGAAAAAATGTTTTTATTGTTGTCTTATGAACTTGCTTGAAATG
BdM1038pool13     GAAAAACGTATYGAAGCTTGCGATGAAYAAACTCCAGAGGGTCTACAGAAAAAATGTTTTTATTGTTGTCTTATGAACTTGCTTGAAATG
BdM1045pool13     GAAAAACGTATTGAAGCTTGCGATGAACAAACTCCAGAGGGTCTACAGAAAAAATGTTTTTATTGTTGTCTTATGAACTTGCTTGAAATG
BdM1046pool13     GAAAAACGTATTGAAGCTTGCGATGAACAAACTCCAGAGGGTCTACAGAAAAAATGTTTTTATTGTTGTCTTATGAACTTGCTTGAAATG
BdM1046pool27     GAAAAACGTATTGAAGCTTGCGATGAACAAACTCCAGAGGGTCTACAGAAAAAATGTTTTTATTGTTGTCTTATGAACTTGCTTGAAATG
BdM1047pool13     GAAAAACGTATTGAAGCTTGCGATGAACAAACTCCAGAGGGTCTACAGAAAAAATGTTTTTATTGTTGTCTTATGAACTTGCTTGAAATG
BdM1048pool13     GAAAAACGTATTGAAGCTTGCGATGAACAAACTCCAGAGGGTCTACAGAAAAAATGTTTTTATTGTTGTCTTATGAACTTGCTTGAAATG
BdM1797pool34     GAAAAACGTATNGAAGCTTGCGATGAANAAACTCCAGAGGGTCTACAGAAAAAATGNTTTTATTGTTGTCTTATGAACTTGCTTGAAATG
//                           -               *                                                              |247|
BdM1012pool13     CGTAAAATGAAGTTGCTAATAGTGTCGATGTATAGGAGTTTTTTTGATCAAATTTCGTAACTATTTCTAATTTGGTACAACTTAAAAGAT
BdM1014pool13     CGTAAAATGAAGTTGCTAATAGTGTCGATGTATAGGAGTTTTTTTGATCAAATTTCGTAACTATTTCTAATTTGGTACAACTTAAAAGAT
BdM1015pool13     CGTAAAATGAAGTTGCTAATAGTGTCGATGTATAGGAGTTTTTTTGATCAAATTTCGTAACTATTTCTAATTTGGTACAACTTAAAAGAT
BdM1016pool13     CGTAAAATGAAGTTGCTAATAGTGTCGATGTATAGGAGTTTTTTTGATCAAATTTCGTAACTATTTCTAATTTGGTACAACTTAAAAGAT
BdM1019pool13     CGTAAAATGAAGTTGCTAATAGTGTCGATGTATAGGAGTTTTTTTGATCAAATTTCGTAACTATTTCTAATTTGGTACAACTTAAAAGAT
BdM1034pool13     CGTAAAATGAAGTTGCTAATAGTGTCGATGTATAGGAGTTTTTTTGATCAAATTTCGTAACTATCTCTAATTTGGTACAACTTAAAAGAT
//                                                                                -                         |250|
BdM1012pool13     ACACGTTTGGTAGTTCCTTTGCTGTAAAATGCAGAAAGCGGTTGTGTTCGACTCGACACCATCATGAGGTCCTTCCTCAACTCATAGACT
BdM1014pool13     ACACGTTTGGTAGTTCCTTTGCTGTAAAATGCAGAAAGCGGTTGTGTTCGACTCGACACCATCATGAGGTCCTTCCTCAACTCATAGACT
BdM1015pool13     ACACGTTTGGTAGTTCCTTTGCTGTAAAATGCAGAAAGCGGTTGTGTTCGACTCGACACCATCATGAGGTCCTTCCTCAACTCATAGACT
BdM1016pool13     ACACGTTTGGTAGTTCCTTTGCTGTAAAATGCAGAAAGCGGTTGTGTTCGACTCGACACCATCATGAGGTCCTTCCTCAACTCATAGACT
BdM1019pool13     ACACGTTTGGTAGTTCCTTTGCTGTAAAATGCAGAAAGCGGTTGTGTTCGACTCGACACCATCATGAGGTCCTTCCTCAACTCATAGACT
BdM1031pool13     ACACGTTTGGTAGTTCCTTTGCTGTAAAATGCAGAAAGCGGTTGTGTTCGACTCGACACCATCATGAGGTCCTTCCTCAACTCATAGACT
BdM1034pool13     ACACGTTTGGTAGTTCCTTTGCTGTAAAATGCAGAAAGCGGTTGTGTTCGACTCGACACCATCATGAGGTCCTTCCTCAACTCATAGACT
BdM1041pool13     ACACGTTTGGTAGTTCCTTTGCTGTAAAATGCAGAAAGCGGTTGTGTTCGACTCGACACCATTATGAGGTCCTTCCTCAACTCATAGACT
BdM1044pool13     ACACGTTTGGTAGTTCCTTTGCTGTAAAATGCAGAAAGCGGTTGTGTTCGACTCGACACCATCATGAGGTCCTTCCTCAACTCATAGACT
BdM1045pool13     ACACGTTTGGTAGTTCCTTTGCTGTAAAATGCAGAAAGCGGTTGTGTTCGACTCGACACCATCATGAGGTCCTTCCTCAACTCATAGACT
BdM1046pool13     ACACGTTTGGTAGTTCCTTTGCTGTAAAATGCAGAAAGCGGTTGTGTTCGASTCGACACCATCATGAGGTCCTTCCTCAACTCATAGACT
BdM1048pool13     ACACGTTTGGTAGTTCCTTTGCTGTAAAATGCAGAAAGCGGTTGTGTTCGACTCGACACCATCATGAGGTCCTTCCTCAACTCATAGACT
BdM1236pool05     ACACGTTTGGTAGTTCCTTTGCTGTAAAATGCAGAAAGCGGTTGTGTTCGACTCGACACCATCATGAGGTCCTTCCTCAACTCATAGACT
BdM1240pool05     ACACGTTTGGTAGTTCCTTTGCTGTAAAATGCAGAAAGCGGTTGTGTTCGACTCGACACCATCATGAGGTCCTTCCTCAACTCATAGACT
BdM1243pool05     ACACGTTTGGTAGTTCCTTTGCTGTAAAATGCAGAAAGCGGTTGTGTTCGACTCGACACCATCATGAGGTCCTTCCTCAACTCATAGACT
BdM1244pool05     ACACGTTTGGTAGTTCCTTTGCTGTAAAATGCAGAAAGCGGTTGTGTTCGACTCGACACCATCATGAGGTCCTTCCTCAACTCATAGACT
BdM1245pool05     ACACGTTTGGTAGTTCCTTTGCTGTAAAATGCAGAAAGCGGTTGTGTTCGACTCGACACCATCATGAGGTCCTTCCTCAACTCATAGACT
//                                                                   -          -                           |251|
BdM1012pool13     AATTGCATAGTTTAAGATGGCACTATTACGTTTCTGATCCTATTAGGTATGTGTATATTTGAGCCTGCTGCATGAGGAAAAAAAGTGAGC
BdM1013pool13     AATTGCATAGTTTAAGATGGCACTATTACGTTTCTGATCCTATTAGGTATGTGTATATTTGAGCCTGCTGCATGAGGAAAAAAAGTGAGC
BdM1014pool13     AATTGCATAGTTTAAGATGGCACTATTACGTTTCTGATCCTATTAGGTATGTGTATATTTGAGCCTGCTGCATGAGGAAAAAAAGTGAGC
BdM1015pool13     AATTGCATAGTTTAAGATGGCACTATTACGTTTCTGATCCTATTAGGTATGTGTATATTTGAGCCTGCTGCATGAGGAAAAAAAGTGAGC
BdM1016pool13     AATTGCATAGTTTAAGATGGCACTATTACGTTTCTGATCCTATTAGGTATGTGTATATTTGAGCCTGCTGCATGAGGAAAAAAAGTGAGC
BdM1017pool13     AATTGCATAGTTTAAGATGGCACTATTACGTTTCTGATCCTATTAGGTATGTGTATATTTGAGCCTGCTGCATGAGGAAAAAAAGTGAGC
BdM1018pool13     AATTGCATAGTTTAAGATGGCACTATTACGTTTCTGATCCTATTAGGTATGTGTATATTTGAGCCTGCTGCATGAGGAAAAAAAGTGAGC
BdM1019pool13     AATTGCATAGTTTAAGATGGCACTATTACGTTTCTGATCCTATTAGGTATGTGTATATTTGAGCCTGCTGCATGAGGAAAAAAAGTGAGC
BdM1031pool13     AATTGCATAGTTTAAGATGGCACTATTACGTTTCTGATCCTATTAGGTATGTGTATATTTGAGCCTGCTGCATGAGGAAAAAAAGTGAGC
BdM1041pool13     AATTGCATAGTTTAAGATGGCACTATTACGTTTCTGATCCTATTAGGTATGTGTATATTTGAGCCTGCTGCATGAGGAAAAAAAGTGAGC
BdM1044pool13     AATTGCATAGTTTAAGATGGCACTATTACGTTTCTGATCCTATTAGGTATGTGTATATTTGAGCCTGCTGCATGAGGAAAAAAAGTGAGC
BdM1045pool13     AATTGCATAGTTTAAGATGGCACTATTACGTTTCTGATCCTATTAGGTATGTGTATATTTGAGCCTGCTGCATGAGGAAAAAAAGTGAGC
BdM1046pool13     AATTGCATAGTTTAAGATGGCACTATTACGTTTCTGATCCTATTAGGTATGTGTATATTTGAGCCTGCTGCATGAGGAAAAAAAGTGAGC
BdM1232pool05     AATTGCATAGTTTAAGATGGCACTATTACGTTTCTGATCCTATTAGGTATGTGTATATTTGAGCCTGCTGCATGAGGAAAAAAAGTGAGC
BdM1236pool05     AATTGCATAGTTTAAGATGGCACTATTACGTTTCTGATCCTATTAGGTATGTGTATATTTGAGCCTGCTGCATGAGGAAAAAAAGTGAGC
BdM1239pool05     AATTGCATAGTTTAAGATGGCACTATTACGTTTCTGATCCTATTAGGTATGTGTATATTTGAGCCTGCTGCATGAGGAAAWAAAGTGAGC
BdM1240pool05     AATTGCATAGTTTAAGATGGCACTATTACGTTTCTGATCCTATTAGGTATGTGTATATTTGAGCCTGCTGCATGAGGAAAAAAAGTGAGC
BdM1241pool05     AATTGCATAGTTTAAGATGGCACTATTACGTTTCTGATCCTATTAGGTATGTGTATATTTGAGCCTGCTGCATGAGGAAAAAAAGTGAGC
BdM1243pool05     AATTGCATAGTTTAAGATGGCACTATTACGTTTCTGATCCTATTAGGTATGTGTATATTTGAGCCTGCTGCATGAGGAAAAAAAGTGAGC
BdM1244pool05     AATTGCATAGTTTAAGATGGCACTATTACGTTTCTGATCCTATTAGGTATGTGTATATTTGAGCCTGCTGCATGAGGAAAAAAAGTGAGC
BdM1245pool05     AATTGCATAGTTTAAGATGGCACTATTACGTTTCTGATCCTATTAGGTATGTGTATATTTGAGCCTGCTGCATGAGGAAAAAAAGTGAGC
BdM1797pool34     AATTGCATAGTTTAAGATGGCACTATTACGTTTCTGATCCTATTAGGTATGTGTATATTTGAGCCTGCTGCATGAGGAAAAAAAGTGAGC
//                                                                                                -         |252|
BdM1012pool13     TATAGAATTGATATGGTCTCAAATGAAAGGTTATATGGCTCGGAAAAATATCACATATAAAACAAAAGATGAGGAGAAATATTTTCAAGA
BdM1013pool13     TATAGAATTGATATGGTCTCAAATGAAAGGTTATATGGCTCGGAAAAATATCACATATAAAACAAAAGATGAGGAGAAATATTTTCAAGA
BdM1013pool27     TATAGAATTGATATGGTCTCAAATGAAAGGTTATATGGCTCGGAAAAATATCACATATAAAACAAAAGATGAGGAGAAATATTTTCAAGA
BdM1014pool13     TATAGAATTGATATGGTCTCAAATGAAAGGTTATATGGCTCGGAAAAATATCACATATAAAACAAAAGATGAGGAGAAATATTTTCAAGA
BdM1015pool13     TATAGAATTGATATGGTCTCAAATGAAAGGTTATATGGCTCGGAAAAATATCACATATAAAACAAAAGATGAGGAGAAATATTTTCAAGA
BdM1016pool13     TATAGAATTGATATGGTCTCAAATGAAAGGTTATATGGCTCGGAAAAATATCACATATAAAACAAAAGATGAGGAGAAATATTTTCAAGA
BdM1018pool13     TATAGAATTGATATGGTCTCAAATGAAAGGTTATATGGCTCGGAAAAATATCACATATAAAACAAAAGATGAGGAGAAATATTTTCAAGA
BdM1019pool13     TATAGAATTGATATGGTCTCAAATGAAAGGTTATATGGCTCGGAAAAATATCACATATAAAACAAAAGATGAGGAGAAATATTTTCAAGA
BdM1034pool13     TATAGAATTGATATGGTCTCAAATGAAAGGTTATATGGCTCGGAAAAATATCACATATAAAACAAAAGATGAGGAGAAAAATTTTCAAGA
BdM1035pool27     TATAGAATTGATATGGTCTCAAATGAAAGGTTATATGGCTCGGAAAAATATCACATATAAAACAAAAGATGAGGAGAAAAATTTTCAAGA
BdM1044pool13     TATAGAATTGATATGGTCTCAAATGAAAGGTTATATGGCTCGGAAAAATATCACATATAAAACAAAAGATGAGGAGAAATATTTTCAAGA
BdM1046pool13     TATAGAATTGATATGGTCTCAAATGAAAGGTTATATGGCTCGGAAAAATATCACATATAAAACAAAAGATGAGGAGAAATATTTTCAAGA
BdM1046pool27     TATAGAATTGATATGGTCTCAAATGAAAGGTTATATGGCTCGGAAAAATATCACATATAAAACAAAAGATGAGGAGAAATATTTTCAAGA
BdM1047pool13     TATAGAATTGATATGGTCTCAAATGAAAGGTTATATGGCTCGGAAAAATATCACATATAAAACAAAAGATGAGGAGAAATATTTTCAAGA
//                                                                                               *          |253|
BdM1012pool13     CATCCACATTGATTTTTTGAATATTACCGTAATTAGTTATTTTTTTATGTAGAAATCTCTGCCATTCTTGATCATACATCACTAACCTAT
BdM1014pool13     CATCCACATTGATTTTTTGAATATTACCGTAATTAGTTATTTTTTTATGTAGAAATCTCTGCCATTCTTGATCATACATCACTAACCTAT
BdM1018pool13     CATCCACATTGATTTTTTGAATATTACCGTAATTAGTTATTTTTTTATGTAGAAATCTCTGCCATTCTTGATCATACTTCACTAACCAAT
BdM1019pool13     CATCCACATTGATTTTTTGAATATTACNGTAATTAGTTATTTTTTTATGTAGAAATCNCTGCCATTCTTGATCATACATCACTAACNNAT
BdM1035pool13     CATCCACATTGATTTTTTGAATATTACCGTAATTAGTTATTTTTTTATGTAGARATCGCTGCCATTCTTGATCATACATCRCTAACCAAT
BdM1041pool13     CATCCACATTGATTTTTTGAATATTACCGTAATTAGTTATTTTTTTATGTAGARATCGCTGCCATTCTTGATCATACATCRCTAACCAAT
BdM1231pool05     CATCCACATTGATTTTTTGAATATTACCGTAATTAGTTATTTTTTTATGTAGAAATCTCTGCCATTCTTGATCATACATCACTAACCAAT
BdM1232pool05     CATCCACATTGATTTTTTGAATATTACCGTAATTAGTTATTTTTTTATGTAGAAATCTCTGCCATTCTTGATCATACATCACTAACCAAT
BdM1232pool27     CATCCACATTGATTTTTTGAATATTACCGTAATTAGTTATTTTTTTATGTAGAAATCTCTGCCATTCTTGATCATACATCACTAACCAAT
BdM1235pool05     CATCCACATTGATTTTTTGAATATTACCGTAATTAGTTATTTTTTTATGTAGAAATCTCTGCCATTCTTGATCATACATCACTAACCAAT
BdM1236pool05     CATCCACATTGATTTTTTGAATATTACCGTAATTAGTTATTTTTTTATGTAGAAATCTCTGSCATTCTTGATCATACATCACTAACCAAT
BdM1239pool05     CATCCACATTGATTTTTTGAATATTACCGTAATTAGTTATTTTTTTATGTAGAAATCTCTGCCATTCTTGATCATACATCACTAACCAAT
BdM1240pool05     CATCCACATTGATTTTTTGAATATTACCGTAATTAGTTATTTTTTTATGTAGAAATCTCTGCCATTCTTGATCATACATCACTAACCAAT
BdM1243pool05     CATCCACATTGATTTTTTGAATATTACCGTAATTAGTTATTTTTTTATGTAGAAATCTCTGCCATTCTTGATCATACATCACTAACCAAT
BdM1244pool05     CATCCACATTGATTTTTTGAATATTACCGTAATTAGTTATTTTTTTATGTAGAAATCTCTGCCATTCTTGATCATACATCACTAACCAAT
BdM1245pool05     CATCCACATTGATTTTTTGAATATTACCGTAATTAGTTATTTTTTTATGTAGAAATCTCTGCCATTCTTGATCATACATCACTAACCAAT
//                                                                     *   *   -               -  *      *  |254|
BdM1012pool13     CAGAGCATTTATACCATTTTTGGCGAACATGGTCATAAAACACACTCACGTGAGTTAATATGGAGGCAAATATTTTAAACGAAGAGCCTT
BdM1014pool13     CAGAGCATTTATACCATTTTTGGCGAACATGGTCATAAAACACACTCACGTGAGTTAATATGGAGGCAAATATTTTAAACGAAGAGCCTT
BdM1016pool13     CAGAGCATTTATACCATTTTTGGCGAACATGGTCATAAAACACACTCACGTGAGTTAATATGGAGGCAAATATTTTAAACGAAGAGCCTT
BdM1018pool13     CAGAGCATTTATACCATTTTTGGCGAACATGGTCATAAAACACACTCACGTGAGTTAATATGGAGGCAAATATTTTAAACGAAGAGCCTT
//                                                                                                          |255|
BdM1012pool13     AAAAAATAATCTCAGAATGCTTCGCTATAAGTTAGGTGTTGCCTC-TCCACCAACAGCATAAAAATTGCCCCGCTCGATCCTTACCGATC
BdM1013pool13     AAAAAATAATCTCAGAATGCTTCGCTATAAGTTAGGTGTTGCCTC-TCCACCAACAGCATAAAAATTGCCCCGCTCGATCCTTACCGATC
BdM1048pool13     AAAAAATAAACCCAGAATGCTTCGCTATAAGTTAGGTGTTGCCTC-TCCACCAACAGCATAAAAATTGCCCCGCTCGATCCTTACCGATC
BdM1231pool05     AAAAAATAAACCCAGAATGCTTCGTTATAGCTTAGGTGTTGCCTCGTCCACCAACARCATAAAAATTGCCCCGCTCGATCCTTGCCGATT
BdM1232pool05     AAAAAATAAACCCAGAATGCTTCGTTATAGCTTAGGTGTTGCCTCGTCCACCAACAACATAAAAATTGCCCCGCTCGATCCTTGCCGATT
BdM1232pool27     AAAAAATNAACCCAGAATGCTTCGTTATAGCTTAGGTGTTGCCTCGTCCACCAACAACATAAAAATTGCCCCGCTCGATCCTTGCCGATT
BdM1236pool05     AAAWAATAAACCCAGAATGCTTCGTTATAGCTTAGGTGTTGCCTCGTCCACCAACAACATAAAAATTGCCCCGCTCGATCCTTGCCGATT
BdM1239pool05     AANAAATAAACYCAGAATGCTTCGYTATAGCTTAGGTGTYGCCTCGTCCAYCAACANCATAAAAATTGCCCCGCTCGATCCTTGCYGATY
BdM1240pool05     AAAAAATAAACCCAGAATGCTTCGTTATAGCTTAGGTGTTGCCTCGTCCACCAACAACATAAAAATTGCCCCGCTCGATCCTTGCCGATT
BdM1244pool05     AAAAAATAAACYCAGAATGCTTCGYTATAGCTTAGGTGTYGCCTCGTCCAYCAACAACATAAAAATTGCCCCGCTCGATCCTTGCYGATY
BdM1245pool05     AAAAAATAAACCCAGAATGCTTCGTTATAGCTTAGGTGTTGCCTCGTCCACCAACAACATAAAAATTGCCCCGCTCGATCCTTGCCGATT
//                   -     * *            *    **        *          *     *                          * *   *|256|
BdM1012pool13     AATAACAAATACAAATTATTCACATATAGTATAAACAGAATTAAAAACAATATACCTCCTTGTGCTACTCCAGCAAGTTTTAATAATAAA
BdM1013pool13     AATAACAAATACAAATTATTCACATATAGTATAAACAGAATTAAAAACAATATACCTCCTTGTGCTACTCCAGCAAGTTTTAATAATAAA
BdM1013pool27     AATAACAAATACAAATTATTCACATATAGTATAAACAGAATTAAAAACAATATACCTCCTTGTGCTACTCCAGCAAGTTTTAATAATAAA
BdM1015pool13     AATAACAAATACAAATTATTCACATATAGTATAAACAGAATTAAAAACAATATACCTCCTTGTGCTACTCCAGCAAGTTTTAATAATAAA
BdM1016pool13     AATAACAAATACAAATTATTCACATATAGTATAAACAGAATTAAAAACAATATACCTCCTTGTGCTACTCCAGCAAGTTTTAATAATAAA
BdM1018pool13     AATAACAAATACAAATTATTCACATATAGTATAAACAGAATTAAAAACAATATACCTCCTTGTGCTACTCCAGCAAGTTTTAATAATAAA
BdM1019pool13     AATAACAAATACAAATTATTCACATATAGTATAAACAGAATTAAAAACAATATACCTCCTTGTGCTACTCCAGCAAGTTTTAATAATAAA
BdM1031pool13     AATAACAAATACAAATTATTCACATATAGTATAAACAGAATTAAAAACAATATACCTCCTTGTGCTACTCCAGCAAGTTTTAATAATAAA
BdM1040pool27     AATAACAAATACAAATTATTCACATATAGTATAAACAGAATTAAAAACAATATACCTCCTTGTGCTACTCCAGCAAGTTTTAATAATAAA
BdM1041pool13     AATAACAAATACAAATTATTCACATATAGTATAAACAGAATTAAAAACAATATACCTCCTTGTGCTACTCCAGCAAGTTTTAATAATAAA
BdM1044pool13     AATAACAAATACAAATTATTCACATATAGTATAAACAGAATTAAAAACAATATACCTCCTTGTGCTACTCCAGCAAGTTTTAATAATAAA
BdM1046pool13     AATAACAAATACAAATTATTCACATATAGTATAAACAGAATTAAAAACAATATACCTCCTTGTGCTACTCCAGCAAGTTTTAATAATAAA
BdM1047pool13     AATAACAAATACAAATTATTCACATATAGTATAAACAGAATTAAAAACAATATACCTCCTTGTGCTACTCCAGCAAGTTTTAATAATAAA
BdM1048pool13     AATAACAAATACAAATTATTCACATATAGTATAAACAGAATTAAAAACAATATACCTCCTTGTGCTACTCCAGCAAGTTTTAATAATAAA
BdM1231pool27     AATAACAAATACAAATTATTCACATATAGTATAAACAGAATTAAAAACAATATACCTCCTTGTGCTACTCCAGCAAGTTTTAATAATAAA
BdM1232pool27     AATAACAAATACAAATTATTCACATATAGTATAAACAGAATTAAAAGCAATATACCTCCTTGTGCTACTCCAGCAAGTTTTAATAATAAA
BdM1235pool05     AATAACAAATACAAATTATTCACATATAGTATAAACAGAATTAAAAGCAATATACCTCCTTGTGCTACTCCAGCAAGTTTTAATAATAAA
BdM1236pool05     AATAACAAATACAAATTATTCACATATAGTATAAACAGAATTAAAAGCAATATACCTCCTTGTGCTACTCCAGCAAGTTTTAATAATAAA
BdM1239pool05     AATAACAAATACAAATTATTCACATATAGTATAAACAGAATTAAAAACAATATACCTCCTTGTGCTACTCCAGCAAGTTTTAATAATAAA
BdM1240pool05     AATAACAAATACAAATTATTCACATATAGTATAAACAGAATTAAAAGCAATATACCTCCTTGTGCTACTCCAGCAAGTTTTAATAATAAA
BdM1243pool05     AATAACAAATACAAATTATTCACATATAGTATAAACAGAATTAAAAGCAATATACCTCCTTGTGCTACTCCAGCAAGTTTTAATAATAAA
BdM1245pool05     AATAACAAATACAAATTATTCACATATAGTATAAACAGAATTAAAARCAATATACCTCCTTGTGCTACTCCAGCAAGTTTTAATAATAAA
BdM1797pool34     AATAACAAATACAMATTATTCACATATAGTATAAACAGAATTAAAAACAATATACCTCCTTGTGCTACTCCAGCAAGTTTTAATAATAAA
//                             -                                *                                           |257|
BdM1012pool13     AATATAGAGTTAAAGTTTAGTACAATATTTTCACCCATGGTAAAAATATCTGTCGAATATTGTTATTATCTATATCAAATATATGCATAT
BdM1013pool27     AATATAGAGTTAAAGTTTAGTACAATATTTTCACCCATGGTAAAAATATCTGTCGAATATTGTTATTATCTATATCAAATATATGCATAT
BdM1014pool13     AATATAGAGTTAAAGTTTAGTACAATATTTTCACCCATGGTAAAAATATCTGTCGAATATTGTTATTATCTATATCAAATATATGCATAT
BdM1015pool13     AATATAGAGTTAAAGTTTAGTACAATATTTTCACCCATGGTAAAAATATCTGTCGAATATTGTTATTATCTATATCAAATATATGCATAT
BdM1016pool13     AATATAGAGTTAAAGTTTAGTACAATATTTTCACCCATGGTAAAAATATCTGTCGAATATTGTTATTATCTATATCAAATATATGCATAT
BdM1018pool13     AATATAGAGTTAAAGTTTAGTACAATATTTTCACCCATGGTAAAAATATCTGTCGAATATTGTTATTATCTATATCAAATATATGCATAT
BdM1031pool13     AATATAGAGTTAAAGTTTAGTACAATATTTTCACCCAC--------TATCTGTTGAATATGGTTATTATCTATATCAAATATATGCATAT
BdM1047pool13     AATATAGAGTTAAAGYTTAGTACAATATTTTCACCCATGGTAAAAATATCTGTCGAATATTGTTATTATCTATATCAAATATATGCATAT
BdM1048pool13     AATATAGAGTTAAAGTTTAGTACAATATTTTCACCCATGGTAAAAATATCTGTAGAATATTGTTATTATCTATATCAAATATATGCATAT
BdM1232pool27     AATATAGAGTTAAAGTTTAGTACAATATTTTCAMCMATGGTAAAAATATCTGTCGAATATTGTTATTATCTATACCAAATATATGCATAT
BdM1244pool05     AATATAGAGTTAAAGTTTAGTACAATATTTTCACCCATGGTAAAAATATCTGTMGAATATTGTTATTATCTATATCAAATATATGCATAT
BdM1245pool05     AATATAGAGTTAAAGTTTAGTACAATATTTTCACCCATGGTAAAAATATCTGTNGAATATTGTTATTATCTATATCAAATATATGCATAT
BdM1797pool34     AATATAGAGTTAAAGTTTAGTACAATATTTTCACCCATGGTAAAAATATCTGTAGAATATTGTTATTATCTATATCAAATATATGCATAT
//                               -                 - - -               *      -             -               |266|
BdM1012pool13     CTTTCCATCAAAGTAGGACCTTTAAAATGAATATCAAATGGGCCAACTGAAGCTCGTTCTTCTGAACGCTCTGGTTGTTCGATGTGGATA
BdM1015pool13     CTTTCCATCAAAGTAGGGCCTTTAAAATGAATATCAAATGGGCCAACTGAAGCTCGTTCTTCTGAACGCTCTGGTTGTTCGATGTGGATA
BdM1018pool13     CTTTCCATCAAAGTAGGACCTTTAAAATGAATATCAAATGGGCCAACTGAAGCTCGTTCTTCTGAACGCTCTGGTTGTTCGATGTGGATA
BdM1019pool13     CTTTCCATCAAAGTAGGACCTTTAAAATGAATATCAAATGGGCCAACTGAAGCTCGTTCTTCTGAACGCTCTGGTTGTTCGATGTGGATA
BdM1046pool13     CTTTCCATCAAAGTAGGGCCTTTAAAATGAATATCAAATGGGCCAACTGAAGCTCGTTCTTCTGAACGCTCTGGTTGTTCGATGTGGATA
BdM1048pool13     CTTTCCATCAAAGTAGGGCCTTTAAAATGAATATCAAATGGGCCAACTGAAGCTCGTTCTTCTGAACGCTCTGGTTGTTCGATGTGGATA
BdM1236pool05     CTTTCCATCAAAGTAGGGCCTTTAAAATGAATATCAAATGGGCCAACTGAAGCTCGTTCTTCTGAACGCTCTGGTTGTTCGATGTGGATA
BdM1243pool05     CTTTCCATCAAAGTAGGGCCTTTAAAATGAATATCAAATGGGCCAACTGAAGCTCGTTCTTCTGAACGCTCTGGTTGTTCGATGTGGATA
BdM1247pool05     CTTTCCATCAAAGTAGGACCTTTAAAATGAATATCAAATGGGCCAACTGAACCTCGTTCTTCTGAACGCTCTGGTTGGTCGATGTGGATA
//                                 *                                 -                         -            |267|
BdM1012pool13     GCTCTCCAATTTGATAATTTCGATCAAGGAGGAGAATGATTTTTCGATAGCTCGCCCATTATATATCAAGTATGTTTGCCCACTTTTTCG
BdM1014pool13     GCTCTCCAATTTGATAATTTCGATCAAGGAGGAGAATGATTTTTCGATAGCTCGNCCATTATATATCAAGTATGTTTGCCCACTTTTTCG
BdM1015pool13     GCTCTCCAATTTGATAATYTCGATCAAGGAGGAGAATGATTTTTCGATAKCTCGCCCATTATATATCAAGTATGTTTGCCCACTTTTTCG
BdM1016pool13     GCTCTCCAATTTGATAATTTCGATCAAGGAGGAGAATGATTTTTCGATAGCTCGCCCATTATATATCAAGTATGTTTGCCCACTTTTTCG
BdM1018pool13     GCTCTCCAATTTGATAATTTCGATCAAGGAGGAGAATGATTTTTCGATAGCTCGCCCATTATATATCAAGTATGTTTGCCCACTTTTTCG
BdM1019pool13     GCTCTCCAATTTGATAATTTCGATCAAGGAGGAGAATGATTTTTCGATAGCTCGCCCATTATATATCAAGTATGTTTGCCCACTTTTTCG
BdM1038pool13     GCTCTCCAATTTGATAATCTCGATCAAGGAGGAGAATGATTTTTCGATAGCTCGCCCATTATATATCAAGTATGTTTGCCCACTTTTTCG
BdM1041pool13     GCTCTCCAATTTGATAATCTCGATCAAGGAGGAGAATGATTTTTCGATAGCTCGCCCATTATATATCAAGTATGTTTGCCCACTTTTTCG
BdM1045pool13     GCTCTCCAATTTGATAATYTCGATCAAGGAGGAGAATGATTTTTCGATAGCTCGCCCATTATATATCAAGTATGTTTGCCCACTTTTTCG
BdM1046pool13     GCTCTCCAATTTGATAATTTCGATCAAGGAGGAGAATGATTTTTCGATAGCTCGCCCATTATATATCAAGTATGTTTGCCCACTTTTTCG
BdM1048pool13     GCTCTCCAATTTGATAATCTCGATCAAGGAGGAGAATGATTTTTCGATAGCTCGCCCATTATATATCAAGTATGTTTGCCCACTTTTTCG
BdM1231pool05     GCTCTCCAATTTGATAATCTCGATCAAGGAGGAGAATGATTTTTCGATAGCTCGCCCATTATATATCAAGTATGTTTGCCCACTTTTTCG
BdM1232pool05     GCTCTCCAATTTGATAATCTCGATCAAGGAGGAGAATGATTTTTCGATAGCTCGCCCATWATATATCAAGTATGTTTGCCCACTTTTTCG
BdM1232pool27     GCTCTCCAATTTGATAATCTCGATCAAGGAGGAGAATGATTTTTCGATAGCTCGCCCATWATATATCAAGTATGTTTGCCCACTTTTTCG
BdM1236pool05     GCTCTCCAATTTGATAATCTCGATCAAGGAGGAGAATGATTTTTCGATAGCTCGCCCATTATATATCAAGTATGTTTGCCCACTTTTTCG
BdM1239pool05     GCTCTCCAATTTGATAATCTCGATCAAGGAGGAGAATGATTTTTCGATAGCTCGCCCATWATATATCAAGTATGTTTGCCCACTTTTTCG
BdM1240pool05     GCTCTCCAATTTGATAATCTCGATCAAGGAGGAGAATGATTTTTCGATAGCTCGCCCATTATATATCAAGTATGTTTGCCCACTTTTTCG
BdM1243pool05     GCTCTCCAATTTGATAATCTCGATCAAGGAGGAGAATGATTTTTCGATAGCTCGCCCATTATATATCAAGTATGTTTGCCCACTTTTTCG
BdM1244pool05     GCTCTCCAATTTGATAATCTCGATCAAGGAGGAGAATGATTTTTCGATAGCTCGCCCATWATATATCAAGTATGTTTGCCCACTTTTTCG
BdM1245pool05     GCTCTCCAATTTGATAATCTCGATCAAGGAGGAGAATGATTTTTCGATAGCTCGCCCATTATATATCAAGTATGTTTGCCCACTTTTTCG
//                                  *                              -         *                              |269|
BdM1012pool13     TACTGAAAAAAAGCCCTTGCCAATATTGTTTTCTATTATTCGCTTTTAAGCAATTTTTACAAATTTTTACAAATCATTTTTTTATTTTAA
BdM1015pool13     TACTGAAAAAAAGCCCTTGCCAATATTGTTTTCTATTATTCGCTTTTAAGCAATTTTTACAAATTTTTACAAATCATTTTTTTATTTTAA
BdM1016pool13     TACTGAAAAAAAGCTCTTGCCAATATTGTTTTCTATTATTCGCTTTTAAGCAATTTTTACAAATTTTTACAAATCATTTTTTTATTTTAA
BdM1019pool13     TACTGAAAAAAAGCCCTTGCCAATATTGTTTTCTATTATTCGCTTTTAAGCAATTTTTACAAATTTTTACAAATCATTTTTTTATTTTAA
BdM1034pool13     TACTGAAAAAAAGCCGTTGCCAATATTGTTTTCTATTATTCGCTTTTAAGCAATTTTTACAAATTTTTACAAATCATTTTTTTATTTTAA
//                              --                                                                          |270|
BdM1012pool13     TGTGTAGGAGTCTTATTTTATAATTCTATAATGATACAACTATGAGGGGCTTTCATCAAGTTTAATATACATCATTAAGGAATTATATGT
BdM1013pool13     TGTGTAGGAGTCTTATTTTATAATTCTATAATGATACAACTATGAGGGGCTTTCATCAAGTTTAATATACATCATTAAGGAATTATATGT
BdM1017pool13     TGTGTAGGAGTCTTATTTTATAATTCTATAATGATACAACTATGAGGGGCTTTCATCAAGTTTAATATACATCATTAAGGAATTATATGT
BdM1019pool13     TGTGTAGGAGTCTTATTTTATAATTCTATAATGATACAACTATGAGGGGCTTTCATCAAGTTTAATATACATCATTAAGGAATTATATGT
BdM1034pool13     TGTGTAGGAGTCTTATTTTATAAYTCTATAATGAYACAACTATGAGGGGCTTTCATCAAGTTTAATATACATCATTAAGGAATTATATGT
BdM1039pool13     TGTGTAGGAGTTTTATTTTAAAATTCTATAATGATACAAATATAAGGGGCTTTCATCAAGTTTAATATACATCATTAAGGAATTATATTA
BdM1041pool13     TRTGTAGGAGTCTWATTTTATAATTCTATAATGATACAACTATRAGGGGCTTTCATCAAGTTTAATATACATCATTAAGGAATTATATGT
BdM1045pool13     TATGTAGGAGTCTAATTTTATAATTCTATAATGATACAACTATGAGGGGCTTTCATCAAGTTTAATATACATCATTAAGGAATTA-ATGT
BdM1047pool13     TGTGTAGGAGTCTTATTTTATAAYTCTATAATGATACAACTATGAGGGGCTTTCATCAAGTTTAATATACATCATTAAGGAATTATATGT
BdM1048pool13     TGTGTAGGAGTCTTATTTTATAATTCTATAATGATACAACTATGAGGGGCTTTCATCAAGTTTAATATACATCATTAAGGAATWATATGT
BdM1236pool05     TATGTAGGAGTCTAATTTTATAATTCTATAATGATACAACTATGAGGGGCTTTCATCAAGTTTAATATACATCATTAAGGAATTA-ATNT
BdM1237pool05     TGTGTAGGAGTCTTATTTTATAATTCTATAATGATANAACTATGAGGGGCTTTCATCAAGTTTAATATGTATCATTAAGGAATTATATGT
BdM1238pool05     TGTGTAGGAGTCTTATTTTATAATTCTATAATGATACAACTATGAGGGGCTTTCATCAAGTTTAATATGTATCATTAAGGAATTATATGT
BdM1244pool05     TRTGTAGGAGTCTWATTTTATAATTCTATAATGATAYAAYTATGAGGGGCTTTCATCAAGTTTAATATRYATCATTAAGGAATTANATGT
BdM1247pool05     TGTGTAGGAGTCTTATTTTATAATTCTATAATGATATAACTATGAGGGGCTTTCATCAAGTTTAATATGTATCATTAAGGAATTATATGT
BdM1797pool34     TGTGTAGGAGTCTTATTTTATAAYTCTATAATGATACAAYTATGAGGGGCTTTCATCAAGTTTAATATACATCATTAAGGAATTATATGT
//                 *         - *      -  *          - *  *   *                        **             -    --|271|
BdM1012pool13     TGAGTAAATCACACTAACACATGGCAACTAAAATGAGAAGTAAATAATCACGAGAAGGGTATCGGTGTTACAAGATGCATCGACTATGTC
BdM1013pool13     TGAGTAAATCACACTAACACATGGCAACTAAAATGAGAAGTAAATAATCACGAGAAGGGTATCGGTGTTACAAGATGCATCGACTATGTC
BdM1014pool13     TGAGTAAATCACACTAACACATGGCAACTAAAATGAGAAGTAAATAATCACGAGAAGGGTATCGGTGTTACAAGATGCATCGACTATGTC
BdM1018pool13     TGAGTAAATCACACTAACACATGGCAACTAAAATGAGAAGTAAATAATCACGAGAAGGGTATCGGTGTTACAAGATGCATCGACTATGTC
//                                                                                                          |272|
BdM1012pool13     TTTAAGCAAAGAAAGAGAGTGGATCGACAAATTTAAGACGAAACAGACCGCTTTAAGTAAGAAGGATTCAAACAGATCGTCAGATTATAG
BdM1013pool13     TTTAAGCAAAGAAAGAGAGTGGATCGACAAATTTAAGACGAAACAGACCGCTTTAAGTAAGAAGGATTCAAACAGATCGTCAGATTATAG
BdM1013pool27     TTTAAGCAAAGAAAGAGAGTGGATCGACAAATTTAAGACGAAACAGACCGCTTTAAGTAAGAAGGATTCAAACAGATCGTCAGATTATAG
BdM1014pool13     TTTAAGCAAAGAAAGAGAGTGGATCGACAAATTTAAGACGAAACAGACCGCTTTAAGTAAGAAGGATTCAAACAGATCGTCAGATTATAG
BdM1015pool13     TTTAAGCAAAGAAAGAGAGTGGATCGACAAATTTAAGACGAAACAGACCGCTTTAAGTAAGAAGGATTCAAACAGATCGTCAGATTATAG
BdM1016pool13     TTTAAGCAAAGAAAGAGAGTGGATCGACAAATTTAAGACGAAACAGACCGCTTTAAGTAAGAAGGATTCAAACAGATCGTCAGATTATAG
BdM1017pool27     TTTAAGCAAAGAAAGAGAGTGGATCGACAAATTTAAGACGAAACAGACCGCTTTAAGTAAGAAGGATTCAAACAGATCGTCAGATTATAG
BdM1018pool13     TTTAAGCAAAGAAAGAGAGTGGATCGACAAATTTAAGACGAAACAGACCGCTTTAAGTAAGAAGGATTCAAACAGATCGTCAGATTATAG
BdM1019pool13     TTTAAGCAAAGAAAGAGAGTGGATCGACAAATTTAAGACGAAACAGACCGCTTTAAGTAAGAAGGATTCAAACAGATCGTCAGATTATAG
BdM1031pool13     TTTAAGCAAAGAAAGAGAGTGGATCGACAAATTTAAGACGAAACAGACYGCTTTAAGTAAGAAGGATTCAAACAGATCGTCAGATTATAG
BdM1034pool13     TTTAAGCAAAGAAAGAGAGTGGATCGACAAATTTAAGACGAAACAGACCGCTTTAAGTAAGAAGGATTCAAACAGATCGTCAGATTATAG
BdM1035pool13     TTTAAGCAAAGAAAGAGAGTGGATCGACAAATTTAAGACGAAACAGACYGCTTTAAGTAAGAAGGATTCAAACAGATCGTCAGATTATAG
BdM1035pool27     TTTAAGCAAAGAAAGAGAGTGGATCGACAAATTTAAGACGAAACAGACYGCTTTAAGTAAGAAGGATTCAAACAGATCGTCAGATTATAG
BdM1040pool13     TTTAAGCAAAGAAAGAGAGTGGATCGACAAATTTAAGACGAAACAGACCGCTTTAAGTAAGAAGGATTCAAACAGATCGTCAGATTATAG
BdM1040pool27     TTTAAGCAAAGAAAGAGAGTGGATCGACAAATTTAAGACGAAACAGACCGCTTTAAGTAAGAAGGATTCAAACAGATCGTCAGATTATAG
BdM1041pool13     TTTAAGCAAAGAAAGAGAGTGGATCGACAAATTTAAGACGAAACAGACCGCTTTAAGTAAGAAGGATTCAAACAGATCGTCAGATTATAG
BdM1045pool13     TTTAAGCAAAGAAAGAGAGTGGATCGACAAATTTAAGACGAAACAGACYGCTTTAAGTAAGAAGGATTCAAACAGATCGTCAGATTATAG
BdM1046pool13     TTTAAGCAAAGAAAGAGAGTGGATCGACAAATTTAAGACGAAACAGACCGCTTTAAGTAAGAAGGATTCAAACAGATCGTCAGATTATAG
BdM1047pool13     TTTAAGCAAAGAAAGAGAGTGGATCGACAAATTTAAGACGAAACAGACCGCTTTAAGTAAGAAGGATTCAAACAGATCGTCAGATTATAG
BdM1048pool13     TTTAAGCAAAGAAAGAGAGTGGATCGACAAATTTAAGACGAAACAGACCGCTTTAAGTAAGAAGGATTCAAACAGATCGTCAGATTATAG
BdM1232pool05     TTTAAGCAAAGAAAGAGAGTGGATCGACAAATTTAAGACGAAACAGACCGCTTTAAGTAAGAAGGATTCAAACAGATCGTCAGATTATAG
BdM1232pool27     TTTAAGCAAAGAAAGAGAGTGGATCGACAAATTTAAGACGAAACAGACCGCTTTAAGTAAGAAGGATTCAAACAGATCGTCAGATTATAG
BdM1235pool05     TTTAAGCAAAGAAAGAGAGTGGATCGACAAATTTAAGACGAAACAGACCGCTTTAAGTAAGAAGGATTCAAACAGATCGTCAGATTATAG
BdM1236pool05     TTTAAGCAAAGAAAGAGAGTGGATCGACAAATTTAAGACGAAACAGACCGCTTTAAGTAAGAAGGATTCAAACAGATCGTCAGATTATAG
BdM1237pool05     TTTAAGCAAAGAAAGAGAGTGGATCGACAAATTTAAGACGAAACAAACCGCTTTAAGTAAGAAGGATTCAAACAGATCGTCAGATTATAG
BdM1238pool05     TTTAAGCAAAGAAAGAGAGTGGATCGACAAATTTAAGACGAAACAAACCGCTTTAAGTAAGAAGGATTCAAACAGATCGTCAGATTATAG
BdM1239pool05     TTTAAGCAAAGAAAGAGAGTGGATCGACAAATTTAAGACGAAACAGACCGCTTTAAGTAAGAAGGATTCAAACAGATCGTCAGATTATAG
BdM1240pool05     TTTAAGCAAAGAAAGAGAGTGGATCGACAAATTTAAGACGAAACAGACCGCTTTAAGTAAGAAGGATTCAAACAGATCGTCAGATTATAG
BdM1241pool05     TTTAAGCAAAGAAAGAGAGTGGATCGACAAATTTAAGACGAAACAGACCGCTTTAAGTAAGAAGGATTCAAACAGATCGTCAGATTATAG
BdM1241pool27     TTTAAGCAAAGAAAGAGAGTGGATCGACAAATTTAAGACGAAACAGACCGCTTTAAGTAAGAAGGATTCAAACAGATCGTCAGATTATAG
BdM1242pool05     TTTAAGCAAAGAAAGAGAGTGGATCGACAAATTTAAGACGAAACAGACCGCTTTAAGTAAGAAGGATTCAAACAGATCGTCAGATTATAG
BdM1243pool05     TTTAAGCAAAGAAAGAGAGTGGATCGACAAATTTAAGACGAAACAGACCGCTTTAAGTAAGAAGGATTCAAACAGATCGTCAGATTATAG
BdM1244pool05     TTTAAGCAAAGAAAGAGAGTGGATCGACAAATTTAAGACGAAACAGACCGCTTTAAGTAAGAAGGATTCAAACAGATCGTCAGATTATAG
BdM1245pool05     TTTAAGCAAAGAAAGAGAGTGGATCGACAAATTTAAGACGAAACAGACCGCTTTAAGTAAGAAGGATTCAAACAGATCGTCAGATTATAG
BdM1246pool05     TTTAAGCAAAGAAAGAGAGTGGATCGACAAATTTAAGACGAAACAAACCGCTTTAAGTAAGAAGGATTCAAACAGATCGTCAGATTATAG
BdM1247pool05     TTTAAGCAAAGAAAGAGAGTGGATCGACAAATTTAAGACGAAACAAACCGCTTTAAGTAAGAAGGATTCAAACAGATCGTCAGATTATAG
BdM1247pool27     TTTAAGCAAAGAAAGAGAGTGGATCGACAAATTTAAGACGAAACAAACCGCTTTAAGTAAGAAGGATTCAAACAGATCGTCAGATTATAG
BdM1797pool34     TTTAAGCAAAGAAAGAGAGTGGATCGACAAATTTAAGACGAAACAGACCGCTTTAAGTAAGAAGGATTCAAACAGATCGTCAGATTATAG
//                                                             *  *                                         |276|
BdM1012pool13     CCTATCATTACTCACCCTTTCTGAAAAGGGGTTGACACGGTAGTTTTCCCCTTTTAATTGACAGGCTGTGACAGTCTAATTTTCCTATTT
BdM1015pool13     CCTATCATTACTCACCCTTTCTGAAAAGGGGTTGACACGGTAGTTTTCCCCTTTTAATTGACAGGCTGTGACAGTNTAATTTTCCTATTT
BdM1016pool13     CCTATCATTACTCACCCTTTCTGAAAAGGGGTTGACACGGTAGTTTTCCCCTTTTAATTGACAGGCTGTGACAGTMTAATTTTCCTATTT
BdM1018pool13     CCTATCATTACTCACCCTTTCTGAAAAGGGGTTGACACGGTAGTTTTCCCCTTTTAATTGACAGGCTGTGACAGTGTAATTTTCCTATTT
BdM1019pool13     CCTATCATTACTCACCCTTTCTGAAAAGGGGTTGACACGGTAGTTTTCCCCTTTTAATTGACAGGCTGTGACAGTSTAATTTTCCTATTT
BdM1035pool27     CCTATCATTAATCACCCTTTCTGAAAAGGGGTTGACACGGTAGTTTTCCCCTTTTAATTGACAGGCTGTNACAGTCTAATTTTCCTATTT
BdM1041pool13     CCTATCATTACTCACCCTTTCTGAAAAGGGGTTGACATGGTAGTTTTCCCCTTTTAATTGACAGGCTGTGACAGTGTAATTTTCCTATTT
BdM1048pool13     CCTATCATTACTCACCCTTTCTGAAAAGGGSWTRACAYGGTAGTTTTCCCCTTTTAATTGACAGGCTGTGACAGTGTAATTTTCCTATTT
BdM1232pool05     CCTATCATTACTCACCCTTTCTGAAAAGGRCATAACACGGTAGTTTTCCCCTTTTAATTGACAGGCTGTGACMGTGTAATTTTCCTATTT
BdM1236pool05     CCTATCATTACTCACCCTTTCTGAAAAGGRCATAACACGGTAGTTTTCCCCTTTTAATTGACAGRCTGTGACMGTGTAATTTTCCTATTT
BdM1240pool05     CCTATCATTACTCACCCTTTCTGNAAAGGACATAACACGGTAGYTTTCCCCTTTTAATTGACAGGCTGTGACAGTGTAATTTTCCTATTT
BdM1243pool05     CCTATCATTACTCACCCTTTCTGAAAAGGRCATAACACGGTAGTTTTCCCCTTTTAATTGACAGRCTGTGACMGTGTAATTTTCCTATTT
BdM1244pool05     CCTATCATTACTCACCCTTTCTGAAAAGGACATAACACGGTAGTTTTCCCCTTTTAATTGACAGGCTGTGACAGTGTAATTTTCCTATTT
BdM1245pool05     CCTATCATTACTCACCCTTTCTGAAAAGGGGTTGACATGGTAGTTTTCCCCTTTTAATTGACAGGCTGTGACAGTGTAATTTTCCTATTT
//                          -                  *** *   *     -                    *       *  *              |278|
BdM1012pool13     TTATAGTTGGCCACAATATTTGACAAATAATATTAAAGAAATATTTGTCTTCAATATAAAATATGTAATTGTAATTAATATGCAAAAGAA
BdM1013pool13     TTATAGTTGGCCACAATATTTGACAAATAATATTAAAGAAATATTTGTCTTCAATATAAAATATGTAATTGTAATTAATATGCAAAAGAA
BdM1013pool27     TTATAGTTGGCCACAATATTTGACAAATAATATTAAAGAAATATTTGTCTTCAATATAAAATATGTAATTGTAATTAATATGCAAAAGAA
BdM1014pool13     TTATAGTTGGCCACAATATTTGACAAATAATATTAAAGAAATATTTGTCTTCAATATAAAATATGTAATTGTAATTAATATGCAAAAGAA
BdM1015pool13     TTATAGTTGGCCACAATATTTGACAAATAATATTAAAGAAATATTTGTCTTCAATATAAAATATGTAATTGTAATTAATATGCAAAAGAA
BdM1016pool13     TTATAGTTGGCCACAATATTTGACAAATAATATTAAAGAAATATTTGTCTTCAATATAAAATATGTAATTGTAATTAATATGCAAAAGAA
BdM1019pool13     TTATAGTTGGCCACAATATTTGACAAATAATATTAAAGAAATATTTGTCTTCAATATAAAATATGTAATTGTAATTAATATGCAAAAGAA
BdM1031pool13     TTATAGTTGGCCACAATATTTGACAAATAATATTAAAGAAATATTTGTCTTCAATATAAAATATGTAATTGTAATTAATATGCAACTATC
BdM1034pool13     TTATAGTTGGCCACAATATTTGACAAATAATATTAAAGAAATATTTGTCTTCAATATAAAATATGTAATTGTAATTAATATGCAAAAGAA
BdM1040pool13     TTATAGTTGGCCACAATATTTGACAAATAATATTAAAGAAATATTTGTCTTCAATATAAAATATGTAATTGTAATTAATATGCAAAAGAA
BdM1041pool13     TTATAGYTGGCCWCAATATTTGACMAATAATATTAAAGAAATATTTGTCTTCAATATAAAATATRTAATTGTAATTAATATGCAAAAGAA
BdM1044pool13     TTATAGTTGGCCACAATATTTGACAAATAATATTAAAGAAATATTTGTCTTCAATATAAAATATGTAATTGTAATTAATATGCAAAAGAA
BdM1045pool13     TTATAGTTGGCCACAATATTTGACAAATAATATTAAAGAAATATTTGTCTTCAATATAAAATATGTAATTGTAATTAATATGCAAAAGAA
BdM1046pool13     TTATAGTTGGCCACAATATTTGACAAATAATATTAAAGAAATATTTGTCTTCAATATAAAATATGTAATTGTAATTAATATGCAAAAGAA
BdM1047pool13     TTATAGTTGGCCACAATATTTGACAAATAATATTAAAGAAATATTTGTCTTCAATATAAAATATGTAATTGTAATTAATATGCAAAAGAA
BdM1048pool13     TTATAGTTGGCCACAATATTTGACAAATAATATTAAAGAAATATTTGTCTTCAATATAAAATATGTAATTGTAATTAATATGCAAAAGAA
BdM1232pool05     TTATAGTTGGCCACAATATTTGACAAATAATATTAAAGAAATATTTGTATTCAATATAAAATATGTAATTGTAATTAATATGCAAAAGAA
BdM1235pool05     TTATAGTTGGCCACAATATTTGACAAATAATATTAAAGAAATATTTGTATTCAATATAAAATATGTAATTGTAATTAATATGCAAAAGAA
BdM1236pool05     TTATAGTTGGCCACAATATTTGACAAATAATATTAAAGAAATATTTGTATTCAATATAAAATATGTAATTGTAATTAATATGCAAAAGAA
BdM1237pool05     TTATAGTTGGCCACAATATTTGACAAATAATATTAAAGAAATATTTGCCTTCAATATAAAATAAGTAATTGTAATTAATATGYGAAAGAA
BdM1238pool05     TTATAGTTGGCCACAATATTTGACAAATAATATTAAAGAAATATTTGCCTTCAATATAAAATAAGTAATTGTAATTAATATGYGAAAGAA
BdM1239pool05     TTATAGTTGGCCACAATATTTGACAAATAATATTAAAGAAATATTTGTATTCAATATAAAATATGTAATTGTAATTAATATGCAAAAGAA
BdM1240pool05     TTATAGTTGGCCACAATATTTGACAAATAATATTAAAGAAATATTTGTATTCAATATAAAATATGTAATTGTAATTAATATGCAAAAGAA
BdM1241pool05     TTATAGTTGGCCACAATATTTGACAAATAATATTAAAGAAATATTTGTATTCAATATAAAATATGTAATTGTAATTAATATGCAAAAGAA
BdM1241pool27     TTATAGTTGGCCACAATATTTGACAAATAATATTAAAGAAATATTTGTATTCAATATAAAATATGTAATTGTAATTAATATGCAAAAGAA
BdM1242pool05     TTATAGTTGGCCACAATATTTGACAAATAATATTAAAGAAATATTTGTATTCAATATAAAATATGTAATTGTAATTAATATGCAAAAGAA
BdM1243pool05     TTATAGTTGGCCACAATATTTGACAAATAATATTAAAGAAATATTTGTATTCAATATAAAATATGTAATTGTAATTAATATGCAAAAGAA
BdM1244pool05     TTATAGTTGGCCACAATATTTGACAAATAATATTAAAGAAATATTTGTATTCAATATAAAATATGTAATTGTAATTAATATGCAAAAGAA
BdM1245pool05     TTATAGTTGGCCACAATATTTGACAAATAATATTAAAGAAATATTTGTATTCAATATAAAATATGTAATTGTAATTAATATGCAAAAGAA
BdM1246pool05     TTATAGTTGGCCACAATATTTGACAAATAATATTAAAGAAATATTTGCCTTCAATATAAAATAAGTAATTGTAATTAATATGTGAAAGAA
BdM1247pool05     TTATAGTTRGCCACAATATTTGACAAATAATATTAAAGAAATATTTGCCTTCAATATAAAATAAGTAATTGTAATTAATATGTGAAAGAA
BdM1247pool27     TTATAGTTRGCCACAATATTTGACAAATAATATTAAAGAAATATTTGCCTTCAATATAAAATAAGTAATTGTAATTAATATGTGAAAGAA
BdM1797pool34     TTATAGTTGGCCACAATATTTGACAAATAATATTAAAGAAATATTTGTCTTCAATATAAAATATGTAATTGTAATTAATATGCAAAAGAA
//                      - *   -           -                      **              *-                 ** -----|282|
BdM1012pool13     TATGAAATATTTTTTGACCTATTTTGTACATAAAAATCAGTATTCGCACAGACCTTAATACAGGCGCCATGAATTTCTTGGCCTTTTGAA
BdM1013pool13     TATGAAATATTTTTTGACCTATTTTGTACATAAAAATCAGTATTCGCACAGACCTTAATACAGGCGCCATGAATTTCTTGGCCTTTTGAA
BdM1013pool27     TATGAAATATTTTTTGACCTATTTTGTACATAAAAATCAGTATTCGCACAGACCTTAATACAGGCGCCATGAATTTCTTGGCCTTTTGAA
BdM1014pool13     TATGAAATATTTTTTGACCTATTTTGTACATAAAAATCAGTATTCGCACAGACCTTAATACAGGCGCCATGAATTTCTTGGCCTTTTGAA
BdM1015pool13     TATGAAATATTTTTTGACCTATTTTGTACATAAAAATCAGTATTCGCACAGACCTTAATACAGGCGCCATGAATTTCTTGGCCTTTTGAA
BdM1017pool13     TATGAAATATTTTTTGACCTATTTTGTACATAAAAATCAGTATTCGCACAGACCTTAATACAGGCGCCATGAATTTCTTGGCCTTTTGAA
//                                                                                                          |289|
BdM1012pool13     AAAACAAAAGGTAATTAGGTAAGGAACTGCACGTGATAACGAGATTGAAATCATCTGATAACGGCACACATTCTGGTATTTACAAGGACA
BdM1013pool27     AAAACAAAAGGTAATTAGGTAAGGAACTGCACGTGATAAMGAGATTGAAATCATCTGATAACGGCACACATTCTGGTATTTACAAGGACA
BdM1014pool13     AAAACAAAAGGTAATTAGGTAAGGAACTGCACGTGATAACGAGATTGAAATCATCTGATAACGGCACACATTCTGGTATTTACAAGGACA
BdM1015pool13     AAAACAAAAGGTAATTAGGTAAGGAACTGCACGTGATAACGAGATTGMAATCATCTGATAACGGCACACATTCTGGTATTTACAAGGACA
BdM1016pool13     AAAACAAAAGGTAATTAGGTAAGGAACTGCACGTGATAACGAGATTGAAATCATCTGATAACGGCACACATTCTGGTATTTACAAGGACA
BdM1018pool13     AAAACAAAAGGTAATTAGGTAAGGAACTGCACGTGATAACGAGATTGAAATCATCTGATAACGGCACACATTCTGGTANTTACAAGGACA
BdM1019pool13     AAAACAAAAGGTAATTAGGTAAGGAACTGCACGTGATAAMGAGATTGAAATCATCTGATAACGGCACACATTCTGGTATTTACAAGGACA
//                                                       *       -                                          |293|
BdM1012pool13     TCTGTTGTTTAGTTTTTATAAAGATCCTGTAGGTGAAAATTTCACAACTTGGTTGTTTAAAGTTTATGAAGAGGCTGTATATTTAGTTTT
BdM1018pool13     TCTATTGTTTAGTTTTTATAAAGATCCTGTAGGTGAGAATTTCACAACTTGGTTGTTTAAAGTTTATGAAGACGCTGTATATTTAGTTTT
BdM1031pool13     TCTATTGTTTAGTTTTTATAAAGATCCTGTAGGTGAGAATTTCACAACTTGGTTGTTTAAAGTTTATGAAGACGCTGTATATTTAGTTTT
BdM1034pool13     TCTATTGTTTAGTTTTTATAAAGATCMTGTAGGTGAGAATTTCACAACTTGGTTGTTTAAAGTTTATGAAGACGCTGTATATTTAGTTTT
BdM1035pool13     TCTGTTGTTTAGTTTTTATAAAGATCCTGTAGGTGAAAATTTCACAACTTGGTTGTTTAAAGTTTATGAAGACGCTGTATATTTAGTTTT
BdM1038pool13     TCTGTTGTTTAGTTTTTATAAAGATCCTGTAGGTGACAATTTCACAACTTGGTTGTTTAAAGTTTATGAAGACGCTGTATATTTAGTTTT
BdM1044pool13     TCTATTGTTTAGTTTTTATAAAGATCCTGTAGGTGAGAATTTCACAACTTGGTTGTTTAAAGTTTATGAAGACGCTGTATATTTAGTTTT
BdM1045pool13     TCTRTTGTTTAGTTTTTATAAAGATCCTGTAGGTGARAATTTCACAACTTGGTTGTTTAAAGKTTATGAAGACGCTGTATATTTAGTTTT
BdM1046pool13     TCTGTTGTTTAGTTTTTATAAAGATGCTGTAGGTGACAATTTCACAACTTGGTTGTTTAAAGTTTATGAAGACGCTGTATATTTAGTTTT
BdM1048pool13     TCTGTTGTTTAGTTTTTATAAAGATCCTGTAGGTGACAATTTCACAACTTGGTTGTTTAAAGTTTATGAAGACGCTGTATATTTAGTTTT
BdM1797pool34     TCTGTTGTTTAGTTTTTATAAAGATCCTGTAGGTGAAATTTTCACAACTTGGTTGTTTAAAGTTTATGAAGAGGCTGTATATTTAGTTTT
//                   *                     --         * -                       -         *                 |294|
BdM1012pool13     GTCGTTCGAAATCATAAGATGCCCAAACCTAAAGAACCCTCAAATAGTAGCTTTGTTCAGCTTAGTGCAGGTCAACAAATCCAACCAGGA
BdM1013pool27     GTCGTTCGAAATCATAAGATGCCCAAACCTAAAGAACCCTCAAATAGTAGCTTTGTTCAGCTTAGTGCAGGTCAACAAATCCAACCAGGA
BdM1019pool13     GTCGTTCGAAATCATAAGATGCCCAAACCTAAAGAACCCTCAAATAGTAGCTTTGTTCAGCTTAGTGCAGGTCAACAAATCCAACCAGGA
BdM1047pool13     GTCGTTCGAAATCATAAGATGCCCAAACCTAAAGAACCCTCAAATAGTAGCTTTGTTCAGCTTAGTGCAGGTCAACAAATCCAACCAGGA
BdM1048pool13     GTCGTTCGAAATCATAAGATGCCCAAACCTAAAGAACCCTCAAATAGTAGCTTTGTTCAGCTTAGTGCAGGTCAACAAATCCAACCAGGA
//                                                                                                          |295|
BdM1012pool13     CACTCTTAGCTTCTTATTCCTTGTGTGGATCCATGGTTTTTTTGCAGGTCTGCGTCCTTTAAATCTCAACTTTTGT--ATGTGAAATCGAAC
BdM1039pool13     CACCCTTAGCTTCCTATTCCTTTTGTCGATTCATG--TTTTTTGCAGGTCTGCGTCCTTTAAATCTCAACTTTTTTTAATATAAGAACGAAC
BdM1796pool34     CACCCTTAGCTTTCTATTCGTTTTGCTGATCCATGG-ATTTTTGCAGGTCTGCGTCCTTTAAAT-TCAATTTTTTT--ATGTGAAAACGAGC
BdM1800pool34     CACCCTTAGCTTTCTATTCGTTTTGCTGATCCATGG-ATTTTTGCAGGTCTGCGTCCTTTAAAT-TCAATTTTTTT--ATGTGAAAACGAGC
//                   -        *-     *  -  *-   -      *                               *    -     - - - -   * |297|
BdM1012pool13     CGTGCTAAGAGAATGTGTTACTGCAGAGACTACTAATCAATTTAAGAACCGTTATG----ATAAATATATAATAATAATAATAATTTTTT
BdM1016pool13     CGTGCTAAGAGAATGTGTTANTGCANAGACTACTAATCAATTTAAGAACCGTTATGATAAATAAATATATAATAATAATAATAATTTTTT
BdM1019pool13     CGTGCTAAGAGAATGTGTTACTGCAGAGACTACTAATCAATTTAAGAACCGTTATG----ATAAATATATAATAATAATAATAATTTTTT
BdM1048pool13     CGTGCTAAGAGAATGTGTTACTGCAGAGACTACTAATCAATTTAAGAACCGTTATG----ATAAATATATAATAATAATAATAATTTTNT
//                                                                                                          |298|
BdM1012pool13     TCGAATATTTGAAAGAGGCTTTTGAAGGTGTAGGATGTAACCCTCCTTTGGCTATGCTACTGAATTGAAATATCCAGATTTTTTAAGAAA
BdM1014pool13     TCGAATATTTGAAAGAGGCTTTTGAAGGTGTAGGATGTAACCCTCCTTTGGCTATGCTACTGAATTGAAATATCCAGATTTTTTAAGAAA
BdM1016pool13     TCGAATATTTGAAAGAGGCTTTTGAAGGTGTAGGATGTAACCCTCCTTTGGCTATGCTACTGAATTGAAATATCCAGATTTTTTAAGAAA
BdM1018pool13     TCGAATATTTGAAAGAGGCTTTTGAAGGTGTAGGATGTAACCCTCCTTTGGCTATGCTACTNAATTGAAATATCCAGATTTTTTAAGAAA
BdM1019pool13     TCGAATATTTGAAAGAGGCTTTTGAAGGTGTAGGATGTAACCCTCCTTTGGCTATGCTACTGAATTGAAATATCCAGATTTTTTAAGAAA
BdM1041pool13     TCGAATATTTGAAAGAGGCTTTTGAAGGTGTAGGATGTAACCCTCCTTTGGCTATGCTACTGAATTGAAATATCCAGATTTTTTAAGAAA
BdM1044pool13     TCGAATATTTGAAAGAGGCTTTTGAAGGTGTAGGATGTAACCCTCCTTTGGCTATGCTACTGAATTGAAATATCCAGATTTTTTAAGAAA
BdM1046pool13     TCGAATATTTGAAAGAGGCTTTTRAAGGTGTAGGATGTAACCCTCCTTTGGCTATGCTACTGAATTGAAATATCCAGATTTTTTAAGAAA
BdM1047pool13     TCGAATATTTGAAAGAGGCTTTTGAAGGTGTAGGATGTAACCCTCCTTTGGCTATGCTACTGAATTGAAATATCCAGATTTTTTAAGAAA
BdM1048pool13     TCGAATATTTGAAAGAGGCTTTTGAAGGTGTAGGATGTAACCCTCCTTTGGCTATGCTACTGAATTGAAATATCCAGATTTTTTAAGAAA
BdM1797pool34     TCGAATATTTGAAAGAGGCTTTTGAAGGTGTAGGATGTAACCCTCCTTTGGCTATGCTACTGAATTGAAATATCCAGATTTTTTAAGAAA
//                                       -                                                                  |299|
BdM1012pool13     TTTTAAATCTTCTCATAAGGCCCTTTTTCAACTAAACTGTCTACCCTATCAAAATAATCTATAAATAATGCTTATTTGCCTTTCCTACAA
BdM1013pool13     NTTTAAATCTTCTCATAAGGCCCTTTTTCAACTAAACTGTCTACCCTATCAAAATAATCTATAAATAATGCTTATTTGCCTTTCCTACAA
BdM1016pool13     TTTTAAATCTTCTCATAAGGCCCTTTTTCAACTAAACTGTCTACCCTATCAAAATAATCTATAAATAATGCTTATTTGCCTTTCCTACAA
BdM1018pool13     TTTTAAATCTTCTCATAAGGCCCTTTTTCAACTAAACTGTCTACCCTATCAAAATAATCTATAAATAATGCTTATTTGCCTTTCCTACAA
BdM1035pool13     NTTTAAATCTTCTCATAAGGCCNTTTTTCAACTAAACTGTCTACCCTATCAAAATAATCTATAAATAATGCTTATTTGCCTTTCCTACAA
BdM1038pool13     NTTTAAATCTTCTCATAAGGCCNTTTTTCAACTAAACTGTCTACCCTNTCAAAATAATCTATAAATAATGCTTATTTGCCTTTCCTACAA
BdM1239pool05     CTTTAAATCTTCTCATAAGGCCCTTTTTCAACTAAACTGTCTACCCTGTCAAAATAATCTATAAATAATGCTTATTTGCC-ATCCTACAA
BdM1240pool05     CTTTAAATCTTCTCATAAGGCCCTTTTTCAACTAAACTGTCTACCCTGTCAAAATAATCTATAAATAATGCTTATTTGCC-ATCCTACAA
BdM1797pool34     CTTTAAATCTTCTCATAAGGCCYTTTTTCAACTAAACTGTCTACCCTATCAAAATAATCTATAAATAATGCTTATTTGCCTTTCCTACAA
//                *                     -                        *                                 *        |300|
BdM1012pool13     CTTACTTTCGTCGGTAGAGGCGGGGCACCAAGTTGCCTGCATGTACACTGATCTTTTCAAATGCTCAAGCCATCCAACATTCGCTGGAAC
BdM1014pool13     CTTACTTTCGTCGGTAGAGGCGGGGCACCAAGTTGCCTGCATGTACACTGATCTTTTCAAATGCTCAAGCCATCCAACATTCGCTGGAAC
BdM1016pool13     CTTACTTTCGTCGGTAGAGGCGGGGCACCAAGTTGCCTGCATGTACACTGATCTTTTCAAATGCTCAAGCCATCCAACATTCGCTGAAAC
BdM1035pool27     CTTACTTTCGTCGGTAGAGGCGGGGCACCAAGTTGCCTGCATGTACACTGATCTTTTCAAATGCTCAAGCCATCCAACATTCGCTGGAAC
BdM1232pool05     CTTACTTTCGTCGGTAGAGGCGGGGCACCAAGTTGCCTGCATGTACACTGATCTTTTCAAATGCTCAAGCNATCCAACATTCGCTGGAAC
BdM1235pool05     CTTACTTTCGTCGGTAGAGGCGGGGCACCAAGTTGCCTGCATGTACACTGATCTTTTCAAATGCTCAAGCYATCCAACATTCGCTGGAAC
BdM1236pool05     CTTACTTTCGTCGGTAGAGGCGGGGCACCAAGTTGCCTGCATGTACACTGATCTTTTCAAATGCTCAAGCYATCCAACATTCGCTGGAAC
BdM1239pool05     CTTACTTTCGTCGGTAGAGGCGGGGCACCAAGTTGCCTGCATGTACACTGATCTTTTCAAATGCTCAAGCYATCCAACATTCGCTGGAAC
BdM1240pool05     CTTACTTTCGTCGGTAGAGGCGGGGCACCAAGTTGCCTGCATGTACACTGATCTTTTCAAATGCTCAAGCTATCCAACATTCGCTGGAAC
BdM1241pool05     CTTACTTTCGTCGGTAGAGGCGGGGCACCAAGTTGCCTGCATGTACACTGATCTTTTCAAATGCTCAAGCCATCCAACATTCGCTGGAAC
BdM1243pool05     CTTACTTTCGTCGGTAGAGGCGGGGCACCAAGTTGCCTGCATGTACACTGATCTTTTCAAATGCTCAAGCYATCCAACATTYGCTGGAAC
BdM1244pool05     CTTACTTTCGTCGGTAGAGGCGGGGCACCAAGTTGCCTGCATGTACACTGATCTTTTCAAATGCTCAAGCYATCCAACATTYGCTGGAAC
BdM1245pool05     CTTACTTTCGTCGGTAGAGGCGGGGCACCAAGTTGCCTGCATGTACACTGATCTTTTCAAATGCTCAAGCYATCCAACATTCGCTGGAAC
BdM1797pool34     CTTACTTTCGTCGGTAGAGGCGGGGCACCAAGTTGCCTGCATGTACACTGATCTTTTCAAATGCTCAAGCCATCCAACATTCGCTGGAAC
//                                                                                      *          *    -   |303|
BdM1012pool13     GCTCGAGTTTTCACTGTTCTTTAATGAGTATTCGAGACTAAAATGTTACACTGGTGGATGTTTGGCATAATAGCATTTAAAAAATTTAAA
BdM1013pool13     GCTCGAGTTTTCACTGTTCTTTAATGAGTATTCGAGACTAAAATGTTACACTGGTGGATGTTTGGCATAATRRCATTTAAAAAATTTAAA
BdM1014pool13     GCTCGAGTTTTCACTGTTCTTTAATGAGTATTCGAGACTAAAATGTTACACTGGTGGATGTTTGGCATAATGACATTTAAAAAATTTAAA
BdM1016pool13     GCTCGAGTTTTCACTGTTCTTTAATGAGTATTCGAGACTAAAATGTTACACTGGTGGATGTTTGGCATAATGRCATTTAAAAAATTTAAA
BdM1031pool13     GCTCGAGTTTTCACTGTTCTTTAATGAGTATTCGAGACTAAAATGTTACACTGGTGGATGTTTGGCATAATGGCATTTAAAAAATTTAAA
BdM1041pool13     GCTCGAGTTTTCACTGTTCTTTAATGAGTATTCGAGACTAAAATGTTACACTGGTGGATGTTTGGCANAATGGCATTTAAAAAATTTAAA
BdM1046pool13     GCTCGAGTTTTCACTRTTCTTTAATGAGTATTCGAGACTAAAATGTTACRCTGGTGRATGTTTGGCATAATGGCATTTAAAAAATTTAAA
BdM1237pool05     GCTCGAGTTTTCACTGTTCTTTAATGAGTATTCGAGACTAAAATRTTACACTGGTGGATTTTTGGCATAATGGCGTTTAAAAAATTTWAA
BdM1238pool05     GCTCGAGTTTTCACTGTTCTTTAATGAGTATTCGAGACTAAAATRTTACACTGGTGGATTTTTGGCATAATGGCGTTTAAAAAATTTAAA
BdM1246pool27     GCTCGAGTTTTCACTGTTCTTTAATGAGTATTCGAGACTAAAATGTTACACTGGTGGATTTTTGGCATAATGGCGTTTAAAAAATTTTAA
BdM1247pool05     GCTCGAGTTTTCACTGTTCTTTAATGAGTATTCGAGACTAAAATATTACACTGGTGGATTTTTGGCATAATGGCGTTTAAAAAATTTAAA
BdM1247pool27     GCTCGAGTTTTCACTGTTCTTTAATGAGTATTCGAGACTAAAATATTACACTGGTGGATTTTTGGCATAATGGCGTTTAAAAAATTTAAA
//                               -                            *    -      -  *           ** *            *  |305|
BdM1012pool13     GATATTTTGGATCACACTTACCTTCACTCTTACAAATTTCGCGCTAATTATATTTGCACCAAAGTTGCGTGC---ATATCAGCGATGAAC
BdM1016pool13     GATATTTTGGATCACACTTACCTTCAYTCTTACAWATTTCGCGCCAATTATATTTTCACCAAGGTTGCGTGAATGATATCAGCGATGAAC
BdM1035pool27     GATATTTTGGCTCACACTTACCTTCACTCTTACAAATTTCGCGCCAATTATATTTTCACCAAGGTTGCTTGAATGATATCAGCGATGAAC
BdM1040pool13     GATATTTTGGNTCACACTTACCTTCACTCTTACAAATTTCGCGCCAATTANATTTTCNCCAAGGTTGCTTGAATGATATCAGCGATNAAC
BdM1231pool05     GATATTTTGGATCACACTTACCTTCACTCTTACAAATTTCGCGCCAATTATATTTTCACCAAAGTTGCGTGCATGATATCAGCGATGAAC
BdM1232pool27     GATATTTTGGATCACACTTACCTTCACTCTTACAAATTTCGCGCCAATTATATTTTCACCAAAGTTGCGTGCATGATATCAGCGATGAAC
BdM1235pool05     GATATTTTGGATCACACTTACCTTCACTCTTACAAATTTCGCGCCAATTATATTTTCACCAAAGTTGCGTGCATGATATCAGCGATGAAC
BdM1236pool05     GATATTTTGGATCACACTTACCTTCACTCTTACAAATTTCGCGCCAATTATATTTTCACCAAAGTTGCGTGCATGATATCAGCGATGAAC
BdM1239pool05     GATATTTTGGATCACACTTACCTTCACTCTTACAAATTTCGCGCCAATTATATTTTCACCAAAGTTGCGTGCATGATATCAGCGATGAAC
BdM1240pool05     GATATKTTGGATCACACTTACCTTCACTCTTACAAATTTCGCGCCAATTATATTTTCACCAAAGTTGCGTGCATGATATCAGCGATGAAC
BdM1241pool05     GATATTTTGGATCACACTTACCTTCACTCTTACAAATTTCGCGCCAATTATATTTTCACCAAAGTTGCGTGCATGATATCAGCGATGAAC
BdM1242pool05     GATATTTTGGATCACACTTACCTTCACTCTTACAAATTTCGCGCCAATTATATTTTCACCAAAGTTGCGTGCATGATATCAGCGATGAAC
BdM1243pool05     GATATTTTGGATCACACTTACCTTCACTCTTACAAATTTCGCGCCAATTATATTTTCACCAAAGTTGCGTGCATGATATCAGCGATGAAC
BdM1244pool05     GATATTTTGGATCACACTTACCTTCACTCTTACAAATTTCGCGCCAATTATATTTTCACCAAAGTTGCGTGCATGATATCAGCGATGAAC
BdM1245pool05     GATATTTTGGATCACACTTACCTTCACTCTTACAAATTTCGCGCCAATTATATTTTCACCAAAGTTGCGTGCATGATATCAGCGATGAAC
//                     -    -               -       -         -          -      *     *  *                  |306|
BdM1012pool13     ATTAAAATACCAATTCAGATGTTGGTGTTACAATTTCAGTTGGGCAACCATCTAAACCCAGCCTTCAACAGGAAAATTAATAGTAAGTGG
BdM1013pool13     ATTAAAATACCAATTCAGATGTTGGTGTTACAATTTCAGTTRGGCAACCATCTAAACCCAGCCTTCAACAGGAAAATTAATAGTAARTKK
BdM1014pool13     ATTAAAATACCAATTCAGATGTTGGTGTTACAATTTCAGTTGGGCAACCATCTAAACCCAGCCTTCAACAGGAAAATTAATAGTAAGTGG
BdM1015pool13     ATTAAAATACCAATTCAGATGTTGGTGTTACAATTTCAGTTGGGCAACCATCTAAACCCAGCCTTCMACAGGAAAATTAATAGTAAGTGG
BdM1016pool13     ATTAAAATACCAATTCAGATGTTGGTGTTACAATTTCAGTTGGGCAACCATCTAAACCCAGCCTTCCACAGGAAAATTAATAGTAAGTGG
BdM1018pool13     ATTAAAATACCAATTCAGATATTGGTGTTACAATTTCAGTTGGGCAACCATCTAAACCCAGCCTTCAACAGGAAAATTAATAGTAAGTGG
BdM1019pool13     ATTAAAATACCAATTCAGATGTTGGTGTTACAATTTCAGTTGGGCAACCATCTAAACCCAGCCTTCCACAGGAAAATTAATAGTAAGTGG
BdM1038pool13     ATTAAAATACCAATTCAGATGTTGGTGTTACAATTTCAGTTGGGCAACCATCTAAACCCAGCCTTCAACAGGAAAATTAATAGTAAATTT
BdM1040pool27     ATTAAAATACCAACTCAGATGTTGGTGTTACAATTTCAGTTGGGCAACCATCTAAACCCAGCCTTCAACAGGAAAATTAATAGTAAGTGG
BdM1041pool13     ATTAAAATACCAATTCAGATGTTGRTGTTACAATTTCAGTTGGGCAACCATCTAAACCCAGCCTTCAACAGGAAAATTAATAGTAAATTT
BdM1046pool13     ATTAAAATACCAATTCAGATGTTGGTGTTACAATTTCAGTTGGGCAACCATCTAAACCCAGCCTTCAACAGGAAAATTAATAGTAAATTT
BdM1048pool13     ATTAAAATACCAATTCAGATGTTGGTGTTACAATTTCAGTTGGGCAACCATCTAAACCCAGCCTTCAACAGGAAAATTAATAGTAAATTT
BdM1232pool27     ATTAAAATACCAACTCAGATGTTGGTGTTACAATTTCAGTTGGGCAACCATCTAAACCCAGCCTTCAACARGAAAATTAATAGTAAGTGG
BdM1233pool18     ATTAAAATACCAACTCAGATGTTGGTGTTACAATTTCAGTTGGGCAACCATCTAAACCCAGCCTTCAACAAGAAAATTAATAGTAAGTGG
BdM1235pool05     ATTAAAATACCAACTCAGATGTTGGTGTTACAATTTCAGTTGGGCAACCATCTAAACCCAGCCTTCAACARGAAAATTAATAGTAAGTGG
BdM1236pool05     ATTAAAATACCAACTCAGATGTTGGTGTTACAATTTCAGTTGGGCAACCATCTAAACCCAGCCTTCAACAGGAAAATTAATAGTAAGTGG
BdM1240pool05     ATTAAAATACCAACTCAGATGTTGGTGTTACAATTTCAGTTGGGCAACCATCTAAACCCAGCCTTCAACANGAAAATTAATAGTAAGTGG
BdM1242pool27     ATTAAAATACCAACTCAGATGTTGGTGTTACAATTTCAGTTGGGCAACCATCTAAACCCAGCCTTCAACAAGAAAATTAATAGTAAGTGG
BdM1243pool05     ATTAAAATACCAACTCAGATGTTGGTGTTACAATTTCAGTTGGGCAACCATCTAAACCCAGCCTTCAACAGGAAAATTAATAGTAAGTGG
BdM1244pool05     ATTAAAATACCAACTCAGATGTTGGTGTTACAATTTCAGTTGGGCAACCATCTAAACCCAGCCTTCAACAAGAAAATTAATAGTAAGTGG
BdM1245pool05     ATTAAAATACCAACTCAGATGTTGGTGTTACAATTTCAGTTGGGCAACCATCTAAACCCAGCCTTCAACARGAAAATTAATAGTAAGTGG
BdM1247pool05     ATTAAAATACTAATTCAGATGTTGGGGTTACAATTTCAGTTGGGMAACCATCTAAACCCAGCCTTCACCA-GAAAATTAATAGTAAATTT
BdM1247pool27     ATTAAAATACTAATTCAGATGTTGGGGTTACAATTTCAGTTGGGNAACCATCTAAACCCAGCCTTCACCA-GAAAATTAATAGTAAATTT
BdM1797pool34     ATTAAAATACCAATTCAGATGTTGGTGTTACAATTTCAGTTGGGCAACCATCTAAACSCAGCCTTCAACAGGAAAATTAATAGTAAATWT
//                          *  *      -   -*               -  -            -        **  *               * **|307|
BdM1012pool13     ATCACAAAATCAAACTATTCACATAGAAAAATGGTACTTACAAAACCATTAAGGGATTACTACGATTTTAATCATAACATCTGATGGAAA
BdM1014pool13     ATCACAAAATCAAACTATTCACATAGAAAAATGGTACTTACAAAACCATTAAGGGATTACTACGATTTTAATCATAACATCTGATGGAAA
BdM1015pool13     ATCACAAAATCAAACTATTCACATAGAAAAATGGTACTTACAAAACCATTAAGGGATTACTACGATTTTAATCATAACATCTGATGGAAA
BdM1016pool13     ATCACAAAATCAAACTATTCACATAGAAAAATGGTACTTACAAAACCATTAAGGGATTACTACGATTTTAATCATAACATCTGATGGAAA
BdM1017pool13     ATCACAAAATCAAACTATTCACATAGAAAAATGGTACTTACAAAACCATTAAGGGATTACTACGATTTTAATCATAACATCTGATGGAAA
BdM1018pool13     ATCACAAAATCAAACTATTCACATAGAAAAATGGTACTTACAAAACCATTAAGGGATTACTACGATTTTAATCATAACATCTGATGGAAA
BdM1019pool13     ATCACAAAATCAAACTATTCACATAGAAAAATGGTACTTACAAAACCATTAAGGGATTACTACGATTTTAATCATAACATCTGATGGAAA
BdM1031pool13     ATCACAAAMTCAAACTATTCACATARAAAAATGGTACTTACAAAACCATTAAGGGATTACTACGATTTTAATCATAACATCTGATKRAAA
BdM1034pool13     ATCACAAACTCAAACTATTCACATAAAAAAATGGTACTTACAAAACCATTAAGGGATTACTACGATTTTAATCATAACATCTGATTAAAA
BdM1040pool13     ATCACAAACTCAAACTATTCACATAAAAAAATGGTACTTACAAAACCATTAAGGGATTACTACGATTTTAATCATAACATCTGATTAAAA
BdM1041pool13     ATCACAAANTCAAACTATTCACATANAAAAATGGTACTTACAAAACCATTAAGGGATTACTACGATTTTAATCATAACATCTGATNNAAA
BdM1044pool13     ATCACAAACTCAAACTATTCACATAAAAAAATGGTACTTACAAAACCATTAAGGGATTACTACGATTTTAATCATAACATCTGATTAAAA
BdM1045pool13     ATCACAAACTCAAACTATTCACATAAAAAAATGGTACTTACAAAACCATTAAGGGATTACTACGATTTTAATCATAACATCTGATTAAAA
BdM1046pool13     ATCACAAAMTCAAACTATTCACATARAAAAATGGTACTTACAAAACCATTAAGGGATTACTACGATTTTAATCATAACATCTGATTAAAA
BdM1048pool13     ATCACAAAMTCAAACTATTCACATARAAAAATGGTACTTACAAAACCATTAAGGGATTACTACGATTTTAATCATAACATCTGATTAAAA
//                        *                *                                                           **   |308|
BdM1012pool13     GTCACAA-TTTTTTTTAATTGTGATTGGTTTATATCGACACCGCACGAAAAGGTAAATTAACATAATCTATATTATCAACTGGACGAAATA
BdM1013pool13     GTCACAA-TTTTTTTTAATTGTGATTGGTTTATATCGACACCGCACGAAAAGGTAAATTAACATAATCTATATTATCAACTGGACGAAATA
BdM1014pool13     GTCACAA-TTTTTTTTAATTGTGATTGGTTTATATCGACACCGCACGAAAAGGTAAATTAACATAATCTATATTATCAACTGGACGAAATA
BdM1016pool13     GTCACAA-TTTTTTTTAATTGTGATTGGTTTATATCGACACCGCACGAAAAGGTNAATTAACATAATCTATATTATCAACTG---------
BdM1018pool13     GTCACAA-TTTTTTTTAATTGTGATTGGTTTATATCGACACCGCACGAAAAGGTAAATTAACATAATCTATATTATCAACTGGACGAAATA
BdM1019pool13     GTCACAA-TTTTTTTTAATTGTGATTGGTTTATATCGACACCGCACGAAAAGGTRAATTAACATAATCTATATTATCAACTGGACGAAATA
BdM1034pool13     GTCACAA-TTTTTTTTAATTGTGATTGGTTTATATCGACACCGCACGAAAAGGTAAATTAACATAATCTATATTATCAACTGGACGAAATA
BdM1041pool13     GTCACAA-TTTTTTTTAATTGTGATTGGTTTATATCGACACCGCACGAAAAGGTAAATTAACATAATCTATATTATCAACTGGACGAAATA
BdM1044pool13     GTCACAA-TTTTTTTTAATTGTGATTGGTTTATATCGACACCGCACGAAAAGGTAAATTAACATAATCTATATTATCAACTGGACGAAATA
BdM1045pool13     GTCACAA-TTTTTTTTAATTGTGATTGGTTTATATCGACACCGCACGAAAAGGTAAATTAACATAATCTATATTATCAACTGGACGAAATA
BdM1046pool13     GTCACAA-TTTTTTTTAATTGTGATTGGTTTATATCGACACCGCACGAAAAGGTAAATTAACATAATCTATATTATCAACTGGACGAAATA
BdM1047pool13     GTCACAA-TTTTTTTTAATTGTGATTGGTTTATATCGACACCGCACGAAAAGGTAAATTAACATAATCTATATTATCAACTGGACGAAATA
BdM1048pool13     GTCACAA-WTTTTTTTAATTGTGATTGGTTTATATCGACACCGCACGAAAAGGTAAATTAACATAATCTATATTATCAACTGGACGAAATA
BdM1244pool05     GTCACAANTTTTTTTTAATTGTGATTGGTTTATATCGANACCGCACGAAAAGGTAAATTAACATAATCTATATTATCAACTGGACGAAAT-
//                        -                                             -                                    |309|
BdM1012pool13     TTTGGATCTTTCGCAGAAACAAAGAAATAATTATTATTTTATTTTATTAGCAATGTTTGTAATTTGAGAGAATATACTTGAAAAACATGC
BdM1013pool13     TTTGGATCTTTCGCAGAAACAAAGAAATAATTATTATTTTATTTTATTAGCAATGTTTGTAATTTGAGAGAATATACTTGAAAAACATGC
BdM1014pool13     TTTGGATCTTTCGCAGAAACAAAGAAATAATTATTATTTTATTTTATTAGCAATGTTTGTAATTTGAGAGAATATACTTGAAAAACATGC
BdM1015pool13     TTTGGATCTTTCGCAGAAACAAAGAAATAATTATTATTTTATTTTATTAGCAATGTTTGTAATTTGAGAGAATATACTTGAAAAACATGC
BdM1016pool13     TTTGGATCTTTCGCAGAAACAAAGAAATAATTATTATTTTATTTTATTAGCAATGTTTGTAATTTGAGAGAATATACTTGAAAAACATGC
BdM1018pool13     TTTGGATCTTTCGCAGAAACAAAGAAATAATTATTATTTTATTTTATTAGCAATGTTTGTAATTTGAGAGAATATACTTGAAAAACATGC
BdM1019pool13     TTTGGATCTTTCGCASAAACAAAGAAATAATTATTATTTTATTTTATTAGCAATGTTTGTAATTTGAGAGAATATACTTGAAAAACATGC
BdM1038pool13     TTTGGCTCTTTCGCAGAAACAAAGAAATATTTATTATTTTATTTTATTAGCAATGTTTGTAATTTGAGAGAATTTACTTGAAAAACATGC
BdM1041pool13     TTTGGCTCTTTCGCAGAAACAANGAAATATTTATTATTTTATTTTATTAGCAATGTTTGTAATTTGAGAGANNATACTTNAAAAACATGC
BdM1048pool13     TTTGGCTCTTTCGCAGAAACAAAGAAATATTTATTATTTTATTTTATTAGCAATGTTTGTAATTTGAGAGAATATACTTGAAAAACATGC
BdM1797pool34     TTTGGCTCTTTCGCAGAAACAAAGAAATATTTATTATTTTATTTTATTAGCAATGTTTGTAATTTGARAGAATATACTTGAAAAACATGC
//                     *         -             *                                     -     -                |311|
BdM1012pool13     TTAGTCCCCTCATAACATCTTATATGTTGGAAAAACTTTACAATTATGGTTTTCCTAATCAAAA-GTTGTGTTGGCTTTTTAAGAGTACA
BdM1243pool05     TTAGTCCCCTCATAACATCTTATATGTTGGAAAAACTTTACAATTATGGTTTTCCTAATCAAAATGTTGTGTTGGCTTTTTAAGAGTACA
BdM1244pool05     TTAGTCCCCTCATAACATCTTATATGTTGGAAAAACTTTACAATTATGGTTTTCCTAATCAAAATGTTGTGTTGGCTTTTTAAGAGTACA
BdM1245pool05     TTAGTCCCCTCATAACATCTTATATGTTGGAAAAACTTTACAATTATGGTTTTCCTAATCAAAATGTTGTGTTGGCTTTTTAAGAGTACA
//                                                                                                          |312|
BdM1012pool13     CTCCAAATTTGACTCTTCTTCGTCAATGGCTTTAGCGGATATATACTTAGCAACCAATAGCTTCTTTTTCGCGTGAGAAAATCTTACGGC
BdM1013pool13     CTCCAAATTTGACTCTTCTTCGTCAATGGCTTTAGCGGATATATACTTAGCAACCAATAGCTTCTTTTTCGCGTGAGAAAATCTTACGGC
BdM1013pool27     CTCCAAATTTGACTCTTCTTCGTCAATGGCTTTAGCGGATATATACTTAGCAACCAATAGCTTCTTTTTCGCGTGAGAAAATCTTACGGC
BdM1014pool13     CTCCAAATTTGACTCTTCTTCGTCAATGGCTTTAGCGGATATATACTTAGCAACCAATAGCTTCTTTTTCGCGTGAGAAAATCTTACGGC
BdM1015pool13     CTCCAAATTTGACTCTTCTTCGTCAATGGCTTTAGCGGATATATACTTAGCAACCAATAGCTTCTTTTTCGCGTGAGAAAATCTTACGGC
BdM1016pool13     CTCCAAATTTGACTCTTCTTCGTCAATGGCTTTAGCGGATATATACTTAGCAACCAATAGCTTCTTTTTCGCGTGAGAAAATCTTACGGC
BdM1018pool13     CTCCAAATTTGACTCTTCTTCGTCAATGGCTTTAGCGGATATATACTTAGCAACCAATAGCTTCTTTTTCGCGTGAGAAAATCTTACGGC
BdM1019pool13     CTCCAAATTTGACTCTTCTTCGTCAATGGCTTTAGCGGATATATACTTAGCAACCAATAGCTTCTTTTTCGCGTGAGAAAATCTTACGGC
BdM1035pool27     CTCCAAATTTGACTCTTCTTCGTCAATGGCTTTAGCAGATATATACTTAGCAACCAATAACTTCTTTTTCGCGTGAGAAAATTTTTCGGC
BdM1038pool13     CTCCAAATTTGACTCTTCTTCGTCAATGGCTTTAGCGGATATATACTTAGCAACCAATAGCTTCTTTTTCGCGTGAGAAAATCTTTCGGC
BdM1041pool13     CTCCAAATTTGACTCTTCTTCGTCAATGGCTTTAGCGGATATATACTTAGCAACCAATAGCTTCTTTTTCGCGTGAGAAAATCTTACGGC
BdM1045pool13     CTCCAAATTTGACTCTTCTTCGTCAATGGCTTTAGCGGATATATACTTAGCAACCAATAGCTTCTTTTTCGCGTGAGAAAATCTTACGGC
BdM1046pool13     CTCCAAATTTGACTCTTCTTCGTCAATGGCTTTAGCGGATATATACTTAGCAACCAATAGCTTCTTTTTCGCGTGAGAAAATCTTWCGGC
BdM1046pool27     CTCCAAATTTGACTCTTCTTCGTCAATGGCTTTAGCGGATATATACTTAGCAACCAATAGCTTCTTTTTCGCGTGAGAAAATCTTWCGGC
BdM1047pool13     CTCCAAATTTGACTCTTCTTCGTCAATGGCTTTAGCGGATATATACTTAGCAACCAATAGCTTCTTTTTCGCGTGAGAAAATYTTTCGGC
BdM1048pool13     CTCCAAATTTGACTCTTCTTCGTCAATGGCTTTAGCGGATATATACTTAGCAACCAATAGCTTCTTTTTCGCGTGAGAAAATCTTACGGC
BdM1232pool27     CTCCAAATTTGACTCTTCTTCTTCAATGGCTTTAGCGTAYATGTACTTAGCAACCAATAGCTTCTTTTTCGCGTGAGAAAATCTTTCGGC
BdM1235pool05     CTCCAAATTTGACTCTTCTTCTTCAATGGCTTTAGCGKAYATGTACTTAGCAACCAATAGCTTCTTTTTCGCGTGAGAAAATCTTTCGGC
BdM1236pool05     CTCCAAATTTGACTCTTCTTCTTCAATGGCTTTAGCGGATATGTACTTAGCAACCAATAGCTTCTTTTTCGCGTGAGAAAATCTTTCSGC
BdM1239pool05     CTCCAAATTTGACTCTTCTTCTTCAATGGCTTTAGCGTAYATGTACTTAGCAACCAATAGCTTCTTTTTCGCGTGAGAAAATCTTTCGGC
BdM1240pool05     CTCCAAATTTGACTCTTCTTCTTCAATGGCTTTAGCGGATATGTACTTAGCAACCAATAGCTTCTTTTTCGCGTGAGAAAATCTTTCGGC
BdM1241pool05     CTCCAAATTTGACTCTTCTTCTTCAATGGCTTTAGCGNATATGTACTTAGCAACCAATAGCTTCTTTTTCGCGTGAGAAAATCTTTCGGC
BdM1241pool27     CTCCAAATTTGACTCTTCTTCTTCAATGGCTTTAGCGKATATGTACTTAGCAACCAATAGCTTCTTTTTCGCGTGAGAAAATCTTTCGGC
BdM1243pool05     CTCCAAATTTGACTCTTCTTCTTCAATGGCTTTAGCGGATATGTACTTAGCAACCAATAGCTTCTTTTTCGCGTGAGAAAATCTTTCGGC
BdM1244pool05     CTCCAAATTTGACTCTTCTTCTTCAATGGCTTTAGCGKATATGTACTTAGCAACCAATAGCTTCTTTTTCGCGTGAGAAAATCTTTCGGC
BdM1245pool05     CTCCAAATTTGACTCTTCTTCTTCAATGGCTTTAGCGKAYATGTACTTAGCAACCAATAGCTTCTTTTTCGCGTGAGAAAATCTTTCGGC
BdM1797pool34     CTCCAAATTTGACTCTTCTTCGTCAAKGGCTTTAGCGGATATATACTTAGCAACCAATAGCTTCTTTTTCGCGTGAGAAAATCTTWCGGC
//                                     *    -         -* *  *                -                      *  * -  |313|
BdM1012pool13     AATGCGGCAGGGGTCGAAGTTCTCATCTCTCTTCTGCATTTGAGTGTGGACTATATGTTGGTTCACAAATGTCTTCAGTCAAGTATGTCT
BdM1013pool13     AATGCGGCAGGGGTCGAAGTTCTCATCTCTCTTCTGCATTTGAGTGTGGACTATATGTTGGTTCACAAATGTCTTCAGTCAAGTATGTCT
BdM1014pool13     AATGCGGCAGGGGTCGAAGTTCTCATCTCTCTTCTGCATTTGAGTGTGGACTATATGTTGGTTCACAAATGTCTTCAGTCAAGTATGTCT
BdM1016pool13     AATGCGGCAGGGGTCGAAGTTCTCATCTCTCTTCTGCATTTGAGTGTGGACTATATGTTGGTTCACAAATGTCTTCAGTCAAGTATGTCT
//                                                                                                          |314|
BdM1012pool13     CCTCCCCACCCTTTCTTTTTTGTAGCATGATATAACCTTAAAATATTAATAATAAATAAAATAGTGCAGATGTTAGCACTACACTGATAG
BdM1016pool13     CCTCCCCACCCTTTCTTTTTTGTAGCATGATATAACCTTAAAATATTAATAATAAATAAAATAGTGCAGATGTTAGCACTACACTGATAG
BdM1017pool27     CCTCCCCACCCTTTCTTTTTTGTAGCATGATATAACCTTAAAATATTAATAATAAATAAAATAGTGCAGATGTTAGCACTACACTGATAG
BdM1019pool13     CCTCCCCACCCTTTCTTTTTTGTAGCATGATATAACCTTAAAATATTAATAATAAATAAAATAGTGCAGATGTTAGCACTACACTGATAG
//                                                                                                          |315|
BdM1012pool13     CGTTAGTATCTGTTTGCTTTCAGTTGCTCGGCGCGCATCGCGTCTTTTTCCTGAGGTTTAAGTTTGAAGTCAAGTCTAATTTAAGCTCTT
BdM1013pool13     CGTTAGTMTCTGTTTGCTTTCAGTTGCTCGGCGCGCATCGCGTCTTTTTCCTGAGGTTTAAGTTTGAAGTCAAGTCTAATTTAAGCTCTT
BdM1013pool27     CGTTAGTMTCTGTTTGCTTTCAGTTGCTCGGCGCGCATCGCGTCTTTTTCCTGAGGTTTAAGTTTGAAGTCAAGTCTAATTTAAGCTCTT
BdM1015pool13     CGTTAGTCTCTGTTTGCTTTCAGTTGCTCGGCGCGCATCGCGTCTTTTTCCTGAGGTTTAAGTTTGAAGTCAAGTCTAATTTAAGCTCTT
BdM1016pool13     CGTTAGTNTCTGTTTGCTTTCAGTTGCTCGGCGCGCATCGCGTCTTTTTCCTGAGGTTTAAGTTTGAAGTCAAGTCTAATTTAAGCTCTT
BdM1018pool13     CGTTAGTCTCTGTTTGCTTTCAGTTGCTCGGCGCGCATCGCGTCTTTTTCCTGAGGTTTAAGTTTGAAGTCAAGTCTAATTTAAGCTCTT
BdM1019pool13     CGTTAGTATCTGTTTGCTTTCAGTTGCTCGGCGCGCATCGCGTCTTTTTCCTGAGGTTTAAGTTTGAAGTCAAGTCTAATTTAAGCTCTT
//                       *                                                                                  |318|
BdM1012pool13     AAAATTATAGCTTCTTGTTACTTGAAGTTGCGCAGTTGAATTTTCTTTCACATTGCCATGACCCTGGAGATTCATCTGCTACGACATACA
BdM1014pool13     AAAATTATAGCTTCTTGTTACTTGAAGTTGCGCAGTTGAATTTTCTTTCACATTGCCATGACCCTGGAGATTCATCTGCTACGACATACA
BdM1016pool13     AAAATTATAGCTTCTTGTTACTTGAAGTTGCGCAGTTGAATTTTCTTTCACATTGCCATGACCCTGGAGATTCATCTGCTACGACATACA
BdM1019pool13     AAAATTATAGCTTCTTGTTACTTGAAGTTGCGCAGTTGAATTTTCTTTCACATTGCCATGACCCTGGAGATTCATCTGCTACGACATACA
BdM1035pool13     AAAATTATAGCTTCTTGTTACTTGAAGTTGCGCAGTTGAATTTTCTTTCACATTGCCATGACCCTGGAGATTCATCTGCTACGACATAC-
BdM1247pool05     AAAATTATAGCTTCTTGTTACTTGAAGTTGCGCAGTTGAATTTTCTTTCACATTGCCATGACCTTGGAGATTCATCTGCTACGACATACA
//                                                                               -                          |321|
BdM1012pool13     TCTGTTGTTTGTTGTTTTTAGGCAACCTTTCTCGGTATAGTCCGGTGAAAATAACAGCCCATACTCTTATGAGAAAGTCTTCTGAGGTTG
BdM1015pool13     TCTGTTGTTTGTTGTTTTTAGGCAACCTTTCTCGGTATAGTCTGGTGAAAATAACAGCCCATACTCTTATGAGAAAGTCTTCTGAGGTTG
BdM1035pool13     TCTGTTGTTTGTTGTTTTTAGGCAACCTTTCTCGGTATAGTCTGGTGAAAATAACAGCCCATACTCTTATGAGAAAGTCTTCTGAGGCTG
BdM1046pool13     TCTGTTGTTTGTTGTTTTTAGGCAACCTTTCTCGGTATAGTCTGGTGAAAATAACAGCCCATACTCTTATGAGAAAGTCTTCTGAGGTTG
BdM1048pool13     TCTGTTGTTTGTTGTTTTTAGGCAACCTTTCTCGGTATAGTCTGGTGAAAATAACAGCCCATACTCTTATGAGAAAGTCTTCTGAGGYTG
//                                                          -                                            *  |328|
BdM1012pool13     CAATACTCATCACGACGCATCTCAAAAGCATTCCGTGATCAACTCGTTGGTATTTAGGGCTCTGTGATCAAAACTTACTATCCTCAGAAA
BdM1014pool13     CAATACTCATCACGACGCATCTCAAAAGCATTCCGTGATCAACTCGTTGGTATTTAGGGCTCTGTGATCAAAACTTACTATCCTCAGAAA
BdM1015pool13     CAATACTCATCACGACGCATCTCAAAAGCATTCCGTGATCAACTCGTTGGTATTTAGGGCTCTGTGATCAAAACTTACTATCCTCAGAAA
BdM1016pool13     CAATACTCATCACGACGCATCTCAAAAGCATTCCGTGATCAACTCGTTGGTATTTAGGGCTCTGTGATCAAAACTTACTATCCTCAGAAA
BdM1017pool27     CAATACTCATCACGACGCATCTCAAAAGCATTCCGTGATCAACTCGTTGGTATTTAGGGCTCTGTGATCAAAACTTACTATCCTCAGAAA
BdM1038pool13     CAATACTCATCACGACGCATCTCAAAAGCATTCCGTGATCAACTCGTTGGTATTTAGGACTCTGTGATCAAAACTTACTATCCTCAGAAA
BdM1041pool13     CAATACTCATCACGACGCATCTCAAAAGCATTCCGTGATCAACTCGTTGGTATTTAGGACTCTGTGATCAAAACTTACTATCCTCAGAAA
BdM1046pool13     CAATACTCATCACGACGCATCTCAAAAGCATTCCGTGATCAACTCGTTGGTATTTAGGGCTCTGTGATCAAAACTTACTATCCTCAGAAA
BdM1046pool27     CAATACTCATCACGACGCATCTCAAAAGCATTCCGTGATCAACTCGTTGGTATTTAGGGCTCTGTGATCAAAACTTACTATCCTCAGAAA
//                                                                          *                               |329|
BdM1012pool13     AAAATGCATAGCCCCATCAATTTCGCGACTCTTGCAATATTTCGTATCTCGCGCCCGACAATAGGCTTATGCAATTTTACGGTCACGTAT
BdM1013pool27     AAAATGCATAGCCCCATCAATTTCGCGACTCTTGCAATATTTCGTATCTCGCGCCCGACAATAGGCTTATAAAGGAATAAAATAATTTTA
BdM1034pool13     AAAATGCATAGCCCCATCAATTTCGCGACTCTTGCAATATTTCGTATCTCGCGCCCGACAATAGGCTTATGCAATTTTACGGTCACGTAT
BdM1232pool27     AAAATGCATAGCCCCATCAATTTCGCGACTCTTGCAATATTTCGTATCTCGCGCCCGACAATAGGCTTATGCAATTTTACGGTCACGTAT
//                                                                                      -- ----  --- - -- --|333|
BdM1012pool13     TTGTAAAAAAGTTATTCTTGTTGTAGTGATTCCGTTTGAGAACTGCTGGTTCTCGGATGGTGTTATTAGTTAGAGCGAGAACTCTTGAGG
BdM1013pool13     TTGTAAAAAAGTTATTCTTGTTGTAGTGATTCCGTTTGAGAACTGCTGGTTCTCGGATGGTGTTATTAGTTAGAGCGAGAACTCTTGAGG
BdM1013pool27     TTGTAAAAAAGTTATTCTTGTTGTAGTGATTCCGTTTGAGAACTGCTGGTTCTCGGATGGTGTTATTAGTTAGAGCGAGAACTCTTGAGG
BdM1016pool13     TTGTAAAAAAGTTATTCTTGTTGTAGTGATTCCGTTTGAGAACTGCTGGTTCTCGGATGGTGTTATTAGTTAGAGCGAGAACTCTTGAGG
BdM1019pool13     TTGTAAAAAAGTTATTCTTGTTGTAGTGATTCCGTTTGAGAACTGCTGGTTCTCGGATGGTGTTATTAGTTAGAGCGAGAACTCTTGAGG
BdM1034pool13     TTGTAAAAAAGTTATTCTTGTTGTAGTGATTCCGTTTAAGAACTGCTGGTTCTCGGATGGTGTTATTASTTAGAGCGAGAAATCTTGAGG
BdM1035pool13     TTGTAAAAAAGTTATTCTTGTTGTAGTGATTCCGTTTGAGAACTGCTGGTTCTCGGATGGTGTTATTAGTTAGAGCGAGAACTCTTGAGG
BdM1045pool13     TTGTAAAAAAGTTATTCTTGTTGTAGTGATTCCGTTTGAGAACTGCTGGTTCTCGGATGGTGTTATTAGTTAGAGCGAGAAATCTTGAGG
BdM1046pool13     TTGTAAAAAAGTTATTCTTGTTGTAGTGATTCCGTTTGAGAACTGCTGGTTCTCGGATGGTGTTATTAGTTAGAGCGAGAAATCYTGAGG
BdM1047pool13     TTGTAAAAAAGTTATTCTTGTTGTAGTGATTCCGTTTRAGAACTGCTGGTTCTCGGATGGTGTTATTASTTAGAGCGAGAAMTCTTGAGS
BdM1048pool13     TTGTAAAAAAGTTATTCTTGTTGTAGTGATTCCGTTTGAGAACTGCTGGTTCTCGGATGGTGTTATTAGTTAGAGCGAGAAMTCTTGAGG
BdM1236pool05     TTGTAAAAAAGTTATTCTTGTTGTAGTGATTCCGTTTAAGAACTGCTGGTTCTCGGATGGTGTTATTAGTTAGAGCGAGAAATCTTGAGG
BdM1797pool34     TTGTAAAAAAGTTATTCTTGTTGTAGTGATTCCGTTTNAGAACTGCTGGTTCTCGGATGGTGTTATTANTTAGAGCGAGAAATCTTGAGG
//                                                     *                              *            *  -    -|334|
BdM1012pool13     ATATTTAAAACATTTTTAAAATGCATCTAACTATATCTTATATATCTTATATATAAAATGCATCTAACTATACCCATCCAAACGCCATCC
BdM1013pool13     ATATTTAAAACATTTTTAAAATGCATCTAACTATATCTTATATATCTTATATATAAAATGCATCTAACTATACCCATCCAAACGCCATCC
BdM1016pool13     ATATTTAAAACATTTTTAAAATGCATCTAACTATATCTTATATATCTTATATATAAAATGCATCTAACTATACCCATCCAAACGCCATCC
BdM1019pool13     ATATTTAAAACATTTTTAAAATGCATCTAACTATATCTTATATATCTTATATATAAAATGCATCTAACTATACCCATCCAAACGCCATCC
//                                                                                                          |335|
BdM1012pool13     CAGTTGAAAAAATATTGGTTATATAACTGATCGTATTGTCTATAGCCACTGAACCGTAGCAAACCGCTGATATGTTGAAATTCTATCACA
BdM1013pool13     CAGTTGAAAAAATATTGGTTATATAACTGATCGTATTGTCTATAGCCACTGAACCGTAGCAAACCGCTGATATGTTGAAATTCTATCACA
BdM1013pool27     CAGTTGAAAAAATATTGGTTATATAACTGATCGTATTGTCTATAGCCACTGAACCGTAGCAAACCGCTGATATGTTGAAATTCTATCACA
BdM1018pool13     CAGTTGAAAAAATATTGGTTATATAACTGATCGTATTGTCTATAGCCACTGAACCGTAGCAAACCGCTGATATGTTGAAATTCTATCACA
//                                                                                                          |337|
BdM1012pool13     TCCTTCCTGGATTTCATTTTTCTTTTGGCTGAAATGCGAACTTGAGACCTCGTGGGAAAATTGTGTTTCGTAAGGACCGGTAATATATCT
BdM1235pool05     TCCTTCCTGGATTTCATTTTTCTTTTGGCTGAAATGCGAACTTGAGACCTCGTGGGAAAATTGTGTTTCGTAAGGACCGGTAATATATCT
BdM1247pool05     TCCTTCCTCAATTTCATTTTTCTTTTGGCAGAAATGCGAACTTGAGAGTTTGTGAGAAAATTTTGTTTCGTAAGGACCGGTAATATATCT
BdM1797pool34     TCCTTCCTGGATTTCATTTTTCTTTTGGCTGAAATGCGAACTTGAGACCTCGTGGGAAAATTGTGTTTCGTAAGGACCGGTAATATATCT
//                        --                   -                 -- -   -       -                           |338|
BdM1012pool13     GAATAGGTAAACAAATAAGCGACATTGGGGAGTTGTGTTCTGATGAAGGGGAAATTGGCGAAATAAGCATGAGATGAAATCTTACTTCGC
BdM1014pool13     GAATAGGTAAACAAATAAGCGACATTGGGGAGTTGTGTTCTGATGAAGGGGAAATTGGCGAAATAAGCATGAGATGAAATCTTACTTCGC
BdM1015pool13     GAATAGGTAAACAAATAAGCGACATTGGGGAGTTGTGTTCTGATGAAGGGGAAATTGGCGAAATAAGCATGAGATGAAATCTTACTTCGC
BdM1016pool13     GAATAGGTAAACAAATAAGCGACATTGGGGAGTTGTGTTCTGATGAAGGGGAAATTGGCGAAATAAGCATGAGATGAAATCTTACTTCGC
BdM1046pool13     GAATAGGTAAACAAATAAGCGACATTGGGGAGTTGTGTTCTGATGAAGGGGAAATTGGCGAAATAAGCATGAGATGAAATCCCACTTCGC
BdM1047pool13     GAATAGGTAAACAAATANGCGACATTGGGGAGTTGTGTTCTGATGAAGGGGAAATTGGCGAAATNAGCATGAGATGAAATCCTNCTTCGC
//                                                                                                 *-       |340|
BdM1012pool13     TGGTTTTGAAGCGCAGTTTACACACAACATTTTATTGCAGTTACGATTTGTCTGCGTCAACAAAACGTTGCAGACAAAAC---ATAGGTATAG
BdM1013pool27     TGGTTTTGAAGCGCAGTTTACACACAACATTTTATTGCAGTTACGATTTGTCTGCGTCAACAAAACGTTGCAGACAAAAC---ATAGGTATAG
BdM1014pool13     TGGTTTTGAAGCGCAGTTTACACACAACATTTTATTGCAGTTACGATTTGTCTGCGTCAACAAAACGTTGCAGACAAAAC---ATAGGTATAG
BdM1017pool27     TGGTTTTGAAGCGCAGTTTACACACAACATTTTATTGCAGTTACGATTTGTCTGCGTCAACAAAACGTTGCAGACAAAAC---ATAGGNATAG
BdM1018pool13     TGGTTTTGAAGCGCAGTTTACACACAACATTTTATTGCAGTTACGATTTGTCTGCGTCAACAAAACGTTGCAGACAAAAC---ATAGGTATAG
BdM1019pool13     TGGTTTTGAAGCGCAGTTTACACACAACATTTTATTGCAGTTACGATTTGTCTGCGTCAACAAAACGTTGCAGACAAAAC---ATAGGNATAG
BdM1034pool13     TGGTTTTGAAGCGCAGTTTACACACAACATTTTATTGCAGTTACGATTTGTCTGCGTCAACAAAACGTTGCAGACAAAACNNNAYAGGTA---
BdM1038pool13     TGGTTTTGAAGCGCAGTTTACACACAACATTTTATTGCAGTTACGATTTGTCTGCGTCAACAAAACGTTGCAGACAAAAC---ATAGGTATAG
BdM1047pool13     TGGTTTTGAAGCGCAGTTTACACACAACATTTTATTGCAGTTACGATTTGTCTGCGTCAACAAAACGTTGCAGACAAAAC---ATAGGTATAG
//                                                                                                    -        |341|
BdM1012pool13     TAAAGATTATCATGGAGTAACTCAGTTAAAGCTTACCAATATCGCAATAGACTAAATATGGATATTCCTATAAATGTTTATGTGTAAAAT
BdM1015pool13     TAAAGATTATCATGGAGTAACTCAGTTAAAGCTTACCAATMTCGCAATAGACTAAATATGGATATTCCTATAAATGTTTATGTGTAAAAT
BdM1016pool13     TAAAGATTATCATGGAGTAANTCAGTTAAAGCTTACCAATATCGCAATAGACTAAATATGGATATTCCTATAAATGTTTNTGTGTAAAAT
BdM1018pool13     TAAAGATTATCATGGAGTAAATCAGTTAAAGCTTACCAATATCGCAATAGACTAAATATGGATATTCCTATAAATGTTTGTGTGTAAAAT
BdM1044pool13     TAAAAATTATCATGGAGTAAATCAGTTAAAGCTTACCAATATCGCAATAGACTAAATATGGATATTCCTATAAATGTTTGTGTGTAAAAT
BdM1045pool13     TAAAGATTATCATGGAGTAAATCAGTTAAAGCTTACCAATATCGCAATAGACTAAATATGGATATTCCTATAAATGTTTGTGTGTAAAAT
BdM1048pool13     TAAAGATTATCATGGAGTAAATCAGTTAAAGCTTACCAATATCGCAATAGACTAAATATGGATATTCCTATAAATGTTTGTGTGTAAAAT
//                    -               *                   -                                      *          |342|
BdM1012pool13     ATGTTACAATTTCTTAAGTTGGCTTATAAGAAACGCACTCTTGTTTTGATTACCACAGACGCTGTTGATATGTTTGGACCAGTCCATGAA
BdM1013pool13     ATSTTACAATTTCTTAAGTTGGCTTATAAGAMACGCACTCTTGTTTWGATTACCACAGACGCTGTTGATATGTTTGGACCAGTCCATGAA
BdM1013pool27     ATSTTACAATTTCTTAAGTTGGCTTATAAGAMACGCACTCTTGTTTWGATTACCACAGACGCTGTTGATATGTTTGGACCAGTCCATGAA
BdM1014pool13     ATGTTACAATTTCTTAAGTTGGCTTATAAGAAACGCACTCTTGTTTTGATTACCACAGACGCTGTTGATATGTTTGGACCAGTCCATGAA
BdM1015pool13     ATGTTACAATTTCTTAAGTTGGCTTATAAGAAACGCACTCTTGTTTTGATTACCACAGACGCTGTTGATATGTTTGGACCAGTCCATGAA
BdM1016pool13     ATGTTACAATTTCTTAAGTTGGCTTATAAGAAACGCACTCTTGTTTTGATTACCACAGACGCTGTTGATATGTTTGGACCAGTCCATGAA
BdM1018pool13     ATSTTACAATTTCTTAAGTTGGCTTATAAGAMACGCACTCTTGTTTWGATTACCACAGACGCTGTTGATATGTTTGGACCAGTCCATGAA
BdM1019pool13     ATSTTACAATTTCTTAAGTTGGCTTATAAGAMACGCACTCTTGTTTWGATTACCACAGACGCTGTTGATATGTTTGGACCAGTCCATGAA
BdM1044pool13     ATGTTACAATTTCTTAAGTTGGCTTATAAGAAACGCACTCTTGTTTTGATTACCACAGACGCTGTTGATATGTTTGGACCAGTCCATGAA
BdM1046pool13     ATGTTACAATTTCTTAAGTTGGCTTATAAGAAACGCACTCTTGTTTTGATTACCACAGACGCTGTTGATATGTTTGGACCAGTCCATGAA
//                  *                            *              *                                           |343|
BdM1012pool13     AATGTTTACTTTTTTCCCTTTTAACTGGGAATCCCACAAGCCAGTTGAAAGTTGCGCAAGTATATAAGTGGCATAGTAAAAGAAGTAGTA
BdM1013pool13     AATGTTTACTTTTTTCCCTTTTAACTGGGAATCCCACAAGCCAGTTGAAAGTTGCGCAAGTATATAAGTGGCATAGTAAAAGAAGTAGTA
BdM1013pool27     AATGTTTACTTTTTTCCCTTTTAACTGGGAATCCCACAAGCCAGTTGAAAGTTGCGCAAGTATATAAGTGGCATAGTAAAAGAAGTAGTA
BdM1014pool13     AATGTTTACTTTTTTCCCTTTTAACTGGGAATCCCACAAGCCAGTTGAAAGTTGCGCAAGTATATAAGTGACATAGTAAAAGAAGTAGTA
BdM1016pool13     AATGTTTACTTTTTTCCCTTTTAACTGGGAATCCCACAAGCCAGTTGAAAGTTGCGCAAGTATATAAGTGACATAGTAAAAGAAGTAGTA
BdM1018pool13     AATGTTTACTTTTTTCCCTTTTAACTGGGAATCCCACAAGCCAGTTGAAAGTTGCGCAAGTATATAAGTGRCATAGTAAAAGAAGTAGTA
BdM1019pool13     AATGTTTACTTTTTTCCCTTTTAACTGGGAATCCCACAAGCCAGTTGAAAGTTGCGCAAGTATATAAGTGGCATAGTAAAAGAAGTAGTA
BdM1034pool13     AATGTTTACTTTTTTCCCTTTTAACTGGGAATCCCACAAGCCAGTTGAAAGTTGCGCAAGTATATAAGTGACATAGTAAAAGAAGTAGTA
BdM1038pool13     AATGTTTAATTTTTTCCCTTTTAACTGGGAATCCCACAAGCCAGTTGAAAGTTGCGCAAGTATATAAGTGACATAGTAAAAGAAGTAGTA
BdM1046pool13     AATGTTTACTTTTTTCCCTTTTAACTGGGAATCCCACAAGCCAGTTGAAAGTTGCGCAAGTATATAAGTGACATAGTAAAAGAAGTAGTA
BdM1046pool27     AATGTTTACTTTTTTCCCTTTTAACTGGGAATCCCACAAGCCAGTTGAAAGTTGCGCAAGTATATAAGTGACATAGTAAAAGAAGTAGTA
BdM1048pool13     AATSTTTACTTTTTTCCCTTTTAACTGGGAATCCCACAAGCCAGTTGAAAGTTGCGCAAGTATATAAGTGACATAGTAAAAGAAGTAGTA
BdM1236pool05     AATGTTTACTTTTTTCCCTTTTAACTGGGAATCCCACAAGCCAGTTGAAAGTTGCGCAAGTATATAAGTGACATAGTAAAAGAAGTAGTA
BdM1239pool05     AATGTTTACTTTTTTCCCTTTTAACTGGGAATCCCACAAGCCANTTGAAAGTTGCGCAAGTATATAAGTGACATAGTAAAAGAAGTAGTA
BdM1243pool05     AATGTTTACTTTTTTCCCTTTTAACTGGGAATCCCACAAGCCAGTTGAAAGTTGCGCAAGTATATAAGTGACATAGTAAAAGAAGTAGTA
BdM1244pool05     AATGTTTACTTTTTTCCCTTTTAACTGGGAATCCCACAAGCCAKTTGAAAGTTGCGCAAGTATATAAGTGACATAGTAAAAGAAGTAGTA
BdM1245pool05     AATGTTTACTTTTTTCCCTTTTAACTGGGAATCCCACAAGCCAGTTGAAAGTTGCGCAAGTATATAAGTGACATAGTAAAAGAAGTAGTA
//                   -    -                                  -                          *                   |348|
BdM1012pool13     CGGTACACCTCCATCATTCGTTAACCCACGTTTCCCCCAAGTAATAAACGTTTTTTTATTCCCTCCTATATTTTCTAATGTTTCTTCTCC
BdM1013pool13     CGGTACACCTCCATCATTCGTTAACCCACGTTTCCTCCAAGTAATAAACGTTTTTTTATTCCCTCCTATATTTTCTAATGTTTCTTCTCC
BdM1015pool13     CGGTACACCTCCATCATTCGTTAACCCACGTTTCCCCCAAGTAATAAACGTTTTTTTATTCCCTCCTATATTTTCTAATGTTTCTTCTCC
BdM1016pool13     CGGTAMACCTCCATCATTCRTTAACCCACGTTTCCYCCAAGTAATAAAYGTTTYTTTATTCYCTCCTRTATTKTCTAATGTTTCTTCTCC
//                     -             -               *            -    -       -     -    -                 |350|
BdM1012pool13     AAATTCCAGTATATCCAGGTAGCATAATACTATGTACTTTCTAATATAATATAATGCCGATGATATTTAGATATTTGAAATAAAATGTTA
BdM1013pool13     AAATTCCAGTATATCCAGGTAGCATAATACTATGTACTTTCTAATATAATATAATGCCGATGATATTTAGATATTTGAAATAAAATGTTA
BdM1014pool13     AAATTCCAGTATATCCAGGTAGCATAATACTATGTACTTTCTAATATAATATAATGCCGATGATATTTAGATATTTGAAATAAAATGTTA
BdM1015pool13     AAATTCCAGTATATCCAGGTAGCATAATACTATGTACTTTCTAATATAATATAATGCCGATGATATTTAGATATTTGAAATAAAATGTTA
BdM1016pool13     AAATTCCAGTATATCCAGGTAGCATAATACTATGTACTTTCTAATATAATATAATGCCGATGATATTTAGATATTTGAAATAAAATGTTA
BdM1017pool27     AAATTCCAGTATATCCAGGTAGCATAATACTATGTACTTTCTAATATAATATAATGCCGATGATATTTAGATATTTGAAATAAAATGTTA
BdM1018pool13     AAATTCCAGTATATCCAGGTAGCATAATACTATGTACTTTCTAATATAATATAATGCCGATGATATTTAGATATTTGAAATAAAATGTTA
BdM1019pool13     AAATTCCAGTATATCCAGGTAGCATAATACTATGTACTTTCTAATATAATATAATGCCGATGATATTTAGATATTTGAAATAAAATGTTA
//                                                                                                          |354|
BdM1012pool13     GCGACTGTTTTTGTCCATTGCTTTGACGAAAAATTGCTTTGACGAAAAGTCCTTGTTTTATATGTAAGCGGGGCGGATAACTTTT
BdM1015pool13     GCGACTGTTTTTGTCCATTGCTTTGACGAAAAATTGCTTTGACGAAAAGTCCTTGTTTTATATGTAAGCGGGGCGGATAACTTTT
BdM1016pool13     GCGACTGTTTTTGTCCATTGCTTTGACGAAAAATTGCTTTGACGAAAAGTCCTTGTTTTATATGTAAGCGGGGCGGATAACTTTT
BdM1018pool13     GCGACTGTTTTTGTCCATTGCTTTGACGAAAAATTGCTTTGACGAAAAGTCCTTGTTTTATATGTAAGCGGGGCGGATAACTTTT
BdM1019pool13     GCGACTGTTTTTGTCCATTGCTTTGACGAAAAATTGCTTTGACGAAAAGTCCTTGTTTTATATGTAAGCGGGGCGGATAACTTTT
BdM1038pool13     GCGACTGTTTTTGTCCATTGCTTTGACGAAAAATTGCTTTGACGAAAAGTCCTTGTTTTATATGTAAGCGGGGCGGATAACTTTT
BdM1041pool13     GCGACTGTTTTTGTCCATTGCTTTGACGAAAAATTGCTTTGACGAAAAGTCCTTGTTTTATATGTAAGCGGGGCGGATAACTTTT
BdM1045pool13     GCGACTGTTTTTGTCCATTGCTTTGACGAAAAATTGCTTTGACGAAAAGTCCTTGTTTTATATGTAAGCGGGGCGGATAACTTTT
BdM1046pool13     GCGACTGTTTTTGTCCATTGCTTTGACGAAAAATTGCTTTGCCGAAAAGTCCTTGTTTTATATGTAAGCGGGGCGGATAACTTTT
BdM1047pool13     GCGACTGTTTTTGTCCATTGCTTTGACGAAAAATTGCTTTGACGAAAAGTCCTTGTTTTATATGTAAGCGGGGCGGATAACTTTT
BdM1048pool13     GCGACTGTTTTTGTCCATTGCTTTGACGAAAAATTGCTTTGACGAAAAGTCCTTGTTTTATATGTAAGCGGGGCGGATAACTTTT
BdM1797pool34     GCGACTGTTTTTGTCCATTGCTTTGACGAAAAATTGCTTTGACGAAAAGTCCTTGTTTTATATGTAAGCGGGGCGGATAACTTTT
//                                                         -                                           |355|
BdM1012pool13     TACGAAAAATTCTAAGAAATTTTTGTGGAAAATATTTCACACCTCAATGCGAAGGCAATCTGAACGGATAACTTTAGAGTACAACCACCG
BdM1013pool13     TACGAAAAATTCTAAGAAATTTTTGTGGAAAATATTTCACACCTCAATGCGAAGGCAATCTGAACGGATAACTTTAGAGTACAACCACCG
BdM1014pool13     TACGAAAAATTCTAAGAAATTTTTGTGGAAAATATTTCACACCTCAATGCGAAGGCAATCTGAACGGATAACTTTAGAGTACAACCACCG
BdM1015pool13     TACGAAAAATTCTAAGAAATTTTTGTGGAAAATATTTCACACCTCAATGCGAAGGCAATCTGAACGGATAACTTTAGAGTACAACCACCG
BdM1016pool13     TACGAAAAATTCTAAGAAATTTTTGTGGAAAATATTTCACACCTCAATGCGAAGGCAATCTGAACGGATAACTTTAGAGTACAACCACCG
BdM1017pool13     TACGAAAAATTCTAAGAAATTTTTGTGGAAAATATTTCACACCTCAATGCGAAGGCAATCTGAACGGATAACTTTAGAGTACAACCACCG
BdM1019pool13     TACGAAAAATTCTAAGAAATTTTTGTGGAAAATATTTCACACCTCAATGCGAAGGCAATCTGAACGGATAACTTTAGAGTACAACCACCG
//                                                                                                          |361|
BdM1012pool13     TTGGATCATCATTGTTTTATTTTTTCTTTGTGCTGATTAATTTTAAATAAAAAAATAAGAATAAGTTGTTCATGAGCTTATTCCATTGTT
BdM1016pool13     TTGGATCATCATTGTTTTATTTTTTCTTTGTGCTGATTAATTTTAAATAAAAAAATAAGAATAAGTTGTTCATGAGCTTATTCCATTGTT
BdM1034pool13     TTGGATCATCATTGTTTTATTTTTTCTTTGTGCTGATTAATTTTAAATAAAAAATTAAGAATAAGTTGTTCATGAGCTTATTCCATTGTT
BdM1244pool05     TTGGATCATCATTGTTTTATTTTTTCTTTGTGCTGATTAATTTTAAATAAAAAAATAAGAATAAGTTGTTCATGAGCTTATTCCATTGTT
//                                                                      -                                   |364|
BdM1012pool13     GTAGCGCAATTCATCAAATTTGATCGTCACTTCCACCGATGAATGTGCGTTGTCGTGGTGGAACAGCACTTTCTTCCTTGCTGTGTGCGG
BdM1013pool13     GTAGCGCAATTCATCAAATTTGATCGTCACTTCCACCGATGAATGTGCGTTGTCGTGGTGGAACAGCACTTTCTTCCTTGCTGTGTGCGG
BdM1013pool27     GTAGCGCAATTCATCAAATTTGATCGTCACTTCCACCGATGAATGTGCGTTGTCGTGGTGGAACAGCACTTTCTTCCTTGCTGTGTGCGG
BdM1014pool13     GTAGCGCAATTCATCAAATTTGATCGTCACTTCCACCGATGAATGTGCGTTGTCGTGGTGGAACAGCACTTTCTTCCTTGCTGTGTGCGG
BdM1017pool13     GTAGCGCAATTCATCAAATTTGATCGTCACTTCCACCGATGAATGTGCGTTGTCGTGGTGGAACAGCACTTTCTTCCTTGCTGTGTGCGG
BdM1017pool27     GTAGCGCAATTCATCAAATTTGATCGTCACTTCCACCGATGAATGTGCGTTGTCGTGGTGGAACAGCACTTTCTTCCTTGCTGTGTGCGG
BdM1019pool13     GTAGCGCAATTCATCAAATTTGATCGTCACTTCCACCGATGAATGTGCGTTGTCGTGGTGGAACAGCACTTTCTTCCTTGCTGTGTGCGG
//                                                                                                          |365|
BdM1012pool13     ACTATTCAAGTAAGGTGGAAACTCAAATGGTCGTAAAAGAAAATTACTCATCTTTTCACACCAAATATTAGTTTTATATTAAGATTCTCT
BdM1014pool13     ACTATTCAAGTAAGGTGGAAACTCAAATGGTCGTAACAGAAAATTACTCATATTTTCACACCAAATATTAGTTTAAAATTAAGATTCTCT
BdM1017pool27     ACTATTCAAGTAAGGTGGAAACTCAAATGGTCGTAAAAGAAAATTACTCATATTTTCACACCAAATATTAGTTTAAAATTAAGATTCTCT
BdM1035pool13     ACTATTCAAGTAAGGTGGAAACTCAAATGGTCGTAAAAGAAAATTACTCATATTTTCACACCAAATA-----------------------
BdM1040pool27     ACTATTCAAGTAAGGTGGAAACTCAAATGGTCGTAAAAGAAAATTACTCATATTTTCACACCAAATATTAGTTTAAAATTAAGATTCTCT
BdM1044pool13     ACTATTCAAGTAAGGTGGAAACTCAAATGGTCGTAAAAGAAAATTAMTCATATTTTCACACCAAATATTAGTTTAAAATTAAGATTCTCT
BdM1045pool13     ACTATTCAAGTAAGGTGGAAACTCAAATGGTCGTAAAAGAAAATTACTCATATTTTCACRCCAAATATTAGTTTWAAATTAAGATTCTCT
BdM1048pool13     ACTATTCAAGTAAGGTGGAAACTYAAATGGTCGTAAAAGAAAATTACTCATATTTTCACACCAAATATTAGTTTAAAATTAAGATTCTCT
BdM1232pool05     ACTATTCAAGTAAGGTGGAAACTCAAATGGTCGTAAAAGAAAATTACTCATATTTTCACACCAAATATTAGTTTAAAATTAAGATTCTCT
//                                       -            -         -    -       -              * -             |368|
BdM1012pool13     TGCTTTCAAAAGCTTTTCAATAACATTAGCGGTTGAAGATAGCAACTCGTTGGTCTAAAATTTGTGGGCTTCTCGACGGGCCTCCCGACG
BdM1017pool27     TGCTTTCAGAAGCTTTTCAATAACATTAGCGGTTGAAGATAGCAACTCGTTGGTCTAAAATTTGTGGGCTTCTCGACGGGCCTCCCGACG
BdM1019pool13     TGCTTTCAGAAGCTTTTCAATAACATTAGCGGTTGAAGATAGCAACTCGTTGGTCTAAAATTTGTGGGCTTCTCGACGGGCCTCCCGACG
BdM1031pool13     TGCTATCAGAAGCTTTTCAATAACATTAGCGGTTGAAGATAGCAACTCGTTGGTCTAAAATTTGTGGGCTTCTCGACGGGCCTCTCGACG
BdM1035pool27     TGCTTTCAGAAGCTTTTCAATAACATTAGCGGTTGAAGATAGCAACTCGTTGGTCTAAAATTTGTGGGCTTCTCGACGGGCCTCTCGACG
BdM1041pool13     TGCTTTCAGAAGCTTTTCAATAACATTAGCGGTTGAAGATAGCAACTCGTTGGTCTAAAATTTGTGGGCTTCTCGACGGGCCTCTCGACG
BdM1045pool13     TGCTNTCAGAANCTTTTCAATAACATTAGCNGTTGAAGATAGCAACTCGTTGGTCTAAAATTTGTGGGCTTCTCGACGGGCCTCTCGACG
BdM1046pool13     TGCTWTCAGAAGCTTTTCAATAACATTAGCGGTTGAAGATAGCAACTCGTTGGTCTAAAATTTGTGGGCTTCTCGACGGGCCTYTCGACG
BdM1046pool27     TGCTWTCAGAAGCTTTTCAATAACATTAGCGGTTGAAGATAGCAACTCGTTGGTCTAAAATTTGTGGGCTTCTCGAC-------------
BdM1047pool13     TGCTTTCAGAARCTTTTCAATAACATTAGCAGTTGAAGATAGCAACTCGTTGGTCTAAAATTTGTGGGCTTCTCGACGGGCCTCTCGACG
BdM1048pool13     TGCTNTCAGAAGCTTTTCAATAACATTAGCGGTTGAAGATNGCAACTCGTTGGTCTAAAATTTGTGGGCTTCTCGACGGGCCTCTCGACG
BdM1235pool05     TGCTTTCAGAAGCTTTTCAATAACATTAGCAGTTGAAGATAGCAACTCGTTGGTCTAAAATTTGTGGGCTTCTCGATGGGCCTCTCGACG
BdM1244pool05     TGCTTTCAGAAGCTTTTCAATAACATTAGCAGTTGAAGATAGCAACTCGTTGGTCTAAAATTTGTGGGCTTCTCGAYGGGCCTCTCGACG
BdM1797pool34     TGCTTTCAGAAGCTTTTCAATAACATTAGCGGTTGAAGATAGCAACTCGTTGGTCTAAAATTTGTGGGCTTCTCGACGGGCCTCTCGACG
//                    *   -  -                  *                                             *      -*     |371|
BdM1012pool13     CTTTCGTGGGCAATTTATCTTAGCAGCATTAAGTCAATTTGGGCTATATTAAGCAGTTTTTTTAAGTCAATTGGTAGAGAATTAATTAAC
BdM1016pool13     CTTTCGTGGGCAATTTATCTTAGCAGCATTAAGTCAATTTGGGCTATATTAAGCAGTTTTTTTAAGTCAATTGGTAGAGAATTAATTAAC
BdM1017pool13     CTTTCGTGGGCAATTTATCTTAGCAGCATTAAGTCAATTTGGGCTATATTAAGCAGTTTTTTTAAGTCAATTGGTAGAGAATTAATTAAC
BdM1018pool13     CTTTCGTGGGCAATTTATCTTAGCAGCATTAAGTCAATTTGGGCTATATTAAGCAGTTTTTTTAAGTCAATTGGTAGAGAATTAATTAAC
//                                                                                                          |372|
BdM1012pool13     GACATTAATTAGTTGATAGCGAACACCTGTAACTTTCTTTAATTCATGGCATACTACGTTTATTTTATTGGCTTCTATATCATGTTGAAA
BdM1018pool13     GACATTAATTAGTTGATAGCGAACACCTGTAACTTTCTTTAATTCATGGCATACTACGTTTATTTTATTGGCTTCTATATCATGTTGAAA
BdM1041pool13     GACATTAATTAGTTGATAGCGAACACCTGTAACTTTCTTTAATTCATGGCATACTACGTTTATTTTATTGGCTTCTATATCATGTTGAAA
BdM1046pool13     GACATTAATTAGTTGATAGCGAACACCTGTAACTTTCTTTAATTCATGGCATACTACGTTTATTTTATTGGCTTCTATATCATGTTGAAA
//                                                                                                          |374|
BdM1012pool13     CAAGAGATTTGGATAAAAGCTGTATGTTGGATTGTCCATCTCCTACCGGTAACTACTGTCCGACCAGGTTAACCTGACCCTCGGAAAGAA
BdM1013pool13     CAAGAGATTTGGATAAAAGCTGTATGTTGGATTGTCCATCTCCTACCGGTAACTACTGTCCGACCAGGTTAACCTGACCCTCGGAAAGAA
BdM1013pool27     CAAGAGATTTGGATAAAAGCTGTATGTTGGATTGTCCATCTCCTACCGGTAACTACTGTCCGACCAGGTTAACCTGACCCTCGGAAAGAA
BdM1015pool13     CAAGAGATTTGGATAAAAGCTGTATGTTGGATTGTCCATCTCCTACCGGTAACTACTGTCCGACCAGGTTAACCTGACCCTCGGAAAGAA
BdM1016pool13     CAAGAGATTTGGATAAAAGCTGTATGTTGGATTGTCCATCTCCTACCGGTAACTACTGTCCGACCAGGTTAACCTGACCCTCGGAAAGA-
BdM1017pool13     CAAGAGATTTGGATAAAAGCTGTATGTTGGATTGTCCATCTCCTACCGGTAACTACTGTCCGACCAGGTTAACCTGACCCTCGGAAAG--
BdM1018pool13     CAAGAGATTTGGATAAAAGCTGTATGTTGGATTGTCCATCTCCTACCGGTAACTACTGTCCGACCAGGTTAACCTGACCCTCGGAAAGAA
//                                                                                                          |375|
BdM1012pool13     TATAAAAATTAAAAGAACATACACTAAAAATGTTTCACAAAATGTACGAACTTTTCCAGACTTATTCGCTGAAAAAGTATAGGGTCATTT
BdM1013pool27     TATAAAAATTAAAAGAACATACACTAAAAATGTTTCACAAAATGTACGAACTTTTCCAGACTTATTCGCTGAAAAAGTATAGGGTCATTT
BdM1014pool13     TATAAAAATTAAAAGAACATACACTAAAAATGTTTCACAAAATGTACGAACTTTTCCAGACTTATTCGCTGAAAAAGTATAGGGTCATTT
BdM1015pool13     TATAAAAATTAAAAGAACATACACTAAAAATGTTTCACAAAATGTACGAACTTTTCCAGACTTATTCGCTGAAAAAGTATAGGGTCATTT
BdM1016pool13     TATAAAAATTAAAAGAACATACACTAAAAATGTTTCACAAAATGTACGAACTTTTCCAGACTTATTCGCTGAAAAAGTATAGGGTCATTT
BdM1018pool13     TATAAAAATTAAAAGAACATACACTAAAAATGTTTCACAAAATGTACGAACTTTTCCAGACTTATTCGCTGAAAAAGTATAGGGTCATTT
BdM1019pool13     TATAAAAATTAAAAGAACATACACTAAAAATGTTTCACAAAATGTACGAACTTTTCCAGACTTATTCGCTGAAAAAGTATAGGGTCATTT
BdM1035pool27     TATAAAAATTAAAAGAACATACACTAAAAATGTTTCACAAAATGTACGAACTTTTCCAGACTTATTCGCTGAAAAAGTATAGGGTCATTT
BdM1045pool13     TATAAAAATTAAAAGAACATACACTAAAAATGTTTCACAAAATGTACGAACTTTTCCAGACTTATTCGCTGAAAAAGTATAGGGTCATTT
BdM1797pool34     TATAAAAATTAAAAGAACATACACTAAAAATGTTTCACAAAATGTACGAACTTTTCCAGACTTATTCGCTGAAAAAGTATAGGGTCATTT
//                                                                                                          |377|
BdM1012pool13     TACTCTTCGCTCATAATCATCTTCATCAAGTCCTTGCAAAGACTGTATTTTGTAAGGAAAAAATTTGTTCAATCGAAGAGGTTCATGTAC
BdM1014pool13     TACTCTTCGCTCATAATCATCTTCATCAAGTCCTTGCAAAGAATGTATTTTGTAAGCAAAAAATTTGTTCAATCGAAGAGGTTCATGTAC
BdM1015pool13     TACTCTTCGCTCATAATCATCTTCATCAAGTCCTTGCAAAGAATGTATTTTGTAAGCAAAAAATTTGTTCAATCGAAGAGGTTCATGTAC
BdM1016pool13     TACTCTTCGCTCATAATCATCTTCATCAAGTCCTTGCAAAGAATGTATTTTGTAAGCAAAAAATTTGTTCAATCGAAGAGGTTCATGTAC
BdM1017pool13     TACTCTTCGCTCATAATCATCTTCATCAAGTCCTTGCAAAGAATGTATTTTGTAAGCAAAAAATTTGTTCAATCGAAGAGGTTCATGTAC
BdM1017pool27     TACTCTTCGCTCATAATCATCTTCATCAAGTCCTTGCAAAGAATGTATTTTGTAAGCAAAAAATTTGTTCAATCGAAGAGGTTCATGTAC
BdM1018pool13     TACTCTTCGCTCATAATCATCTTCATCAAGTCCTTGCAAAGAATGTATTTTGTAAGCAAAAAATTTGTTCAATCGAAGAGGTTCATGTAC
BdM1019pool13     TACTCTTCGCTCATAATCATCTTCATCAAGTCCTTGCAAAGAATGTATTTTGTAAGCAAAAAATTTGTTCAATCGAAGAGGTTCATGTAC
BdM1034pool13     TACKCTTCGCTCATAATCATCTTCATCAAGTCCTTGCAAAGAMTRTATTTTGTAAGSAAARAATTTGTTCAATCGAAGAGGTTCATGTAC
BdM1035pool13     TACTCTTCGCTCATAATCATCTTCATCAAGTCCTTGCAAAGAATGTATTTTGTAAGCAAAAAATTTRTTCAATCGAAGAGGTTCATGTAC
BdM1035pool27     TACTCTTCGCTCATAATCATCTTCATCAAGTCCTTGCAAAGAATGTATTTTGTAAGCAAAAAATTTRTTCAATCGAAGAGGTTCATGTAC
BdM1041pool13     TACGCTTCGCTCATAATCATCTTCATCAAGTCCTTGCAAAGACTATATTTTGTAAGGAAAGAATTTGTTCAATCGAAGAGGTTCATGTAC
BdM1044pool13     TACTCTTCGCTCATAATCATCTTCATCAAGTCCTTGCAAAGAATGTATTTTGTAAGCAAAAAATTTNTTCAATCGAAGAGGTTCATGTAC
BdM1045pool13     TACTCTTCGCTCATAATCATCTTCATCAAGTCCTTGCAAAGAATGTATTTTGTAAGCAAAAAATTTGTTCAATCGAAGAGGTTCATGTAC
BdM1046pool13     TACGCTTCGCTCATAATCATCTTCATCAAGTCCTTGCAAAGACTNTATTTTGTAAGGAAAGAATTTGTTCAATCGAAGAGGTTCATGTAC
BdM1046pool27     TACGCTTCGCTCATAATCATCTTCATCAAGTCCTTGCAAAGACTATATTTTGTAAGGAAAGAATTTGTTCAATCGAAGAGGTTCATGTAC
BdM1047pool13     TACGCTTCGCTCATAATCATCTTCATCAAGTCCTTGCAAAGACTATATTTTGTAAGGAAAGAATTTGTTCAATCGAAGAGGTTCATGTAC
BdM1048pool13     TACTCTTCGCTCATAATCATCTTCATCAAGTCCTTGCAAAGAATGTATTTTGTAAGCAAAAAATTTRTTCAATCGAAGAGGTTCATGTAC
BdM1231pool05     TACTCTTCGCTCATAATCATCTTCATCAAGTCCTTGCAAAGAMTGTATTTTGTAAGSAAAAAATTTGTTCAATCKAAGAGGTTCATGTRC
BdM1235pool05     TACTCTTCGCTCATAATCATCTTCATCAAGTCCTTGCAAAGAATGTATTTTGTAAGCAAAAAATTTGTTCAATCGAAGAGGTTCATGTAC
BdM1236pool05     TACTCTTCGCTCATAATCATCTTCATCAAGTCCTTGCAAAGAATGTATTTTGTAAGCAAAAAATTTGTTCAATCGAAGAGGTTCATGTAC
BdM1239pool05     TACTCTTCGCTCATAATCATCTTCATCAAGTCCTTGCAAAGAATGTATTKTGTAAGCAAAAAATTTGTTCAATCGAAGAGGTTCATGTAC
BdM1240pool05     TACTCTTCGCTCATAATCATCTTCATCAAGTCCTTGCAAAGAATGTATTNTGTAAGCAAAAAATTTGTTCAATCGAAGAGGTTCATGTAC
BdM1241pool05     TACTCTTCGCTCATAATCATCTTCATCAAGTCCTTGCAAAGAATGTATTTTGTAAGCAAAAAATTTGTTCAATCGAAGAGGTTCATGTAC
BdM1243pool05     TACTCTTCGCTCATAATCATCTTCATCAAGTCCTTGCAAAGAATGTATTTTGTAAGCAAAAAATTTGTTCAATCGAAGAGGTTCATGTAC
BdM1244pool05     TACTCTTCGCTCATAATCATCTTCATCAAGTCCTTGCAAAGAATGTATTTTGTAAGCAAAAAATTTGTTCAATCGAAGAGGTTCATGTAC
BdM1245pool05     TACTCTTCGCTCATAATCATCTTCATCAAGTCCTTGCAAAGAATGTATTTTGTAAGCAAAAAATTTGTTCAATCGAAGAGGTTCATGTAC
BdM1797pool34     TACTCTTCGCTCATAATCATCTTCATCAAGTCCTTGCAAAGAATGTATTTTGTAAGCAAAAAATTTGTTCAATCGAAGAGGTTCATGTAC
//                   *                                      * *    -      *   *     *       -             - |378|
BdM1012pool13     TTTTCATTCTAAGATAGATTGTGTTTTAGTATTATAGTATTGCCTTTGTCTGCTTTACATATTACTAAACTGTTTTCGTTTTATGTTTCA
BdM1013pool13     TTTTCATTCTAAGATAGATTGTGTTTTAGTATTATAGTATTGCCTTTGTCTGCTTTACATATTACTAAATTG--------TTGTGTT---
BdM1015pool13     TTTTCATTCTAAGATAGATTGTGTTTTAGTATTATAGTATTGCCTTTGTCTGCTTTACATATTACTAAACTGTTTTCGTTTTATGTTTCA
BdM1019pool13     TTTTCATTCTAAGATAGATTGTGTTTTAGTATTATAGTATTGCCTTTGTCTGCTTTACATATTACTAAACTGTTTTCGTTTTATGTTTCA
BdM1046pool13     TTTTCATTCTAAAATAGATTGTGTTTTAGTATTATAGTATTGCCTTTGTCTGCTTTACATATTACTAAACTGTTTTCGTTTTATGTT---
BdM1048pool13     TTTTCATTCTAAGATAGATTGTGTTTTAGTATTATAGTATTGCCTTTGTCTGCTTTACATATTACTAAACTGTTTTCGTTTTRTGTTTCA
//                            -                                                        -            *       |379|
BdM1012pool13     TTGCGGTTTACTTATCAGTTTTCGTGCAAAGACATGATCTATTACGCCGTTTTTCTTTTTTATGCTGGCCAGAAGGAGCGGGGGAAATGG
BdM1013pool13     TTGCGGTTTACTTATCAGTTTTCGTGCAAAGACATGATCTATTACGCCGTTTTTCTTTTTTATGCTGGCCAGAAGGAGCGGGGGAAATG-
BdM1028pool13     TTACGGTTTACTTATCAGTTTTCGTGCAAAGGCTTGATGTATTACGCCTTTTGTCTTTTTTATGCTGGCCACAAGGAACGTGGGAGATGG
BdM1037pool13     TTACGGTTTACTTATCAGTTTTCGTGCAAAGGCTTGATGTATTACGCCTTTTGTCTTTTTTATGCTGGCCACAAGGAACGTGGGAGATGG
BdM1039pool13     TTACGGTTTACTTATCAGTTTTCGTGCAAAGGCTTGATGTATTACGCCTTTTGTCTTTTTTATGCTGGCCACAAGGAACGTGGGAGATGG
BdM1047pool13     TTGCGGTTTACTTATCAGTTTTCGTGCAAAGACATGATCTATTGCGCCGTTTTTCTTTTTTATGCTGGCCAGAAGGAGCGGGGGAAATGG
//                  *                            * *    *    -    *   *                  *     *  *    *    |382|
BdM1012pool13     CTGTCCATATCATCAATTCCTGTCCATATCATCATCATCCCTCAGGCATTCATATCTACGGCTGGACATTGACCTTCTCCAATTAATACC
BdM1015pool13     CTGTCCATATCATCAATTCCTGTCCATATCATCATCATCCCTCAGGCATTCATATCTACGGCTGGACATTGACCTTCTCCAATTAATACC
BdM1016pool13     CTGTCCATATCATCAATTCCTGTCCATATCATCATCATCCCTCAGGCATTCATATCTACGGCTGGACATTGACCTTCTCCAATTAATACC
BdM1041pool13     CTGTCCATATCATCAATTCCTGTCCATATCATCATCATCCCTCAGGCATTCATATCTACGGCTGGANATTGACCTTCTCCAATTAATACC
BdM1048pool13     CTGTCCATATCATCAATTCCTGTCCATATCATCATCATCCCCCAGGCATTCATATCTACGGCTGGACATTGACCTTCTCCAATTAATACC
//                                                         -                                                |386|
BdM1012pool13     AGAGGCAAAAGGCAGTGCTTCAAAAGAGGTTGAAAGTACCACCACCAATCAACCAGTTTACCCAGACTTTGGATAAACAAACAGGTTAGT
BdM1019pool13     AGAGGCAAAAGGCAGTGCTTCAAAAGAGGTTGAAAGTACCACCACCAATCAACCAGTTTACCCAGACTTTGGATAAACAAACAGGTTAGT
BdM1237pool05     AGAGGCAAAAGGCAGTGCTCCAAAAGAGGTTGAAAGTGCCACCACCAATCAACCAGTTTACCCAGACTTTGGATAAACAAACAGGTTAGT
BdM1247pool05     AGAGGCAAAAGGCAGTGCTCCAAAAGAGGTTGAAAGTGCCACCACCAATCAACCAGTTTACCCAGACTTTGGATAAACAAACAGGTTAGT
//                                   *                 *                                                    |387|
BdM1012pool13     AATGGTTCCTGAACACACATACTTTCAGGTTTAAAATAAAACTAATATTCTTAACACCTGACAGATTAAGACAACTGACAGATTGAGACA
BdM1015pool13     AATGGTTCCTGAACACACATACTTTCAGGTTTAAAATAAAACTAATATTCTTAACACCTGACAGATTAAGACAACTGACAGATTGAGACA
BdM1016pool13     AATGGTTCCTGAACACACATACTTTCAGGTTTAAAATAAAACTAATATTCTTAACACCTGACAGATTAAGACAACTGACAGATTGAGACA
BdM1044pool13     AATGGTTCCTGAACACACATACTTTCAGGTTTAAAATAAAACTAATATTCTTAACACCTGACAGATTAAGACAACTGACAGATTGAGRCA
BdM1046pool13     AATGGTTCCTGAACACACATACTTTCAGGTTTAAAATAAAACTAATATTCTTAACACCTGACAGATTAAGACAACTGACAGATTGAGACA
BdM1797pool34     AATGGTTCCTGAACACACATACTTTCAGGTTTAAAATAAAACTAATATTCTTAACACCTGACAGATTAAGACAACTGACAGATTGAGACA
//                                                                                                       -  |392|
BdM1012pool13     ATAGTATCTTGTCACTTGTGTTTGCTGCTCTAT-AAAAAATCATCATAATTGATGTTTTTAAATCTGGTTAGTCTTCTCTTATGCATTGGA
BdM1013pool13     ATAGTATCTTGTCACTTGTGTTTGCTGCTCTAT-AAAAAATCATCATAATTGATGTTTTTAAATCTGGTTAGTCTTCTCTTATGCATTGGA
BdM1013pool27     ATAGTATCTTGTCACTTGTGTTTGCTGCTCTAT-AAAAAATCRTCATAATTGATGTTTTTAAATCTGGTTAGTCTTCTCTTATGCATTGGA
BdM1014pool13     ATARTATCTTGTCACTTGTGTTTGCTGCTCTAT-AAAAAATCRTCATAATTGATGTTTTTAAATCTGGTTAGTCTTCTCTTATGCATTGGA
BdM1035pool13     ATAGTATCTTGTCACTTGTGTTTGCTGCTCTAT-AAAAAATCGTCATAATTGATGTTTTTAAATCTGGTTAGTCTTCTCTTATGCATTGGA
BdM1041pool13     ATAGTATCTTGTCACTTGTGTTTGCTGCTCTATAAAAAAATCGTCATAATTGATGTTTTTAAATCTGGTTAGTCTTCTCTTATGCATTGG-
BdM1045pool13     ATAGTATCTTGTCACTTGTGTTTGCTGCTCTAT-AAAAAATCGTCATAATTGATGTTTTTAAATCTGRTTAGTCTTCTCTTATGCATTGGA
BdM1231pool05     ATAGTATCTTGTCATTTGTGTTTGCTGCTCTAT-AAAAAATCGTCATAATTGATGTTTTTAAATCTGGTTAGTCTTCTCTTATGCATTGGA
BdM1235pool05     ATAGTATCTTGTCATTTGTGTTTGCTGCTCTAT-AAAAAATCGTCATAATTGATGTTTTTAAATCTGGTTAGTCTTCTCTTATGCATTGGA
BdM1239pool05     ATAGTATCTTGTCATTTGTGTTTGCTGCTCTAT-AAAAAATCGTCATAATTGATGTTTTTAAATCTGGTTAGTCTTCTCTTATGCATTGGA
BdM1240pool05     ATAGTATCTTGTCATTTGTGTTTGCTGCTCTAT-AAAAAATCGTCATAATTGATGTTTTTAAATCTGGTTAGTCTTCTCTTATGCATTGGA
BdM1241pool05     ATAGTATCTTGTCATTTGTGTTTGCTGCTCTAT-AAAAAATCGTCATAATTGATGTTTTTAAATCTGGTTAGTCTTCTCTTATGCATTGGA
BdM1243pool05     ATAGTATCTTGTCATTTGTGTTTGCTGCTCTAT-AAAAAATCGTCATAATTGATGTTTTTAAATCTGGTTAGTCTTCTCTTATGCATTGGA
BdM1245pool05     ATAGTATCTTGTCATTTGTGTTTGCTGCTCTAT-AAAAAATCGTCATAATTGATGTTTTTAAATCTGGTTAGTCTTCTCTTATGCATTGGA
BdM1797pool34     ATAGTATCTTGTCACTTGTGTTTGCTGCTCTAT-AAAAAATCGTCATAATTGATGTTTTTAAATCTGGTTAGTCTTCTCTTATGCATTGGA
//                   -          *                           *                        -                       |394|
BdM1012pool13     AGGCGACCTCAAAGGAAAACTCCGTGTTTTTATAGAGTGGAGAGTTGGTGGTTTTCTGCTTATAAAAATGATTTAAGTTCGCCTTATCGT
BdM1029pool13     ATGCGACTTCGCAGGAAAACGCCGCATTTTTATAGAGTGGAGAGTTGGTGGTTTTCTGCTTATGAAAATGATTTATGTGCGCCTTGTCGA
BdM1036pool13     ATGCGACTTCGCAGGAAAACGCCGCATTTTTATAGAGTGGAGAGTTGGTGGTTTTCTGCTTATGAAAATGATTTATGTGCGCCTTGTCGA
BdM1039pool13     ATGCGACTTCGCAGGAAAACGCCGTATTTTTATAGAGTGGAGAGTTGGTGGTTTTCTGCTTATGAAAATGATTTATGTGCGCCTTGTCGA
BdM1800pool34     ATGCGACTTCGCAGGAAAACACCGCATTTTTATAGAGTGGAGAGTTGGTGGTTTTCTGCTTATGAAAATGATTTATGTGCGCCTTGTCG-
//                 -     -  --        -   *-                                     -           -  -      -   -|395|
BdM1012pool13     A-------ACCGTTTAAGTTGCTCCTCGATACAAAATATATCTGCAGTCAACCCTGAAATTCGTAACAAATTTATTAAGCAAGAACAATTGTCAACA
BdM1014pool13     A-------ACCGTTTAAGTTGCTCCTCGATACAAAATATATCTGCAGTCAACCCTGAAATTCGTAACAAATTTATTAAGCAAGAACAATTGTCAACA
BdM1015pool13     A-------ACCGTTTAAGTTGCTCCTCGATACAAAATATATCTGCAGTCAACCCTGAAATTCGTAACAAATTTATTAAGCAAGAACAATTGTCAACA
BdM1016pool13     A-------ACCGTTTAAGTTGCTCCTCGATACAAAATATATCTGCAGTCAACCCTGAAATTCGTAACAAATTTATTAAGCAAGAACAATTGTCAACA
BdM1018pool13     A-------ACCGTTTAAGTTGCTCCTCGATACAACATATATCTGCAGTCAACCCTGAAATTCGTAACAAATTTATTAAGCAAGAACAATTGTCAACA
BdM1019pool13     A-------ACCGTTTAAGTTGCTCCTCGATACAAAATATATCTGCAGTCAACCCTGAAATTCGTAACAAATTTATTAAGCAAGAACAATTGTCAACA
BdM1034pool13     A-------ACCRTTTAAGTTGCTCCTCGATACAAAATATATCTGCAGTCAACCCTGAAAWTCGTAACAAATTTATTAAGCAAGAACAATTGTCAACA
BdM1038pool13     A-------ACCGTTTAAGTTGCTCCTCGATACAAAATATATCTGCAGTCAACCCTGAAATTCGTAACAAATTTATTAAGCAAGAACAATTGTCAACA
BdM1041pool13     AACCGTTTACCGTTTAAGTTGCTCCTCGATACAAAATATATCTGCAGTCAACCCTGAAATTCGTAACAAATTTATTAAGCAAGAACAATT-------
BdM1048pool13     A-------ACCGTTTAAGTTGCTCCTCGATACAAAATATATCTGCAGTCAACCCTGAAATTCGTAACAAATTTATTAAGCAAGAACAATTGTCAACA
BdM1797pool34     A-------ACCGTTTAAGTTGCTCCTCGATACAAAATATATCTGCAGTCAACCCTGAAAATCGTAACAAATTTATTAAGCAAGAACAATTGTCAACA
//                           -                      -                        *                                     |396|
BdM1012pool13     TGTCTACAAAATAATTACCAATTAAAAATGCAGTTAAATCAAGTAAATGCAAATAATAGTAAGCATTTTGAACATTTTTGAAGGCATCAC
BdM1014pool13     TGTCTACAAAATAATTACCAATTAAAAATTCAGTTAAATCAAATAAATGCAAATAATAGTATGCATTTTGAACATTTCTGAAGGCATCAC
BdM1017pool13     TGTCTACAAAATAATTACCAATTAAAAATKCAGTTAAATCAARTAAATGCAAATAATAGTAWGCATTTTGAACATTTCTGAAGGCATCAC
BdM1018pool13     TGTCTACAAAATAATTACCAATTAAAAATTCAGTTAAATCAAATAAATGCAAATAATAGTATGCATTTTGAACATTTCTGAAGGCATCAC
BdM1019pool13     TGTCTACAAAATAATTACCAATTAAAAATTCAGTTAAATCAAATAAATGCAAATAATAGTATGCATTTTGAACATTTCTGAAGGCATCAC
BdM1038pool13     TGTCTACAAAATAATTACCAATTAAAAATTCAGTTAAATCAAATAAATGCAAATAATAGTATGCATTTTGAACATTTCTGAAGGCATCAC
BdM1044pool13     TGTCTACAAAATAATTACCAATTAAAAATTCAGTTAAATCAAATAAATGCAAATAATAGTATGCATTTTGAACATTTCTGAAGGCATCAC
BdM1046pool13     TGTCTACAAAATAATTACCAATTAAAAATTCAGTTAAATCAAATAAATGCAAATAATAGTATGCATTTTGAACATTTCTGAAGGCATCAC
BdM1244pool05     TGTCTACAAAATAATTACCAATTAAAAATGCAGTTAAATCAARTAAATGCAAATAATAGTAAGCATTTTGAACATTTCTGAAGGCATCA-
//                                             *            *                  *               -            |397|
BdM1012pool13     TTTGAGCACTTTTAGAAGCTGAGTTTTTTGTAGTTTTGAGTCAAGTAGTCAAGGACCATACAGTTCAATACTCAAAGACATATTTTACTT
BdM1013pool13     TTTGAGCACTTTTAGAAGCTGAGTTTTTTGTAGTTTTGAGTCAAGTAGTCAAGGACCATACAGTTCAATACTCAAAGACATATTTTACTT
BdM1013pool27     TTTGAGCACTTTTAGAAGCTGAGTTTTTTGTAGTTTTGAGTCAAGTAGTCAAGGACCATACAGTTCAATACTCAAAGACATATTTTACTT
BdM1015pool13     TTTGAGCACTTTTAGAAGCTGAGTTTTTTGTAGTTTTGAGTCAAGTAGTCAAGGACCATACAGTTCAATACTCAAAGACATATTTTACTT
BdM1016pool13     TTTGAGCACTTTTAGAAGCTGAGTTTTTTGTAGTTTTGAGTCAAGTAGTCAAGGACCATACAGTTCAATACTCAAAGACATATTTTACTT
BdM1018pool13     TTTGAGCACTTTTAGAAGCTGAGTTTTTTGTAGTTTTGAGTCAAGTAGTCAAGGACCATACAGTTCAATACTCAAAGACATATTTTACTT
BdM1019pool13     TTTGAGCACTTTTAGAAGCTGAGTTTTTTGTAGTTTTGAGTCAAGTAGTCAAGGACCATACAGTTCAATACTCAAAGACATATTTTACTT
BdM1038pool13     TTTGAGCACTTTTANAAGCTGAGTTTTTTGTAGTTTTGAGTCAAGTAGTCAAGGACCATACAGTTCAATACTCAAAGACATATTTTACTT
BdM1045pool13     TTTGAGCACTTTTAGAAGCTGAGTTTTTTGTAGTTTTGAGTCAAGTAGTCAAGGACCATACAGTTCAATACTCAAAGACATATTTTACTT
BdM1046pool13     TTTGAGCACTTTTAGAAGCTGAGTTTTTTGTAGTTTTGAGTCAAGTAGTCAAGGACCATACAGTTCAATACTCAAAGACATATTTTACTT
BdM1232pool05     TTTGAGCACTTTTAGAAGCTGAGTTTTTTGTAGTTTTGAGTCAAGTAGTCAAGGACCATACAGTTCAATACTCAAAGACATATTTTACTT
BdM1236pool05     TTTGAGCACTTTTAGAAGCTGAGTTTTTTGTAGTTTTGAGTCAAGTAGTCAAGGACCATACAGTTYAATACTCAAAGACATATTTTACTT
BdM1239pool05     TTTGAGCACTTTTAGAAGCTGAGTTTTTTGTAGTTTTGAGTCAAGTAGTCAAGGACCATACAGTTCAATACTCAAAGACATATTTTACTT
BdM1240pool05     TTTGAGCACTTTTAGAAGCTGAGTTTTTTGTAGTTTTGAGTCAAGTAGTCAAGGACCATACAGTTCAATACTCAAAGACATATTTTACTT
BdM1241pool05     TTTGAGCACTTTTAGAAGCTGAGTTTTTTGTAGTTTTGAGTCAAGTAGTCAAGGACCATACAGTTCAATACTCAAAGACATATTTTACTT
BdM1243pool05     TTTGAGCACTTTTAGAAGCTGAGTTTTTTGTAGTTTTGAGTCAAGTAGTCAAGGACCATACAGTTCAATACTCAAAGACATATTTTACTT
BdM1244pool05     TTTGAGCACTTTTAGAAGCTGAGTTTTTTGTAGTTTTGAGTCAAGTAGTCAAGGACCATACAGTTCAATACTCAAAGACATATTTTACTT
BdM1245pool05     TTTGAGCACTTTTAGAAGCTGAGTTTTTTGTAGTTTTGAGTCAAGTAGTCAAGGACCATACAGTTCAATACTCAAAGACATATTTTACTT
//                                                                                 -                        |398|
BdM1012pool13     ATTAAAGTCAATATGAATTGTAAAAAGCAGTATATGGAACCGTTGCTATGAATATATGTGAAGGAGAAGTTTTAGCCACTAAACATCAAA
BdM1013pool13     ATTANAGTCAATATGAATTGTAAAAAGCAGTATATGGAACCGTTGCTATGAATATATGTGAAGGAGAAGTTTTAGCCACTAAACATCAAA
BdM1013pool27     ATTANAGTCAATATGAATTGTAAAAAGCAGTATATGGAACCGTTGCTATGAATATATGTGAAGGAGAAGTTTTAGCCACTAAACATCAAA
BdM1016pool13     ATTAAAGTCAATATGAATTGTAAAAAGCAGTATATGGAACCGTTNCTATGAATATATGTGAAGGAGAAGTTTTAGCCACTAAACATCAAA
BdM1034pool13     ATTAAAGTCAATATGAATTGTAAAAAGCAGTATATGGAACCGTTGCTATGAATATATGTGAAGGAGAAGTTTTAGCCACTAAACATCAAA
BdM1038pool13     ATTAAAGTCAATATGAATTGTAAAAAGCAGTATATGGAACCGTTGCTATGAATATATGTGAAGGAGAAGTTTTAGCCACTAAACATCAAA
BdM1044pool13     ATTARAGTCAATATGAATTGTAAAAAGCAGTATATGGAACCGTTGCTATGAATATATGTGAAGGAGAAGTTTTAGCCACTAAACATCAAA
BdM1045pool13     ATTAAAGTCAATATGAATTGTAAAAAGCAGTATATGGAACCGTTGCTATGAATATATGTGAAGGAGAAGTTTTAGCCACTAAACATCAAA
BdM1046pool13     ATTAAAGTCAATATGAATTGTAAAAAGCAGTATATGGAACCGTTGCTATGAATATATGTGAAGGAGAAGTTTNAGCCACTAAACATCAAA
BdM1048pool13     ATTAAAGTCAATATGAATTGTAAAAAGCAGTATATGGAACCGTTGCTATGAATATATGTGAAGGAGAAGTTTTAGYCACTAAASATCAAA
BdM1237pool05     ATTAAAGTCAATATGAATTGTAAAAAGCAGTATATGGAACCGTTGCTATGAATATATGTGAAGGAGAAGTTTTAGCCACTAAACATCAAA
BdM1238pool05     ATTAAAGTCAATATGAATTGTAAAAAGCAGTATATGGAACCGTTGCTATGAATATATGTGAAGGAGAAGTTTTAGCCACTAAACATCAAA
BdM1244pool05     ATTACGGTCAATATGAATTGTAAAAAGCAGTATATGGAACCGTTGCTATGAATATATGTGAAGGAGAAGTTTTATCCACTAAACATCATT
BdM1246pool05     ATTAAAGTCAATATGAATTGTAAAAAGCAGTATATGGAACCGTTGCTATGAATATATGTGAAGGAGAAGTTTTAGCCACTAAACATCAAA
BdM1246pool27     ATTAAAGTCAATATGAATTGTAAAAAGCAGTATATGGAACCGTTGCTATGAATATATGTGAAGGAGAAGTTTTAGCCACTAAACATCAAA
BdM1247pool05     ATTAAAGTCAATATGAATTGTAAAAAGCAGTATATGGAACCGTTGCTATGAATATATGTGAAGGAGAAGTTTTAGCCACTAAACATCAAA
BdM1247pool27     ATTAAAGTCAATATGAATTGTAAAAAGCAGTATATGGAACCGTTGCTATGAATATATGTGAAGGAGAAGTTTTAGCCACTAAACATCAAA
BdM1797pool34     ATTAAAGTCAATATGAATTGTAAAAAGCAGTATATGGAACCGTTGCTATGAATATATGTGAAGGAGAAGTTTTAGCCACTAAAGATCAAA
//                    --                                                                    --       *    --|400|
BdM1012pool13     ATACCTATTTTATTCAGAATAGATTGATTTTGCAAGTTGATACTTATCAAACGCTTTAGTATAATCTATAAAACAAGCGTACAGTTGCAG
BdM1013pool13     ATACCTATTTTATTCAGAATAGATTGATTTTGCAAGTTGATACTTATCAAACGCTTTAGTATAATCTATAAAACAAGCGTACAGTTGCAG
BdM1019pool13     ATACCTATTTTATTCAGAATAGATTGATTTTGCAAGTTGATACTTATCAAACGCTTTAGTATAATCTATAAAACAAGCGTACAGTTGCAG
BdM1040pool13     ATACCTATTTTATTCAGAATAGATTGATTTTGCAAGTTGATACTTATCAAACGCTTTAGTATAATCTATAAAACAAGCGTACAGTTGCAG
BdM1047pool13     ATACCTATTTTATTCAGAATAGATTGATTTTGCAAGTTGATACTTATCAAACGCTTTAGTATAATCTATAAAACAAGCGTACAGTTGCAG
//                                                                                                          |402|
BdM1012pool13     TCTAAGAAAATGGCACGTACAGCCTAAAAATATTAATTAAGCAATCCTCTATTGTAAAATAACAATGCGATACGAATTTTCTATTCAGTG
BdM1014pool13     TCTAAGAAAATGGCACGTACAGCCTAAAAATATTAATTAAGCAATCCTCTATTGTAAAATAACAATGCGATACGAATTTTCTATTCAGTG
BdM1015pool13     TCTAAGAAAATGGCACGTACAGYCTAAAAATATTAATTAAGCAATCCTCTATTGTAAAATAACAATGCGATACGAATTTTCTATTCAGTG
BdM1016pool13     TCTAAGAAAATGGCACGTACAGCCTAAAAATATTAATTAAGCAATCCTCTATTGTAAAATAACAATGCGATACGAATTTTCTATTCAGTG
BdM1019pool13     TCTAAGAAAATGGCACGTACAGCCTAAAAATATTAATTAAGCAATCCTCTATTGTAAAATAACAATGCGATACGAATTTTCTATTCAGTG
BdM1027pool13     TCTAAGAAAATGGCACGTACAGCCTAAAAATATTAATTAAGCAATCCTCTATTGTAAAATAACAATGCGATACGAATTTTCTATTCAGTG
BdM1031pool13     TCTAAGAAAATGGCACGTACAGCCTAAAAATATTAATTAAGCAATCCTCTATTGTAAAATAACAATGCGATACGAATTTTCTATTCAGTG
BdM1039pool13     TCTAAGAAAATGGCACGTACAGCCTAAAAATATTAATTAAGCAATCCTCTATTGTAAAATAACAATGCGATACGAATTTTCTATTCAGTG
BdM1041pool13     TCTAAGAAAATGGCACGTACAGCCTAAAAATATTAATTAAGCAATCCTCTATTGTAAAATAACAATGCGATACGAATTTTCTATTCAGTG
BdM1042pool13     TCTAAGAAAATGGCACGTACAGCCTAAAAATATTAATTAAGCAATCCTCTATTGTAAAATAACAATGCGATACGAATTTTCTATTCAGTG
BdM1045pool13     TCTAAGAAAATGGCACGTACAGCCTAAAAATATTAATTAAGCAATCCTCTATTGTAAAATAACAATGCGATACGAATTTTCTATTCAGTG
BdM1046pool13     TCTAAGAAAATGGCACGTACAGCCTAAAAATATTAATTAAGCAATCCTCTATTGTAAAATAACAATGCGATACGAATTTTCTATTCAGTG
BdM1048pool13     TCTAAGAAAATGGCACGTACAGCCTAAAAATATTAATTAAGCAATCCTCTATTGTAAAATAACAATGCGATACGAATTTTCTATTCAGTG
BdM1232pool27     TCTAAGAAAATGGCACGTACAGCCTAAAAATATTAATTAAGCAATCCTCTATTGTAAAATAACAATGCGATACGAATTTTCTATTCAGTG
BdM1236pool05     TCTAAGAAAATGGCACGTACAGCCTAAAAATATTAATTAAGCAATCCTCTATTGTAAAATAACAATGCGATACGAATTTTCTATTCAGTG
BdM1244pool05     TCTAAGAAAATGGCACGTACAGCCTAAAAATATTAATTAAGCAATCCTCTATTGTAAAATAACAATGCGATACGAATTTTCTATTCAGTG
BdM1795pool34     TCTAAGAAAATGGCACGTACAGCCTAAAAATATTWATTAAGCAATCCTCTATTGTAAAATAACAATGCGATACGAATTTTCTATTCAGTG
BdM1796pool34     TCTAAGAAAATGGCACGTACAGCCTAAAAATATTAATTAAGCARTCCTCTATTGTAAAATAACAATGCGATACGAATTTTCTATTCAGTG
BdM1797pool34     TCTAAGAAAATGGCACGTACAGCCTAAAAATATTAATTAAGCAATCCTCTATTGTAAAATAACAATGCGAYACGAATTTTCTATTCAGTG
BdM1798pool34     TCTAAGAAAATGGCACGTACAGCCTAAAAATATTAATTAAGCAATCCTCTATTGTAAAATAACAATGCGATACGAATTTTCTATTCAGTG
BdM1799pool34     TCTAAGAAAATGGCACGTACAGCCTAAAAATATTAATTAAGCAATCCTCTATTGTAAAATAACAATGCGATACGAATTTTCTATTCAGTG
BdM1800pool34     TCTAAGAAAATGGCACGTACAGCCTAAAAATATTAATTAAGCARTCCTCTATTGTAAAATAACAATGCGATACGAATTTTCTATTCAGTG
BdM1801pool34     TCTAAGAAAATGGCACGTACAGCCTAAAAATATTAATTAAGCAATCCTCTATTGTAAAATAACAATGCGATACGAATTTTCTATTCAGTG
//                                      -           -        *                          -                   |403|
BdM1012pool13     GAATCCTCTTCTAAATTCGGTGTATTTGCAGCTTAATAGCCCCCATATACGGTTCGGTATGCGGTTATAGTTTCGAACACGTGTTCTGTT
BdM1014pool13     GAATCCTCTTCTAAATTCGGTGTATTTGCAGCTTAATAGCCCCCATATACGGTTCGGTATGCGGTTATAGTTTCGAACACGTGTTCTGTT
BdM1016pool13     GAATCCTCTTCTAAATTCGGTGTATTTGCAGCTTAATAGCCCCCATATACGGTTCGGTATGCGGTTATAGTTTCGAACACGTGTTCTGTT
BdM1018pool13     GAATCCTCTTCTAAATTCGGTGTATTTGCAGCTTAATAGCCCCCATATACGGTTCGGTATGCGGTTATAGTTTCGAACACGTGTTCTGTT
BdM1019pool13     GAATCCTCTTCTAAATTCGGTGTATTTGCAGCTTAATAGCCCCCATATACGGTTCGGTATGCGGTTATAGTTTCGAACACGTGTTCTGTT
BdM1039pool13     SAATCCTCTTCTAAACCCGGTGTATTTGCAGCTTAATAGCCCCCATATACGGTTCGGTATGCGGTTATAGTTTCGAACACGTGTTCTGTT
BdM1041pool13     GAATCCTCTTCTAAATTCGGTGTATTTGCAGCTTAATAGCCCCCATATACGGTTCGGTATGCGGTTATAGTTTCGAACACGTGTTCTGTT
BdM1043pool13     GAATCCTCTTCTAAACCCGGTGTATTTGCAGCTTAATAGCCCCCATATACGGTTCAGTATGCGGTTATAGTTTCGAACACGTGTTCTGTT
BdM1045pool13     GAATCCTCTTCTAAATTCGGTGTATTTGCAGCTTAATAGCCCCCATATACGGTTCGGTATGCGGTTATAGTTTCGAACACGTGTTCTGTT
BdM1046pool13     GAATCCTCTTCTAAATTCGGTGTATTTGCAGCTTAATAGCCCCCATATACGGTTCGGTATGCGGTTATAGTTTCGAACACGTGTTCTGTT
BdM1047pool13     GAATCCTCTTCTAAATTCGGTGTATTTGCAGCTTAATAGCCCYCATATACGGTTCGGTATGCGGTTATAGTTTCGAACACGTGTTCTGTT
//                -              **                         -            -                                  |404|
BdM1012pool13     AATTACAAGCATATGTTTCGGCGCTTAACTCCATCCATGTAGGGAGCACTTTTGCAGAAATTATATTACCTGAGCCTCGTAAAGAGTGAG
BdM1019pool13     AATTACAAGCATATGTTTCAGCGCTTAACTCCATCCATGTAGGGAGCACTTTTGCAGAAATTATATTACCTGAGCCTCGTAAAGAGTGAG
BdM1031pool13     AATTACAAGCATATGTTTCGGCGCTTAACTCCATCCATGTAGGGAGCACTTTTGCAGAAATTATATTACCTGAGCCTCGTAAAGAGTGAG
BdM1039pool13     AATTACAAGCATATGTTTCGGCGCTTAAC----TCCATGTAGGGAGCACTTTTGCAGATATTATATTACCTGAGCCTCGTAAAGTGTGAG
BdM1041pool13     AATTACAAGCATATGTTTCGGCGCTTAACTCCATCCATGTAGGGAGCACTTTTGCAGAAATTATATTACCTGAGCCTCGTAAAGAGTGAG
BdM1047pool13     AATTACAAGCATATGTTTCGGCGCTTAACTCCATCCATGTAGGGAGCACTTTTGCAGAAATTATATTACCTGAGCCTCGTAAAGAGTGAG
BdM1798pool34     AATTACAAGCATATGTTTCGGCGCTTAAC----TCCATGTAGGGAGCACTTTTGCAGATATTATATTACCTGAGCCTCGTAAAGTGTGAG
BdM1800pool34     AATTACAAGCATATGTTTCGGCGCTTAAC----TCCATGTAGGGAGCACTTTTGCAGATATTATATTACCTGAGCCTCGTAAAGTGTGAG
//                                   -                                      *                         *     |405|
BdM1012pool13     TCATCAATAGAATTTAAAATTTGCTCCTCAGTCGCTGGACTGCGGCCTTCTCGTGGTCTGCCAAC-------ATCGTTCCTGGGAGTCTGGAATCTG
BdM1016pool13     TCATCAATAGGATTTAAAATTTGCTCCTCAGTCGCTGGACTGCGGCCTTCTCGTGGTCTGCCAAC-------ATCGTTCCTGGGAGTCTGGAATCTG
BdM1017pool27     TCATCAATAGAATTTAAAATTTGCTCCTCAGTCGCTGGACTGCGGCCTTCTCGTGGTCTGCCAAC-------ATCGTTYCTGGGAGTCTGGAATCTG
BdM1029pool27     TCATCAATAGAATTTAAAATTTGCTCCTCAGTCGCTGGACTGCGGCCTTCTCGTGGTCTGCCAAC-------ATCGTTCCTGGGAGTCTGGAATCTG
BdM1034pool13     TCATCAATAGAATTTAAAATTTGCTCCTCAGTCGCTGGACTGCGGCCTTCTCGTGGTCTGCCAAC-------ATCGTTCCTGGGAGTCTGSAATCTG
//                          -                                                                   -           -      |406|
BdM1012pool13     GAATATTGCAAATCATTGAAGTAGGGCAGGACACATATTTTTTTAAAAGAGAACTAATATTTTAGCTCACACGGGCATTCTGTATACATC
BdM1013pool13     GAATATTGCAAATCATTGAAGTAGGGCAGGACACATATTTTTTTAAAAGAGAACTAATATTTTAGCTCACACGGGCATTCTGTATACATC
BdM1015pool13     GAATATTGCAAATCATTGAAGTAGGGCAGGACACATATTTTTTTAAAAGAGAACTAATATTTTAGCTCACACGGGCATTCTGTATACATC
BdM1018pool13     GAATATTGCAAATCATTGAAGTAGGGCAGGACACATATTTTTTWAAAAGAGAACTAATATTTTAGCTCACACGGGCATTCTGTATACATC
BdM1019pool13     GAATATTGCAAATCATTGAAGTAGGGCAGGACACATATTTTTTWAAAAGAGAACTAATATTTTAGCTCACACGGGCATTCTGTATACATC
BdM1034pool13     GAATATTGCAAATCATTGAAGTAAGGCAGGACACATATTTTTTAAAAAGAGAACTAATATTTTAGCTCACACGNGCATTCTGTATACATC
BdM1038pool13     GAATATTGCAAATCATTGAAGTAAGGCAGGACACATATTTTTTAAAAAGAGAACTAATATTTTAGCTCACACGGGCATTCTGTATACATC
BdM1040pool13     GAATATTGCAAATCATTGAAGTAAGGCAGGACACATATTTTTTAAAAAGAGAACTAATATTTTAGCTCACACGGGCATTCTGTATACATC
BdM1041pool13     GAATATTGCAAATCATTGAAGTAAGGCAGGACACATATTTTTTAAAAAGAGAACTAATATTTTAGCTCACACGGGCATTCTGTATACATC
BdM1048pool13     AAATATTGCAAATCATTGAAGTAAGGCAGGACACATATTTTTTAAAAAGAGAACTAATATTTTAGCTCACACGGGCATTCTGTATACATC
//                -                      *                   *                                              |409|
BdM1012pool13     TGGTAGAGCTTGAGTATGGAAAGGACCTTGGATCCGACAGTTTCTTCCGCAAAGTATCGTGCAAACAATTCAGTCAGCTTCAAAAGGTTT
BdM1048pool13     TGGTAGAGCTTGAGTATGGAAAGGACCTTGGATCCGACAKTTTCTTCCGCAAAGTATCGTGCAAACAATTCAGTCAGCTTCAAAAGGTTT
BdM1236pool05     TGGTAGAGCTTGAGTATGGAAAGGACCTTGGATCCGATATTTTCTTCCGCAAAGTATCGTGCAAACAATTCAGTCAGCTTCAAAAGGTTT
BdM1243pool05     TGGTAGAGCTTGAGTATGGAAAGGACCTTGGATCCGATATTTTCTTCCGCAAAGTATCGTGCAAACAATTCAGTCAGCTTCAAAAGGTTT
//                                                     * *                                                  |410|
BdM1012pool13     GTAAAGGACCAGTAAAGTGACCCCGAAATTACAGTTATTCTTAACTGAAAGAAAGAAGATCAAAGACCGTCCTGGGAGGAAGCTACCAAG
BdM1013pool13     GTAAAGGACCAGTAAAGTGACCCCGAAATTACAGTTATTCTTAACTGAAAGAAAGAAGATCAAAGACCGTCCTGGGAGGAAGCTACCAAG
BdM1014pool13     GTAAAGGACCAGTAAAGTGACYCCGAAATTACAGTTATTCTTAACTGAAAGAAAGAAGATCAAAGACCGTCCTGGGAGGAAGCTACCAAG
BdM1015pool13     GTAAAGGACCAGTAAAGTGACCCCGAAATTACAGTTATTCTTAACTGAAAGAAAGAAGATCAAAGACCGTCCTGGGAGGAAGCTACCAAG
BdM1016pool13     GTAAAGGACCAGTAAAGTGACCCCGAAATTACAGTTATTCTTAACTGAAAGAAAGAAGATCAAAGACCGTCCTGGGAGGAAGCTACCAAG
BdM1018pool13     GTAAAGGACCAGTAAAGTGACCCCGAAATTACAGTTATTCTTAACTGAAAGAAAGAAGATCAAAGACCGTCCTGGGAGGAAGCTACCAAG
BdM1019pool13     GTAAAGGACCAGTAAAGTGACNCCGAAATTACAGTTATTCTTAACTGAAAGAAAGAAGATCAAAGACCGTCCTGGGAGGAAGCTACCAAG
BdM1031pool13     GTAAAGGACCAGTAAAGTGACCCCGAAATTACAGTTATTCTTAACTGAAAGAAAGAAGATAAAAGACCGTCCTGGGAGGAAGCTGTACTC
BdM1034pool13     GTAAAGGACCAGTAAAGTGACCCCGAAATTACAGTTATTCTTAACTGAAAGAAAGAAGATAAAAGACCGTCCTGGGAGGAAGCTGTACTC
BdM1041pool13     GTAAAGGACCAGTAAAGTGACCCCGAAATYACAGTTATTCTTAACTGAAAGAAAGAAGATMAAAGACCGTCCTGGGAGGAAGCTGTACTC
BdM1045pool13     GTAAAGGACCAGTAAAGTGACCCCGAAATTACAGTTATTCTTAACTGAAAGAAAGAAGATNAAAGACCGTCCTGGGAGGAAGCTG-----
BdM1046pool13     GTAAAGGACCAGTAAAGTGACCCCGAAATTACAGTTATTCTTAACTGAAAGAAAGAAGATMAAAGACCGTCCTGGGAGGAAGCTKYMMWS
BdM1047pool13     GTAAAGGACCAGTAAAGTGACCCCGAAATTACAGTTATTCTTAACTGAAAGAAAGAAGATCAAAGACCGTCCTGGGAGGAAGCTTCCAAG
BdM1048pool13     GTAAAGGACCAGTAAAGTGACCCCGAAATTACAGTTATTCTTAACTGAAAGAAAGAAGATCAAAGACCGTCCTGGGAGGAAGCTGCCAAG
BdM1231pool05     GTAAAGGACCAGTAAAGTGACCCCGAAATTACAGTTATTCTTAACTGAAAGAAAGAAGATCAAAGACCGTCCTGGGAGGAAGCTGCCAAG
BdM1232pool05     GTAAAGGACCAGTAAAGTGACCCCGAAATTACAGTTATTCTTAACTGAAAGAAAGAAGATCAAAGACCGTCCTGGGAGGAAGCTGCCAAG
BdM1232pool27     GTAAAGGACCAGTAAAGTGACCCCGAAATTACAGTTATTCTTAACTGAAAGAAAGAAGATCAAAGACCGTCCTGGGAGGAAGCTGCCAAG
BdM1233pool18     GTAAAGGACCAGTAAAGTGACCCCGAAATTACAGTTATTCTTAACTGAAAGAAAGAAGATCAAAGACCGTCCTGGGAGGAAGCTGCCAAG
BdM1235pool05     GTAAAGGACCAGTAAAGTGACCCCGAAATTACAGTTATTCTTAACTGAAAGAAAGAAGATCAAAGACCGTCCTGGGAGGAAGCTGCCAAG
BdM1236pool05     GTAAAGGACCAGTAAAGTGACCCCGAAATTACAGTTATTCTTAACTGAAAGAAAGAAGATCAAAGACCGTCCTGGGAGGAAGCTGCCAAG
BdM1239pool05     GTAAAGGACCAGTAAAGTGACCCCGAAATTACAGTTATTCTTAACTGAAAGAAAGAAGATCAAAGACCGTCCTGGGAGGAAGCTGCCAAG
BdM1240pool05     GTAAAGGACCAGTAAAGTGACCCCGAAATTACAGTTATTCTTAACTGAAAGAAAGAAGATCAAAGACCGTCCTGGGAGGAAGCTGCCAAG
BdM1243pool05     GTAAAGGACCAGTAAAGTGACCCCGAAATTACAGTTATTCTTAACTGAAAGAAAGAAGATCAAAGACCGTCCTGGGAGGAAGCTGCCAAG
BdM1244pool05     GTAAAGGACCAGTAAAGTGACCCCGAAATTACAGTTATTCTTAACTGAAAGAAAGAAGATCAAAGACCGTCCTGGGAGGAAGCTGCCAAG
BdM1245pool05     GTAAAGGACCAGTAAAGTGACCCCGAAATTACAGTTATTCTTAACTGAAAGAAAGAAGATCAAAGACCGTCCTGGGAGGAAGCTGCCAAG
BdM1797pool34     GTAAAGGACCAGTAAAGTGACCCCGAAATTACAGTTATTCTTAACTGAAAGAAAGAAGATMAAAGACCGTCCTGGGAGGAAGCTGTACTC
//                                     -       -                              *                       ******|413|
BdM1012pool13     CTTGCAGTGTGATTTTTATACCGTATCAAAGTAGATTCGTTTAAGATCATTGTCTTTCCTGCTTCTTCTACACTCGATAGTGGAGAAAAC
BdM1019pool13     CTTGCAGTGTGATTTTTATACCGTATCAAAGTAGATTCGTTTAAGATCATTGTCTTTCCTGCTTCTTCTACACTCGATAGTGGAGAAAAC
BdM1046pool13     CTTGCAGTGTGATTTTTATACCGTATCAAAGTAGATTCGTTTAAGATCATTGTCTTTCCTGCTTYWTCTACACTCGATAGTGGAGAAAAC
BdM1236pool05     TTTACAGTGTGATTTTTATACCGTATCAAAGTAGATTCGTTTAAGATCATTGCCTTTCCTGCTTCTTCTACACTCGATAGCGGAGAAAAC
BdM1245pool05     TTTACAGTGTGATTTTTATACCGTATCAAAGTAGATTCGTTTAAGATCATTGTCTTTCCTGCTTCTTCTACACTCGATAGCGGAGAAAAC
//                *  *                                                -           --              *         |414|
BdM1012pool13     AATTTAAATATTTTTGCTTTTTTTGTAGCTTTGTCGTAGTTTTCTTTTCACTCGGTTTCCTCTTTATACTATCAACTGAATGATATAACT
BdM1016pool13     AATTTAAATATTTTTGCTTTTTTTGTAGCTTTGTCGTAGTTTTCTTTTCACTCGGTTTCMTCTTTATACTATAAACTGAATGATATAACT
BdM1041pool13     AATTTAAATATTTTTGCTTTTTTTGTAGCTTTGTCGTAGTTTTCTTTTCACTCGGTTTCCTCTTTATACTATMAACTGAATGATATAACT
BdM1046pool13     AATTTAAATATTTTTGCTTTTTTTGTAGCTTTGTCGTAGTTTTCTTTTCACTCGGTTTCCTCTTTATACTATAAACTGAATGATATAACT
//                                                                           -            *                 |415|
BdM1012pool13     AACAATTGGAAATTTGTTATTAATCTTTACATTGAAATGAGAAATTATAAGGTTGAAAAAAATGCATTTTTATTAGTTTATGGAGAATGT
BdM1013pool13     AACAAWTGGAAATTTGTTATTAATMTTTACATTGAAATGAGAAATTATAAGGTTGAAAAAAATGCWTTTTTATTAGTTTATGGAGAATGT
BdM1014pool13     AACAATTGGAAATTTGTTATTAATCTTTACATTGAAATGAGAAATTATAAGGTTGAAAAAAATGCATTTTTATTAGTTTATGGAGAATGT
BdM1016pool13     AACAATTGGAAATTTGTTATTAATCTTTACATTGAAATGAGAAATTATAAGGTTGAAAAAAATGCATTTTTATTAGTTTATGGAGAATGT
BdM1035pool13     AACAATTGGAAATTTGTTATTAATCTTTACATTGAAATGAGAAATTATAAGGTTGAAAAAAATGCTTTTTTATTAGTTTATGGAGAATGT
//                     -                  -                                        *                        |417|
BdM1012pool13     AAAACGACTAATATTGCAAAGGTCGTGTGTCTGTGTATATATGCAATTATATTGAATAGTCTGAGATTTCTGGTACTTTAGGGTACATAA
BdM1013pool13     AAAACGACTAATATTGCAAAGGTCGTGTGTCTGTGTATATATGCAATTATATTGAATAGTCTGAGATTTCTGGTACTTTAGGGTACATAA
BdM1014pool13     AAAACGACTAATATTGCAAAGGTCGTGTGTCTGTGTATATATGCAATTATATTGAATAGTCTGAGATTTCTGGTACTTTAGGGTACATAA
BdM1016pool13     GAAACGACTAATATTGCAAAGGTCGTGTGTCTGTGTATATATGCAATTATATTGAATAGTCTGAGATTTCTGGTACTTTAGGGTACATAA
BdM1018pool13     AAAACGACTAATATTGCAAAGGTCGTGTGTCTGTGTATATATGCAATTATATTGAATAGTCTGAGATTTCTGGTACTTTAGGGTACATAA
BdM1019pool13     AAAACGACTAATATTGCAAAGGTCGTGTGTCTGTGTATATATGCAATTATATTGAATAGTCTGAGATTTCTGGTACTTTAGGGTACATAA
//                -                                                                                         |418|
BdM1012pool13     CTCTTCTTAAAGCACTCCAGTGGTATTATAGGTTTAGCTCTCGTAAGTGGACTTTCAC-AAAAATATGTGGCGGCAAAGAGGCGTATTAT
BdM1016pool13     CTCTTCTTAAAGCACTCCAGTGGTATTATAGGTTTAGCTCTCGTAAGTGGACTTTCAC-AAAAATATGTGGCGGCAAAGAGGCGTATTAT
BdM1238pool05     CTGTTTGTAAAGCACTCCAGTGGTATTATAGGTTTAGCTCTCGCAAGTGGACTGTCACAAAAAATATGTGGCGGCAAAGGCGCGTACTAT
BdM1247pool05     CTSTTTGTAAAGCACTCCAGTGGTATTATAGGTTTAGCTCTCGCAAGTGGACTGTCACAAAAAATATGTGGCGGCAAAGGCGCGTACTAT
//                  *  **                                    *         *                         **     *   |419|
BdM1012pool13     TTGGACTTGCGGGAATTGCACTACTTAGCTGGGTAGCTTTACGTTGAATTTGCGACTGTATTTTCATTAGCAGAAAATTAAAACCACTTT
BdM1045pool13     TTGGACTTGCGGGAATTGCACTACTTAGCTGGGTAGCTTTACGTTGAATTTGCGACTGTATTTTCATTAGCAGAAAATTAAAACCACTTT
BdM1046pool13     TTGGACTTGCGGGAATTGCACTACTTAGCTGGGTAGCWTTACGTTGAATTTGCGACTGTATTTTCATTAGCAGAAAATTAAAACCACTTT
BdM1048pool13     TTGGACTTGCGGGAATTGCACTACTTAGCTGGGTAGCTTTACGTTGAATTTGCGACTGTATTTTCATTAGCAGAAAATTAAAACCACTTT
//                                                     -                                                    |421|
BdM1012pool13     AGATATATAGAACCAAGTGAAATGAATTAGTTTTCATCTTAGATTTTCCTTTTAGAAAATATAAGTTCATGTGTGGATACCCAGGGTTTA
BdM1013pool13     AGATATATAGAACCAAGTGAAATGAATTAGTTTTCATCTTAGATTTTCCTTTTAGAAAATATAAGTTCATGTGTGGATACCCAGGGTTTA
BdM1014pool13     AGATATATAGAACCAAGTGAAATGAATTAGTTTTCATCTTAGATTTTCCTTTTAGAAAATATAAGTTCATGTGTGGATACCCAGGGTTTA
BdM1015pool13     AGATATATAGAACCAAGTGAAATGAATTAGTTTTCATCTTAGATTTTCCTTTTAGAAAATATAAGTTCATGTGTGGATACCCAGGGTTTA
BdM1016pool13     AGATATATAGAACCAAGTGAAATGAATTAGTTTTCATCTTAGATTTTCCTTTTAGAAAATATAAGTTCATGTGTGGATACCCAGGGTTTA
BdM1017pool27     AGATATATAGAACCAAGTGAAATGAATTAGTTTTCATCTTAGATTTTCCTTTTAGAAAATATAAGTTCATGTGTGGATACCCAGGGTTTA
BdM1018pool13     AGATATATAGAACCAAGTGAAATGAATTAGTTTTCATCTTAGATTTTCCTTTTAGAAAATATAAGTTCATGTGTGGATACCCAGGGTTTA
BdM1034pool13     AGATATATAGAACCAAGTCAAATGAATTAGTTTTCATCTTAGATTTTCCTTTTAGAAAATATAAGTTCATGTGTAGATACCCAGGGTTTA
BdM1035pool27     AGATATATAGAACCAAGTCAAATGAATTAGTTTTCATCTTAGATTTTCCTTTTAGAAAATATAAGTTCATGTGTAGATACCCAGGGTTTA
BdM1038pool13     AGATATATAGAACCAAGTCAAATGAATTAGTTTTCATCTTAGATTTTTCTTTTAGAAAATATAAGTTCATGTGTAGATACCCAGGGTTTA
BdM1041pool13     AGATATATAGAACCAAGTCAAATGAATTAGTTTTCATCTTAGATTTTCCTTTTAGAAAACATAAGTTCATGTGTGGATACCCAGGGTTTA
BdM1048pool13     AGATATATAGAACCAAATCAAATGAATTAGTTTTCATCTTAGATTTTCCTTTTAGAAAATATAAGTTCATGTGTGGATACCCAGGGTTTA
BdM1235pool05     AGATATATAGAACCAAGTCAAATGAATTAGTTTTCATCTTAGATTTTCCTTTTAGAAAATATAAGTTCATGTGTAGATACCCAGGGTTTA
BdM1797pool34     AGATATATAGAACCAARTCAAATGAATTAGTTTTCATCTTAGATTTTYCTTTTAGAAAATATAAGTTCATGTGTRGATACCCAGGGTTTA
//                                * *                            *           -              *               |422|
BdM1012pool13     TCTTTTAAGTAGGATGCTGGAACAGATTGTGACTACTAAGCTAACGTCAGAATTAAAACAGGTTGTGTATTATCAGCAGCTTTGGTACGT
BdM1015pool13     TCTTTTAAGTAGGATGCTGGAACAGATTGTGACTACTAAGCTAACGTCAGAATTAAAACAGGTTGTGTATTATCAGCAGCTTTGGTACGT
BdM1018pool13     TCTTTTAAGTAGGATGCTGGAACAGATTGTGACTACTAAGCTAACGTCAGAATTAAAACAGGTTGTGTATTATCAGCAGCTTTGGTACGT
BdM1795pool34     TCTTTTTAGTAGGATGCTGGAACAGATTGTCACTACCAAGCTAACGTCAGAATTGAAACAGGTTGTGTATTATCAGCAGCTTGATTTCCT
BdM1800pool34     TCTTTTTAGTAGGATGCTGGAACAGATTGTCACTACCAAGCTAACGTCAGAATTGAAACAGGTTGTGTATTATCAGCAGCTTGATTTCCT
//                      *                       *     *                 *                           *** * * |425|
BdM1012pool13     GTGTTTCACGCTACACATGTTTACGTAAAGCCCTTTCATCCGTACGGGAAATTTTCAGACGTTTACTGCCTTGCTTTAAATCGATTTACT
BdM1013pool13     GTGTTTCACGCTACACATGTTTACGTAAAGCSCTTTCATCCGTACRGGAAAWTTTCAGACGTTTACTGCYTTGCTTTAAATCGATTTACT
BdM1013pool27     GTGTTTCACGCTACACATGTTTACGTAAAGCSCTTTCATCCGTACRGGAAAWTTTCAGACGTTTACTGCYTTGCTTTAAATCGATTTACT
BdM1014pool13     GTGTTTCACGCTACACATGTTTACGTAAAGCCCTTTCATCCGTACGGGAAATTTTCAGNCGTTTACTGCCTTGCTTTAAATCGATTTACT
BdM1015pool13     GTGTTTCACGCTACACATGTTTACGTAAAGCCCTTTCATCCGTACGGGAAATTTTCAGACGTTTACTGCCTTGCTTTAAATCGATTTACT
BdM1016pool13     GTGTTTCACGCTACACATGTTTACGTAAAGCSCTTTCATCCGTACRGGAAAWTTTCAGACGTTTACTGCYTTGCTTTAAATCGATTTACT
BdM1018pool13     GTGTTTCACGCTACACATGTTTACGTAAAGCGCTTTCATCCGTACAGGAAAATTTCAGACGTTTACTGCTTTGCTTTAAATCGATTTACT
BdM1019pool13     GTGTTTCACGCTACACATGTTTACGTAAAGCCCTTTCATCCGTACGGGAAATTTTCAGACGTTTACTGCCTTGCTTTAAATCGATTTACT
BdM1031pool13     GTGTTTCACGCTACACATGTTTACGTAAAGCCCTTTCATCCGTACGGGAAATTTTCAGACGTTTACTGCTTTGCTTTAAATCGATTTACT
BdM1041pool13     GTGTTTCACGCTACACATGTTTACGTAAAGCCCTTTCATCCGTACGGGAAATTTTCAGACGTTTACTGCTTTGCTTTAAATCGATTTACT
BdM1045pool13     GTGTTTCACGCTACACATGTTTACGTAAAGCCCTTTCATCCGTACGGGAAATTTTCAGACGTTTACTGCTTTGCTTTAAATCGATTTACT
BdM1046pool13     GTGTTTCACGCTACACATGTTTACGTAAAGCCCTTTCATCCGTACGGGAAATTTTCAGACGTTTACTGCTTTGCTTTAAATCGATTTACT
BdM1047pool13     GTGTTTCACGCTACACATGTTTACGTAAAGCCCTTTNATCCGTACGGGAAATTTTCAGACGTTTACTGCTTTGCTTTAAATCGATTTACT
BdM1048pool13     GTGTTTCACGCTACACATGTTTACGTAAAGCCCTTTCATCCGTACGGGAAATTTTCAGACGTTTACTGCTTTGCTTTAAATCGATTTACT
BdM1231pool05     TTGTTTCACGCTACACATGTTTACGTAAAGCCCTTTCATCCGTACGGGAAATTTTCAGACGTTTACTGCTTTGCTTTAAATCGATTTACT
BdM1232pool27     TTGTTTCACGCTACACATGTTTACGTAAAGCCCTTTCATCCGTACGGGAAATTTTCAGACGTTTACTGCTTTGCTTTAAATCGATTTACT
BdM1235pool05     TTGTTTCACGCTACACATGTTTACGTAAAGCCCTTTCATCCGTACGGGAAATTTTCAGACGTTTACTGCTTTGCTTTAAATCGATTTACT
BdM1236pool05     TTGTTTCACGCTACACATGTTTACGTAAAGCCCTTTCATCCGTACGGGAAATTTTCAGACGTTTACTGCTTTGCTTTAAATCGATTTACT
BdM1238pool05     GTGTTTCACGCTACACATGTTTACGTAAAGCCCTTTCATCCATACGGGAAATTTTCAGACGTTTACTGYTTTGCTTTAAATCGATTTACT
BdM1239pool05     TTGTTTCACGCTACACATGTTTACGTAAAGCCCTTTCATCCGTACKGGAAATTTTCAGACGTTTACTGCTTTGCTTTAAATCGATTTACT
BdM1240pool05     TTGTTTCACGCTACACATGTTTACGTAAAGCCCTTTCATCCGTACGGGAAATTTTCAGACGTTTACTGCTTTGCTTTAAATCGATTTACT
BdM1243pool05     TTGTTTCACGCTACACATGTTTACGTAAAGCCCTTTCATCCGTACGGGAAATTTTCAGACGTTTACTGCTTTGCTTTAAATCGATTTACT
BdM1244pool05     TTGTTTCACGCTACACATGTTTACGTAAAGCCCTTTCATCCGTACGGGAAATTTTCAGACGTTTACTGCTTTGCTTTAAATCGATTTACT
BdM1245pool05     TTGTTTCACGCTACACATGTTTACGTAAAGCCCTTTCATCCGTACGGGAAATTTTCAGACGTTTACTGCTTTGCTTTAAATCGATTTACT
BdM1247pool05     GTGTTTCACGCTACACATGTTTACGTAAAGCCCTTTCATCCATACGGGAAATTTTCAGACGTTTACTGTTTTGCTTTAAATCGATTTACT
BdM1247pool27     GTGTTTCACGCTACACATGTTTACGTAAAGCCCTTTCATCCATACGGGAAATTTTCAGACGTTTACTGTTTTGCTTTAAATCGATTTACT
BdM1797pool34     GTGTTTCACGCTACACATGTTTACGTAAAGCCCTTTCATCCGTACGGGAAATTTTCAGACGTTTACTGCTTTGCTTTAAATCGATTTACT
//                *                              *         *   *     *                **                    |428|
BdM1012pool13     TGAGATCATAATTAGATAATAAGAATTAAGTCTAAAATCATATGTGGAATCTTTATATATTTCCTCGCGCCTACTACTTAAAATCTTGTT
BdM1013pool13     TGAGATCATAATTAGATAATAAGAATTAAGTCTAAAATCATATGTGGAATCTTTATATATTTCCTCGCGCCTACTACTTAAAATCTTGTT
BdM1014pool13     TGAGATCATAATTAGATAATAAGAATTAAGTCTAAAATCATATGTGGAATCTTTATATATTTCCTCGCGCCTACTACTTAAAATCTTGTT
BdM1015pool13     TGAGATCATAATTAGATAATAAGAATTAAGTCTAAAATCATATGTGGAATCTTTATATATTTCCTCGCGCCTACTACTTAAAATCTTGTT
BdM1016pool13     TGAGATCATAATTAGATAATAAGAATTAAGTCTAAAATCATATGTGGAATCTTTATATATTTCCTCGCGCCTACTACTTAAAATCTTGTT
BdM1018pool13     TGAGATCATAATTAGATAATAAGAATTAAGTCTAAAATCATATGTGGAATCTTTATATATTTCCTCGCGCCTACTACTTAAAATCTTGTT
BdM1019pool13     TGAGATCATAATTAGATAATAAGAATTAAGTCTAAAATCATATGTGGAATCTTTATATATTTCCTCGCGCCTACTACTTAAAATCTTGTT
//                                                                                                          |429|
BdM1012pool13     ACTTCTATTATATTTTTAATTGTTTCTTTTTCCATGTTGTCTTCTTCTTATGTTTTATTTTGGAACTC---TTGTTTTTCTGGGATTTGT
BdM1231pool27     ACTTCTATTATATTTTTAATTGTATCTTTTTCCATGTTGTCTTCTTCTTATGTTTTATTTTGGAACTCTAATTGTTTTTCTGGGATTTGT
BdM1232pool27     ACTTCTATTATATTTTTAATTGTATCTTTTTCCATGTTGTCTTCTTCTTATGTTTTATTTTGGAACTCTAATTGTTTTTCTGGGATTTGT
BdM1235pool05     ACTTCTATTATATTTTTAATTGTATCTTTTTCCATGTTGTCTTCTTCTTATGTTTTATTTTGGAACTCTAATTGTTTTTCTGGGATTTGT
BdM1236pool05     ACTTCTATTATATTTTTAATTGTATCTTTTTCCATGTTGTCTTCTTCTTATGTTTTATTTTGGAACTCTAATTGTTTTTCTGGGATTTGT
BdM1240pool05     ACTTCTATTATATTTTTAATTGTATCTTTTTCCATGTTGTCTTCTTCTTATGTTTTATTTTGGAACTCTAATTGTTTTTCTGGGATTTGT
BdM1241pool05     ACTTCTATTATATTTTTAATTGTATCTTTTTCCATGTTGTCTTCTTCTTATGTTTTATTTTGGAACTCTAATTGTTTTTCTGGGATTTGT
BdM1241pool27     ACTTCTATTATATTTTTAATTGTATCTTTTTCCATGTTGTCTTCTTCTTATGTTTTATTTTGGAACTCTAATTGTTTTTCTGGGATTTGT
BdM1242pool05     ACTTCTATTATATTTTTAATTGTATCTTTTTCCATGTTGTCTTCTTCTTATGTTTTATTTTGGAACTCTAATTGTTTTTCTGGGATTTGT
BdM1243pool05     ACTTCTATTATATTTTTAATTGTATCTTTTTCCATGTTGTCTTCTTCTTATGTTTTATTTTGGAACTCTAATTGTTTTTCTGGGATTTGT
BdM1244pool05     ACTTCTATTATATTTTTAATTSTATCTTTTTCCATGTTGTCTTCTTCTTATGTTTTATTTTGGAACTCTAATTGTTTTTCTGGGATTTGT
BdM1245pool05     ACTTCTATTATATTTTTAATTGTATCTTTTTCCATGTTGTCTTCTTCTTATGTTTTATTTTGGAACTCTAATTGTTTTTCTGGGATTTGT
//                                     - -                                                                  |431|
BdM1012pool13     CACAATTCCAAATATAATCTTTGACTTACCTGTTTTTCTGAATTTCCTCTCAATTTTTCTTGTATGGGTCGTTCTGGATAGTTACAAATT
BdM1016pool13     CACAATTCCAAATATAATCTTTGACTTAYCTGTTTTTCTGAATTTCCTCTCAWWTTTTCTTGTATGGGTCGTTCTGGATRTTTGGCGTTA
BdM1044pool13     CACAATTCCAAATATAATCTTTGACTTACCTGTTTTTCTGAATTTCCTCTCAATTTTTCTTGTATGGGTCGTTCTGGATGTTTGGCGTTA
BdM1045pool13     CACAATTCCAAATATAATCTTTGACTTACCTGTTTTTCTGAATTTCCTCTCAATTTTTCTTGTATGGGTCGTTCTGGATRKTTRSMRWTW
//                                            -                       --                         **  ***** *|435|
BdM1012pool13     GGACCCGTCTGTTTCATTACTGTTTCAAATATTTTGAATACATTATTATTTAAATGTGTTACCGGTGGAATGCCAAAATCACATTTAAAA
BdM1015pool13     GGACCCGTCTGTTTCATTACTGTTTCAAATATTTTGAATACATTATTATTTAAATGTGTTACCGGTGGAATGCCAAAATCACATTTAAAA
BdM1016pool13     GGACCCGTCTGTTTCATTACTGTTTCAAATATTTTGAATACATTATTATTTAAATGTGTTACCGGTGGAATGCCAAAATCACATTTAAAA
BdM1019pool13     GGACCCGTCTGTTTCATTACTGTTTCAAATATTTTGAATACATTATTATTTAAATGTGTTACCGGTGGAATGCCAAAATCACATTTAAAA
//                                                                                                          |436|
BdM1012pool13     TTGGATCTGAGAAAGGCCTACGACTCCATATCGAGATCAGAACTGTGGAAAGCAATACATCAAGAACGAATTGAAACAACAAAAAACCTG
BdM1015pool13     TTGGATCTGAGAAAGGCCTACGACTCCATATCGAGATCAGAACTGTGGAAAGCAATACATCAAGAACGAATTGAAACAACAAAAAACCTG
BdM1016pool13     TTGGATCTGAGAAAGGCCTACGACTCCATATCGAGATCAGAACTGTGGAAAGCAATACATCAAGAACGAATTGAAACAACAAAAAACCTG
BdM1017pool27     TTGGATCTGAGAAAGGCCTACGACTCCATATCGAGATCAGAACTGTGGAAAGCAATACATCAAGAACGAATTGAAACAACAAAAAACCTG
//                                                                                                          |439|
BdM1012pool13     AGAATTAAACAAATTTTATTCTTTAATATGTATACAGGGTGTAATATTAAAGTTGAGACTAAATTAAAAAGCGGATTTCTTAGTAAAAAA
BdM1015pool13     AGAATTAAACAAATTTTATTCTTTAATATGTAKACAGGGTGTAATATTAAAGTTGAGACTAAATTAAAAAGCGGATTTCTTAGTAAAAAA
BdM1038pool13     AGAATTAAACAAATTTTATTCTTTAATATGTATACAGGGTGTAATATTAAAGTTGAGACTAAATTAAAAAGCGGATTTCTTAGTAAAAAA
BdM1047pool13     AGAATTAAACAAATTTTATTCTTTAATATGTATACAGGGTGTAATATTAAAGTTGAGACTAAATTAAAAAGCGGATTTCTTAGTAAAAAA
//                                                -                                                         |440|
BdM1012pool13     GTTACCTTTTAAATCTACACTTAAAAGTTATGTATCTTTTAACGAAAATGAAAGTGCTAACTTACAAAATGCAGGTTGATTTCCAAAATC
BdM1013pool13     GTTACCTTTTAAATCTACACTTAAAAGTTATGTATCTTTTAACGAAAATGAAAGTGCTAAGTTACAAAATGCAGGTTGATTTCCAAAATC
BdM1014pool13     GTTACCTTTTAAATCTACACTTAAAAGTTATGTATCTTTTAACGAAAATGAAAGTGCTAAGTTACAAAATGCAGGTTGATTTCCAAAATC
BdM1016pool13     GTTACCTTTTAAATCTACACTTAAAAGTTATGTATCTTTTAACGAAAATGAAAGTGCTAAGTTACAAAATGCAGGTTGATTTCCAAAATC
BdM1018pool13     GTTACCTTTTAAATCTACACTTAAAAGTTATGTATCTTTTAACGAAAATGAAAGTGCTAAGTTACAAAATGCAGGTTGATTTCCAAAATC
BdM1019pool13     GTTACCTTTTAAATCTACACTTAAAAGTTATGTATCTTTTAACGAAAATGAAAGTGCTAAGTTACAAAATGCAGGTTGATTTCCAAAATC
BdM1046pool13     GTTACCTTTTAAATCTACACTTAAAAGTTATGTATCTTTTAACGAAAATGAAAGTGCTAAGTTACAAAATGCAGGTTGATTTCCAAAATC
//                                                                            -                             |441|
BdM1012pool13     GTCACAACTACCGCTTGGAGAACGATAAAGACATACAACAAAGAATATTTTTTAATGTATATCTAATTTAGTACTTAATAGCCAACATAA
BdM1015pool13     GTCACAACTACCGCTTGGAGAACGATAAAGACATACAACAAAGAATATTTTTTAATGTATATCTAATTTAGTACTTAATAGCCAACATAA
BdM1016pool13     GTCACAACTACCGCTTGGAGAACGATAAAGACATACAACAAAGAATATTTTTTAATGTATATCTAATTTAGTACTTAATAGCCAACATAA
BdM1018pool13     GTCACAACTACCGCTTGGAGAACGATAAAGACATACAACAAAGAATATTTTTTAATGTATATCTAATTTAGTACTTAATAGCCAACATAA
BdM1019pool13     GTCACAACTACCGCTTGGAGAACGATAAAGACATACAACAAAGAATATTTTTTAATGTATATCTAATTTAGTACTTAATAGCCAACATAA
BdM1797pool34     GCCACAACTACCACTAGGAGAACGATAAAGACATACAACAAGAAATATTTTTCCATGAATATCTAATTTAGTACTTAATAGCCAACATAA
//                 -          -  -                         --         --   -                                |443|
BdM1012pool13     ATGTAATTTTTCTCAAGCATCCAGAAGATACATAGCGATTCAATTCCAAACTGTTCCTTCTTCGTTTCTACGTTGAAACATCATATACCA
BdM1019pool13     ATGTAATTTTTCTCAAGCATCCAGAAGATACATAGCGATTCAATTCCAAACTGTTCCTTCTTCGTTTCTACGTTGAAACATCATATACCA
BdM1046pool13     ATGTAATTTTTCTCAAGCATSCAGAAGATACATAGCGATTCAATTCCAAATTGTTCCTTCTTCGTTTCTACRTTGAAGCATCATATACCG
BdM1236pool05     ATGTAATTTTTCTCAAGCATCCAGAAGATACATAGCGATTCAATTCCAAACTGTTCCTTCTTCGTTTCTACGCTGAAACATCATATACCA
BdM1237pool05     ATGTAATTTTTCTCAAGCATCCAGAAGATACATAGCGATTCAATTCCAAATTGTTCCTTCTTCGTTTCTACATTGAAGCATCATATACCG
BdM1239pool05     ATGTAATTTTTCTCAAGCATCCAGAAGATACATAGCGATTCAATTCCAAACTGTTCCTTCTTCGTTTCTACGCTGAAACATCATATAC--
BdM1240pool05     ATGTAATTTTTCTCAAGCATCCAGAAGATACATAGCGATTCAATTCCAAACTGTTCCTTCTTCGTTTCTACGCTGAAACATCATATACCA
BdM1243pool05     ATGTAATTTTTCTCAAGCATYCAGAAGATACATAGCGATTCAATTCCAAACTGTTCCTTCTTCGTTTCTACGYTGAAACATCATATACCA
BdM1244pool05     ATGTAATTTTTCTCAAGCATCCAGAAGATACATAGCGATTCAATTCCAAACTGTTCCTTCTTCGTTTCTACGCTGAAACATCATATACCA
BdM1245pool05     ATGTAATTTTTCTCAAGCATCCAGAAGATACATAGCGATTCAATTCCAAACTGTTCCTTCTTCGTTTCTACGCTGAAACATCATATACCA
BdM1247pool05     ATGTAATTTTTCTCAAGCATCCAGAAGATACATAGCGATTCAATTCCAAATTGTTCCTTCTTCGTTTCTACATTGAAGCATCATATACCG
//                                    -                             *                    **    *           *|446|
BdM1012pool13     CAAAATTGTATTTTCAAGGTGGTTGTTAAATTTATTTTTTCTGCAGATTAGGGAATTTTAAATGAAATAGCCTAATTTTTATTATTGCAG
BdM1046pool13     CAAAATTGTATTTTCAAGGTGGTTATTAAATTTATTTTTTCTGCAGATTAGGGAATTTTAAATGAAATAGCCTAATTTTTATTATTGCAG
BdM1232pool27     CAAAATTGTATTTTCAAGGTGGTTGTTAAATTTATTTTTTCTGCAGATTAGGGAATTTTAAATGAAATAGCCTAATTTTTATTATTGCAG
BdM1236pool05     CAAAATTGTATTTTCAAGGTGGTTGTTAAATTTATTTTTTCTGCAGAGTAGGGAATTTTAAATGAAATAGCCTAATTTTTATTATTGCAG
BdM1244pool05     CAAAATTGTATTTTCAAGGTGGTTGTTAAATTTATTTTTTCTGCAGATTAGGGAATTTTAAATGAAATAGCCTAATTTTTATTATTGCAG
BdM1797pool34     CAAAATYGTATTTTCAAGGTGGTTRTYAAATTTATTTTTTCTGCAGATTAGGGAATTTTAAATGAAATAGCCTAWTTTTTATTATTGCAG
//                      -                 * -                    -                          -               |447|
BdM1012pool13     TATATAAAATTTTATATCAATCTCCGTTAGAAACTGAGATACGGGAGCATCATCAAAAGGGCCAAAATTCAAAAATATCTGGGAGTCGAA
BdM1013pool13     TATATAAAATTTTATATCAATCTCCGTTAGAAACTGAGATACGGGAGCATCATCAAAAGGGCCAAAATTCAAAAATATCTGGGAGTCGAA
BdM1013pool27     TATATAAAATTTTATATCAATCTCCGTTAGAAACTGAGATACGGGAGCATCATCAAAAGGGCCAAAATTCAAAAATATCTGGGAGTCGAA
BdM1015pool13     TATATAAAATTTTATATCAATCTCCGTTAGAAACTGAGATACGGGAGCATCATCAAAAGGGCCAAAATTCAAAAATATCTGGGAGTCGAA
BdM1016pool13     TATATAAAATTTTATATCAATCTCCGTTAGAAACTGAGATACGGGAGCATCATCAAAAGGGCCAAAATTCAAAAATATCTGGGAGTCGAA
BdM1018pool13     TATATAAAATTTTATATCAATCTCCGTTAGAAACTGAGATACGGGAGCATCATCAAAAGGGCCAAAATTCAAAAATATCTRGGAGTCGAA
BdM1019pool13     TATATAAAATTTTATATCAATCTCCGTTAGAAACTGAGATACGGGAGCATCATCAAAAGGGCCAAAATTCAAAAATATCTGGGAGTCGAA
BdM1031pool13     TATATAAAATTTTATATCAATCTCCGTTAGAAACTGAGATACGGGACCATCATCAAAAAGGCCAAAATTCAAAAATATCTGGGAGTCGAA
BdM1034pool13     TATATAAAATTTTATATCAATCTCCGTTAGAAACTGAGATACGGGACCATCATCAAAAGGGCCAAAATTCAAAAATATCTGGGAGTCGAA
BdM1035pool13     TATATAAAATTTTATATMAATCTCCGTTAGAAACTGAGATACGGGACCATCATCAAAAGGGCCAAAATTCAAAAATATCTGGGAGTCGAA
BdM1035pool27     TATATAAAATTTTATATMAATCTCCGTTAGAAACTGAGATACGGGACCATCATCAAAAGGGCCAAAATTCAAAAATATCTGGGAGTCGAA
BdM1040pool27     TATATAAAATTTTATATCAATCTCCGTTAGAAACTGAGATACGGGACCATCATCAAAAGGGCCAAAATTCAAAAATATCTGGGAGTCGAA
BdM1041pool13     TATATAAAATTTTATATCAATCTCCGTTAGAAACTGAGATACGGGACCATCATCAAAAGGGCCAAAATTCAAAAATATCTGGGAGTCGAA
BdM1044pool13     TATATAAAATTTTATATCAATCTCCGTTARAAACTGAGATACGGGASCATCATCAAAAGGGCCAAAATTCAAAAATATCTGGGAGTCGRA
BdM1046pool13     TATATAAAATTTTATATCAATCTCCGTTAGAAACTGAGATACGGGACCATCATCAAAAGGGCCAAAATTCAAAAATATCTGGGAGTCGAA
BdM1048pool13     TATATAAAATTTTATATCAATCTCCGTTAAAAACTGAGATACGGGAGCATCATCAAAAGGGCCAAAATTCAAAAATATCTGGGAGTCGAA
BdM1231pool05     TATATAAAATTTTATATCAATCTCCGTTAGAAACTGAGATACGGGAGCATCATCAAAAGGGCCAAAATTCAAAAATATCTGGGAGTCGAA
BdM1232pool05     TATATAAAATTTTATATCAATCTCCGTTAGAAACTGAGATACGGGACCATCATCAAAAGGGCCAAAATTCAAAAATATCTGGGAGTCGAA
BdM1232pool27     TATATAAAATTTTATATCAATCTCCGTTARAAACTGAGATACGGGASCATCATCAAAAGGGCCAAAATTCAAAAATATCTGGGAGTCGAA
BdM1236pool05     TATATAAAATTTTATATCAATCTCCGTTARAAACTGAGATACGGGAGCATCATCAAAAGGGCCAAAATTCAAAAATATCTGGGAGTCGAA
BdM1239pool05     TATATAAAATTTTATATCAATCTCCGTTAGAAACTGAGATACGGGAGCATCATCAAAAGGGCCAAAATTCAAAAATATCTGGGAGTCGAA
BdM1240pool05     TATATAAAATTTTATATCAATCTCCGTTARAAACTGAGATACGGGASCATCATCAAAAGGGCCAAAATTCAAAAATATCTGGGAGTCGAA
BdM1241pool05     TATATAAAATTTTATATCAATCTCCGTTAGAAACTGAGATACGGGAGCATCATCAAAAGGGCCAAAATTCAAAAATATCTGGGAGTCGAA
BdM1243pool05     TATATAAAATTTTATATCAATCTCCGTTARAAACTGAGATACGGGASCATCATCAAAAGGGCCAAAATTCAAAAATATCTGGGAGTCGAA
BdM1244pool05     TATATAAAATTTTATATCAATCTCCGTTAAAAACTGAGATACGGGAGCATCATCAAAAGGGCCAAAATTCAAAAATATCTGGGAGTCGAA
BdM1245pool05     TATATAAAATTTTATATCAATCTCCGTTARAAACTGAGATACGGGAGCATCATCAAAAGGGCCAAAATTCAAAAATATCTGGGAGTCGAA
BdM1797pool34     TATATAAAATTTTATATCAATCTCCGTTAGAAACTGAGATACGGGACCATCATCAAAAGGGCCAAAATTCAAAAATATCTGGGAGTCGAA
//                                 *           *                *           -                     -       - |448|
BdM1012pool13     AACCAAAAAATCAGGTGCCGCACTTTTTTTGTGAACAGAGTGTATTTATCTTTTGAATAAAGTAGTAGTTATTACTGGTATGGCAGGAAC
BdM1013pool13     AACCAAAAAATCAGGTGCCGCACTTTTTTTGTGAACAGAGTGTATTTATCTTTTGAATAAAGTAGTAGTTATTACTGGTATGGCAGGAAC
BdM1014pool13     AACCAAAAAATCAGGTGCCGCACTTTTTTTGTGAACAGAGTGTATTTATCTTTTGAATAAAGTAGTAGTTATTACTGGTATGGCAGGAAC
BdM1015pool13     AACCAAAAAATCAGGTGCCGCACTTTTTTTGTGAACAGAGTGTATTTATCTTTTGAATAAAGTAGTAGTTATYACTGGTATGGCAGGAAC
BdM1018pool13     AACCAAAAAATCAGGTGCCGCACTTTTTTTGTGAACAGAGTGTATTTATCTTTTGAATAAAGTAGTAGTTATNACTGGTATGGCAGGAAC
BdM1019pool13     AACCAAAAAATCAGGTGCCGCACTTTTTTTGTGAACAGAGTGTATTTATCTTTTGAATAAAGTAGTAGTTATTACTGGTATGGCAGG---
BdM1035pool27     AACCAAAAAAWCAGGTGCCGCACTTTTTTTGTGAACAGAGTGTATTTGTCTTTTGAATAAAGTAGTAGTTATTACTGGTATAGCAGGAAC
BdM1041pool13     AACCAAAAAATCAGGTGCCGCACTTTTTTTGTGAACAGAGTGTATTTATCTTTTGAATAAAGTAGTAGTTATTACTGGTATGGCAGGAAC
BdM1044pool13     AACCAAAAAATCAGGTGCCGCACTTTTTTTGTGAACAGAGTGTATTTRTCTTTTGAATAAAGTAGTAGTTATTACTGGTATRGCAGGAAC
BdM1045pool13     AACCAAAAAATCAGGTGCCGCACTTTTTTTGTGAACAGAGTGTATTTRTCTTTTGAATAAAGTAGTAGTTATTACTGGTATRGCAGGAAC
BdM1046pool13     AACCAAAAAATCAGGTGCCGCACTTTTTTTGTGAACAGAGTGTATTTATCTTTTGAATAAAGTAGTAGTTATTACTGGTATGGCAGGAAC
BdM1048pool13     AACCAAAAAATCAGGTGCCGCACTTTTTTTGTGAACAGAGTGTATTTATCTTTTGAATAAAGTAGTAGTTATTACTGGTATGGCAGGAAC
BdM1232pool05     AACCAAAAAATCAGGTGCCGCACTTTTTTTGTGAACAGAGTGTATTTATCTTTTGAATAAAGTAGTAGTTATTACTGGTATGGCAGGAAC
BdM1232pool27     AACCAAAAAATCAGGTGCCGCACTTTTTTTGTGAACAGAGTGTATTTATCTTTTGAATAAAGTAGTAGTTATTACTGGTATGGCAGGAAC
BdM1235pool05     AACCAAAAAATCAGGTGCCGCACTTTTTTTGTGAACAGAGTGTATTTATCTTTTGAATAAAGTAGTAGTTATTACTGGTATGGCAGGAAC
BdM1236pool05     AACCAAAAAATCAGGTGCCGCACTTTTTTTGTGAACAGAGTGTATTTATCTTTTGAATAAAGTAGTAGTTATTACTGGTATGGCAGGAAC
BdM1237pool05     AACCAAAAAATCAGGTGCCGCACTTTTTTTGTGAACAGCGTGTATTTATCTTTTGAATAAAGTAGTAGTTATTACTGGTATAGCAGGAAC
BdM1238pool05     AACCAAAAAATCAGGTGCCGCACTTTTTTTGTGAACAGCGTGTATTTATCTTTTGAATAAAGTAGTAGTTATTACTGGTATAGCAGGAAC
BdM1239pool05     AACCAAAAAATCAGGTGCCGCACTTTTTTTGTGAACAGAGTGTATTTATCTTTTGAATAAAGTAGTAGTTATTACTGGTATGGCAGGAAC
BdM1240pool05     AACCAAAAAATCAGGTGCCGCACTTTTTTTGTGAACAGAGTGTATTTATCTTTTGAATAAAGTAGTAGTTATTACTGGTATGGCAGGAAC
BdM1241pool05     AACCAAAAAATCAGGTGCCGCACTTTTTTTGTGAACAGAGTGTATTTATCTTTTGAATAAAGTAGTAGTTATTACTGGTATGGCAG----
BdM1243pool05     AACCAAAAAATCAGGTGCCGCACTTTTTTTGTGAACAGAGTGTATTTATCTTTTGAATAAAGTAGTAGTTATTACTGGTATGGCAGGAAC
BdM1244pool05     AACCAAAAAATCAGGTGCCGCACTTTTTTTGTGANCAGAGTGTATTTATCTTTTGAATAAAGTAGTAGTTATTACTGGTATGGCAGG---
BdM1245pool05     AACCAAAAAATCAGGTGCCGCACTTTTTTTGTGAACAGAGTGTATTTATCTTTTGAATAAAGTAGTAGTTATTACTGGTATGGCAGGAAC
BdM1246pool05     AACCAAAAAATCAGGTGCCGCACTTTTTTTGTGAACAGCGTGTATTTATCTTTTGAATAAAGTAGTAGTTATTACTGGTATAGCAGGAAC
BdM1247pool05     AACCAAAAAATCAGGTGCCGCACTTTTTTTGTGAACAGCGTGTATTTATCTTTTGAATAAAGTAGTAGTTATTACTGGTATAGCAGGAAC
//                          -                           *        *                        -        *        |451|
BdM1012pool13     AGTGCCTCGCAAAAAGCGCGCGATCAAAGCC-------GACTTATTAGAATATCTTTAGATGGTGCCATAAATCCCGCCAATGATTAGTC
BdM1038pool13     AGTGYCTCGCAAAAAGCGCGCGATCAAAGCCGATCACTGACTTATTAGAATATCTTTAGATGGTGCCATAAATCCCRCCAATGATTAGTC
BdM1044pool13     AGTGCCTCGNAAAAAGCGCGCGATCAAAGCCGATCACTGACTTATTAGAATATCTTTAGATGGTGCCATAAATCCCGCCAATGATTAGTC
BdM1045pool13     AGTGCCTCGCAAAAAGCGCGCGATCAAAGCCGATCACTGACTTATTAGAATATCTTTAGATGGTGCCATAWATCCCGCCAATGATTAGTC
BdM1046pool13     AGTGCCTCGCAAAAAGCGCGCGATCAAAGCCGATCACTGACTTATTAGAATATCTTTAGATGGTGCCATAAATCCCGCCAATGATTAGTC
BdM1232pool27     AGTGCCTCGSAAAAAGCGCGCGATCAAAGCCGATCACTGACTTATTAGAATATCTTTAGATGGTGCCATAAATCCCGCCAATGATTAGTC
BdM1235pool05     AGTGCCTCGCAAAAAGCGCGCGATCAAAGCCGATCACTGACTTATTAGAATATCTTTAGATGGTGCCATAAATCCCGCCAATGATTAGTC
BdM1236pool05     AGTGCCTCGCAAAAAGCGCGCGATCAAAGCCGATCACTGACTTATTAGAATATCTTTAGATGGTGCCATAAATCCCGCCAATGATTAGTC
BdM1240pool05     AGTGCCTCGCAAAAAGCGCGCGATCAAAGCCGATCACTGACTTATTAGAATATCTTTAGATGGTGCCATAAATCCCGCCAATGATTAGTC
BdM1245pool05     AGTGCCTCGCAAAAAGCGCGCGATCAAAGCCGATCACTGACTTATTAGAATATCTTTAGATGGTGCCATAAATCCCGCCAATGATTAGTC
BdM1797pool34     AGTGCCTCGCAAAAAGCGCGCGATCAAAGCCGATCACTGACTTATTAGAATATCTTTAGATGGTGCCATAAATCCCGCCAATGATTAGTC
//                    -    -                                                            -     -             |454|
BdM1012pool13     CTATTCCTCCAATACCAGAAGATCATTACCATCCAACTCTTGACATATCTATCCAGGTAAAAAAATCTGAAGCACATAATTTTCCAATAA
BdM1015pool13     CTATTCCTCCAATACCAGAAGATCATTACCATCCAACTCTTGACATATCTATCCAGGTAAAAAAATCTGAAGCACATAATTTTCCAATAA
BdM1016pool13     CTATTCCTCCAATACCAGAAGATCATTACCATCCAACTCTTGACATATCTATCCAGGTAAAAAAATCTGAAGCACATAATTTTCCAATAA
BdM1018pool13     CTATTCCTCCAATACCAGAAGATCATTACCATCCAACTCTTGACATATCTATCCAGGTAAAAAAATCTGAAGCACATAATTTTCCAATAA
BdM1019pool13     CTATTCCTCCAATACCAGAAGATCATTACCATCCAACTCTTGACATATCTATCCAGGTAAAAAAATCTGAAGCACATAATTTTCCAATAA
BdM1046pool13     CTATTCCTCCAATACCAGAAGATCATTACCATCCAACTCTTGACATATCTATCCAGGTAAAAAAATCTGAAGCACATAATTTTCCAATAA
//                                                                                                          |455|
BdM1012pool13     CACATTTTATTACTGAAACAGAGTATAGAAAAGATGGGTATTCCATTTAAAACACGCAACATCCATGGCGTAAGTCCTTTGTTTCTCATT
BdM1235pool05     CACATTTTATTACTGAAACAGAGTATAGAAAAGATGGGTATTCCATTTAAAACACGCAACATCCATGGCGTAAGTCCTTTGTTTCTCATT
BdM1236pool05     CACATTTTATTACTGAAACAGAGTATAGAAAAGATGGGTATTCCATTTAAAACACGCAACATCCATGGCGTAAGTCCTTTGTTTCTCATT
BdM1245pool05     CACATTTTATTACTGAAACAGAGTATAGAAAAGATGGGTATTCCATTTAAAACACGCAACATCCATGGCGTAAGTCCTTTGTTTCTCATT
//                                                                                                          |456|
BdM1012pool13     ACTTGGCAAGAGCTGCTTCAATTCCTTAAAGCAGACTATATATAATTGTTTAAGCTCAGATAGTAACAAATTATAGATACGACTTTCTGC
BdM1019pool13     ACTTGGCAAGAGCTGCTTCAATTCCTTAAAGCAGACTATATATAATTGTTTAAGCTCAGATAGTAACAAATTATAGATACGACTTTCTGC
BdM1034pool13     ACTTGGCAAGAGCTGCTTCAATTCCTTAAAGCAGACTATATATAATTGTTTAAGCTCAGATAGTAACAAATTATAGATACGACTTTCTGC
BdM1047pool13     ACTTGGCAAGAGCTGCTTCAATTCCTTAAAGCAGACTATATATAATTGTTTAAGCTCAGATAGTAACAAATTATAGATACGACTTTCTGC
BdM1048pool13     ACTTGGCAAGAGCTGCTTCAATTCCTTAAAGCAGACTATATATAATTGTTTAAGCTCAGATAGTAACAAATTATAGATACGACTTTCTGC
//                                                                                                          |457|
BdM1012pool13     AATCAGGGTGAAAGTTTTTGAAAAGTTTTACTGCATATGAGTATAAATAAAAGCGCTTACAGCACGTTTATCTGTTTTATTTTTAACAAA
BdM1013pool13     AATCAGGGTGAAAGTTTTTGAAAAGTTTTACTGCATATGAGTATAAATAAAAGCGCTTACAGCACGTTTATCTGTTTTATTTTTAACAAA
BdM1015pool13     AATCAGGGTGAAAGTTTTTGAAAAGTTTTACTGCATATGAGTATAAATAAAAGCGCTTACAGCACGTTTATCTGTTTTATTTTTAACAAA
BdM1018pool13     AATCAGGGTGAAAGTTTTTGAAAAGTTTTACTGCATATGAGTATAAATAAAAGCGCTTACAGCACGTTTATCTGTTTTATTTTTAACAAA
BdM1038pool13     AATCAGGGTGAAAGTTTTTGAAAAGTTTTACTGCATATGAGTATAAATAAAAGCGCTTATAGCACGTTTATCTGTTTTATTTTTAACAAA
BdM1041pool13     AATCAGGGTGAAAGTTTTTGAAAAGTTTTACTGCATATGAGTATAAATAAAAGCGCTTACAGCACGTTTATCTGTTTTATTTTTAACAAA
BdM1044pool13     AATCAGGGTGAAAGTTTTTGAAAAGTTTTACTGCATATGAGTATAAATAAAAGCGCTTATAGCACGTTTATCTGTTTTATTTTTAACAAA
BdM1046pool13     AATCAGGGTGAAAGTTTTTGAAAAGTTTTACTGCATATGAGTATAAATAAAAGCGCTTATAGCACGTTTATCYGTTTTATTTTTAACAAA
BdM1048pool13     AATCAGGGTGAAAGTTTTTGAAAAGTTTTACTGCATATGAGTATAAATAAAAGCGCTTAYAGCACGTTTATCTGTTTTATTTTTAACAAA
BdM1232pool05     AATCARGGTGAAAGTTTTTGAAAAGTTTTACTGCATATGAGTATAAATAAAAGCRCTTACAGCACRTTTATCTGTTTTATTTTTAACAAA
BdM1235pool05     AATCAGGGTGAAAGTTTKTGAAAAGTTTTACTGCATATGAGTATAAATAAAAGCRCTTACAGCACGTTTATCTGTTTTATTTTTAACAAA
BdM1236pool05     AATCAGGGTGAAAGTTTTTGAAAAGTTTTACTGCATATGAGTATAAATAAAAGCGYTTACAGCACGTTTATCTGTTTTATTTTTAACAAA
BdM1239pool05     AATCAGGGTGAAAGTTTKTGAAAAGTTTTACTGCATATGAGTATAAATAAAAGCACTTACAGCACGTTTATCTGTTTTATTTTTAACAAA
BdM1240pool05     AATCAGGGTGAAAGTTTTTGAAAAGTTTTACTGCATATGAGTATAAATAAAAGCACTTACAGCACRTTTATCTGTTTTATTTTTAACAAA
BdM1241pool05     AATCAGGGTGAAAGTTTTTGAAAAGTTTTACTGCATATGAGTATAAATAAAAGCACTTACAGCACATTTATCTGTTTTATTTTTAACAAA
BdM1243pool05     AATCAGGGTGAAAGTTTTTGAAAAGTTTTACTGCATATGAGTATAAATAAAAGCGCTTACAGCACGTTTATCTGTTTTATTTTTAACAAA
BdM1244pool05     AATCAGGGTGAAAGTTTTTGAAAAGYTTTACTGCATATGAGTATAAATAAAAGCRCTTACAGCACGTTTATCTGTTTTATTTTTAACAAA
BdM1245pool05     AATCAGGGTGAAAGTTTTTGAAAAGNTTTACTGCATATGAGTATAAATAAAAGCNCTTACAGCACGTTTATCTGTTTTATTTTTAACAAA
BdM1247pool05     AATCAGGGTGAAAGTTTTTGAAAAGTTTTACTGCATATGAGTATAAATAAAAGCGCTTACAGCACGTTTATCTGTTTTATTTTTAACAAA
//                     -           *       -                            *-   *     *      -                 |458|
BdM1012pool13     CCTACTATAGATGCATTTGTTAAAAAATACAGGGTAAATTTTATTTTACTATTTAATAAATATGTCAAGTGTAGTCATCTTCCTATATGA
BdM1013pool13     CCTACTATAGATGCATTTGTTAAAAAATACAGGGTAAATTTTATTTTACTATTTAATAAATATGTCAAGTGTAGTCATCTTCCTATATGA
BdM1013pool27     CCTACTATAGATGCATTTGTTAAAAAATACAGGGTAAATTTTATTTTACTATTTAATAAATATGTCAAGTGTAGTCATCTTCCTATATGA
BdM1015pool13     CCTACTATAGATGCATTTGTTAAAAAATACAGGGTAAATTTTATTTTACTATTTAATAAATATGTCAAGTGTAGTCATCTTCCTATATGA
BdM1016pool13     CCTACTATAGATGCATTTGTTAAAAAATACAGGGTAAATTTTATTTTACTATTTAATAAATATGTCAAGTGTAGTCATCTTCCTATATGA
BdM1018pool13     CCTACTATAGATGCATTTGTTAAAAAATACAGGGTAAATTTTATTTTACTATTTAATAAATATGTCAAGTGTAGTCATCTTCCTATATGA
BdM1038pool13     CCTACTATAGATGCATTTGTTAAAAAATACAGGGTAAATTTTATTTTACTATTTAATAAATATGTCAAGTGTAGTCATCTTCCTATATGA
BdM1041pool13     CCTACTATAGATGCATTTGTTAAAAAATACAGGGTAAATTTTATTTTACTATTTAATAAATATGTCAAGTGTAGTCATCTTCCTATATGA
BdM1046pool13     CCTACTATAGATGCATTTGTTAAAAAATACAGGGTAAATTTTATTTTACTATTTAAT---------------------------------
BdM1797pool34     CCTACTATAGATGCATTTGTTAAAAAATACAGGGTAAATTTTATTTTACTATTTAATAAATATGTCAAGTGTAGTCATCTTCCTATATGA
//                                                                                                          |460|
BdM1012pool13     CCACCAAAGTTGCACTTTGATTTGATTAAAAATTTGTTTCGTTAAAGTTATTATTGTAACTGCTAAATTATTGTTTTTTTAGCTCGTTGA
BdM1013pool13     CCACCAAAGTTGCACTTTGATTTGATTAAAAATTTGTTTCGTTAAAGTTATTATTGTAACTGCTAAATTATTGTTTTTTTAGCTCGTTGA
BdM1014pool13     CCACCAAAGTTGCACTTTGATTTGATTAAAAATTTGTTTCGTTAAAGTTATTATTGTAACTGCTAAATTATTGTTTTTTTAGCTCGTTGA
BdM1016pool13     CCACCAAAGTTGCACTTTGATTTGATTAAAAATTTGTTTCGTTAAAGTTATTATTGTAACTGCTAAATTATTGTTTTTTTAGCTCGTTGA
BdM1018pool13     CCACCAAAGTTGCACTTTGATTTGATTAAAAATTTGTTTCGTTAAAGTTATTATTGTAACTGCTAAATTATTGTTTTTTTAGCTCGTTGA
BdM1019pool13     CCACCAAAGTTGCACTTTGATTTGATTAAAAATTTGTTTCGTTAAAGTTATTATTGTAACTGCTAAATTATTGTTTTTTTAGCTCGTTGA
BdM1031pool13     GCACCAAAGTTGCACTTTGATTTGATTAAAAATTTGTTTCGTTAAAGTTATTATTGTAACTGCTAAATTATTGTTTTTTTAGCTCGTTGA
BdM1034pool13     GCACCAAAGTTGCACTTTGATTTGATTAAAAATTTGTTTCGTTAAAGTTATTATTGTAACTGCTAAATTATTGTTTTTTTAGCTCGTTGA
BdM1041pool13     GCACCAAAGTTGCACTTTGATTTGATTAAAAATTTGTTTCGTTAAAGTTATTATTGTAACTGCTAAATTATTGTTTTTTTAGCTCGTTGA
BdM1044pool13     GCACCAAAGTTGCACTTTGATTTGATTAAAAATTTGTTTCGTTAAAGTTATTATTGTAACTGCTAAATTATTGTTTTTTTAGCTCGTTGA
BdM1046pool13     GCACCAAAGTTGCACTTTGATTTGATTAAAAATTTGTTTCGTTAAAGTTATTATTGTAACTGCTAAATTATTGTTTTTTTAGCTCGTTGA
BdM1048pool13     GCACCAAAGTTGCACTTTGATTTGATTAAAAATTTGTTTCGTTAAAGTTATTATTGTAACTGCTAAATTATTGTTTTTTTAGCTCGTTGA
BdM1797pool34     GCACCAAAGTTGCACTTTGATTTGATTAAAAATTTGTTTCGTTAAAGTTATTATTRTAACTGCTAAATTATTGTTTTTTTAGCTCGTTGA
//                *                                                      -                                  |462|
BdM1012pool13     AAACAACCCGAAAAACTTCTGGAATGTTTCGATTTTTGTCTTCAAAAAGAGCCCAGCACCCACAGCGAGCTTATAAAGAAGCTCAGGGAC
BdM1015pool13     AAACAACCCGAAAAACTTCTGGAATGTTTCGATTTTTGTCTTCAAAAAGAGCCCAGCACCCACAGCGAGCTTATAAAGAAGCTCAGGGAC
BdM1019pool13     AAACAACCCGAAAAACTTCTGGAATGTTTCGATTTTTGTCTTCAAAAAGAGCCCAGCACCCACAGCGAGCTTATAAAGAAGCTCAGGGAC
BdM1027pool13     AAACAACCCGAAAAACTTCTGGAATGTTTCGATTTTTGTCTTCAAAAAGAACCCAGTACCCATAGCGAGCTTATAAAGAAGCTCAGGGAC
BdM1038pool13     AAACAACCCGAAAAACTTCTGGAATGTTTCGATTTTTGTCTTCAAAAAGAGCCCAGCACCCACAGCGAGCTTATAAAGAAGCTCAGGGAC
BdM1040pool13     AAACAACCCGAAAAACTTCTGGAATGTTTCGATTTTTGTCTTCAAAAAGAGCCCAGCACCCACAGCGAGCTTATAAAGAAGCTCAGGGAC
BdM1043pool13     AAACAACCCGAAAAACTTCTGGAATGTTTCGATTTTTGTCTTCAAAAAGAACCCAGTACCCATAGCGAGCTTATAAAGAAGCTCAGGGAC
BdM1045pool13     AAACAACCCGAAAAACTTCTGGAATGTTTCGATTTTTGTCTTCAAAAAGAGCCCAGCACCCACAGCGAGCTTATAAAGAAGCTCAGGGAC
BdM1046pool13     AAACAACCCGAAAAACTTCTGGAATGTTTCGATTTTTGTCTTCAAAAAGAGCCCAGCACCCACAGCGAGCTTATAAAGAAGCTCAGGGAC
BdM1047pool13     AAACAACCCGAAAAACTTCTGGAATGTTTCGATTTTTGTCTTCAAAAAGARCCCAGYACCCAYAGCGAGCTTATAAAGAAGCTCAGGGAC
BdM1048pool13     AAACAACCCGAAAAACTTCTGGAATRTTTCGATTTTTGTCTTCAAAAAGAGCCCAGCACCCACAGCGAGCTTATAAAGAAGCTCAGGGAC
BdM1232pool05     AAACAACCCGAAAAACTTCTGGAATGTTTCGATTTTTGTCTTCAAAAAGAGCCCAGCACCCACAGCGAGCTTATAAAGAAGCTCAGGGAC
BdM1236pool05     AAACAACCCGAAAAACTTCTGGAATGTTTCGATTTTTGTCTTCAAAAAGAGCCCAGCACCCACAGCGAGCTTATAAAGAAGCTCAGGGAC
BdM1237pool05     AAACAACCCGAAAAACTTTTGGAATGTTTCGATTTTTGTCTTCAAAAAGAGCCCAGCACCCACAGCGAGCTTATAAAAAAGCTCAGAGAC
BdM1238pool05     AAACAACCCGAAAAACTTTTGGAATGTTTCGATTTTTGTCTTCAAAAAGAGCCCAGCACCCACAGCGAGCTTATAAAAAAGCTCAGAGAC
BdM1239pool05     AAACAACCCGAAAAACTTCTGGAATGTTTCGATTTTTGTCTTCAAAAAGAGCCCAGCACCCACAGCGAGCTTATAAAGAAGCTCAGGGAC
BdM1240pool05     AAACAACCCGAAAAACTTCTGGAATGTTTCGATTTTTGTCTTCAAAAAGAGCCCAGCACCCACAGCGAGCTTATAAAGAAGCTCAGGGAC
BdM1243pool05     AAACAACCCGAAAAACTTCTGGAATGTTTCGATTTTTGTCTTCAAAAAGAGCCCAGCACCCACAGCGAGCTTATAAAGAAGCTCAGGGAC
BdM1244pool05     AAACAACCCGAAAAACTTCTGGAATGTTTCGATTTTTGTCTTCAAAAAGAGCCCAGCACCCACAGCGAGCTTATAAAGAAGCTCAGGGAC
BdM1245pool05     AAACAACCCGAAAAACTTCTGGAATGTTTCGATTTTTGTCTTCAAAAAGAGCCCAGCACCCACAGCGAGCTTATAAAGAAGCTCAGGGAC
BdM1247pool05     AAACAACCCGAAAAACTTTTGGAATGTTTCGATTTTTGTCTTCAAAAAGAGCCCAGCACCCACAGCGAGCTTATAAAAAAGCTCAGAGAC
BdM1795pool34     AAACAACCCGAAAAACTTCTGGAATGTTTCGATTTTTGTCTTCAAAAAGAACCCAGTACCCATAGCGAGCTTATAAAGAAGCTCAGGGAC
BdM1796pool34     AAACAACCCGAAAAACTTCTGGAATGTTTCGATTTTTGTCTTCAAAAAGAACCCAGTACCCATAGCGAGCTTATAAAGAAGCTCAGGGAC
BdM1798pool34     AAACAACCCGAAAAACTTCTGGAATGTTTCGATTTTTGTCTTCAAAAAGAACCCAGTACCCATAGCGAGCTTATAAAGAAGCTCAGGGAC
BdM1800pool34     AAACAACCCGAAAAACTTCTGGAATGTTTCGATTTTTGTCTTCAAAAAGAACCCAGTACCCATAGCGAGCTTATAAAGAAGCTCAGGGAC
//                                  *      -                        *     *     *              *        *   |464|
BdM1012pool13     CTCAGGTCTCAGTACTGGGTCCTCTATTGTGGACCATAATGTTTAACGGTTTACTGAAACACTTCCAAGAGATGTCAACCTGGTGGCATA
BdM1013pool27     CTCAGGTCTCAGTACTGGGTCCTCTATTGTGGACCATAATGTTTAACGGTTTACTGAAACACTTCCAAGAGATGTCAACCTGGTGGCATA
BdM1014pool13     CTCAGGTCTCAGTACTGGGTCCTCTATTGTGGACCATAATGTTTAACGGTTTACTGAAACACTTCCAAGAGATGTCAACCTGGTGGCATA
BdM1015pool13     CTCAGGTCTCAGTACTGGGTCCTCTATTGTGGACCATAATGTTTAACGGTTTACTGAAACACTTCCAAGAGATGTCAACCTGGTGGCATA
BdM1016pool13     CTCAGGTCTCAGTACTGGGTCCTCTATTGTGGACCATAATGTTTAACGGTTTACTGAAACACTTCCAAGAGATGTCAACCTGGTGGCATA
BdM1017pool27     CTCAGGTCTCAGTACTGGGTCCTCTATTGTGGACCATAATGTTTAACGGTTTACTGAAACACTTCCAAGAGATGTCAACCTGGTGGCATA
BdM1018pool13     CTCAGGTCTCAGTACTGGGTCCTCTATTGTGGACCATAATGTTTAACGGTTTACTGAAACACTTCCAAGAGATGTCAACCTGGTGGCATA
BdM1035pool27     --GAGGTCTCAGTACTGGGTCCTGTATTGTGGACCATCATGTATAACGGTTTACTGAAACACTTCCAAGAGATGTCAACCTGGTGGCATA
BdM1036pool27     --GAGGTCTCAGTACTGTTTCCTGTATTGTGGACCATCATGTATAACGGTTTACTGAAACACTTCCAAGAGATGTCAACCTGCTGGCATA
//                  *              --    *             *    *                                       -       |465|
BdM1012pool13     AATAAACTAATTAGGCAGAGCATTTTAAAAATAAAAATCATTAATTTCAAAATTCGCTGAGAAAACCATTGCAAACAATCAAAGCATTAA
BdM1014pool13     AATAAACTAATTAGGCAGAGCATTTTAAAAATAAAAATCATTAATTTCAAAATTCGCTGAGAAAACCATTGCAAACAATCAAAGCATTAA
BdM1015pool13     AATAAACTAATTAGGCAGAGCATTTTAAAAATAAAAATCATTAATTTCAAAATTCGCTGAGAAAACCATTGCAAACAATCAAAGCATTAA
BdM1019pool13     AATAAACTAATTAGGCAGAGCATTTTAAAAATAAAAATCRTTAATTTCAAAATTCGCTGAGAAAACCATTGCAAACAATCAAAGCATTAA
//                                                       -                                                  |467|
BdM1012pool13     GTTTTTGTTTAATCGACAAACAGGCTAAAGCGTTTAATCTGTCCTGGTTCATGGTACTTCTTAGAAGACTTTTTCGATTCAAAGTAGAAA
BdM1013pool27     GTTTTTGTTTAATCGACAAACAGGCTAAAGCGTTTAATCTGTCCTGGTTCATGGTACTTCTTAGAAGACTTTTTCGATTCAAAGTAGAAA
BdM1014pool13     GTTTTTGTTTAATCGACAAACAGGCTAAAGCGTTTAATCTGTCCTGGTTCATGGTACTTCTTAGAAGACTTTTTCGATTCAAAGTAGAAA
BdM1016pool13     GTTTTTGTTTAATCGACAAACAGGCTAAAGCGTTTAATCTGTCCTGGTTCATGGTACTTCTTAGAWGACTTTTTCGATTCAAAGTAGAAA
BdM1019pool13     GTTTTTGTTTAATCGACAAACAGGCTAAAGCGTTTAATCTGTCCTGGTTCATGGTACTTCTTAGAAGACTTTTTCGATTCAAAGTAGAAA
BdM1237pool05     GTTTTTGTTTAATCGACAAACAGGCTAAAGCGTTTAATCTGTCCTGGTTCATGGTACTTCTTAGAAGACTTTTTCGATTCAAAGTAGAAA
BdM1238pool05     GTTTTTGTTTAATCGACAAACAGGCTAAAGCGTTTAATCTGTCCTGGTTCATGGTACTTCTTAGAAGACTTTTTCGATTCAARGTAGAAA
BdM1247pool05     GTTTTTGTTTAATCGACAAACAGGCTAAAGCGTTTAATCTGTCCTGGTTCATGGTACTTCTTAGAAGACTTTTTCGATTCAAAGTAGAAA
BdM1247pool27     GTTTTTGTTTAATCGACAAACAGGCTAAAGCGTTTAATCTGTCCTGGTTCATGGTACTTCTTAGAAGACTTTTTCGATTCAAAGTAGAAA
//                                                                                 -                -       |470|
BdM1012pool13     ACGGGTATTTTTAAGATAAAAAGTTCATATAAGCATGTATTTAACACCCTGTATTTTGAGATACAGGGTGTTAAAAATTTATTTTTATTT
BdM1014pool13     ACGGGTATTTTTAAGATAAAAAGTTCATATAAGCATGTATTTAACACCCTGTATTTTGAGATACAGGGTGTTAAAAATTTATTTTTATTT
BdM1015pool13     ACGGGTATTTTTAAGATAAAAAGTTCATATAAGCATGTATTTAACACCCTGTATTTTGAGATACAGGGTGTTAAAAATTTATTTTTATTT
BdM1016pool13     ACGGGTATTTTTAAGATAAAAAGTTCATATAAGCATGTATTTAACACCCTGTATTTTGAGATACAGGGTGTTAAAAATTTATTTTTATTT
[truncated: 77,429,165 more chars]
