# Supplementary material for: Whole-genome amplification in double-digest RADseq results in adequate libraries but fewer sequenced loci
Source: PeerJ. 2018 Jul 17;6:e5089. doi: 10.7717/peerj.5089 (PMC6054070; doi:10.7717/peerj.5089)
Supplement: Supplemental Information 2 — This folder includes raw genetic data in the form of ipyrad *.loci files as well as code to produce bowtie2 alignments and to calculate sample statistics such as number of reads, number of loci, heterozygosity and pairwise distances. [file peerj-06-5089-s002.zip › code/wga_comparisons/Andranthobius.loci]

BdM1250pool29     GAGGCATTATTCGAAAGAAAAAAA-TAAATAATTTGTATTATATAGGTATATAAAAAA-TGTGAAATTTTAGAGAAATTATGTTGCAATTAT
BdM1251pool12     GAGGCATTATTCGAAAGAAAAAAA-TAAATAATTTGTATTATATAGGTATATAAAAAA-TGTGAAATTTTAGAGAAATTATGTTGCAATTAT
BdM1256pool12     GAGGCATTATTCGAAAGAAAAAAA-TAAATAATTTGTATTATATAGGTATATAAAAAA-TGTGAAATTTTAGAGAAATTATGTTGCAATTAT
BdM1257pool12     GAGGCATTATTCGAAAGAAAAAAA-TAAATAATTTGTATTATATAGGTATATAAAAAA-TGTGAAATTTTAGAGAAATTATGTTGCAATTAT
BdM1258pool12     GAGGCATTATTCGAAAGAAAAAAA-TAAATAATTTGTATTATATAGGTATATAAAAAA-TGTGAAATTTTAGAGAAATTATGTTGCAATTAT
BdM1259pool12     GAGGCATTATTCGAAAGAAAAAAA-TAAATAATTTGTATTATATAGGTATATAAAAAA-TGTGAAATTTTAGAGAAATTATGTTGCAATTAT
BdM1260pool12     GAGGCATTATTCGAAAGAAAAAAA-TAAATAATTTGTATTATATAGGTATATAAAAAA-TGTGAAATTTTAGAGAAATTATGTTGCAATTAT
BdM1262pool12     GAGGCATTATTCGAAAGAAAAAAA-TAAATAATTTGTATTATATAGGTATATAAAAAA-TGTGAAATTTTAGAGAAATTATGTTGCAATTAT
BdM1275pool12     GAGGCATTATTCGAAAGAAAAAAA-TAAATAATTTGTATTATATAGGTATATAAAAAA-TGTGAAATTTTAGAGAAATTATGTTGCAATTAT
//                                                                                                            |1434|

BdM1250pool29     AACCATACATGACGTTTTAAAACGAGCCCATTATCATCCATGCAAGCCTACCATTGTACAAGGTCTTAATGAGGGAGATTCTCAGAGAAG
BdM1257pool12     AACCATACATGACGTTTTAAAACGAGCCCATTATCATCCATGCAAGCCTACCATTGTACAAGGTCTTAATGAGGGAGATTCTCAGAGAAG
BdM1258pool12     AACCATACATGACGTTTTAAAACGAGCCCATTATCATCCATGCAAGCCTACCATTGTACAAGGTCTTAATGAGGGAGATTCTCAGAGAAG
BdM1262pool12     AACCATACATGACGTTTTAAAACGAGCCCATTATCATCCATGCAAGCCTACCATTGTACAAGGTCTTAATGAGGGAGATTCTCAGAGAAG
//                                                                                                          |5609|
BdM1251pool12     GGAAGAGTATTTTACCAGCATCCTGGTAATGAAATGACTCCGCAAGCTGAATTGATGCAGGCTTATTCTTTATTCCTCGCTGCTCAATAT
BdM1252pool29     GGAAGAGTATTTTACCAGCATCCTGGTAATGAAATGACTCCGCAAGCTGAATTGATGCAGGCTTATTCTTTATTCCTCGCTGCTCAATAT
BdM1256pool12     GGAAGAGTATTTTACCAGCATCCTGGTAATGAAATGACTCCGCAAGCTGAATTGATGCAGGCTTATTCTTTATTCCTCGCTGCTCAATAT
BdM1257pool12     GGAAGAGTATTTTACCAGCATCCTGGTAATGAAATGACTCCGCAAGCTGAATTGATGCAGGCTTATTCTTTATTCCTCGCTGCTCAATAT
BdM1258pool12     GGAAGAGTATTTTACCAGCATCCTGGTAATGAAATGACTCCGCAAGCTGAATTGATGCAGGCTTATTCTTTATTCCTCGCTGCTCAATAT
BdM1259pool12     GGAAGAGTATTTTACCAGCATCCTGGTAATGAAATGACTCCGCAAGCTGAATTGATGCAGGCTTATTCTTTATTCCTCGCTGCTCAATAT
BdM1260pool12     GGAAGAGTATTTTACCAGCATCCTGGTAATGAAATGACTCCGCAAGCTGAATTGATGCAGGCTTATTCTTTATTCCTCGCTGCTCAATAT
BdM1262pool12     GGAAGAGTATTTTACCAGCATCCTGGTAATGAAATGACTCCGCAAGCTGAATTGATGCAGGCTTATTCTTTATTCCTCGCTGCTCAATAT
BdM1263pool12     GGAAGAGTATTTTACCAGCATCCTGGTAATGAAATGACTCCGCAAGCTGAATTGATGCAGGCTTATTCTTTATTCCTCGCTGCTCAATAT
BdM1264pool12     GGAAGAGTATTTTACCAGCATCCTGGTAATGAAATGACTCCGCAAGCTGAATTGATGCAGGCTTATTCTTTATTCCTCGCTGCTCAATAT
//                                                                                                          |7405|
BdM1257pool12     TTCCTGATTTATAGATTGTAATATCTCGTTGCTAACAGGTGTCAATACGGGTTCTTCCCTTGTAAATTCCGCGTCAAAATTAGCCACATC
BdM1258pool12     TTCCTGATTTATAGATTGTAATATCTCGTTGCTAACAGGTGTCAATACGGGTTCTTCCCTTGTAAATTCCGCGTCAAAATTAGCCACATC
BdM1260pool12     TTCCTGATTTATAGATTGTAATATCTCGTTGCTAACAGGTGTCAATACGGGTTCTTCCCTTGTAAATTCCGCGTCAAAATTAGCCACATC
BdM1262pool12     TTCCTGATTTATAGATTGTAATATCTCGTTGCTAACAGGTGTCAATACGGGTTCTTCCCTTGTAAATTCCGCGTCAAAATTAGCCACATC
//                                                                                                          |8491|
BdM1257pool12     ATATCACAATCAGCGAATGAAAGACTGGAAATTAAAAGTGCTGTGCTTACAGCTGCTATTAAAAGTAATTTTTTCATATTGTTAAATTTT
BdM1258pool12     ATATCACAATCAGCGAATGAAAGACTGGAAATTAAAAGTGCTGTGCTTACAGCTGCTATTAAAAGTAATTTTTTCATATTGTTAAATTTT
BdM1260pool12     ATATCACAATCAGCGAATGAAAGACTGGAAATTAAAAGTGCTGTGCTTACAGCTGCTATTAAAAGTAATTTTTTCATATTGTTAAATTTT
BdM1262pool12     ATATCACAATCAGCGAATGAAAGACTGGAAATTAAAAGTGCTGTGCTTACAGCTGCTATTAAAAGTAATTTTTTCATATTGTTAAATTTT
BdM1263pool12     ATATCACAATCAGCGAATGAAAGACTGGAAATTAAAAGTGCTGTGCTTACAGCTGCTATTAAAAGTAATTTTTTCATATTGTTAAATTTT
BdM1264pool12     ATATCACAATCAGCGAATGAAAGACTGGAAATTAAAAGTGCTGTGCTTACAGCTGCTATTAAAAGTAATTTTTTCATATTGTTAAATTTT
//                                                                                                          |10285|

BdM1258pool12     AATTTCATTTTGAACAACGGGATGGGTGACGAATAACGGAAGTTGACGAATAATCGAGTGCAGGATAATCGAGGTTCTACTGTACCTGTT
BdM1262pool12     AATTTCATTTTGAACAACGGGATGGGTGACGAATAACGGAAGTTGACGAATAATCGAGTGCAGGATAATCGAGGTTCTACTGTACCTGTT
BdM1264pool12     AATTTCATTTTGAACAACGGGATGGGTGACGAATAACGGAAGTTGACGAATAATCGAGTGCAGGATAATCGAGGTTCTACTGTACCTGTT
BdM1273pool12     AATTTCATTTTGAACAACGGGATGGGTGACGAATAACGGAAGTTGACGAATAATCGAGTGCAGGATAATCGAGGTTCTACTGTACCTGTT
BdM1275pool12     AATTTCATTTTGAACAACGGGATGGGTGACGAATAACGGAAGTTGACGAATAATCGAGTGCAGGATAATCGAGGTTCTACTGTACCTGTT
//                                                                                                          |15355|
BdM1250pool29     AAAAGACCGGTAGTAAAGATAWKTGTNCTANCGAACCCAAATGAAGACTACCAAACATCTTTGAAACCTGAAGGCTTTCAAGGCGNGGAC
BdM1256pool12     AAAAGACCGGTAGTAAAGATAWKTGTRCTAYCGAACCCAAATGAAGACTACCAAACATCTTTGAAACCTGAAGGCTTTCAAGGCGWGGAC
BdM1257pool12     AAAAGACCGGTAGTAAAGATANNTGTNCTANCGAACCCAAATGAAGACTACCAAACATCTTTGAAACCTGAAGGCTTTCAAGGCGNGGAC
BdM1275pool12     AAAAGACCGGTAGTAAAGATANNTGTNCTANCGAACCCAAATGAAGACTACCAAACATCTTTGAAACCTGAAGGCTTTCAAGGCGNGGAC
//                                     **   -   -                                                      -    |16385|
BdM1249pool29     TTCTTWTTCRTATAGCGAMTTAGTTTCGACTTGTCGATATGAAAAGCATT---GGCTGCAGCTCTTANAGAAAAACCTTNNACTCTCA
BdM1250pool29     TTCTTATTCATATAGCGACTTAGTTTCGACTTGTCGATATGAAAAGCATT---GGCTGYAGCTCTTACNGAAANACCTTCAACTCKCW
BdM1252pool29     TTCTTATTCATATAGCGACTTAGTTTCGACTTGTCGATATGAAAAGCATT---GGCTGCAGCTCTTACNGAAANACCTTYAACWCTCA
BdM1255pool29     TTCTTATTCATATAGCGACTTAGTTTCGACTTGTCGATATGAAAAGCATT---GGCTGCAGCTCTTACMGAAANACNNTCAANTCTCA
//                     -   -        -                                       -         -          -   - - -|18642|

BdM1253pool12     CTGGGTCAGCAACGGCCCCAACAAGCAGATCTCGCCCGGCGACCTCGCCAACGCGCTTGGCGCCGACCAGATCGACTCGCTGGCGTCGCA
BdM1254pool12     CTGGGTCAGCAACGGCCCCAACAAGCAGATCTCGCCCGGCGACCTCGCCAACGCGCTTGGCGCCGACCAGATCGACTCGCTGGCGTCGCA
BdM1254pool19     CTGGGTCAGCAACGGCCCCAACAAGCAGATCTCGCCCGGCGACCTCGCCAACGCGCTTGGCGCCGACCAGATCGACTCGCTGGCGTCGCA
BdM1265pool19     CTGGGTCAGCAACGGCCCCAACAAGCAGATCTCGCCCGGCGACCTCGCCAACGCGCTTGGCGCCGACCAGATCGACTCGCTGGCGTCGCA
//                                                                                                          |23525|


BdM1258pool12     ATTCCAGGTGAGCTGACTATTTCTGAAATGCACAGAAACTATACCAAAGAGCGCAATAAAATGGGAAAACCGGCAGCTAATTATGATTTA
BdM1259pool12     ATTCCAGGTGAGCTGACTATTTCTGAAATGCACAGAAACTATACCAAAGAGCGCAATAAAATGGGAAAACCGGCAGCTAATTATGATTTA
BdM1264pool12     ATTCCAGGTGAGCTGACTATTTCTGAAATGCACAGAAACTATACCAAAGAGCGCAATAAAATGGGAAAACCGGCAGCTAATTATGATTTA
BdM1275pool12     ATTCCAGGTGAGCTGACTATTTCTGAAATGCACAGAAACTATACCAAAGAGCGCAATAAAATGGGAAAACCGGCAGCTAATTATGATTTA
//                                                                                                          |30774|
BdM1252pool12     AAGAAGAAGAGAGTGAAGGAGAAGATGAACATGATGCAGAACAGGATAGGGAACAAATTGCTAATGAAATTTTTTCAGATGATGTAAGTA
BdM1257pool12     AAGAAGAAGAGAGTGAAGGAGAAGATGAACATGATGCAGAACAGGATAGGGAACAAATTGCTAATGAAATTTTTTCAGATGATGTAAGTA
BdM1258pool12     AAGAAGAAGAGAGTGAAGGAGAAGATGAACATGATGCAGAACAGGATAGGGAACAAATTGCTAATGAAATTTTTTCAGATGATGTAAGTA
BdM1262pool12     AAGAAGAAGAGAGTGAAGGAGAAGATGAACATGATGCAGAACAGGATAGGGAACAAATTGCTAATGAAATTTTTTCAGATGATGTAAGTA
BdM1263pool12     AAGAAGAAGAGAGTGAAGGAGAAGATGAACATGATGCAGAACAGGATAGGGAACAAATTGCTAATGAAATTTTTTCAGATGATGTAAGTA
BdM1264pool12     AAGAAGAAGAGAGTGAAGGAGAAGATGAACATGATGCAGAACAGGATAGGGAACAAATTGCTAATGAAATTTTTTCAGATGATGTAAGTA
//                                                                                                          |33070|


BdM1252pool29     TTCTTCAGTAGGATAAAAAACTGGAGCTTCTGGGGGAACTTCAAATTGAAAAGCCTCTTCTTTACACTGACTATAGTGTTCATTGCATTT
BdM1257pool12     TTCTTCAGTAGGATAAAAAACTGGAGCTTCTGGGGGAACTTCAAATTGAAAAGCCTCTTCTTTACACTGACTATAGTGTTCATTGCATTT
BdM1258pool12     TTCTTCAGTAGGATAAAAAACTGGAGCTTCTGGGGGAACTTCAAATTGAAAAGCCTCTTCTTTACACTGACTATAGTGTTCATTGCATTT
BdM1262pool12     TTCTTCAGTAGGATAAAAAACTGGAGCTTCTGGGGGAACTTCAAATTGAAAAGCCTCTTCTTTACACTGACTATAGTGTTCATTGCATTT
BdM1263pool12     TTCTTCAGTAGGATAAAAAACTGGAGCTTCTGGGGGAACTTCAAATTGAAAAGCCTCTTCTTTACACTGACTATAGTGTTCATTGCATTT
BdM1266pool29     TTCTTCAGTAGGATAAAAAACTGGAGCTTCTGGGGGAACTTCAAATTGAAAAGCCTCTTCTTTACACTGACTATAGTGTTCATTGCATTT
BdM1275pool12     TTCTTCAGTAGGATAAAAAACTGGAGCTTCTGGGGGAACTTCAAATTGAAAAGCCTCTTCTTTACACTGACTATAGTGTTCATTGCATTT
//                                                                                                          |38283|


BdM1258pool12     GCAAACCCGTCCAACAAAACATCGATRAGGCGTTAATTCAATGGTTTAGGTATCACCGAAGCA-------TCAATACTACAATAAGTGGGCCCATTC
BdM1260pool12     GCAAACCCGTCCAACAAAACATCGATAAGGCGTTAATTCAATGGTTTAGGTATCACCGAAGCA-------TCAATACTACAATAAGTGGGCCCATTC
BdM1262pool12     GCAAACCCGTCCAACAAAACATCGATAAGGCGTTAATTCAATGGTTTAGGTATCACCGAAGCA-------TCAATACTACAATAAGTGGGCCCATTC
BdM1267pool12     GCAAACCCGTCCAACAAAACATCGATAAGGCGTTAATTCAATGGTTTAGGTATCACCGAAGCA-------TCAATACTACAATAAGTGGGCCCATTC
//                                          -                                                                      |44239|


BdM1253pool12     GACGGCAAGCTTGAATTTCAAGAGTAGGGGCGCCACGGAATAGCTACGGAAGCTTCCTCGACTCTACTGTCAGACTAAACTACTCCATTC
BdM1254pool12     GACGGCAAGCTTGAATTTCAAGAGTAGGGGCGCCACGGAATAGCTACGGAAGCTTCCTCGACTCTACTGTCAGACTAAACTACTCCATTC
BdM1254pool19     GACGGCAAGCTTGAATTTCAAGAGTAGGGGCGCCACGGAATAGCTACGGAAGCTTCCTCGACTCTACTGTCAGACTAAACTACTCCATTC
BdM1265pool19     GACGGCAAGCTTGAATTTCAAGAGTAGGGGCGCCACGGAATAGCTACGGAAGCTTCCTCGACTCTACTGTCAGACTAAACTACTCCATTC
//                                                                                                          |50294|
BdM1254pool19     ATAAATTCCAATTTTATCGTATAATGATGTCCGAGATCACCGTCGTGTGGTTCTTTCTGAGTAGCTTACGCGCCTGGGAACCAAGCTT
BdM1256pool29     ATAAATTCCAATTTTATCGTATAATGATGTCCGAGATCACCGTCGTGTGGTTCTTTCTGAGTAGCTTACGCGCCTGGGAACCAAGCTT
BdM1265pool19     ATAAATTCCAATTTTATCGTATAATGATGTCCGAGATCACCGTCGTGTGGTTCTTTCTGAGTAGCTTACGCGCCTGGGAACCAAGCTT
BdM1266pool29     ATAAATTCCAATTTTATCGTATAATGATGTCCGAGATCACCGTCGTGTGGTTCTTTCTGAGTAGCTTACGCGCCTGGGAACCAAGCTT
//                                                                                                        |50925|


BdM1248pool29     TCTTCTAAAGCGAACGACAGGTTCGCAGACACGAAGAACCGTTCCTCGATCTCGACCCAGGAAGACCGATGTGTGAGCCAGGCCTGCGGC
BdM1253pool12     TCTTCTAAAGCGAACGACAGGTTCGCAGACACGAAGAACCGTTCCTCGATCTCGACCCAGGAAGACCGATGTGTGAGCCAGGCCTGCGGC
BdM1254pool12     TCTTCTAAAGCGAACGACAGGTTCGCAGACACGAAGAACCGTTCCTCGATCTCGACCCAGGAAGACCGATGTGTGAGCCAGGCCTGCGGC
BdM1254pool19     TCTTCTAAAGCGAACGACAGGTTCGCAGACACGAAGAACCGTTCCTCGATCTCGACCCAGGAAGACCGATGTGTGAGCCAGGCCTGCGGC
BdM1265pool19     TCTTCTAAAGCGAACGACAGGTTCGCAGACACGAAGAACCGTTCCTCGATCTCGACCCAGGAAGACCGATGTGTGAGCCAGGCCTGCGGC
//                                                                                                          |59032|
BdM1249pool29     CTACAAAATCATTTGCAAGAACTATTGA-ACTACTCCACCTCATTTTAGTATTGCAGTAACGGAGCACCTTAACAATGTTTTTCCTAATCA
BdM1252pool29     CTACAAAATCATTTGCAAGAACTATTGA-ACTACTCCACCTCATTTTAGTATTGCAGTAACGGAGCACCTTAACAATGTTTTTCCTAATCA
BdM1253pool12     CTACAAAATCATTTGCAAGAACTATTGA-ACTACTCCACCTCATTTTAGTATTGCAGTAACGGAGCACCTTAACAATGTTTTTCCTAATCA
BdM1257pool12     CTACAAAATCATTTGCAAGAACTATTGA-ACTACTCCACCTCATTTTAGTATTGCAGTAACGGAGCACCTTAACAATGTTTTTCCTAATCA
BdM1262pool12     CTACAAAATCATTTGCAAGAACTATTGA-ACTACTCCACCTCATTTTAGTATTGCAGTAACGGAGCACCTTAACAATGTTTTTCCTAATCA
BdM1263pool12     CTACAAAATCATTTGCAAGAACTATTGA-ACTACTCCACCTCATTTTAGTATTGCAGTAACGGAGCACCTTAACAATGTTTTTCCTAATCA
BdM1275pool12     CTACAAAATCATTTGCAAGAACTATTGA-ACTACTCCACCTCATTTTAGTATTGCAGTAACGGAGCACCTTAACAATGTTTTTCCTAATCA
//                                                                                                           |59500|
BdM1249pool29     CATGTATGAATCTCCCGAAAAGGGGTCGATTACAGAAGTTGTCTAATGCTCAGCAGGAAAGTTTGGTTCGAAGAGTGAAAAATGTCGTT-
BdM1250pool29     CATGTATGAATCTCCCGAAAAGGGGTCGATTACAGAAGTTGTCTAATGCTCAGCAGGAAAGTTTGGTTCGAAGAGTGAAAAATGTCGTTT
BdM1251pool12     CATGTATGAATCTCCCGAAAAGGGGTCGATTACAGAAGTTGTCTAATGCTCAGCAGGAAAGTTTGGTTCGAAGAGTGAAAAATGTCGTTT
BdM1255pool29     CATGTATGAATCTCCCGAAAAGGGGTCGATTACAGAAGTTGTCTAATGCTCAGCAGGAAAGTTTGGTTCGAAGAGTGAAAAATGTCGTTT
BdM1256pool12     CATGTATGAATCTCCCGAAAAGGGGTCGATTACAGAAGTTGTCTAATGCTCAGCAGGAAAGTTTGGTTCGAAGAGTGAAAAATGTCGTTT
BdM1258pool12     CATGTATGAATCTCCCGAAAAGGGGTCGATTACAGAAGTTGTCTAATGCTCAGCAGGAAAGTTTGGTTCGAAGAGTGAAAAATGTCGTTT
BdM1260pool12     CATGTATGAATCTCCCGAAAAGGGRTCGATTACAGAAGTTGTCTAATGCTCAGCAGGAAAGTTTGGTTCGAAGAGTGAAAAATGTCGTTT
BdM1262pool12     CATGTATGAATCTCCCGAAAAGGGGTCGATTACAGAAGTTGTCTAATGCTCAGCAGGAAAGTTTGGTTCGAAGAGTGAAAAATGTCGTTT
BdM1263pool12     CATGTATGAATCTCCCGAAAAGGGGTCGATTACAGAAGTTGTCTAATGCTCAGCAGGAAAGTTTGGTTCGAAGAGTGAAAAATGTCGTTT
BdM1264pool12     CATGTATGAATCTCCCGAAAAGGGGTCGATTACAGAAGTTGTCTAATGCTCAGCAGGAAAGTTTGGTTCGAAGAGTGAAAAATGTCGTTT
BdM1273pool12     CATGTATGAATCTCCCGAAAAGGGGTCGATTACAGAAGTTGTCTAATGCTCAGCAGGAAAGTTTGGTTCGAAGAGTGAAAAATGTCGTTT
BdM1275pool12     CATGTATGAATCTCCCGAAAAGGGGTCGATTACAGAAGTTGTCTAATGCTCAGCAGGAAAGTTTGGTTCGAAGAGTGAAAMATGTCGTTT
//                                        -                                                       -         |61589|
BdM1252pool29     AAAAYCCTTTTTCATCCAAATTGCAGAAGCCTGAAAATAGGTCAAATYAGATCTATAAATYATTTTTAGAAATGACATCA----GAYACAAGCA
BdM1255pool29     AAAACCCTTTTTCATCCAAATTGCAGAAGCCTGAAAATAGGTCAAATTAGATCTATAAATCATTTTTAGAAATGACATCA----GACACAAGCA
BdM1257pool12     AAAACCCTTTTTCATCCAAATTGCAGAAGCCTGAAAATAGGTCAAATTAGATCTATAAATCATTTTTAGAAATGACATCA----GACACAAGCA
BdM1259pool12     AAAACCCTTTTTCATCCAAATTGCAGAAGCCTGAAAATAGGTCAAATTAGATCTATAAATCATTTTTAGAAATGACATCA----GACACAAGCA
BdM1262pool12     AAAACCCTTTTTCATCCAAATTGCAGAAGCCTGAAAATAGGTCAAATTAGATCTATAAATCATTTTTAGAAATGACATCA----GACACAAGCA
BdM1267pool12     AAAACCCTTTTTCATCCAAATTGCAGAAGCCTGAAAATAGGTCAAATTAGATCTATAAATCATTTTTAGAAATGACATCA----GACACAAGCA
//                    -                                          -            -                         -       |63049|
BdM1249pool29     AGATCGCATGAGAACTCGATCTCGGGTCATTTTTCTTGAGACGACAAAATAAAGAAAAAGTGACATTGACGGATCGGGGACAAGTCCCTC
BdM1251pool12     AGATCGCATGAGAACTCGATCTCGGGTCATTTTTCTTGAGACGACAAAATAAAGAAAAAGTGACATTGACGGATCGGGGACAAGTCCCTC
BdM1252pool29     AGATCGCATGAGAACTCGATCTCGGGTCATTTTTCTTGAGACGACAAAATAAAGAAAAAGTGACATTGACGGATCGGGGACAAGTCCCTC
BdM1256pool12     AGATCGCATGAGAACTCGATCTCGGGTCATTTTTCTTGAGACGACAAAATAAAGAAAAAGTGACATTGACGGATCGGGGACAAGTCCCTC
BdM1258pool12     AGATCGCATGAGAACTCGATCTCGGGTCATTTTTCTTGAGACGACAAAATAAAGAAAAAGTGACATTGACGGATCGGGGACAAGTCCCTC
BdM1260pool12     AGATCGCATGAGAACTCGATCTCGGGTCATTTTTCTTGAGACGACAAAATAAAGAAAAAGTGACATTGACGGATCGGGGACAAGTCCCTC
BdM1261pool12     AGATCGCATGAGAACTCGATCTCGGGTCATTTTTCTTGAGACGACAAAATAAAGAAAAAGTGACATTGACGGATCGGGGACAAGTCCCTC
BdM1262pool12     AGATCGCATGAGAACTCGATCTCGGGTCATTTTTCTTGAGACGACAAAATAAAGAAAAAGTGACATTGACGGATCGGGGACAAGTCCCTC
BdM1263pool12     AGATCGCATGAGAACTCGATCTCGGGTCATTTTTCTTGAGACGACAAAATAAAGAAAAAGTGACATTGACGGATCGGGGACAAGTCCCTC
BdM1264pool12     AGATCGCATGAGAACTCGATCTCGGGTCATTTTTCTTGAGACGACAAAATAAAGAAAAAGTGACATTGACGGATCGGGGACAAGTCCCTC
BdM1275pool12     AGATCGCATGAGAACTCGATCTCGGGTCATTTTTCTTGAGACGACAAAATAAAGAAAAAGTGACATTGACGGATCGGGGACAAGTCCCTC
//                                                                                                          |65183|
BdM1249pool29     TTTAAAAGAAAAGGAATCCTTAATGTAGTAATCGTTTTTTCCTGTGATGTTAGAAATTACAGATGATAGATATTTCGATAAATTATAAAA
BdM1250pool29     TTTAAAAGAAAAGGAATCCTTAATGTAGTAATCGTTTTTTCCTGTGATGTTAGAAATTACAGATGATAGATATTTCGATAAATTATAAAA
BdM1252pool29     TTTAAAAGAAAAGGAATCCTTAATGTAGTAATCGTTTTTTCCTGTGATGTTAGAAATTACAGATGATAGATATTTCGATAAATTATAAAA
BdM1256pool12     TTTAAAAGAAAAGGAATCCTTAATGTAGTAATCGTTTTTTCCTGTGATGTTAGAAATTACAGATGATAGATATTTCGATAAATTATAAAA
BdM1261pool12     TTTAAAAGAAAAGGAATCCTTAATGTAGTAATCGTTTTTTCCTGTGATGTTAGAAATTACAGATGATAGATATTTCGATAAATTATAAAA
BdM1266pool29     TTTAAAAGAAAAGGAATCCTTAATGTAGTAATCGTTTTTTCCTGTGATGTTAGAAATTACAGATGATAGATATTTCGATAAATTATAAAA
//                                                                                                          |65402|
BdM1250pool29     GGCCTTCGATGGAATCGGCGCCAAGCCCGGCGACTACTATCCGGCCGCGCTCCGCGAAGAGATCGACGCGGTCAACACGCGCGTCTACCA
BdM1253pool12     GGCCTTCGATGGAATCGGCGCCAAGCCCGGCGACTACTATCCGGCCGCGCTCCGCGAAGAGATCGACGCGGTCAACACGCGCGTCTACCA
BdM1254pool12     GGCCTTCGATGGAATCGGCGCCAAGCCCGGCGACTACTATCCGGCCGCGCTCCGCGAAGAGATCGACGCGGTCAACACGCGCGTCTACCA
BdM1254pool19     GGCCTTCGATGGAATCGGCGCCAAGCCCGGCGACTACTATCCGGCCGCGCTCCGCGAAGAGATCGACGCGGTCAACACGCGCGTCTACCA
//                                                                                                          |67150|
BdM1250pool29     TGTT-AAAATCATGTTTTATCCCATTCACTACAGCATACTTAAAGGCAATTTTACGTAATTCAGCAGAAGTGAAACCATGAAACAATTTAG
BdM1251pool12     TGTT-AAAATMATGTTTTATCCCATTCACTACAGCATACTTAAAGGCAATTTTACGTAATTCAGCAGAAGTGAAACCATGAAACAATTTAG
BdM1257pool12     TGTT-AAAATCATGTTTTATCCCATTCACTACAGCATACTTAAAGGCAATTTTACGTAATTCAGCAGAAGTGAAATCATGAAACAATTTAG
BdM1258pool12     TGTT-AAAATCATGTTTTATCCCATTCACTACAGCATACTTAAAGGCAATTTTACGTAATTCAGCAGAAGTGAAACCATGAAACAATTTAG
BdM1260pool12     TGTT-AAAATCATGTTTTATCCCATTCACTACAGCATACTTAAAGGCAATTTTACGTAATTCAGCAGAAGTGAAATCATGAAACAATTTAG
BdM1262pool12     TGTT-AAAATCATGTTTTATCCCATTCACTACAGCATACTTAAAGGCAATTTTACGTAATTCAGCAGAAGTGAAACCATGAAACAATTTAG
BdM1263pool12     TGTT-AAAATCATGTTTTATCCCATTCACTACAGCATACTTAAAGGCAATTTTACGTAATTCAGCAGAAGTGAAACCATGAAACAATTTAG
BdM1275pool12     TGTT-AAAATCATGTTTTATCCCATTCACTACAGCATACTTAAAGGCAATTTTACGTAATTCAGCAGAAGTGAAACCATGAAACAATTTAG
//                          -                                                                *               |67431|
BdM1249pool29     GATTCTGATGATATTTRAAGCGTGTTAGTAGCAGGTTTATTATYACGMTMTTNTAAATCAATAACCATTTTTAAAATATGCAATKTAGCT
BdM1252pool12     GATTCTGATGATATTTGAAGCGTGTTAGTAGCAGGTTTATTATTACACTCTTCTAAATCAATAACCA--TTTAAAATATTCAATTTAGCT
BdM1252pool29     GATTCTGATGATATTTGAAGCGTGTTAGTAGCAGGTTTATTATTACACTCTTCTAAATCAATAACCA--TTTAAAATATTCAATTTAGCT
BdM1258pool12     GATTCTGATGATATTTGAAGCGTGTTAGTAGCAGGTTTATTATTACACTCTTCTAAATCAATAACCATTTTTAAAATATTCAATTTAGCT
//                                -                          -  -- -                             -    -     |68779|
BdM1250pool29     GGGCAGGCACGCCATCATCCTGTAAAAGCCGGTGAAGAAAGAACTCACCTTTAGGGTCAAGGCGCGCAAAATCGATGTGGTCCGAAAATT
BdM1253pool12     GGGCAGGCACGCCATCATCCTGTAAAAGCCGGTGAAGAAAGAACTCACCTTTAGGGTCAAGGCGCGCAAAATCGATGTGGTCCGAAAATT
BdM1254pool19     GGGCAGGCACGCCATCATCCTGTAAAAGCCGGTGAAGAAAGAACTCACCTTTAGGGTCAAGGCGCGCAAAATCGATGTGGTCCGAAAATT
BdM1265pool19     GGGCAGGCACGCCATCATCCTGTAAAAGCCGGTGAAGAAAGAACTCACCTTTAGGGTCAAGGCGCGCAAAATCGATGTGGTCCGAAAATT
//                                                                                                          |70356|
BdM1251pool12     CTTGAGGATCGATACCTTTTTTTCTTTTGTTTGGATACATCTTTTGTTGTATTATTGATAATTTCAGTCTCATTAGCCCGTTCTGTGAGA
BdM1256pool12     CTTGAGGATCGATACCTTTTTTTCTTTTGTTTGGATACATCTTTTGTTGTATTATTGATAATTTCAGTCTCATTAGCCCGTTCTGTGAGA
BdM1258pool12     CTTGAGGATCGATACCTTTTTTTCTTTTGTTTGGATACATCTTTTGTTGTATTATTGATAATTTCAGTCTCATTAGCCCGTTCTGTGAGA
BdM1260pool12     CTTGAGGATCGATACCTTTTTTTCTTTTGTTTGGATACATCTTTTGTTGTATTATTGATAATTTCAGTCTCATTAGCCCGTTCTGTGAGA
BdM1262pool12     CTTGAGGATCGATACCTTTTTTTCTTTTGTTTGGATACATCTTTTGTTGTATTATTGATAATTTCAGTCTCATTAGCCCGTTCTGTGAGA
BdM1264pool12     CTTGAGGATCGATACCTTTTTTTCTTTTGTTTGGATACATCTTTTGTTGTATTATTGATAATTTCAGTCTCATTAGCCCGTTYTGTGAGA
BdM1272pool12     CTTGAGGATCGATACCTTTTTTTCTTTTGTTTGGATACATCTTTTGTTGTATTATTGATAATTTCAGTCTCATTAGCCCGTTCTGTGAGA
BdM1275pool12     CTTGAGGATCGATACCTTTTTTTCTTTTGTTTGGATRCATCTTTTGTTGTATTATTGATAATTTCAGTCTCATTAGCCCGTTCTGTGAGA
//                                                    -                                             -       |71133|

BdM1253pool12     TGGCGAAAGTCGCTCGGCTTCTTTGCCGAGGCTCCGGTCATCGGCCATGGTACCGGATCGACGCGGGGCCTGTTCGAGCGCGTCGCGACC
BdM1254pool12     TGGCGAAAGTCGCTCGGCTTCTTTGCCGAGGCTCCGGTCATCGGCCATGGTACCGGATCGACGCGGGGCCTGTTCGAGCGCGTCGCGACC
BdM1254pool19     TGGCGAAAGTCGCTCGGCTTCTTTGCCGAGGCTCCGGTCATCGGCCATGGTACCGGATCGACGCGGGGCCTGTTCGAGCGCGTCGCGACC
BdM1265pool19     TGGCGAAAGTCGCTCGGCTTCTTTGCCGAGGCTCCGGTCATCGGCCATGGTACCGGATCGACGCGGGGCCTGTTCGAGCGCGTCGCGACC
//                                                                                                          |73941|
BdM1250pool29     CGGCAGATGCTGCTTCTTCAGATAATCCCGCAGCGCGTCGTAGTCGTTCACGTCATCCTCAAGGCTCAGGGTTCCGGCAACCATCCGTTA
BdM1253pool12     CGGCAGATGCTGCTTCTTCAGATAATCCCGCAGCGCGTCGTAGTCGTTCACGTCATCCTCAAGGCTCAGGGTTCCGGCAACCATCCGTTA
BdM1254pool12     CGGCAGATGCTGCTTCTTCAGATAATCCCGCAGCGCGTCGTAGTCGTTCACGTCATCCTCAAGGCTCAGGGTTCCGGCAACCATCCGTTA
BdM1254pool19     CGGCAGATGCTGCTTCTTCAGATAATCCCGCAGCGCGTCGTAGTCGTTCACGTCATCCTCAAGGCTCAGGGTTCCGGCAACCATCCGTTA
//                                                                                                          |74111|
BdM1250pool29     CATAGACTCGCGGGGAGGAAGGTCTTCAGCACTCATGATCTCTGTCTCAGCCCATTGAGAACGCTTCTAAGCTTTTCAAAAGTCGTTGTT
BdM1253pool12     CATAGACTCGCGGGGAGGAAGGTCTTCAGCACTCATGATCTCTGTCTCAGCCCATTGAGAACGCTTCTAAGCTTTTCAAAAGTCGTTGTT
BdM1254pool12     CATAGACTCGCGGGGAGGAAGGTCTTCAGCACTCATGATCTCTGTCTCAGCCCATTGAGAACGCTTCTAAGCTTTTCAAAAGTCGTTGTT
BdM1254pool19     CATAGACTCGCGGGGAGGAAGGTCTTCAGCACTCATGATCTCTGTCTCAGCCCATTGAGAACGCTTCTAAGCTTTTCAAAAGTCGTTGTT
BdM1265pool19     CATAGACTCGCGGGGAGGAAGGTCTTCAGCACTCATGATCTCTGTCTCAGCCCATTGAGAACGCTTCTAAGCTTTTCAAAAGTCGTTGTT
//                                                                                                          |74465|
BdM1251pool12     CAAGTGTAACATCCCATCGATAGATAATTTCAGCAAACTCTCTTTGAGCTTAGTTGCCAAATTTGCCTCATTTAAAAACAGATTTAATAT
BdM1257pool12     CAAGTGTAACATCCCATCGATAGATAATTTCAGCAAACTCTCTTTGAGCTTAGTTGCYAAATTTGCCTCATTTAAAAACAGATTTAATAT
BdM1258pool12     CAAGTGTAACATCCCATCGATAGATAATTTCAGCAAACTCTCTTTGAGCTTAGTTGCYAAATTTGCCTCATTTAAAAACAGATTTAATAT
BdM1261pool12     CAAGTGTAACATCCCATCGATAGATAATTTCAGCAAACTCTCTTTGAGCTTAGTTGCYAAATTTGCCTCATTTAAAAACAGATTTAATAT
//                                                                         *                                |76110|
BdM1252pool29     GACCTCGCGATCCTCGACGTCAACGTCAATGGCAAGGTCATCACGCCGGTCGCCGAGTTGATCAACGCCCGCAACCGCCCGTTTATCTTC
BdM1253pool12     GACCTCGCGATCCTCGACGTCAACGTCAATGGCAAGGTCATCACGCCGGTCGCCGAGTTGATCAACGCCCGCAACCGCCCGTTTATCTTC
BdM1254pool12     GACCTCGCGATCCTCGACGTCAACGTCAATGGCAAGGTCATCACGCCGGTCGCCGAGTTGATCAACGCCCGCAACCGCCCGTTTATCTTC
BdM1254pool19     GACCTCGCGATCCTCGACGTCAACGTCAATGGCAAGGTCATCACGCCGGTCGCCGAGTTGATCAACGCCCGCAACCGCCCGTTTATCTTC
BdM1265pool19     GACCTCGCGATCCTCGACGTCAACGTCAATGGCAAGGTCATCACGCCGGTCGCCGAGTTGATCAACGCCCGCAACCGCCCGTTTATCTTC
//                                                                                                          |77066|
BdM1249pool29     GGGCTTGTTCTTGACGCCTGCCAGCGTCTCGGCCGGCGACTTGTTGTTGGTGGCCTTGAAGATGCCGCCGAGCAGGATCGGGACATATTC
BdM1253pool12     GGGCTTGTTCTTGACGCCTGCCAGCGTCTCGGCCGGCGACTTGTTGTTGGTGGCCTTGAAGATGCCGCCGAGCAGGATCGGGACATATTC
BdM1254pool12     GGGCTTGTTCTTGACGCCTGCCAGCGTCTCGGCCGGCGACTTGTTGTTGGTGGCCTTGAAGATGCCGCCGAGCAGGATCGGGACATATTC
BdM1254pool19     GGGCTTGTTCTTGACGCCTGCCAGCGTCTCGGCCGGCGACTTGTTGTTGGTGGCCTTGAAGATGCCGCCGAGCAGGATCGGGACATATTC
//                                                                                                          |77072|


BdM1249pool29     AATTCCTACAAAANNACGCTAATTATAAGAAAAYAATATTTTTATACTAAAACTGGGATTTGAAAGGAATACATGTTATTAAAA
BdM1250pool29     AATTCCTACAAAAACACGCTAATTATAAGAAAANAATATTTTTATACTAAAACTGGGATTTGAAAGGAATACATGTTATTAAAA
BdM1251pool12     AATTCCTACAAAAACACGCTAATTATAAGAAAACAATATTTTTATACTAAAACTGGGATTTGAAAGGAATACATGTTATTAAAA
BdM1252pool29     AATTCCTACAAAAACACGCTAATTATAAGAAAACAATATTTTTATACTAAAACTGGGATTTGAAAGGAATACATGTTATTAAAA
BdM1254pool19     AATTCCTACAAAAACACGCTAATTATAAGAAAATAATATTTTTATACTAAAACTGGGATTTGAAAGGAATACATGTTATTAAAA
BdM1255pool29     AATTCCTACAAAAACACGCTAATTATAAGAAAACAATATTTTTATACTAAAACTGGGATTTGAAAGGAATACATGTTATTAAAA
BdM1256pool12     AATTCCTACAAAAACACGCTAATTATAAGAAAANAATATTTTTATACTAAAACTGGGATTTGAAAGGAATACATGTTATTAAAA
BdM1257pool12     AATTCCTACAAAAACACGCTAATTATAAGAAAACAATATTTTTATACTAAAACTGGGATTTGAAAGGAATACATGTTATTAAAA
BdM1258pool12     AATTCCTACAAAAACACGCTAATTATAASAAAAYAATATTTTTATACTAAAACTGGKATTTGAAAGGAATACATGTTATTARAM
BdM1259pool12     AATTCCTACAAAAACACGCTAATTATAAGAAAACAATATTTTTATACTAAAACTGGGATTTGAAAGGAATACATGTTATTAAAA
BdM1260pool12     AATTCCTACAAAAACACGCWAATTATAAGAAAACAATATTTTTATACTAAAACTGGGATTTGAAAGGAATACATGTTATTAAAA
BdM1262pool12     AATTCCTACAAAAACACGCTAATTATAAGAAAACAATATTTTTATACTAAAACTGGGATTTGAAAGGAATACATGTTATTAAAA
BdM1263pool12     AATTCCTACAAAAACACGCTAATTATAAGAAAACAATATTTTTATACTAAAACTGGGATTTGAAAGGAATACATGTTATTAAAA
BdM1275pool12     AATTCCTACAAAAACACGCTAATTATAAGAAAACAATATTTTTATACTAAAACTGGGATTTGAAAGGAATACATGTTATTAAAA
//                                   -        -    *                      -                        - -|84811|


BdM1251pool12     TTATTAGAGCTTGTTTTCCTTTTGTTTTGGATTCCGGCATCCTAATTTCGTGCTTTGGCAAACATTCTTTTGAAAATTACGGAAATAAAT
BdM1256pool12     TTATTAGAGCTTGTTTTCCTTTTGTTTTGGATTCCGGCATCCTAATTTCGTGCTTTGGCAAACATTCTTTTGAAAATTACGGAAATAAAT
BdM1257pool12     TTATTAGAGCTTGTTTTCCTTTTGTTTTGGATTCCGGCATCCTAATTTCGTGCTTTGGCAAACATTCTTTTGAAAATTACGGAAATAAAT
BdM1258pool12     TTATTAGAGCTTGTTTTCCTTTTGTTTTGGATTCCGGCATCCTAATTTCGTGCTTTGGCAAACATTCTTTTGAAAATTACGGAAATAAAT
BdM1260pool12     TTATTAGAGCTTGTTTTCCTTTTGTTTTGGATTCCGGCATCCTAATTTCGTGCTTTGGCAAACATTCTTTTGAAAATTACGGAAATAAAT
BdM1262pool12     TTATTAGAGCTTGTTTTCCTTTTGTTTTGGATTCCGGCATCCTAATTTCGTGCTTTGGCAAACATTCTTTTGAAAATTACGGAAATAAAT
BdM1263pool12     TTATTAGAGCTTGTTTTCCTTTTGTTTTGGATTCCGGCATCCTAATTTCGTGCTTTGGCAAACATTCTTTTGAAAATTACGGAAATAAAT
BdM1275pool12     TTATTAGAGCTTGTTTTCCTTTTGTTTTGGATTCCGGCATCCTAATTTCGTGCTTTGGCAAACATTCTTTTGAAAATTACGGAAATAAAT
//                                                                                                          |91112|


BdM1250pool29     ACTGGCCGGCAAGGCGCCGGACACGCCACGGCTCGATGGCGCCTGCTACAACACCGTGGCTCCCGGCTACGCATTCTCGTTGAAGGGCAT
BdM1253pool12     ACTGGCCGGCAAGGCGCCGGACACGCCACGGCTCGATGGCGCCTGCTACAACACCGTGGCTCCCGGCTACGCATTCTCGTTGAAGGGCAT
BdM1254pool19     ACTGGCCGGCAAGGCGCCGGACACGCCACGGCTCGATGGCGCCTGCTACAACACCGTGGCTCCCGGCTACGCATTCTCGTTGAAGGGCAT
BdM1265pool19     ACTGGCCGGCAAGGCGCCGGACACGCCACGGCTCGATGGCGCCTGCTACAACACCGTGGCTCCCGGCTACGCATTCTCGTTGAAGGGCAT
BdM1266pool29     ACTGGCCGGCAAGGCGCCGGACACGCCACGGCTCGATGGCGCCTGCTACAACACCGTGGCTCCCGGCTACGCATTCTCGTTGAAGGGCAT
//                                                                                                          |98241|

BdM1259pool12     TTAATTATGTTTG-CTTTATRAAAAATAAATTTAGGGTATCGTATGTTCCTAAAAAGAAAGAGGCTGTTATTTTGTTGTCCACCGAACACA
BdM1260pool12     TTAATTATGTTTG-CTTTATGAAAAATAAATTTAGGGTATCGTATGTTCCTAAAAAGAAAGAGGCTGTTATTTTGTTGTCCACCGAACACA
BdM1263pool12     TTAATTATGTTTG-CTTTATGAAAAATAAATTTAGGGTATCGTATGTTCCTAAAAAGAAAGAGGCTGTTATTTTGTTGTCCACCGAACACA
BdM1264pool12     TTAATTATGTTTG-CTTTATAAAAAATAAATTTAGGGTATCGTATGTTCCTAAAAAGAAAGAGGCTGTTATTTTGTTGTCCACCGAACAAA
BdM1275pool12     TTAATTATGTTTG-CTTTATRAAAAATAAATTTAGGGTATCGTATGTTCCTAAAAAGAAAGAGGCTGTTATTTTGTTGTCCACCGAACACA
//                                    *                                                                    - |101056|
BdM1259pool12     GTTCACGTTGAAGATAATTTAGTGAAAAATGGTAATGAATGCGTTCAAAATACAAGGATTGTTTATGATATAGAAGTAAATTTACCTGAT
BdM1260pool12     GTTCACGTTGAAGATAATTTAGTGAAAAATGGTAATGAATGCGTTCAAAATACAAGGATTGTTTATGATATAGAAGTAAATTTACCTGAT
BdM1262pool12     GTTCACGTTGAAGATAATTTAGTGAAAAATGGTAATGAATGCGTTCAAAATACAAGGATTGTTTATGATATAGAAGTAAATTTACCTGAT
BdM1275pool12     GTTCACGTTGAAGATAATTTAGTGAAAAATGGTAATGAATGCGTTCAAAATACAAGGATTGTTTATGATATAGAAGTAAATTTACCTGAT
//                                                                                                          |102501|
BdM1249pool29     CAAACAAGCTCGAAGTCTCTTCAAG--ATGTAGCTTCATTGTTCGAGATCGTACAAACTAATGCTTTGCTTTTGGCAAATACTAAAGAACTG
BdM1250pool29     CAAACAAGCTCGAAGTCTCTTCAAG--ATGTAGCTTCATTGTTCGAGATCGTACAAACTAATGCTTTGCTTTTGGCAAATACTAAAGAACTG
BdM1256pool12     CAAACAAGCTCGAAGTCTCTTCAAG--ATGTAGCTTCATTGTTCGAGATCKTACAAACTAATGCTTTGCTTTTGGCAAATACTAAAGAACTG
BdM1257pool12     CAAACAAGCTCGAAGTCTCTTCAAG--ATGTAGCTTCATTGTTCGAGATCNTACAAACTAATGCTTTGCTTTTGGCAAATACTAAAGAACTG
BdM1258pool12     CAAACAAGCTCGAAGTCTCTTCAAG--ATGTAGCTTCATTGTTCGAGATCKTACAAACTAATGCTTTGCTTTTGGCAAATACTAAAGAACTG
BdM1260pool12     CAAACAAGCTCGAAGTCYCTTCAAG--ATGTAGCTTCATTGTTCGAGATCGTACAAACTAATGCTTTGCTTTTGGCAAATACTAAAGAACTG
BdM1261pool12     CAAACAAGCTCGAAGTCTCTTCAAG--ATGTAGCTTCATTGTTCGAGATCTTACAAACTAATGCTTTGCTTTTGGCAAATACTAAAGAACTG
BdM1263pool12     CAAACAAGCTCGAAGTCTCTTCAAG--ATGTAGCTTCATTGTTCGAGATCGTACAAACTAATGCTTTGCTTTTGGCAAATACTAAAGAACTG
BdM1264pool12     CAAACAAGCTCGAAGTCTCTTCAAG--ATGTAGCTTCATTGTTCGAGATCGTACAAACTAATGCTTTGCTTTTGGCAAATACTAAAGAACTG
BdM1267pool12     CAAACAAGCTCGAAGTCTCTTCAAG--ATGTAGCTTCATTGTTCGAGATCKTACAAACTAATGCTTTGCTTTTGGCAAATACTAAAGAACTG
BdM1275pool12     CAAACAAGCTCGAAGTCTCTTCAAG--ATGTAGCTTCATTGTTCGAGATCGTACAAACTAATGCTTTGCTTTTGGCAAATACTAAAGAACTG
//                                 -                                *                                         |103381|
BdM1259pool12     RTCTATCTTTTAAAGAAACGAATTTGTCAATAATATTATCATAAAAGTTG-CCATCATTTTCACTGAGTTTTACAAGTAATTCTTTTY
BdM1260pool12     ATCTATCTTTTAAAGAAACGAATTTGTCAATAATATTATCATAAAAGTTG-CCATCATTTTCACTGAGTTTTACAAGTAATTCTTTTC
BdM1262pool12     ATCTATCTTTTAAAGAAACGAATTTGTCAATAATATTATCATAAAAGTTG-CCATCATTTTCACTGAGTTTTACAAGTAATTCTTTTC
BdM1263pool12     ATCTATCTTTTAAAGAAACGAATTTGTCAATAATATTATCATAAAAGTTG-CCATCATTTTCACTGAGTTTTACAAGTAATTCTTTTC
BdM1275pool12     ATCTATCTTTTAAAGAAACGAATTTGTCAATAATATTATCATAAAAGTTG-CCATCATTTTCACTGAGTTTTACAAGTAATTCTTTTC
//                -                                                                                      -|105325|
BdM1250pool29     GGTTATCACGGATAGTACCTGTGGCGTTCATTCCTCGAAAACGTAGAKRGGAAAACAAAGTGGACCCGCTAAATGAATTATCCATATATA
BdM1251pool12     GGTTATCACGGATAGTACCTGTGGCGTTCATTCCTCGAAAACGTAGATAGGAAAACAAAGTGGACCCGCTAAATGAATTATCCATATATA
BdM1258pool12     GGTTATCACGGATAGTACCTGTGGCGTTCATTCCTCGAAAACGTAGAGGGGAAAACAAAGTGGACCCGCTAAATGAATTATCCATATATA
BdM1259pool12     GGTTATCACGGATAGTACCTGTGGCGTTCATTCCTCGAAAACGTAGAGGGGAAAACAAAGTGGACCCGCTAAATGAATTATCCATATATA
BdM1260pool12     GGTTATCACGGATAGTACCTGTGGCGTTCATTCCTCGAAAACGTAGATAGGAAAACAAAGTGGACCCGCTAAATGAATTATCCATATATA
BdM1263pool12     GGTTATCACGGATAGTACCTGTGGCGTTCATTCCTCGAAAACGTAGAGGGGAAAACAAAGTGGACCCGCTAAATGAATTATCCATATATA
BdM1264pool12     GGTTATCACGGATAGTACCTGTGGCGTTCATTCCTCGAAAACGTAGATAGGAAAACAAAGTGGACCCGCTAAATGAATTATCCATATATA
//                                                               **                                         |106281|
BdM1250pool29     GATCTGATGACCGCTCGGGAGGTCGATGAGATTGCCCACGAGCTCAATCTTCCGGCATCGGATCTTCGAGCCTTGGCGCGCGGCCGTGGC
BdM1253pool12     GATCTGATGACCGCTCGGGAGGTCGATGAGATTGCCCACGAGCTCAATCTTCCGGCATCGGATCTTCGAGCCTTGGCGCGCGGCCGTGGC
BdM1254pool19     GATCTGATGACCGCTCGGGAGGTCGATGAGATTGCCCACGAGCTCAATCTTCCGGCATCGGATCTTCGAGCCTTGGCGCGCGGCCGTGGC
BdM1265pool19     GATCTGATGACCGCTCGGGAGGTCGATGAGATTGCCCACGAGCTCAATCTTCCGGCATCGGATCTTCGAGCCTTGGCGCGCGGCCGTGGC
//                                                                                                          |106813|
BdM1249pool29     GGGGATTTACTGAAATGCATGTTTATATCGTNCCGTTGTGCGTAATCAGCAATTAACNAAAGGCTGTMGTCNGGG-ATTCACCGAAAATC
BdM1250pool29     GGGGATTTACTGNAATGCATGTTTATATCGTGCCGTTGTGCGTAATCAGCAATTAACCAAAGGCTGTAGTCGGGN-ATTCANCNAAAATC
BdM1252pool29     GGGGATTTACTGAAATGCATGTTTATATCGTRCCGTTGTGCGTAATCAGCAATTAACYAAAGGCTGTAGTYGGGG-ATTCACCGAAAATC
BdM1263pool12     GGGGATTTACTGAAATGCATSTTTATATCGTGCCSTTGTGYKTAATCAGCAATTAACYAAAGGCTGTAGTCGGGG-ATTCACCGAAAATC
//                                    -          -  -     --               *         -  -                   |107010|


BdM1250pool29     TTGCAGAATTAGCAGTCAGAAGAAAGGTAGATGACTGGTCTTTAGTAATTTTTCCTGAGGAATCTAATGGTGACCTTGGAYYTKRCCNTS
BdM1252pool29     TTGCAGAATTAGCAGTCAGAAGAAAGGTAGATGACTGGTCTTTAGTAATTTTTCCTGAGGAATCTAATGGTGACCTTGGACCTTGCCATC
BdM1258pool12     TTGCAGAATTAGCAGTCAGAAGAAAGGTAGATGACTGGTCTTTAGTAATTTTTCCTGAGGAATCTAATGGTGACCTTGGATTTGACCTTG
BdM1260pool12     TTGCAGAATTAGCAGTCAGAAGAAAGGTAGATGACTGGTCTTTAGTAATTTTTCCTGAGGAATCTAATGGTGACCTTGGAYYTKRCCWTS
BdM1262pool12     TTGCAGAATTAGCAGTCAGAAGAAAGGTAGATGACTGGTCTTTAGTMATTTTTCCTGAGGAATCTAATGGTGACCTTGGACCTTGCCATC
BdM1275pool12     TTGCAGAATTAGCAGTCAGAAGAAAGGTAGATGACTGGTCTTTAGTAATTTTTCCTGAGGAATCTAATGGTGACCTTGGAYYTKRCCWT-
//                                                              -                                 ** **  * *|115423|
BdM1252pool29     AGCTTRTTCTCTGGGCTGATAAAAGTCTAACTTAGCTTCCAATCTTTTTGTGATGATTTTTGTGAAGAGTTTTTGTGAATGTATGAAAGC
BdM1258pool12     AGCTTRTTCTCTGGGCTGATAAAAGTCTAACTTAGCTTCCAATCTTTTTGTGATGATTTTTGTGAAGAGTTTTTGTGAATGTATGAAAGC
BdM1260pool12     AGCTTGTACTCTGGGCTGATAAAAGTCTAACTTAGCTTCCAATCTTTTTGTGATGATTTTTGTGAAGAGTTTTTGTGAATGTATGAAAGC
BdM1272pool29     AGCTTNTTCTCTGGGCTGATAAAAGTCTAACTTAGCTTCCAATCTTTTTGTGATGATTTTTGTGAAGANTTTTTGTGAATGTATGAAAGC
BdM1275pool12     AGCTTGTTCTCTGGGCTGATAAAAGTCTAACTTAGCTTCCAATCTTTTTGTGATGATTTTTGTGAAGAGTTTTTGTGAATGTATGAAAGC
//                     * -                                                                                  |117446|
BdM1250pool29     AAAAACGTCATTTGAACTTNAACCAACTACAAAAGAACTACGATACTACGATGTATATCTTTGNTCTTTTTAAATGGKACAACTTCTATA
BdM1256pool12     AAAAACGTCATTTGAACTTGAACCAACTACAAAAGAACTACGATACTACGATGTATATCTTTGTTCTTTTTAAATGGGACAACTTCTATA
BdM1258pool12     AAAAACGTCATTTGAACTTGAACCAACTACAAAAGAACTACGATACTACGATGTATATCTTTGTTCTTTTTAAATGGNACAACTTCTATA
BdM1262pool12     AAAAACGTCATTTGAACTTNAANCAACTACAAAAGAACTACGATACTACGATGTATATCTTTGNTCTTTTTAAATGGNACAACTTCTATA
//                                                                                             -            |118621|
BdM1249pool29     TTGCTTCAACACAATTCAAATGCAACGTAATGAATTTCTAAGTAGATCGGCATTAGCAGATGCTATTACAAATAGAAAAAACGACACAGA
BdM1251pool12     TTGCTTCAACACAATTCAAATGCAACGTAATGAATTTCTAAGTAGATCGGCATTAGCAGATGCTATTACAAATAGAAAAAACGACACAGA
BdM1252pool29     TTGCTTCAACACAATTCAAATGCAACGTAATGAATTTCTAAGTAGATCGGCATTAGCAGATGCTATTACAAATAGAAAAAACGACACAGA
BdM1256pool12     TTGCTTCAACACAATTCAAATGCAACGTAATGAATTTCTAAGTAGATCGGCATTAGCAGATGCTATTACAAATAGAAAAAACGACACAGA
BdM1257pool12     TTGCTTCAACACAATTCAAATGCAACGTAATGAATTTCTAAGTAGATCGGCATTAGCAGATGCTATTACAAATAGAAAAAACGACACAGA
BdM1258pool12     TTGCTTCAACACAATTCAAATGCAACGTAATGAATTTCTAAGTAGATCGGCATTAGCAGATGCTATTACAAATAGAAAAAACGACACAGA
BdM1259pool12     TTGCTTCAACACAATTCAAATGCAACGTAATGAATTTCTAAGTAGATCGGCATTAGCAGATGCTATTACAAATAGAAAAAACGACACAGA
BdM1260pool12     TTGCTTCAACACAATTCAAATGCAACGTAATGAATTTCTAAGTAGATCGGCATTAGCAGATGCTATTACAAATAGAAAAAACGACACAGA
BdM1261pool12     TTGCTTCAACACAATTCAAATGCAACGTAATGAATTTCTAAGTAGATCGGCATTAGCAGATGCTATTACAAATAGAAAAAACGACACAGA
BdM1262pool12     TTGCTTCAACACAATTCAAATGCAACGTAATGAATTTCTAAGTAGATCGGCATTAGCAGATGCTATTACAAATAGAAAAAACGACACAGA
BdM1263pool12     TTGCTTCAACACAATTCAAATGCAACGTAATGAATTTCTAAGTAGATCGGCATTAGCAGATGCTATTACAAATAGAAAAAACGACACAGA
BdM1264pool12     TTGCTTCAACACAATTCAAATGCAACGTAATGAATTTCTAAGTAGATCGGCATTAGCAGATGCTATTACAAATAGAAAAAACGACACAGA
BdM1267pool12     TTGCTTCAACACAATTCAAATGCAACGTAATGAATTTCTAAGTAGATCGGCATTAGCAGATGCTATTACAAATAGAAAAAACGACACAGA
BdM1273pool12     TTGCTTCAACACAATTCAAATGCAACGTAATGAATTTCTAAGTAGATCGGCATTAGCAGATGCTATTACAAATAGAAAAAACGACACAGA
BdM1275pool12     TTGCTTCAACACAATTCAAATGCAACGTAATGAATTTCTAAGTAGATCGGCATTAGCAGATGCTATTACAAATAGAAAAAACGACACAGA
//                                                                                                          |118751|
BdM1252pool29     ATCTCGANGGCATGTGGCGTTAGCTAATTCAAAAATAGCTGCCAATTTGAATAAAAGATATGTTTCATCTGGCGCTTCCAATATGAATTT
BdM1256pool12     ATCTCGANGGCATGTGGCGTTAGCTAATTCAAAAATAGCTGCCAATTTGAATAAAAGATATGTTTCATCTGGCGCTTCCNATATGAATTT
BdM1257pool12     ATCTCGACGGCATGTGGCGTTAGCTAATTCAAAAATAGCTGCCAATTTGAATAAAAGATATGTTTCATCTGGCGCTTCCAATATGAATTT
BdM1258pool12     ATCTCGACGGCATGTGGCGTTAGCTAATTCAAAAATAGCTGCCAATTTGAATAAAAGATATGTTTCATCTGGCGCTTCCAATATGAATTT
BdM1259pool12     ATCTCGAYGGCATGTGGCGTTAGCTAATTCAAAAATAGCTGCCAATTTGAATAAAAGATATGTTTCATCTGGCGCTTCCAATATGAATTT
BdM1260pool12     ATCTCGACGGCATGTGGCGTTAGCTAATTCAAAAATAGCTGCCAATTTGAATAAAAGATATGTTTCATCTGGCGCTTCCAATATGAATTT
BdM1261pool12     ATCTCGAYGGCATGTGGCGTTAGCTAATTCAAAAATAGCTGCCAATTTSAATAAAAGATATGTTTCATCTGGCGCTTCCAATATGAATTT
BdM1262pool12     ATCTCGACGGCATGTGGCGTTAGCTAATTCAAAAATAGCTGCCAATTTGAATAAAAGATATGTTTCATCTGGCGCTTCCAATATGAATTT
BdM1263pool12     ATCTCGAYGGCATGTGGCGTTAGCTAATTCAAAAATAGCTGCCAATTTGAATAAAAGATATGTTTCATCTGGCGCTTCCAATATGAATTT
BdM1264pool12     ATCTCGACGGCATGTGGCGTTAGCTAATTCAAAAATAGCTGCCAATTTGAATAAAAGATATGTTTCATCTGGCGCTTCCAATATGAATTT
BdM1275pool12     ATCTCGAYGGCATGTGGCGTTAGCTAATTCAAAAATAGCTGCCAATTTGAATAAAAGATATGTTTCATCTGGCGCTTCCAATATGAATTT
//                       *                                        -                                         |122105|
BdM1251pool12     AATAATTTTCAGTATTCAGTGTTAAGTTCGTCTGCCACTACAGAATATTATGTTGGTATGCACATTTGTACGTTCTCTTGTYCTGAGGGC
BdM1257pool12     AATAATTTTCAGTATTCAGTGTTAAGTTCGTCTGCCACTACAGAATATTATGTTGGTATGCACATTTGTACGTTCTCTTGTTCTGAGGGC
BdM1258pool12     AATAATTTTCAGTATTCAGTGTTAAGTTCGTCTGCCACTACAGAATATTATGTTGGTATGCACATTTGTACGTTCTCTTGTTCTGAGGGC
BdM1259pool12     AATAATTTTCAGTATTCAGTGTTAAGTTCGTCTGCCACTACAGAATATTATGTTGGTATGCACATTTGTACGTTCTCTTGTYCTGAGGGC
BdM1260pool12     AATAATTTTCAGTATTCAGTGTTAAGTTCGTCTGCCACTACAGAATATTATGTTGGTATGCACATTTGTACGTTCTCTTGTCCTGAGGGC
BdM1262pool12     AATAATTTTCAGTATTCAGTGTTAAGTTCGTCTGCCACTACAGAATATTATGTTGGTATGCACATTTGTACGTTCTCTTGTCCTGAGGGC
BdM1263pool12     AATAATTTTCAGTATTCAGTGTTAAGTTCGTCTGCCACTACAGAATATTATGTTGGTATGCACATTTGTACGTTCTCTTGTCCTGAGGGC
BdM1264pool12     AATAATTTTCAGTATTCAGTGTTAAGTTCGTCTGCCACTACAGAATATTATGTTGGTATGCACATTTGTACGTTCTCTTGTCCTGAGGGC
BdM1275pool12     AATAATTTTCAGTATTCAGTGTTAAGTTCGTCTGCCACTACAGAATATTATGTTGGTATGCRCATTTGTACGTTCTCTTGTCCTGAGGGC
//                                                                             -                   *        |124457|
BdM1250pool29     GAATAACCAAATGGTCACTCCTGTTATCACGAATATTATCAGAAACTCTGTTTAAGTTAATTGAGCTTAAAAATGTCGACACTTTACCAG
BdM1251pool12     GAATAACCAAATGGTCACTCCTGTTATCACGAATATTATCAGAAACTCTGTTTAAGTTAATTGAGCTTAAAAATGTTGACACTTTACCAG
BdM1256pool12     GAATAACCAAATGGTCACTCCTGTTATCACGAATATTATCAGAAACTCTGTTTAAGTTAATTGAGCTTAAAAATGTTGACACTTTACCAG
BdM1257pool12     GAATAACCAAATGGTCACTCCTGTTATCACGAATATTATCAGAAACTCTGTTTAAGTTAATTGAGCTTAAAAATGTTGACACTTTACCAG
BdM1258pool12     GAATAACCAAATGGTCACTCCTGTTATCACGAATATTATCAGAAACTCTGTTTAAGTTAATTGAGCTTAAAAATGTTGACACTTTACCAG
BdM1259pool12     GAATAACCAAATGGTCACTCCTGTTATCACGAATATTATCAGAAACTCTGTTTAAGTTAATTGAGCTTAAAAATGTTGACACTTTACCAG
BdM1260pool12     GAATAACCAAATGGTCACTCCTGTTATCACGAATATTATCAGAAACTCTGTTTAAGTTAATTGAGCTTAAAAATGTTGACACTTTACCAG
BdM1262pool12     GAATAACCAAATGGTCACTCCTGTTATCACGAATATTATCAGAAACTCTGTTTAAGTTAATTGAGCTTAAAAATGTTGACACTTTACCAG
BdM1263pool12     GAATAACCAAATGGTCACTCCTGTTATCACGAATATTATCAGAAACTCTGTTTAAGTTAATTGAGCTTAAAAATGTTGACACTTTACCAG
BdM1264pool12     GAATAACCAAATGGTCACTCCTGTTATCACGAATATTATCAGAAACTCTGTTTAAGTTAATTGAGCTTAAAAATGTTGACACTTTACCAG
BdM1266pool12     GAATAACCAAATGGTCACTCCTGTTATCACGAATATTATCAGAAACTCTGTTTAAGTTAATTGAGCTTAAAAATRTTGACACTTTACCAG
BdM1266pool29     GAATAACCAAATGGTCACTCCTGTTATCACGAATATTATCAGAAACTCTGTTTAAGTTAATTGAGCTTAAAAATNTTGACACTTTACCAG
BdM1267pool12     GAATAACCAAATGGTCACTCCTGTTATCACGAATATTATCAGAAACTCTGTTTAAGTTAATTGAGCTTAAAAATGTTGACACTTTACCAG
BdM1272pool12     GAATAACCAAATGGTCACTCCTGTTATCACGAATATTATCAGAAACTCTGTTTAAGTTAATTGAGCTTAAAAATGTTGACACTTTACCAG
BdM1273pool12     GAATAACCAAATGGTCACTCCTGTTATCACGAATATTATCAGAAACTCTGTTTAAGTTAATTGAGCTTAAAAATGTTGACACTTTACCAG
BdM1275pool12     GAATAACCAAATGGTCACTCCTGTTATCACGAATATTATCAGAAACTCTGTTTAAGTTAATTGAGCTTAAAAATGTTGACACTTTACCAG
//                                                                                          - -             |125546|
BdM1257pool12     TGATGACATTTTGAACTTTAAATGCTGGTGGCCTACCTATTATAAAAAGACGATGCACTCTAATAAACCTTTGAGCAGAAATATWTTAAR
BdM1258pool12     TGATGACATTTTGAACTTTAAATGCTGGTGGCCTACCTATTATAAAAAGACGATGCACTCTAATAAACCTTTGAGCAGAAATATWTTAAR
BdM1259pool12     TGATGACATTTTGAACTTTAAATGCTGGTGGCCTACCTATTATAAAAAGACGATGCACTCTAATAAACCTTTGAGCAGAAATATTTTAAG
BdM1260pool12     TGATGACATTTTGAACTTTAAATGCTGGTGGCCTACCTATTATAAAAAGACGATGCACTCTAATAAACCTTTGAGCAGAAATATTTTAAG
BdM1262pool12     TGATGACATTTTGAACTTTAAATGCTGGTGGCCTACCTATTATAAAAAGACGATGCACTCTAATAAACCTTTGAGCAGAAATATTTTAAG
BdM1273pool12     TGATGACATTTTGAACTTTAAATGCTGGTGGCCTACCTATTATAAAAAGACGATGCACTCTAATAAACCTTTGAGCAGAAATATTTTAAG
BdM1275pool12     TGATGACATTTTGAACTTTAAATGCTGGTGGCCTACCTATTATAAAAAGACGATGCACTCTAATAAACCTTTGAGCAGAAATATTTTAAG
//                                                                                                    *    *|126275|
BdM1249pool12     TN-CACTGCNTCTACGTCAATCTGCTCCTACAAGTTTAGCAAGGGCAATTGGATTCAANAAAATTCAAGTTGACAGATTTTATCGAAACCT-----
BdM1249pool29     TA-CACTGCGTCTACGTCAATCTGCTCCTACAAGTTTAGCAAGGGCAATTGGATTCAATAAAATTCAAGTTGACAGATTTTATCGAAACCTT----
BdM1250pool29     TA-CACTGCGTCTACGTCAATCTGCTCCTACAAGTTTAGCAAGRGCAATTGGATTYAATAAAATTCAAGTTGACAGATTTTATCGAAACCTTGCGG
BdM1251pool12     TA-CACTGCGTCTACGTCAATCTGCTCCTACAAGTTTAGCAAGGGCAATTGGATTCAATAAAATTCAAGTTGACAGATTTTATCGAAACCTTGCGG
BdM1252pool12     TA-CACTGCGTCTACGTCAATCTGCTCCTACAAGTTTAGCAAGGGCAATTGGATTCAATAAAATTCAAGTTGACAGATTTTATCGAAACCT-----
BdM1252pool29     TA-CACTGCGTCTACGTCAATCTGCTCCTACAAGTTTAGCAAGGGCAATTGGATTCAATAAAATTCAAGTTGACAGATTTTATCGAAACCTTGCGG
BdM1255pool29     TA-CACTGCGTCTACGTCAATCTGCTCCTACAAGTTTAGCAAGGGCAATTGGATTYAATAAAATTCAAGTTGACAGATTTTATCGAAACCTT----
BdM1256pool12     TA-CACTGCGTCTACGTCAATCTGCTCCTACAAGTTTAGCAAGGGCAATTGGATTCAATAAAATTCAAGTTGACAGATTTTATCGAAACCTTGCGG
BdM1256pool29     TA-CACTGCGTCTACGTCAATCTGCTCCTACAAGTTTAGCAAGGGCAATTGGATTCAATAAAATTCAAGTTGACAGATTTTATCGAAACCT-----
BdM1257pool12     TACCACTGCGTCTACGTCAATCTGCTCCTACAAGTTTAGCAAGGGCAATTGGATTCAATAAAATTCAAGTTGACAGATTTTATCGAAACCTTGCGG
BdM1258pool12     TA-CACTGCGTCTACGTCAATCTGCTCCTACAAGTTTAGCAAGGGCAATTGGATTCAATAAAATTCAAGTTGACAGATTTTATCGAAACCTTGCGG
BdM1259pool12     TA-CACTGCGTCTACGTCAATCTGCTCCTACAAGTTTAGCAAGGGCAATTGGATTCAATAAAATTCAAGTTGACAGATTTTATCGAAACCTT----
BdM1260pool12     TA-CACTGCGTCTACGTCAATCTGCTCCTACAAGTTTAGCAAGGGCAATTGGATTCAATAAAATTCAAGTTGACAGATTTTATCGAAACCTTGCGG
BdM1261pool12     TA-CACTGCGTCTACGTCAATCTGCTCCTACAAGTTTAGCAAGGGCAATTGGATTCAATAAAATTCAAGTTGACAGATTTTATCGAAACCTTGCGG
BdM1262pool12     TA-CACTGCGTCTACGTCAATCTGCTCCTACAAGTTTAGCAAGGGCAATTGGATTCAATAAAATTCAAGTTGACAGATTTTATCGAAACCTTGCGG
BdM1263pool12     TA-CACTGCGTCTACGTCAATCTGCTCCTACAAGTTTAGCAAGGGCAATTGGATTCAATAAAATTCAAGTTGACAGATTTTATCGAAACCTTGCGG
BdM1264pool12     TA-CACTGCGTCTACGTCAATCTGCTCCTACAAGTTTAGCAAGGGCAATTGGATTCAATAAAATTCAAGTTGACAGATTTTATCGAAACCTTGCGG
BdM1266pool12     TA-CACTGCGTCTACGTCAATCTGCTCCTACAAGTTTAGCAAGGGCAATTGGATTCAATAAAATTCAAGTTGACAGATTTTATCGAAACCT-----
BdM1266pool29     TA-CACTGCGTCTACGTCAATCTGCTCCTACAAGTTTAGCAAGGGCAATTGGATTCAATAAAATTSAAGTTGACAGATTTTATCGAAACCT-----
BdM1267pool12     TA-CACTGCGTCTACGTCAATCTGCTCCTACAAGTTTAGCAAGGGCAATTGGATTCAATAAAATTCAAGTTGACAGATTTTATCGAAACCT-----
BdM1272pool12     TA-CACTGCGTCTACGTCAATCTGCTCCTACAAGTTTAGCAAGGGCAATTGGATTCAATAAAATTCAAGTTGACAGATTTTATCGAAACCTT----
BdM1272pool29     TA-CACTGCGTCTACGTCAATCTGCTCCTACAAGTTTAGCAAGGGCAATTGGATTCAATAAAATTCAAGTTGACAGATTKTATCGAAACCTT----
BdM1273pool12     TA-CACTGCGTCTACGTCAATCTGCTCCTACAAGTTTAGCAAGGGCAATTGGATTCAATAAAATTCAAGTTGACAGATTTTATCGAAACCT-----
BdM1274pool12     TA-CACTGCGTCTACGTCAATCTGCTCCTANAAGTTTAGCAAGGGCAATTGGATTCAATAAAATTCAAGTTGACAGATTKTATCGAAACCT-----
BdM1275pool12     TA-CACTGCGTCTACGTCAATCTGCTCCTACAAGTTTAGCAAGGGCAATTGGATTCAATAAAATTCAAGTTGACAGATTTTATCGAAACCTTGCGG
//                                                           -           *         -             *                |126496|

BdM1249pool29     ATTTCTGTCTTCTTCGTACTAAAATTGATCGTGTAAGTACAGTAAAGCCGCCGTCAAGTTAGTTTGCCGCTCTGCGATCCGTTTTCTCAA
BdM1252pool29     ATTTCTGTCTTCTTCGTACTAAAATTGATCGTGTAAGTACAGTCAAGCCGCCGTCAAGTTAGTTTGCCGCTCTGCGATCCGTTTTCTCAA
BdM1257pool12     ATTTCTGTCTTCTTCGTACTAAAATTGATCGTGTAAGTACAGTNAAGCCGCCGTCAAGTTAGTTTGCCGCTCTGCGATCCGTTTTCTCAA
BdM1258pool12     ATTYCTGTCTTCTTCGTACTAAAATTGATCGTGTAAGTACAGTMAAGCCGCCGTCAAGTTAGTTTGCCGCTCTGCGATCCGTTTTCTCAA
BdM1259pool12     ATTTCTGTCTTCTTCGTACTAAAATTGATCGTGTAAGTACAGTCAAGCCGCCGTCAAGTTAGTTTGCCGCTCTGCGATCCGTTTTCTCAA
BdM1260pool12     ATTTCTGTCTTCTTCGTACTAAAATTGATCGTGTAAGTACAGTMAAGCCGCCGTCAAGTTAGTTTGCCGCTCTGCGATCCGTTTTCTCAA
BdM1262pool12     ATTTCTGTCTTCTTCGTACTAAAATTGATCGTGTAAGTACAGTMAAGCCGCCGTCAAGTTAGTTTGCCGCTCTGCGATCCGTTTTCTCAA
BdM1263pool12     ATTTCTGTCTTCTTCGTACTAAAATTGATCGTGTAAGTACAGTCAAGCCGCCGTCAAGTTAGTTTGCCGCTCTGCGATCCGTTTTCTCAA
BdM1264pool12     ATTTCTGTCTTCTTCGTACTAAAATTGATCGTGTAAGTACAGTCAAGCCGCCGTCAAGTTAGTTTGCCGCTCTGCGATCCGTTTTCTCAA
BdM1267pool12     ATTTCTGTCTTCTTCGTACTAAAATTGATCGTGTAAGTACAGTAAAGCCGCCGTCAAGTTAGTTTGCCGCTCTGCGATCCGTTTTCTCAA
BdM1275pool12     ATTTCTGTCTTCTTCGTACTAAAATTGATCGTGTAAGTACAGTCAAGCCGCCGTCAAGTTAGTTTGCCGCTCTGCGATCCGTTTTCTCAA
//                   -                                       *                                              |128686|


BdM1260pool12     AAAGATTGTTTTTGTAACGTAGTYCTACCTTTAACCTTTACTA---CAACATGACGTGATATAAAATCCCTTTGCCGGTTAATATCAGCTAAA
BdM1262pool12     AAAGATTGTTTTTGTAACGTAGTCCTACCTTTAACCTTTACTA---CAACATGACGTGATATAAAATCCCTTTGCCGGTTAATATCAGCTAAA
BdM1263pool12     AAAGATTGTTTTTGTAACGTAGTTCTACCTTTAACCTTTACTA---CAACATGACGTGATATAAAATCCCTTTGCCGGTTAATATCAGCTAAA
BdM1264pool12     AAAGATTGTTTTTGTAACGTAGTCCTACCTTTAACCTTTAYTA---CAACATGACGTGATATAAAATCCCTTTGCCRGTTAATATCAGCTAAA
BdM1275pool12     AAAGATTGTTTTTGTAACGTAGTTCTACCTTTAACCTTTACTA---CAACATGACGTGATATAAAATCCCTTTGCCGGTTAATATCAGCTAAA
//                                       *                -                                   -                |135446|
BdM1253pool12     CAGATATAATTCCGCCATCCGCCTCCGCCGAGGCGACGGTCAGAGACGCCATACGGCGAGGCCGCCACAAGGACGTGTGTGACCAGGCCG
BdM1254pool12     CAGATATAATTCCGCCATCCGCCTCCGCCGAGGCGACGGTCAGAGACGCCATACGGCGAGGCCRCCACAAGGACGTGTGTGACCAGGCCG
BdM1254pool19     CAGATATAATTCCGCCATCCGCCTCCGCCGAGGCGACGGTCAGAGACGCCATACGGCGAGGCCGCCACAAGGACGTGTGTGACCAGGCCG
BdM1265pool12     CAGATATAATTCCGCCATCCGCCTCCGCCGAGGCGACGGTCAGAGACGCCATACGGCGAGGCCGCCACAAGGACGTGTGTGACCAGGCCG
BdM1265pool19     CAGATATAATTCCGCCATCCGCCTCCGCCGAGGCGACGGTCAGAGACGCCATACGGCGAGGCCGCCACAAGGACGTGTGTGACCAGGCCG
//                                                                               -                          |135504|
BdM1256pool29     TAAGAAACAAATAAGCTTAAAAGTAAATGGCACTGGAAAATTACCAATTTATGTCTGACAAAAATGAC
BdM1260pool12     TAAGAAACAAATAAGCTTAAAAGTAAATGGCACTGGAAAATTACCAATTTATGTCTGACAAAAATGAC
BdM1262pool12     TAAGAAACAAATAAGCTTAAAAGTAAATGGCACTGGAAAATTACCAATTTATGTCTGACAAAAATGAC
BdM1275pool12     TAAGAAACAAANAAGCTTAAAAGTAAATGGCACTGGAAAATTACCAATTTATGTCTGACAAAAATGAC
//                                                                                    |135584|
BdM1249pool29     AAATCGTGGAAATTGTACTCAAGACAATATAAGGCTTGCAATTGAAGCTGTCAGAAATGGTTATTCTGTAAACAGAGCCTTAAAAA
BdM1257pool12     AAATCGTGGAAATTGTACTCAAGACAATATAAGGCTTGCAATTGAAGCTGTCAGAAATGGTTATTCTGTAAACAGAGCCTTAAAAA
BdM1258pool12     AAATCGTGGAAATTGTACTCAAGACAATATAAGGCTTGCAATTGAAGCTGTCAGAAATGGTTATTCTGTAAACAGAGCCTTAAAAA
BdM1263pool12     AAATCGTGGAAATTGTACTCAAGACAATATAAGGCTTGCAATTGAAGCTGTCAGAAATGGTTATTCTGTAAACAGAGCCTTAAAAA
BdM1264pool12     AAATCGTGGAAATTGTACTCAAGACAATATAAGGCTTGCAATTGAAGCTGTCAGAAATGGTTATTCTGTAAACAGAGCCTTAAAAA
BdM1273pool12     AAATCGTGGAAATTGTACTCAAGACAATATAAGGCTTGCAATTGAAGCTGTCAGAAATGGTTATTCTGTAAACAGAGCCTTAAAAA
BdM1275pool12     AAATCGTGGAAATTGTACTCAAGACAATATAAGGCTTGCAATTGAAGCTGTCAGAAATGGTTATTCTGTAAACAGAGCCTTAAAAA
//                                                                                                      |135672|
BdM1251pool12     TTYATTTTCAGAGGGTTTCCCGTTGGACATTTCATTTATGGTAACATTGCTTTCAAGTTCGTTTTCCAATGAGTTTTCTGAAATGTTTTG
BdM1256pool12     TTYATTTTCAGAGGGTTTCCCGTTGGACATTTCATTTATGGTAACATTGCTTTCAAGTTCGTTTTCCAATGAGTTTTCTGAAATGTTTTG
BdM1257pool12     TTYATTTTCAGAGGGTTTCCCGTTGGACATTTCATTTATGGTAACATTGCTTTCAAGTTCGTTTTCCAATGAGTTTTCTGAAATGTTTTG
BdM1258pool12     TTCATTTTCAGAGGGTTTCCCGTTGGACATTTCATTTATGGTAACATTGCTTTCAAGTTCGTTTTCCAATGAGTTTTCTGAAATGTTTTG
BdM1262pool12     TTYATTTTCAGAGGGTTTCCCGTTGGACATTTCATTTATGGTAACATTGCTTTCAAGTTCGTTTTCCAATGAGTTTTCTGAAATGTTTTG
BdM1264pool12     TTYATTTTCAGAGGGTTTCCCGTTGGACATTTCATTTATGGTAACATTGCTTTCAAGTTCGTTTTCCAATGAGTTTTCTGAAATGTTTTG
BdM1266pool12     TTCATTTTCAGAGGGTTTCCCGTTGGACATTTCATTTATGGTAACATTGCTTTCAAGTTCGTTTTCCAATGAGTTTTCTGAAATGTTTTG
BdM1266pool29     TTCATTTTCAGAGGGTTTCCCGTTGGACATTTCATTTATGGTAACATTGCTTTCAAGTTCGTTTTCCAATGAGTTTTCTGAAATGTTTTG
BdM1267pool12     TTCATTTTCAGAGGGTTTCCCGTTGGACATTTCATTTATGGTAACATTGCTTTCAAGTTCGTTTTCCAATGAGTTTTCTGAAATGTTTTG
//                  *                                                                                       |136365|
BdM1251pool12     TTCTACAACACGACC-TTTTGTTCTAAATATTGATGCACCACTGGCCGTATATCCGCCTTTGTAAAGGAAAAACACCAATCACGCACNGTA
BdM1260pool12     TTCTACAACACGACC-TTTTGTTCTAAATATTGATGCACCACTGGCCGTATATCCGCCTTTGTAAAGGAAAAACACCAATCACGCACAGTA
BdM1261pool12     TTCTACAACACGACC-TTTTGTTCTAAATATTGATGCACCACTGGCCGTATATCCGCCTTTGTAAAGGAAAAACACCAATCACGCACTGTA
BdM1262pool12     TTCTACAACACGAMC-TTTTGTTCTAAATATTGATGCACCACTGGCCGTATATCCGCCTTTGTAAAGGAAAAACACCAATCACGCACTGTA
BdM1263pool12     TTCTACAACACGACC-TTTTGTTCTAAATATTGATGCACCACTGGCCGTATATCCGCCTTTGTAAAGGAAAAACACCAATCACGCACNGTA
BdM1264pool12     TTCTACAACACGACC-TTTTGTTCTAAATATTGATGCACCACTGGCCGTATATCCGCCTTTGTAAAGGAAAAACACCAATCACGCACWGTA
BdM1273pool12     TTCTACAACACGACC-TTTTGTTCTAAATATTGATGCACCACTGGCCGTATATCCGCCTTTGTAAAGGAAAAACACCAATCACGCACAGTA
BdM1275pool12     TTCTACAACACGACC-TTTTGTTCTAAATATTGATGCACCACTGGCCGTATATCCGCCTTTGTAAAGGAAAAACACCAATCACGCACTGTA
//                             -                                                                         *   |136588|


BdM1256pool12     ATTCGTTTGTTCGTCATTAAAAGTATTGCAATAACTGCCGCAATG--TAAGTTCTTTGATTCTTTTCACGTAGCGCCTTACAGTTGCTTCAG
BdM1257pool12     ATTCGTTTGTTCGTCATTAAAAGTATTGCAATAACTGCCGCAATG--TAAGTTCTTTGATTCTTTTCACGTAGCGCCTTACAGTTGCTTCAG
BdM1262pool12     ATTCGTTTGTTCGTCATTAAAAGTATTGCAATAACTGCCGCAATG--TAAGTTCTTTGATTCTTTTCACGTAGCGCCTTACAGTTGCTTCAG
BdM1264pool12     ATTCGTTTGTTCGTCATTAAAAGTATTGCAATAACTGCCGCAATG--TAAGTTCTTTGATTCTTTTCACGTAGCGCCTTACAGTTGCTTCAG
//                                                                                                            |143204|
BdM1253pool12     GGAATACCGGAAGAGTATCGGTGAGTTGCCCGACGCGTCAAGTCGTTTGGACAGTCGTTTGGTCGATCGCCGGCCGCCGCCGCTGCTTTG
BdM1254pool12     GGAATACCGGAAGAGTATCGGTGAGTTGCCCGACGCGTCAAGTCGTTTGGACAGTCGTTTGGTCGATCGCCGGCCGCCGCCGCTGCTTTG
BdM1254pool19     GGAATACCGGAAGAGTATCGGTGAGTTGCCCGACGCGTCAAGTCGTTTGGACAGTCGTTTGGTCGATCGCCGGCCGCCGCCGCTGCTTTG
BdM1265pool19     GGAATACCGGAAGAGTATCGGTGAGTTGCCCGACGCGTCAAGTCGTTTGGACAGTCGTTTGGTCGATCGCCGGCCGCCGCCGCTGCTTTG
//                                                                                                          |144757|
BdM1248pool29     GCCTCGATATCTTTCAGCGCCAAGGCCTGGTTCGGAATCACATAGTCGGTGAACTCCACGACCTTGATATCGAGTCCATGGCCGGCGGCC
BdM1252pool29     GCCTCGATATCTTTCAGCGCCAAGGCCTGGTTCGGAATCACATAGTCGGTGAACTCCACGACCTTGATATCGAGTCCATGGCCGGCGGCC
BdM1253pool12     GCCTCGATATCTTTCAGCGCCAAGGCCTGGTTCGGAATCACATAGTCGGTGAACTCCACGACCTTGATATCGAGTCCATGGCCGGCGGCC
BdM1254pool12     GCCTCGATATCTTTCAGCGCCAAGGCCTGGTTCGGAATCACATAGTCGGTGAACTCCACGACCTTGATATCGAGTCCATGGCCGGCGGCC
BdM1254pool19     GCCTCGATATCTTTCAGCGCCAAGGCCTGGTTCGGAATCACATAGTCGGTGAACTCCACGACCTTGATATCGAGTCCATGGCCGGCGGCC
BdM1265pool19     GCCTCGATATCTTTCAGCGCCAAGGCCTGGTTCGGAATCACATAGTCGGTGAACTCCACGACCTTGATATCGAGTCCATGGCCGGCGGCC
//                                                                                                          |145634|
BdM1253pool12     CTTTCCTGGCAGTTCTCGATCGACCAGCATGGTCTGGCCGGACTGCGCACCACACGTATCCAGCAATACCGGCAGTAACCCTGCCAATAT
BdM1254pool19     CTTTCCTGGCAGTTCTCGATCGACCAGCATGGTCTGGCCGGACTGCGCACCACACGTATCCAGCAATACCGGCAGTAACCCTGCCAATAT
BdM1265pool19     CTTTCCTGGCAGTTCTCGATCGACCAGCATGGTCTGGCCGGACTGCGCACCACACGTATCCAGCAATACCGGCAGTAACCCTGCCAATAT
BdM1266pool29     CTTTCCTGGCAGTTCTCGATCGACCAGCATGGTCTGGCCGGACTGCGCACCACACGTATCCAGCAATACCGGCAGTAACCCTGCCAATAT
//                                                                                                          |145863|
BdM1253pool12     ATTCCCTTCGCGCAGAACACATAACCCATAGCGACTGAACAAAAAGCCGACCCGGGCGATCTGTCCGAGGCCGGAACCGAACACGAAGGA
BdM1254pool19     ATTCCCTTCGCGCAGAACACATAACCCATAGCGACTGAACAAAAAGCCGACCCGGGCGATCTGTCCGAGGCCGGAACCGAACACGAAGGA
BdM1255pool29     ATTCCCTTCGCGCGAAACACATAACCCATAGCGACTGAACAAAAAGCCGACCCGGGCTAACCGTCCGAGGCCGGAACCGAACACGAAGGA
BdM1265pool19     ATTCCCTTCGCGCAGAACACATAACCCATAGCGACTGAACAAAAAGCCGACCCGGGCGATCTGTCCGAGGCCGGAACCGAACACGAAGGA
//                             --                                          - - -                            |147221|
BdM1257pool12     CATGTTTTCAGAAATGACTTAATTGTTTGCTGCGCTGCTGCCAATGTTTTTAATGTCAAAGATTTCATTTGATTCCGACCAGGTAGAGTT
BdM1258pool12     CATGTTTTCAGAAATGACTTAATTGTTTGCTGCGCTGCTGCCAATGTTTTTAATGTCAAAGATCTCATTTGATTCCGACCAGGTAGAGTT
BdM1260pool12     CATGTTTTCACAAATGACTTAATTGTTTGCTGCGCTGCTGCCAATGTTTTTAATGTCAAAGATTTCATTTGATTCCGACCAGGTAGAGTT
BdM1261pool12     CATGTTTTCAGAAATGACTTAATTGTTTGCTGCGCTGCTGCCAATGTTTTTAATGTCAAAGATYTCATTTGATTCCGACCAGGTAGAGTT
BdM1262pool12     CATGTTTTCAGAAATGACTTAATTGTTTGCTGCGCTGCTGCCAATGTTTTTAATGTCAAAGATTTCATTTGATTCCGACCAGGTAGAGTT
BdM1263pool12     CATGTTTTCAGAAATGACTTAATTGTTTGCTGCGCTGCTGCCAATGTTTTTAATGTCAAAGATTTCATTTGATTCCGACCAGGTAGAGTT
//                          -                                                    *                          |149518|

BdM1253pool12     CGCGCGCCGCCCGGACGAAGCTTGATTCAGCATCGCCAGCCCTGCACGCATCGTCTGCGCCTCGCTGATCCCTGCCTTCGACATCAACGC
BdM1254pool12     CGCGCGCCGCCCGGACGAAGCTTGATTCAGCATCGCCAGCCCTGCACGCATCGTCTGCGCCTCGCTGATCCCTGCCTTCGACATCAACGC
BdM1254pool19     CGCGCGCCGCCCGGACGAAGCTTGATTCAGCATCGCCAGCCCTGCACGCATCGTCTGCGCCTCGCTGATCCCTGCCTTCGACATCAACGC
BdM1265pool19     CGCGCGCCGCCCGGACGAAGCTTGATTCAGCATCGCCAGCCCTGCACGCATCGTCTGCGCCTCGCTGATCCCTGCCTTCGACATCAACGC
//                                                                                                          |154201|
BdM1250pool29     GAGGCTGTCAAGGAAATGTATGATGGTATCGCTGAACTGATCAAAATTGAAAAGGAATTGTAAACCCCAT---AAATTCGTGATCA-TTACACA
BdM1258pool12     GAGGCTGTCAAGGAAATGTATGATGGTATCGCTGAACTGATCAAAATTGAAAAGGAATTGTAAACCCCAT---AAATTCGTGATCA-TTACACA
BdM1260pool12     GAGGCTGTCAAGGAAATGTATGATGGTATCGCTGAACTGATCAAAATTGAAAAGGAATTGTAAACCCCAT---AAATTCGTGATCA-TTACACA
BdM1262pool12     GAGGCTGTCAAGGAAATGTATGATGGTATCGCTGAACTGATCAAAATTGAAAAGGAATTGTAAACCCCAT---AAATTCGTGATCA-TTACACA
BdM1263pool12     GAGGCTGTCAAGGAAATGTATGATGGTATCGCTGAACTGATCAAAATTGAAAAGGAATTGTAAACCCCAT---AAATTCGTGATCA-TTACACA
BdM1275pool12     GAGGCTGTCAAGGAAATGTATGATGGTATCGCTGAACTGATCAAAATTGAAAAGGAATTGTAAACCCCAT---AAATTCGTGATCA-TTACACA
//                                                                                                              |155028|

BdM1253pool12     CCTACCCCATCGGAAAAGCCTGAACAGGCTTCGTCTGAGAGTTGCCGATCGAGTCCGCCTTCGCCCTGCGCCACTGCGCAAGCGGCAATT
BdM1254pool12     CCTACCCCATCGGAAAAGCCTGAACAGGCTTCGTCTGAGAGTTGCCGATCGAGTCCGCCTTCGCCCTGCGCCACTGCGCAAGCGGCAATT
BdM1254pool19     CCTACCCCATCGGAAAAGCCTGAACAGGCTTCGTCTGAGAGTTGCCGATCGAGTCCGCCTTCGCCCTGCGCCACTGCGCAAGCGGCAATT
BdM1265pool12     CCTACCCCATCGGAAAAGCCTGAACAGGCTTCGTCTGAGAGTTGCCGATCGAGTCCGCCTTCGCCCTGCGCCACTGCGCAAGCGGCAATT
BdM1265pool19     CCTACCCCATCGGAAAAGCCTGAACAGGCTTCGTCTGAGAGTTGCCGATCGAGTCCGCCTTCGCCCTGCGCCACTGCGCAAGCGGCAATT
//                                                                                                          |159376|
BdM1250pool29     AGTGTGTTTCCAGAGCACAGGTCGCCGCCGCTTGTTCCTGAAGCGATTGACGAAGAGGCGCCGCTTCCGGCTGCGGAAGTGATGGCCGCG
BdM1253pool12     AGTGTGTTTCCAGAGCACAGGTCGCCGCCGCTTGTTCCTGAAGCGATTGACGAAGAGGCGCCGCTTCCGGCTGCGGAAGTGATGGCCGCG
BdM1254pool19     AGTGTGTTTCCAGAGCACAGGTCGCCGCCGCTTGTTCCTGAAGCGATTGACGAAGAGGCGCCGCTTCCGGCTGCGGAAGTGATGGCCGCG
BdM1265pool19     AGTGTGTTTCCAGAGCACAGGTCGCCGCCGCTTGTTCCTGAAGCGATTGACGAAGAGGCGCCGCTTCCGGCTGCGGAAGTGATGGCCGCG
//                                                                                                          |159433|
BdM1256pool12     TTCTGGAATGACCATACTTTTACAAAGTTTTAGCAAATCTGCTTTTTTACTGATTGTAATAGCTCTGGGCTTATTGTATGCTTTTAAAAA
BdM1257pool12     TTCTGGAATGACCATACTTTTACAAAGTTTTAGCAAATCTGCTTTTTTACTGATTGTAATAGCTCTGGGCTTATTGTATGCTTTTAAAAA
BdM1258pool12     TTCTGGAATGACCMTACTTTTACAAAGTTTTAGCAAATCTGCTTTTTTACTGANNGTAATAGCTCTGGGCTTATTGTATGCTTTTAANAA
BdM1262pool12     TTCTGGAATGACCATACTTTTACAAAGTTTTAGCAAATCTGCTTTTTTACTGATTGTAATAGCTCTGGGCTTATTGTATGCTTTTAAAAA
BdM1263pool12     TTCTGGNATGACCNNACTTTTACAAAGTTTTAGCAAATCTGCTTTTTTACTGATTGTAATAGCTCTGGGCTTATTGTATGCTTTTAAAAA
//                             -                                                                            |162116|
BdM1250pool29     CTGTTATTTAATGTTTGTCATTGATTGTCAAATTGAATTAAGTGTGCTGAATAAGTTAACAAAAATGTCCCTTAGTCGACTTTCGGAGAA
BdM1255pool29     CTGTTATTTAAAACTTGTCATTGATTGTCAAATTGAATTAAGTGTGCTGAATAGGTTAACAAAAATGCCCCTTAGTCGACTTTCGGAGAA
BdM1257pool12     CTGTTATTTAATGTTTGTCATTGATTGTCAAATTGAATTAAGTGTGCTGAATAAGTTAACAAAAATGTCCCTTAGTCGACTTTCGGAGAA
BdM1258pool12     CTGTTATTTAATGTTTGTCATTGATTGTCAAATTGAATTAAGTGTGCTGAATAAGTTAACAAAAATGTCCCTTAGTCGACTTTCGGAGAA
BdM1260pool12     CTGTTATTTAAAACTTGTCATTGATTGTCAAATTGAATTAAGTGTGCTGAATAGGTTAACAAAAATGCCCCTTAGTCGACTTTCGGAGAA
BdM1261pool12     CTGTTATTTAAWRYTTGTCATTGATTGTCAAATTGAATTAAGTGTGCTGAATARGTTAACAAAAATGYCCCTTAGTCGACTTTCGGAGAA
BdM1262pool12     CTGTTATTTAAWRYTTGTCATTGATTGTCAAATTGAATTAAGTGTGCTGAATARGTTAACAAAAATGYCCCTTAGTCGACTTTCGGAGAA
BdM1263pool12     CTGTTATTTAATGTTTGTCATTGATTGTCAAATTGAATTAAGTGTGCTGAATAAGTTAACAAAAATGTCCCTTAGTCGACTTTCGGAGAA
BdM1267pool12     CTGTTATTTAATGTTTGTCATTGATTGTCAAATTGAATTAAGTGTGCTGAATAAGTTAACAAAAATGTCCCTTAGTCGACTTTCGGAGAA
BdM1275pool12     CTGTTATTTAATGTTTGTCATTGATTGTCAAATTGAATTAAGTGTGCTGAATAAGTTAACAAAAATGTCCCTTAGTCGACTTTCGGAGAA
//                           ***                                       *             *                      |163067|
BdM1251pool12     ATATTTTGCTTACGGCAAATTAATAGATTTTTTCTATACTCCTATTAAATCATACCCTGCTAAAATAATGAAATCCGCTATTGTTGCAGA
BdM1252pool12     ATATTTTGCTTACGGCAAATTAATAGATTTTTTCTATACTCCTATTAAATCATACCCTGCTAAAATAATGAAATCCGCTATTGTTGCAGA
BdM1256pool12     ATATTTTGCTTACGGCAAATTAATAGATTTTTTCTATACTCCTATTAAATCATACCCTGCTAAAATAATGAAATCCGCTATTGTTGCAGA
BdM1257pool12     ATATTTTGCTTACGGCAAATTAATAGATTTTTTCTATACTCCTATTAAATCATACCCTGCTAAAATAATGAAATCCGCTATTGTTGCAGA
BdM1258pool12     ATATTTTGCTTACGGCAAATTAATAGATTTTTTCTATACTCCTATTAAATCATACCCTGCTAAAATAATGAAATCCGCTATTGTTGCAGA
BdM1259pool12     ATATTTTGCTTACGGCAAATTAATAGATTTTTTCTATACTCCTATTAAATCATACCCTGCTAAAATAATGAAATCCGCTATTGTTGCAGA
BdM1260pool12     ATATTTTGCTTACGGCAAATTAATAGATTTTTTCTATACTCCTATTAAATCATACCCTGCTAAAATAATGAAATCCGCTATTGTTGCAGA
BdM1262pool12     ATATTTTGCTTACGGCAAATTAATAGATTTTTTCTATACTCCTATTAAATCATACCCTGCTAAAATAATGAAATCCGCTATTGTTGCAGA
BdM1263pool12     ATATTTTGCTTACGGCAAATTAATAGATTTTTTCTATACTCCTATTAAATCATACCCTGCTAAAATAATGAAATCCGCTATTGTTGCAGA
BdM1264pool12     ATATTTTGCTTACGGCAAATTAATAGATTTTTTCTATACTCCTATTAAATCATACCCTGCTAAAATAATGAAATCCGCTATTGTTGCAGA
//                                                                                                          |163248|
BdM1252pool12     TTAATTAAACTTACAACGTTATTTTTTATAGTATATGCAGTTGCAAACCATATTATAGTAAAGGCTAAAAACACAAAAAGAAGTATTTTA
BdM1258pool12     TTAATTAAACTTACAACGTTATTTTTTATAGTATATGCAGTTGCAAACCATATTATAGTAAAGGCTAAAAACACAAAAAGAAGTATTTTA
BdM1262pool12     TTAATTAAACTTACAACGTTATTTTTTATAGTATATGCAGTTGCAAACCATATTATAGTAAAGGCTAAAAACACAAAAAGAAGTATTTTA
BdM1263pool12     TTAATTAAACTTACAACGTTATTTTTTATAGTATATGCAGTTGCAAACCATATTATAGTAAAGGCTAAAAACACAAAAAGAAGTATTTTA
BdM1264pool12     TTAATTAAACTTACAACGTTATTTTTTATAGTATATGCAGTTGCAAACCATATTATAGTAAAGGCTAAAAACACAAAAAGAAGTATTTTA
//                                                                                                          |163650|
BdM1251pool12     TACTCTACCGTCAACCTCGGCAATAACCGCGTGATCTTTAGGACGTCTTGCTTCTACAAGCTCGGCAACTCTCGGTAAACCACCGGTAAT
BdM1256pool12     TACTCTACCGTCAACCTCGGCAATAACCGCGTGATCTTTAGGACGTCTTGCTTCTACAAGCTCGGCAACTCTCGGTAAACCACCGGTAAT
BdM1257pool12     TACTCTACCGTCAACCTCGGCAATAACCGCGTGATCTTTAGGACGTCTTGCTTCTACAAGCTCGGCAACTCTCGGTAAACCACCGGTAAT
BdM1258pool12     TACTCTACCGTCAACCTCGGCAATAACCGCGTGATCTTTAGGACGTCTTGCTTCTACAAGCTCGGCAACTCTCGGTAAACCACCGGTAAT
BdM1259pool12     TACTCTACCGTCAACCTCGGCAATAACCGCGTGATCTTTAGGACGTCTTGCTTCTACAAGCTCGGCAACTCTCGGTAAACCACCGGTAAT
BdM1260pool12     TACTCTACCGTCAACCTCGGCAATAACCGCGTGATCTTTAGGACGTCTTGCTTCTACAAGCTCGGCAACTCTCGGTAAACCACCGGTAAT
BdM1261pool12     TACTCTACCGTCAACCTCGGCAATAACCGCGTGATCTTTAGGACGTCTTGCTTCTACAAGCTCGGCAACTCTCGGTAAACCACCGGTAAT
BdM1262pool12     TACTCTACCGTCAACCTCGGCAATAACCGCGTGATCTTTAGGACGTCTTGCTTCTACAAGCTCGGCAACTCTCGGTAAACCACCGGTAAT
BdM1263pool12     TACTCTACCGTCAACCTCGGCAATAACCGCGTGATCTTTAGGACGTCTTGCTTCTACAAGCTCGGCAACTCTCGGTAAACCACCGGTAAT
BdM1264pool12     TACTCTACCGTCAACCTCGGCAATAACCGCGTGATCTTTAGGACGTCTTGCTTCTACAAGCTCGGCAACTCTCGGTAAACCACCGGTAAT
BdM1273pool12     TACTCTACCGTCAACCTCGGCAATAACCGCGTGATCTTTAGGACGTCTTGCTTCTACAAGCTCGGCAACTCTCGGTAAACCACCGGTAAT
//                                                                                                          |164244|

BdM1249pool29     AATGCAACTTTGAACTTAAATAACGCCCTAAACGGCTGAACCAAATGCCAACTTGTATGGTATATTTTAAATCAGAATAAAGGTCTTTTA
BdM1250pool29     AATGCAACTTTGAACTTAAATAACGCACTAAACGGCTGAACCAAATGCCAACTTGTATGGTATATTTTAAATCAGAATAAAGGTCTTTTA
BdM1251pool12     AATGCAACTTTGAACTTAAATAACGCCCTAAACGGCTGAACCAAATGCCAACTTGTATGGTATATTTTAAATCAGAATAAAGGTCTTTTA
BdM1252pool29     AATGCAACTTTGAACTTAAATAACGCCCTAAACGGCTGAACCAAATGCCAACTTGTATGGTATATTTTAAATCAGAATAAAGGTCTTTTA
BdM1255pool29     AATGCAACTTTGAACTTAAATAACGCCCTAAACGGCTGAACCAAATGCCAACTTGTATGGTATATTTTAAATCAGAATAAAGGTCTTTTA
BdM1257pool12     AATGCAACTTTGAACTTAAATAACGCCCTAAACGGCTGAACCAAATGCCAACTTGTATGGTATATTTTAAATCAGAATAAAGGTCTTTTA
BdM1258pool12     AATGCAACTTTGAACTTAAATAACGCCCTAAACGGCTGAACCAAATGCCAACTTGTATGGTATATTTTAAATCAGAATAAAGGTCTTTTA
BdM1260pool12     AATGCAACTTTGAACTTAAATAACGCCCTAAACGGCTGAACCAAATGCCAACTTGTATGGTATATTTTAAATCAGAATAAAGGTCTTTTA
BdM1262pool12     AATGCAACTTTGAACTTAAATAACGCCCTAAACGGCTGAACCAAATGCCAACTTGTATGGTATATTTTAAATCAGAATAAAGGTCTTTTA
BdM1264pool12     AATGCAACTTTGAACTTAAATAACGCCCTAAACGGCTGAACCAAATGCCAACTTGTATGGTATATTTTAAATCAGAATAAAGGTCTTTTA
BdM1275pool12     AATGCAACTTTGAACTTAAATAACGCCCTAAACGGCTGAACCAAATGCCAACTTGTATGGTATATTTTAAATCAGAATAAAGGTCTTTTA
//                                          -                                                               |166713|
BdM1250pool29     AATGACGCGAACAGAGGATCAAGCACCCTCTGAAAAATTGGACGATAGCAAGCTTAGTATATTTCTTATTAACATTCAGTCCTTAAGACA
BdM1251pool12     AATGACGCGAACAGAGGATCAAGCACCCTCTGAAAAATTGGACGATAGCAAGCTTAGTATATTTCTTATTAACATTCAGTCCTTAAGACA
BdM1255pool29     AATGACGCGAACAGAGGATCAAGCACCCTCTGAAAAATTGGACGATAGCAAGCTTAGTATATTTCTTATTAACATTCAGTCCTTAAGACA
BdM1259pool12     TATGATACGAACAGAGGATCAAGCACCTTCTGAAAATTTTGACGATAGCAAGCTTAGTATATTTCTTATTAACATTTAGTCCTTAAGACA
BdM1260pool12     TATGATACGAACAGAGGATCAAGCACCTTCTGAAAATTTTGACGATAGCAAGCTTAGTATATTTCTTATTAACATTTAGTCCTTAAGACA
BdM1261pool12     AATGACGCGAACAGAGGATCAAGCACCCTCTGAAAAATTGGACGATAGCAAGCTTAGTATATTTCTTATTAACATTCAGTCCTTAAGACA
BdM1262pool12     AATGACGCGAACAGAGGATCAAGCACCCTCTRAAAAATTGGACGATAGCAAGCTTAGTATATTTCTTATTAACATTCAGTCCTTAAGACA
BdM1264pool12     AATGACGCGAACAGAGGATCAAGCACCCTCTGAAAAATTGGACGATAGAAAGCTTAGTATATTTCTTATTAACATTCAGTCCTTAAGACA
//                *    **                    *   -    *  *        -                           *             |169188|
BdM1256pool12     TACTCCATAAAATATATTAGAACTTCCCGATTAATCC-AAAATATAAACTGTTCTTATGGAAAT-GATTTTCTTTCATCTTAAGCGCATAAT
BdM1258pool12     TACTMCATMAAATATRTTAGAACTTCCCGATTAATCC-AAAATMTAAACTGTTCTTATGRAAAT-GATTYTCTTYCAYCTTAAGCGCATAAT
BdM1259pool12     TACTCCATAAAATATATTAGAACTTCCCGATTAATCC-AAAATATAAACTGTTCTTATGGAAAT-GATTTTCTTTCATCTTAAGCGCATAAT
BdM1264pool12     TACTCCATAAAATATATTAGAACTTCCCGATTAATCC-AAAATATAAACTGTTCTTATGGAAAT-GATTTTCTTTCATCTTAAGCGCATAAT
BdM1275pool12     TACTCCATAAAATATATTAGAACTTCCCGATTAATCC-AAAATATAAACTGTTCTTATGGAAAT-GATTTTCTTTCATCTTAAGCGCATAAT
//                    -   -      -                           -               -         -    -  -              |171751|
BdM1249pool29     AGGGTAATGTGA-CGCTGTAAATAAACTA-ATAGTTTAGCGCAAAGTTCGATAACTCTGGTTAGTACTTTGCCTTTTAATAAGCACCTAAC
BdM1250pool29     AGGGTAATGTGA-CGCTGTAAATAAACTA-ATAGTTTAGCGCRAAGTTCSATAACTCTGGTTAGTACTTTGCCTTTTAATAASCACCTAAC
BdM1252pool29     AGGGTAATNTGA-CGCTGTAAATANACTA-ATAGTTNAGCGCGAAGTTCCATAACTCTGGTTAGTACTTTGCCTTTTNATAACCACCTAAC
BdM1256pool12     AGAGTACTTCRCTTGCTGTAAATGTAATA-ATAGTTCAGCGCGAAGTTCTATAACTCTGGTTAGTACTTTGCCTTTTGATAACCACCTAAC
BdM1260pool12     AGAGTACTTCRCTTGCTGTAAATGTAATA-ATAGTTCAGCGCGAAGTTCTATAACTCTGGTTAGTACTTTGCCTTTTGATAACCACCTAAC
BdM1262pool12     AGAGTACTTCGCTTGCTGTAAATNTANTA-ATAGTTCAGCGCGAAGTTCTATAACTCTGGTTAGTACTTTGCCTTTTGATAACCACCTAAC
BdM1264pool12     AGAGTACTTCNCTTGCTGTAAATGTAATA-ATAGTTCAGCGCGAAGTTCTATAACTCTGGTTAGTACTTTGCCTTTTGATAACCACCTAAC
BdM1267pool12     AGAGTACTTCRCTTGCTGTAAATGTAATA-ATAGTTCAGCGCGAAGTTCTATAACTCTGGTTAGTACTTTGCCTTTTGATAACCACCTAAC
BdM1273pool12     AGAGTACTTCGCTTGCTGTAAATGTAATA-ATAGTTCAGCGCGAAGTTNTATAACTCTGGTTAGTACTTTGCYTTTTGATAACCACCTAAC
//                  *   * **** *         ** *         *     *      *                      -    *    *        |173021|
BdM1251pool12     TTAGATAGCTTTTCTTTAGTCATATCGATTATTTCTATATTCGGCAAATCGACATTTTTGTATCTATTAACCAATGTAACCAATTGATAT
BdM1258pool12     TTAGATAGCTTTTCTTTAGTCATATCGATTATTTCTATATTCGGCAAATCGACATTTTTGTATCTATTAACCAATGTAACCAATTGATAT
BdM1260pool12     TTAGATAGCTTTTCTTTAGTCATATCGATTATTTCTATATTCGGCAAATCGACATTTTTGTATCTATTAACCAATGTAACCAATTGATAT
BdM1262pool12     TTAGATAGCTTTTCTTTAGTCATATCGATTATTTCTATATTCGGCAAATCGACATTTTTGTATCTATTAACCAATGTAACCAATTGATAT
//                                                                                                          |175375|
BdM1257pool12     GGGCTGCTGTTTAGATGCCGGAAATATGCACAATGCTGTCGACCGTAAGCACGTGGCTTCATACAGGAATGTGGTTATGGTTGCCGAATA
BdM1258pool12     GGGCTGCTGTTTAGATGCCGGAAATAWGCACAATGCTGTCGACCGTAAGCACGTGGCTTCATACAGGAATGTGGTTATGGTTGCCGAATA
BdM1260pool12     GGGCTGCTGTTTAGATGCCGGAAATAWGCACAATGCTGTCGACCGTAAGCACGTGGCTTCATACAGGAATGTGGTTATGGTTGCCGAATA
BdM1262pool12     GGGCTGCTGTTTAGATGCCGGAAATAWGCACAATGCTGTCGACCGTAAGCACGTGGCTTCATACAGGAATGTGGTTATGGTTGCCGAATA
BdM1263pool12     GGGCTGCTGTTTAGATGCCGGAAATATGCACAATGCTGTCGACCGTAAGCACGTGGCTTCATACAGGAATGTGGTTATGGTTGCCGAATA
BdM1264pool12     GGGCTGCTGTTTAGATGCCGGAAATAWGCACAATGCTGTCGACCGTAAGCACGTGGCTTCATACAGGAATGTGGTTATGGTTGCCGAATA
BdM1275pool12     GGGCTGCTGTTTAGATGCCGGAAATAWGCACAATGCTGTCGACCGTAAGCACGTGGCTTCATACAGGAATGTGGTTATGGTTGCCGAATA
//                                          *                                                               |176162|

BdM1256pool12     ACAGTATCAGAATCTTTTGAAAGTAATGGTATGGTTGATATTGGCAAGTCTCTGTTGGGTACAATAATCAACATTCCCTGCCCCACTTTC
BdM1262pool12     ACAGTATCAGAATCTTTTGAAAGTAATGGTATGGTTGATATTGGCAAGTCTCTGTTGGGTACAATAATCAACATTCCCTGCCSCACTTTC
BdM1263pool12     ACAGTATCAGAATCTTTTGAAAGTAATGGTATGGTTGATATTGGCAAGTCTCTGTTGGGTACAATAATCAACATTCCCTGCCCCACTTTC
BdM1264pool12     ACAGTATCAGAATCTTTTGAAAGTAATGGTATGGTTGATATTGGCAAGTCTCTGTTGGGTACAATAATCAACATTCCCTGCCCCACTTTC
BdM1267pool12     ACAGTATCAGAATCTTTTGAAAGTAATGGTATGGTTGATATTGGCAAGTCTCTGTTGGGTACAATAATCAACATTCCCTGCCCCACTTTC
BdM1275pool12     ACAGTATCAGAATCTTTTGAAAGTAATGGTATGGTTGATATTGGCAAGTCTCTGTTGGGTACAATAATCAACATTCCCTGCCCCACTTTC
//                                                                                                  -       |180175|
BdM1252pool12     GGGATGCACAGTTTCTAAATGTCAGCGCATCTTCACAGATACCAGCGAAGTATTAGAAAGGAGTTTGCTGCACAACATACAGAGAGGTGA
BdM1256pool12     GGGATGCACAGTTTCTAAATGTCAGCGCATCTTCACAGATACCAGCGAAGTATTAGAAAGGAGTTTGCTGCACAACATACAGAGAGGTGA
BdM1257pool12     GGGATGCACAGTTTCTAAATGTCAGCGCATCTTCACAGATACCAGCGAAGTATTAGAAAGGAGTTTGCTGCACAACATACAGAGAGGTGA
BdM1258pool12     GGGATGCACAGTTTCTAAATGTCAGCGCATCTTCACAGATACCAGCGAAGTATTAGAAAGGAGTTTGCTGCACAACATACAGAGAGGTGA
BdM1259pool12     GGGATGCACAGTTTCTAAATGTCAGCGCATCTTCACAGATACCAGCGAAGTATTAGAAAGGAGTTTGCTGCACAACATACAGAGAGGTGA
BdM1260pool12     GGGATGCACAGTTTCTAAATGTCAGCGCATCTTCACAGANACCAGCGAAGTATTAGAAAGGAGTTTGCTGCACAACATACAGAGAGGTGA
BdM1262pool12     GGGATGCACAGTTTCTAAATGTCAGCGCATCTTCACAGATACCAGCGAAGTATTAGAAAGGAGTTTGCTGCACAACATACAGAGAGGTGA
BdM1263pool12     GGGATGCACAGTTTCTAAATGTCAGCGCATCTTCACAGATACCAGCGAAGTATTAGAAAGGAGTTTGCTGCACAACATACAGAGAGGTGA
BdM1264pool12     GGGATGCACAGTTTCTAAATGTSAGCGCATCTTCACAGATACCAGCGAAGTATTAGAAAGGAGTTTGCTGCACAACATACAGAGAGGTGA
BdM1275pool12     GGGATGCACAGTTTCTAAATGTCAGCGCATCTTCACAGATACCAGCGAAGTATTAGAAAGGAGTTTGCTGCACAACATACAGAGAGGTGA
//                                      -                                                                   |181675|
BdM1248pool29     TCGTTACTCGATTACGATCACCGCCTGGCGCTTGCCTCGATCGTACTCTCGGCCTTTGCATTCCTCGCCCCAGCGCTGTTCATCACCAGC
BdM1253pool12     TCGTTACTCGATTACGATCACCGCCTGGCGCTTGCCTCGATCGTACTCTCGGCCTTTGCATTCCTCGCCCCAGCGCTGTTCATCACCAGC
BdM1254pool12     TCGTTACTCGATTACGATCACCGCCTGGCGCTTGCCTCGATCGTACTCTCGGCCTTTGCATTCCTCGCCCCAGCGCTGTTCATCACCAGC
BdM1254pool19     TCGTTACTCGATTACGATCACCGCCTGGCGCTTGCCTCGATCGTACTCTCGGCCTTTGCATTCCTCGCCCCAGCGCTGTTCATCACCAGC
BdM1265pool19     TCGTTACTCGATTACGATCACCGCCTGGCGCTTGCCTCGATCGTACTCTCGGCCTTTGCATTCCTCGCCCCAGCGCTGTTCATCACCAGC
//                                                                                                          |182175|
BdM1248pool29     RCCWYSKWTCCCTTGGTGCTTCTGCCACCGGGTAGCCAACCTTTCGCTCTCTTAGGCAGAAGCACCCCACTGCCTTCTTGTACTCGAATGAACCA
BdM1250pool29     --CANNNATCCCTTGGTGCTTCTGCCACCGGGTAGCCAACCTTTCGCTCTCTTAGGCAGAAGCACCCCACTGCCTTCTTGTACTCGAATGAACCA
BdM1256pool29     ACCTTGGTTCCCTTGGTGCTTCTGCCACCGGGTAGCCAACCTTTCGCTCTCTTAGGCAGAAGCACCCCACTGCCTTCTTGTACTCGAATGAACCA
BdM1265pool19     RCCWYSKWTCCCTTGGTGCTTCTGCCACCGGGTAGCCAACCTTTCGCTCTCTTAGGCAGAAGCACCCCACTGCCTTCTTGTACTCGAATGAACCA
BdM1274pool12     ACCT---ATCCCTTGGTGCTTCTGCCACCGGGTAGCCAACCTTTCGCTCTCTTAGGCAGAAGCACCCCACTGCCTTCTTGTACTCGAATGAACCA
//                *  *****                                                                                       |182251|
BdM1248pool29     CACGAGGATAAGCGCACCTTATCCGGGGAGAGACGGATGATTCATATCGGTGTTTACTTAACACATTTTTTTAAAGTTAAACTCTTTCCA
BdM1250pool29     CACGAGGATAAGCGCACCTTATCCGGGGAGAGACGGATGATTCATATCGGTGTTTACTTAACACATTTTTTTAAAGTTAAACTCTTTCCA
BdM1256pool29     CACGAGGATAAGCGCACCTTATCCGGGGAGAGACGGATGATTCATATCGGTGTTTACTTAACACATTTTTTTAAAGTTAAACTCTTTCCA
BdM1265pool19     CACGAGGATAAGCGCACCTTATCCGGGGAGAGACGGATGATTCATATCGGTGTTTACTTAACACATTTTTTTAAAGTTAAACTCTTTCCA
BdM1274pool12     CACGAGGATAAGCGCACCTTATCCGGGGAGAGACGGATGATTCATATCGGTGTTTACTTAACACATTTTTTTAAAGTTAAACTCTTTCCA
//                                                                                                          |182374|


BdM1250pool29     ATTTCATTTAATAT-AT-----TTTTTTAATTCAGGTATTTAAATAATGTAGGTACCTACTCGTTTTTTATTAAAGGTTGATTTACAATGGGAAGG
BdM1252pool29     ATTTCATTTAATAT-RT-----TTTTTTAATTCAGGTATTTAAATAATGTAGGTACCTACTCGTKTTTTATTAWARGTTGATTTACAATGRGAAGG
BdM1260pool12     ATTTCATTTAATAT-AT-----TTTTTTAATTCAGGTATTTAAATAATGTAGGTACCTACTCGTTTTTTATTAAAGGTTGATTTACAATGGGAAGG
BdM1262pool12     ATTTCATTTAATAT-AT-----TTTTTTAATTCAGGTATTTAAATAATGTAGGTACCTACTCGTTTTTTATTAAAGGTTGATTTACAATGGGAAGG
BdM1272pool29     ATTTCATTTAATAT-AT-----TTTTTTAATTCAGGTATTTAAATAATGTAGGTACCTACTCGTTTTTTATTAAAGGTTGATTTACAATGGGAAGG
//                               -                                                -        - -              -     |192527|
BdM1251pool12     TAAATCAAGCCAAGACCCTCTATATGGAATAACACGAGCAGAATATAAAAGCTTGCCGGAAGAGTGGACTTTTCCTTCATCATGATAAAA
BdM1256pool12     TAAATCAAGCCAAGACCCTCTATATGGAATAACACGAGCAGAATATAAAAGCTTGCCGGAAGAGTGGACTTTTCCTTCATCATGATAAAA
BdM1257pool12     TAAATCAAGCCAAGACCCTCTATATGGAATAACACGAGCAGAATATAAAAGCTTGCCGGAAGAGTGGACTTTTCCTTCATCATGATAAAA
BdM1258pool12     TAAATCAAGCCAAGACCCTCTATATGGAATAACACGAGCAGAATATAAAAGCTTGCCGGAAGAGTGGACTTTTCCTTCATCATGATAAAA
BdM1259pool12     TAAATCAAGCCAAGACCCTCTATATGGAATAACACGAGCAGAATATAAAAGCTTGCCGGAAGAGTGGACTTTTCCTTCATCATGATAAAA
BdM1260pool12     TAAATCAAGCCAAGACCCTCTATATGGAATAACACGAGCAGAATATAAAAGCTTGCCGGAAGAGTGGACTTTTCCTTCATCATGATAAAA
BdM1262pool12     TAAATCAAGCCAAGACCCTCTATATGGAATAACACGAGCAGAATATAAAAGCTTGCCGGAAGAGTGGACTTTTCCTTCATCATGATAAAA
BdM1263pool12     TAAATCAAGCCAAGACCCTCTATATGGAATAACACGAGCAGAATATAAAAGCTTGCCGGAAGAGTGGACTTTTCCTTCATCATGATAAAA
BdM1264pool12     TAAATCAAGCCAAGACCCTCTATATGGAATAACACGAGCAGAATATAAAAGCTTGCCGGAAGAGTGGACTTTTCCTTCATCATGATAAAA
BdM1273pool12     TAAATCAAGCCAAGACCCTCTATATGGAATAACACGAGCAGAATATAAAAGCTTGCCGGAAGAGTGGACTTTTCCTTCATCATGATAAAA
//                                                                                                          |193103|
BdM1251pool12     TCCGGATATATTACACAAATAGAGTATGCTTTAGAACGCATAGAGGATGCACTAAAAAAAGTTTATCTACTTGCTCAAGGTGGAACAGCA
BdM1256pool12     TCCGGATATATTACACAAATAGAGTATGCTTTAGAACGCATAGAGGATGCACTAAAAAAAGTTTATCTACTTGCTCAAGGTGGAACAGCA
BdM1257pool12     TCCGGATATATTACACAAATAGAGTATGCTTTAGAACGCATAGAGGATGCACTAAAAAAAGTTTATCTACTTGCTCAAGGTGGAACAGCA
BdM1258pool12     TCCGGATATATTACACAAATAGAGTATGCTTTAGAACGCATAGAGGATGCACTAAAAAAAGTTTATCTACTTGCTCAAGGTGGAACAGCA
BdM1259pool12     TCCGGATATATTACACAAATAGAGTATGCTTTAGAACGCATAGAGGATGCACTAAAAAAAGTTTATCTACTTGCTCAAGGTGGAACAGCA
BdM1260pool12     TCCGGATATATTACACAAATAGAGTATGCTTTAGAACGCATAGAGGATGCACTAAAAAAAGTTTATCTACTTGCTCAAGGTGGAACAGCA
BdM1262pool12     TCCGGATATATTACACAAATAGAGTATGCTTTAGAACGCATAGAGGATGCACTAAAAAAAGTTTATCTACTTGCTCAAGGTGGAACAGCA
BdM1263pool12     TCCGGATATATTACACAAATAGAGTATGCTTTAGAACGCATAGAGGATGCACTAAAAAAAGTTTATCTACTTGCTCAAGGTGGAACAGCA
BdM1264pool12     TCCGGATATATTACACAAATAGAGTATGCTTTAGAACGCATAGAGGATGCACTAAAAAAAGTTTATCTACTTGCTCAAGGTGGAACAGCA
//                                                                                                          |193381|
BdM1253pool12     GGCCGCAGGCGTGGCGGACCGCATCACCGGCTCCGGCGCGACACCGCGCCGCAACCCCGCCGGCCATGACCGGCGGCGTCCGGCGGGGGC
BdM1254pool19     GGCCGCAGGCGTGGCGGACCGCATCACCGGCTCCGGCGCGACACCGCGCCGCAACCCCGCCGGCCATGACCGGCGGCGTCCGGCGGGGGC
BdM1265pool19     GGCCGCAGGCGTGGCGGACCGCATCACCGGCTCCGGCGCGACACCGCGCCGCAACCCCGCCGGCCATGACCGGCGGCGTCCGGCGGGGGC
BdM1272pool29     GGCCGCAGGCGTGGCGGACCGCATCACCGGCTCCGGCGCGACACCGCGCCGCAACCCCGCCGGCCATGACCGGCGGCGTCCGGCGGGGGC
//                                                                                                          |195273|

BdM1251pool12     A-GAGCAACCCCAAATATCTGCACAAAA-TATCAACATTTAAAAGCTATTACTGAAGTCATGGATAAAGCTTATTATAGTTTCTACATAAAT
BdM1252pool29     A-GAACAACCCAAAATATCTGCAGAAAAGTATCAACATTTAAAAGCTATTGCCGAAGTCATGTATAAAGATTATCATMGTTTCTACATAAA-
BdM1256pool12     A-GAGCAACCCCAAATATCTGCACAAAA-TATCAACATTTAAAAGCTATTACTGAAGTCATGGATAAAGCTTATTATAGTTTCTACATAAAT
BdM1260pool12     A-GAGCAACCCCAAATATCTGCACAAAA-TATCAACATTTAAAAGCTATTACTGAAGTCATGGATAAAGCTTATTATAGTTTCTACATAAAT
BdM1262pool12     A-GAGCAACCCCAAATATCTGCACAAAA-TATCAACATTTAAAAGCTATTACTGAAGTCATGGATAAAGCTTATTATAGTTTCTACATAAAT
BdM1263pool12     A-GAGCAACCCCAAATATCTGCACAAAA-TATCAACATTTAAAAGCTATTACTGAAGTCATGGATAAAGCTTATTATAGTTTCTACATAAAT
BdM1264pool12     A-GAGCAACCCCAAATATCTGCACAAAA-TATCAACATTTAAAAGCTATTACTGAAGTCATGGATAAAGCTTATTATAGTTTCTACATAAAT
//                    -      -           -                          - -         -      -    -  -              |198461|
BdM1257pool12     CGCAACAAAAACAAATTATATGTCAGGTGGACAACTTGGATGCCCTATAGTGTTTCGTGGACCAAATGGAGCTGCAGCAAGAGTTGCCGC
BdM1260pool12     CGCAACAAAAACAAATTATATGTCAGGTGGACAACTTGGATGCCCTATAGTGTTTCGTGGACCAAATGGAGCTGCAGCAAGAGTTGCCGC
BdM1261pool12     CGCAACAAAAACAAATTATATGTCAGGTGGACAACTTGGATGCCCTATAGTGTTTCGTGGACCAAATGGAGCTGCAGCAAGAGTTGCCGC
BdM1262pool12     CGCAACAAAAACAAATTATATGTCAGGTGGACAACTTGGATGCCCTATAGTGTTTCGTGGACCAAATGGAGCTGCAGCAAGAGTTGCCGC
BdM1267pool12     CGCAACAAAAACAAATTATATGTCAGGTGGACAACTTGGATGCCCTATAGTGTTTCGTGGACCAAATGGAGCTGCAGCAAGAGTTGCCGC
BdM1273pool12     CGCAACAAAAACAAATTATATGTCAGGTGGACAACTTGGATGCCCTATAGTGTTTCGTGGACCAAATGGAGCTGCAGCAAGAGTTGCCGC
//                                                                                                          |199966|
BdM1257pool12     TTTAGCTGTGGCTTTTAATCTAACTACCGGACTCTTCTTTGCCTCTTTCATAATTAACACCTTACTATAAATATGCTGTAAGTTGTACCA
BdM1260pool12     TTTAGCTGTGGCTTTTAATCTAACTACCGGACTCTTCTTTGCCTCTTTCATAATTAACACCTTACTATAAATATNCTGTAAGTTGTACCA
BdM1262pool12     TTTAGCTGTGGCTTTTAATCTAACTACCGGACTCTTCTTTGCCTCTTTCATAATTAACACCTTACTATAAATATGCTGTAAGTTGTACCA
BdM1267pool12     TTTAGCTGTGGCTTTTAATCTAACTACCGGACTCTTCTTTGCCTCTTTCATAATTAACACCTTACTATAAATATGCTGTAAGTTGTACCA
//                                                                                                          |200361|
BdM1257pool12     CAGCTGTTTTTCATGCAGTAATATACAAAGTTGGAGGAATGGATGATCCAATTGGCAAAGCAGGATTGGCTCACTATTTTGAACACTTAA
BdM1259pool12     CAGCTGTTTTTCATGCAGTAATATACAAAGTTGGAGGAATGGATGATCCAATTGGCAAAGCAGGATTGGCTCACTATTTTGAACACTTAA
BdM1260pool12     CAGCTGTTTTTCATGCAGTAATATACAAAGTTGGAGGAATGGATGATCCAATTGGCAAAGCAGGATTGGCTCACTATTTTGAACACTTAA
BdM1262pool12     CAGCTGTTTTTCATGCAGTAATATACAAAGTTGGAGGAATGGATGACCCAATTGGCAAAGCAGGCTTGGCTCACTACTTTGAACACTTAA
BdM1267pool12     CAGCTGTTTTTCATGCAGTAATATANAAAGTTGGAGGAATGGATGACCCAATTGGCAAAGCAGGCTTGGCTCACTACTTTGAACACTTAA
//                                                              *                 *           *             |200647|
BdM1257pool12     ATAACATTTTTTCATGCACGAAAAGGTAAAGCAATAGGGTTTCGCTTTAAGGATTGGTCAGATTTTACAGTTACCAATCAAGAAATTGGT
BdM1259pool12     ATAACATTTTTTCATGCACGAAAAGGTAAAGCAATAGGGTTTCGCTTTAAGGATTGGTCAGATTTTACAGTTACCAATCAAGAAATTGGT
BdM1260pool12     ATAACATTTTTTCATGCACGAAAAGGTAAAGCAATAGGGTTTCGCTTTAAGGATTGGTCAGATTTTACAGTTACCAATCAAGAAATTGGT
BdM1262pool12     ATAACATTTTTTCATGCACGAAAAGGTAAAGCAATAGGGTTTCGCTTTAAGGATTGGTCAGATTTTACAGTTACCAATCAAGAAATTGGT
//                                                                                                          |201456|
BdM1257pool12     ATCTTTATTTCCTTTTCTTGCAATTTCAAATAAATCGTCCATATACATATCCCCACTGTATTTAACTGATACTAAATTATACAATCGAGT
BdM1259pool12     ATCTTTATTTCCTTTTCTTGCAATTTCAAATAAATCGTCCATATACATATCCCCACTGTATTTAACTGATACTAAATTATACAATCGAGT
BdM1260pool12     ATCTTTATTTCCTTTTCTTGCAATTTCAAATAAATCGTCCATATACATATCCCCACTGTATTTAACTGATACTAAATTATACAATCGAGT
BdM1262pool12     ATCTTTATTTCCTTTTCTTGCAATTTCAAATAAATCGTCCATATACATATCCCCACTGTATTTAACTGATACTAAATTATACAATCGAGT
BdM1267pool12     ATCTTTATTTCCTTTTCTTGCAATTTCAAATAAATCGTCCATATACATATCCCCACTGTATTTAACTGATACTAAATTATACAATCGAGT
//                                                                                                          |201564|
BdM1253pool12     CTCGCCGCTGGCGCCGAGTTCGACATTGCGCGCCTGCCGAATGGAGGTCCCGTCGTTCATGGTGTTTCTTCTCCCGATTTGGCCGGCACA
BdM1254pool12     CTCGCCGCTGGCGCCGAGTTCGACATTGCGCGCCTGCCGAATGGAGGTCCCGTCGTTCATGGTGTTTCTTCTCCCGATTTGGCCGGCACA
BdM1254pool19     CTCGCCGCTGGCGCCGAGTTCGACATTGCGCGCCTGCCGAATGGAGGTCCCGTCGTTCATGGTGTTTCTTCTCCCGATTTGGCCGGCACA
BdM1265pool12     CTCGCCGCTGGCGCCGAGTTCGACATTGCGCGCCTGCCGAATGGAGGTCCCGTCGTTCATGGTGTTTCTTCTCCCGATTTGGCCGGCACA
BdM1265pool19     CTCGCCGCTGGCGCCGAGTTCGACATTGCGCGCCTGCCGAATGGAGGTCCCGTCGTTCATGGTGTTTCTTCTCCCGATTTGGCCGGCACA
//                                                                                                          |201784|
BdM1257pool12     ATAGAACTTGCTTTATGCCTTTTTGCTGACTTATTAAGCCTTTCTAAAGTATTAAAACGAGTATGCTCCTCCTTGCATTCTCTAATAACT
BdM1259pool12     ATAGAACTTGCTTTATGCCTTTTTGCTGACTTATTAAGCCTTTCTAAAGTATTAAAACGAGTATGCTCCTCCTTGCATTCTCTAATAACT
BdM1260pool12     ATAGAACTTGCTTTATGCCTTTTTGCTGACTTATTAAGCCTTTCTAAAGTATTAAAACGAGTATGCTCYTCCTTGCATTCTYTAATAACT
BdM1262pool12     ATAGAACTTGCTTTATGCCTTTTTGCTGACTTATTAAGCCTTTCTAAAGTATTAAAACGAGTATGCTCCTCCTTGCATTCTCTAATAACT
BdM1267pool12     ATAGAACTTGCTTTATGCCTTTTTGCTGACTTATTAAGCCTTTCTAAAGTATTAAAACGAGTATGCTCCTCCTTGCATTCTCTAATAACT
BdM1273pool12     ATAGAACTTGCTTTATGCCTTTTTGCTGACTTATTAAGCCTTTCTAAAGTATTAAAACGAGTATGCTCCTCCTTGCATTCTCTAATAACT
//                                                                                    -            -        |202385|
BdM1257pool12     ACTTGTTCTTCCATACAAAAAATGTGTGCATCGTCTTGCGTAAAACCACGCACTCGCATCAGTCCGTGCAATGATCCTGAGCTTTCATTT
BdM1260pool12     ACTTGTTTTTCCATACAAAAAATATGTGCATCGTCTTGCGTAAAACCACGCACTCGCATCAGTCCGTGCAATGAGCCTGAGCTTTCATTT
BdM1261pool12     ACTTGTTCTTCCATACAAAAAATGTGTGCATCGTCTTGCGTAAAACCACGCACTCGCATCAGTCCGTGCAATGATCCTGAGCTTTCATTT
BdM1262pool12     ACTTGTTCTTCCATACAAAAAATGTGTGCATCGTCTTGCGTAAAACCACGCACTCGCATCAGTCCGTGCAATGATCCTGAGCTTTCATTT
BdM1267pool12     ACTTGTTCTTCCATACAAAAAATGTGTGCATCGTCTTGCGTAAAACCACGCACTCGCATCAGTCCGTGCAATGATCCTGAGCTTTCATTT
//                       -               -                                                  -               |203293|
BdM1252pool29     GATCTTCCTGGCCCGCAGCAGCGGCAGCAGGATGATCGTGCCGAGCACCACGCGCAGCAGCACCAGCGTCAGCGGCGGCAATTCGCGCAG
BdM1253pool12     GATCTTCCTGGCCCGCAGCAGCGGCAGCAGGATGATCGTGCCGAGCACCACGCGCAGCAGCACCAGCGTCAGCGGCGGCAATTCGCGCAG
BdM1254pool12     GATCTTCCTGGCCCGCAGCAGCGGCAGCAGGATGATCGTGCCGAGCACCACGCGCAGCAGCACCAGCGTCAGCGGCGGCAATTCGCGCAG
BdM1254pool19     GATCTTCCTGGCCCGCAGCAGCGGCAGCAGGATGATCGTGCCGAGCACCACGCGCAGCAGCACCAGCGTCAGCGGCGGCAATTCGCGCAG
BdM1265pool12     GATCTTCCTGGCCCGCAGCAGCGGCAGCAGGATGATCGTGCCGAGCACCACGCGCAGCAGCACCAGCGTCAGCGGCGGCAATTCGCGCAG
BdM1265pool19     GATCTTCCTGGCCCGCAGCAGCGGCAGCAGGATGATCGTGCCGAGCACCACGCGCAGCAGCACCAGCGTCAGCGGCGGCAATTCGCGCAG
BdM1272pool29     GATCTTCCTGGCCCGCAGCAGCGGCAGCAGGATGATCGTGCCGAGCACCACGCGCAGCAGCACCAGCGTCAGCGGCGGCAATTCGCGCAG
//                                                                                                          |203680|
BdM1252pool29     TTTAATCTGCATGTGTATGATTTGGATTGCATCACCATAGGATGCACAAAGCTGATGCACGATTGGAAAGAGTTGACTGCCAAACTAAAC
BdM1253pool12     TTTAATCTGCATGTGTATGATTTGGATTGCATCACCATAGGATGCACAAAGCTGATGCACGATTGGAAAGAGTTGACTGCCAAACTAAAC
BdM1254pool19     TTTAATCTGCATGTGTATGATTTGGATTGCATCACCATAGGATGCACAAAGCTGATGCACGATTGGAAAGAGTTGACTGCCAAACTAAAC
BdM1255pool29     TTTAATCTGCATGTGTATGATTTGGATTGCATCACCATAGGATGCACAAAGCTGATGCACGATTGGAAAGAGTTGACTGCCAAACTAAAC
//                                                                                                          |204371|
BdM1252pool29     AAACTCGGATTTCGTTCCATTGTGATTTCTCGACGCAAACACTCGAGATAATCAGCAGGTGCACGATTCGAATCAATCTGTCGCCATTGT
BdM1253pool12     AAACTCGGATTTCGTTCCATTGTGATTTCTCGACGCAAACACTCGAGATAATCAGCAGGTGCACGATTCGAATCAATCTGTCGCCATTGT
BdM1254pool19     AAACTCGGATTTCGTTCCATTGTGATTTCTCGACGCAAACACTCGAGATAATCAGCAGGTGCACGATTCGAATCAATCTGTCGCCATTGT
BdM1255pool29     AAACTCGGATTTCGTTCCATTGTGATTTCTCGACGCAAACACTCGAGATAATCAGCAGGTGCACGATTCGAATCAATCTGTCGCCATTGT
//                                                                                                          |204544|
BdM1257pool12     TTCAGATATAAATGAGATAAAAGGAAAAACAGTTGAAGATCCAACAATTCTGATATATCTTCTGGCATCAACATTTGACAGTGGGATGAG
BdM1260pool12     CTCAGATATAAATGAGATAAAAGGAAAAACAGTTGAAGATCCAACAATTCTGATATATCTTCTGGCATCAACATTTGACAGTGGGATGAG
BdM1262pool12     TTCAGATATAAATGAGATAAAAGGAAAAACAGTTGAAGATCCAACAATTCTGATATATCTTCTGGCATCAACATTTGACAGTGGGATGAG
BdM1267pool12     TTCAGATATAAATGAGATAAAAGGAAAAACAGTTGAAGATCCAACAATTCTGATATATCTTCTGGCATCAACATTTGACAGTGGGATGAG
//                -                                                                                         |205482|


BdM1257pool12     AAAAGTGCCTGAGGTATCTTCACTTAGGTACTCTTTTATAGCACGTATATTGCAGATACCAGTTTTAGTGTATGAATGTTGTAATTTGTG
BdM1259pool12     AAAAGTGCCTGAGGTATCTTCACTTAGGTACTCTTTTATAGCACGTATATTGCAGATACCAGTTTTAGTGTATGAATGTTGTAATTTGTG
BdM1260pool12     AAAAGTGCCAGAGGTATCTTCACTTAGGTACTCTTTTATAGCACGTATATTGCAGATACCAGTTTTAGTGTATGAATGTTGTAATTTGTA
BdM1262pool12     AAAAGTGCCAGAGGTATCTTCACTTAGGTACTCTTTTATAGCACGTATATTGCAGATACCAGTTTTAGTGTACGAATGTTGTAATTTGTA
//                         *                                                              -                *|213671|
BdM1250pool29     CCATCTTCATTTTCAAGAACAGATACAAARTTCATGATTAAAGGCTTG--TTTTTTTAAATGYCTGGAATCGTTGAAGTTCCGACATTATAA
BdM1252pool29     CCATCTTCATTTTCAAGAACAGATACAAANTTCATGATTAAAGGCTTG--TTTTTTTAAATGNCTGGAATCGTTGAAGTTCCGACATTATAA
BdM1256pool29     CCATCTTCATTTTCAAGAACAGATACAAAGTTCATGATTAAAGGCTTG--TTTTTTTAAATGTCTGGAATCGTTGAAGTTCCGACATTATAA
BdM1272pool29     CCATCTTCATTTTCAAGAACAGATACAAAGTTCATGATTAAAGGCTTG--TTTTTTTAAATGTCTGGAATCGTTGAAGTTCCGACATTATAA
//                                             -                                -                             |214857|
BdM1251pool12     AAGCGAGATTATCATGGAAATAAAATCAGCCGCAAATACACATATAATAGAAGAGAGACAGTATAAACTACCTATTAGCGTCTCAAATTT
BdM1256pool12     AAGCGAGATTATCATGGAAATAAAATCAGCCGCAAATACACATATAATAGAAGAGAGACAGTATAAACTACCTATTAGCGTCTCAAATTT
BdM1257pool12     AAGCGAGATTATCATGGAAATAAAATCAGCCGCAAATACACATATAATAGAAGAGAGACAGTATAAACTACCTATTAGCGTCTCAAATTT
BdM1258pool12     AAGCGAGATTATCATGGAAATAAAATCAGCCGCAAATACACATATAATAGAAGAGAGACAGTATAAACTACCTATTAGCGTCTCAAATTT
BdM1259pool12     AAGCGAGATTATCATGGAAATAAAATCAGCCGCAAATACACATATAATAGAAGAGAGACAGTATAAACTACCTATTAGCGTCTCAAATTT
BdM1260pool12     AAGCGAGATTATCATGGAAATAAAATCAGCCGCAAATACACATATAATAGAAGAGAGACAGTATAAACTACCTATTAGCGTCTCAAATTT
BdM1261pool12     AAGCGAGATTATCATGGAAATAAAATCAGCCGCAAATACACATATAATAGAAGAGAGACAGTATAAACTACCTATTAGCGTCTCAAATTT
BdM1262pool12     AAGCGAGATTATCATGGAAATAAAATCAGCCGCAAATACACATATAATAGAAGAGAGACAGTATAAACTACCTATTAGCGTCTCAAATTT
BdM1263pool12     AAGCGAGATTATCATGGAAATAAAATCAGCCGCAAATACACATATAATAGAAGAGAGACAGTATAAACTACCTATTAGCGTCTCAAATTT
BdM1264pool12     AAGCGAGATTATCATGGAAATAAAATCAGCCGCAAATACACATATAATAGAAGAGAGACAGTATAAACTACCTATTAGCGTCTCAAATTT
BdM1273pool12     AAGCGAGATTATCATGGAAATAAAATCAGCCGCAAATACACATATAATAGAAGAGAGACAGTATAAACTACCTATTAGCGTCTCAAATTT
//                                                                                                          |215782|
BdM1257pool12     ATCAGTAGAAATTTCTGAGTTTTTATACTTCTCCATATAATAATTTACTAATGAATTACAGAGCTTACTGATAATGATATTAAATGCTAT
BdM1260pool12     ATCAGTAGAAATTTCTGAGTTTTTATACTTCTCCATATAATAATTTACTAATGAATTACAGAGCTTACTGATAATGATATTAAATGCTAT
BdM1261pool12     ATCAGTAGAAATTTCTGAGTTTTTATACTTCTCCATATAATAATTTACTAATGAATTACAGAGCTTACTGATAATGATATTAAATGCTAT
BdM1262pool12     ATCAGTAGAAATTTCTGAGTTTTTATACTTCTCCATATAATAATTTACTAATGAATTACAGAGCTTACTGATAATGATATTAAATGCTAT
BdM1267pool12     ATCAGTAGAAATTTCTGAGTTTTTATACTTCTCCATATAATAATTTACTAATGAATTACAGAGCTTACTGATAATGATATTAAATGCTAT
BdM1273pool12     ATCAGTAGAAATTTCTGAGTTTTTATACTTCTCCATATAATAATTTACTAATGAATTACAGAGCTTACTGATAATGATATTAAATGCTAT
//                                                                                                          |215960|
BdM1258pool12     ATGGATATACTCAAGTTCGTTACCGAAAAACGACAAACGCCAAGCTTTATCGCTATAATGTGAGGGAAAAATATCGATATTGTCACCTTT
BdM1259pool12     ATGGATATACTCAAGTTCGTTACCGAAAAACGACAAACGCCAAGCTTTATCGCTATAATGTGAGGGAAAAATATCGATATTGTCACCTTT
BdM1262pool12     ATGGATATACTCAAGTTCGTTACCGAAAAACGACAAACGCCAAGCTTTATCGCTATAATGTGAGGGAAAAATATCGATATTGTCACCTTT
BdM1263pool12     ATGGATATACTCAAGTTCGTTACCGAAAAACGACAAACGCCAAGCTTTATCGCTATAATGTGAGGGAAAAATATCGATATTGTCACCTTT
BdM1264pool12     ATGGATATACTCAAGTTCGTTACCGAAAAACGACAAACGCCAAGCTTTATCGCTATAATGTGAGGGAAAAATATCGATATTGTCACCTTT
//                                                                                                          |216376|
BdM1251pool12     GTTACAAAATACGGTGATAGATAACCCCTATCAAACATCATACCTTTAACTACTTCAACATCGAAGCTAAAATTCTTTGCTTCTTCAACG
BdM1252pool12     GTTACAAAATACGGTGATAGATAACCCCTATCAAACATCATACCTTTAACTACTTCAACATCGAAGCTAAAATTCTTTGCTTCTTCAACG
BdM1256pool12     GTTACAAAATACGGTGATAGATAACCCCTATCAAACATCATACCTTTAACTACTTCAACATCGAAGCTAAAATTCTTTGCTTCTTCAACG
BdM1256pool29     GTTACAAAATACGGTGATAGATAACCCCTATCAAACATCATACCTTTAACTACTTCAACATCGAAGCTAAAATTCTTTGCTTCTTCAACG
BdM1257pool12     GTTACAAAATACGGTGATAGATAACCCCTATCAAACATCATACCTTTAACTACTTCAACATCGAAGCTAAAATTCTTTGCTTCTTCAACG
BdM1258pool12     GTTACAAAATACGGTGATAGATAACCCCTATCAAACATCATACCTTTAACTACTTCAACATCGAAGCTAAAATTCTTTGCTTCTTCAACG
BdM1259pool12     GTTACAAAATACGGTGATAGATAACCCCTATCAAACATCATACCTTTAACTACTTCAACATCGAAGCTAAAATTCTTTGCTTCTTCAACG
BdM1260pool12     GTTACAAAATACGGTGATAGATAACCCCTATCAAACATCATACCTTTAACTACTTCAACATCGAAGCTAAAATTCTTTGCTTCTTCAACG
BdM1261pool12     GTTACAAAATACGGTGATAGATAACCCCTATCAAACATCATACCTTTAACTACTTCAACATCGAAGCTAAAATTCTTTGCTTCTTCAACG
BdM1262pool12     GTTACAAAATACGGTGATAGATAACCCCTATCAAACATCATACCTTTAACTACTTCAACATCGAAGCTAAAATTCTTTGCTTCTTCAACG
BdM1263pool12     GTTACAAAATACGGTGATAGATAACCCCTATCAAACATCATACCTTTAACTACTTCAACATCGAAGCTAAAATTCTTTGCTTCTTCAACG
BdM1264pool12     GTTACAAAATACGGTGATAGATAACCCCTATCAAACATCATACCTTTAACTACTTCAACATCGAAGCTAAAATTCTTTGCTTCTTCAACG
BdM1273pool12     GTTACAAAATACGGTGATAGATAACCCCTATCAAACATCATACCTTTAACTACTTCAACATCGAAGCTAAAATTCTTTGCTTCTTCAACG
//                                                                                                          |218697|
BdM1249pool29     CGCTTCCACATGACGCTGACGGGACGGCTGAGCGACGAGCGGCGCGGCCCTATCGTGGCGCGGCTGCGCGAGCGGTTCGCCGCAGTCGAC
BdM1253pool12     CGCTTCCACATGACGCTGACGGGACGGCTGAGCGACGAGCGGCGCGGCCCTATCGTGGCGCGGCTGCGCGAGCGGTTCGCCGCAGTCGAC
BdM1254pool12     CGCTTCCACATGACGCTGACGGGACGGCTGAGCGACGAGCGGCGCGGCCCTATCGTGGCGCGGCTGCGCGAGCGGTTCGCCGCAGTCGAC
BdM1254pool19     CGCTTCCACATGACGCTGACGGGACGGCTGAGCGACGAGCGGCGCGGCCCTATCGTGGCGCGGCTGCGCGAGCGGTTCGCCGCAGTCGAC
BdM1265pool19     CGCTTCCACATGACGCTGACGGGACGGCTGAGCGACGAGCGGCGCGGCCCTATCGTGGCGCGGCTGCGCGAGCGGTTCGCCGCAGTCGAC
//                                                                                                          |221564|


BdM1248pool29     CAACTTAGGTGAAAAAGTACCATTTGAAAAATCAGTTGTATGTACGGGAGGTGTAGAGTTTTGGCTTAACAATTTACTTCAAACCGTTAG
BdM1249pool29     CAACTTAGGTGAAAAAGTACCATTTGAAAAATCAGTTGTATGTACGGGAGGTGTAGAGTTTTGGCTTAACAATTTACTTCAAACCGTTAG
BdM1250pool29     CAACTTAGGTGAAAAAGTACCATTTGAAAAATCAGTTGTATGTACGGGAGGTGTAGAGTTTTGGCTTAACAATTTACTTCAAACCGTTAG
BdM1252pool29     CAACTTAGGTGAAAAAGTACCATTTGAAAAATCAGTTGTATGTACGGGAGGTGTAGAGTTTTGGCTTAACAATTTACTTCAAACCGTTAG
BdM1255pool29     CAACTTAGGTGAAAAAGTACCATTTGAAAAATCAGTTGTATGTACGGGAGGTGTAGAGTTTTGGCTTAACAATTTACTTCAAACCGTTAG
//                                                                                                          |227728|
BdM1249pool29     CATTAGCAATTAAGTGATTTTTYACATGTTNATCAGTACATTCAGCGGCTAAATTTNCAACATAAAACCATTTTCTTACACTTRCAGCTG
BdM1258pool12     CATTAGCAATTAAGTAATTTTTCACATGTTCATCAGTACATTCAGCGGCTAAATTTCCAACATAAAACCATTTTCTTAAACTCGCAGCTG
BdM1259pool12     CATTAGCAATTAAGTGATTTTTCACATGTTCATCAGTACATTCAGCGGCTAAATTTCCAACATAAAACCATTTTCTTACACTTGCAGCTT
BdM1260pool12     CATTAGCAATTAAGTGATTTTTCACATGTTCATCAGTACATTCAGCGGCTAAATTTCCAACATAAAACCATTTTCTTACACTTGCAGCTT
BdM1261pool12     CATTAGCAATTAAGTGATTTTTCACATGTTCATCAGTACATTCAGCGGCTAAATTTCCAACATAAAACCATTTTCTTACACTTRCAGCTK
BdM1263pool12     CATTAGCAATTAAGTGATTTTTCACATNTTNATCAGTACATTCAGCGGNTAAATNTCCAACATAAWACCATTTTCTTACACTTNCAGCTG
//                               -      -                                          -            -   -*     *|227729|
BdM1249pool29     TAAAGTATCATATCTTCTGTAGTTGTATTATCATAGAGTTAAATTTTACTTTAAACAAGCTGAAACGGCAAAATTATAATTTTTTGGGGG
BdM1252pool29     WAAAGTATCATATCTTCTGTAGTTGTATTATCATAGAGTTAAATTTTACTTTAAACAAGCTGAAACGGCAAAATTATAATTTTTTGGGGG
BdM1256pool12     WAAAGTATCATATCTTCTGTAGTTGTATTATCATAGAGTTAAATTTTACTTTAAACAAGCTGAAACGGCAAAATTATAATTTTTTGGGGG
BdM1257pool12     TAAAGTATCATATCTTSTGTAGTTGTATTATCATAGAGTTAAATTTTACTTTAAACAAGCTGAAACGGCAAAATTATAATWTTTTGGGGG
BdM1258pool12     TAAAGTATCATATCTTGTGTAGTTGTATTATCATAGAGTTAAATTTTACTTTAAACAAGCTGAAACGGCAAAATTATAATTTTTTGGGGG
BdM1259pool12     WAAAGTATCATATCTTSTGTAGTTGTATTATCATAGAGTTAAATTTTACTTTAAACAAGCTGAAACGGCAAAATTATAATTTTTTGGGGG
BdM1260pool12     TAAAGTATCATATCTTSTGTAGTTGTATTATCATAGAGTTAAATTTTACTTTAAACAAGCTGAAACGGCAAAATTATAATTTTTTGGGGG
BdM1262pool12     TAAAGTATCATATCTTSTGTAGTTGTATTATCATAGAGTTAAATTTTACTTTAAACAAGCTGAAACGGCAAAATTATAATTTTTTGGGGG
BdM1263pool12     TAAAGTATCATATCTTCTGTAGTTGTATTATCATAGAGTTAAATTTTACTTTAAACAAGCTGAAACGGCAAAATTATAATTTTTTGGGGG
BdM1264pool12     TAAAGTATCATATCTTNTGTAGTTGTATTATCATAGAGTTAAATTTTACTTTAAACAAGCTGAAACGGCAAAATTATAATTTTTTGGGGG
BdM1266pool29     TAAAGTATCATATCTTCTGTAGTTGTATTATCATAGAGTTAAATTTTACTTTAAACAAGCTGAAACGGCAAAATTATAATATTTTGGGGG
BdM1275pool12     WAAAGTATCATATCTTCTGTAGTTGTATTATCAWAGAGTTAAATTTTACTTTAAACAAGCTGAAACGGCAAAATTATAATTTTTTGGGGG
//                *               *                -                                              *         |227733|
BdM1249pool29     CAATAAGTGAAAAACCCCTAAACTATTTTAATAATCAAGTAGTCCTGAAATCAGTAAACTATTCGCCATCAAAACCAGTAAATGTCGAAG
BdM1251pool12     CAATAAGTGAAAAACCCCTAAAGTATTTTAATATTCAAGTAGTCCTGAAATCAGTAAACTATTSGCCATCAAAACCAGTAAATGTCGAAG
BdM1252pool29     CAATAAGTGAAAAACCCCTAAANTATTTTAATANTCAAGTAGTCCTGAAATCAGTAAACTATTCGCCATCAAAACCAGTAAATGTCGAAG
BdM1257pool12     CAATAAGTGAAAAACCCCTAAACTATTTTAATAATCAAGTAGTCCTGAAATCAGTAAACTATTCGCCATCAAAACCAGTAAATGTCGAAG
BdM1258pool12     CAATAAGTGAAAAACCCCTAAACTATTTTAATAATCAAGTAGTCCTGAAATCAGTAAACTATTCGCCATCAAAACCAGTAAATGTCGAAG
BdM1262pool12     CAATAAGTGAAAAACCCCTAAACTATTTTAATAATCAAGTAGTCCTGAAATCAGTAAACTATTCGCCATCAAAACCAGTAAATGTCGAAG
BdM1263pool12     CAATAAGTGAAAAACCCCTAAAGTATTTTAATATTCAAGTAGTCCTGAAATCAGTAAACTATTCGCCATCAAAACCAGTAAATGTCGAAG
BdM1264pool12     CAATAAGTGAAAAACCCCTAAACTATTTTAATAATCAAGTAGTCCTGAAATCAGTAAACTATTCGCCATCAAAACCAGTAAATGTCGAAG
BdM1275pool12     CAATAAGTGAAAAACCCCTAAAGTATTTTAATATTCAAGTAGTCCTGAAATCAGTAAACTATTCGCCATCAAAACCAGTAAATGTCGAAG
//                                      *          *                             -                          |227734|
BdM1249pool29     TATTTGAAATGTGACCATAGCTAATGTGATATTGGCTATTAAAATGCCATATTAATTAAAGGAATGCTAAAAGTGACTCTGCCTCTGGTA
BdM1259pool12     TATTTGAAATGTGACCATAGCTAATGTGATATTGGCTATTAAAATGCCATATTAATTAAAGGAATGCTAAAAGTGACTCTGCCTCTGGTA
BdM1262pool12     TATTTGAAATGTGACCATAGCTAATGTGATATTGGCTATTAAAATGCCATATTAATTAAAGGAATGCTAAAAGTGACTCTGCCTCTGGTA
BdM1267pool12     TATTTGAAATGTGACCATAGCTAATGTGATATTGGCTATTAAAATGCCATATTAATTAAAGGAATGCTAAAAGTGACTCTGCCTCTGGTA
//                                                                                                          |227735|
BdM1249pool29     CAATACTAAAATTATGTTCTTTTTAGAGCTATTTTTAACAGCTTGCCTTATCTTTTTAGCTTATTAGTCTATTAAATCCTGACAAAAACA
BdM1250pool29     CAATACTAAAATTATGTTCTTTTTAGAGCTATTTTTAACAGCTTGCCTTATCTTTTTAGCTTATTAGTCTATTAAATCCTGACAAAAACA
BdM1257pool12     CAATACTAAAATTATGTTCTTTTTAGAGCTATTTTTAACAGCTTGCCTTATCTTTTTAGCTNATTAGTCTANTAAATCCTGACAAAAACA
BdM1258pool12     CAATACTAAAATTATGTTCTTTTTAGAGCTATTTTTAACAGCTTGMCTTATCTTTTTAGCTTATTAGTCTATTAAATCCTGACAAAAACA
BdM1259pool12     CAATACTAAAATTATGTTCTTTTTAGAGCTATTTTTAACAGCTTGCCTTATCTTTTTAGCTWATTAGTCTAYTAAATCCTGACAAAAACA
BdM1260pool12     CAATACTAAAATTATGTTCTTTTTAGAGCTATTTTTAACAGCTTGCCTTATCTTTTTAGCTWATTAGTCTAYTAAATCCTGACAAAAACA
BdM1262pool12     CAATACTAAAATTATGTTCTTTTTAGAGCTATTTTTAACAGCTTGCCTTATCTTTTTAGCTTATTAGTCTATTAAATCCTGACAAAAACA
BdM1263pool12     CAATACTAAAATTATGTTCTTTTTAGAGCTATTTTTAACAGCTTGCCTTATCTTTTTAGCTTATTAGTCTATTAAATCCTGACAAAAACA
BdM1275pool12     CAATACTAAAATTATGTTCTTTTTAGAGCTATTTTTAACAGCTTGCCTTATCTTTTTAGCTTATTAGTCTATTAAATCCTGACAAAAACA
//                                                             -               *         *                  |227738|
BdM1249pool29     CACTATGCAGACTCAGAAAACAAAACACATGCCTTTGTCCTCAAAGGGCTCAACACAAGTGATATAGACATCACAGGCATAAAAGATGAA
BdM1250pool29     CACTATGCAGACTCAGAAAACAAAACACATGCCTTTGTCCTCAAAGGGCTCAACACAAGTGATATAGACATCACAGGCATAAAAGATGAA
BdM1252pool29     CACTATGCAGACTCAGAAAACAAAACACATGCCTTTGTCCTCAAAGGGCTCAACACAAGTGATATAGACATCACAGGCATAAAAGATGAA
BdM1255pool29     CACTATGCAGACTCAGAAAACAAAACACATGCCTTTGTCCTCAAAGGGCTCAACACAAGTGATATAGACATCACAGGCATAAAAGATGAA
//                                                                                                          |227741|
BdM1249pool29     TCGTGGATTTCTATTAATTTGCGAATTATAAATATTTGATCTTTGGTTCCTCTGCCTTTTACGAAGCCACTTTGTTCTGAAGATCTCTGA
BdM1250pool29     TCGTGGATTTCTATTAATTTGCGAATTATAAATATTTGATCTTTGGTTCCTCTGCCTTTTACGAAGCCACTTTGTTCTGAAGATCTCTGA
BdM1252pool29     TCGTGGATTTCTATTAATTTGCGAATTATAAATATTTGATCTTTGGTTCCTCTGCCTTTTACGAAGCCACTTTGTTCTGAAGATCTCTGA
BdM1257pool12     TCGTGGATTTCTATTAATTTGCGAATTATAAATATTTGATCTTTGGTTCCTCTGCCTTTTACGAAGCCACTTTGTTCTGAAGATCTCTGA
BdM1258pool12     TCGTGGATTTCTATTAATTTGCGAATTATAAATATTTGATCTTTGGTTCCTCTGCCTTTTACGAAGCCACTTTGTTCTGAAGATCTCTGA
BdM1259pool12     TCGTGGATTTCTATTAATTTGCGAATTATAAATATTTGATCTTTGGTTCCTCTGCCTTTTACGAAGCCACTTTGTTCTGAAGATCTCTGA
BdM1260pool12     TCGTGGATTTCTATTAATTTGCGAATTATAAATATTTGATCTTTGGTTCCTCTGCCTTTTACGAAGCCACTTTGTTCTGAAGATCTCTGA
BdM1261pool12     TCGTGGATTTCTATTAATTTGCGAATTATAAATATTTGATCTTTGGTTCCTCTGCCTTTTACGAAGCCACTTTGTTCTGAAGATCTCTGA
BdM1262pool12     TCGTGGATTTCTATTAATTTGCGAATTATAAATATTTGATCTTTGGTTCCTCTGCCTTTTACGAAGCCACTTTGTTCTGAAGATCTCTGA
BdM1263pool12     TCGTGGATTTCTATTAATTTGCGAATTATAAATATTTGATCTTTGGTTCCTCTGCCTTTTACGAAGCCACTTTGTTCTGAAGATCTCTGA
BdM1264pool12     TCGTGGATTTCTATTAATTTGCGAATTATAAATATTTGATCTTTGGTTCCTCTGCCTTTTACGAAGCNACTTTGTTCTGAAGATCTCTG-
BdM1275pool12     TCGTGGATTTCTATTAATTTGCGAATTATAAATATTTGATCTTTGGTTCCTCTGCCTTTTACGAAGCCACTTTGTTCTGAAGATCTCTGA
//                                                                                                          |227742|
BdM1249pool29     AGTGTGCTGTGGATGAACTGTTTTCAATGAAGAGCAAGTTGGTTGCTCTTCATTGGAAACAGTCCATCCACAGCACACTGTTAGGTGGAC
BdM1257pool12     AGTGTGCTGTGGATGAACTGTTTTCAATGAAGATCAAGTTGGTTGCTCTTCATTGGAAACAGTCCATCCACAGCACACTGTTAGGTGGAC
BdM1258pool12     AGTGTGCTGTGGATGAACTGTTTTCAATGAAGAGCAAGTTGGTTGCTCTTCATTGGAAACAGTCCATCCACAGCACACTGTTAGGTGGAC
BdM1259pool12     AGTGTGCTGTGGATGAACTGTTTTCAATGAAGAKCAAGTTGGTTGCTCTTCATTGGAAACAGTCCATCCACAGCACACTGTTAGGTGGAC
BdM1260pool12     AGTGTGCTGTGGATGAACTGTTTTCAATGAAGAKCAAGTTGGTTGCTCTTCATTGGAAACAGTCCATCCACAGCACACTGTTAGGTGGAC
BdM1275pool12     AGTGTGCTGTGGATGAACTGTTTTCAATGAAGATCAAGTTGGTTGCTCTTCATTGGAAACAGTCCATCCACAGCACACTGTTAGGTGGAC
//                                                 *                                                        |227744|
BdM1249pool29     AAGTGGCTTTGGTGATTTTGGTAATGTTAGCCGGTCTTTAAATAAACATGAATCCTCAAGTGAATCATTATTATCGACCGCGGAGATTGC
BdM1250pool29     AAGTGGCTTTGGTGATTTTGGTAATGTTAGCCGGTCTTTAAATAAACATGAATCCTCAAGTGAATCATTATTATCGACCGCGGAGATTGC
BdM1252pool29     AAGTGGCTTTGGTGATTTTGGTAATGTTAGCCGGTCTTTAAATAAACATGAATCCTCAAGTGAATCATTATTATCGACCGCGGAGATTGC
BdM1255pool29     AAGTGGCTTTGGTGATTTTGGTAATGTTAGCCGGTCTTTAAATAAACATGAATCCTCAAGTGAATNATTATTATCGACCGCGGAGATTGC
BdM1266pool29     AAGTGGCTTTGGTGATTTTGGTAATGTTAGCCGGTCTTTAAATAAACATGAATCCTCAAGTGAATCATTATTATCGACCGCGGAGATTGC
BdM1272pool29     AAGTGGCTTTGGTGATTTTGGTAATGTTAGCNGGTCTTTAAATAAACATGAATCCTCAAGTGAANCATTATTATCGACCGNGGAGATTGC
//                                                                                                          |227747|
BdM1249pool29     CGTATGATNGATCACTTTCCGTAACGCATACCTGTTAGTTTGCTTCTGTTTAAGTTTATTTTAACGCACGATCCAAACAGGCAAAGTTAA
BdM1250pool29     CGTATGATGGATCACTTTCCGTAACGCATACCTGTTAGTTTGCTTCTGTTTAAGTTTATTTTAACGCAMGATCCAAACAGGCAAAGTTAA
BdM1251pool12     CGTATGATGGATCACTTTCCGTAACGCATACCTGTTAGTTTGCTTCTGTTTAAGTTTATTTTAACGCACGATCCAAACAGGCAAAGTTAA
BdM1255pool29     CGTATGATGGATCACTTTCCGTAACGCATACCTGTTAGTTTGCTTCTGTTTAAGTTTATTTTAACGCACGATCCAAACAGGCAAAGTTAA
BdM1258pool12     CGTATGATGGATCACTTTCCGTAACGCATACCTGTTAGTTTGCTTCTGTTTAAGTTTATTTTAACGCACGATCCAAACAGGCAAAGTTAA
BdM1259pool12     CGTATGAYGGATCACTTTCCGTAACGCATACCTGTTAGTTTGCTTCTGTTWAAGTTTATTTTAACGCACGATCCAAACAGGCAAAGTYAA
BdM1260pool12     CGTATGATGGATCACTTTCCGTAACGCATACCTGTTAGTTTGCTTCTGTTTAAGTTTATTTTAACGCACGATCCAAACAGGCAAAGTTAA
BdM1262pool12     CGTATGAYGGATCACTTTCCGTAACGCATACCTGTTAGTTTGCTTCTGTTWAAGTTTATTTTAACGCACGATCCAAACAGGCAAAGTYAA
BdM1263pool12     CGTATGATGGATCACTTTCCGTAACGCATACCTGTTAGTTTGCTTCTGTTTAAGTTTATTTTAACGCACGATCCAAACAGGCAAAGTTAA
BdM1266pool29     CGTATGATGGATCACTTTCCGTAACGCATACCTGTTAGTTTGCTTCTGTTTAAGTTTATTTTAACGCACGATCCAAACAGGCAAAGTTAA
BdM1275pool12     CGTATGATGGATCACTTTCCRTAACGCATACCTGTTAGTTTGCTTCTGTTYAAGTTTATTTTAACGCACGATCCAAACAGGCAAAGTTAA
//                       *            -                             *                 -                  *  |227748|
BdM1249pool29     TTTYTTGGATCAAAGATTTTTCCAGCCTCCAAAACTTTTCCAAGRACTARGAAAATGTTATAACCTGTATACAYAAACAAAATCYCTT
BdM1251pool12     TTTNTTGGATCAAAGATTTTTCCAGCCTYCAAAAYTTTTYCAAGAACTAARAAAATRWTATAACCTGTATACANAAACAAAATCCCTT
BdM1253pool12     TTTCTTRGATCAAAGATTTTTCCAGCCTYCAAAAYTTTTYCAAGAACTAARAAAATRWTATAACCTGTATRCATAAACAAAATCCCTT
BdM1261pool12     TTTCTTGNATCAAAGATTTTTCCAGCCTTCAAAATTTTTTCAAGAACTAAAAAAATAATATAACCTGTATACATAAACAAAATCCCTT
//                   -  -                     *     *    *    -    -*     **            -  -          -   |227749|
BdM1249pool29     TGGTGGTAGTTCTCTCTTGTTCTTTCTTATAGTTCCGACGATAGTCAATTTTTCTTTTNGTAAGTCCTGGGCCAANTCAATAGAAGTAA
BdM1250pool29     TGGTGGTAGTTCTCTCTTGTYCTTTCTTATAGTTCCGACGATAGTCAAYTTTTCTTTTNGTAAGTCCTGGGCCAANTCAATAGNAGTAA
BdM1252pool29     TGGTGGTAGTTCTCTCTTGTNCTTTCTTATAGTTCCGACGATAGTCAANTTTTCTTTTAGTAAGTCCTGGGCCAACTCAATAGAAGTAA
BdM1262pool12     TGGTGGTAGTTCTCTCTTGTYCTTTCTTATAGTTCCGACGATAGTCAAYTTTTCTTTNNGTAAGTCCTGNGCCAACTCAATAGAAGTAA
//                                    *                           *                                        |227750|
BdM1249pool29     TTAAATGTGTGGCTAATATGCTTATACTTCCTTATTTCAAATATAAGGCGTAAGCAACAATTTAGAAGGCTTGGGGTCCAACAAATATTG
BdM1250pool29     TTAAATGTGTGGCTAATATGCTTATACTTCCTTATTTCAAATATAAGGCGTAAGCAACAATTTAGAAGGCTTGGGGTCCAACAAATATTG
BdM1256pool12     TTAAATGTGTGGCTAATATGCTTATACTTCCTTATTTCAAATATAAGGCGTAAGCAACAATTTAGAAGGCTTGGGGTCCAACAAATATTG
BdM1258pool12     TTAAATGTGTGGCTAATATGCTTATACTTCCTTATTTCAAATATAAGGCGTAAGCAACAATTTAGAAGGCTTGGGGTCCAACAAATATTG
BdM1260pool12     TTAAATGTGTGGCTAATATGCTTATACTTCCTTATTTCAAATATAAGGCGTAAGCAACAATTTAGAAGGCTTGGGGTCCAACAAATATTG
BdM1262pool12     TTAAATGTGTGGCTAATATGCTTATACTTCCTTATTTCAAATATAAGGCGTAAGCAACAATTTAGAAGGCTTGGGGTCCAACAAATATTG
BdM1263pool12     TTAAATGTGTGGCTAATATGCTTATACTTCCTTATTTCAAATATAAGGCGTAAGCAACAATTTAGAAGGCTTGGGGTCCAACAAATATTG
BdM1266pool29     TTAAATGTGTGGCTAATATGCTTATACTTCCTTATTTCAAATATAAGGCGTAAGCAACAATTTAGAAGGCTTGGGGTCCAACAAATATTG
BdM1275pool12     TTAAATGTGTGGCTAATATGCTTATACTTCCTTATTTCAAATATAAGGCGTAAGCAACAATTTAGAAGGCTTGGGGTCCAACAAATATTG
//                                                                                                          |227751|
BdM1249pool29     ATTAATTAAACAAACCCGATAGTCGTCAGTGGGTCTGTAAAAATCAAAGAATTTCTTGATAACMCATTGAACTCGATCCTTCATATT
BdM1259pool12     ATTAATTAAACAAACCCGATAGTCGTCAGTGGGCCTGTAAAAATCAAAGAATTTCTTGATAACCCATTGAACTCAATCCTTCATATT
BdM1260pool12     ATTAATTAAACAAACCCGATAGTCGTCAGTGGGCCTGTAAAAATCAAAGAATTTCTTGATAACCCATTGAACTCAATCCTTCATATT
BdM1275pool12     ATTAATTAAACAAACCCGATAGTCGTCAGTGTGCCTGTAAAAATCAAAGAATTTCTTGATAACCCATTGAACTCAATCCTTCATATT
//                                               - -                             -          -            |227752|
BdM1249pool29     ATCCGAAATTCGATGTACCCTATTATTATACTAAGCATATATGTCAACAGTAAGCACCCACGCCTTTTAAACGGTAACTCACGTATTGCA
BdM1251pool12     ATCCGAAATTCGATGTACCCTATTATTATACTAAGCATATATGTCAACAGTAAGCACCCACGCCTTTTAAACGGTAACTCACGTATTGMA
BdM1256pool12     ATCCGAAATTCGATGTACCCTATTATTATACTAAGCATATATGTCAACAGTAAGCACCCACGCCTTTTAAACGGTAACTCACGTATTGCA
BdM1257pool12     ATCCKAAATTCGATGTACCCTATTATTATACTWAGCATATATGTCAACAGTAAGCACCCACGCCTTTTAAAMGGTAACTCACGTATTGCA
BdM1258pool12     ATCCGAAATTCGATGTACCCTATTATTATACTAAGCATATATGTCAACAGTAAGCACCCACGCCTTTTAAAMGGTAACTCACGTATTGCA
BdM1259pool12     ATCCGAAATTCGATGTAYCCTATTATTATACTAAGCATATATGTCAACAGTAAGCACCCACGCCTTTTAAACGGTAACTCACGTATTGCA
BdM1260pool12     ATCCGAAATTCGATGTACCCTATTATTATACTAAGCATATATGTCAACAGTAAGCACYCACGCCTTTTAAACGGTAACTCACGTATTGCA
BdM1262pool12     ATCCGAAATTCGATGTACCCTATTATTATACTAAGCATATATGTCAACAGTAAGCACCCACGCCTTTTAAACGGTAACTCACGTATTGCA
BdM1263pool12     ATCCGAAATTCGATGTACCCTATTATTATACTAAGCATATATGTCAACAGTAAGCACCCACGCCTTTTAAACGGTAACTCACGTATTGCA
BdM1264pool12     ATCCGAAATTCGATGTACCCTATTATTATACTAAGCATATATGTCAACAGTAAGCACCCACGCCTTTTAAACGGTAACTCACGTATTGCA
BdM1275pool12     ATCCGAAATTCGATGTACCCTATTATTATACTAAGCATATATGTCAACAGTAAGCACCCACGCCTTTTAAACGGTAACTCACGTATTGCA
//                    -            -              -                        -             *                - |227753|
BdM1249pool29     GTATATTAAATCTGCTTATAACCTACTAAATCGTTTTTAATTTTTATTACTACCTAATTTCCTAACAGCGTACAAATGAATAAATTAATT
BdM1253pool12     GTATATTAAATCTGCTTATAACCTACTAAATCGTTTTTAATTTTTATTACTACCTAATTTCCTAACAGCGTACAAATGAATAAATTAATT
BdM1256pool29     GTATATTGAATCTGCTTATAACCTACTAAATCGTTTTTAATTTTTATTACTACCTAATTTCCTAACAGCGTACAAATGAATAAATTAATT
BdM1258pool12     RTATATTRAATCTGCTTATAACCTACTAAATCGTTTTTAATTTTTATTACTACCTAATTTCCTAACAGCGTACAAATGAATAAATTAATT
BdM1259pool12     GTATATTRAATCTGCTTATAACCTACTAAATCGTTTTTAATTTTTATTACTACCTAATTTCCTAACAGCGTACAAATGAATAAATTAATT
BdM1260pool12     GTATATTNAATCTGCTTATAACCTACTAAATCGTTTTTAATTTTTATTACTACCTAATTTCCTAACAGCGTACAAATGAATAAATTAATT
BdM1262pool12     GTATATTRAATCTGCTTATAACCTACTAAATCGTTTTTAATTTTTATTACTACCTAATTTCCTAACAGCGTACAAATGAATAAATTAATT
BdM1263pool12     GTATATTRAATCTGCTTATAACCTACTAAATCGTTTTTAATTTTTATTACTACCTAATTTCCTAACAGCGTACAAATGAATAAATTAATT
BdM1264pool12     GTATATTRAATCTGCTTATAACCTACTAAATCGTTTTTAATTTTTATTACTACCTAATTTCCTAACAGCGTACAAATGAATAAATTAATT
BdM1275pool12     GTATATTRAATCTGCTTATAACCTACTAAATCGTTTTTAATTTTTATTACTACCTAATTTCCTAACAGCGTACAAATGAATAAATTAATT
//                -      *                                                                                  |227754|
BdM1249pool29     CGCATCAATTATGTTTTAAATAGAATTAGTTTCATTTCTAATGAGGGCATTACAATTCTCAAAAATAARTTAGTATTTTTCGCTACCCTT
BdM1251pool12     CGCATCAATTATGTTTTAAATAGAATTAGTTTCATTTCTAATGAGGGCATTACAATTCTCAAAAATAAGTTAGTATTTTTCGCTACCCTT
BdM1258pool12     CGCATCAATTATGTTTTAAATAGAATTAGTTTCATTTCTAATGAGGGCATTACAATTCTCAAAAATAAGTTAGTATTTTTCGCTACCCTT
BdM1263pool12     CGCATCAATTATGTTTTAAATAGAATTAGTTTCATTTCTAATGAGGGCATTACAATTCTTAAAAATAAGTTAGTATTTTTCGCTACCCTT
//                                                                           -        -                     |227755|
BdM1249pool29     CATGAGTCATACAGTGATCAGAATTTTCCCGAACGCATGGCGGATTGAGAGAATTACAGCCGACTACCAGCAAATAGGTCCSWAMYKTYGCAG
BdM1252pool29     CATGAGTCATACAGTGATCAGAATTTTCCCGAACGCATGGCGGATTGAGAGAATTACAGCCGACTACCAGCAAAT---TCCGTACCGTCGCAG
BdM1255pool29     CATGAGTCATACAGTGATCAGAATTTTCCCGAACGCATGGCGGATTGAGAGAATTACAGCCGACTACCAGCAAAT---TCCGTACCGTCGCAG
BdM1263pool12     CATGAGTCATACAGTGATCAGAATTTTCCCGAACGCATGGCGGATTGAGAGAATTACAGCCGACTACCAGCAAAT---TCCGTACCGTCGCAG
BdM1266pool29     CATGAGTCATACAGTGATCAGAATTTTCCCGAACGCATGGCGGATTGAGAGAATTACAGCCGACTACCAGCAAAT---TCCGTACCGTCGCAG
BdM1275pool12     CATGAGTCATACAGTGATCAGAATTTTCCCGAACGCATGGCGGATTGAGAGAATTACAGCCGACTACCAGCAAAT---TCCGTACCGTCGCAG
//                                                                                                 -- --- -    |227759|
BdM1249pool29     ACCATCTGTACAAACTCGACCGCCAATGCAACAACAAATCTCTGTACAAGATGAATCGTCTACATTCTTCGGGAAAACTTCTACATA
BdM1250pool29     NCCATCTGTACAAACTCGACCGCCANTGCAACAACAAATCTCTGTACAAGATGAATCGTCTACATTCTTCGGGAAAACTTCTACATA
BdM1251pool12     RCCATCTGTACAAACTCGACCGCCARTGCAACAACAAATCTCTGTACAAGATGAATCGTCTACATTCTTCGGGAAAACTTCTACATA
BdM1252pool29     ACCATCTGTACAAACTCGACCGCCAATGCAACAACAAATCTCTGTACAAGATGAATCGTCTACATTCTTCGGGAAAACTTCTACATA
BdM1255pool29     GCCATCTGTACAAACTCGACCGCCAGTGCAACAACAAATCTCTGTACAAGATGAATCGTCTACATTCTTCGGGAAAACTTCTACATA
BdM1256pool12     ACCATCTGTACAAACTCGACCGCCAATGCAACAACAAATCTCTGTACAAGATGAATCGTCTACATTCTTYGGGAAAACTTCTACATA
BdM1257pool12     ACCATCTGTACAAACTCGACCGCCAATGCAACAACAAATCTCTGTACAAGATGAATCGTCTACATTCTTCGGGAAAACTTSTACATA
BdM1258pool12     RCCATCTGTACAAACTCGACCGCCARTGCAACARCAAATCTCTGTACAAGATGAATCGTCTACATTCTTCGGGAAAACTTCTACATA
BdM1259pool12     ACCATCTGTACAAACTCGACCGCCAATGCAACAACAAATCTCTGTACAAGATGAATCGTCTACATTCTTCGGGAAAACTTCTACATA
BdM1260pool12     ACCATCTGTACAAACTCGACCGCCAATGCAACAACAAATCTCTGTACAAGATGAATCGTCTACATTCTTCGGGAAAACTTCTACATA
BdM1261pool12     RCCATCTGTACAAACTCGACCGCCARTGCAACAACAAATCTCTGTACAAGATGAATCGTCTACATTCTTCGGGAAAACTTCTACATA
BdM1262pool12     ACCATCTGTACAAACTCGACCGCCAATGCAACAACAAATCTCTGTACAAGATGAATCGTCTACATTCTTCGGGAAAACTTSTACATA
BdM1263pool12     ACCATCTGTACAAACTCGACCGCCAATGCAACAACAAATCTCTGTACAAGATGAATCGTCTACATTCTTCGGGAAAACTTCTACATA
BdM1264pool12     RCCATCTGTACAAACTCGACCGCCARTGCAACAACAAATCTCTGTACAAGATGAATCGTCTACATTCTTCGGGAAAACTTCTACATA
BdM1266pool12     RCCATCTGTACAAACTCGACCGCCARTGCAACAACAAATCTCTGTACAAGATGAATCGTCTACATTCTTCGGGAAAACTTCTACATA
BdM1266pool29     RCCATCTGTACAAACTCGACCGCCARTGCAACAACAAATCTCTGTACAAGATGAATCGTCTACATTCTTCGGGAAAACTTCTACATA
BdM1267pool12     ACCATCTGTACAAACTCGACCGCCAATGCAACAACAAATCTCTGTACAAGATGAATCGTCTACATTCTTCGGGAAAACTTCTACATA
BdM1272pool12     ACCATCTGTACAAACTCGACCGCCAATGCAACAACAAATCTCTGTACAAGATGAATCGTCTACATTCTTCGGGAAAACTTCTACATA
BdM1273pool12     RCCATCTGTACAAACTCGACCGCCARTGCAACAACAAATCTCTGTACAAGATGAATCGTCTACATTCTTCGGGAAAACTTCTACATA
BdM1275pool12     ACCATCTGTACAAACTCGACCGCCAATGCAACAACAAATCTCTGTACAAGATGAATCGTCTACATTCTTCGGGAAAACTTCTACATA
//                *                        *       -                                   -          *      |227761|
BdM1249pool29     AAAAGAGTTTTTTATTGCTAATAAATTTGTAGTTTTTCTTTTAACCTTTTCTTTATCTCCAGAAAACTACAAAACAGAACTGAATATAAT
BdM1250pool29     AAAAGAGTTTTTTATTGCTAATAAATTTGTAGTTTTTCTTTTAACCTTTTCTTTATCTCCAGAAAACTACAAAACAGAACTGAATATAAT
BdM1252pool29     AAAAGAGTTTTTTATTGCTAATAAATTTGTAGTTTTTCTTTTAACCTTTTCTTTATCTCCAGAAAACTACAAAACAGAACTGAATATAAT
BdM1262pool12     AAAAGAGTTTTTTATTGCTAATAAATTTGTAGTTTTTCTTTTAACCTTTTCTTTATCTCCAGAAAACTACAAAACAGAACTGAATATAAT
//                                                                                                          |227762|
BdM1249pool29     ATCCTAAAAAGCCCAATACTTTTGTTTTCTATACTTATGCGCTATAGTTAATTGTTTTTAAGATTAGGATATATACTTTTTTCCAGT
BdM1250pool29     ATCCTAAAAAGCCCAATACTTTTGTTTTCTATACTTATGCGCTATAATTAATTGTTTTTAAGATTAGGATATATACTTTTTTCCAGT
BdM1258pool12     ATCCTAAAAAGCCCAATACTTTTGTTTTCTATACTTATGCGCTATAATTAATTGTTTTTAAGATTAGGATATATACTTTTTTCCAGT
BdM1264pool12     ATCCTAAAAAGCCCAATAATTTTGTTTTCTATACTTATGCGCTATAATTAATTGTTTTTAAGATTAGGATATATACTTTTTTCCAGT
BdM1275pool12     ATCCTAAAAAGCCCAATACTTTTGTTTTCTATACTTATGCGCTATAATTAATTGTTTTTAAGATTAGGATATATACTTTTTTCCAGT
//                                  -                           -                                        |227766|
BdM1249pool29     TTTAGCAATACGCTTAGGAAGGGAAGTGCACTGTCGTTTTCTTTGTCCATGGTCAAATTTATGGGTGGTCTAAAACTATTTAAATGGGTC
BdM1250pool29     TTTAGCAATACGCTTAGGAAGGGAAGTGCACTGTCGTTTTCTTTGTCCATGGTCAAATTTATGGGTGGTCTAAAACTATTTAAATGGGTC
BdM1262pool12     TTTAGCAATACGCTTAGGAASGGAAGTGCACTGYCGTTTTCTTTSTCCATGGTSAAWTTTMTGGGTGGTCTAAAACTATTTAAATGGGTC
BdM1275pool12     TTTAGCAATACGCTTAGGAACGGAAGTGCACTGTCGTTTTCTTTCTCCATGGTGAATTTTCTGGGTGGTCTAAAACTATTTAAATGGGTC
//                                    *            -          *        *  *   *                             |227767|
BdM1249pool29     TATGAGTTCACAGTTGCTTTCTTTTATGGCTGAGACAACTGTCTCCAGTTTTACAGCAATTTGTTCAGTCTGCCTTTCCATATATTCCTT
BdM1250pool29     TATGAGTTCACAGTTGCTTTCTTTTATGGCTGAGACAACTGTCTCCAGTTTTACAGCAATTTGTTCAGTCTGCNTTTCCATATATTCCTT
BdM1255pool29     TATGAGTTCACAGTTGCTTTCTTTTATGGCTGAGACAACTGTCTCCAGTTTTACAGCAATTTGTTCAGTCTGCCTTTCCATATATTCCTT
BdM1258pool12     TATGAGTTCACAGTTGCTTTCTTTTATGGCTGAGACAACTGTCTCCAGTTTTACAGCAATTTGTTCAGTCTGCCTTTCCATATATTCCTT
BdM1260pool12     TATGAGTTCACAGTTGCTTTCTTTTATGGCTGAGACAACTGTCTCCAGTTTTACAGCAATTTGTTCAGTCTGCCTTTCCATATATTCCTT
//                                                                                                          |227772|
BdM1249pool29     TTGGTCGCGCAGGCATCTTCTACATTTATCATTGGTGACATTCGGATCTTTTAGAATATATTTTAAGTAGTTTCGAGTGGGTACTACTTG
BdM1250pool29     TTGGTCGCGCAGGCATCTTCTACATTTATCATTGGTGACATTCGGATCTTTTAGAATATATTTTAAGTTGTTTCGAGTGGGTACTACTTG
BdM1255pool29     TTGGTCGCGCAGGCATCTTCTACATTTATCATTGGTGACATTCGGATCTTTTAGAATATATTTTAAGTTGTTTCGAGTGGGTACTACTTG
BdM1262pool12     TTGGTCGCGCAGGCATCTTCTACATTTATCATTGGTGACATTCGGATCTTTTAGAATATATTTTAAGTAGTTTCGAGTGGGTACTACTTG
//                                                                                    *                     |227773|
BdM1249pool29     GATTTTTCTGAGATATATAAGGTGTGGAAAAAGGTTATGCAAAATTTGTCATTTTTTATCTCTTTTTCATCGAATAATGATTTCCAAACC
BdM1250pool29     GATTTTTCTGAGATATATAAGGTGTGGAAAAAGGTTATGCAAAATTTGTCATTTTTTATCTCTTTTTCATCGAATAATGATTTCCAAACC
BdM1252pool29     GATTTCTTTGTGATATACCGGGTGTGGAAAAAAGTTATGCAAAATTTGTCAGTTTTTATGTCTTTTTCATCGAATAATGATTACCAAACC
BdM1257pool12     GATTTTTCTGAGATATATAAGGTGTGGAAAAAGGTTATGCAAAATTTGTCATTTTTTATCTCTTTTTCATCGAATAATGATTTCCAAACC
BdM1266pool29     GATTTCTTTGTGATATACCGGGTGTGGAAAAAAGTTATGCAAAATTTGTCAGTTTTTATGTCTTTTTCATCGAATAATGATTACCAAACC
BdM1275pool12     GATTTTTCTGAGATATATAAGGTGTGGAAAAAGGTTATGCAAAATTTGTCATTTTTTATCTCTTTTTCATCGAATAATGATTTCCAAACC
//                     * *  *      ***            *                  *       *                      *       |227775|
BdM1249pool29     CTTGTACTATATGGTCGACACATTTTTAGAATTGGTTCCTCAAATCTTTTTAACCCAGATGCGCCAACAACAATGTTGCGTGGCTACTGA
BdM1250pool29     CTTGTACTATATGGTCGACACATTTTTAGAATTGGTTCCTCAAATCTTTTTAACCCAGATGCGCCAACAACAATGTTGCGTGGCTACTGA
BdM1252pool29     MTTGTACTATATGGTCGACACATTTTTAGAATTGGTTCCTCAAATCTTTTTAACCCAGATGCGCCAACAACAATGTTGCGTGGCTACTGA
BdM1255pool29     CTTGTACTATATGGTCGACACATTTTTAGAATTGGTTCCTCAAATCTTTTTAACCCAGATGCGCCAACAACAANNTTGCGTGGCTACTGA
BdM1258pool12     CTTGTACTATATGGTCGACACATTTTTAGAATTGGTTCCTCAAATCTTTTTAACCCAGATGCGCCAACAACAATGTTGCGTGGCTACTGA
BdM1259pool12     CTTGTACTATATGGTCGACACATTTTTAGAATTGGTTCCTCAAATCTTTTTAACCCAGATGCGCCAACAACAATGTTGCGTGGCTACTGA
BdM1260pool12     CTTGTACTATATGGTCGACACATTTTTAGAATTGGTTCCTCAAATCTTTTTAACCCAGATGCGCCAACAACAATGTTGCGTGGCTACTGA
BdM1262pool12     MTTGTACTATATGGTCGACACATTTTTAGAATTGGTTCCTCAAATCTTTTTAACCCAGATGCGCCAACAACAATGTTGCGTGGCTACTGA
BdM1263pool12     CTTGTACTATATGGTCGACACATTTTTAGAATTGGTTCCTCAAATCTTTTTAACCCAGATGCGCCAACAACAATGTTGCGTGGCTACTGA
BdM1264pool12     CTTGTACTATATGGTCGACACATTTTTAGAATTGGTTCCTCAAATCTTTTTAACCCAGATGCGCCAACAACAATGTTGCGTGGCTACTGA
BdM1275pool12     CTTGTACTATATGGTCGACACATTTTTAGAATTGGTTCCTCAAATCTTTTTAACCCAGATGCGCCAACAACAATGTTGCGTGGCTACTGA
//                *                                                                                         |227778|
BdM1249pool29     TCCCCGACACGCGAGCAGATCAGGGCGATGCCTGAGCTGGCCGACGAGCTCGAGCGGCCGATGATGCTGCTGGTATCGGCGCAGCG
BdM1253pool12     TCCCCGACACGCGAGCAGATCAGGGCGATGCCTGAGCTGGCCGACGAGCTCGAGCGGCCGATGATGCTGCTGGTATCGGCGCAGCG
BdM1254pool19     TCCCCGACACGCGAGCAGATCAGGGCGATGCCTGAGCTGGCCGACGAGCTCGAGCGGCCGATGATGCTGCTGGTATCGGCGCAGCG
BdM1265pool12     TCCCCGACACGCGAGCAGATCAGGGCGATGCCTGAGCTGGCCGACGAGCTCGAGCGGCCGATGATGCTGCTGGTATCGGCGCAGCG
BdM1265pool19     TCCCCGACACGCGAGCAGATCAGGGCGATGCCTGAGCTGGCCGACGAGCTCGAGCGGCCGATGATGCTGCTGGTATCGGCGCAGCG
BdM1266pool29     TCCCCGACACGCGAGCAGATCAGGGCGATGCCTGAGCTGGCCGACGAGCTCGAGCGGCCGATGATGCTGCTGGTATCGGCGCAGCG
//                                                                                                      |227781|
BdM1249pool29     CAAACGTTCATATTTTAAATTAAAATTGTTCCTTAGATGAAACAATAAAAGCATAGGCTTTTCTAAAAGGCAATATTTAAAGCTTTT
BdM1252pool29     CAAACGTTCATATTTTAAATTAAAATTGTTCCTTAGATGAAACAATAAAAGCATAGGCTTTTCTAAAAAGCAATATTTAAAGCTTTT
BdM1256pool12     YAAACGTTCATATTTTAAATTAAAATTGTTCCTTAGATGAAACAATAAAAGCATAGGCTTTTCTAAAARGCAATATTTAAAGCTTTT
BdM1257pool12     YAAACGTTCATATTTTAAATTAAAATTGTTCCTTAGATGAAACAATAAAAGCATAGGCTTTTCTAAAARGCAATATTTAAAGCTTTT
BdM1258pool12     YAAACGTTCATATTTTAAATTAAAATTGTTCCTTAGATGAAACAATAAAAGCATAGGCTTTTCTAAAARGCAATATTTAAAGCTTTT
BdM1259pool12     CAAACGTTCATATTTTAAATTAAAATTGTTCCTTAGATGAAACAATAAAAGCATAGGCTTTTCTAAAAGGCAATATTTAAAGCTTTT
BdM1260pool12     CAAACGTTCATATTTTAAATTAAAATTGTTCCTTARWTGAAACAATAAAAGCATAGGCTTTTCTAAAAGGCAATATTTAAAGCTTTT
BdM1261pool12     CAAACGTTCATATTTTAAATTAAAATTGTTCCTTAGATKAAACAATAAAAGCATAGGCTTTTCTAAAAGGCAATATTTAAAGCTTTT
BdM1262pool12     CAAACGTTCATATTTTAAATTAAAATTGTTCCTTAGATGAAACAATAAAAGCATAGGCTTTTCTAAAARGCAATATTTAAAGCTTTT
BdM1263pool12     CAAACGTTCATATTTTAAATTAAAATTGTTCCTTARWTGAAACAATAAAAGCATAGGCTTTTCTAAAAGGCAATATTTAAAGCTTTT
BdM1264pool12     CAAACGTTCATATTTTAAATTAAAATTGTTCCTTAGATGAAACAATAAAAGCATAGGCTTTTCTAAAAAGCAATATTTAAAGCTTTT
BdM1266pool29     CAAACGTTCATATTTTAAATTAAAATTGTTCCTTAGATGAAACAATAAAAGCATAGGCTTTTCTAAAAGGCAATATTTAAAGCTTTT
BdM1273pool12     CAAACGTTCATATTTTAAATTAAAATTGTTCCTTAGATGAAACAATAAAAGCATAGGCTTTTCTAAAAGGCAATATTTAAAGCTTTT
BdM1275pool12     CAAACGTTCATATTTTAAATTAAAATTGTTCCTTARWTGAAACAATAAAAGCATAGGCTTTTCTAAAARGCAATATTTAAAGCTTTT
//                *                                  ** -                             *                  |227782|
BdM1249pool29     CTATGCAAAAATTCAATAGGATATATTTTCTATTTTTTGTTAAATTAAAAATATAATCTTTTGGCAGTTCTCTATMCCCTTATCCCCTAAT
BdM1250pool29     CTATGCAAAAATTCAATAGGATATATTTTCTATTTTTTGTTAAATTAAAAATATAATCTTTTGGCAGTTCTCTATACCCTTATCCC-----
BdM1252pool29     CTATGCAAAAATTCAA-AGGATATATTTTCTATTTTTTGTTAAATTAAAAATATAATCTTTTGGCAGTTCTCTATCCCCTTATCCCCTAAT
BdM1254pool19     CTATGCAAAAATTCAA-AGGATATATTTTCTATTTTTTGTTAAATTAAAAATATAATCTTTTGGCAGTTCTCTATCCCCTTATCCCCTAAT
BdM1255pool29     CTATGCAAAAATTCAATAGGATATATTTTCTATTTTTTGTTAAATTAAAAATATAATCTTTTGGCAGTTCTCTATCCCCTTATCCC-----
BdM1258pool12     CTATGCAAAAATTCAA-AGGATATATTTTCTATTTTTTGTTAAATTAAAAATATAATCTTTTGGCAGTTCTCTATCCCCTTATCCCCTAAT
BdM1272pool29     CTATGCAAAAATTCAATAGGATATATTTTCTATTTTTTGTTAAATTAAAAATATAATCTTTTGGCAGTTCTCTATCCCCTTATCCC-----
BdM1275pool12     CTATGCAAAAATTCAA-AGGATATATTTTCTATTTTTTGTTAAATTAAAAATATAATCTTTTGGCAGTTCTCTATCCCCTTATCCCCTAAT
//                                                                                           *               |227786|
BdM1249pool29     ATCAATACTATTTTCTTTACAGATATCCTCAACCAAAAATGGAGCCAATGAAAATACATGGAACTGGTCCGCATCGGATGGTGAGGTTAC
BdM1250pool29     ATCAATACTATTTTCTTTACAGATATCCTCAACCAAAAATGGAGCCAATGAAAATACATGGAACTGGTCCGCATCGGATGGTGAGGTTAC
BdM1251pool12     ATCAATACTATTTTCTTTACAGATATCCTCAACCAAAAATGGAGCNAATGAAAATACATGGAACTGGTCCGCATCGGATGGTGAGGTTAC
BdM1252pool29     ATCAATACTATTTTCTTTACAGATATCCTCAACCAAAAATGGAGCCAATGAAAATACATGGAACTGGTCCGCATCGGATGGTGAGGTTAC
BdM1255pool29     ATCAATACTATTTTCTTTACAGATATCCTCAACCAAAAATGGAGCCAATGAAAATACATGGAACTGGTCCGCATCGGATGGTGAGGTTAC
BdM1256pool12     ATCAATACTATTTTCTTTACAGATATCCTCAACCAAAAATGGAGCCAATGAAAATACATGGAACTGGTCCGCATCGGATGGTGAGGTTAC
BdM1256pool29     ATCAATACTATTTTCTTTACAGATATCCTCAACCAAAAATGGAGCCAATGAAAATACATGGAACTGGTCCGCATCGGATGGTGAGGTTAC
BdM1257pool12     ATCAATACTATTTTCTTTACAGATATCCTCAACCAAAAATGGAGCCAATGAAAATACATGGAACTGGTCCGCATCGGATGGTGAGGTTAC
BdM1258pool12     ATCAATACTATTTTCTTTACAGATATCCTCAACCAAAAATGGAGCCAATGAAAATACATGGAACTGGTCCGCATCGGATGGTGAGGTTAC
BdM1259pool12     ATCAATACTATTTTCTTTACAGATATCCTCAACCAAAAATGGAGCCAATGAAAATACATGGAACTGGTCCGCATCGGATGGTGAGGTTAC
BdM1260pool12     ATCAATACTATTTTCTTTACAGATATCCTCAACCAAAAATGGAGCCAATGAAAATACATGGAACTGGTCCGCATCGGATGGTGAGGTTAC
BdM1262pool12     ATCAATACTATTTTCTTTACAGATATCCTCAACCAAAAATGGAGCCAATGAAAATACATGGAACTGGTCCGCATCGGATGGTGAGGTTAC
BdM1263pool12     ATCAATACTATTTTCTTTACAGATATCCTCAACCAAAAATGGAGNCAATGAAAATACATGGAACTGGTCCGCATCGGATGGTGAGGTTAC
BdM1264pool12     ATCAATACTATTTTCTTTACAGATATCCTCAACCAAAAATGGAGCCAATGAAAATACATGGAACTGGTCCGCATCGGATGGTGAGGTTAC
BdM1266pool29     ATCAATACTATTTTCTTTACAGATATCCTCAACCAAAAATGGAGCCAATGAAAATACATGGAACTGGTCCGCATCGGATGGTGAGGTTAC
BdM1275pool12     ATCAATACTATTTTCTTTACAGATATCCTCAACCAAAAATGGAGCCAATGAAAATACATGGAACTGGTCCGCATCGGATGGTGAGGTTAC
//                                                                                                          |227787|
BdM1249pool29     CAATAGCGATCTGCCATTTGGCCATATGATTGTTACAAGGAATTGTATGCCNNTTAAAAATCGAAGAGTCTTATTTAAAAATTTAAATAG
BdM1250pool29     CAATAGCGATCTGCCATTTGGCCATATGATTGTTACAAGGAATTGTATGCCNNTTAAAAATCGAAGAGTCTTATTTAAAAATTTAAATAG
BdM1252pool29     CAATAGCGATCTGCCATTTGGCCATATGATTGTTACAAGGAATTGTANGCCTTTTAAAAATCGNAGAGTCNNATTTAAAANTTTAAATAG
BdM1255pool29     CAATAGCGATCTGCCATTTGGCCATATGATTGTTACAAGGAATTGTATGCCTTTTAAAAATCGAAGAGTCTTATTTAAAAATTTAAATAG
BdM1256pool12     CAATAGCGATCTGCCATTTGGCCATATGATTGTTACAAGGAATTGTATGCCTTTTAAAAATCGAAGAGTCTTATTTAAAAATTTAAATAG
BdM1257pool12     CAATAGCGATCTGCCATTTGGCCATATGATTGTTACAAGGAATTGTATGCC--TTAAAAATCGAAGAGTCTTATTTAAAAATTTAAATAG
BdM1260pool12     CAATAGCGATCTGCCATTTGGYCATATGATTGTTACAAGGAATTGTATGCCTTTTAAAAATCGAAGAGTCTTATTTAAAAATTTAAATAG
BdM1262pool12     CAATAGCGATCTGCCATTTGGYCATATGATTGTTACAAGGAATTGTATGCCTTTTAAAAATCGAAGAGTCTTATTTAAAAATTTAAATAG
BdM1264pool12     CAATAGCGATCTGCCATTTGGCCATATGATTGTTACAAGGAAWTGTATGCCTTTTAAAAATCGAAGAGTCTTATTTAAAAATTTAAAYAG
BdM1275pool12     CAATAGCGATCTGCCATTTGGYCATATGATTGTTACAAGGAATTGTATGCCTTTTAAAAATCGAAGAGTCTTATTTAAAAATTTAAATAG
//                                     *                    -                                            -  |227790|
BdM1249pool29     GCTTTCTGATTGTCATAAACGAAGCTCCAAAACAATTACCTTCATTTATAAGTTCTGGTATCTTTTGTTAAAAATTCTCCTAAAAAAACC
BdM1250pool29     GCTTTCTGATTGTCATAAACGAAGCTCCAAAACAATTACCTTCATTTATAAGTTCTGGTATCTTTTGTTAAAAATTCTCCTAAAAAAACC
BdM1256pool12     GCTTTCTGATTGTCATAAACGAAGCTCCAAAACAATTACCTTCATTTATAAGTTCTGGTATCTTTTGTTAAAAATTCTCCTAAAAAAACC
BdM1257pool12     GCTTTCTGATTGTCATAAACGAAGCTCCAAAACAATTACCTTCATTTATAAGTTCTGGTATCTTTTGTTAAAAATTCTCCTAAAAAANCC
BdM1258pool12     GCTTTCTGATTGTCATAAACGAAGCTCCAAAACAATTACCTTCATTTATAAGTTCTGGTATCTTTTGTTAAAAATTCTCCTAAAAAAACC
BdM1259pool12     GCTTTCTGATTGTCATAAACGAAGCTCCAAAACAATTACCTTCATTTATAAGTTCTGGTATCTTTTGTTAAAAATTCTCCTAAAAAAACC
BdM1260pool12     GCTTTCTGATTGTCATAAACGAAGCTCCAAAACAATTACCTTCATTTATAAGTTCTGGTATCTTTTGTTAAAAATTCTCCTAAAAAAACC
BdM1262pool12     GCTTTCTGATTGTCATAAACGAAGCTCCAAAACAATTACCTTCATTTATAAGTTCTGGTATCTTTTGTTAAAAATTCTCCTAAAAAAACC
BdM1263pool12     GCTTTCTGATTGTCATAAACGAAGCTCCAAAACAATTACCTTCATTTATAAGTTCTGGTATCTTTTGTTAAAAATTCTCCTAAAAAAACC
BdM1264pool12     GCTTTCTGATTGTCATAAACGAAGCTCCAAAACAATTACCTTCATTTATAAGTTCTGGTATCTTTTGTTAAAAATTCTCCTAAAAAAACC
BdM1267pool12     GCTTTCTGATTGTCATAAACGAAGCTCCAAAACAATTACCTTCATTTATAAGTTCTGGTATCTTTTGTTAAAAATTCTCCTAAAAAAACC
BdM1275pool12     GCTTTCTGATTGTCATAAACGAAGCTCCAAAACAATTACCTTCATTTATAAGTTCTGGTATCTTTTGTTAAAAATTCTCCTAAAAAAACC
//                                                                                                          |227791|
BdM1249pool29     TACTATTTAAACTGGAACAGCTCTCTTTTGTAATTAAAGATACGTTTAAATTAAGTCACATAACGCGCCCAAGGATAGAAGGGCGTATCG
BdM1250pool29     TACTATTTAATCTGGAACAGCTCTCTTTTGTAATTAAAGATACGTTTAAATTAAGTCACATAACGCGCCCAAGGATAGAAGGGCGTATCG
BdM1252pool29     TACTATTTAAWCTGGAACAGCTCTCTTTTGTAATTAAAGATACGTTTAAATTAAGTCACATAACGCGCCCAAGGATAGAAGGGCGTATCG
BdM1255pool29     TACTATTTAATCTGGAACAGCTNTCTTTTGTAATTAAAGATACGTTTAAATTAAGTCACATAACGCGCCCAAGGATAGAAGGGCGTATCG
BdM1258pool12     TACTATTTAAWCTGGAACAGCTCTCTTTTGTAATTAAAGATACGTTTAAATTAAGTCACATAACGCGCCCAAGGATAGAAGGGCGTATCG
BdM1260pool12     TACTATTTAATCTGGAACAGCTCTCTTTTGTAATTAAAGATACGTTTAAATTAAGTCACATAACGCGCCCAAGGATAGAAGGGCGTATCG
BdM1262pool12     TACTATTTAAWCTGGAACAGCTCTCTTTTGTAATTAAAGATACGTTTAAATTAAGTCACATAACGCGCCCAAGGATAGAAGGGCGTATCG
BdM1263pool12     TACTATTTAATCTGGAACAGCTCTCTTTTGTAATTAAAGATACGTTTAAATTAAGTCACATAACGCGCCCAAGGATAGAAGGGCGTATCG
BdM1264pool12     TACTATTTAAWCTGGAACAGCTYTCTTTTGTAATTAAAGATACGTTTAAATTAAGTCACATAACGCGCCCAAGGATAGAAGGGCGTATCG
BdM1272pool12     TACTATTTAATCTGGAACAGCTCTCTTTTGTAATTAAAGATACGTTTAAATTAAGTCACATAACGCGCCCAAGGATAGAAGGGCGTATCG
BdM1275pool12     TACTATTTAAACTGGAACAGCTCTCTTTTGTAATTAAAGATACGTTTAAATTAAGTCACATAACGCGCCCAAGGATAGAAGGGCGTATCG
//                          *           -                                                                   |227792|
BdM1249pool29     GGTCCGAACAACACAACGGTCAAGCGCCAGTTGTCAGCGAGTTAAGCTATGGATTAATATATTTACTGTGGGGCCAGTATCAGCCATAAGT
BdM1250pool29     GGTCCGAACAACACAACGGTCAAGCGCCAGTTGTCAGCGAGTTAAGCTATGGATTAATATATTTACTGTGGGGCCAGTATCAGCCATAAGT
BdM1252pool29     GGTCCGAACAACACAACGGTCAAGCGCCAGTTGTCAGCGAGTTAAGCTATGGATTAATATATTTACTGTGGGGCCAG-ATCAGCCATAAGT
BdM1256pool29     GGTCCGAACAACACAACGGTCAAGCGCCAGTTGTCAGCGAGTTAAGCTATGGATTAATATATTTACTGYGGGGCCAG-ATCAGCCATAAGT
BdM1258pool12     GGTCCGAACAACACAACGGTCAAGCGCCAGTTGTCAGCGAGTTAAGCTATGGATTAATATATTTACTGTGGGGCCAGTATCAGCCATAAG-
BdM1260pool12     GGTCCGAACAACACAACGGTCAAGCGCCAGTTGTCAGCGAGTTAAGCTATGGATTAATATATTTACTGTGGGGCCAGTATCAGCCATAAG-
BdM1262pool12     GGTCCGAACAACACAACGGTCAAGCGCCAGTTGTCAGCGAGTTAAGCTATGGATTAATATATTTACTGTGGGGCCAG-ATYAGCCATAAGT
//                                                                                    -           -          |227794|
BdM1249pool29     TTGCAACAGYGACGACTCGAACTTGCCATTTTATATTGAAATAGAACACTTGACNGCACTGTAAACGAGATAGATATCAACTAAACTACA
BdM1250pool29     TTGCAACAGCGACGACTCGAACTTGCCATTTTATATTGAAATAGAACACTTGACTGCACTGTAAACGAGATAGATATCAACTAAACTACA
BdM1255pool29     TTGCAACAGCGACGACTCGAACTTGCCATTTTATATTGAAATAGAACACTTGACTGCACTGTAAACGAGATAGATATCAACTAAACTACA
BdM1258pool12     TTGCAACAGCGACGACTCGAACTTGCCATTTTATATTGAAATAGAACACTTGACTGCACTGTAAACGAGATAGATATCAACTAAACTACA
BdM1263pool12     TTGCAACAGNGACGACTCNAACTTGCCATTTTATATTGAAATAGAACACTTGACTGCACTGTAAACGAGATAGNTATCAACTAAACTACA
BdM1264pool12     TTGCAACAGYGACGACTCRAACTTGCCATTTTATATTRAAATAGAACACTTGACTGCACTGTAAACGAGATAGRTATCAACTAAACTACA
BdM1266pool29     TTGCAACAGCGACGACTCGAACTTGCCATTTTATATTGAAATAGAACACTTGACTGCACTGTAAACGAGATAGATATCAACTAAACTACA
BdM1275pool12     TTGCAACAGCGACGACTCGAACTTGCCATTTTATATTGAAATAGAACACTTGACTGCACTGTAAACGAGATAGATATCAACTAAACTACA
//                         *        -                  -                                   -                |227796|
BdM1249pool29     AGTATCCATCTGCAACTGTCNTAACTNTTTTGAATTTCTTCGGGGAAATAATCACAGAGCTGTTGTTTTAAATTAAGCAAAGTAACTTGC
BdM1250pool29     AGTATCCATCTGCAACTGTCGTAACTGTTTTGAATTTCTTCGNGNAAATAATCACAGAGCTGTTGTTTTAAATTAAGCAAAGTAACTTGC
BdM1252pool29     AGTATCCATCTGCAACTGTCGTAACTGTTTTGAATTTCTTCGGGGAAATAATCACAGAGCTGTTGTTTTAAATTAAGCAAAGTAACTTGC
BdM1255pool29     AGTATCCATCTGCAACTGTCGTAACTGTTTTGAATTTCTTCGGGGAAATAATCACANAGCTGTTGTTTTAAATTAAGCAAAGTAACTTGC
BdM1263pool12     AGTATCCATCTGCAACTGTCGTAACTGTTTTNAATTTCTTCGGNGAAATAATCACAGAGCTGTTGTTTTAAATTAAGCAAAGTAACTTGC
BdM1272pool29     AGTATCYATCTGCAACTGNCGTAACTGTTTTNAATTTCTTCGGNGAAATAATCACAGAGNTGTTGTTTTAAATTAANCAAAGTAACTTGC
BdM1275pool12     AGTATCCATCTGCAACTGTCGTAACTGTTTTGAATTTCTTCGGGGAAATAATCACAGAGCTGTTGTTTTAAATTAAGCAAAGTAACATAC
//                      -                                                                               - - |227797|
BdM1249pool29     AACAAATGTTTCTATTTTTCTTTTACCAAAACAAGTTATCCTAAATTATAATTTTCTTTTAAAGGCGCTTATCTTGTTGTTAGCATTAAA
BdM1250pool29     AACAAATGTTTCTATTTTTCTTTTACCAAAACAAGTTATCCTAAATTATAATTTTCTTTTAAAGGCGCTTATCTTGTTGTTAGCATTAAA
BdM1259pool12     AACAAATGTTTCTATTTTTCTTTTACCAAAACAAGTTATCCTAAATTATAATTTTCTTTTAAAGGCGCTTATCTTGTTGTTAGCATTAAA
BdM1260pool12     AACAAATGTTTCTATTTTTCTTTTACCAAAACAAGTTATCCTAAATTATAATTTTCTTTTAAAGGCGCTTATCTTGTTGTTAGCATTAAA
BdM1275pool12     AACAAATGTTTCTATTTTTCTTTTACCAAAACAAGTTATCCTAAATTATAATTTTCTTTTAAAGGCGCTTATCTTGTTGTTAGCATTAAA
//                                                                                                          |227798|
BdM1249pool29     CTACTTAACAAATTTTAAAATTCGCATCACGCGAGAAATATTTAATCAAATTCTATCAACCTCTCTGGTTTAAAAAGGCGTGGGCACAGA
BdM1250pool29     CTACTTAACAAATTTTAAAATTCGCATCACGCGAGAAATATTTAATCAAATTCTATCAACCTCTCTGGTTTAAAAAGGCGTGGGCACAGA
BdM1258pool12     CTACTTAACAAATTTTAAAATTCGCATCACGCGAGAAATATTTAATCAAATTCTATCAACCTCTCTGGTTTAAAAAGGCGTGGGCACAGA
BdM1260pool12     CTACTTAACAAATTTTAAAATTCGCATCACGCGAGAAATATTTAATCAAATTCTATCAACCTCTCTGGTTTAAAAAGGCGTGGGCACAGA
BdM1262pool12     CTACTTAACAAATTTTAAAATTCGCATCACGCGAGAAATATTTAATCAAATTCTATCAACCTCTCTGGTTTAAAAAGGCGTGGGCACAGA
//                                                                                                          |227799|
BdM1249pool29     TTAAAGATATCCAAATAAAGACGGAATTTAACATACCTTATGGATGGAACATTTTAATTTCAACGTCCCATTAAGTTGGTGATYGTAGAC
BdM1250pool29     TTAAAGATATCCAAATAAAGACGGAATTTAACATACCTTATGGATGGAACATTTTAATTTCAACGTCCCATTAAGTTGGTGATTGTAGAC
BdM1252pool29     TTAAAGATATCCAAATAAAGACGGAATTTAACATACCTTATGGATGGAASATTTTAATTTCAACGTCCCATTAAGTTGGTGATTGTAGAC
BdM1255pool29     TTAAAGATATCCAAATAAAGACGGAATTTAACATACCTTATGGATGGAACATTTTAATTTCAACGTCCCATTAAGTTGGTGATTGTAGAC
BdM1256pool29     TTAAAGATATCCAAATAAAGACGGAATTTAACATACCTTATGGATGGAACATTTTAATTTCAACGTCCCATTAAGTTGGTGATTGTAGAC
BdM1262pool12     TTAAAGATATCCAAATAAAGACGGAATTTAACATACCTTATGGATGGAACATTTTAATTTCAACGTCCCATTAAGTTGGTGATTGTAGAC
BdM1275pool12     TTAAAGATATCCAAATAAAGACGGAATTTAACATACCTTATGGATGGAACATTTTAATTTCAACGTCCCATTAAGTTGGTGATTGTAGAC
//                                                                 -                                 -      |227800|
BdM1249pool29     AAGACAATCTTTCGGGACCAATGTATCATGTCTGATAGTGAATACTTGAATATGAGTGAACRAAAACAAGTAATCATTTGCTTTGCCATT
BdM1250pool29     AAGACAATCTTTCGGGACCAATGTATCATGCCTGATAGTGAATACTTGAATATGAGTGAACGAAAACAAGTAATCATTTGCTTTGCCATT
BdM1251pool12     AAGACAATCTTTCGGGACCAATGTATCATGYCTGATAGTGAATACTTGAATATGAGTGAACGAAAACAAGTAATCATTTGCTTTGCCATT
BdM1252pool29     AAGACAATCTTTCSGGACCAATGTATCATGCCTGATAGTGAATACTTGAATATGAGTGAACGAAAACAAGTAATCATTTGCTTTGCCATT
BdM1255pool29     AAGACAATCTTTCGGGACCAATGTATCATGYCTGATAGTGAATACTTGAATATGAGTGAACGAAAACAAGTAATCATTTGCTTTGCCATT
BdM1256pool12     AAGACAATCTTTCGGGACCAATGTATCATGYCTGATAGTGAATACTTGAATATGAGTGAACGAAAACAAGTAATCATTTGCTTTGCCATT
BdM1256pool29     AAGACAATCTTTCGGGACCAATGTATCATGYCTGATAGTGAATACTTGAATATGAGTGAACGAAAACAAGTAATCATTTGCTTTGCCATT
BdM1257pool12     AAGACAATCTTTCGGGACCAATGTATCATGTCTGATAGTGAATACTTGAATATGAGTGAACRAAAACAAGTAATCATTTGCTTTGCCATT
BdM1258pool12     AAGACAATCTTTCGGGACCAATGTATCATGTCTGATAGTGAATACTTGAATATGAGTGAACGAAAACAAGTAATCATTTGCTTTGCCATT
BdM1259pool12     AAGACAATCTTTCSGGACCAATGTATCATGCCTGATAGTGAATACTTGAATATGAGTGAACGAAAACAAGTAATCATTTGCTTTGCCATT
BdM1260pool12     AAGACAATCTTTCGGGACCAATGTATCATGYCTGATAGTGAATACTTGAATATGAGTGAACGAAAACAAGTAATCATTTGCTTTGCCATT
BdM1261pool12     AAGACAATCTTTCGGGACCAATGTATCATGTCTGATAGTGAATACTTGAATATGAGTGAACGAAAACAAGTAATCATTTGCTTTGCCATT
BdM1262pool12     AAGACAATCTTTCGGGACCAATGTATCATGYCTGATAGTGAATACTTGAATATGAGTGAACGAAAACAAGTAATCATTTGCTTTGCCATT
BdM1263pool12     AAGACAATCTTTCGGGACCAATGTATCATGYCTGATAGTGAATACTTGAATATGAGTGAACGAAAACARGTAATCATTTGCTTTGCSATT
BdM1264pool12     AAGACAATCTTTCSGGACCAATGTATCATGCCTGATAGTGAATACTTGAATATGAGTGAACGAAAACAAGTAATCATTTGCTTTGCCATT
BdM1266pool12     AAGACAATCTTTCGGGACCAATGTATCATGYCTGATAGTGAATACTTGAATATGAGTGAACRAAAACAAGTAATCATTTGCTTTGCCATT
BdM1266pool29     AAGACAATCTTTCGGGACCAATGTATCATGYCTGATAGTGAATACTTGAATATGAGTGAACRAAAACAAGTAATCATTTGCTTTGCCATT
BdM1267pool12     AAGACAATCTTTCGGGACCAATGTATCATGYCTGATAGTGAATACTTGAATATGAGTGAACGAAAACAAGTAATCATTTGCTTTGCCATT
BdM1272pool29     AAGACAATCTTTCGGGACCAATGTATCATGTCTGATAGTGAATACTTGAATATGAGTGAACGAAAACAAGTAATCATTTGCTTTGCCATT
BdM1273pool12     AAGACAATCTTTCGGGACCAATGTATCATGCCTGATAGTGAATACTTGAATATGAGTGAACGAAAACAAGTAATCATTTGCTTTGCCATT
BdM1275pool12     AAGACAATCTTTCGGGACCAATGTATCATGYCTGATAGTGAATACTTGAATATGAGTGAACGAAAACARGTAATCATTTGCTTTGCSATT
//                             *                *                              *      *                 *   |227803|
BdM1249pool29     CGATCAAATCTTTTCGTAAACCGACCAAAAAAGGCACACCATCTGAGCACACTTTTTTGTGCACTGATTTATACAACTGCAAACTATATT
BdM1250pool29     CGATCAAATCTTTTCGTAAACCGACCAAAAAAGGCACACCATCTGAGCACACTTTTTTGTGCACTGATTTATACAACTGCAAACTATATT
BdM1251pool12     YGATCAAATCTTTTCGTAAACCGACCAAAAAAGGCACACCATCTGAGCACACTTTTTTGTGCACTGATTTATACAACTGCAAACTATATT
BdM1252pool29     TGATCAAATCTTTTCGTAAACCGACCAAAAAAGGCACACCATCTGAGCACACTTTTTTGTGCACTGATTTATACAACTGCAAACTATATT
BdM1255pool29     YGATCAAATCTTTTCGTAAACCGACCAAAAAAGGCACACCATCTGAGCACACTTTTTTGTGCACTGATTTATACAACTGCAAACTATATT
BdM1256pool12     YGATCAAATCTTTTCGTAAACCGACCAAAAAAGGCACACCATCTGAGCACACTTTTTTGTGCACTGATTTATACAACTGCAAACTATATT
BdM1257pool12     YGATCAAATCTTTTCGTAAACCGACCAAAAAAGGCACACCATCTGAGCACACTTTTTTGTGCACTGATTTATACAACTGCAAACTATATT
BdM1258pool12     CGATCAAATCTTTTCGTAAACCGACCAAAAAAGGCACACCATCTGAGCACACTTTTTTGTGCACTGATTTATACAACTGCAAACTATATT
BdM1259pool12     TGATCAAATCTTTTCGTAAACCGACCAAAAAAGGCACACCATCTGAGCACACTTTTTTGTGCACTGATTTATACAACTGCAAACTATATT
BdM1260pool12     YGATCAAATCTTTTCGTAAACCGACCAAAAAAGGCACACCATCTGAGCACACTTTTTTGTGCACTGATTTATACAACTGCAAACTATATT
BdM1261pool12     YGATCAAATCTTTTCGTAAACCGACCAAAAAAGGCACACCATCTGAGCACACTTTTTTGTGCACTGATTTATACAACTGCAAACTATATT
BdM1262pool12     CGATCAAATCTTTTCGTAAACCGACCAAAAAAGGCACACCATCTGAGCACACTTTTTTGTGCACTGATTTATACAACTGCAAACTATATT
BdM1263pool12     YGATCAAATCTTTTCGTAAACCGACCAAAAAAGGCACACCATCTGAGCACACTTTTTTGTGCACTGATTTATACAACTGCAAACTATATT
BdM1264pool12     TGATCAAATCTTTTCGTAAACCGACCAAAAAAGGCACACCATCTGAGCACACTTTTTTGTGCACTGATTTATACAACTGCAAACTATATT
BdM1266pool12     CGATCAAATCTTTTCGTAAACCGACCAAAAAAGGCACACCATCTGAGCACACTTTTTTGTGCACTGATTTATACAACTGCAAACTATATT
BdM1266pool29     CGATCAAATCTTTTCGTAAACCGACCAAAAAAGGCACACCATCTGAGCACACTTTTTTGTGCACTGATTTATACAACTGCAAACTATATT
BdM1267pool12     TGATCAAATCTTTTCGTAAACCGACCAAAAAAGGCACACCATCTGAGCACACTTTTTTGTGCACTGATTTATACAACTGCAAACTATATT
BdM1272pool29     NGATCAAATCTTTTCGTAAACCGACCAAAAAAGGCACACCATCTGAGCACACTTTTTTGTGCACTGATTTATACAACTGCAAACTATATT
BdM1275pool12     TGATCAAATCTTTTCGTAAACCGACCAAAAAAGGCACACCATCTGAGCACACTTTTTTGTGCACTGATTTATACAACTGCAAACTATATT
//                *                                                                                         |227805|
BdM1249pool29     ATCAAAAGCACAGTTAATTGGCATTTGCNTAAAAGCGTCTTATAAGCTTTCACAGGTTAACAATTTTTAAAAACTATTCACATTTTCCAC
BdM1256pool12     ATCAAAAGCACAGTTAATTGGCATTTGCGTAAAAGCGTCTTATAAGCTTTCACAGGTTAACAATTTTTAAAAACTATTCACATTTTCCAC
BdM1260pool12     ATCAAAAGCACAGTTAATTGGCATTTGCGTAAAAGCGTCTTATAAGCTTTCACAGGTTAACAATTTTTAAAAACTATTCACATTTTCCAC
BdM1262pool12     ATCAAAAGCACAGTTAATTGGCATTTGCGTAAAAGCGTCTTATAAGCTTTCACAGGTTAACAATTTTTAAAAACTATTCACATTTTCCAC
BdM1263pool12     ATCAAAAGCACAGTTAATTGGCATTTGCCTAAAAGCGTCTTATAAGCTTTCACAGGTTAACAATTTTTAAAAACTATTCACATTTTCCAC
BdM1275pool12     ATCAAAAGCACAGTTAATTGGCATTTGCCTAAAAGCGTCTTATAAGCTTTCACAGGTTAACAATTTTTAAAAACTATTCACATTTTCCAC
//                                            *                                                             |227806|
BdM1249pool29     CGTCGATATGCATAGAACTACCTTGACTGACTTGTAACTGTTTCCACTTTATAAGTGCCACTGGATCAAATAAATMTGTCGCTACAACAT
BdM1251pool12     CGTCGATATGCATAGAACTACCTTGACTGACTTGTAACTGTTTCCACTTTATAAGTGCCACTGGATCAAATAAATCTGTCGCTACAACAT
BdM1252pool29     CGTCGATATGCATAGAACTACCTTGACTGACTTGTAACTGTTTCCAYTTTATAAGTGCCACTGGATCAAATAAATCTRTCGCTACAACAT
BdM1258pool12     CGTCGATATGCATAGAACTACCTTGACTGACTTGTAACTRTTTCCACTTTATAAGTGCCACTGGATCAAATAAATATGTCGCTACAACAT
BdM1262pool12     CGTCGATATGCRTAGAACTACCTTGACTGACTTGTAACTGTTTCCACTTTATAAGTGCCACTGGATCAAATAAATCTGTCGCTACAACAT
BdM1263pool12     CGTCGATATGCATAGAACTACCTTGACTGACTTGTAACTGTTTCCACTTTATAAGTGCCACTGGATCAAATAAATCTGTCGCTACAACAT
BdM1272pool29     CGTCGATATGCATAGAACTACCTTGACTGACTTGTAACTGTTTCCACTTTATAAGTGCCACTGGATCAAATAAATCTGTCGCTACAACAT
BdM1275pool12     CGTCGATATGCATAGAACTACCTTGACTGACTTGTAACTGTTTCCACTTTATAAGTGCCACTGGATCAAATAAATCTGTCGCTACAACAT
//                           -                           -      -                            * -            |227810|
BdM1249pool29     AGCAGTACAAGGGAGACGAGAACTTCTAACCAGATGCATCCTTTTTCGGTTTAGGTGTATACATCCAGAACATCTTACTATTATCGTTCT
BdM1250pool29     AGCAGTACAAGGGAGACGAGAACTTCTAACCAGATGCATCCTTTTTCGGTTTAGGTGTATACATCCAGAACATCTTACTATTATCGTTCT
BdM1255pool29     AGCAGTACAAGGGAGACGAGAACTTCTAACCAGATGCATCCTTTTTCGGTTTAGGTGTATACATCCAGAACATCTTACTATTATCGTTCT
BdM1272pool29     AGCAGTACAAGGGAGACGAGAACTTCTAACCAGATGCATCCTTTTTCGGTTTAGGTGTATACATCCAGAACATCTTACTATTATCGTTCT
//                                                                                                          |227812|
BdM1249pool29     TTGGGAGTCGATAGACTGGCAAGGATGTCCGTGACACTTGTTGGAGTGTCGTTGTCTCCTCCCGGGCATTCTTCTGGTAGATATTTCGAT
BdM1250pool29     TTGGGAGTCGATAGACTGGCAAGGATGTCCGTGACACTTGTTGGAGTGTCGTTGTCTCCTCCCGGGCATTCTTCTGGTAGATATTTCNNT
BdM1252pool29     TTGGGAGTCGATAGACTGGCAAGGATGTCCGTGAYACTTGTTGGAGTGTCGTTGTCTCCTCCCGGGCATTSTTCTGGTAGATATTTCGAT
BdM1255pool29     TTGGGAGTCGATAGACTGGCANGGATGTCCGTGACACTTGTTGGAGTGTCGNTGTCTCCTCCCGGGCATTCTTCTGGTAGATATTTCGAT
BdM1259pool12     TTGGGAGTCGATAGACTGGCATGGATGTCCGTGACACTTGTTGGAGTGTCGCTGTCTCCTCCCGGGCATTCTTCTGGTAGATATTTCGAT
BdM1266pool29     TTGGGAGTCGATAGACTGGCANGGATGTCCGTGACACTTGTTGGAGTGTCGNTGTCTCCTCCCGGGCATTCTTCTGGTAGATATTTCGAT
BdM1273pool12     TTGGGAGTCGATAGACTGGCATGGATGTCCGTGACACTTGTTGGAGTGTCGCTGTCTCCTCCCGGGCATTCTTCTGGTAGATATTTCGAT
//                                     *            -                *                  -                   |227815|
BdM1249pool29     CAAAAACCKTTGATTAAACAACATATATGCTCCAAATCACACWGAAGACTATAGTTTAAAAAAAAGAAAACTCAAAAAACTTATTRGTAA
BdM1250pool29     CAAAAACCTTTGATTAAACAACATATATGCTCCAAATCACACAGAAGACTATAGTTTAAAAAAAAGAAAACTCAAAAAACTTATTAGTAA
BdM1258pool12     CAAAAACCTTTGATTAAACAACATATATGCTCCAAATCACACAGAAGACTATAGTTTAAAAAAAAGAAAACTCAAAAAACTTATTAGTAA
BdM1260pool12     CAAAAACCTTTGATTAAACAACATATATGCTCCAAATCACACAGAAGACTATAGTTTAAAAAAAAGAAAACTCAAAAAACTTATTAGTAA
BdM1262pool12     CAAAAACCGTTGATTAAACAACATATATGCTCCAAATCACACTGAAGACTATAGTTTAAAAAAAAGAAAACTCAAAAAACTTATTAGTAA
BdM1266pool29     CAAAAACCGTTGATTAAACAACATATATGCTCCAAATCACACTGAAGACTATAGTTTAAAAAAAAGAAAACTCAAAAAACTTATTAGTAA
//                        *                                 *                                          -    |227818|
BdM1249pool29     TCGTATAATTATTTCATCTTTAAACCTTTATGTCACGATTCTTAGGACTTGGATCCTCGATAAACTTTTTGTAGACACGTGGATCCATTT
BdM1256pool12     TCGTATAATTAYTTCATCTTTAAACCTTTATGTCACGATTCTTAGGACTTGGATCCTCGATAAACTTTTTGTAGACACGTGGATCCATTT
BdM1257pool12     TCGTATAATTAYTTCATCTTTAAACCTTTATGTCACGATTCTTAGGACTTGGATCCTCGATAAACTTTTTGTAGACACGTGGATCCATTT
BdM1258pool12     TCGTATAATTATTTCATCTTTAAACCTTTATGTCACGATTCTTAGGACTTGGATCCTCGATAAACTTTTTGTAGACACGTGGATCCATTT
BdM1259pool12     TCGTATAATTATTTCATCTTTAAACCTTTATGTCACGATTCTTAGGACTTGGATCCTCGATAAACTTTTTGTAGACACGTGGATCCATTT
BdM1260pool12     TCGTATAATTATTTCATCTTTAAACCTTTATGTCACGATTCTTAGGACTTGGATCCTCGATAAACTTTTTGTAGACACGTGGATCCATTT
BdM1262pool12     TCGTATAATTACTTCATCTTTAAACCTTTATGTCACGATTCTTAGGACTTGGATCCTCGATAAACTTTTTGTAGACACGTGGATCCATTT
BdM1263pool12     TCGTATAATTANTTCATCTTTAAACNTTTATGTCACGATTCTTAGGACTTGGATCCTCGATAAACTTTTTGTAGACACGTGGATCCATTT
BdM1264pool12     TCGTATAATTATTTCATCTTTAAACCTTTATGTCACGATTCTTAGGACTTGGATCCTCGATAAACTTTTTGTAGACACGTGGATCCATTT
BdM1273pool12     TCGTATAATTATTTCATCTTTAAACCTTTATGTCACGATTCTTAGGACTTGGATCCTCGATAAACTTTTTGTAGACACGTGGATCCATTT
BdM1275pool12     TCGTATAATTATTTCATCTTTAAACCTTTATGTCACGATTCTTAGGACTTGGATCCTCGATAAACTTTTTGTAGACACGTGGATCCATTT
//                           *                                                                              |227820|
BdM1249pool29     TTGTCCGAATGACAAATAATCAAATTTTTGACAAGTTTAAAAGAAAGCCTGGTGACAGTGTAACTGTTATTAGAAAAAAGGTGAGTTAAT
BdM1250pool29     TTGTCCGAATGACAAATAATCAAATTTTTGACAAGTTTAAAAGAAAGCCTGGTGACAGTGTAACTGTTATTAGAAAAAAGGTGAGTTAAT
BdM1251pool12     TTGTCCGAATGACAAATAATCAAATTTTTGACAAGTTTAAAAGAAAGCCTGGTGACAGTGTAACTGTTATTAGAAAAAAGGTGAGTTAAT
BdM1256pool12     TTGTCCGAATGACAAATAATCAAATTTTTGACAAGTTTAAAAGAAAGCCTGGTGACAGTGTAACTGTTATTAGAAAAAAGGTGAGTTAAT
BdM1257pool12     TTGTCCGAATGACAAATAATCAAATTTTTGACAAGTTTAAAAGAAAGCCTGGTGACAGTGTAACTGTTATTAGAAAAAAGGTGAGTTAAT
BdM1258pool12     TTGTCCGAATGACAAATAATCAAATTTTTGACAAGTTTAAAAGAAAGCCTGGTGACAGTGTAACTGTTATTAGAAAAAAGGTGAGTTAAT
BdM1259pool12     TTGTCCGAATGACAAATAATCAAATTTTTGACAAGTTTAAAAGAAAGCCTGGTGACAGTGTAACTGTTATTAGAAAAAAGGTGAGTTAAT
BdM1260pool12     TTGTCCGAATGACAAATAATCAAATTTTTGACAAGTTTAAAAGAAAGCCTGGTGACAGTGTAACTGTTATTAGAAAAAAGGTGAGTTAAT
BdM1262pool12     TTGTCCGAATGACAAATAATCAAATTTTTGACAAGTTTAAAAGAAAGCCTGGTGACAGTGTAACTGTTATTAGAAAAAAGGTGAGTTAAT
BdM1263pool12     TTGTCCGAATGACAAATAATCAAATTTTTGACAAGTTTAAAAGAAAGCCTGGTGACAGTGTAACTGTTATTAGAAAAAAGGTGAGTTAAT
BdM1264pool12     TTGTCCGAATGACAAATAATCAAATTTTTGACAAGTTTAAAAGAAAGCCTGGTGACAGTGTAACTGTTATTAGAAAAAAGGTGAGTTAAT
BdM1266pool29     TTGTCCGAATGACAAATAATCAAATTTTTGACAAGTTTAAAAGAAAGCCTGGTGACAGTGTAACTGTTATTAGAAAAAAGGTGAGTTAAT
BdM1275pool12     TTGTCCGAATGACAAATAATCAAATTTTTGACAAGTTTAAAAGAAAGCCTGGTGACAGTGTAACTGTTATTAGAAAAAAGGTGAGTTAAT
//                                                                                                          |227821|
BdM1249pool29     TAAAATGACAATGAAATAAAGGACGGTCACACTTCAGCTGTTTACCAATGCTATCGCTAAAACGACGTCAGAGAAGGATGATAACAGCAA
BdM1250pool29     TAAAATGACAATGAAATAAAGGACGGTCACACTTCAGCTGTTTACCAATGCTATCGCTAAAACGACGTCAGAGAAGGATGATAACAGCAA
BdM1251pool12     TAAAATGACAATGAAATAAAGGACGGTCACACTTCAGCTGTTTACCAATGCTATCGCTAAAACGACGTCAGAGAAGGATGATAACAGCAA
BdM1252pool29     TAAAATGACAATGAAATAAAGGACGGTCACACTTCAGCTGTTTACCAATGCTATCGCTAAAACGACGTCAGAGAAGGATGATAACAGCAA
BdM1255pool29     TAAAATGACAATGAAATAAAGGACGGTCACACTTCAGCTGTTTACCAATGCTATCGCTAAAACGACGTCAGAGAAGGATGATAACAGCAA
BdM1256pool12     TAAAATGACAATGAAATAAAGGACGGTCACACTTCAGCTGTTTACCAATGCTATCGCTAAAACGACGTCAGAGAAGGATGATAACAGCAA
BdM1256pool29     TAAAATGACAATGAAATAAAGGACGGTCACACTTCAGCTGTTTACCAATGCTATCGCTAAAACGACGTCAGAGAAGGATGATAACAGCAA
BdM1257pool12     TAAAATGACAATGAAATAAAGGACGGTCACACTTCAGCTGTTTACCAATGCTATCGCTAAAACGACGTCAGAGAAGGATGATAACAGCAA
BdM1258pool12     TAAAATGACAATGAAATAAAGGACGGTCACACTTCAGCTGTTTACCAATGCTATCGCTAAAACGACGTCAGAGAAGGATGATAACAGCAA
BdM1259pool12     TAAAATGACAATGAAATAAAGGACGGTCACACTTCAGCTGTTTACCAATGCTATCGCTAAAACGACGTCAGAGAAGGATGATAACAGCAA
BdM1260pool12     TAAAATGACAATGAAATAAAGGACGGTCACACTTCAGCTGTTTACCAATGCTATCGCTAAAACGACGTCAGAGAAGGATGATAACAGCAA
BdM1262pool12     TAAAATGACAATGAAATAAAGGACGGTCACACTTCAGCTGTTTACCAATGCTATCGCTAAAACGACGTCAGAGAAGGATGATAACAGCAA
BdM1263pool12     TAAAATGACAATGAAATAAAGGACGGTCACACTTCAGCTGTTTACCAATGCTATCGCTAAAACGACGTCAGAGAAGGATGATAACAGCAA
BdM1264pool12     TAAAATGACAATGAAATAAAGGACGGTCACACTTCAGCTGTTTACCAATGCTATCGCTAAAACGACGTCAGAGAAGGATGATAACAGCAA
BdM1273pool12     TAAAATGACAATGAAATAAAGGACGGTCACACTTCAGCTGTTTRCCAATGCTATCGCTAAAACGACGTCAGAGAAGGATGATAACAGCAA
BdM1275pool12     TAAAATGACAATGAAATAAAGGACGGTCACACTTCAGCTGTTTACCAATGCTATCGCTAAAACGACGTCAGAGAAGGATGATAACAGCAA
//                                                           -                                              |227822|
BdM1249pool29     TATGAAACAAGTTAAATCGAATGGCTATTTACAATTTTTTTTWNAATGAAGGGAAAGTCAGTCTCTTCATTTTGGAGTTCAAGTTAATAC
BdM1250pool29     TATGAAACAAGTTAAATCGAATGGCTATTTAMAWTTTTTTTTNAAATGAAGGGAAAGTCAGTCTCTTCATTTTGGAGTTCAAGTTAATAC
BdM1252pool29     TATGAAACAAGTTAAATCGAATGGCTATTTACAATTTTTTTTTAAATGAAGGGAAAGTCAGTCTCTTCATTTTGGAGTTCAAGTTAATAC
BdM1255pool29     TATGAAACAAGTTAAATCGAATGGCTATTTACAATTTTTTTTWNAATGAAGGGAAAGTCAGTCTCTTCATTTTGGAGTTCAAGTTAATAC
//                                               - -        *                                               |227823|
BdM1249pool29     AAACTATTATATTTCTACCAATGCTGTTATTTTACCTAAAATTTGTAATAATMTTCCAAGTATRGAAATAGATTATNAANATTGGARTTT
BdM1250pool29     AAACTATTATATTTCTACCAATGCTGTTATTTTACCTAAAATTTGTAATAATCTTCCAAGTATGGAAATAGATTATGAAAATTGGAATTT
BdM1256pool12     AAACTATTATATTTCTACCAATGCTGTTATTTTACCTAAAATTTGTAATAATCTTCCAAGTATGGAAATAGATTATGAAAATTGGAATTT
BdM1256pool29     AAACTATTATATTTCTACCAATGCTGTTATTTTACCTAAAATTTGTAATAATCTTCCAAGTATGGAAATAGATNATGAAAATTGGAATTT
//                                                                    -          -                      -   |227824|
BdM1249pool29     ACTTTTAAAAGACACAGAAAGCAAATCCCTTCAGTTGAACATAAAGCCTACAAACTGTATTTTGGTTGTCCGATTAGTGATTAATATAAA
BdM1250pool29     ACTTTTAAAAGACACAGAAAGCAAATCCCTTCAGTTGTACATAAAGCCTACAAACTGTATTTTGGTTGTCCGATTAGTGATTAATATAAA
BdM1251pool12     ACTTTTAAAAGACACAGAAAGCAAATCCCTTCAGTTGTACATAAAGCCTACAAACTGTATTTTGGTTGTCCGATTAGTGATTAATATAAA
BdM1256pool12     ACTTTTAAAAGACACAGAAAGCAAATCCCTTCAGTTGTACATAAAGCCTACAAACTGTATTTTGGTTGTCCGATTAGTGATTAATATAAA
BdM1257pool12     ACTTTTAAAAGACACAGAAAGCAAATCCCTTCAGTTGTACATAAAGCCTACAAACTGTATTTTGGTTGTCCGATTAGTGATTAATATAAA
BdM1258pool12     ACTTTTAAAAGACACAGAAAGCAAATCCCTTCAGTTGTACATAAAGCCTACAAACTGTATTTTGGTTGTCCGATTAGTGATTAATATAAA
BdM1259pool12     ACTTTTAAAAGACACAGAAAGCAAATCCCTTCAGTTGTACATAAAGCCTACAAACTGTATTTTGGTTGTCCGATTAGTGATTAATATAAA
BdM1260pool12     ACTTTTAAAAGACACAGAAAGCAAATCCCTTCAGTTGTACATAAAGCCTACAAACTGTATTTTGGTTGTCCGATTAGTGATTAATATAAA
BdM1261pool12     ACTTTTAAAAGACACAGAAAGCAAATCCCTTCAGTTGTACATAAAGCCTACAAAYTGTATTTTGGTTGTCCGATTAGTGATTAATATAAA
BdM1262pool12     ACTTTTAAAAGACACAGAAAGCAAATCCCTTCAGTTGTACATAAAGCCTACAAACTGTATTTTGGTTGTCCGATTAGTGATTAATATAAA
BdM1263pool12     ACTTTTAAAAGACACAGAAAGCAAATCCCTTCAGTTGTACATAAAGCCTACAAACTGTATTTTGGTTGTCCGATTAGTGATTAATATAAA
BdM1264pool12     ACTTTTAAAAGACACAGAAAGCAAATCCCTTCAGTTGTACATAAAGCCTACAAACTGTATTTTGGTTGTCCGATTAGTGATTAATATAAA
BdM1275pool12     ACTTTTAAAAGACACAGAAAGCAAATCCCTTCAGTTGTACATAAAGCCTACAAACTGTATTTTGGTTGTCCGATTAGTGATTAATATAAA
//                                                     -                -                                   |227825|
BdM1249pool29     AGCAGCGACCTTCGTTAGTATAAATARGTTTTCTGTTTCGTGCTCTGAAATATTTTACCTCTGAAAATTTGTGCTCCGAAATATTTTCCC
BdM1250pool29     AGCAGCGACCTTCGTTAGTATAAATAAGTTTTCTGTTTCGTGCTCTGAAATATTTTWCCTCTGAAAATTTGTGCTCCGAAATATTTTCCC
BdM1252pool29     AGCAGCGACCTTCGTTARTATAAATAAGTTTTCTGTTTCGTGCTCTGAAATATTTTACCTCTGAAAATTTGTGCTCCGAAATATTTTCCC
BdM1258pool12     AGCAGCGACCTTCGTTAGTATAAATAAGTTTTCTGTTTCGTGCTCTRAAATATTTTACCTCTGAAAATTTGTGCTCCGAAATATTTTCCC
BdM1260pool12     AGCAGCGACCTTCGTTAGTATAAATAAGTTTTCTGTTTCGTGCTCTGAAATATTTTACCTCTGAAAATTTGTGCTCCGAAATATTTTCCC
BdM1262pool12     AGCAGCGACCTTCGTTAGTATAAATAAKTTTKCTGTTTCGTGCTCTNAAATATTTTACCTCTGAAAATTTGTGCTCCGAAATATTTTCCC
BdM1264pool12     AGCAGCGACCTTCGTTAGTATAAATARGTTTTCTGTTTCGTGCTCTGAAATATTTTWCCTCTGAAAATTTGTGCTCCGAAATATTTTCCC
BdM1267pool12     AGCAGCGACCTTCGTTAGTATAAATAAGTTTTCTGTTTCGTGCTCTNAAATATTTTACCTCTGAAAATTNGTGCTCCGAAATATTTTCCC
BdM1275pool12     AGCAGCGACCTTCGTTAGTATAAATAAGTTTTCTGTTTCGTGCTCTAAAATATTTTACCTCTGAAAATTTGTGCTCCGAAATATTTTCCC
//                                 -        *-   -              *         *                                 |227828|
BdM1249pool29     AGCAGACCTTTGAACTCAAACAAAAAGANAACAAGCAACACGCGGAAAAAGAGTTTCAAAGANGAGTCACAATTGTTCTTAAAACACANC
BdM1252pool29     AGCAGACCTTTGAACTCAAACAAAAAGARAACAAGCAACANGCGGAAAAAGAGTTTCAAAGACGAGTCACAATNGTTCTTAAAACACAAC
BdM1256pool12     AGCTGACGTTTAAACTCAAACAAAAAGAGAACAAGCAACTGGCGGAAAWA-AGTTTCAAAGACGAGCGACAATTRTTCTTAAAACACTGC
BdM1262pool12     AGCTGACGTTTAAACTCAAACAAAAAGAGAACAAGCAACTGGCGGAAATA-AGTTTCAAAGACGAGCGACAATTGTTCTTAAAACACTGC
BdM1275pool12     AGCTGACGTTTAAACTCAAACAAAAAGAGAACAAGCAACTGGCGGAAATA-AGTTTCAAAGACGAGCGACAATTGTTCTTAAAACACTGC
//                   *   *   *                -          *-       *                 **      -            *- |227832|
BdM1249pool29     AAAGTAATCTRACTTGGYTTGCTGTATATAAACTTATAGTTCAGTGCGAAGTTCCATAACTTTGGTTAGTMCTTTTGTNNTGCWAAAAYT
BdM1252pool29     AAAGTAATCTAACTTGGCTTGCTGTATATAAACTTATAGTTCAGTGCGAAGTTCCATRACTTTGGTTAGTACTTTTGTTGTGCTAAAAYT
BdM1255pool29     AAAGTAATCTAACTTGGCTTGCTGTATATAAACTTATAGTTCAGTGCGAAGTTCCATAACTTTGGTTAGTACTTTTGTTGTGCTAAAATT
BdM1257pool12     AAAGTAATCTAACTTGGCTTGCTGTATATAAACTTATAGTTCAGTGCGAAGTTCCATAACTTTGGTTAGTACTTTTGTTGTGCTAAAATT
BdM1258pool12     AAAGTAATCTAACTTGGCTTGCTGTATATAAACTTATAGTTCAGTGCGAAGTTCCATAACTTTGGTTAGTACTTTTGTTGTGCTAAAATT
BdM1260pool12     AAAGTAATCTAACTTGGCTTGCTGTATATAAACTTATAGTTCAGTGCGAAGTTCCATAACTTTGGTTAGTACTTTTGTTGTGCTAAAATT
BdM1262pool12     AAAGTAATCTAACTTGGCTTGCTGTATATAAACTTATAGTTCAGTGCGAAGTTCCATAACTTTGGTTAGTACTTTTGTTGTGCTAAAATT
BdM1263pool12     AAAGTAATCTRACTTGGCTTGCTGTATATAAACTTATAGTTCAGTGCGAAGTTCCATAACTTTGGTTAGTACTTTTGTTGTGCTAAAAYT
BdM1264pool12     AAAGTAATCTAACTTGGCTTGCTGTATATAAACTTATAGTTCAGTGCGAAGTTCCATAACTTTGGTTAGTACTTTTGTTGTGCTAAAATT
BdM1275pool12     AAAGTAATCTAACTTGGCTTGCTGTATATAAACTTATAGTTCAGTGCGAAGTTCCATAACTTTGGTTAGTACTTTTGTTGTGCTAAAATT
//                          *      -                                       -            -            -    * |227834|
BdM1249pool29     ATCACATTCATCGTCCCTTAGCGCAAAATGTTATTGCCGAACTTTTTCCAAAGGCCTGTCTCAAAACTGGCAAAATCACCGTWAACGTAT
BdM1250pool29     ATCACATTCATCGTCCCTTAGCGCAAAATGTTATTGCCGAACTTTTTCCAAAGGCCTGTCTCAAAACTGGCAAAATCACCGTAAACGTAT
BdM1251pool12     ATCACATTCATCGTCCCTTAGCGCAAAATGTTATTGCCGAACTTTTTCCAAAGGCCTGTCTCAAAACTGGCAAAATCACCGTAAACGTAT
BdM1252pool29     ATCACATTCATCGTCCCTTAGCGCAAAATGTTATTGCCGAACTTTTTCCAAAGGCCTGTCTCAAAACTGGCAAAATCACCGTNAACGTAT
BdM1255pool29     ATCACATTCATCGTCCCTTAGCGCAAAATGTTATTGCCGAACTTTTTCCAAAGGCCTGTCTCAAAACTGGCAAAATCACCGTAAACGTAT
BdM1258pool12     ATCACATTCATCGTCCCTTAGCGCAAAATGTTATTGCCGAACTTTTTCCAAAGGCCTGTCTCAAAACTGGCAAAATCACCGTAAACGTAT
BdM1263pool12     ATCACATTCATCGTCCCTTAGCGCAAAATGTTATTGCCGAACTTTTTCCAAAGGCCTGTCTCAAAACTGGCAAAATCACCGTAAACGTAT
BdM1264pool12     ATCACATTCATCGTCCCTTAGCGCAAAATGTTATTGCCGAACTTTTTCCAAAGGCCTGTCTCAAAACTGGCAAAATCACCGTAAACGTAT
BdM1275pool12     ATCACATTCATCGTCCCTTAGCGCAAAATGTTATTGCCGAACTTTTTCCAAAGGCCTGTCTCAAAACTGGCAAAATCACCGTAAACGTAT
//                                                                                                  -       |227835|
BdM1249pool29     ACTGGTACCAGAGCCAAAATTTACACCGAATAACATTCCAATAATATTTATATAGTAACTCTTATTTGATAGNTTTTTTTTTCAGAATTA
BdM1258pool12     ACTGGTACCAGAGCCAAAATTTACACCGAATAACATTCCAATAATATTTATATAGTAACTCTTATTTGATAGTTTTTTTTTTCAGAATT-
BdM1259pool12     ACTGGTACCAGAGCCAAAATTTACACCGAATAACATTCCAATAATATTTATATAGTAACTCTTATTTGATAG-NTTTTTTTTCAGAATTA
BdM1262pool12     ACTGGTACCAGAGCCAAAATTTACACCGAATAACATTCCAATAATATTTATATAGTAACTCTTATTTGATAG-TTTTTTTTTCAGAATTA
BdM1263pool12     ACTGGTACCAGAGCCAAAATTTACACCGAATAACATTCCAATAATATTTATATAGTAACTCTTATTTGATAGTTTTTTTTTTCAGAATT-
BdM1275pool12     ACTGGTACCAGAGCCAAAATTTACACCGAATAACATTCCAATAATATTTATATAGTAACTCTTATTTGATAG--TTTTTTTTNAGAATTA
//                                                                                                          |227838|
BdM1249pool29     CAAAGTTTACCTGCTTTTGCAAAGTACCAWAATTTCATTTTGATTTTACATGCAATTAGTTGCTGGGGAAATACTCTACCTCACTTAAGA
BdM1250pool29     CAAAGTTTACCTGCTTTTGCAAAGTACCAAAATTTCATTTTGATTTTACATGCAATTAGTTGCTGGGGAAATACTCTACCTCACTTAAGA
BdM1252pool29     CAAAGTTTACCTGCTTTTGCAAAGTACCAAAATTTCATTTTGATTTTACATGCAATTAGTTGCTGGGGAAATACTCTACCTCACTTAAGA
BdM1255pool29     CAAAGTTTACCTGCTTTTGCAAAGTACCAAAATTTCATTTTGATTTTACATGCAATTAGTTGCTGGGGAAATACTCTACCTCACTTAAGA
BdM1256pool12     CAAAGTTTACCTGCTTTTGCAAAGTACCAWAATTTCATTTTGATTTTACATGCAATTAGTTGCTGGGGAAATACTCTACCTCACTTAAGA
BdM1257pool12     CAAAGTTTACCTGCTTTTGCAAAGTACCAAAATTTCATTTTGATTTTACATGCAATTAGTTGCTGGGGAAATACTCTACCTCACTTAAGA
BdM1258pool12     CAAAGTTTACCTGCTTTTGCAAAGTACCAAAATTTCATTTTGATTTTACATGCAATTAGTTGCTGGGGAAATACTCTACCTCACTTAAGA
BdM1260pool12     CAAAGTTTACCTGCTTTTGCAAAGTASCAAAATTTCATTTTGATTTTACATGCAATTAGTTGCTGGGGAAATACTCTACCTCACTTAAGA
BdM1262pool12     CAAAGTTTACCTGCTTTTGCAAAGTACCATAATTTCATTTTGATTTTACATGCAATTAGTTGCTGGGGAAATACTCTACCTCACTTAAGA
BdM1264pool12     CAANGTTTACCTGCTTTTGCAAAGTACCAAAATTTCATTTTGATTTTACATGCAATTAGTTGCTGGGGAAATACTCTACCTCACTTAAGA
BdM1275pool12     CAAAGTTTACCTGCTTTTGCAAAGTACCAAAATTTCATTTTGATTTTACATGCAATTAGTTGCTGGGGAAATACTCTACCTCACTTAAGA
//                                          -  *                                                            |227849|
BdM1249pool29     CCAGAAATCGGCGTACCTACAAAAAGASTAAAAAGCTATGAAACGAAAGGTCATGAAATTATTAGTCAGGATCCGCATGGTCATAATACA
BdM1250pool29     CCAGAAATCGGCGTACCTACAAAAAGAGTAAAAAGCTATGAAACGAAAGGTCATGAAATTNTTAGTCAGGATCCGCATGGTCATAATACA
BdM1251pool12     CCAGAAATCGGCGTACCTACAAAAAGAGTAAAAAGCTATGAAACGAAAGGTCATGAAATTATTAGTCAGGATCCGCATGGTCATAATACA
BdM1252pool29     MCAGAAATCGGCGTACCTACAAAAAGAGTAAAAAGCTATGAAACGAAAGGTCATGAAATTATTAGTCAGGATCCGCATGGTCATAATACA
BdM1255pool29     CCAGAAATCGGCGTACCTACAAAAAGAGTAAAAAGCTATGAAACGAAAGGTCATGAAATTTTTAGTCAGGATCCGCATGGTCATAATACA
BdM1256pool12     CCAGAAATCGGCGTACCTACAAAAAGAGTAAAAAGCTATGAAACGAAAGGTCATGAAATTWTTAGTCAGGATCCGCATGGTCATAATACA
BdM1257pool12     CCAGAAATCGGCGTACCTACAAAAAGAGTAAAAAGCTATGAAACGAAAGGTCATGAAATTTTTAGTCAGGATCCGCATGGTCATAATACA
BdM1258pool12     CCAGAAATCGGCGTACCTACAAAAAGAGTAAAAAGCTATGAAACGAAAGGTCATGAAATTATTAGTCAGGATCCGCATGGTCATAATACA
BdM1259pool12     CCAGAAATCGGCGTACCTACAAAAAGAGTAAAAAGCTATGAAACGAAAGGTCATGAAATTWTTAGTCAGGATCCGCATGGTCATAATACA
BdM1260pool12     CCAGAAATCGGCGTACCTACAAAAAGAGTAAAAAGCTATGAAACGAAAGGTCATGAAATTATTAGTCAGGATCCGCATGGTCATAATACA
BdM1261pool12     CCAGAAATCGGCGTACCTACAAAAAGASTAAAAAGCTATGAAACGAAAGGTCATGAAATTATTAGTCAGGATCCGCATGGTCATAATACA
BdM1262pool12     CCAGAAATCGGCGTACCTACAAAAAGAGTAAAAAGCTATGAAACGAAAGGTCATGAAATTATTAGTCAGGATCCGCATGGTCATAATACA
BdM1263pool12     CCAGAAATCGGCGTACCTACAAAAAGAGTAAAAAGCTATGAAACGAAAGGTCATGAAATTATTAGTCAGGATCCGCATGGTCATAATACA
BdM1264pool12     CCAGAAATCGGCGTACCTACAAAAAGAGTAAAAAGCTATGAAACGAAAGGTCATGAAATTATTAGTCAGGATCCGCATGGTCATAATACA
BdM1275pool12     CCAGAAATCGGCGTACCTACAAAAAGAGTAAAAAGCTATGAAACGAAAGGTCATGAAATTWTTAGTCAGGATCCGCATGGTCATAATACA
//                -                          *                                *                             |227850|
BdM1249pool29     TGTAAAACTTAAGATGATTATAAAAATGTTTTTATAAAAAGATTAATGAACTGATTATTATTTTCAGAACAGGCGGATACAAATTTCAGA
BdM1256pool12     TGTAAAACTTAAGATGATTATAAAAATGTTTTTATAAAAAGATTAATGAACTGATTATTATTTTCAGAACAGGCGGATACAAATTTCAGA
BdM1257pool12     TGTAAAACTTAAGATGATTATAAAAATGTTTTTATAAAAAGATTAATGAACTGATTATTATTTTCAGAACAGGCGGATACAAATTTCAGA
BdM1258pool12     TGTAAAACTTAAGATGATTATAAAAATGTTTTTATAAAAAGATTAATGAACTGATTATTATTTTCAGAACAGGCGGATACAAATTTCAGA
BdM1259pool12     TGTAAAACTTAAGATGATTATAAAAATGTTTTTATAAAAAGATTAATGAACTGATTATTATTTTCAGAACAGGCGGATACAAATTTCAGA
BdM1262pool12     TGTAAAACTTAAGATGATTATAAAAATGTTTTTATAAAAAGATTAATGAACTGATTATTATTTTCAGAACAGGCGGATACAAATTTCAGA
BdM1263pool12     TGTAAAACTTAAGATGATTATAAAAATGTTTTTATAAAAAGATTAATGAACTGATTATTATTTTCAGAACAGGCGGATACAAATTTCAGA
BdM1264pool12     TGTAAAACTTAAGATGATTATAAAAATGTTTTTATAAAAAGATTAATGAACTGATTATTATTTTCAGAACAGGCGGATACAAATTTCAGA
BdM1272pool12     TGTAAAACTTAAGATGATTATAAAAATGTTTTTATAAAAAGATTAATGAACTGATTATTATTTTCAGAACAGGCGGATACAAATTTCAGA
BdM1273pool12     TGTAAAACTTAAGATGATTATAAAAATGTTTTTATAAAAAGATTAATGAACTGATTATTATTTTCAGAACAGGCGGATACAAATTTCAGA
BdM1275pool12     TGTAAAACTTAAGATGATTATAAAAATGTTTTTATAAAAAGATTAATGAACTGATTATTATTTTCAGAACAGGCGGATACAAATTTCAGA
//                                                                                                          |227851|
BdM1249pool29     TCTATTGCCTTGTTTTCTGGAATAGATTTAAGTTTGTATTTGTTAYGTTTGTATAGGAAGCCAGGTGGCAATTTGACCTTGTTTATAAAT
BdM1250pool29     TCTATTGCCTTGTTTTCTGGAATAGATTTAAGTTTGTATTTGTTATGTTTGTATAGGAAGCCAGGTGGCAAYTTGACCTTGTTTATAAAT
BdM1252pool29     TCTATTGCCTTGTTTTCTGGAATAGATTTAAGTTTGTATTTGTTATGTTTGTATAGGAAGCCAGGTGNCAATTTGACCTTGTTTATAAAT
BdM1255pool29     TCTATTGCCTTGTTTTCTGGAATAGATTTAAGTTTGTATTTGTTATGTTTGTATAGGAAGCCAGGTGGCAATTTGACCTTGTTTATAAAT
BdM1261pool12     TCTATTGCCTTGTTTTCTGGAATAGATTTAAGTTTGTATTTGTTATGTTTGTATAGGAAGCCAGGTGGCAATTTGACCTTGTTTATAAAT
BdM1264pool12     TCTATTGCCTTGTTTTCTGGAATAGATTTAAGTTTGTATTTGTTATGTTTGTATAGGAAGCCAGGTGGCAATTTGACCTTGTTTATAAAT
BdM1266pool29     TCTATTKCCTTGTTTTCTGGAATAGATTTAAGTTTGTATTTGTTATGTTTGTATAGGAAGCCAGGTGGCAATTTNACCTTGTTNATAAAT
//                      -                                      -                         -                  |227852|
BdM1249pool29     ACATCTCATATTTTAACTACTGTTCAATTATTACGAGATACAAGGACCCGCGGATTAAATCGGCCAAATAATTATGTTTTTCTTGAAAAT
BdM1258pool12     ACATCTCATATTTTAACTACTGTTCAAWTATTACGAGATACAAGGACCCGCGGATTAAATCGGCCAAATAATTATGTTTTTCTTGAAAAT
BdM1260pool12     ACATCTCATATKTTAACTACTGTTCAATTATTACGAGATACAAGGACCCGCGGATTAAATCGGCCAAATAATTATGTTTTTCTTGAAAAT
BdM1262pool12     ACATCTCATATTTTAACTACTGTTCAAATATTACGAGATACAAGGACCCGCGGATTAAATCGGCCAAATAATTATGTTTTTCTTGAAAAT
BdM1264pool12     ACATCTCATATTTTAACTACTGTTCAATTATTACGAGATACAAGGACCCGCGGATTAAATCGGCCAAATAATTATGTTTTTCTTGAAAA-
BdM1275pool12     ACATCTCATATTTTAACTACTGTTCAATTATTACGAGATACAAGGACYCGCGGATTAAATCGGCCAAATAATTATGTTTTTCTTGAAAAT
//                           -               *                   -                                          |227853|
BdM1249pool29     TAAAACAATATGGGGTGTTGTGGTACTTAAATTGAAACAGGGATTAAAATGTACCTTTTATTCATATTTTCGCCTTTATTTTAGCAATTT
BdM1250pool29     TAAAACAATATGGGGTGTTGTGGTRCTTAAATTGAAACAGGGATTAAAATGTACCTTTTATTCATATTTTCGCCTTTATTTTAGCAATTT
BdM1254pool19     TAAAACAATATGGGGTKTTGTGGTACTTAAATTGAAACAGGGATTAAAATGTACCTTTTATTCATATTTTCGCCTTTATTTTAGCAATTT
BdM1255pool29     TAAAACAATATGGGGTGTTGTGGTACTTAAATTGAAACAGGGATTAAAATGTACCTTTTATTCATATTTTCGCCTTTATTTTAGCAATTT
BdM1266pool29     TAAAACAATATGGGGTGTTGTGGTACTTAAATTGAAACAGGGATTAAAATGTACCTTTTATTCATATTTTCGCCTTTATTTTAGCAATTT
BdM1272pool29     TAAAACAATATGGGGTGTTGTGGTACTTAAATTGAAACAGGGATTAAAATGTACCTTTTATTCATATTTTCGCCTTTATTTTAGCAATTT
//                                -       -                                                                 |227855|
BdM1249pool29     AAGCGAAACTAAACAAATTATTCCCAGGTCGCATTSGAAAACATGTTAAGCTTGCAAAAATTCTGTCGCAGTATTTAACGGGATTTTTAG
BdM1250pool29     AAGCGAAACTAAACAAATTATTCCCAGGTCGCATTSGAAAACATGTTAAGCTTGCAAAAATTCTGTCGCAGTATTTAACGGGATTTTTAG
BdM1252pool29     AAGCGAAACTAAACAAATTATTCCCAGGTCGCATTCGAAAACATGTTAAGCTTGCAAAAATTCTGTCGCAGTATTTAACGGGATTTTTAG
BdM1253pool12     AAGCGAAACTAAACAAATTATTCCCAGGTCGCATTCGAAAACATGTTAAGCTTGCAAAAATTCTGTCGCAGTATTTAACGGGATTTTTAG
BdM1255pool29     AAGCGAAACTAAACAAATTATTCCCAGGTCGCATTCGAAAACATGTTAAGCTTGCAAAAATTCTGTCGCAGTATTTAACGGGATTTTTAG
BdM1256pool29     AAGCGAAACTAAACAAATTATTCCCAGGTCGCATTCGAAAACATGTTAAGCTTGCAAAAATTCTGTCGCAGTATTTAACGGGATTTTTAG
BdM1258pool12     AAGCGAAACTAAACAAATTATTCCCAGGTCGCATTCGAAAACATGTTAAGCTTGCAAAAATTCTGTCGCAGTATTTAACGGGATTTTTAG
BdM1260pool12     AAGCGAAACTAAACAAATTATTCCCAGGTCGCATTSGAAAACATGTTAAGCTTGCAAAAATTCTGTCGCAGTATTTAACGGGATTTTTAG
BdM1262pool12     AAGCGAAACTAAACAAATTATTCCCAGGTCGCATTCGAAAACATGTTAAGCTTGCAAAAATTCTGTCGCAGTATTTAACGGGATTTTTAG
BdM1263pool12     AAGCGAAACTAAACAAATTATTCCCAGGTCGCATTSGAAAACATGTTAAGCTTGCAAAAATTCTGTCGCAGTATTTAACGGGATTTTTAG
BdM1264pool12     AAGCGAAACTAAACAAATTATTCMCAGGTCGCATTCGAAAACATGTTAAGCTTGCAAAAATTCTGTCGCAGTATTTAACGGGATTTTTAG
BdM1266pool12     AAGCGAAACTAAACAAATTATTCCCAGGTCGCATTCGAAAACATGTTAAGCTTGCAAAAATTCTGTCGCAGTATTTAACGGGATTTTTAG
BdM1275pool12     AAGCGAAACTAAACAAATTATTCCCAGGTCGCATTCGAAAACATGTTAAGCTTGCAAAAATTCTGTCGCAGTATTTAACGGGATTTTTAG
//                                       -           *                                                      |227857|
BdM1249pool29     CAAACGCTGGCGTCATATCTGATTTTGGTTTTAAATAATATTTATTTTTGCCATGCTGTCCATGTAATTTTGTCAGCATAGAAAAATCAG
BdM1250pool29     CAAACGCTGGCGTCATATCTGATTTTGGTTTTAAATAATATTTATTTTTGCCATGCTGTCCATGTAATTTTGTCAGCATAGAAAAATCAG
BdM1252pool29     CAAACGCTGGCGTCATATCTGATTTTGGTTTTAAATAATATTTATTTTTGCCATGCTGTCCATGTAATTTTGTCAGCATAGAAAAATCAG
BdM1255pool29     CAAACGCTGGCGTCATATCTGATTTTGGTTTTAAATAATATTTATTTTTNCCATGCTGTCCATGTAATTTTGTCAGCATAGAAAAATCA-
BdM1256pool29     CAAACGCTGGCGTCATATCTGATTTTGGTTTTAAATAATATTTATTTTTGCYATGCTGTCCATGTAATTTTGTCAGCATAGAAAAATCAG
BdM1260pool12     CAAACGCTGGCGTCATATCTGATTTTGGTTTTAAATAATATTTATTTTTGCCATGCTGTCCATGTAATTTTGTCAGCATAGAAAAATCAG
BdM1262pool12     CAAACGCTGGCGTCATATCTGATTTTGGTTTTAAATAATATTTATTTTTGCCATGCTGTCCATGTAATTTTGTCAGCATAGAAAAATCAG
BdM1275pool12     CAAACGCTGGCGTCATATCTGATTTTGGTTTTAAATAATATTTATTTTTGCCATGCTGTCCATGTAATTTTGTCAGCATAGAAAAATCAG
//                                                                   -                                      |227858|
BdM1249pool29     ACCCCCACTCGAATGTACACCGGTTTTACTGGATATGTCCTTACGATATACATTATAGTTATAAAGATGTAATGAATATCAGAAAAATCA
BdM1250pool12     ACCCCCACTCGAATGTACACCGGTTTTACTGGATATGTCCTTACGATATACATTATAGTTATAAAGATGTAATGAATATCAGAAAAATCA
BdM1250pool29     ACCCCCACTCGAATGTACACCGGTTTTACTGGATATGTCCTTACGATATACATTATAGTTATAAAGATGTAATGAATATCAGAAAAATCA
BdM1251pool12     ACCCCCACTCGAATRTACACCGGTTTTACTGGATATGTCCTTACGATATACATTATAGTTATAAAGATGTAATGAATATCAGAAAAATCA
BdM1252pool29     ACCCCCACTCGAATRTACACCGGTTTTACTGGATATGTCCTTACGATATACATTATAGTTATAAAGATGTAATGAATATCAGAAAAATCA
BdM1255pool29     ACCCCCACTCGAATGTACACCGGTTTTACTGGATATGTCCTTACGATATACATTATAGTTATAAAGATGTAATGAATATCAGAAAAATCA
BdM1256pool12     ACCCCCACTCGAATGTACACCGGTTTTACTGGATATGTCCTTACGATATACATTATAGTTATAAAGATGTAATGAATATCAGAAAAATCA
BdM1256pool29     ACCCCCACTCGAATGTACACCGGTTTTACTGGATATGTCCTTACGATATACATTATAGTTATAAAGATGTAATGAATATCAGAAAAATCA
BdM1257pool12     ACCCCCACTCGAATATACACCGGTTTTACTGGATATGTCCTTACGATATACATTATAGTTATAAAGATGTAATGAATATCAGAAAAATCA
BdM1258pool12     ACCCCCACTCGAATGTACACCGGTTTTACTGGATATGTCCTTACGATATACATTATAGTTATAAAGATGTAATGAATATCAGAAAAATCA
BdM1259pool12     ACCCCCACTCGAATGTACACCGGTTTTACTGGATATGTCCTTACGATATACATTATAGTTATAAAGATGTAATGAATATCAGAAAAATCA
BdM1260pool12     ACCCCCACTCGAATGTACACCGGTTTTACTGGATATGTCCTTACGATATACATTATAGTTATAAAGATGTAATGAATATCAGAAAAATCA
BdM1261pool12     ACCCCCACTCGAATGTACACCGGTTTTACTGGATATGTCCTTACGATATACATTATAGTTATAAAGATGTAATGAATATCAGAAAAATCA
BdM1262pool12     ACCCCCACTCGAATGTAYACCGGTTTTACTGGATATGTCCTTACGATATACATTATAGTTATAAAGATGTAATGAATATCAGAAAAATCA
BdM1263pool12     ACCCCCACTCGAATGTACACCGGTTTTACTGGATATGTCCTTACGATATACATTATAGTTATAAAGATGTAATGAATATCAGAAAAATCA
BdM1264pool12     ACCCCCACTCGAATGTACACCGGTTTTACTGGATATGTCCTTACGATATACATTATAGTTATAAAGATGTAATGAATATCAGAAAAATCA
BdM1266pool12     ACCCCCACTCGAATGTACACCGGTTTTACTGGATATGTCCTTACGATATACATTATAGTTATAAAGATGTAATGAATATCAGAAAAATCA
BdM1267pool12     ACCCCCACTCGAATGTACACCGGTTTTACTGGATATGTCCTTACGATATACATTATAGTTATAAAGATGTAATGAATATCAGAAAAATCA
BdM1272pool12     ACCCCCACTCGAATGTACACCGGTTTTACTGGATATGTCCTTACGATATACATTATAGTTATAAAGATGTAATGAATATCAGAAAAATCA
BdM1273pool12     ACCCCCACTCGAATGTACACCGGTTTTACTGGATATGTCCTTACGATATACATTATAGTTATAAAGATGTAATGAATATCAGAAAAATCA
BdM1275pool12     ACCCCCACTCGAATGTACACCGGTTTTACTGGATATGTCCTTACGATATACATTATAGTTATAAAGATGTAATGAATATCAGAAAAATCA
//                              *  -                                                                        |227860|
BdM1249pool29     CTCTGCGAAAATGTGTTGTTTAAAGCTTTAAAATATTTTTGAAAATTGTTTTAAGTTATTTGTGAACTATTAGAAGTTACGTGTTAATAA
BdM1251pool12     CTCTGCGAAAATGTGTTGTTTAAANCTTTAAAATATTTTTGAAAATTGTTTTAAGTTATTTGTGAACTATTAGAANTTACGTGTNAAT--
BdM1252pool29     CNCTGCNAAAATNTGTTGTTTAAAGCTTTAAAATATTTTTGAAAATTGTTTTAAGTTATTTGTGAACTATTAGAAGNTACGTGTTAATAA
BdM1255pool29     CTCTGCGAAAATGTGTTGTTTAAAGCTTTAAAATATTTTTGAAAATTGTTTTAAGTTATTTGTGAACTATTAGAAGTTACGTGTTAATA-
BdM1257pool12     CTCTGCGAAAATGTGTTGTTTAAAGCTTTAAAATATTTTTGAAAATTGTTTTAAGTTATTTGTGAACTATTAGAAGTTACGTGTTAATAA
BdM1258pool12     CTCTGCGAAAATGTGTTGTTTAAAGCTTTAAAATATTTTTGAAAATTGTTTTAAGTTATTTGTGAACTATTAGAAGTTACGTGTTAATAA
BdM1259pool12     CTCTGCGAAAATGTGTTGTTTAAAGCTTTAAAATATTTTTGAAAATTGTTTTAAGTTATTTGTGAACTATTAGAAGTTACGTGTTAATAA
BdM1260pool12     CTNTGCGAAAATGTGTTGTTTAAAGCTTTAAAATATTTTTGAAAATTGTTTTAAGTTATTTGTGAACTATTAGAAGTTACGTGTTAATAA
BdM1263pool12     CTCTGCGAAAATGTGTTGTTTAAAGCTTTAAAATATTTTTGAAAATTGTTTTWAGTTATTTGTGAACTATTAGAARTTACGTGTTAATAA
BdM1267pool12     CTCTGCGAAAATGTGTTGTTTAAAGCTTTAAAATATTTTTGAAAATTGTTTTAAGTTATTTGTGAACTATTAGAAGTTACGTGTTAATAA
BdM1275pool12     CTCTGCGAAAATGTGTTGTTTAAAGCTTTAAAATATTTTTGAAAATTGTTTTAAGTTATTTGTGAACTATTAGAAGTTACGTGTTAATAA
//                                                                    -                      -              |227865|
BdM1249pool29     GTGACAGATGATACGTATTCTAATGTACCACGGCATTTTTTCTTCAGAGACGATGAATGAGATAAGGGACATTCTTTGCCAACACGGTTT
BdM1250pool29     GTGACAGATGATACGTATTCTAATGTACCACGGCATTTTTTCTTCAGAGACGATGAATGAGATAAGGGACATTCTTTGCCAACACGGTTT
BdM1255pool29     GTGACAGATGATACGTATTCTAATGTACCACGGCATTTTTTCTTCAGAGACGATGAATGAGATAAGGGACATTCTTTGCCAACACGGTTT
BdM1262pool12     GTGACAGATGATACGTATTCTAATGTACCACGGCATTTTTTCTTCAGAGACGATGAATGAGATAAGGGACATTCTTTGCCAACACGGTTT
//                                                                                                          |227866|
BdM1249pool29     AAAWACACAACAGGGAAGAGTGGCCAGAAAAGAAGATAAAACTTGCTGGGAAGATACATTACATTCTTGCTGGGAAGATATACTACAGTT
BdM1250pool29     AAATACACAACAGGGAAGAGTGGCCAGAAAAGAAGATAAAACTTGCTGGGAAGATACATTACATTCTTGCTGGGAAGATATACTACAGTT
BdM1251pool12     AAAWACACAACAGGGAAGAGTGGCCAGAAAAGAAGATAAAACTTGCTGGGAAGATACATTACATTCTTGCTGGGAAGATATACTACAGTT
BdM1252pool29     AAANACACAACAGGGAAGAGTGGCCAGAAAAGAAGATAAAACTTGCTGGGAAGATACATTACATTCTTGCTGGGAAGATATACTACAGTT
BdM1255pool29     AAAAACACAACAGGGAAGAGTGGCCAGAAAAGAAGATAAAACTTGCTGGGAAGATACATTACATTCTTGCTGGGAAGATATACTACAGTT
BdM1259pool12     AAATACACAACAGGGAAGAGTGGCCAGAAAAGAAGATAAAACTTGCTGGGAAGATACATTACATTCTTGCTGGGAAGATATACTACAGTT
BdM1260pool12     AAAAACACAACAGGGAAGAGTGGCCAGAAAAGAAGATAAAACTTGCTGGGAAGATACATTACATTCTTGCTGGAAAGATATACTACAGTT
BdM1262pool12     AAAWACACAACAGGGAAGAGTGGCCAGAAAAGAAGATAAAACTTGCTGGGAAGATACATTACATTCTTGCTGGGAAGATATACTACAGTT
BdM1263pool12     AAATACACAACAGGGAAGAGTGGCCAGAAAAGAAGATAAAACTTGCTGGGAAGATACATTACATTCTTGCTGGGAAGATATACTACAGTT
BdM1275pool12     AAAWACACAACAGGGAAGAGTGGCCAGAAAAGAAGATAAAACTTGCTGGGAAGATACATTACATTCTTGCTGGGAAGATATACTACAGTT
//                   *                                                                     -                |227868|
BdM1249pool29     AATNGATTTTTCTGTTATCTGTCTTATGACAAAATAAATGGTGTCCTAACTGAACCAATTGATGTAGGTCGTGGTATTCGACAAGNGGAT
BdM1250pool29     AATNGATTTTTCTGTTATCTGTCTTATGACAAAATAAATNGTGTCCTAACTGAACCAATTGATGTAGGTCGTGGTATTCGACAAGGGGAT
BdM1252pool29     AATNGATTTTTCTGTTATCTGTCTTATGACAAAATAAATGGTGTCCTAACTGAACCAATTGATGTAGGTCGTGGTATTCGACAAGGGGAT
BdM1255pool29     AATWGATTTTTCTGTTATCTGTCTTATGACAAAATAAATGGTGTCCTAACTGAACCAATTGATGTAGGTCGTGGTATTCGACAAGGGGAT
BdM1266pool29     AATNGATTTTTCTGTTATCTGTCTTATGACAAAATAAATGGTGTNCTAACTGAACCAATTGATGTAGGTCGTGGTATTYGACAAGGGGAT
//                   -                                                                          -           |227869|
BdM1249pool29     AGCCAAACAATCAAATGCGAGGAAGAAACTTTCCGCAACAGTTAGGAACAAAATTTTTCTCCAAGCTTGCGGAGAAAGTCTCATTTTAAT
BdM1250pool29     AGCCAAACAATCAAATGCGAGGAAGAAACTTTCCGCAACAGTTAGGAACAAAATTTTTCTCCAAGCTTGCGGAGAAAGTCTCATTTTAAT
BdM1251pool12     AGCCAAACAATCAAATGCGAGAAAGAAACTTTCCGTAAAAGTTAGGAACAAATATTTTCTACAAGCTTGCGGAGAAAGTCTCATTTTAAT
BdM1252pool29     AGCCAAACAATCAAATGCGAGGAAGAAACTTTCCGCAACAGTTAGGAACAAAATTTTTCTCCAAGCTTGCGGAGAAAGTCTCATTTTAAT
BdM1255pool29     AGCCAAACAATCAAATGCGAGGAAGAAACTTTCCGCAACAGTTAGGAACAAAATTTTTCTCCAAGCTTGCGGAGAAAGTCTCATTTTAAT
BdM1258pool12     AGCCAAACAATCAAATGCGAGGAAGAAACTTTCCGCAACAGTTAGGAACAAAATTTTTCTCCAAGCTTGCGGAGAAAGTCTCATTTTAAT
BdM1272pool29     AGCCAAACAATCAAATGCGAGGAAGAAACTTTCCGCAACAGTTAGGAACAAAATTTTTCTCCAAGCTTGCGGAGAAAGTCTCATTTTAAT
//                                     -             -  -             --      -                             |227872|
BdM1249pool29     TTGGATTTGGTAAAAGCAGTCCAAGAATATTTTNTGTTATCTATGCATAATATCTTGTGTCTCCTATTTTGGTGCTTATTTTAAATCAGT
BdM1250pool29     TTGGATTTGGTAAAAGCAGTCCAAGAATATTTTTTGTTATCTATGCATAATATCTTGTGTCTCCTATTTTGGTGCTTATTTTAAATCAGT
BdM1251pool12     TTGGATTTGGTAAAAGCAGTCCAAGAATATTTTYTGTTATCTATGCATAATATCTTGTGTCTCCTATTTTGGTGCTTATTTTAAATCAGT
BdM1252pool29     TTGGATTTGGTAAAAGCAGTCCAAGAATATTTTTTGTTATCTATGCATAATATCTTGTGTCTCCTATTTTGGTGCTTATTTTAAATCAGT
BdM1253pool12     TTGGATTTGGTAAAAGCAGTCCAAGAATATTTTNTGTTATCTATGCATAATATCTTGTGTCTCCTATTTTGGTGCTTATTTTAAATCAGT
BdM1255pool29     TTGGATTTGGTAAAAGCAGTCCAAGAATATTTTYTGTTATCTATGCATAATATCTTGTGTCTCCTATTTTGGTGCTTATTTTAAATCAGT
BdM1257pool12     TTGGATTTGGTAAAAGCAGTCCAAGAATATTTTTTGTTATCTATGCATAATATCTTGTGTCTCCTATTTTGGTGCTTATTTTAAATCAGT
BdM1258pool12     TTGGATTTGGTAAAAGCAGTCCAAGAATATTTTYTGTTATCTATGCATAATATCTTGTGTCTCCTATTTTGGTGCTTATTTTAAATCAGT
BdM1259pool12     TTGGATTTGGTAAAAGCAGTCCAAGAATATTTTTTGTTATCTATGCATAATATCTTGTGTCTCCTATTTTGGTGCTTATTTTAAATCAGT
BdM1260pool12     TTGGATTTGGTAAAAGCAGTCCAAGAATATTTTTTGTTATCTATGCATAATATCTTGTGTCTCCTATTTTGGTGCTTATTTTAAATCAGT
BdM1262pool12     TTGGATTTGGTAAAAGCAGTCCAAGAATATTTTTTGTTATCTATGCATAATATCTTGTGTCTCCTATTTTGGTGCTTATTTTAAATCAGT
BdM1263pool12     TTGGATTTGGTAAAAGCAGTCCAAGAATATTTTYTGTTATCTATGCATAATATCTTGTGTCTCCTATTTTGGTGCTTATTTTAAATCAGT
BdM1264pool12     TTGGATTTGGTAAAAGCAGTCCAAGAATATTTTYTGTTATCTATGCATAATATCTTGTGTCTCCTATTTTGGTGCTTATTTTAAATCAGT
BdM1273pool12     TTGGATTTGGTAAAAGCAGTCCAAGAATATTTTTTGTTATCTATGCATAATATCTTGTGTCTCCTATTTTGGTGCTTATTTTAAATCAGT
BdM1275pool12     TTGGATTTGGTAAAAGCAGTCCAAGAATATTTTTTGTTATCTATGCATAATATCTTGTGTCTCCTATTTTGGTGCTTATTTTAAATCAGT
//                                                 *                                                        |227875|
BdM1249pool29     ATTTTGTCAAGGCACGTCCATTACAATCCCAATTGTTCTTAATAGTATGTGAAGATTATGGTAGCAGTCAAAAAACACTACTGTTTTATA
BdM1250pool29     ATTTTGTCAAGGCACGTCCATTACAATCCCAATTGTTCTTAATAGTATGTGAAGATTATGGTAGCAGTCAAAAAACACTACTGTTTTATA
BdM1251pool12     ATTTTGTCAAGGCACGTCCATTACAATCCCAATTGTTCTTAATAGTATGTGAAGATTATGGTAGCAGTCAAAAAACACTACTGTTTTATA
BdM1252pool29     ATTTTGTCAAGGCACGTCCATTACAATCCCAATTGTTCTTAATAGTATGTGAAGATTATGGTAGCAGTCAAAAAACACTACTGTTTTATA
BdM1255pool29     ATTTTGTCAAGGCACGTCCATTACAATCCCAATTGTTCTTAATAGTATGTGAAGATTATGGTAGCAGTCAAAAAACACTACTGTTTTATA
BdM1256pool12     ATTTTGTCAAGGCACGTCCATTACAATCCCAATTGTTCTTAATAGTATGTGAAGATTATGGTAGCAGTCAAAAAACACTACTGTTTTATA
BdM1258pool12     ATTTTGTCAAGGCACGTCCATTACAATCCCAATTGTTCTTAATAGTATGTGAAGATTATGGTAGCAGTCAAAAAACACTACTGTTTTATA
BdM1259pool12     ATTTTGTCAAGGCACGTCCATTACAATCCCAATTGTTCTTAATAGTATGTGAAGATTATGGTAGCAGTCAAAAAACACTACTGTTTTATA
BdM1260pool12     ATTTTGTCAAGGCACGTCCATTACAATCCCAATTGTTCTTAATAGTATGTGAAGATTATGGTAGCAGTCAAAAAACACTACTGTTTTATA
BdM1262pool12     ATTTTGTCAAGGCACGTCCATTACAATCCCAATTGTTCTTAATAGTATGTGAAGATTATGGTAGCAGTCAAAAAACACTACTGTTTTATA
BdM1264pool12     ATTTTGTCAAGGCACGTCCATTACAATCCCAATTGTTCTTAATAGTATGTGAAGATTATGGTAGCAGTCAAAAAACACTACTGTTTTATA
BdM1266pool29     ATTTTGTCAAGGCACGTCCATTACAATCCCAATTGTTCTTAATAGTATGTGAAGATTATGGTAGCAGTCAAAAAACACTACTGTTTTATA
BdM1267pool12     ATTTTGTCAAGGCACGTCCATTACAATCCCAATTGTTCTTAATAGTATGTGAAGATTATGGTAGCAGTCAAAAAACACTACTGTTTTATA
BdM1272pool29     ATTTTGTCAAGGCACGTCCATTACAATCCCAATTGTTCTTAATAGTATGTGAAGATTATGGTAGCAGTCAAAAAACACTACTGTTTTATA
BdM1275pool12     ATTTTGTCAAGGCACGTCCATTACAATCCCAATTGTTCTTAATAGTATGTGAAGATTATGGTAGCAGTCAAAAAACACTACTGTTTTATA
//                                                                                                          |227880|
BdM1249pool29     CAAGCAAACTTTAAACTTAAATAAAAAACTAAACCAAATTAGGTAAAACTGAAACAACGGCTGAACCAAATGTCGACTTGTATTGTTGTA
BdM1255pool29     CAAGCAAACTTTAAACTTAAATAAAAAACTAAACCAAATTAGGTAAAACTGAAACAACGGCTGAACCAAATGTCGACTTGTATTGTTGTA
BdM1262pool12     CAAGCAAACTTTAAACTTAAATAAAAAACTAAACCAAATTAGGTAAAACTGAAACAACGGCTGAACCAAATGTCGACTTGTATTGTTGTA
BdM1263pool12     CAAGCAAACTTTAAACTTAAATAAAAAACTAAACCAAATTAGGTAAAACTGAAACAACGGCTGAACCAAATGTCGACTTGTATTGTTGTA
BdM1275pool12     CAAGCAAACTTTAAACTTAAATAAAAAACTAAACCAAATTAGGTAAAACTGAAACAACGGCTGAACCAAATGTCGACTTGTATTGTTGTA
//                                                                                                          |227882|
BdM1249pool29     AACAGAGAGATGATGACCTTCTGAAGTTTCAGGAATGATGTAAAAATAACAATATGTCATTGAACAGCAAGAAGTGCAAATATATTCAGT
BdM1250pool29     AACAGAGAGATGATGACCTTCTGAAGTTTCAGGAATGATGTAAAAATAACAATATGTCATTGAACAGCAAGAAGTGCAAATATATTCAGT
BdM1255pool29     AACAGAGAGATGATGACCTTCTGAAGTTTCAGGAATGATGTAAAAATAACAATATGTCATTGAACAGCAAGAAGTGCAAATATATTCAGT
BdM1256pool12     AACAGAGAGATGATGACCTTCTGAAGTTTCAGGAATGATGTAAAAATAACAATATGTCATTGAACAGCAAGAAGTGCAAATATATTCAGT
BdM1256pool29     AACAGAGAGATGATGACCTTCTGAAGTTTCAGGAATGATGTAAAAATAACAATATGTCATTGAACAGCAAGAAGTGCAAATATATTCAGT
BdM1258pool12     AACAGAGAGATGATGACCTTCTGAAGTTTCAGGAATGATGTAAAAATAACAATATGTCATTGAACAGCAAGAAGTGCAAATATATTCAGT
BdM1260pool12     AACAGAGAGATGATGACCTTCTGAAGTTTCAGGAATGATGTAAAAATAACAATATGTCATTGAACAGCAAGAAGTGCAAATATATTCAGT
BdM1261pool12     AACAGAGAGATGATGACCTTCTGAAGTTTCAGGAATGATGTAAAAATAACAATATGTCATTGAACAGCAAGAAGTGCAAATATATTCAGT
BdM1262pool12     AACAGAGAGATGATGACCTTCTGAAGTTTCAGGAATGATGTAAAAATAACAATATGTCATTGAACAGCAAGAAGTGCAAATATATTCAGT
BdM1263pool12     AACAGAGAGATGATGACCTTCTGAAGTTTCAGGAATGATGTAAAAATAACAATATGTCATTGAACAGCAAGAAGTGCAAATATATTCAGT
BdM1266pool29     AACAGAGAGATGATGACCTTCTGAAGTTTCAGGAATGATGTAAAAATAACAATATGTCATTGAACAGCAAGAAGTGCAAATATATTCAGT
BdM1275pool12     AACAGAGAGATGATGACCTTCTGAAGTTTCAGGAATGATGTAAAAATAACAATATGTCATTGAACAGCAAGAAGTGCAAATATATTCAGT
//                                                                                                          |227884|
BdM1249pool29     AACTAATCGCATACTATTGCTACCACACCTTCTCAATAATAGCAATGCTCGTACGCTGCATATCTAAATGGCTACCACTATTTTTTCGTC
BdM1250pool29     AACTAATCGCATACTATTGCTACCACACCTTCTCAATAATAGCAATGCTCGTACGCTGCATATCTAAATGGCTACCACTATTTTTTCGTC
BdM1254pool19     AACTAATCGCATACTATTGCTACCACACCTTCTCAATAATAGCAATGCTCGTACGCTGCATATCTAAATGGCTACCACTATTTTTTCGTC
BdM1266pool29     AACTAATCGCATACTATTGCTACCACACCTTCTCAATAATAGCAATGCTCGTACGCTGCATATCTAAATGGCTACCACTATTTTTTCGTC
//                                                                                                          |227886|
BdM1249pool29     GCATAATATTTTTAACAAAAACAAAACAAAGACCAATTGATTAAAACACAAATATAATGCAAAACCGTATATTATTCTCCTCGAAACCGA
BdM1256pool12     GCATAATATTTTTAACAAAAACAAAACAAAGACCAATTGATTAAAACACAAATATAATGCAAAACCGTATATTATTCTCCTCGAAACCGA
BdM1258pool12     GCATAATATTTTTAACAAAAACAAAACAAAGNCCAATTGATTAAAACACAAATATAATGCAAAACCGTATATTATTCTCCTCGAAACCGA
BdM1262pool12     GCATAATATTWTTAACAAAAACAAAACAAAGACCAATTGATTAAAACACAAATATAATGCAAAACCSTATATTATTCTCCTCGAAACCGA
BdM1263pool12     GCATAATATTTTTAACAAAAACAAAACAAAGACCAATTGATTAAAACACAAATATAATGCAAAACCGTATATTATTCTCCTCGAAACCGA
BdM1275pool12     GCATAATATTWTTAACAAAAACAAAACAAAGRCCAATTGATTAAAACACAAATATAATGCAAAACCSTATATTATTCTCCTCGAAACCGA
//                          *                    -                                  *                       |227888|
BdM1249pool29     GTCTTATGGAGAATTATGAATGTTAGAGTATCGTAAAACTTAGTTTTGAAAACAGGTATTTGTGGCATGGAATATTTTTTATTATTATTT
BdM1250pool29     GTCTTATGGAGAATTATGAATGTTAGAGTATCGTAAAACTTAGTTTTGAAAACGGGTATTTGTGGCATGGAATATTTTTTATTATTATTT
BdM1252pool29     GYCTTATGGAGAATTATGAATGTTAGAGTATCGTAAAACTTAGTTTTGAAAACRGGTATTTGTGGCATGGAATAYTTTTTATTATTATTT
BdM1255pool29     GTCTTATGGAGAATTATGAATGTTAGAGTATCGTAAAACTTAGTTTTGAAAACGGGTATTTGTGGCATGGAATATTTTTTATTATTATTT
BdM1257pool12     GTCTTATGGAGAATTATGAATGTTAGAGTATCGTAAAACTTAGTTTTGAAAACGGGTATTTGTGGCATGGAATATTTTTTATTATTATTT
BdM1258pool12     GNCTTATGGAGAATTATGAATGTTAGAGTATCGTAAAACTTAGTTTTGAAAACGGGTATTTGTGGCATGGAATATTTTTTATTATTATTT
BdM1259pool12     GTCTTATGGAGAATTATGAATNTTAGAGTATCGTAAAACTTAGTTTTGAAAACGGGTATTTGTGGCATGGAATATTTTTTATTATTATTT
BdM1260pool12     GYCTTATGGAGAATTATGAATGTTAGAGTATCGTAAAACTTAGTTTTGAAAASGGGTATTTGTGGCATGGAATATTTTTTATTATTATTT
BdM1262pool12     GTCTTATGGAGAATTATGAATGTTAGAGTATCGTAAAACTTAGTTTTGAAAACGGGTATTTGTGGCATGGAATATTTTTTATTATTATTT
BdM1263pool12     GTCTTATGGAGAATTATGAATGTTAGAGTATCGTAAAACTTAGTTTTGAAAACGGGTATTTGTGGCATGGAATATTTTTTATTATTATTT
BdM1264pool12     GTCTTATGGAGAATTATGAATGTTAGAGTATCGTAAAACTTAGTTTTGAAAASGGGTATTTGTGGCATGGAATATTTTTTATTATTATTT
BdM1275pool12     GTCTTATGGAGAATTATGAATGTTAGAGTATCGTAAAACTTAGTTTTGAAAASGGGTATTTGTGGCATGGAATATTTTTTATTATTATTT
//                 *                                                  **                    -               |227890|
BdM1249pool29     GGTTGAAATATTTGAACAGTAGATTCTTTACCAAAAAAATGGTTTAATATATAAACATGCACTAAATGTTTTGATGTCCTCCAGATACCG
BdM1252pool29     GGTTGAAATATTTGAACAGTAGATTCTTTACCAAAAAAATGGTTTAATATATAAACATGCACTAAATGTTTTGATGTCCTCCAGATACCG
BdM1266pool29     GGTTGAAATATTTGAACAGTAGATTCTTTACCAAAAAAATGGTTTAATATATAAACATGCACTAAATGTTTTGATGTCCTCCAGATACCG
BdM1275pool12     GGTTGAAATATTTGAATAGTAGATTCTTTACCAAAAAAATGGTTTAATATATAAACATGCACTAAATGTTTTGATGTCTTCCAGATACCG
//                                -                                                             -           |227891|
BdM1249pool29     TTCTGTGAGTGAAAAAGCTCTACCAAAAGGGTGGCCTTTTTAAGTCAACTCGAGTTTATCGGCTTTTGAGTAAAAGTTCAGGATTGCTTT
BdM1251pool12     TTCCGTGAGTGAAAAAGCTCTACCAAAAGGGTGGCCTTTTTAAGTCAACTCGAGTTTATCGGCTTTTGAGTAAAAGTTCAGGATTGCTTT
BdM1258pool12     TTCCGTGAGTGAAAAAGCTCTACCAAAAGGGTGGCCTTTTTAAGTCAACTCGAGTTTATCGGCTTTTGAGTAAAAGTTCAGGATTGCTTT
BdM1259pool12     TTCYGTGAGTGAAAAAGCTCTACCAAAAGGGTGGCCTTTTTAAGTCAACTCGAGTTTATCGGCTTTTGAGTAAAAGTTCAGGATTGCTTT
BdM1260pool12     TTCTGTGAGTGAAAAAGCTCTACCAAAAGGGTGGCCTTTTTAAGTCAACTCGAGTTTATCGGCTTTTGAGTAAAAGTTCAGGATTGCTTT
BdM1263pool12     TTCYGTGAGTGAAAAAGCTCTACCAAAAGGGTGGCCTTTTTAAGTCAACTCGAGTTTATCGGCTTTTGAGTAAAAGTTCAGGATTGCTTT
//                   *                                                                                      |227894|
BdM1249pool29     TGGTCTTATCATACTATGAGTACATTTAGAAGACCTTAAATTATTATGGGAATTTCGGTAATAAGACCATTTGATTGTTTAATTTAGGTT
BdM1250pool29     TGGTCTTATCATACTATGAGTACATTTAGAAGACCTTAAATTATTATGGGAATTTCGGTAATAAGACCATTTGATTGTTTAATTTAGGTT
BdM1266pool29     TGGTCTTATCATACTATGAGTACATTTAGAAGACCTTAAATTATTATGGGAATTTCGGTAATAAGACCATTTGATTGTTTAATTTAGGTT
BdM1272pool29     TGGTCTTATCATACTATGAGTACATTTAGAAGACCTTAAATTATTATGGGAATTTCGGTAATAAGACCATTTGATTGTTTAATTTAGGTT
BdM1275pool12     TGGTCTTATCATACTATGAGTACATTTAGAAGACCTTAAATTATTATGGGAATTTCGGTGATAAGACCATTTGATTGTTTAATTTAGGTT
//                                                                           -                              |227895|
BdM1249pool29     CCTGAATTATTGCAAAATATTTGGGTTCAAACTAACGACTATGAAATCGGCCCCTAAAGCCTGCAGTAAACATATTGTTTAACTAAAAAT
BdM1250pool29     CCTGTATTATTGCAAAATATTTGGGTTCAAACTAACGACTATGAAATCGGCCCCTAAAGCCTGCAGTAAACATATTGTTTAACTAAAAAT
BdM1252pool29     CCTGTATTATTGCAAAATATTTGGGTTCAAACTAACGACTATGAAATCGGCCCCTAAAGCCTGCAGTAAACATATTGTTTAACTAAAAAT
BdM1255pool29     CCTGAATTATTGCAAAATATTTGGGTTCAAACTAACGACTATGAAATCGGCCCCTAAAGCCTGCAGTAAACATATTGTTTAACTAAAAAT
BdM1257pool12     CCTGWATTATTGCAAAATATTTGGGTTCAAACTAACGACTATGAAATCGGCCCCTAAAGCCTGCAGTAAACATATTGTTTAACTAAAAA-
BdM1258pool12     CCTGAATTATTGCAAAATATTTGGGTTCAAACTAACGACTATGAAATCGGCCCCTAAAGCCTGCAGTAAACATATTGTTTAACTAAAAAT
BdM1260pool12     CCTGAATTATTGCAAAATATTTGGGTTCAAACTAACGACTATGAAATCGGCCCCTAAAGCCTGCAGTAAACATATTGTTTAACTAAAAAT
BdM1262pool12     CCTGNATTATTGCAAAATATTTGGGTTCAAACTAACGACTATGAAATCGGCCCCTAAAGCCTGCAGTAAACATATTGTTTAACTAAAAAT
//                    *                                                                                     |227896|
BdM1249pool29     TTTAACATGGTCACCANCTGGTTTTGTGAAAATAGATTAATTTTAAAYAAGGATAAAACAAATACTCNTCTGTTTAGAACAAAGCAATGT
BdM1250pool29     TTTAACATGGTCACCAGCTGGTTTTGTGAAAATAGAWTAATTTTAAACAAGGATAAAACAAATACTCTTCTGTTTANAACAAAGCAATGT
BdM1252pool29     TTTAACATGGTCACCAGCTGGTTTTGTGAAAATAGATTAATTTTAAACAAGGATAAAACAAATACTCTTCTGNTTAGAACAAAGCAATGT
BdM1258pool12     TTTAACATRGTCACCAGCTGGTTTTGTGAAAATAGATTAATTNTAAACAAGGATAAAACAARTNCTCTTCTGTTTANAACAAAGCAATGT
BdM1260pool12     TTTAACATGGTCACCAGCTGGTTTTGTGAAAATAGATTAATTTTAAACAAGGATAAAACAAATACTCTTCTGTTTAGAACAAAGCAATGT
BdM1262pool12     TTTAACATGGTCACCAGCTGGTTTTGTGAAAAYAGATTAATTTTAAACAARGATAAAACANATACTYTTCTGTTTARAAYAAANCAATGT
BdM1263pool12     TTTAACATGGTCACCAGCTGGTTTTGTGAAAATAGATTAATTTTAAACAAGGATAAAACAAATACTCTTCTGTTTAGAACAAAGCAATGT
BdM1275pool12     TTTAACATGGTCACCAGCTGGTTTTGTGAAAATAGATTAATTTTAAACAAGGATAAAACAAATACTCTTCTGTTTAGAACAAAGCAATGT
//                        -                       -   -          -  -          -    -         -  -          |227899|
BdM1249pool29     TAATTTTCTTTATAAACAAGAGTGAWTCCAAAAAAATKATGTTATTATTCTCCTCTTCGAAAGTCAATTTGACTTCTGAAAGAGTATCGA
BdM1257pool12     TAATTTTCTTTATAAACAAGAGTGAATCCAAAAAAATGATGTTATTATTCTCCTCTTCGRAAGTCAATTTGACTTCTGAAAGAGTATCGA
BdM1261pool12     TAATTTTCTTTATAAACAAGAGTGAATCCAAAAAAATGATGTTATTATTCTCCTCTTCGAAAGTCAATTTGACTTCTGAAAGAGTATCGA
BdM1262pool12     TAATTTTCTTTATAAACAAGAGTGAATCCAAAAAAATGATGTTATTATTCTCCTCTTCGAAAGTCAATTTGACTTCTGAAAGAGTATCGA
BdM1272pool29     TAATTTTCTTTATAAACAAGAGTGAATCCAAAAAAATGATGTTATTATTCTCCTCTTCGAAAGTCAGTTTGACTTCTGAAAGAGTATCGA
//                                         -           -                     -      -                       |227902|
BdM1249pool29     AAACGTTACTATTCATAATTTATTTATTTCAGAACAGGGTTTATATTAGAAGAAGCTTTAAATATGGTTTACAAGGATAACATTAATGTT
BdM1250pool29     AAACGTTACTATTCATAATTTATTTATTTCAGAACAGGGTTTATATTAGAAGAAGCTTTAAATATGGTTTACAAGGATAACATTAATGTT
BdM1257pool12     AAACGTTACTATTCATAATTTATTTATTTCAGAACAGGGTTTATATTAGAAGAAGCTTTAAATATGGTTTACAAGGATAACATTAATGTT
BdM1262pool12     AAACGTTACTATTCATAATTTATTTATTTCAGAACAGGGTTTATATTAGAAGAAGCTTTAAATATGGTTTACAAGGATAACATTAATGTT
BdM1264pool12     AAACGTTACTATTCATAATTTATTTATTTCAGAACAGGGTTTATATTAGAAGAAGCTTTAAATATGGTTTACAAGGATAACATTAATGTT
BdM1275pool12     AAACGTTACTATTCATAATTTATTTATTTCAGAACAGGGTTTATATTAGAAGAAGCTTTAAATATGGTTTACAAGGATAACATTAATGTT
//                                                                                                          |227905|
BdM1249pool29     CGGATGTAGRAAGCGACCACAGTTTGCTACTTGCAAAAATAANAANAAAATTT-CCCAATGATGATTCTTTGTTTGTCTT
BdM1250pool29     CGGATGTAGGNAGCGACCACAGTTTGCTACTTGCAAAAATNAGAATAAAATTTNCCCAATGATGATTCTTTGTTTGTCTT
BdM1252pool29     CGGATGTAGGAAGCGACCACAGTTTSCTACTTGCAAAAATRAGAATAAAATTT-CCCAATGATGATTCTTTGTTTGTCTT
BdM1266pool29     CGGATGTAGGNAGNGACCACAGTTTGCTACTTGCAAAAATNAGAATAAAATTT-CCCAATGATGATTCTTTGTTTGTCTT
//                         -               -              -                                       |227909|
BdM1249pool29     TTTGACTTTTTTGGCNGCCAAAACGATTTTCCCGTAGCAATTCTGATAGAGCATCTTCAATGATAGGCGTTGGATTNTTAGAATTTTCG
BdM1250pool29     TTTGACTTTTTTGNCCGCCAAAACGANTTTCCCGTAGCAATTCTGATAGAGCATCTTCAATGATAGGCGTTGGATTGTTAGAATTTTCG
BdM1255pool29     TTTGACTTTTTTGGCCGCCAAAACGATTTTCCCGTAGCAATTCTGATAGANNATCTTCAATGATAGGCGTTGGATTGTTAGAATTTTCG
BdM1260pool12     TTTGACATTTTTGGCCGCCAAAACGATTTTCCCGTAGCAATTCTGATAGAGCATCTTCAATGATAGGCGTTGGATTGTTAGAATTTTCA
//                      -                                                                                 -|227910|
BdM1249pool29     TTTATATTGTGTTGCCTCCTGGGCTTTGCCTTTTAATTTTGTACCAAAAATTAATTGTGCTAATTTATGTCTTTCTGTATCTTTTACTAT
BdM1250pool29     TTTATNTTGTGTTGCCTCCTGGGNTTTGCCTTTTAATTTTGTACCAAAAATTAATTGTNCTAATTTAYSTCTTTNTGTATCTNTWAC---
BdM1255pool29     TTTATATTGTGTTGCCTCCTGGGSTTTGCCTTTTAATTTTGTACCAAAAATTAATTSTRCTAATTTACCYCTTTMTGTATCTTTAAMTAT
BdM1256pool12     TTTATATTGTGTTGCCTCCTGGGCTTTGCCTTTTAATTTTGTACCAAAAATTAATTGTGCTAATTTATGTCTTTCTGTATCTTTGACTAT
BdM1257pool12     TTTATATTGTGTTGCCTCCTGGGCTTTGCCTTTTAATTTTGTACCAAAAATTAATTGTGCTAATTTATGTCTTTCTGTATCTTTTACTAT
BdM1258pool12     TTTATATTGTGTTGTCTCCTGGGCTTTGCCTTTTAATTTTGTACCAAAAATTAATTGTGCTAATTTATGTCTTTCTGTATCTTTTACTAT
//                              -        -                                - -        **-    -         * -   |227914|
BdM1249pool29     AAATAATATAGCATAACCATTACATTTATAAANCAGAAATCCCGCGACGATTAAAAAGAGACATACTAAGTTTTACTAACGCCGTAAAAC
BdM1251pool12     AAATAATATAGCATAACCATTACATTTATAAACCAGAAATCCCGCGACGATTAAAAAGAGACATACTAAGTTTTACTAACGCCGTAAAAC
BdM1257pool12     AAATAATATAGCATAACCATTACATTTATAAACCAGAAATCCCGCGACGATTAAAAAGAGACATACTAAGTTTTACTAACGCCGTAAAAC
BdM1258pool12     AAATAATATAGCATAACCATTACATTTATAAACCAGAAATCCCGCGACGATTAAAAAGAGACATACTAAGTTTTACTAACGCCGTAAAAC
BdM1259pool12     AAATAATATAGCATAACCATTACATTTATAAACCAGAAATCCCGCGACGATTAAAAAGAGACATACTAAGTTTTACTAACGCCGTAAAAC
BdM1260pool12     AAATAATATAGCATAACCATTACATTTATAAACCAGAAATCCCGCGACGATTAAAAAGAGACATACTAAGTTTTACTAACGCCGTAAAAC
BdM1261pool12     AAATAATATAGCATAACCATTACATTTATAAACCAGAAATCCCGCGACGATTAAAAAGAGACATACTAAGTTTTACTAACGCCGTAAAAC
BdM1262pool12     AAATAATATAGCATAACCATTACATTTATAAAYCAGAAATCCCGCGACGATTAAAAAGAGACATACTAAGTTTTACTAACGCCGTAAAAC
BdM1263pool12     AAATAATATAGCATAACCATTACATTTATAAACCAGAAATCCCGCGACGATTAAAAAGAGACATACTAAGTTTTACTAACGCCGTAAAAC
BdM1264pool12     AAATAATATAGCATAACCATTACATTTATAAACCAGAAATCCCGCGACGATTAAAAAGAGACATACTAAGTTTTACTAACGCCGYAAAAC
BdM1273pool12     AAATAATATAGCATAACCATTACATTTATAAACCAGAAATCCCGCGACGATTAAAAAGAGACATACTAAGTTTTACTAACGCCGTAAAAC
BdM1275pool12     AAATAATATAGCATAACCATTACATTTATAAACCAGAAATCCCGCGACGATTAAAAAGAGACATACTAAGTTTTACTAACGCCGTAAAAC
//                                                -                                                   -     |227917|
BdM1249pool29     CAACSGTAGGGAGGAGGTTTCCTCTGAGCTGGACAGCTTTTACAAAGTYTGCACCAGTCCAGAACGGTGGTGGCCGGGTTATCCACGATC
BdM1250pool29     CAACCGTAGGGAGGAGGTTTCCTCTGAGCTGGACAGCTTTTACAAAGTYTGCACCAGTCCAGAACGGTGGTGGCCGGGTTATCCACGATC
BdM1251pool12     CAACCGTAGGGAGGAGGTTTCCTCTGAGCTGGACAGCTTTTACAAAGTTTGCACCAGTCCAGAACGGTGGTGGCCGGGTTATCCACGATC
BdM1257pool12     CAACCGTAGGGAGGAGGTTTCCTCTGAGCTGGACAGCTTTTACAAAGTTTGCACCAGTCCAGAACGGTGGTGGCCGGGTTMTCCACGATC
BdM1258pool12     CAACCGTAGGGAGGAGGTTTCCTCTGAGCTGGACAGCTTTTACAAAGTTTGCACCAGTCCAGAACGGTGGTGGCCGGGTTATCCACGATC
BdM1259pool12     CAACCGTAGGGAGGAGGTTTCCTCTGAGCTGGACAGCTTTTACAAAGTTTGCACCAGTCCAGAACGGTGGTGGCCGGGTTATCCACGATC
BdM1260pool12     CAACCGTAGGGAGGAGGTTTCCTCTGAGCTGGACAGCTTTTACAAAGTTTGCACCAGTCCAGAACGGTGGTGGCCGGGTTCTCCACGATC
BdM1261pool12     CAACCGTAGGGAGGAGGTTTCCTCTGAGCTGGACAGCTTTTACAAAGTTTGCACCAGTCCAGAACGGTGGTGGCCGGGTTCTCCACGATC
BdM1262pool12     CAACCGTAGGGAGGAGGTTTCCTCTGAGCTGGACAGCTTTTACAAAGTTTGCACCAGTCCAGAACGGTGGTGGCCGGGTTMTCCACGATC
BdM1263pool12     CAACCGTAGGGAGGAGGTTTCCTCTGAGCTGGACAGCTTTTACAAAGTTTGCACCAGTCCAGAACGGTGGTGGCCGGGTTATCCACGATC
BdM1272pool12     CAACCGTAGGGAGGAGGTTTCCTCTGAGCTGGACAGCTTTTACAAAGTTTGCACCAGTCCAGAACGGTGGTGGCCGGGTTCTCCACGATC
BdM1275pool12     CAACNGTAGGGAGGAGGTTTCCTCTGAGCTGGACNGCTNTNACAAAGTNTGCACCAGTCCAGAACGGTGGTGGCCGGGTTATCCACGATC
//                    -                                           *                               *         |227921|
BdM1249pool29     TATTAAACCTTTATGCAGTACAGAGTTGAGCAACTGATTTGAATTATATCTGTCTGCCAGTATAAAATCTGTCCTATTC
BdM1250pool29     TATTAANCCTTTATGCAGTACNGAGTTGAGCAACTGATTTGAATTATATCTGTCTGCCAGTATAAAATCTNTCCTATTC
BdM1252pool29     TATTAANCCTTTATGCAGTACAGAGTTGAGCAACTGATTTGAATTATATCTGTCTGCCAGTATAAAATCTGTCCTATTC
BdM1260pool12     TANTAAWCCTTTATGCAGTACAGAGTTGAGCAACTGATTTGAATTATATCTGTCTGCCAGTATAAAATCTGTCCTATTC
//                      -                                                                        |227925|
BdM1249pool29     TTTTTCGCTTTAATGTTAATGATCSTATTTCCGAATATCGATTAAAAACTGTGACATACGGTACTTCACCTGCGCCTTTTTTGGCCTTAC
BdM1250pool29     TTTTTCGCTTTAATGTTAATGATCCTATTTCCGAATATCGATTAAAAACTGTGACATACGGTACTTCACCTGCGCCTTTTTTGGCCTTAC
BdM1251pool12     TTTTTCGCTTTAATGTTAATGATCCTATTTCCGAATATCGATTAAAAACTGTGACATACGGTACTTCACCTGCGCCTTTTTTGGCCTTAC
BdM1252pool29     TTTTTCGCTTTAATGTTAATGATCCTATTTCCGAATATCGATTAAAAACTGTGACATACGGTACTTCACCTGCGCCTTTTTTGGCCTTAC
BdM1255pool29     TTTTTCGCTTTAATGTTAATGATCCTATTTCCGAATATCGATTAAAAACTGTGACATACGGTACTTCNCCTGCGCCTTTTTTNNNCTT--
BdM1256pool12     TTTTTCGCTTTAATGTTAATGATCCTATTTCCGAATATCGATTAAAAACTGTGACATACGGTACTTCACCTGCGCCTTTTTTGGCCTTAC
BdM1256pool29     TTTTTCGCTTTAATGTTAATGATCCTATTTCCGAATATCGATTAAAAACTGTGACATACGGTACTTCMCCTGCGCCTTTTTTGGCCTTAC
BdM1258pool12     TTTTTCGCTTTAATGTTAATGATCCTATTTCCGAATATCGATTAAAAACTGTGACATACGGTACTTCACCTGCGCCTTTTTTGGCCTTAC
BdM1259pool12     TTTTTCGCTTTAATGTTAATGATCCTATTTCCGAATATCGATTAAAAACTGTGACATACGGTACTTCACCTGCGCCTTTTTTGGCCTTAC
BdM1260pool12     TTTTTCGCTTTAATGTTAATGATCCTATTTCCGAATATCGATTAAAAACTGTGACATACGGTACTTCACCTGCGCCTTTTTTGGCCTTAC
BdM1261pool12     TTTTTCGCTTTAATGTTAATGATCCTATTTCCGAATATCGATTAAAAACTGTGATATACGGTACTTCACCTGCGCCTTTTTTGGCCTTAC
BdM1262pool12     TTTTTCGCTTTAATGTTAATGATCCTATTTCCGAATATCGATTAAAAACTGTGACATACGGTACTTCACCTGCGCCTTTTTTGGCCTTAC
BdM1263pool12     TTTTTCGCTTTAATGTTAATGATCCTATTTCCGAATATCGATTAAAAACTGTGACATACGGTACTTCACCTGCGCCTTTTTTGGCCTTAC
BdM1264pool12     TTTTTCGCTTTAATGTTAATGATCCTATTTCCGAATATCGATTAAAAACTGTGACATACGGTACTTCACCTGCGCCTTTTTTGGCCTTAC
BdM1266pool12     TTTTTCGCTTTAATGTTAATGATCGTATTTCCGAATATCGATTAAAAACTGTGACATACGGTACTTCACCTGCGCCTTTTTTGGCCTTAC
BdM1266pool29     TTTTTCGCTTTAATGTTAATGATCCTATTTCCGAATATCGATTAAAAACTGTGACATACGGTACTTCACCTGCGCCTTTTTTGGCCTTAC
BdM1272pool29     TTTTTCGCTTTAATGTTAATGATCCTATTTCCGAATATCGATTAAAAACTGTGACATACGGTACTTCACCTGCGCMTTTTKTRSSCTTWY
BdM1273pool12     TTTTTCGCTTTAATGTTAATGATCCTATTTCCGAATATCGATTAAAAACTGTGACATACGGTACTTCACCTGCGCCTTTTTTGGCCTTAC
BdM1275pool12     TTTTTCGCTTTAATGTTAATGATCCTATTTCCGAATATCGATTAAAAACTGTGACATACGGTACTTCACCTGCGCCTTTTTTGGCCTTAC
//                                        *                             -            -       -    - ---   --|227930|
BdM1249pool29     CGCTTCGACAATGTTTTGAATAGAATTAGTTTTATTTCTAATATTAGCAATTATTAGCAAATTTTTAACCAAAATACAAACCCTGGATCT
BdM1250pool29     CGCTTCGACAATGTTTTGAATAGAATTAGTTTTATTTCTAATATTAGCAATTATTAGCAAATTTTTAACCAAAATACAAACCCTGGNNNT
BdM1255pool29     CGCTTCGACAATGTTTTGAATAGAATTAGTTTTATTTCTAATATTAGCAATTATTAGCAAATTTTTAACCAAAATACAAACCCTGGATCT
BdM1256pool12     CGCTTCGACAATGTTTTGAATAGAATTAGTTTTATTTCTAATATTAGCAATTATTAGCAAATTTTTAACCAAAATACAAACCCTGGATCT
BdM1257pool12     CGCTTCGACAATGTTTTGAATAGAATTAGTTTTATTTCTAATATTAGCAATTATTAGCAAATTTTTAACCAAAATACAAACCCTGGATCT
BdM1258pool12     CGCTTCGACAATGTTTTGAATAGAATTAGTTTTATTTCTAATATTAGCAATTATTAGCAAATTTTTAACCAAAATACAAACCCTGGATCT
BdM1260pool12     CGCTTCGACAATGTTTTGAATAGAATTAGTTTTATTTCTAATATTAGCAATTATTAGCAAATTTTTAACCAAAATACAAACCCTGGATCT
BdM1262pool12     CGCTTCGACAATGTTTTGAATAGAATTAGTTTTATTTCTAATATTAGCAATTATTAGCAAATTTTTAACCAAAATACAAACCCTGGATCT
BdM1264pool12     CGCTTCGACAATGTTTTGAATAGAATTAGTTTTATTTCTAATATTAGCAATTATTAGCAAATTTTTAACCAAAATACAAACCCTG-----
//                                                                                                          |227933|
BdM1249pool29     ACTTTACGATGGAAANGGAGGCTAACAACTGTCTTCCATTTGAAGACGTCGTAGTAGAGAAACNTTGAAATGGCACATTAGAACACAAAG
BdM1251pool12     ACTTTACGATGGAAATGGAGGCTAACAACTGTCTTCCATTTGAAGACGTCGTAGTAGAGAAACGTTGAAATGGCACATTAGAACACAAAG
BdM1256pool12     ACTTTACGATGGAAATGGACGCTAACAACTGTCTTCCATTTGAAGACGTCGTAGTAGAGAAACGTTGAAATGGCACATTAGAACACAAAG
BdM1258pool12     ATTTTACGATGGAAAAGGAGGCTAACAACTGTCTTCCATTTGAAGACGTCGTAGTAGAGAAACTTTGAAATGGCACATTAGAACACAAAG
BdM1259pool12     ACTTTACGATGGAAATGGACGCTAACAACTGTCTTCCATTTGAAGACGTCGTAGTAGAGAAACGTTGAAATGGCACATTAGAACACAAAG
BdM1261pool12     ACTTTACGATGGAAATGGAGGCTAACAACTGTCTTCCATTTGAAGACGTCGTAGTAGAGAAACGTTGAAATGGCACATTAGAACACAAAG
BdM1262pool12     ACTTTACGATGGAAATGGASGCTAACAACTGTCTTCCATTTGAAGACGTCGTAGTAGAGAAACGTTGAAATGGCACATTAGAACACAAAG
BdM1263pool12     ACTTTACGATGGAAATGGASGCTAACAACTGTCTTCCATTTGAAGACGTCGTAGTAGAGAAACGTTGAAATGGCACATTAGAACACAAAG
BdM1264pool12     ACTTTACGATGGAAATGGASGCTAACAACTGTCTTCCATTTGAAGACGTCGTAGTAGAGAAACGTTGAAATGGCACATTAGAACACAAAG
BdM1275pool12     ACTTTACGATGGAAAWGGAGGCTAACAACTGTCTTCCATTTGAAGACGTCGTAGTAGAGAAACKTTGAAATGGCACATTAGAACACAAAG
//                 -             *   *                                           *                          |227934|
BdM1249pool29     CAAATGCTGGGGAGTTAATATTTTATATTTGGTCGGAAAAGATCACAGTTTCTTTTTTTTAGATAACAGTCTCTTTTTTTTCTTTTTATT
BdM1250pool29     CAAATGCTGGGGAGTTAATATTTTATATTTGGTCGGAAAAGATCACAGTTTCTTTTTTTTAGATAACAGTCTCTTTTTTTTCTTTTTATT
BdM1255pool29     CAAATGCTGGGGAGTTAATATTTTATATTTGGTCGGAAAAGATCACAGTTTCTTTTTTTTAGATAACAGTCTCTTTTTTTTNNTTTTNNT
BdM1257pool12     CAAATGCTGGGGAGTTAATATTTTATATTTGGTCGGAAAAGANCACAGTTTCTTTTTTTTAGATAACAGTCTCTTTTTTTTCTTTTTATT
BdM1258pool12     CAAATGCTGGGGAGTTAATATTTTATATTTGGTCGGAAAAGATCACAGTTTCTTTTTTTTAGATAACAGTCTCTTTTTTTTCTTTTTATT
BdM1262pool12     CAAATGCTGGGGAGTTAATATTTTATATTTGGTCGGAAAAGATCACAGTTTCTTTTTTTTAGATAACAGTCTCTTTTTTTTCTTTTTATT
BdM1263pool12     CAAATGCTGGGGAGTTAATATTTTATATTTGGTCGGAAAAGATCACAGTTTCTTTTTTTTAGATAACAGTCTCTTTTTTTTCTTTTTATT
//                                                                                                          |227935|
BdM1249pool29     GAACAGAATAAACGGAATGAGGTCGTTATTGGTGACCATATTAAAAAAAATGATCGACTTCCCCGTAAAAATAAACTTCTTAATAAACTT
BdM1257pool12     GAACAGAATAAACGGAATGAGGTCGTTATTGGTGACCATATTAAAAAAAATGATCGACTTCCCCGTAAAAATAAACTTCTTAATAAACTT
BdM1258pool12     GAACAGAATAAACGGAATGAGGTCGTTATTGGTGACCATATTAAAAAAAATGATCGACTTCCCCGTAAAAATAAACTTCTTAATAAACTT
BdM1259pool12     GAACAGAATAAACGGAATGAGGTCGTTATTGGTGACCATATTAAAAAAAATGATCGACTTCCCCGTAAAAATAAACTTCTTAATAAACTT
BdM1260pool12     GAACAGAATAAACGGAATGAGGTCGTTATTGGTGACCATATTAAAAAAAATGATCGACTTCCCCGTAAAAATAAACTTCTTAATAAACTT
BdM1262pool12     GAACAGAATAAACGGAATGAGGTCGTTATTGGTGACCATATTAAAAAAAATGATCGACTTCCCCGTAAAAATAAACTTCTTAATAAACTT
BdM1263pool12     GAACAGAATAAACGGAATGAGGTCGTTATTGGTGACCATATTAAAAAAAATGATCGACTTCCCCGTAAAAATAAACTTCKTAATAAACTT
BdM1264pool12     GAACAGAATAAACGGAATGAGGTCGTTATTGGTGACCATATTAAAAAAAATGATCGACTTCCCCGTAAAAATAAACTTCTTAATAAACTT
BdM1266pool29     GAACAGAATAAACGGAATGAGGTCGTTATTGGTGACCATATTAAAAAAAATGATCGACTTCCCCGTAAAAATAAACTTCTTAATAAACTT
BdM1267pool12     GAACAGAATAAACGGAATGAGGTCGTTATTGGTGACCATATTAAAAAAAATGATCGACTTCCCCGTAAAAATAAACTTCTTAATAAACT-
BdM1273pool12     GAACAGAATAAACGGAATGAGGTCGTTATTGGTGACCATATTAAAAAAAATGATCGACTTCCCCGTAAAAATAAACTTCTTAAYAAACTT
BdM1275pool12     GAACAGAATAAACGGAATGAGGTCGTTATTGGTGACCATATTAAAAAAAATGATCGACTTCCCCGTAAAAATAAACTTCTTAATAAACTT
//                                                                                               -   -      |227936|
BdM1249pool29     ATTGGGAAAACACATTAAAAACAATACAAAATTAGTTGTGGTTCATGTCTGAAAGCTTGTATTGGACAAACAGATACAAATTCAAAACAA
BdM1250pool29     ATTGGGAAAACACATTAAAAACAATACAAAATTAGTTGTGGTTCATGTCTGAAAGCTTGTATTGGACAAACAGATACAAATTCAAAACAA
BdM1251pool12     ATTGGGAAAACACATTAAAAACAATACAAAATTAGTTGTGGTTCATGTCTGAAAGCTTGTATTGGACAAACAGATACAAATTCAAAACAA
BdM1252pool29     ATTGGGAAAACACATTAAAAACAATACAAAATTAGTTGTGGTTCATGTCTGAAAGCTTGTATTGGACAAACAGATACAAATTCAAAACAA
BdM1255pool29     ATTGGGAAAACACATTAAAAACAATACAAAATTAGTTGTGGTTCATGTCTGAAAGCTTGTATTGGACAAACAGATACAAATTCAAAACAA
BdM1256pool12     ATTGGGAAAACACATTAAAAACAATACAAAATTAGTTGTGGTTCATGTCTGAAAGCTTGTATTGGACAAACAGATACAAATTCAAAACAA
BdM1257pool12     ATTGGGAAAACACATTAAAAACAATACAAAATTAGTTGTGGTTCATGTCTGAAAGCTTGTATTGGAC-AACAGATACAAATTCAAAACAA
BdM1258pool12     ATTGGGAAAACACATTAAAAACAATACAAAATTAGTTGTGGTTCATGTCTGAAAGCTTGTATTGGACAAACAGATACAAATTCAAAACAA
BdM1259pool12     ATTGGGAAAACACATTAAAAACAATACAAAATTAGTTGTGGTTCATGTCTGAAAGCTTGTATTGGACAAACAGATACAAATTCAAAACAA
BdM1260pool12     ATTGGGAAAACACATTAAAAACAATACAAAATTAGTTGTGGTTCATGTCTGAAAGCTTGTATTGGACAAACAGATACAAATTCAAAACAA
BdM1261pool12     ATTGGGAAAACACATTAAAAACAATACAAAATTAGTTGTGGTTCATGTCTGAAAGCTTGTATTGGACAAACAGATACAAATTCAAAACAA
BdM1262pool12     ATTGGGAAAACACATTAAAAACAATACAAAATTAGTTGTGGTTCATGTCTGAAAGCTTGTATTGGACAAACAGATACAAATTCAAAACAA
BdM1263pool12     ATTGGGAAAACACATTAAAAACAATACAAAATTAGTTGTGGTTCATGTCTGAAAGCTTGTATTGGACAAACAGATACAAATTCAAAACAA
BdM1266pool29     ATTGGGAAAACACATTAAAAACAATACAAAATTAGTTGTGGTTCATGTCTGAAAGCTTGTATTGGACAAACAGATACAAATTCAAAACAA
BdM1275pool12     ATTGGGAAAACACATTAAAAACAATACAAAATTAGTTGTGGTTCATGTCTGAAAGCTTGTATTGGACAAACAGATACAAATTCAAAACAA
//                                                                                                          |227937|
BdM1249pool29     ACAAGGGCCTGGATATTGCTAAGGCAGAGTRTTTTTTTTT-TATAAATTATGGATAAATTCCYTTAAGTCCTGGAGACTTTTTTGTATATC
BdM1256pool12     ACAAGGGCCTGGATATTGCTAAGGCAGAGTGTTTTTTTTTNNNTAAATTATGGATAAATTCCTTTAAGTCCTGGAGACTTTTTTGTATAT-
BdM1257pool12     ACAAGGGCCTGGATATTGCTAAGGCAGAGTGTTTTTTTTT---TAAATTATGGATAAATTCCTTTAAGTCCTGGAGACTTTTTTGTATAT-
BdM1258pool12     ACAAGGGCCTGGATATTGCTAAGGCAGWGTKTTTTTTTTW---TAAATTATGGATAAATTCCTTTAAGTCCTGGAGACTTTTTTGTATAT-
BdM1259pool12     ACAAGGGCCTGGATATTGCTAAGGCA--GTGTTTTTTTTT-TATAAATTATGGATAAATTCCTTTAAGTCCTGGAGACTTTTTTGTATAT-
BdM1260pool12     ACAAGGGCCTGGATATTGCTAAGGCAGAGTGTTTTTTTTT---TAAATTATGGATAAATTCCTTTAAGTCCTGGAGACTTTTTTGTATAT-
BdM1261pool12     ACAAGGGCCTNNATATTGCTAAGGCAGAGTGTTTTTTTTT--ATAAATTATGGATAAATTCCTNTAAGTCCTGGAGACTTTTTTGTATATC
BdM1262pool12     ACAAGGGCCTGGATATTGCTAAGGCAGAGTGTTTTTTTTT-TATAAATTATGGATAAATTCCTTTAAGTCCTGGAGACTTTTTTGTATATC
BdM1263pool12     ACAAGGGCCTGGATATTGCTAAGGCAGAGTGTTTTTTTTT-TATAAATTATGGATAAATTCCTTTAAGTCCTGGAGACTTTTTTGTATATC
BdM1264pool12     ACAAGGGCCTGGATATTGCTAAGGCAGWGTKTTTTTTTTW---TAAATTATGGATAAATTCCTTTAAGTCCTGGAGACTTTTTTGTATAT-
BdM1265pool19     ACAAGGGCCTGGATATTGCTAAGGCAGAGTRNTTTTTTTT-TATAAATTATGGATAAATTCCYTTAAGTCCTGGAGACTTTTTTGTATAT-
BdM1266pool29     ACAAGGGCCTGGATATTGCTAAGGCAGAGTRTTTTTTTTT-NATAAATTATGGATAAATTCCYTTAAGTCCTGKAGACTTTTTTGTATATC
BdM1275pool12     ACAAGGGCCTGGATATTGCTAAGGCA--GTGTTTTTTTTT-TATAAATTATGGATAAATTCCTTTAAGTCCTGGAGACTTTTTTGTATAT-
//                                           *  *        *                      *          -                 |227939|
BdM1249pool29     ATTTTCATTCATTTTTTTTAAGTTCATTCATTTTTTCTTAATTTTTTGTTCGACTGGGTTTAAAAAGTGTTGGAATATCTTACCAACAAT
BdM1250pool12     ATTTTCATTCATTTTTTTTAAGTTCATTCATTTTTTCTTAATTTTTTGTTCGACTGGGTTTAAAAAGTGTTGGAATATCTTACCAACAAT
BdM1250pool29     ATTTTCATTCATTTTTTTTAAGTTCATTCATTTTTTCTTAATTTTTTGTTCGACTGGGTTTAAAAAGTGTTGGAATATCTTACCAACAAT
BdM1252pool29     ATTTTCATTCATTTTTTTTAAGTTTATTCATTTTTTCTTAATTTTTTGTTCGACTGGGTTTAAAAAGTGTTGGAATATCTTACCAACAAT
BdM1257pool12     ATTTTCATTCATTTTTTTTAAGTTCATTCATTTTTTCTTAATTTTWTGTTCGACTGGGTTTAAAAAGTGTTGGAATATCTTACCAACAAT
BdM1262pool12     ATTWTCATTCATTTTTTTTAAGTTCATTCATTTTTTCTTAATTTTTTGTTCGACTGGGTTTAAAAAGTGTTGGAATATCTTACCAACAAT
BdM1263pool12     ATTCTCATTCATTTTTTTTAAGTTCATTCATTTTTTCTTAATTTTTTGTTCGACTGGGTTTAAAAAGTGTTGGAATATCTTACCAACAAT
BdM1266pool29     ATTTTCATTCATTTTTTTTAAGTTCATTCATTTTTTCTTAATTTTTTGTTCGACTGGGTTTAAAAAGTGTTGGAATATCTTACCAACAAT
BdM1275pool12     ATTTTCATTCATTTTTTTTAAGTTTATTCATTTTTTCTTAATTTTTTGTTCGACTGGGTTTAAAAAGTGTTGGAATATCTTACCAACAAT
//                   -                    *                    -                                            |227943|
BdM1249pool29     CGAAAACCGACAACTTTCTTAAAGAAGCAGGCAGATGGCAAACAAATCAAAAATCTTTATGATAGAAAAAGTTGATCGATTTGTGATTCG
BdM1251pool12     CGAAAACCGACAACTTTCTTAAAGAAGCAGGCAGATGGCAAACAAATCAAAAATCTTTATGATAGAAAAAGTTGATCGATTTGTGATTCG
BdM1258pool12     CGAAAACCGACAACTTTCTTAAAGAAGCAGGCAGATGGCAAACAAATCAAAAATCTTTATGATAGAAAAAGTTGATCGATTTGTGATTCG
BdM1259pool12     CGAAAACCGACAACTTTCTTAAAGAAGCAGGCAGATGGCAAACAAATCAAAAATCTTTATGATAGAAAAAGTTGATCGATTTGTGATTCG
BdM1260pool12     CGAAAACCGACAACTTTCTTAAAGAAGCAGGCAGATGGCAAACAAATCAAAAATCTTTATGATAGAAAAAGTTGATCGATTTGTGATTCG
BdM1262pool12     CGAAAACCGACAACTTTCTTAAAGAAGCAGGCAGATGGCAAACAAATCAAAAATCTTTATGATAGAAAAAGTTGATCGATTTGTGATTCG
BdM1264pool12     CGAAAACCGACAACTTTCTTAAAGAAGCAGGCAGATGGCAAACAAATCAAAAATCTTTATGATAGAAAAAGTTGATCGATTTGTGATTCG
BdM1275pool12     CGAAAACCGACAACTTTCTTAAAGAAGCAGGCAGATGGCAAACAAATCAAAAATCTTTATGATAGAAAAAGTTGATCGATTTGTGATTCG
//                                                                                                          |227949|
BdM1249pool29     GAGGTTTTGTCAAAAGACATTTATTGTAGGAAATAAGGCGAAGAGAAACCTTTTAATTAGAACAATAGCAGAATTAATTGCCACAACTGC
BdM1258pool12     GAGGTTTTGTCAAAAGACATTTATTGTAGGAAATAAGGCGAAGAGAAACCTTTTAATTAGAACAATAGCAGAATTAATTGCCACAACTGC
BdM1259pool12     GAGGTTTTGTCAAAAGACATTTATTGTAGGAAATAAGGCGAAGAGAAACCTTTTAATTAGAACAATAGCAGAATTAATTGCCACAACTGC
BdM1260pool12     GAGGTTTTGTCAAAAGACATTTATTGTAGGAAATAAGGCGAAGAGAAACCTTTTAATTAGAACAATAGCAGAATTAATTGCCACAACTGC
BdM1262pool12     GAGGTTTTGTCAAAAGACATTTATTGTAGGAAATAAGGCGAAGAGAAACCTTTTAATTAGAACAATAGCAGAATTAATTGCCACAACTGC
BdM1263pool12     GAGGTTTTGTCAAAAGACATTTATTGTAGGAAATAAGGCGAAGAGAAACCTTTTAATTAGAACAATAGCAGAATTAATTGCCACAACTGC
BdM1266pool29     GAGGTTTTGTCAAAAGACATTTATTGTAGGAAATAAGGCGAAGAGAAACCTTTTAATTAGAACAATAGCAGAATTAATTGCCACAACTGC
BdM1275pool12     GAGGTTTTGTCAAAAGACATTTATTGTAGGAAATAAGGCGAAGAGAAACCTTTTAATTAGAACAATAGCAGAATTAATTGCCACAACTGC
//                                                                                                          |227952|
BdM1249pool29     CGAGGCTTTGTTTAAATTATTGAAAGCTATGTAAATTCCCGGCTTTAAGGGAGCTAAGAAACYAAAGGTGGGAAAGAGCTACCAGAGAAA
BdM1252pool29     CGAGGCTTTGTTTAAATTATTGAAAGCTATGTAAATTCCCGGCTTTAAGGGAGCTAAGAAACCAAAGGTGGGAAAGAGCTACCAGAGAAA
BdM1255pool29     CGAGGCTTTGTTTAAATTATTGAAAGCTATGTAAATTCCCGGCTTTAAGGGAGCTAAGAAACCAAAGGTGGGAAAGAGCTACCAGAGAAA
BdM1257pool12     CGAGGCTTTGTTTAAATTATTGAAAGCTATGTAAATTCCCGGCTTTAAGGGAGCTAAGAAACCAAAGGTGGGAAAGAGCTACCAGAGAAA
BdM1260pool12     CGAGGCTTTGTTTAAATTATTGAAAGCTATGTAAATTCCCGGCTTTAAGGGAGCTAAGAAACCAAAGGTGGGAAAGAGCTACCAGAGAAA
BdM1262pool12     CGAGGCTTTGTTTAAATTATTGAAAGCTATGTAAATTCCCGGCTTTAAGGGAGCTAAGAAACCAAAGGTGGGAAAGAGCTACCAGAGAAA
BdM1266pool12     CGAGGCTTTGTTTAAATTATTGAAAGCTATGTAAATTCCCGGCTTTAAGGGAGCTAAGAAACCAAAGGTGGGAAAGAGCTACCAGAGAAA
BdM1266pool29     CGAGGCTTTGTTTAAATTATTGAAAGCTATGTAAATTCCCGGCTTTAAGGGAGCTAAGAAACCAAAGGTGGGAAAGAGCTACCAGAGAAA
BdM1272pool29     CGAGGCTTTGTTTAAATTATTGAAAGCTATGTAAATTCCCGGCTTTAAGGGAGCTAAGAAACCAAAGGTGGGAAAGAGCTACCAGAGAAA
BdM1275pool12     CGAGGCTTTGTTTAAATTATTGAAAGCTATGTAAATTCCCGGCTTTAAGGGAGCTAAGAAACCAAAGGTGGGAAAGAGCTACCAGAGAAA
//                                                                              -                           |227953|
BdM1249pool29     ATAATCGAGGAAAAGGGAGCATGATCTTTATCTGCCAACCCTACGGTCGGAATTAGTTAAAACCTCTATATTCTACAATGCAAAAAAATG
BdM1250pool29     ATAATCGAGGAAAAGGGAGCATGATCTTTATCTGCCAACCCTACGGTCGGAATTAGTTAAAACCTCTATATTCTACAATGCAAAAAAATG
BdM1251pool12     ATAATCGAGGAAAAGGGAGCATGATCTTTATCTGCCAACCCTACGGTCGGAATTAGTTAAAACCTCTATATTCTACAATGCAAAAAAATG
BdM1255pool29     ATAATCGAGGAAAAGGGAGCATGATCTTTATCTGCCAACCCTACGGTCGGAATTAGTTAAAACCTCTATATTCTACAATGCAAAAAAATG
BdM1256pool12     ATAATCGAGGAAAAGGGAGCATGATCTTTATCTGCCAACCCTACGGTCGGAATTAGTTAAAACCTCTATATTCTACAATGCAAAAAAATG
BdM1256pool29     ATAATCGAGGAAAAGGGAGCATGATCTTTATCTGCCAACCCTACGGTCGGAATTAGTTAAAACCTCTATATTCTACAATGCAAAAAAATG
BdM1257pool12     ATAATCGAGGAAAAGGGAGCATGATCTTTATCTGCCAACCCTACGGTCGGAATTAGTTAAAACCTCTATATTCTACAATGCAAAAAAATG
BdM1258pool12     ATAATCGAGGAAAAGGGAGCATGATCTTTATCTGCCAACCCTACGGTCGGAATTAGTTAAAACCTCTATATTCTACAATGCAAAAAAATG
BdM1260pool12     ATAATCGAGGAAAAGGGAGCATGATCTTTATCTGCCAACCCTACGGTCGGAATTAGTTAAAACCTCTATATTCTACAATGCAAAAAAATG
BdM1261pool12     ATAATCGAGGAAAAGGGAGCATGATCTTTATCTGCCAACCCTACGGTCGGAATTAGTTAAAACCTCTATATTCTACAATGCAAAAAAATG
BdM1262pool12     ATAATCGAGGAAAAGGGAGCATGATCTTTATCTGCCAACCCTACGGTCGGAATTAGTTAAAACCTCTATATTCTACAATGCAAAAAAATG
BdM1264pool12     ATAATCGAGGAAAAGGGAGCATGATCTTTATCTGCCAACCCTACGGTCGGAATTAGTTAAAACCTCTATATTCTACAATGCAAAAAAATG
BdM1266pool29     ATAATCGAGGAAAAGGGAGCATGATCTTTATCTGCCAACCCTACGGTCGGAATTAGTTAAAACCTCTATATTCTACAATGCAAAAAAATG
BdM1275pool12     ATAATCGAGGAAAAGGGAGCATGATCTTTATCTGCCAACCCTACGGTCGGAATTAGTTAAAACCTCTATATTCTACAATGCAAAAAAATG
//                                                                                                          |227956|
BdM1249pool29     TCCATACTT-AAAAAAAACNNNTCACTTGCCACTCGGTTGCATAATAAAATGTGGTTACRCCAACAAAGGCTGACAAAGAAACAAAATACT
BdM1250pool29     TCCATACTTAAAAAAAAACTAATCACTTGCCACTCGGTTGCATAATAAAATGTGGTTACACCAACAAAGGCTGACAAAGAAACAAAATACT
BdM1252pool29     TCCATACTT-AAAAAAAACTAATCACTTGCCACTCGGTTGCATAATAAAATGTGGTTACACCAACAAAGGCTGACAAAGAAACAAAATACT
BdM1255pool29     TCCATACTT-AAAAAAAACTAATCACTTGCCACTCGGTTGSATAATAAAATGTGGTTACRCCAACAAAGGCTGACAAAGAAACAAAATACT
BdM1257pool12     TCCATACTT-AAAAAAAACTAATCACTTGCCACTCGGTTGCATAATAAAATGTGGTTACGCCAACAAAGGCTGACAAAGAAACAAAATACT
BdM1258pool12     TCCATACTT-AAAAAAAACTAATCACTTGCCACTCGGTTGCATAATAAAATGTGGTTACACCAACAAAGGCTGACAAAGAAACAAAATACT
BdM1259pool12     TCCATACTT-AAAAAAAACNNNTCACTTGCCACTCGGTTGCATAATAAAATGTGGTTACRCCAACAAAGGCTGACAAAGAAACAAAATACT
BdM1260pool12     TCCATACTT-AAAAAAAACTAATCACTTRCCACTCGGTTGCATAATAAAATGTGGTTACACCAACAAAGGCTGACAAAGAAACAAAATACT
BdM1261pool12     TCCATACTT-AAAAAAAACTAATCACTTGCCACTCGGTTGCATAATAAAATGTGGTTANNCCAACAAAGGCTGACAAAGAAACAAAATACT
BdM1262pool12     TCCATACTT-AAAAAAAACTAATCACTTGCCACTCGGTTGCATAATAAAATGTGGTTACACCAACAAAGGCTGACAAAGAAACAAAATACT
BdM1263pool12     TCCATACTT-AAAAAAAACTAATCACTTGCCACTCGGTTGCATAATAAAATGTGGTTACACCAACAAAGGCTGACAAAGAAACAAAATACT
BdM1264pool12     TCCATACTT-AAAAAAAACTAATCACTTGCCACTCGGTTGCATAATAAAATGTGGTTACACCAACAAAGGCTGACAAAGAAACAAAATACT
BdM1275pool12     TCCATACTTAAAAAAAAACTAATCACTTGCCACTCGGTTGCATAATAAAATGTGGTTACACCAACAAAGGCTGACAAAGAAACAAAATAC-
//                                            -           -                  *                               |227957|
BdM1249pool29     AGCTTTTAACTGATAGCCTACTTTAACTTAAACATATATACTTTGCCAACTTATTTGACGACTATCTAACAATATCTTGTACTGAAACCT
BdM1250pool29     AGCTTTTAACTGATAGCCTACTTTAACTTAAACATATATACTTTGCCAACTTATTTGACGACTATCTAACAATATCTTGTACTGAAACCT
BdM1251pool12     AGCTTTTAACTGATAGCCTACTTTAACTTAAACATATATACTTTGCCAACTTATTTGACGACTATCTAACAATATCTTGTACTGAAACCT
BdM1258pool12     AGCTTTTAACTGATAGCCTACTTTAACTTAAACATATATACTTTGCCAACTTATTTGACGACTATCTAACAATATCTTGTACTGAAACCT
BdM1260pool12     AGCTTTTAACTGATAGCCTACTTTAACTTAAACATATATACTTTGCCAACTTATTTGACGACTATCTAACAATATCTTGTACTGAAACCT
BdM1262pool12     AGCTTTTAACTGATAGCCTACTTTAACTTAAACATATATACTTTGCCAACTTATTTGACGACTATCTAACAATATCTTGTACTGAAACCT
BdM1263pool12     AGCTTTTAACTGATAGCCTACTTTAACTTAAACATATATACTTTGCCAACTTATTTGACGACTATCTAACAATATCTTGTACTGAAACCT
BdM1273pool12     AGCTTTTAACTGATAGCCTACTTTAACTTAAACATATATACTTTGCCAACTTATTTGACGACTATCTAACAATATCTTGTACTGAAACCT
BdM1275pool12     AGCTTTTAACTGATAGCCTACTTTAACTTAAACATATATACTTTGCCAACTTATTTGACGACTATCTAACAATATCTTGTACTGAAACCT
//                                                                                                          |227958|
BdM1249pool29     TCTTGTATAAATGATTTGCATACAAATTTTTGCGTGACTCATCAAGCTTATTGTCCTTTGGTCTTTGCATTTCTTGCTTTTACTTTTTTG
BdM1250pool29     TCTTGTATAAATGATTTGCATAAAAATTTTTGCGTGACTCATCAAGCTTATTGTCCTTTGGTCTTTGCATTTCTTGCTTTTACTTTTTTG
BdM1251pool12     TCTTGTATAAATGATTTGCATAAAAATTTTTGCGTGACTCATCAAGCTTATTGTCCTTTGGTCTTTGCATTTCTTGCTTTTACTTTTTTG
BdM1252pool12     TCTTGTATAAATGATTTGCATACAAATTTTTGCGTAACTCATCAAGCTTATTGTCCTTTGGTCTTTGCATTTCTTGCTTTTACTTTTTTG
BdM1252pool29     TCTTGTATAAATGATTTGCATAMAAATTTTTGCGTRACTCATCAAGCTTATTGTCCTTTGGTCTTTGCATTTCTTGCTTTTACTTTTTTG
BdM1255pool29     TCTTGTATAAATGATTTGCATAAAAATTTTTGCGTGACTCATCAAGCTTATTGTCCTTTGGTCTTTGCATTTCTTGCTTTTACTTTTTTG
BdM1256pool12     TCTTGTATAAATGATTTGCATAAAAATTTTTGCGTGACTCATCAAGCTTATTGTCCTTTGGTCTTTGCATTTCTTGCTTTTACTTTTTTG
BdM1257pool12     TCTTGTATAAATGATTTGCATAAAAATTTTTGCGTGACTCATCAAGCTTATTGTCCTTTGGTCTTTGCATTTCTTGCTTTTACTTTTTTG
BdM1258pool12     TCTTGTATAAATGATTTGCATAMAAATTTTTGCGTGACTCATCAAGCTTATTGTCCTTTGGTCTTTGCATTTCTTGCTTTTACTTTTTTG
BdM1259pool12     TCTTGTATAAATGATTTGCATAAAAATTTTTGCGTGACTCATCAAGCTTATTGTCCTTTGGTCTTTGCATTTCTTGCTTTTACTTTTTTG
BdM1260pool12     TCTTGTATAAATGATTTGCATAAAAATTTTTGCGTGACTCATCAAGCTTATTGTCCTTTGGTCTTTGCATTTCTTGCTTTTACTTTTTTG
BdM1261pool12     TCTTGTATAAATGATTTGCATAMAAATTTTTGCGTGACTCATCAAGCTTATTGTCCTTTGGTCTTTGCATTTCTTGCTTTTACTTTTTTG
BdM1262pool12     TCTTGTATAAATGATTTGCATAAAAATTTTTGCGTGACTCATCAAGCTTATTGTCCTTTGGTCTTTGCATTTCTTGCTTTTACTTTTTTG
BdM1263pool12     TCTTGTATAAATGATTTGCATAAAAATTTTTGCGTGACTCATCAAGCTTATTGTCCTTTGGTCTTTGCATTTCTTGCTTTTACTTTTTTG
BdM1264pool12     TCTTGTATAAATGATTTGCATAAAAATTTTTGCGTGACTCATCAAGCTTATTGTCCTTTGGTCTTTGCATTTCTTGCTTTTACTTTTTTG
BdM1266pool12     TCTTGTATAAATGATTTGCATAAAAATTTTTGCGTGACTCATCAAGCTTATTGTCCTTTGGTCTTTGCATTTCTTGCTTTTACTTTTTT-
BdM1267pool12     TCTTGTATAAATGATTTGCATAAAAATTTTTGCGTGACTCATCAAGCTTATTGTCCTTTGGTCTTTGCATTTCTTGCTTTTACTTTTTTG
BdM1273pool12     TCTTGTATAAATGATTTGCATAAAAATTTTTGCGTGACTCATCAAGCTTATTGTCCTTTGGTCTTTGCATTTCTTGCTTTTACTTTTTTG
BdM1275pool12     TCTTGTATAAATGATTTGCATAAAAATTTTTGCGTGACTCATCAAGCTTATTGTCCTTTGGTCTTTGCATTTCTTGCTTTTACTTTTTTG
//                                      *            *                                                      |227964|
BdM1249pool29     AGTAAAAGCACTTTTTCAGTTTTATTAAACATGAATATAGTTTAATTAAGCGAAAAAAAACATAATTTGACTGGATACTGCTACCCCAAA-
BdM1250pool29     AGTAAAAGCATTTTTTCCGTTTTATTAAACATGAATATAGTTTAATTAAGCG-AAAAAAAAATAATTTGACTGGATACTGCTACCCCAAAC
BdM1252pool29     AGTAAAAGCATTTTTTCCGTTTTATTAAACATGAATATAGTTTAATTAAGCG-AAAAAAAAATAATTTGACTGGATACTGCTACCCCAAAC
BdM1255pool29     AGTAAAAGCATTTTTTCNGTTTTNTTAAACATGAATATAGTTTAATTAAGCG-AAAAAAAAATAATTTGACTGGATACTGCTACCCCAAAC
BdM1261pool12     AGTAAAAGCATTTTTTCCGTTTTATTAAACATGAATATAGTTTAATTAAGCG-AAAAAAAAATAATTTGACTGGATACTGCTACCCCAAAC
BdM1262pool12     AGTAAAAGCATTTTTTCCGTTTTATTAAACATGAATATAGTTTAATTAAGCGAAAAAAAAAATAATTTGACTGGATACTGCTACCCCAAA-
//                          -      -                                          -                              |227965|
BdM1249pool29     AGACAGCAGCGCCACCTCTGAACAAAAACTCAAACTTTAGCAATGCGTTGTGCATTTTTAATAGAAGAAATATTGCGTACTTGATAAACC
BdM1256pool12     AGACAGCAGCGCCACCTCTGAACAAAAACTCAAACTTTAGCAATGCGTTGTGCATTTTTAATAGAAGAAATATTGCGTACTTGATAAACC
BdM1258pool12     AGACAGCAGCGCCACCTCTGAACAAAAACTCAAACTTTAGCAATGCGTTGTGCATTTTTAATAGAAGAAATATTGCGTACTTGATAAACC
BdM1260pool12     AGACAGCAGCGCCACCTCTGAACAAAAACTCAAACTTTAGCAATGCGTTGTGCATTTTTAATAGAAGAAATATTGCGTACTTGATAAACC
BdM1262pool12     AGACAGCAGCGCCACCTCTGAACAAAAACTCAAACTTTAGCAATGCGTTGTGCATTTTTAATAGAAGAAATATTGCGTACTTGATAAACC
BdM1264pool12     AGACAGCAGCGCCACCTCTGAACAAAAACTCAAACTTTAGCAATGCGTTATGCATTTTTARTACAAGAAATATTGMGTACTTGATAAACC
BdM1275pool12     AGACAGCAGCGCCACCTCTGAACAAAAACTCAAACTTTAGCAATGCGTTGTGCATTTTTAATAGAAGAAATATTGCGTACTTGATAAACC
//                                                                 -          -  -           -              |227966|
BdM1248pool29     ATTCAGTATTTTGCTAAATGAATCTACACTTCAAGCAAGAGAGTGGCGTGTAACAGCAGCCTTTAAAAATAAAAGACATAGAAAAACAAA--
BdM1249pool29     ATTCAGTATTTTGCTAAATGAATCTACACTTCAAGCAAGAGAGTGGCGTGTAACAGCAGCCTTTAAAAATAAAAGACATAGAAAAACAAAGC
BdM1250pool12     ATTCAGTATTTTGCTAAATGAATCTACACTTCAAGCAAGAGAGTGGCGTGTAACAGCAGCCTTTAAAAATAAAAGACATAGAAAAACAAA--
BdM1250pool29     ATTCAGTATTTTGCTAAATGAATCTACACTTCAAGCAAGAGAGTGGCGTGTAACAGCAGCCTTTAAAAATAAAAGACATAGAAAAACAAAGC
BdM1251pool12     ATTCAGTATTTTGCTAAATGAATCTACACTTCAAGCAAGAGAGTGGCGTGTAACAGCAGCCTTTAAAAATAAAAGACATAGAAAAACAAA--
BdM1252pool12     ATTCAGTATTTTGCTAAATGAATCTACACTTCAAGCAAGAGAGTGGCGTGTAACAGCAGCCTTTAAAAATAAAAGACATAGAAAAACAAA--
BdM1252pool29     ATTCAGTATTTTGCTAAATGAATCTACACTTCAAGCAAGAGAGTGGCGTGTAACAGCAGCCTTTAAAAATAAAAGACATAGAAAAACAAAY-
BdM1255pool29     ATTCAGTATTTTGCTAAATGAATCTACACTTCAAGCAAGAGAGTGGCGTGTAACAGCAGCCTTTAAAAATAAAAGACATAGAAAAACAAA--
BdM1256pool12     ATTCAGTATTTTGCTAAATGAAYCTACACTTCAAGCAAGAGAGTGGCGTGTAACAGCAGCCTTTAAAAATAAAAGACATAGAAAAACAAA--
BdM1256pool29     ATTCAGTATTTTGCTAAATGAATCTACACTTCAAGCAAGAGAGTGGCGTGTAACAGCAGCCTTTAAAAATAAAAGACATAGAAAAACAAA--
BdM1257pool12     ATTCAGTATTTTGCTAAATGAATCTACACTTCAAGCAAGAGAGTGGCGTGTAACAGCAGCCTTTAAAAATAAAAGACATAGAAAAACAAA--
BdM1258pool12     ATTCAGTATTTTGCTAAATGAATCTACACTTCAAGCAAGAGAGTGGCGTGTAACAGCAGCCTTTAAAAATAAAAGACATAGAAAAACAAAG-
BdM1259pool12     ATTCAGTATTTTGCTAAATGAATCTACACTTCAAGCAAGAGAGTGGCGTGTAACAGCAGCCTTTAAAAATAAAAGACATAGAAAAACAAA--
BdM1260pool12     ATTCAGTATTTTGCTAAATGAATCTACACTTCAAGCAAGAGAGTGGCGTGTAACAGCAGCCTTTAAAAATAAAAGACATAGAAAAACAAAG-
BdM1261pool12     ATTCAGTATTTTGCTAAATGAATCTACACTTCAAGCAAGAGAGTGGCGTGTAACAGCAGCCTTTAAAAATAAAAGACATAGAAAAACAAA--
BdM1262pool12     ATTCAGTATTTTGCTAAATGAATCTACACTTCAAGCAAGAGAGTGGCGTGTAACAGCAGCCTTTAAAAATAAAAGACATAGAAAAACAAA--
BdM1263pool12     ATTCAGTATTTTGCTAAATGAATCTACACTTCAAGCAAGAGAGTGGCGTGTAACAGCAGCCTTTAAAAATAAAAGACATAGAAAAACAAAGC
BdM1264pool12     ATTCAGTATTTTGCTAAATGAATCTACACTTCAAGCAAGAGAGTGGCGTGTAACAGCAGCCTTTAAAAATAAAAGACATAGAAAAACAAA--
BdM1266pool12     ATTCAGTATTTTGCTAAATGAMTCTACACTTCAAGCAAGAGAGTGGCGTGTAACRGCAGCCTTTAAAAATAAAAGACATAGAAAAACAAA--
BdM1266pool29     ATTCAGTATTTTGCTAAATGAATCTACACTTCAAGCAAGAGAGTGGCGTGTAACAGCAGCCTTTAAAAATAAAAGACATAGAAAAACAAAG-
BdM1267pool12     ATTCAGTATTTTGCTAAATGAATCTACACTTCAAGCAAGAGAGTGGCGTGTAACAGCAGCCTTTAAAAATAAAAGACATAGAAAAACAAA--
BdM1272pool29     ATTCAGTATTTTGCTAAATGAATCTACACTTCAAGCAAGAGAGTGGCGTGTAACAGCAGCCTTTAAAAATAAAAGACATAGAAAAACAAA--
BdM1273pool12     ATTCAGTATTTTGCTAAATGAATCTACACTTCAAGCAAGAGAGTGGCGTGTAACAGCAGCCTTTAAAAATAAAAGACATAGAAAAACAAA--
BdM1275pool12     ATTCAGTATTTTGCTAAATGAATCTACACTTCAAGCAAGAGAGTGGCGTGTAACAGCAGCCTTTAAAAATAAAAGACATAGAAAAACAAAGC
//                                     --                               -                                   - |227967|
BdM1249pool29     ATTATTTTTCTGGCATTACGTGGGGNCAACTTAGATCCACTTTGCAAATCTTCATTCTTTAAATGTCGAATAGAATTGTACAAAGCCATA
BdM1250pool29     ATTATTTTTCTGGCATTACGTGGGG-CAACTTAGATCCACTTTGCAAATCTTCATTCTTTAAATGTCGAATAGAATTGTACAAAGCCATA
BdM1252pool29     ATTATTTTTCTGGCATTACGTGGGGTCAACTTAGATCCACTTTGCAAATCTTCATTCTTTAAATGTCGAATAGAATTGTACAAAGCCATA
BdM1255pool29     ATTATTTTTCTGGCATTACGTGGGGTCAACTTAGATCCACTTTGCAAATCTTCATTCTTTAAATGTCGAATAGAATTGTACAAAGCCATA
BdM1258pool12     ATTATTTTTCTGGCATTACGTGGGGTCAACTTAGATCCACTTTGCAAATCTTCATTCTTTAAATGTCGAATAGAATTGTACAAAGCCATA
//                                                                                                          |227969|
BdM1249pool29     CACTCGAATTACATTATGGGATAAGTAAGTACTGTGTATATTCGACACTGTACTCTGGAGCAGCACTTACTGCGTAATTGTTGCACTTAC
BdM1250pool29     CACTCGAATTACATTATGGGATAAGTAAGTACTRTGTATATTCGACACTGTACTYTGGAGCAGCACTTACTGCGTAATTGTTGCACTTAC
BdM1251pool12     CACTCGAATTACATTATGGGATAAGTAAGTACTRTGTATATTCGACACTGTACTYTGGAGCAGCACTTACTGCGTAATTGTTGCACTTAC
BdM1252pool29     CACTCGAATTACRTTATGGGATAAGTAAGTACTATGTATATTCGACACTGTACTTTGGAGCAGCACTTACTGCGTAATTGTTGCACTTAC
BdM1255pool29     CACTCGAATTACRTTATGGGATAAGTAAGTACTATGTATATTCGACACTGTACTTTGGAGCAGCACTTACTGCGTAATTGTTGCACTTAC
BdM1256pool12     CACTCGAATTACATTATGGGATAAGTAAGTACTRTGTATATTCGACACTGTACTYTGGAGCAGCACTTACTGCGTAATTGTTGCACTTAC
BdM1256pool29     CACTCGAATTACATTATGGGATAAGTAAGTACTRTGTATATTCGACACTGTACTYTGGAGCAGCACTTACTGCGTAATTGTTGCACTTAC
BdM1258pool12     CACTCGAATTACRTTATGGGATAAGTAAGTACTRTGTATATTCGACACTGTACTYTGGAGCAGCACTTACTGCGTAATTGTTGCACTTAC
BdM1260pool12     CACTCGAATTACRTTATGGGATAAGTAAGTACTRTGTATATTCGACACTGTACTYTGGAGCAGCACTTACTGCGTAATTGTTGCACTTAC
BdM1262pool12     CACTCGAATTACATTATGGGATAAGTAAGTACTATGTATATTCGACACTGTACTTTGGAGCAGCACTTACTGCGTAATTGTTGCACTTAC
BdM1263pool12     CACTCGAATTACATTATGGGATAAGTAAGTACTATGTATATTCGACACTGTACTTTGGAGCAGCACTTACTGCGTAATTGTTGCACTTAC
BdM1264pool12     CACTCGAATTACATTATGGGATAAGTAAGTACTATGTATATTCGACACTGTACTTTGGAGCAGCACTTACTGCGTAATTGTTGCACTTAC
BdM1266pool29     CACTCGAATTACATTATGGGATAAGTAAGTACTATGTATATTCGACACTGTACTTTGGAGCAGCACTTACTGCGTAATTGTTGCACTTAC
BdM1272pool29     CACTCGAATTACATTATGGGATAAGTAAGTACTRTGTATATTCGACACTGTACTYTGGAGCAGCACTTACTGCGTAATTGTTGCACTTAC
BdM1273pool12     CACTCGAATTACNTTATGGGATAAGTAAGTACTNTGTATATTCGACACTGTACTNTGGAGCAGCACTTACTGCGTAATTGTTGCACTTAC
BdM1275pool12     CACTCGAATTACATTATGGGATAAGTAAGTACTRTGTATATTCGACACTGTACTYTGGAGCAGCACTTACTGCGTAATTGTTGCACTTAC
//                            *                    *                    *                                   |227971|
BdM1249pool29     ATTAACCTTGTTAATATATTAATCTTTTTTAAGAATGACGATGGAGTTGCCTTTATCAAATACGAAACTTATTCTCCACACTCTAAAAGA
BdM1250pool29     ATTAACCTTGTTAATATATTAATCTTTTTTAAGAATGACGATGNAGTTGCCTTTATCANNTACGAAACTTATTCTCCACCCTCTAAAAGA
BdM1257pool12     ATTAACCTTGTTAATATATTAATCTTTTTTAAGAATGACGATGGAGTTGCCTTTATCAAATACGAAACTTATTCTCCACCCTCTAAAAGA
BdM1260pool12     ATTAACCTTGTTAATATATTAATCTTTTTTAAGAATGACGATGGAGTTGCCTTTATCAAATACGAAACTTATTCTCCACCCTCTAAAAGA
BdM1262pool12     ATTAACCTTGTTAATATATTAATCTTTTTTAAGAATGACGATGGAGTTGCCTTTATCAAATACGAAACTTATTCTCCACCCTCTAAAAGA
BdM1263pool12     ATTAACCTTGTTAATATATTNATCTTTTTTAAGAATGACGATGGAGTTGCCTTTATCANNNACGAAACTTATTCTCCACCCTCTAAAAGA
BdM1264pool12     ATTAACCTTGTTAATATATTAATCTTTTTTAAGAATGACGATGGAGTTGCCTTTATCAAATACGAAACTTATTCTCCACCCTCTAAAAGA
BdM1275pool12     ATTAACCTTGTTAATATATTAWTCTTTTTTAAGAATGACGATGGAGTTGCCTTTATCAAATACGAAACTTATTCTCCACCCTCTAAAAGA
//                                     -                                                         -          |227972|
BdM1249pool29     GGAGCATTTCATAAGTCTCATCAAAAACGTTACGCTGGACCAAAATGATATATGTGCAAGTCTKGACATAGTATCCTTATACCCCAACGT
BdM1250pool29     GGAGCATTTCATAAGTCTCATCAAAAACGTTACGCTGGACCAAAATGATATATGTGCAAGTCTGGACATAGTATCCTTATACCCCAACGT
BdM1255pool29     GGAGCATTTCATAAGTCTCATCAAAAACGTTACGCTGGACCAAAATGATATATGTGCAAGTCTGGACATAGTATCCTTATACCCCAACGT
BdM1258pool12     GGAGCATTTCATAAGTCTCATCAAAAACGTTACGCTGGACCAAAATGATATATGTGCAAGTCTGGACATAGTATCCTTATACCCCAACGT
BdM1266pool29     GGAGCATTTCATAAGTCTCATCAAAAACGTTACGCTGGACCAAAATGATATATGTGCAAGTCTGGACATAGTATCCTTATACCCCAACGT
//                                                                               -                          |227978|
BdM1249pool29     ATAATAAAAATTCTGTACAAAGAATCCAGTTGGTAGGGATTAGAGGCAGGCCGCAAGGCAAAAACTGATAAAAGAAAATTGTTTCATTGA
BdM1250pool29     ATAATAAAAATTCTGTACAAAGAATCCAGTTGGTAGGGATTAGAGGCAGGCCGCAAGGCAAAAACTGATAAAAGAAAATTGTTTCATTGA
BdM1252pool29     ATAATAAAAATTCTGTACAAAGAATCCAGTTGGTAGGGATTAGAGGCAGGCCGCAAGGCAAAWACTGATAAAAGAAAATTGTTTCATTGA
BdM1255pool29     ATAATAAAAATTCTGTACAAAGAATCCAGTTGGTAGGGATTAGAGGCAGGCCGCAAGGCAAATACTGATAAAAGAAAATTGTTTCATTGA
BdM1266pool29     ATAATAAAAATTCTGTACAAAGAATCCAGTTGGTAGGGATTAGAGGCAGGCCGCAAGGCAAAAACTGATAAAAGAAAATTGTTTCATTGA
BdM1272pool29     ATAATAAAAATTCTGTACAAAGAATCCAGTTGGTAGGGATTAGAGGCAGGCCGCAAGGCAAAAACTGATAAAAGAAAATTGTTTCATTGA
//                                                                              *                           |227979|
BdM1249pool29     GGACATAAAAATTTCTGCCAAGAGGAGACAAGACCATCCAATTGTTTATAAAAATTGTTGTTAAATTTAAAATAGTTTCCATCAATGCAA
BdM1250pool29     GGACATAAAAATTTCTGCCAAGAGGAGACAAGACCATCCAATTGTTTATAAAAATTGTTGTTAAATTTAAAATAGTTTCCATCAATGCAA
BdM1252pool29     GGACATAAAAATTTCTGCCAAGAGGAGACAAGACCATCCAATTGTTTATAAAAATTGTTGTTAAATTTAAAATAGTTTCCATCAATGCAA
BdM1255pool29     GGACATAAAAATTTCTGCCAAGAGGAGACAAGACCATCCAATTGTTTATAAAAATTGTTGTTAAATTTAAAATAGTTTCCATCAATGCAA
BdM1256pool29     GGACATAAAAATTTCTGCCAAGAGGAGACAAGACCATCCAATTGTTTATAAAAATTGTTGTTAAATTTAAAATAGTTTCCATCAATGCAA
BdM1266pool29     GGACATAAAAATTTCTGCCAAGAGGAGACAAGACCATCCAATTGTTTATAAAAATTGTTGTTAAATTTAAAATAGTTTCCATCAATGCAA
BdM1272pool29     GGACATAAAAATTTCTGCCAAGAGGAGACAAGACCATCCAATTGTTTATAAAAATTGTTGTTAAATTTAAAATAGTTTCCATCAATGCAA
//                                                                                                          |227983|
BdM1249pool29     TTGAAGCATTTCCGAGATGTCTGTCTTAGATCTACCTCTTATTAGAAGTACCAGATCATCTGCATAGACTTGGACTTTAATCTCCCACAG
BdM1260pool12     TTGAAGCATTTCCGAGATGTCTGTCTTAGATCTACCTCTTATTAGAAGTACCAGATCATCTGCATAGACTTGGACTTTAATCTCCCACAG
BdM1262pool12     TTGAAGCATTTCCGMGATGTCTGTCTTAGATCTACCTYTTATTAGAAGTACCAGATCATCTGCATAGACTTGGACTTTAATCTCCCAYAG
BdM1263pool12     TTGAAGCATTTCCGMGATGTCTGTCTTAGATCTACCTYTTATTAGAAGTACCAGATCATCTGCATAGACTTGGACTTTAATCTCCCAYAG
//                              *                      *                                                 *  |227985|
BdM1249pool29     TTGATAAAGTTCGNGATGCTCAATTTCTTACATCCATTGATCTNAAACATGCATTTTGGCAAANAAAACTGAGTGNARATTCTTGTTCAA
BdM1250pool29     TTGATAAAGTTCGTGATGCTCAATTTCTNACATCCATTGATCTTAAACATGCATTTTGGCAAATAAAACTGAGTGAAGATTCTTGTTCAA
BdM1252pool29     TTGATAAAGTTCGTGATGCNCAATTTCTTACATCCATTGATCNTAAACATGCATTTTGGNAAATAAAACTGAGTGAAGATTCTTGTTCA-
BdM1255pool29     TTGATAAAGTTCGTGATGCTCAATTTCTTACATCCATTGATCTTAAACATGCATTTTGGCAAATAAAACTGAGTGAAGATTCTTGTTCAA
BdM1258pool12     TTGATAAAGTTCGTRATGCTCAATTTCTYACATCCATTGATCTTAAACATGCATTTTGGCAAATAAAACTNNGTGAAGATTCTTGTTCAA
//                              -             -                                                -            |227996|
BdM1249pool29     AACCCCGCAGTTCATGAATGGCCTTTTTGATATTATTATATTCAATATCAATATTCTAATTATTTCTATATTTTGGAGAAATTCCTTTAG
BdM1250pool29     AACCCCGCAGTTCATGAATGGCCTTTTTGATATTATTATATTCAATATCAATATTCTAATTATTTCTATATTTTGGAGAAATTCCTTTAG
BdM1255pool29     AACCCCGCAGTTCATGAATGGCCTTTTTGATATTATTATATTCAATATCAATATTCTAATTATTTCTATATTTTGGAGAAATYCCTTTAG
BdM1256pool29     AACCCCGCAGTTCATGAATGGMMTTTTTGATATTATTATATTCAATATCAATATTCTAATTATTTCTATATTTTGGAGAAATTCCTTTAG
BdM1260pool12     AACCCCGCAGTTCATGAATGGMMTTTTTGATATTATTATATTCAATATCAATATTCTAATTATTTCTATATTTTGGAGAAATTCCTTTAG
BdM1262pool12     AACCCCGCAGTTCATGAATGGCCTTTTTGATATTATTATATTCAATATCAATATTCTAATTATTTCTATATTTTGGAGAAATTCCTTTAG
BdM1263pool12     AACCCCGCAGTTCATGAATGGCCTTTTTGATATTATTATATTCAATATCAATATTCTAATTATTTCTATATTTTGGAGAAATTCCTTTAG
BdM1275pool12     AACCCCGCAGTTCATGAATGGCCTTTTTGATATTATTATATTCAATATCAATATTCTAATTATTTCTATATTTTGGAGAAATYCCTTTAG
//                                     **                                                           *       |227999|
BdM1249pool29     AAGACGTCCTGTTGCATATTGTGTGGNANTGCTGTAATGCAGTCATCGACGTACCTATAGAAAAATGGCAGTTGGTATTTTAGTTTGGGA
BdM1250pool29     AAGACGTCCTGTTGCATATTGTGTGGTACTGCTGTAATGCAGTCATCGACGTACCTATAGAAAAATGGCAGTTGGTATTTTAGTTTGGGA
BdM1252pool29     AAGACGTCCTGTTGCATATTGTGTGGTACTGCTGTAATGCAGTCATCGACGTACCTATAGAAAAATGGCAGTTGGTATTTTAGTTTGGGA
BdM1255pool29     AAGACGTCCTGTTGCATATTGTGTGGTACTGCTGTAATGCAGTCATCGACGTACCTATAGAAAAATGGCAGTTGGTATTTTAGTTTGGGA
BdM1258pool12     AAGACGTCCTGTTGCATATTGTGTGGTACTGCTGTAATGCAGTCATCGACGTACCTATAGAAAAATGGCAGTTGGTATTTTAGTTTGGGA
BdM1266pool29     AAGACGTYCTGTTGCATATTGTGTRGTACTGCTGTAATGCAGTCATCGACGTACCTATAGAAAAATGGCAGTTGGTATTTTAGTTTGGGA
//                       -                -                                                                 |228001|
BdM1249pool29     TGCNAATATTTGATGGCCTTAAATCTTTTTTTTTATCTGAAGAAAATTGCCCTAACATTTTAAAACATTTCTTTGAAGATACCACAAAT
BdM1250pool29     TGCAAATATTTGATGGCCTTAAATNTTTTTTTTTATCTGAAGAAAATTGCCCTAACATTTTAAAACATTTCYTTGAAGATACCAYAAAT
BdM1255pool29     TGCAAANATTTGATGGCCTTAAATC-TTTTTTTTATCTGAAGAAAATTGCCCTAACATTTTAAAACATTTCTTTGAAGATACCACANAT
BdM1258pool12     TGCAAATATTTGATGRCCTTAAATCTTTTTTTTTATCTGAAGAAAATTGCCCTAACATTTTAAAACATTTCTTTGAAGATACCACAAAT
//                               -                                                       -            -    |228003|
BdM1249pool29     TTATTTTATCTTTCAATWTCWGCCTGCSGKCCGAYACAGATATAAKATCAGATAATTGGGTTCTCTGCCAGCCTGGCAATTGATAAATAC
BdM1252pool29     TTATTTTATCTTTCAATATCTGCCTGCGGTCCGACACAGATATAATATCAGATAATTGGGTTCTCTGCCAGCCTGGCAATTGATAAATAC
BdM1255pool29     TTATTTTATCTTTCAATATCNGCCTGCGGTCCGACACAGATATAANANCAGATAATTGGGTTCTCTGCCAGCCTGGCAATTGATAAATAC
BdM1262pool12     TTATTTTATCTTTCAATWTCWGCCTGCSGKCCGAYACAGATATAAKATCAGATAATTGGGTTCTCTGCCAGCCTGGCAATTGATAAATAC
BdM1275pool12     TTATTTTATCTTTCAATTTCAGCCTGCCGGCCGATACAGATATAAGATCAGATAATTGGGTTCTCTGCCAGCCTGGCAATTGATAAATAC
//                                 *  *      * *    *          *                                            |228005|
BdM1249pool29     GGATGGAATGTTACACTTAGTCTGATAATTTTGGTTATAAAGAAAAACAGAATACCAAAATTAATAACCGAACCTTTGAAGTGCCTGATT
BdM1250pool29     GGATGGAATGTTACACTTAGTCTGATAATTTTGGTTATAAAGAAAAACAGAATACCAAAATTAATAACCGAACCTTTGAAGTGCCTGATT
BdM1252pool29     GGATGGAATGTTACACTTAGTCTGATAATTTTGGTTATAAAGAAAAACAGAATACCAAAATTAATAACCGAACCTTTGAAGTGCCTGATT
BdM1255pool29     GGATGGAATGTTACACTTAGTCTGATAATTTTGGTTATAAAGAAAAACAGAATACCAAAATTAATAACCGAACCTTTGAAGTGCCTGATT
BdM1258pool12     GGATGGAATGTTACACTTAGTCTGATAATTTTGGTTATAAAGAAAAACAGAATACCAAAATTAATAACCGAACCTTTGAAGTGCCTGATT
//                                                                                                          |228009|
BdM1249pool29     ACATATTAAATTATTTATCTACAAAGACATGGGCCAGATTTTAATGTAATGCGAACGTACCAGGGCCTATGGTAGCTATAGAAAAAGGAT
BdM1250pool29     ACATATTAAATTATTTATCTACAAAGACATGGGCCAGATTTTAATGTAATGCGAACGTACCAGGGCCTATGGTAGCTATAKAAAAAGGAT
BdM1252pool29     ACATATTAAATTATTTATCTACAAAGACATGGGCCAGATTTTAATGTAATGCGAACGTACCAGGGCCTATGGTAGCTATAGAAAAAGGAT
BdM1255pool29     ACATATTAAATTATTTATCTACAAAGACATGGGCCAGATTTTAATGTAATGCGAACGTACCAGGGCCTATGGTAGCTATAGAAAAAGGAT
BdM1258pool12     ACATATTAAATTATTTATCTACAAAGACATGGGCCAGATTTTAATGTAATGCGAACGTACCAGGGCCTATGGTAGCTATAGAAAAAGGAT
BdM1259pool12     ACATATTAAATTATTTATCTACAAAGACATGGGCCAGATTTTAATGTAATGCGAACGTACCAGGGCCTATGGTAGCTATAGAAAAAGGAT
BdM1260pool12     ACATATTAAATTATTTATCTACAAAGACATGGGCCAGATTTTAATGTAATGCGAACGTACCAGGGCCTATGGTAGCTATAGAAAAAGGAT
BdM1262pool12     ACATATTAAATTATTTATCTACAAAGACATGGGCCAGATTTTAATGTAATGCGAACGTACCAGGGCCTATGGTAGCTATAGAAAAAGGAT
BdM1263pool12     ACATATTAAATTATTTATCTACAAAGACATGGGCCAGATTTTAATGTAATGCGAACGTACCAGGGCCTATGGTAGCTATAGAAAAAGGAT
BdM1264pool12     ACATATTAAATTATTTATCTACAAAGACATGGGCCAGATTTTAATGTAATGCGAACGTACCAGGGCCTATGGTAGCTATAGAAAAAGGAT
BdM1266pool29     ACATATTAAATTATTTATCTACAAAGACATGGGCCAGATTTTAATGTAATGCGAACGTACCAGGGCCTATGGTAGCTANAGAAAAAGGAT
BdM1267pool12     ACATATTAAATTATTTATCTACAAAGACATGGGCCAGATTTTAATGTAATGCGAACGTACCAGGGCCTATGGTAGCTATAGAAAAAGGAT
BdM1275pool12     ACATATTAAATTATTTATCTACAAAGACATGGGCCAGATTTTAATGTAATGCGAACGTACCAGGGCCTATGGTAGCTATAGAAAAAGGAT
//                                                                                                -         |228011|
BdM1249pool29     AAAATTGAAAGTGTAAAATAGTTTTTAAAACCAAAAAGAAAAAAATGATACAAACATGTAAAAAAAGGGTTTTAATAGTATAGCCCAGTG
BdM1250pool29     AAAATTGAAAGTGTAAAATAGTTTTTAAAACCAAAAAGAAAAAAATGATACAAACATGTAAAAAAAGGGTTTTAATAGTATAGCCCAGTG
BdM1252pool29     AAAATTGAAAGTGTAAAATAGTTTTTAAAACCAAAAAGAAAAAAATGATACAAACATGT-AAAAAAGGGTTTTAATAGTATAGCCCAGTG
BdM1255pool29     AAAATTGAAAGTGTAAAATAGTTTTTAAAACCAAAAAGAAAAAAATGATACAAACATGT-AAAAAAGGGTTTTAATAGTATAGCCCAGTG
//                                                                                                          |228013|
BdM1249pool29     ATGTTGACATTTCTCGCGTTTACGCCACGTAAAAGTTGACTTTAACTCAACTTTTTGAAGTAAAAACGCAACGTTTTCGGCGTTCTTTTG
BdM1252pool29     ATGTTGACATTTCTCGCGTTTACGCCACGTAAAAGTTGACTTTAACTCAACTTTTTGAAGTAAAAACGCAACGTTTTCGGCGTTCTTTTG
BdM1260pool12     ATGTTGACATTTCTCGCGYTTACGCCACGTAAAAGTTGACTTTAACTYAACTTTTTGAAGTAAAAACGCAACGTTTTCGGCGTTCTTTTG
BdM1262pool12     ATGTTGACATTTCTCGCGTTTACGCCACGTAAAAGTTGACTTTAACTCAACTTTTTGAAGTAAAAACGCAACGTTTTCGGCGTTCTTTTG
BdM1275pool12     ATGTTGACATTTCTCGCGTTTACGCCACGTAAAAGTTGACTTTAACTCAACTTTTTGAAGTAAAAACGCAACGTTTTCGGCGTTCTTTTG
//                                  -                            -                                          |228015|
BdM1249pool29     ATTTCCTTTTGTAAGGGATCAAAAACTTAGAGAATTTTTATAGGCTAAGGCATTTATGGTCCCGCGACAGGCCAGGTTAGTTATGTCCCC
BdM1251pool12     ATTTCCTTTTGTAAGGGATCAAAAACTTAGAGAATTTTTATAGGCTAAGGCATTTATGGTCCCGCGACAGGCCAGGTTAGTTATGTCCCC
BdM1258pool12     ATTTCCTTTTGTAAGGGATCAAAAACTTAGAGAATTTTTATAGGCTAAGGCATTTATGGTCCCGCGACAGGCCAGGTTAGTTATGTCCCC
BdM1275pool12     ATTTCCTWTTGTAAGGGATCAAAAACTTAGAGAATTTTTATAGGCTAAGGCATTTATGGTCCCGCGACAGGCCAGGTTAGTTATGTCCCC
//                       -                                                                                  |228017|
BdM1249pool29     TTTCCATTTTCCGTAACACGTTATCCTACTAAGTTTATTAAAAGATTTATTGCGAAATAGATTAACCTGATGGCAATATATGACATTAAG
BdM1250pool29     TTTCCATTTTCYGTAACACGTTATCCTACTAAGTTTATTAAAAGATTTATTGCGAAATAGATTAACCTGATGGCAATATATGACATTAAG
BdM1252pool29     TTTCCATTTTCCGTAACACGTTATCCTACTAAGTTTATTAAAAGATTTATTGCGAAATAGATTAACCTGATGGCAATATATGACATTAAG
BdM1255pool29     TTTCCATTTTCCGTAACACGTTATCCTACTAAGTTTATTAAAAGATTTATTGCGAAATAGATTAACCTGATGGCAATATATGACATTAAG
BdM1266pool29     TTTCCATTTTCCGTAACACGTTATCCTACTAAGTTTATTAAAAGATTTATTGCGAAATAGATTAACCTGATGGCAATATATGACATTAAG
//                           -                                                                              |228018|
BdM1249pool29     TGGCGGTTAAATAAGAATTTGTCATGTCAGTGGCACTTAGGCCGAAGTTTAAAAGTTTAAAATCAAAGTTAAAGCAGGCCATTAGAAAAA
BdM1252pool12     TGGCGGTTAAATAAGAATTTGTCATGTCAGTGGCACTTAGGCCGAAGTTTAAAAGTTTAAAATCAAAGTTAAAGCAGGCCATTAGAAAAA
BdM1252pool29     TGGCGGTTAAATAAGAATTTGTCATGTCAGTGGCACTTAGGCCGAAGTTTAAAAGTTTAAAATCAAAGTTAAAGCAGGCCATTAGAAAAA
BdM1264pool12     TGGCGGTTAAATAAGAATTTGTCATGTCAGTGGCACTTAGGCCGAAGTTTAAAAGTTTAAAATCAAAGTTAAAGCAGGCCATTAGAAAAA
//                                                                                                          |228019|
BdM1249pool29     TACATCAGATTCTTTTATTAGGACATACTCGTTTTTAACTTACATCAAATTAATAAAGTGCTTTAAATACTTTTAGATTAAGTGCTTATC
BdM1260pool12     TACATCAGATTCTTTTATTAGGACATACTCGTTTTTAACTTACATCAAATTAATAAAGTGCTTTAAATACTTTTAGATTAAGTGCTTATC
BdM1262pool12     TACATCAGATTCTTTTATTAGGACATACTCGTTTTTAACTTACATCAAATTAATAAAGTGCTTTAAATACTTTTAGATTAAGTGCTTATC
BdM1263pool12     TACATCAGATTCTTTTATTAGGNCATACTCGTTTTTAACTTACATCAAATTAATAAAGTGCTTTAAATACTTTTAGATTAAGTGCTTATC
BdM1272pool12     TACATCAGATTCTTTTATTAGGACATACTCGTTTTTAACTTACATCAAATTAATAAAGTGCTTTAAATACTTTTAGATTAAGTGCTTATC
BdM1275pool12     TACATCAGATTCTTTTATTAGGACATACTCGTTTTTAACTTACATCAAATTAATAAAGTGCTTTAAATAMTTTTAGATTAAGTGCTTATC
//                                                                                     -                    |228021|
BdM1249pool29     CCCGATCGATATTAATCAAAACAAGCACGTATCGAGTCTTCTTGTTGCCGTTGCTGTTGGCTACATACTGTTGGCATTCTGCATTGTCAA
BdM1250pool29     CCCGATCGATATTAATCAAAACAAGCACGTATCGAGTCTTCTTGTTGCCGTTGCTGTTGGCTACATACTGTTGGCATTCTGCATTGTCAA
BdM1252pool29     CCCGATCGATATTAATCAAAACAAGCACGTATCGAGTCTTCTTGTTGCCGTTGCTGTTGGCTACATACTGTTGGCATTCTGCATTGTCAA
BdM1255pool29     CCCGATCGATATTAATCAAAACAAGCACGTATCGAGTCTTCTTGTTGCCGTTGCTGTTGGCTACATACTGTTGGCATTCTGCATTGTCAA
BdM1258pool12     CCCGATCGATATTAATCAAAACAAGCACGTATCGAGTCTTCTTGTTGCCGTTGCTGTTGGCTACATACTGTTGGCATTCTGCATTGTCAA
BdM1260pool12     CCCGATCGATATTAATCAAAACAAGCACGTATCGAGTCTTCTTGTTGCCGTTGCTGTTGGCTACATACTGTTGGCATTCTGCATTGTCAA
BdM1262pool12     CCCGATCGATATTAATCAAAACAAGCACGTATCGAGTCTTCTTGTTGCCGTTGCTGTTGGCTACATACTGTTGGCATTCTGCATTGTCAA
BdM1264pool12     CCCGATCGATATTAATCAAAACAAGCACGTATCGAGTCTTCTTGTTGCCGTTGCT-----------------------------------
BdM1266pool29     CCCGATCGATATTAATCAAAACARGCACGTATCGAGTCTTCTTGTTGCCGTTGCTGTTGGCTACATACTGTTGGCATTCTGCATTGTCAA
BdM1275pool12     CCCGATCGATATTAATCAAAACAAGCACGTATCGAGTCTTCTTGTTGCCGTTGCTGTTGGCTACATACTGTTGGCATTCTGCATTGTCAA
//                                       -                                                                  |228022|
BdM1249pool29     CGGTTCATCCACAGTTTTCATAAAAATAGGAGAACTGTGGGTTCACCATATATAAAAGCAGAGAGTTCTACTACCACACAGTTCTCTTTT
BdM1255pool29     CGGTTCATCCACAGTTTTCATAAAAATAGGAGAACTGTGGGTTCACCATATATAAAAGCAGAGAGTTCTACTACCACACAGTTCTCTTTT
BdM1258pool12     CGGTTCATCCACAGTTTTCATAAAAATAGGAGAACTGTGGGTTCACCATATATAAAAGCAGAGAGTTCTACTACCACACAGTTCTCTTTT
BdM1260pool12     CGGTTCATCCACAGTTTTCATAAAAATAGGAGAACTGTGGGTTCACCATATATAAAAGCAGAGAGTTCTACTACCACACGGTTCTCTTTT
BdM1262pool12     CGGTTCATCCACAGTTTTCATAAAAATAGGAGAACTGTGGGTTCACCATATATAAAAGCAGAGAGTTCTACTACCACACRGTTCTCTTTT
BdM1263pool12     CGGTTCATCCACAGTTTTCATAAAAATAGGAGAACTGTGGGTTCACCATATATAAAAGCAGAGAGTTCTACTACCACACAGTTCTCTTTT
BdM1275pool12     CGGTTCATCCACAGTTTTCATAAAAATAGGAGAACTGTGGGTTCACCATATATAAAAGCAGAGAGTTCTACTACCACACAGTTCTCTTTT
//                                                                                               *          |228024|
BdM1249pool29     GGAATATTTTCGCTGAACTGAAACACCTCCCCAACAACTTGTTCATAAGTAAATTTGCAAATGTCACGTTTATCTGAAAATGCATACACA
BdM1250pool29     GGAATATTTTCGCTGAACTGAAACACCTCCCCAACAACTTGTTCATAAGTAAATTTGCAAATGTCACGTTTATCTGAAAATGCATACACW
BdM1251pool12     GGAATATTTTCGCTGAACTGAAACACCTCCCCAACAACTTGTTCATAAGTAAATTTGCAAATGTCACGTTTATCTGAAAATGCATACACW
BdM1252pool12     GGAATATTTTCGCTGAACTGAAACACCTCCCCAACAACTTGTTCATAAGTAAATTTGCAAATGTCACGTTTATCTGAAAATGCATACACA
BdM1252pool29     GGAATATTTTCGCTGAACTGAAACACCTCCCCAACAACYTGYTCATARGTAAATNTGCAAATGTCANGTTTATCTGRAAATGCATACAC-
BdM1253pool12     GGAATATTTTCGCTGAACTGAAACACCTCCCCAACAACTTGTTCATAAGTAAATTTGCAAATGTCACGTTTATCTGAAAATGCATACACA
BdM1255pool29     GGAATATTTTCGCTGAACTGAAACACCTCCCCAACAACTTGTTCATAAGTAAATTTGCAAATGTCACGTTTATCTGAAAATGCATACAYR
BdM1256pool12     GGAATATTTTCGCTGAACTGAAACACCTCCCCAACAACTTGTTCATAAGTAAATTTGCAAATGTCACGTTTATCTGAAAATGCATACACK
BdM1256pool29     GGAATATTTTCGCTGAACTGAAACACCTCCCCAACAACTTGTTCATAAGTAAATTTGCAAATGTCACGTTTATCTGAAAATGCATACACT
BdM1257pool12     GGAATATTTTCGCTGAACTGAAACACCTCCCCAACAACTTGTTCATAAGTAAATTTGCAAATGTCACGTTTATCTGAAAATGCATACACW
BdM1258pool12     GGAATATTTTCGCTGAACTGAAACACCTCCCCAACAACTTGTTCATAAGTAAATTTGCAAATGTCACGTTTATCTGAAAATGCATACACA
BdM1259pool12     GGAATATTTTCGCTGAACTGAAACACCTYCCCAACAACTTGTTCATAAGTAAATTTGCAAATGTCACGTTTATCTGAAAATGCATACACG
BdM1260pool12     GGAATATTTTCGCTGAACTGAAACACCTCCCCAACAACTTGTTCATAAGTAAATTTGCAAATGTCACGTTTATCTGAAAATGCATACACR
BdM1261pool12     GGAATATTTTCGCTGAACTGAAACACCTYCCCAACAACTTGTTCATAAGTAAATTTGCAAATGTCACGTTTATCTGAAAATGCATACACR
BdM1262pool12     GGAATATTTTCGCTGAACTGAAACACCTCCCCAACAACTTGTTCATAAGTAAATTTGCAAATGTCACGTTTATCTGAAAATGCATACACA
BdM1263pool12     GGAATATTTTCGCTGAACTGAAACACCTCCCCAACAACTTGTTCATWAGTAAATTTGCAAATGTCACGTTTATCTGAAAATGCATACACR
BdM1264pool12     GGAATATTTTCGCTGAACTGAAACACCTCCCCAACAACTTGTTCATAAGTAAATTTGCAAATGTCACGTTTATCTGAAAATGCATACACW
BdM1267pool12     GGAATATTTTCGCTGAACTGAAACACCTCCCCAACAACTTGTTCATAAGTAAATTTGCAAATGTCACGTTTATCTGAAAATGCATACAC-
BdM1275pool12     GGAATATTTTCGCTGAACTGAAACACCTCCCCAACAACTTGTTCATAAGTAAATTTGCAAATGTCACGTTTATCTGAAAATGCATACACW
//                                            *         -  -    --                            -           -*|228025|
BdM1249pool29     TCCGGTTGTATGGCAGAAGATGCTGCTTGCTCAAAGCTTGGTCAAGATGATATTGCAAAAGACGTTATGAAACCAAAACACGAAACAGGA
BdM1250pool29     TCCGGTTGTATGGCAGAAGATGCTRCTTGCTCAAAGCTTGGTCAAGATGATATTGCAAAAGACGTTATGAAACCAAAACACGAAACAGGA
BdM1255pool29     TCCGGTTGTATGGCAGAAGATGCTGCTTGCTCAAAGCTTGGTCAAGATGATATTGCAAAAGACGTTATGAAACCAAAACACGAAACAGGA
BdM1259pool12     TCCGGTTGTATGGCAGAAGATGCTRCTTGCTCAAAGCTTGGTCAAGATGATATTGCAAAAGACGTTATGAAACCAAAACACGAAACAGGA
BdM1260pool12     TCCGGTTGTATGGCAGAAGATGCTGCTTGCTCAAAGCTTGGTCAAGATGATATTGCAAAAGACGTTATGAAACCAAAACACGAAACAGRA
BdM1262pool12     TCCGGTTGTATGGCAGAAGATGCTACTTGCTCAAAGCTTGGTCAAGATGATATTGCAAAAGACGTTATGAAACCAAAACACGAAACAGGA
BdM1264pool12     TCCGGTTGTATGGCAGAAGATGCTGCTTGCTCAAAGCTTGGTCAAGATGATATTGCAAAAGACGTTATGAAACCAAAACACGAAACAGGA
BdM1266pool29     TCCGGTTGTATGGCAGAAGATGCTACTTGCTCAAAGCTTGGTCAAGATGATATTGCAAAAGACGTTATGAAACCAAAACACGAAACAGGA
BdM1275pool12     TCCGGTTGTATGGCAGAAGATGCTGCTTGCTCAAAGCTTGGTCAAGATGATATTGCAAAAGACGTTATGAAACCAAAACACGAAACAGGA
//                                        *                                                               - |228030|
BdM1249pool29     GGAGTCGATATCATCAGAAAATCCCATCCAATTATTTGACGAAGAAGTTAAAAATTTTGATTTTTTTTCCCAAAGATACGATAATTTACG
BdM1250pool29     GGAGTCGATATCATCAGAAAATCCCATNCAATTATTTGACGAAGAAGTTAAAAATTTTGATTTTTTTTCCCAAAGATACGATAATTTACG
BdM1251pool12     GGAGTCGATATCATCAGAAAATCCCATTCAATYATTTGACGAAGAAGTTAAAAATTTTGATTTTTTTTCCCAAAGATACGATAATTTACG
BdM1252pool12     GGAGTCGATATCATCAGAAAATCCCATNCAATTATTTGACGAAGAAGTTAAAAATTTTGATTTTTTTTCCCAAAGATACGATAATTTACG
BdM1252pool29     GGAGTCGATATCATCAGAAAATCCCATCCAATTATTTGACGAAGAAGTTAAAAATTTTGATTTTTTTTCCCAAAGATACGATAATTTACG
BdM1253pool12     GGAGTCGATATCATCAGAAAATCCCATCCAATTATTTGACGAAGAAGTTAAAAATTTTGATTTTTTTTCCCAAAGATACGATAATTTACG
BdM1255pool29     GGAGTCGATATCATCAGAAAATCCCATTCAATYATTTGACGAAGAAGTTAAAAATTTTGATTTTTTTTCCCAAAGATACGATAATTTACG
BdM1256pool12     GGAGTCGATATCATCAGAAAATCCCATTCAATYATTTGACGAAGAAGTTAAAAATTTTGATTTTTTTTCCCAAAGATACGATAATTTACG
BdM1256pool29     GGAGTCGATATCATCAGAAAATCCCATTCAATYATTTGACGAAGAAGTTAAAAATTTTGATTTTTTTTCCCAAAGATACGATAATTTACG
BdM1257pool12     GGAGTCGATATCATCAGAAAATCCCATYCAATTATTTGACGAAGAAGTTAAAAATTTTGATTTTTTTTCCCAAAGATACGATAATTTACG
BdM1258pool12     GGAGTCGATATCATCAGAAAATCCCATTCAATTATTTGACGAAGAAGTTAAAAATTTTGATTTTTTTTCCCAAAGATACGATAATTTACG
BdM1259pool12     GGAGTCGATATCATCAGAAAATCCCATTCAATYATTTGACGAAGAAGTTAAAAATTTTGATTTTTTTTCCCAAAGATACGATAATTTACG
BdM1260pool12     GGAGTCGATATCATCAGAAAATCCCATYCAATTATTTGACGAAGAAGTTAAAAATTTTGATTTTTTTTCCCAAAGATACGATAATTTACG
BdM1261pool12     GGAGTCGATATCATCAGAAAATCCCATYCAATTATTTGACGAAGAAGTTAAAAATTTTGATTTTTTTTCCCAAAGATACGATAATTTACG
BdM1262pool12     GGAGTCGATATCATCAGAAAATCCCATTCAATCATTTGACGAAGAAGTTAAAAATTTTGATTTTTTTTCCCAAAGATACGATAATTTACG
BdM1263pool12     GGAGTCGATATCATCAGAAAATCCCATTCAATYATTTGACGAAGAAGTTAAAAATTTTGATTTTTTTTCCCAAAGATACGATAATTTACG
BdM1264pool12     GGAGTCGATATCATCAGAAAATCCCATYCAATTATTTGACGAAGAAGTTAAAAATTTTGATTTTTTTTCCCAAAGATACGATAATTTACG
BdM1275pool12     GGAGTCGATATCATCAGAAAATCCCATTCAATCATTTGACGAAGAAGTTAAAAATTTTGATTTTTTTTCCCAAAGATACGATAATTTACG
//                                           *    *                                                         |228034|
BdM1249pool29     AAGAAAATATCTCATGTATTAAATGCAATGGTTGTTTTCATAGTCAATGCATAGTAAAATCTCCAAGTTTAGCGACAGTCGGCTTTTGCG
BdM1250pool29     AAGAAAATATCTCATGTATTAAATGCAATGGTTGTTTTCATAGTCAATGCATAGTAAAATCTCCAAGTTTAGCGACAGTCGGCTTTTGCG
BdM1251pool12     AAGAAAATATCTCATGTATTAAATGCAATGGTTGTTTTCATAGTCAATGCATAGTAAAATCTCCAAGTTTAGCGACAGTCGGCTTTTGCG
BdM1252pool29     AAGAAAATATCTCATGTATTAAATGCAATGGTTGTTTTCATAGTCAATGCATAGTAAAATCTCCAAGTTTAGCGACAGTCGGCTTTTGCG
BdM1253pool12     AAGAAAATATCTCATGTATTAAATGCAATGGTTGTTTTCATAGTCAATGCATAGTAAAATCTCCAAGTTTAGCGACAGTCGGCTTTTGCG
BdM1255pool29     AAGAAAATATCTCATGTATTAAATGCAATGGTTGTTTTCATAGTCAATGCATAGTAAAATCTCCAAGTTTAGCGACAGTCGGCTTTTGCG
BdM1256pool12     AAGAAAATATCTCATGTATTAAATGCAATGGTTGTTTTCATAGTCAATGCATAGTAAAATCTCCAAGTTTAGCGACAGTCGGCTTTTGCG
BdM1256pool29     AAGAAAATATCTCATGTATTAAATGCAATGGTTGTTTTCATAGTCAATGCATAGTAAAATCTCCAAGTTTAGCGACAGTCGGCTTTTGCG
BdM1257pool12     AAGAAAATATCTCATGTATTAAATGCAATGGTTGTTTTCATAGTCAATGCATAGTAAAATCTCCAAGTTTAGCGACAGTCGGCTTTTGCG
BdM1258pool12     AAGAAAATATCTCATGTATTAAATGCAATGGTTGTTTTCATAGTCAATGCATAGTAAAATCTCCAAGTTTAGCGACAGTCGGCTTTTGCG
BdM1260pool12     AAGAAAATATCTCATGTATTAAATGCAATGGTTGTTTTCATAGTCAATGCATAGTAAAATCTCCAAGTTTAGCGACAGTCGGCTTTTGCG
BdM1262pool12     AAGAAAATATCTCATGTATTAAATGCAATGGTTGTTTTCATAGTCAATGCATAGTAAAATCTCCAAGTTTAGCGACAGTCGGCTTTTGCG
BdM1263pool12     AAGAAAATATCTCATGTATTAAATGCAATKGTTGTTTTCATAGTCAATGCATAGTAAAATCTCCAAGTTTAGCGACAGTCGGCTTTTGCG
BdM1264pool12     AAGAAAATATCTCATGTATTAAATGCAATGGTTGTTTTCATAGTCAATGCATAGTAAAATCTCCAAGTTTAGCGACAGTCGGCTTTTGCG
BdM1267pool12     AAGAAAATATCTCATGTATTAAATGCAATGGTTGTTTTCATAGTCAATGCATAGTAAAATCTCCAAGTTTAGCGACAGTCGGCTTTTGCG
BdM1272pool29     AAGAAAATATCTCATGTATTAAATGCAATGGTTGTTTTCATAGTCAATGCATAGTAAAATCTCCAAGTTTAGCGACAGTCGGCTTTTGCG
BdM1273pool12     AAGAAAATATCTCATGTATTAAATGCAATGGTTGTTTTCATAGTCAATGCATAGTAAAATCTCCAAGTTTAGCGACAGTCGGCTTTTGCG
BdM1275pool12     AAGAAAATATCTCATGTATTAAATGCAATGGTTGTTTTCATAGTCAATGCATAGTAAAATCTCCAAGTTTAGCGACAGTCGGCTTTTGCG
//                                             -                                                            |228037|
BdM1249pool29     TATAATCTTTAAAAGTTTATTCTTTATATGGTCAGTTATCTTTTGATAACAGATCAGTTGCCGAAACATTAAGTGATTTAGCTCATGGAG
BdM1250pool29     TATAATCTTTAAAAGTTTATTCTTTATATGGTCAGTTATCTTTTGATAACAGATCAGTTGCCGAAACATTAAGTGATTTAGCTCATGGAG
BdM1252pool29     TATAATCTTTAAAAGTTTATTCTTTATATGGTCAGTTATCTTTTGATAACAGATCAGTTGCCGAAACATTAAGTGATTTARCTCATGGAG
BdM1255pool29     TATAATCTTTAAAAGTTTATTCTTTATATGGTCAGTTATCTTTTGATAACAGATCAGTTRCCGAAACATTAAGTGATTTAGCTCATGGAG
BdM1257pool12     TATAATCTTTAAAAGTTTATTCTTTATATGGTCAGTTATCTTTTGATAACAGATCAGTTGCCGAAACATTAAGTGATTTAGCTCATGGAG
BdM1258pool12     TATAATCTTTAAAAGTTTATTCTTTATATGGTCAGTTATCTTTTGATAACAGATCAGTTGCCGAAACATTAAGTGATTTARCTCATGGAG
BdM1259pool12     TATAATCTTTAAAAGTTTATTCTTTATATGGTCAGTTATCTTTTGATAACAGATCAGTTGCCGAAACATTAAGTGATTTAGCTCATGGAG
BdM1272pool29     TATAATCTTTAAAAGTTTATTCTTTATATGGTCAGTTATCTTTTGATAACAGATCAGTTGCCGAAACATTAAGTGATTTAGCTCATGGAG
//                                                                           -                    *         |228038|
BdM1249pool29     AGTCATGATTTATGTAATTAGGCGGCAGGTAGCATTTAAGACTCTGAGCTTATCAAGAAAAGATCTACTTTTGAGACAACCAAATGAATT
BdM1250pool29     AGTCATGATTTATGTAATTAGGCGGCAGGTAGCATTTAAGACTCTGARCTTATCAAGAAAAGATCTACTTTTGAGACAACCAAATGAATT
BdM1252pool29     AGTCATGATTTATGTAATTAGGCGGCAGGTAGCATTTAAGACTCTGAGCTTATCAAGAAAAGATCTACTTTTGAGACAACCAAATGAATT
BdM1255pool29     AGTCATGATTTATGTAATTAGGCGGCAGGTAGCATTTAAGACTCTGAGCTTATCAAGAAAAGATCTACTTTTGAGACAACCAAATGAATT
BdM1256pool29     AGTCATGATTTATGTAATTAGGCGGCAGGTAGCATTTAAGACTCTGAGCTTATCAAGAAAAGATCTACTTTTGAGACAACCAAATGAATT
BdM1257pool12     AGTCATGATTTATGTAATTAGGCGGCAGGTAGCATTTAAGACTCTGAGCTTATCAAGAAAAGATCTACTTTTGAGACAACCAAATKAATT
BdM1258pool12     AGTCATGATTTATGTAATTAGGCGGCAGGTAGCATTTAAGACTCTGARCTTATCAAGAAAAGATCTACTTTTGAGACAACCAAATGAATT
BdM1262pool12     AGTCATGATTTATGTAATTAGGCGGCAGGTAGCATTTAAGACTCTGAGCTTATCAAGAAAAGATCTACTTTTGAGACAACCAAATGAATT
BdM1263pool12     AGTCATGATTTATGTAATTAGGCGGCAGGTAGCATTTAAGACTCTGAGCTTATCAAGAAAAGATCTACTTTTGAGACAACCAAATGAATT
BdM1266pool29     AGTCATGATTTATGTAATTAGGCGGCAGGTAGCATTTAAGACTCTGAGCTTATCAAGAAAAGATCTACTTTTGAGACAACCAAATGAATT
BdM1272pool29     AGTCATGATTTATGTAATTAGGCGGCAGGTAGCATTTAAGACTCTGAGCTTATCAAGAAAAGATCTACTTTTGAGACAACCAAATGAATT
//                                                               *                                     -    |228041|
BdM1249pool29     TCAGGCTGTTAGCCAAATGTTAGTTTACTTTTTTTGGGGTAAAGAGTTATATGTGCCTAATTATATATTTTCAGTAGACGATATTAGGTA
BdM1251pool12     TCAGGCTGTTAGCCAAATGTTAGTTTACTTTTTTTGGGGTAAAGAGTTATATGTGCCTAATTATATATTTTCAGTAGACGATATTAGGTA
BdM1252pool29     TCAGGCTGTTAGCCAAATGTTAGTTTACTTTTTTTGGGGTAAAGAGTTATATGTGCCTAATTATATATTTTCAGTAGACGATATTAGGTA
BdM1255pool29     TCAGGCTGTTAGCCAAATGTTAGTTTACTTTTTTTGGGGTAAAGAGTTATATGTGCCTAATTATATATTTTCAGTAGACGATATTAGGTA
BdM1256pool12     TCAGGCTGTTAGCCAAATGTTAGTTTACTTTTTTTGGGGTAAAGAGTTATATGTGCCTAATTATATATTTTCAGTAGACGATATTAGGTA
BdM1256pool29     TCAGGCTGTTAGCCAAATGTTAGTTTACTTTTTTTGGGGTAAAGAGTTATATGTGCCTAATTATATATTTTCAGTAGACGATATTAGGTA
BdM1257pool12     TCAGGCTGTTAGCCAAATGTTAGTTTACTTTTTTTGGGGTAAAGAGTTATATGTGCCTAATTATATATTTTCAGTAGACGATATTAGGTA
BdM1258pool12     TCAGGCTGTTAGCCAAATGTTAGTTTACTTTTTTTGGGGTAAAGAGTTATATGTGCCTAATTATATATTTTCAGTAGACGATATTAGGTA
BdM1260pool12     TCAGGCTGTTARCCAAATGTTAGTTTACTTTTTTTGGGGTAAAGAGTTATATGTGCCTAATTATATATTTTCAGTAGACGATATTARGTA
BdM1262pool12     TCAGGCTGTTAGCCAAATGTTAGTTTACTTTTTTTGGGGTAAAGAGTTATATGTGCCTAATTATATATTTTCAGTAGACGATATTAGGTA
BdM1263pool12     TCAGGCTGTTAGCCAAATGTTAGTTTACTTTTTTTGGGGTAAAGAGTTATATGTGCCTAATTATATATTTTCAGTAGACGATATTAGGTA
BdM1264pool12     TCAGGCTGTTAGCCAAATGTTAGTTTACTTTTTTTGGGGTAAAGAGTTATATGTGCCTAATTATATATTTTCAGTAGACGATATTAGGTA
BdM1275pool12     TCAGGCTGTTAGCCAAATGTTAGTTTACTTTTTTTGGGGTAAAGAGTTATATGTGCCTAATTATATATTTTCAGTAGACGATATTAGGTA
//                           -                                                                          -   |228042|
BdM1249pool29     TATTAAAAGTATTGCATTGACTATAATACAATTGTCGCCAATATATATTTGTATACTTATTCGTTCGTTCGTTCCTTGGATTTGGTTGGC
BdM1250pool29     TATTAAAAGTNTTGCATTGACTATAATACAATTGTCGCCAATATATATTTGNATACTTATTCGTTCGTTCGTTCCTTGGATTTGGTTGGC
BdM1252pool29     WATTAAAAGTWTTGCATTGACTATAATACAATTGTCGCCAATATATATTTGKATACTTATTCGTTCGTTCGTTCCTTGGATTTGGTTGGC
BdM1254pool19     TATTAAAAGTATTGCATTGACTATAATACAATTGTCGCCAATATATATTTGTATACTTATTCGTTCGTTCGTTCCTTGGATTTGGTTGGC
BdM1255pool29     TATTAAAAGTATTGCATTGACTATAATACAATTGTCGCCAATATATATTTGTATACTTATTCGTTCGTTCGTTCCTTGGATTTGGTTGGC
//                -         -                                        -                                      |228044|
BdM1249pool29     GTTTCGGCCCATCTGCTGGAATTATCTGCCGATGGGATGTTACACTTGGAAATCAAGTCTGAAAATATGGATACCTTTTGGTTAAAAAGA
BdM1252pool29     GTTTCGGCCCATCTGCTGGAATTATCTGCCGATGGGATGTTACACTTGGAAATCAAGTCTGAAAATATGGATACCTTTTGGTTAAAAAGA
BdM1256pool12     GTTTCGGCCCATCTGCTGGAATTATCTGCCGATGGGATGTTACACTTGGAAATCAAGTCTGAAAATATGGATACCTTTTGGTTAAAAAGA
BdM1258pool12     GTTTCGGCCCATCTGCTGGAATTATCTGCCGATGGGATGTTACACTTGGAAATCAAGTCTGAAAATATGGATACCTTTTGGTTAAAAAGA
BdM1260pool12     GTTTCGGCCCATCTGCTGGAATTATCTGCCGATGGGATGTTACACTTGGAAATCAAGTCTGAAAATATGGATACCTTTTGGTTAAAAAGA
BdM1262pool12     GTTTCGGCCCATCTGCTGGAATTATCTGCCGATGGGATGTTACACTTGGAAATCAAGTCTGAAAATATGGATACCTTTTGGTTAAAAAGA
BdM1263pool12     GTTTCGGCCCATCTGCTGGAATTATCTGSCGATGGGATGTTACACTTGGAAATCAAGTCTGAAAATATGGATACCTTTTGGTTAAAAAGA
BdM1264pool12     GTTTCGGCCCATCTGCTGGAATTATCTGCCGATGGGATGTTACACTTGGAAATCAAGTCTGAAAATATGGATACCTTTTGGTTAAAAAGA
BdM1275pool12     GTTTCGGCCCATCTGCTGGAATTATCTGCCGATGGGATGTTACACTTGGAAATCAAGTCTGAAAATATGGATACCTTTTGGTTAAAAAGA
//                                            -                                                             |228045|
BdM1249pool29     ACTGACACTAACAATGAATATAGTTTTATGTATTAAAATTTAATTATTGGGCGAGGATTACTACCACGCAACACTTCCTATTTCGGAGCG
BdM1256pool12     ACTGACACTAACAATGAATATAGTTTTATGTATTAAAATTTAATTATTGGGCGAGGATTACTACCACGCAACACTTCCTATTTCGGAGCG
BdM1257pool12     ACTGACACTAACAATGAATATAGTTTTATGTATTAAAATTTAATTATTGGGCGAGGATTACTACCACGCAACACTTCCTATTTCGGAGCG
BdM1258pool12     ACTGACACTAACAATGAATATAGTTTTATGTATTAAAATTTAATTATTGGGCGAGGATTACTACCACGCAACACTTCCTATTTCGGAGCG
BdM1260pool12     ACTGACACTAACAATGAATATAGTTTTATGTATTAAAATTTAATTATTGGGCGAGGATTACTACCACGCAACACTTCCTATTTCGGAGCG
BdM1261pool12     ACTGACACTAACAATGAATATAGTTTTATGTATTAAAATTTAATTATTGGGCGAGGATTACTACCACGCAACACTTCCTATTTCGGAGCG
BdM1262pool12     ACTGACACTAACAATGAATATAGTTTTATGTATTAAAATTTAATTATTGGGCGAGGATTACTACCACGCAACACTTCCTATTTCGGAGCG
BdM1263pool12     ACTGACACTAACAATGAATATAGTTTTATGTATTAAAATTTAATTATTGGGCGAGGATTACTACCACGCAACACTTCCTATTTCGGAGCG
BdM1264pool12     ACTGACACTAACAATGAATATAGTTTTATGTATTAAAATTTAATTATTGGGCGAGGATTACTACCACGCAACACTTCCTATTTCGGAGCK
BdM1275pool12     ACTGACACTAACAATGAATATAGTTTTATGTATTAAAATTTAATTATTGGGCGAGGATTACTACCACGCAACACTTCCTATTTCGGAGCG
//                                                                                                         -|228046|
BdM1249pool29     ACTTAATAAAATTTGCTTCCTTTAAACTTGTTGAGCCGTATGGTCGTAAAATTGTATACTTGGGCAGTTGATAAGATCTACAATTCTCTT
BdM1250pool29     ACTTAATAAAATTTGCTTCCTTTAAACTTGTTGAGCCGTATGGTCGTAAAATTGTATACTTGGGCAGTTGATAAGAYCTACAATTCTCTT
BdM1255pool29     ACTTAATAAAATTTGCTTCCTTTAAACTTGTTGAGCCGTATGGTCGTAAAATTGTATACTTGGGCAGTTGATAAGATCTACAATTCTCTT
BdM1259pool12     ACTTAATAAAATTTGCTTCCTTTAAACTTGTTGAGCCGTATGGTCGTAAAATTGTATACTTGGGCAGTTGATAAGATCTACAATTCTCTT
BdM1262pool12     ACTTAATAAAATTTGCTTCCTTTAAACTTGTTGAGCCGTATGGTCGTAAAATTGTATACTTGGGCAGTTGATAAGATCTACAATTCTCTT
BdM1272pool29     ACTTAATAAAATTTGCTTCCTTTAAACTTGTTGAGCCGTATGGTCGTAAAATTGTATACTTGGGCAGTTGATAAGATCTACAATTCTCTT
BdM1275pool12     ACTTAATAAAATTTGCTTCCTTTAAACTTGTTGAGCCGTATGGTCGTAAAATTGTATACTTGGGCAGTTGATAAGATCTACAATTCTCTT
//                                                                                            -             |228048|
BdM1249pool29     CACGGAGAGCACTATTAAATGAAGTAAATAAATCAATTTTCTTAGACTATGTAAAAAAGCACATGAAAAGGGTATTAACAACGTAATATA
BdM1250pool29     CACGGAGAGCACTATTAAATGAAGTAAATAAATCAATTTTCTTAGACTATGTAAAAAAGCACATNAAAAGGGTATTAACAACGTAATATA
BdM1251pool12     CACGGAGAGCACTATTAAATGAAGTAAATAAATCAATTTTCTTAGACTATGTAAAAAAGCACATRAAAAGGGTATTAACAACGTAATATA
BdM1256pool12     CACGGAGAGCACTATYAAATGAAGTAAATAAATCAATTTTCTTAGACTATGTAAAAAAGCACATGAAAAGGGTATTAACAACGTAATATA
BdM1257pool12     CACGGAGAGCACTATYAAATGAAGTAAATAAATCAATTTTCTTAGACTATGTAAAAAAGCACATGAAAAGGGTATTAMCAACGTAATATA
BdM1258pool12     CACGGAGAGCACTATTAAATGAAGTAAATAAATCAATTTTCTTAGACTATGTAAAAAAGCACATRAAAAGGGTATTAACAACGTAATATA
BdM1259pool12     CACGGAGAGCACTATTAAATGAAGTAAATAAATCAATTTTCTTAGACTATGTAAAAAAGCACATGAAAAGGGTATTAACAACGTAATATA
BdM1260pool12     CACGGAGAGCACTATTAAATGAAGTAAATAAATCAATTTTCTTAGACTATGTAAAAAAGCACATRAAAAGGGTATTAACAACGTAATATA
BdM1262pool12     CACGGAGAGCACTATTAAATGAAGTAAATAAATCAATTTTCTTAGACTATGTAAAAAAGCACATRAAAAGGGTATTAACAACGTAATATA
BdM1263pool12     CACGGAGAGCACTATTAAATGAAGTAAATAAATCAATTTTCTTAGACTATGTAAAAAAGCACATGAAAAGGGTATTAACAACGTAATATA
BdM1264pool12     CACGGAGAGCACTATYAAATGAAGTAAATAAATCAATTTTCTTAGACTATGTAAAAAAGCACATRAAAAGGGTATTAMCAACGTAATATA
BdM1266pool12     CACGGAGAGCACTATTAAATGAAGTAAATAAATCAATTTTCTTAGACTATGTAAAAAAGCACATGAAAAGGGTATTAACAACGTAATATA
BdM1267pool12     CACGGAGAGCACTATTAAATGAAGTAAATAAATCAATTTTCTTAGACTATGTAAAAAAGCACATRAAAAGGGTATTAACAACGTAATATA
BdM1273pool12     CACGGAGAGCACTATTAAATGAAGTAAATAAATCAATTTTCTTAGACTATGTAAAAAAGCACATAAAAAGGGTATTAACAACGTAATATA
BdM1275pool12     CACGGAGAGCACTATTAAATGAAGTAAATAAATCAATTTTCTTAGACTATGTAAAAAAGCACATGAAAAGGGTATTAACAACGTAATATA
//                               *                                                *            *            |228049|
BdM1249pool29     GCAATGTCCTTTGAACTTGAATATACATTTTTGCCATTTTTTATTTCGCCCGAAAAATCCATTTTTTTTAGACTTGCTACGTAAAAACTG
BdM1250pool29     GCAATGTCCTTTGAACTTGAATATACATTTTTGCCATTTTTTATTTCGCCCGAAAAATCCATTTTTTTTAGACTTGCTACGTAAAAACTG
BdM1251pool12     GCAATGTCCTTTGAACTTGAATATACATTTTTGCCATTTTTTATTTCGCCCGAAAAATCCATTTTTTTTAGACTTGCTACGTAAAAACTG
BdM1252pool29     GCAATGTCCTTTGAACTTGAATATACATTTTTGCCATTTTTTATTTCGCCCGAAAAATCCATTTTTTTTAGACTTGCTACGTAAAAACTG
BdM1255pool29     GCAATGTCCTTTGAACTTGAATATACATTTTTGCCATTTTTTATTTCGCCCGAAAAATCCATTTTTTTTAGACTTGCTACGTAAAAACTG
BdM1257pool12     GCAATGTCCTTTGAACTTGAATATACATTTTTGCCATTTTTTATTTCGCCCGAAAAATCCA-TTTTTTTAGACTTGCTACGTAAAAACTG
BdM1258pool12     GCAATGTCCTTTGAACTTGAATATACATTTTTGCCATTTTTTATTTCGCCCGAAAAATCCATTTTTTTTAGACTTGCTACGTAAAAACTG
BdM1259pool12     GCAATGTCCTTTGAACTTGAATATACATTTTTGCCATTTTTTATTTCGCCCGAAAAATCCATTTTTTTTAGACTTGCTACGTAAAAACTG
BdM1260pool12     GCAATGTCCTTTGAACTTGAATATACATTTTTGCCATTTTTTATTTCGCCCGAAAAATCCATTTTTTTTAGACTTGCTACGTAAAAACTG
BdM1261pool12     GCAATGTCCTTTGAACTTGAATATACATTTTTGCCATTTTTTATTTCGCCCGAAAAATCCATTTTTTTTAGACTTGCTACGTAAAAACTG
BdM1262pool12     GCAATGTCCTTTGAACTTGAATATACATTTTTGCCATTTTTTATTTCGCCCGAAAAATCCA-TTTTTTTAGACTTGCTACGTAAAAACTG
BdM1263pool12     GCAATGTCCTTTGAACTTGAATATACATTTTTGCCATTTTTTATTTCGCCCGAAAAATCCATTTTTTTTAGACTTGCTACGTAAAAACTG
BdM1264pool12     GCAATGTCCTTTGAACTTGAATATACATTTTTGCCATTTTTTATTTCGCCCGAAAAATCCATTTTTTTTAGACTTGCTACGTAAAAACTG
BdM1267pool12     GCAATGTCCTTTGAACTTGAATATACATTTTTGCCATTTTTTATTTCGCCCGAAAAATCCANTTTTTTTAGACTTGCTACGTAAAAACTG
BdM1273pool12     GCAATGTCCTTTGAACTTGAATATACATTTTTGCCATTTTTTATTTCGCCCGAAAAATCCATTTTTTTTAGACTTGCTACGTAAAAACTG
BdM1275pool12     GCAATGTCCTTTGAACTTGAATATACATTTTTGCCATTTTTTATTTCGCCCGAAAAATCCATTTTTTTTAGACTTGCTACGTAAAAACTG
//                                                                                                          |228050|
BdM1249pool29     GAATTTTTGTGAAGCAATTTTGTATAATTGGTCTAATTACCACTAAAATTTAATTTATTTTCTATGGGTCGTTTAGAAGTTAGGCGACAT
BdM1250pool29     GAATTTTTGTGAAGCAATTTTGTATAATTGGTCTAATTACCACTAAAATTTAATTTATTTTCTATGGGTCGTTTAGAAGTTAGGCGACAT
BdM1258pool12     GAATTTTTGTGAAGCAATTTTGTATAATTGGTCTAATTACCACTAAAATTTAATTTATTTTCTATGGGTCGTTTAGAAGTTAGGCGACAT
BdM1262pool12     GAATTTTTGTGAAGCAATTTTGTATAATTGGTCTAATTACCACTAAAATTTAATTTATTTTCTATGGGTCGTTTAGAAGTTAGGCGACAT
BdM1263pool12     GAATTTTTGTGAAGCAATTTTGTATAATTGGTCTAATTACCACTAAAATTTAATTTATTTTCTATGGGTCGTTTAGAAGTTAGGCGACAT
BdM1275pool12     GAATTTTTGTGAAGCAATTTTGTATAATTGGTCTAATTACCACTAAAATTTAATTTATTTTCTATGGGTCGTTTAGAAGTTAGGCGACAT
//                                                                                                          |228051|
BdM1249pool29     TTATTTCGAACTTTACTTCCTGACTGCGTCCTCCAGTTTAAATAGTGTTATTGGATACCGGTAAGGGTATTTACCTCTAAAGTAGTTATT
BdM1250pool29     TTATTTCGAACTTTACTTCCTGACTGCGTCCTCCAGTTTAAATAGTGTTATTGGATACCGGTAAGGGTATTTACCTCTAAAGTAGTTATT
BdM1252pool29     TTATTTCGAACTTTACTTCCTGACTGCGTCCTCCAGTTTAAATAGTGTTATTGGATACCGGTAAGGGTATTTACCTCTAAAGTAGTTATT
BdM1255pool29     TTATTTCGAAGTTTACTTCCTGACTGCGTCCTCCAGTTTAAATAGTGTTATTGGATACCGGTAAGGGTATTTACCTCTAAAGTAGTTATT
BdM1272pool29     TTATTTCGAAGTTTACTTCCTGACTGCGTCCTCCAGTTTAAATAGTGTTATTGGATACCGGTAAGGGTATTTACCTCTAAAGTAGTTATT
//                          *                                                                               |228053|
BdM1249pool29     CAATTTTAATAGACATAGGACTTTTTCAGCTTACTTTCATACTTTAAAATCCCTTAAACTTAAGATGGCTGAACATGATTTAATTTTTAC
BdM1250pool29     CAATTTTAATAGACATAGGACTTTTTCAGCTTACTTKCATACTTTAAAATCCCTTAAACTTAAGATGGCTGAACATGATTTAATTTTTAC
BdM1255pool29     CAATTTTAATAGACATAGGACTTTTTCAGCTTACTTTCATACTTTAAAATCCCTTAAACTTAAGATGGCTGAACATGATTTAATTTTTAC
BdM1256pool29     CAATTTTAATAGACATAGGACTTTTTCAGCTTACTTTCATACTTTAAAATCCCTTAAACNTAAGATGGCTGAACATGATTTAATTTTTAC
BdM1273pool12     CAATTTTAATAGACATAGGACTTTTTCAGCTTACTTTCATACTTTAAAATCCCTTAAACTTAAGATGGCTGAACATGATTTAATTTTTAC
//                                                    -                                                     |228054|
BdM1249pool29     ATTTTCGTACCTATGTCTTGATTTTTTAGGAAGCAACTGCACGTCTGCTGCAGCGTAAAAAATTGATTCTGACAGTTCATTATGCGAGGA
BdM1250pool29     ATTTTCGTACCTATGTCTTGATTTTTTAGGAAGCAACTGCACGTCTGCTGCAGCGTAAAAAATTGATTCTGACAGTTCATTATGCGAGGA
BdM1257pool12     ATTTTCGTACCTATGTCTTGATTTTTTAGGAAGCAACTGCACGTCTGCTGCAGCGTAAAAAATTGATTCTGACAGTTCATTATGCGAGGA
BdM1258pool12     ATTTTCGTACCTATGTCTTGATTTTTTAGGAAGCAACTGCACGTCTGCTGCAGCGTAAAAAATTGATTCTGACAGTTCATTATGCGAGGA
BdM1275pool12     ATTTTCGTACCTATGTCTTGATTTTTTAGGAAGCAACTGCACGTCTGCTGCAGCGTAAAAAATTGATTCATACAGTTCATTATGCGAGG-
//                                                                                     --                   |228055|
BdM1249pool29     GTGGACAGTGTGATAAAATTATATGTATCCGCATTTAAAAACAATGAACGAGAGAAAGTTTGGACAAATTCATAATAATTTTATTAACTT
BdM1250pool29     GTGGACAGTGTGATAAAATTATATGTATCCGCATTTAAAAACAATGAACGAGAGAAAGTTTGGACAAATTCATAATAATTTTATTAACTT
BdM1252pool29     GTGGACAGTGTGATAAAATTATATGTATCCGCATTTAAAAACAATGAACGAGAGAAAGTTTGGACAAATTCATAATAATTTTATTAACTT
BdM1255pool29     GTGGACAGTGTGATAAAATTATATGTATCCGCATTTAAAAACAATGAACGAGAGAAAGTTTGGACAAATTCATAATAATTTTATTAACTT
BdM1258pool12     GTGGACAGTGTGATAAAATTATATGTATCCGCATTTAAAAACAATGAACGAGAGAAAGTTTGGACAAATTCATAATAATTTTATTAACTT
BdM1259pool12     GTGGACAKTGTGATAAAATTATATGTATCCGCATTTAAAAACAATGAACGAGAGAAAGTTTGGACAAATTCATAATAATTTTATTAA---
BdM1260pool12     GTGGACANTGTGATAAAATTATATGTATCCGCATTTAAAAACAATGAACGAGAGAAAGTTTGGACAAATTCATAATAATTTTATTAA---
BdM1262pool12     GTGGACAKTGTGATAAAATTATATGTATCCGCATTTAAAAACAATGAACGAGAGAAAGTTTGGACAAATTCATAATAATTTTATTAACTT
BdM1263pool12     GTGGACAGTGTGATAAAATTATATGTATCCGCATTTAAAAACAATGAACGAGAGAAAGTTTGGACAAATTCATAATAATTTTATTAACTT
BdM1264pool12     GTGGACANTGTGATAAAATTATATGTATCCGCATTTAAAAACAATGAACGAGAGAAANTTTGGACAAATTCATAATAATTTTATTAA---
BdM1275pool12     GTGGACAGTGTGATAAAATTATATGTATCCGCATTTAAAAACAATGAACGAGAGAAAGTTTGGACAAATTCATAATAATTTTATTAACTT
//                       *                                                                                  |228056|
BdM1249pool29     CCCTTTCTTGCAAAGCTGTAGTTTCAAGTTTCTCGTCTTAAATCCAAAAACTAATATTGTTTAATAAAGCCTAATTTATTTAATGTGTAG
BdM1250pool29     CCCTTTCTTGCAAAGCTGTAGTTTCAAGTTTCTCGTCTTAAATCCAAAAACTAATATTGTTTAATAAAGCCTAATTTATTTAATGTGTAG
BdM1255pool29     CCCTTTCTTGCAAAGCTGTAGTTTCAAGTTTCTCGTCTTAAATCCAAAAACTAATATTGTTTAATAAAGCCTAATTTATTTAATGTGTAG
BdM1258pool12     CCCTTTCTTGCAAAGCTGYAGTTTCRAGTTTCTCRTCTTAAATCCAARAACTAATATTGTTTAATAAAGCCYAATTTATTTWATGTGTAG
BdM1262pool12     CCCTTTCTTGCAAAGCTGTAGTTTCAAGTTTCTCGTCTTAAATCCAAAAACTAATATTGTTTAATAAAGCCTAATTTATTTAATGTGTAG
BdM1263pool12     CCCTTTCTTGCAAAGCTGTAGTTTCAAGTTTCTCGTCTTAAATCCAAAAACTAATATTGTTTAATAAAGCCTAATTTATTTAATGTGTAG
//                                  -      -        -            -                       -         -        |228057|
BdM1249pool29     TTCTCAATCTCGGAACGTATAGCCATTGAATTTTGGCTGCTTCGCCAATACTTCCGATAAAGATAGAGTCGTCCATGTTTTCTTCTATTT
BdM1250pool29     TTCTCAATCTCGGAACGTATAGCCATTGAATTTTGGCTGCTTCGCCAATACTTCCGATAAAGATAGAGTCGTCCATGTTTTCTTCTATTT
BdM1251pool12     TTCTCAATCTCGGAACGTATAGCCATTGAATTTTGGCTGCTTCGCCAATACTTCCGATAAAGATAGAGTCGTCCATGTTTTCTTCTATTT
BdM1252pool29     TTCTCAATCTCGGAACGTATAGCCATTGAATTTTGGCTGCTTCGCCAATACTTCCGATAAAGATAGAGTCGTCCATGTTTTCTTCTATTT
BdM1255pool29     TTCTCAATCTCGGAACGTATAGCCATTGAATTTTGGCTGCTTCGCCAATACTTCCGATAAAGATAGAGTCGTCCATGTTTTCTTCTATTT
BdM1257pool12     TTCTCAATCTCGGAACGTATAGCCATTGAATTTTGGCTGCTTCGCCAATACTTCCGATAAAGATAGAGTCGTCCATGTTTTCTTCTATTT
BdM1258pool12     TTCTCAATCTCGGAACGTATAGCCATTGAATTTTGGCTGCTTCGCCAATACTTCCGATAAAGATAGAGTCGTCCATGTTTTCTTCTATTT
BdM1259pool12     TTCTCAATCTCGGAACGTATAGCCATTGAATTTTGGCTGCTTCGCCAATACTTCCGATAAAGATAGAGTCGTCCATGTTTTCTTCTATTT
BdM1260pool12     TTCTCAATCTCGGAACGTATAGCCATTGAATTTTGGCTGCTTCGCCAATACTTCCGATAAAGATAGAGTCGTCCATGTTTTCTTCTATTT
BdM1261pool12     TTCTCAATCTCGGAACGTATAGCCATTGAATTTTGGCTGCTTCGCCAATACTTCCGATAAAGATAGAGTCGTCCATGTTTTCTTCTATTT
BdM1262pool12     TTCTCAATCTCGGAACGTATAGCCATTGAATTTTGGCTGCTTCGCCAATACTTCCGATAAAGATAGAGTCGTCCATGTTTTCTTCTATTT
BdM1263pool12     TTCTCAATCTCGGAACGTATAGCCATTGAATTTTGGCTGCTTCGCCAATACTTCCGATAAAGATAGAGTCGTCCATGTTTTCTTCTATTT
BdM1272pool12     TTCTCAATCTCGGAACGTATAGCCATTGAATTTTGGCTGCTTCGCCAATACTTCCGATAAAGATAGAGTCGTCCATGTTTTCTTCTATTT
BdM1275pool12     TTCTCAATCTCGGAACGTATAGCCATTGAATTTTGGCTGCTTCGCCAATACTTCCGATAAAGATAGAGTCGTCCATGTTTTCTTCTATTT
//                                                                                                          |228059|
BdM1249pool29     TGACGAAAACGATGTTTTAGATAATTTATAGTGCTGCACAGGATATTCGGTAAGCTGCAGCACTATAATTGATCTGAAACAGCGTTTTCG
BdM1251pool12     TGACGAAAACGATGTTTTAGATAATTTATAGTGCTGCACAGGATATTCGGTAAGCTGCAGCACTATAATTGATCTGAAACAGCGTTTTCG
BdM1256pool12     TGACGAAAACGATGTTTTAGATAATTTATMGTGCTGCACAGGATATTCGGTAAGCTGCAGCACTATAATTGATCTGAAACAGCGTTTTCG
BdM1257pool12     TGACGAAAACGATGTTTTAGATAATTTATAGTGCTGCACAGGATATTCGGTAAGCTGCAGCACTATAATTGATCTGAAACAGCGTTTTCG
BdM1259pool12     TGACGAAAACGATGTTTTAGATAATTTATAGTGCTGCACAGGATATTCGGTAAGCTGCAGCACTATAATTGATCTGAAACAGCGTTTTCG
BdM1260pool12     TGACGAAAACGATGTTTTAGATAATTTATAGTGCTGCACAGGATATTCGGTAAGCTGCAGCACTATAATTGATCTGAAACAGCGTTTTCG
BdM1261pool12     TGACGAAAACGATGTTTTAGATAATTTATAGTGCTGCACAGGATATTCGGTAAGCTGCAGCACTATAATTGATCTGAAACAGCGTTTTCG
BdM1262pool12     TGACGAAAACGATGTTTTAGATAATTTATAGTGCTGCACAGGATATTCGGTAAGCTGCAGCACTATAATTGATCTGAAACAGCGTTTTCG
BdM1263pool12     TGACGAAAACGATGTTTTAGATAATTTATAGTGCTGCACAGGATATTCGGTAAGCTGCAGCACTATAATTGATCTGAAACAGCGTTTTCG
BdM1264pool12     TGACGAAAACGATGTTTTAGATAATTTATAGTGCTGCACAGGATATTCGGTAAGCTGCAGCACTATAATTGATCTGAAACAGCGTTTTCG
BdM1275pool12     TGACGAAAACGATGTTTTAGATAATTTATAGTGCTGCACAGGATATTCGGTAAGCTGCAGCACTATAATTGATCTGAAACAGCGTTTTCG
//                                             -                                                            |228061|
BdM1249pool29     AAAGTTCCTTGGTAAATACAATATTCAATTCTTCTTGAATATTCCAAACCTTCCCTGGCGTTCTCTGGGAAAAATAACGTGTTCATTTTC
BdM1250pool29     AAAGTTCCTTGGTAAATACAATATTCAATTCTTCTTGAATATTCCAAACCTTCCCTGGCGTTCTCTGGGAAAAATAACGTGTTCATTTTC
BdM1251pool12     AAAGTTCCTTGGTAAATACAATATTCAATTCTTCTTGAATATTCCAAACCTTCCCTGGCGTTCTCTGGGAAAAATAACGTGTTCATTTTC
BdM1255pool29     AAAGTTCCTTGGTAAATACAATATTCAATTCTTCTTGAATATTCCAAACCTTCCCTGGCGTTCTCTGGGAAAAATAACGTGTTCATTTTC
BdM1258pool12     AAAGTTCCTTGGTAAATACAATATTCAATTCTTCTTGAATATTCCAAACCTTCCCTGGCGTTCTCTGGGAAAAATAACGTGTTCATTTTC
BdM1260pool12     AAAGTTCCTTGGTAAATACAATATTCAATTCTTCTTGAATATTCCAAACCTTCCCTGGCGTTCTCTGGGAAAAATAACGTGTTCATTTTC
BdM1262pool12     AAAGTTCCTTGGTAAATACAATATTCAATTCTTCTTGAATATTCCAAACCTTCCCTGGCGTTCTCTGGGAAAAATAACGTGTTCATTTTC
BdM1263pool12     AAAGTTCCTTGGTAAATACAATATTCAATTCTTCTTGAATATTCCAAACCTTCCCTGGCGTTCTCTGGGAAAAATAACGTGTTCATTTTC
BdM1275pool12     AAAGTTCCTTGGTAAATACAATATTCAATTCTTCTTGAATATTCCAAACCTTCCCTGGCGTTCTCTGGGAAAAATAACGTGTTCATTTTC
//                                                                                                          |228063|
BdM1249pool29     CTAACCAACAATTTCACCAAAGATGTCATTTTCCTTTTTCTTAATAAACAAGAATCACTCTACAACAACCATTTTCTGCGATTTTTCCAA
BdM1250pool29     CTAACCAACAATTTCACCAAAGATGTCATTTTCCTTTTTCTTAATAAACAAGAATCACTCTACAACAACCATTTTCTGCGATTTTTCCAA
BdM1252pool29     CTAACCAACAATTTCACCAAAGATGTCATTTTCCTTTTTCTTAATAAACAAGAATCACTCTACAACAACCATTTTCTGCGATTTTTCCAA
BdM1255pool29     CTAACCAACAATTTCACCAAAGATGTCATTTTCCTTTTTCTTAATAAACAAGAATCACTCTACAACAACCATTTTCTGCGATTTTTCCAA
BdM1258pool12     CTAACCAACAATTTCACCAAAGATGTCATTTTCCTTTTTCTTAATAAACAAGAATCACTCTACAACAACCATTTTCTGCGATTTTTCCAA
BdM1262pool12     CTAACCAACAATTTCACCAAAGATGTCATTTTCCTTTTTCTTAATAAACAAGAATCACTCTACAACAACCATTTTCTGCGATTTTTCCAA
BdM1272pool29     CTAACCAACAATTTCACCAAAGATGTCATTTTCCTTTTTCTTAATAAACAAGAATCACTCTACAACAACCATTTTCTGCGATTTTTCCAA
BdM1275pool12     CTAACCAACAATTTCACCAAAGATGTCATTTTCCTTTTTCTTAATAAACAAGAATCACTCTACAACAACCATTTTCTGCGATTTTTCCAA
//                                                                                                          |228064|
BdM1249pool29     ATTACCGAACATTTTCCCTGTGAGTGGATCGACTCCTCAACATATAGCTTAAAAGCTATTTTATTACATAATGGAAATTTAAAACCATCT
BdM1250pool29     ATTACCGAACATTTTCCCTGTGAGTGGATCGACTCCTCAACATATAGCTTAAAAGCTATTTTATTACATAATGGAAATTTAAAACCATCT
BdM1251pool12     ATTACCGAACATTTTCCCTGTGAGTGGATCGACTCCTCAACATATAGCTTAAAAGCTATTTTATTACATAATGGAAATTTAAAACCATCT
BdM1252pool29     ATTACCGAACATTTTCCCTGTGAGTGGATCGACTCCTCAACATATAGCTTAAAAGCTATTTTATTACATAATGGAAATTTAAAACCATCT
BdM1256pool12     ATTACCGAACATTTTCCCTGTGAGTGGATCGACTCCTCAACATATAGCTTAAAAGCTATTTTATTACATAATGGAAATTTAAAACCATCT
BdM1257pool12     ATTACCGAACATTTTCCCTGTGAGTGGATCGACTCCTCAACATATAGCTTAAAAGCTATTTTATTACATAATGGAAATTTAAAACCATCT
BdM1258pool12     ATTACCGAACATTTTCCCTGTGAGTGGATCGACTCCTCAACATATAGCTTAAAAGCTATTTTATTACATAATGGAAATTTAAAACCATCT
BdM1259pool12     ATTACCGAACATTTTCCCTGTGAGTGGATCGACTCCTCAACATATAGCTTAAAAGCTATTTTATTACATAATGGAAATTTAAAACCATCT
BdM1260pool12     ATTACCGAACATTTTCCCTGTGAGTGGATCGACTCCTCAACATATAGCTTAAAAGCTATTTTATTACATAATGGAAATTTAAAACCATCT
BdM1261pool12     ATTACCGAACATTTTCCCTGTGAGTGGATCGACTCCTCAACATATAGCTTAAAAGCTATTTTATTACATAATGGAAATTTAAAACCATCT
BdM1262pool12     ATTACCGAACATTTTCCCTGTGAGTGGATCGACTCCTCAACATATAGCTTAAAAGCTATTTTATTACATAATGGAAATTTAAAACCATCT
BdM1264pool12     ATTACCGAACATTTTCCCTGTGAGTGGATCGACTCCTCAACATATAGCTTAAAAGCTATTTTATTACATAATGGAAATTTAAAACCATCT
BdM1266pool29     ATTACCGAACATTTTCCCTGTGAGTGGATCGACTCCTCAACATATAGCTTAAAAGCTATTTTATTACATAATGGAAATTTAAAACCATCT
BdM1275pool12     ATTACCGAACATTTTCCCTGTGAGTGGATCGACTCCTCAACATATAGCTTAAAAGCTATTTTATTACATAATGGAAATTTAAAACCATCT
//                                                                                                          |228068|
BdM1249pool29     ATCTTGATTAAACTACAATGTGAGATATTAAATAAGTTGAGTAAAAGTTTATGCACAACTCTGCTAATAGTGTGTCAAGTGTTAAGACAT
BdM1250pool29     ATCTTGATTAAACTACAATGTGAGATATTAAATAAGTTGAGTAAAAGTTTATGCACAACTCTGCTAATAGTGTGTCAAGTGTTAAGACAT
BdM1252pool29     ATCTTGATTAAACTACAATGTGAGATATTAAATAAGTTGAGTAAAAGTTTATGCACAACTCNGCTAATAGTGTGTCAAGTGTTAAGACAT
BdM1258pool12     ATCTTGATTAAACTACAATGTGAGATATTAAATAAGTTGAGTAAAAGTTTATGCACAACTCTGCTAATAGTGTGTCAAGTGTTAAGACAT
//                                                                                                          |228071|
BdM1249pool29     GTCGTGCAGAACTGTAAGAGCGTGAAATCGCTTAGCCGAGTGATGAAAAAAAGAAGGTATAGGAGAGATATGCCTGAGATGACATACTGG
BdM1256pool12     GTCGTGCAGAACTGTAAGAGCGTGAAATCGCTTAGCCGAGTGATGAAAAAAAGAAGGTATAGGAGAGATATGCCTGAGATGACATACTGG
BdM1262pool12     GTCGTGCAGAACTGTAAGAGCGTGAAATCGCTTAGCCGAGTGATGAAAAAAAGAAGGTATAGGAGAGATATGCCTGAGATGACATACTGG
BdM1263pool12     GTCGTGCAGAACTGTAAGAGCGTGAAATCGCTTAGCCGAGTGATGAAAAAAAGRAGGTATAGGAGAGATATGCCTGAGATGACATACTGG
BdM1275pool12     GTCGTGCAGAACTGTAAGAGCGTRAAATCGCTTAGCCGAGTGATGAAAAAAAGAAGGTATAGGAGAGATATGCCTGAGATGACATACTGG
//                                       -                             -                                    |228072|
BdM1249pool29     TGCTGTTCAGCGCATTACTATTCATAGTGATATCATCTTGAAACCGTCTACTTCGCGGGAAAACAATGACTTATTTAGTACATTTGAGAA
BdM1250pool29     TGCTGTTCAGCGCATTACTATTCATAGTGATATCATCTTGAAACCGTCTACTTCGCGGGAAAACAATGACTTATTTAGTACATTTGAGAA
BdM1251pool12     TGCTGTTCAGCGCATTACTATTCATAGTGATATCATCTTGAAACCGTCTACTTCGCGGGAAAACAATGACTTATTTAGTACATTTGAGAA
BdM1252pool12     TGCTGTTCAGCGCATTACTATTCATAGTGATATCATCTTGAAACCGTCTACTTCGCGGGAAAACAATGACTTATTTAGTACATTTGAGAA
BdM1252pool29     TGCTGTTCAGCGCATTACTATTCATAGTGATATCATCTTGAAACCGTCTACTTCGCGGGAAAACAATGACTTATTTAGTACATTTGAGAA
BdM1255pool29     TGCTGTTCAGCGCATTACTATTCATAGTGATATCATCTTGAAACCGTCTACTTCGCGGGAAAACAATGACTTATTTAGTACATTTGAGAA
BdM1256pool12     TGCTGTTCAGCGCATTACTATTCATAGTGATATCATCTTGAAACCGTCTACTTCGCGGGAAAACAATGACTTATTTAGTACATTTGAGAA
BdM1256pool29     TGCTGTTCAGCGCATTACTATTCATAGTGATATCATCTTGAAACCGTCTACTTCGCGGGAAAACAATGACTTATTTAGTACATTTGAGAA
BdM1257pool12     TGCTGTTCAGCGCATTACTATTCATAGTGATATCATCTTGAAACCGTCTACTTCGCGGGAAAACAATGACTTATTTAGTACATTTGAGAA
BdM1258pool12     TGCTGTTCAGCGCATTACTATTCATAGTGATATCATCTTGAAACCGTCTACTTCGCGGGAAAACAATGACTTATTTAGTACATTTGAGAA
BdM1259pool12     TGCTGTTCAGCGCATTACTATTCATAGTGATATCATCTTGAAACCGTCTACTTCGCGGGAAAACAATGACTTATTTAGTACATTTGAGAA
BdM1260pool12     TGCTGTTCAGCGCATTACTATTCATAGTGATATCATCTTGAAACCGTCTACTTCGCGGGAAAACAATGACTTATTTAGTACATTTGAGAA
BdM1261pool12     TGCTGTTCAGCGCATTACTATTCATAGTGATATCATCTTGAAACCGTCTACTTCGCGGGAAAACAATGACTTATTTAGTACATTTGAGAA
BdM1262pool12     TGCTGTTCAGCGCATTACTATTCATAGTGATATCATCTTGAAACCGTCTACTTCGCGGGAAAACAATGACTTATTTAGTACATTTGAGAA
BdM1263pool12     TGCTGTTCAGCGCATTACTATTCATAGTGATATCATCTTGAAACCGTCTACTTCGCGGGAAAACAATGACTTATTTAGTACATTTGAGAA
BdM1264pool12     TGCTGTTCAGCGCATTACTATTCATAGTGATATCATCTTGAAACCGTCTACTTCGCGGGAAAACAATGACTTATTTAGTACATTTGAGAA
BdM1267pool12     TGCTGTTCAGCGCATTACTATTCATAGTGATATCATCTTGAAACCGTCTACTTCGCGGGAAAACAATGACTTATTTAGTACATTTGAGAA
BdM1273pool12     TGCTGTTCAGCGCATTACTATTCATAGTGATATCATCTTGAAACCGTCTACTTCGCGGGAAAACAATGACTTATTTAGTACATTTGAGAA
BdM1275pool12     TGCTGTTCAGCGCATTACTATTCATAGTGATATCATCTTGAAACCGTCTACTTCGCGGGAAAACAATGACTTATTTAGTACATTTGAGAA
//                                                                                                          |228073|
BdM1249pool29     TTTTATATATTCGGTATATTTCTATAAATTGCAATTAATTTTCGTTATTTAATTCTTGTTATTTTTAATTGAACCTTTTTTGTATTGGT
BdM1260pool12     TTTTATATATTCGGTATATTTCTATAAATTGCAATTAATTTTCGTTATTTAATTCTTGTTATTTTTAATTGAACCTTTTTTGTATTGGT
BdM1264pool12     TTTTATATATTCGGTATATTTCTATAAATTGCAATTAATTTTCGTTATTTAATTCTTGTTATTTTTAATTGAACCTTTTTTGTATTGGT
BdM1275pool12     TTTTATATATTCGGTATATTTCTATAAATTGCAATTAATTTTCGTTATTTAATTCTTGTTATTTTTAATTGAACCTTTTTTGTATTGGT
//                                                                                                         |228075|
BdM1249pool29     CTGATGCTCCCGGCGAGTAGTGTACGAGCAATTGTTGTTTTAAAAATGGGGCAATGAAAGAAATGTCATCATGATCATAATGAGGAGGTA
BdM1251pool12     CTGATGCTCCCGGCGAGTAGTGTACGAGCAATTGTTGTTTTAAAAATGGGGCAATAAAAGAAATGTCATCATGATCATAATGAGGAGGTA
BdM1258pool12     CTGATGCTCCCGGCGAGTAGTGTACGAGCAATTGTTGTTTTAAAAATGGGGCAATAAAAAAAATGTCATCATGATCATAATGAGGAGGTA
BdM1260pool12     CTGATGCTCCCGGCGAGTAGTGTACGAGCAATTGTTGTTTTAAAAATGGGGCAATRAAARAAATGTCATCATGATCATAATGAGGAGGTA
BdM1262pool12     CTGATGCTCCCGGCGAGTAGTGTACGAGCAATTGTTGTTTTAAAAATGGGGCAATRAAAGAAATGTCATCATGATCATAATGAGGAGGTA
BdM1263pool12     CTGATGCTCCCGGCGAGTAGTGTACGAGCAATTGTTGTTTTAAAAATGGGGCAATAAAAGAAATGTCATCATGATCATAATGAGGAGGTA
BdM1264pool12     CTGATGCTCCCGGCGAGTAGTGTACGAGCAATTGTTGTTTTAAAAATGGGGCAATAAAARAAATGTCATCATGATCATAATGAGGAGGTA
BdM1275pool12     CTGATGCTCCCGGCGAGTAGTGTACGAGCAATTGTTGTTTTAAAAATGGGGCAATGAAAGAAATGTCATCATGATCATAATGAGGAGGTA
//                                                                       *   *                              |228076|
BdM1249pool29     TAATTTTAGTTATAATGTTGGCTTATTGGATCAAATTGTGAAGGTTACTGACTAAGGGGATCTATGTTATATGTATTTAATTTTTACATA
BdM1250pool29     TAATTTTAGTTATAATGTTGGCTTATTGGATCAAATTGTGAAGGTTACTGACTAAGGGGATCTATGTTATATGTATTTAATTTTTACATA
BdM1251pool12     TAATTTTAGTTATAATGTTGGCTTATTGGATCAAATTGTGAAGGTTACTGACTAAGGGGATCTATGTTATATGTATTTAATTTTTACATA
BdM1252pool29     TAATTTTAGTTATAATRTTGGCTTATTGGATCAAATTGTGAAGGTTACTGACTAAGGGGATCTATGTTATATGTATTTAATTTTTACATA
BdM1257pool12     TAATTTTAGTTATAATGTTGGCTTATTGGATCAAATTGTGAAGGTTACTGACTAAGGGGATCTATGTTATATGTATTTAATTTTTACATA
BdM1258pool12     TAATTTTAGTTATAATGTTGGCTTATTGGATCAAATTGTGAAGGTTACTGACTAAGGGGATCTATGTTATATGTATTTAATTTTTACATA
BdM1260pool12     TAATTTTAGTTATAATGTTGGCTTATTGGATCAAATTGTGAAGGTTACTGACTAAGGGGATCTATGTTATATGTATTTAATTTTTACATA
BdM1262pool12     TAATTTTAGTTATAATGTTGGCTTATTGGATCAAATTGTGAAGGTTACTGACTAAGGGGATCTATGTTATATGTATTTAATTTTTACATA
BdM1263pool12     TAATTTTAGTTATAATGTTGGCTTATTGGATCAAATTGTGAAGGTTACTGACTAAGGGGATCTATGTTATATGTATTTAATTTTTACATA
BdM1264pool12     TAATTTTAGTTATAATGTTGGCTTATTGGATCAAATTGTGAAGGTTACTGACTAAGGGGATCTATGTTATATGTATTTAATTTTTACATA
BdM1266pool12     TAATTTTAGTTATAATGTTGGCTTATTGGATCAAATTGTGAAGGTTACTGACTAAGGGGATCTATGTTATATGTATTTAATTTTTACAT-
BdM1275pool12     TAATTTTAGTTATAATGTTGGCTTATTGGATCAAATTGTGAAGGTTACTGACTAAGGGGATCTATGTTATATGTATTTAATTTTTACATA
//                                -                                                                         |228078|
BdM1249pool29     ACAAAATTTTGTTTTTTTACGTGTTTTTTGTACTGCCTCTACAACCTCCAAATCTGAATTAGGTGCAGACTTCTTTTTTC---CGCTGGTAGA
BdM1250pool29     ACAAAATTTTGNTTTTNTACGTGTTTTTTGTACTGCCTCTACAACCTCCAAATCTGAATTAGGTGCAGACTTCNTTTTTC---CGCTGGTA--
BdM1252pool29     ACAAAATTTTGTTTTTTTACGTGTTTTTTGTACTGCCTCTACAACCTCCAAATCTGAATTAGGTGCAGACTTCTTTTTTC---CGCTGGTAGA
BdM1255pool29     ACAAAATTTTGTTTTTTTACGTGTTTTTTGTACTGCNTCTACAACCTCCAAATCTGAATTAGGTGCAGACTTCTTTTTTC---CGCTGGTAGA
BdM1260pool12     ACAAAATTTTGTTTTTTTACGTGTTNTTTRTACTGCCTCTACAACCTCCAAATCTRAATTAGGTGCAGACTTCTTTTTTTTTNCGCTGGTA--
BdM1275pool12     ACAAAATTTTG-TTTTTTACGTGTTATTTGTACTGCCTCTACAACCTCCAAATCTGAATTAGGTGCAGACTACTTTTTTC---CGCTGGTAGA
//                                         -   -                         -               -       -             |228079|
BdM1249pool29     GTGTTACGCAAATTTGATTTAATGTAACCATTTACAATCAATTTAGGTTAATTGTTAGGAATTATTATATTACTGTGAAGCAATTTTAAT
BdM1250pool29     GTGTTACGCAAATTTGATTTAATGTAACCATTTACAATCAATTTAGGTTAATTGTTAGGAATTATTATATTACTGTGAAGCAATTTTAAT
BdM1252pool29     GTGTTACGCAAATTTGATTTAATGTAACCATTTACAATCAATTTAGGTTAATTGTTAGGAATTATTATATTACTGTGAAGCAATTTTAAT
BdM1266pool29     GTGTTACGCAAATTTGATTTAATGTAACCATTTACAATCAATTTAGGTTAATTGTTAGGAATTATTATATTACTGTGAAGCAATTTTAAT
//                                                                                                          |228080|
BdM1249pool29     ATTTCTGACCCGTAATTCCTTTTGAAATTTGGCTGTTAATWMTTTTCTTATCTGTGCATTAAAATAACTTAAATAAAAATCTTCAAGGGTG
BdM1250pool29     ATTTCTGACCCGTAATTCCTTTTGAAA-TTGGCTGTTAATTCTTTTCTTATCTGTGCATTWAAATAACTTAAATAAAAATCTTCAAGGGTG
BdM1256pool12     ATTTCTGACCCGTAATTCCTTTTGAAA-TTGGCTGTTAATTCTTTTCTTATCTGTGCATTAAAATAACTTAAATAAAAATCTTCAAGGGTG
BdM1257pool12     ATTTCTGACCCGTAATTCCTTTTGAAA-TTGGCTGTTAATTCTTTTCTTATCTGTGCATTAAAATAACTTAAATAAAAATCTTCAAGGGTG
BdM1258pool12     ATTTCTGACCCGTAATTCCTTTTGAAA-TTGGCTGTTAATTCTTTTCTTATMTGTGCATTWAAATAACTTAAATAAAAATCTTCAAGGGTG
BdM1259pool12     ATTTCTGACCCGTAATTCCTTTTGAAA-TTGGCTGTTAATTCTTTTCTTATMTGTGCATTAAAATAACTTAAATAAAAATCTTCAAGGGTG
BdM1260pool12     ATTTCTGACCCGTAATTCCTTTTGAAA-TTGGCTGTTAATTCTTTTCTTATCTGTGCATTWAAATAACTTAAATAAAAATCTTCAAGGGTG
BdM1262pool12     ATTTCTGACCCGTAATTCCTTTTGAAA-TTGGCTGTTAATTCTTTTCTTATCTGTGCATTAAAATAACTTAAATAAAAATCTTCAAGGGTG
BdM1263pool12     ATTTCTGACCCGTAATTCCTTTTGAAA-TTGGCTGTTAATTCTTTTCTTATCTRTGCATTAAAATAACTTAAATAAAAATCTTCAAGGGTG
BdM1264pool12     ATTTCTGACCCGTAATTCCTTTTGAAA-TTGGCTGTTAATTCTTTTCTTATMTGTGCATTAAAATAACTTAAATAAAAATCTTCAAGGGTG
BdM1275pool12     ATTTCTGACCCGTAATTCCTTTTGAAA-TTGGCTGTTAATTCTTTTCTTATMTRTGCATTAAAATAACTTAAATAAAAATCTTCAAGGGTG
//                                                        --         * *      *                              |228083|
BdM1249pool29     AYAATTTNTTTTATGAGARTTTGMRGTAATAACGATAACYGGCATCATTGTGGTTCAAWTACAATGAWCAGTTTTATGTATCGTACTTAA
BdM1258pool12     ACAWTTTTTTTTATGAGAATTTGAGNTAATAACGATAACTGGCATCATTGTNGTTCAATTACAATGAACAGTTTTATGTATCNTACTTAA
BdM1260pool12     ATAATTT-TTTTATNANAGTTTGCAGTAATAACGAAAACCGGCATCATTGTGGTTCAAATACAATGAANAGTTTTATGTATCGTACTTAA
BdM1266pool29     ACANNTTTTTTTATGAGAATTTGAGGTAATAACGATAACTGGCATCATTGTNGTTCAATTACAATGAACAGTTTTATGTATCNTWCTTAA
//                 * -              *    **          -   *                  *        -                -     |228084|
BdM1249pool29     AAATATAAATAAAGAAGAAAGTGTAAATATTTTAGCGCATAGTAGACTGTTGATATGTTTAGTTATTTGCAAACTGATCTTAGTGC
BdM1250pool29     AAATATAAATAAAGAAGAAAGTGTAAATATTTTAGCGCATAGTAGACTGTTGATATGTTTAGTTATTTGCAAACTGATCTTAGTGC
BdM1258pool12     AAATATAAATAAAGAAGAAAGTGTAAATATTTTAGCGCATAGTAGACTGTTGATATGTTTAGTTATTTGCAAACTGATCTTAGTGC
BdM1260pool12     AAATATAAATAAAGAAGAAAGTGTAAATATTTTAGCGCATAGTAGACTGTTGATATGTTTAGTTATTTGCAAACTGATCTTAGTGC
BdM1262pool12     AAATATAAATAAAGAAGAAAGTGTAAATATTTTAGCGCATAGTAGACTGTTGATATGTTTAGTTATTTGCAAACTGATCTTAGTGC
BdM1275pool12     AAATATAAATAAAGAAGAAAGTGTAAATATTTTAGCGCATAGTAGACTGTTGATATGTTTAGTTATTTGCAAACTGATCTTAGTGC
//                                                                                                      |228085|
BdM1249pool29     CGAAATTGTGCGAGAGCCAAAGTAACAGTGGCTTAAATAAGCGCTCCACATCCAGCGACAACCAGGCGATAGTTACGTGAAGCATCCATG
BdM1250pool29     CGAAATTGTGCGAGAGCCAAAGTAACAGTGGYTTAAATAAGCGCTCCACATCCAGCGACAACCAGGCGATAGTTACGTGAAGCATCCATG
BdM1255pool29     CGAAATTGTGCGAGAGCCAAAGTAACAGTGGCTTAAATAAGCGCTCCACATCCAGCGACAACCAGGCGATAGTTACGTGAAGCATCCATG
BdM1262pool12     CGAAATTGTGCGAGAGCCAAAGTAACAGTGGCTTAAATAAGCGCTCCACATCCAGCGACAACCAGGCGATAGTTACGTGAAGCATCCATG
BdM1275pool12     CGAAATTGTGCGAGAGCCAAAGTAACAGTGGCTTAAATAAGCGCTCCACATCCAGCGACAACCAGGCGATAGTTACGTGAAGCATCCATG
//                                               -                                                          |228089|
BdM1249pool29     CAATACGTCAGCACTACAATGCGTTAACTATCAAAAGGCCCGTTCTTTGGTAAAAATTGATCTCTTAACCACACAATATAAATGTTTTAT
BdM1250pool29     CAATACGTCAGCACTACAATRCGTTAACTATCAAAAGGCCCGTTCTTTGGTAAAAATTGATCTCTTAACCACACAATATAAATGTTTTAT
BdM1252pool29     CAATACGTCAGCACTACAATGCGTTAACTATCAAAAGGCCCGTTCTTTGGTAAAAATTGATCTCTTAACCACACAATATAAATGTTTTAT
BdM1255pool29     CAATACGTCAGCACTACAATGCGTTAACTATCAAAAGGCCCGTTCTTTGGTAAAAATTGATCTCTTAACCACACAATATAAATGTTTTAT
BdM1262pool12     CAATACGTCAGCACTACAATGCGTTAACTATCAAAAGGCCCGTTCTTTGGTAAAAATTGATCTCTTAACCACACAATATAAATGTTT---
BdM1266pool29     CAATACGTCAGCACTACAATGCGTTAACTATCAAAAGGCCCGTTCTTTGGTAAAAATTGATCTCTTAACCACACAATATAAATGTTTTAT
//                                    -                                                                     |228093|
BdM1249pool29     CCTAATACCTACACTAAAAAAGAAAAACTGGAATGTACCAACTCGGACTATTTCGCAAATATTTAGCGAAAATAATCGAGTTAAACTTGT
BdM1250pool29     CCTAATACCTACACTAAAAAAGAAAAACTGGAATGTACCAACTCGGACTATTTCGCAAATATTTAGCGAAAATAATCGAGTTAAACTTGT
BdM1252pool29     CCTAATACCTACACTAAAAAAGAAAAACTGGAATGTACCAACTCGGACTATTTCGCAAATATTTAGCGAAAATAATCGAGTTAAACTTGT
BdM1255pool29     CCTAATACCTACACTAAAAAAGAAAAACTGGAATGTACCAACTCGGACTATTTCGCAAATATTTAGCGAAAATAATCGAGTTAAACTTGT
BdM1258pool12     CCTAATACCTACACTAAAAAAGAAAAACTGGAATGTACCAACTCGGACTATTTCGCAAATATTTAGCGAAAATAATCGAGTTAAACTTGT
BdM1259pool12     CCTAATACCTACACTAAAAAAGAAAAACTGGAATGTACCAACTCGGACTATTTCGCAAATATTTAGCGAAAATAATCGAGTTAAACTTGT
BdM1260pool12     CCTAATACCTACACTAAAAAAGAAAAACTGGAATGTACCAACTCGGACTATTTCGCAAATATTTAGCGAAAATAATCGAGTTAAACTTGT
BdM1262pool12     CCTAATACCTACACTAAAAAAGAAAAACTGGAATGTACCAACTCGGACTATTTCGCAAATATTTAGCGAAAATAATCGAGTTAAACTTGT
BdM1263pool12     CCTAATACCTACACTAAAAAAGAAAAACTGGAATGTACCAACTCGGACTATTTCGCAAATATTTAGCGAAAATAATCGAGTTAAACTTGT
//                                                                                                          |228095|
BdM1249pool29     TTAGTGAAGAACCAGTGGAACATCTTACGATAGAACTGGAAGGTGCGACATTCATCACAGTGATTTATACTACAGAGCCACTTCCCCATG
BdM1250pool29     TTAGTGAAGAACCAGTGGAACATCTTACGATAGAACTGGAAGGTGCGACATTCATCACAGTGATTTATACTACAGAGCCACTTCCCCATG
BdM1258pool12     TTAGTGAAGAACCAGTGGAACATCTTACGATAGAACTGGAAGGTGCGACATTNATCACAGTGATTTATACTACAGAGCCACTTCCCCATG
BdM1262pool12     TTAGTGAAGAACCAGTGGAACATCTTACGATAGAACTGGAAGGTGCGACATTCATCACAGTGATTTATACTACAGAGCCACTTCCCCATG
BdM1267pool12     TTAGTGAAGAACCAGTGGAACATCTTACGATAGAACTGGAAGGTGCGACATTCATCACAGTGATTTATACTACAGAGCCACTTCCCCATG
BdM1275pool12     TTAGTGAAGAACCAGTGGAACATCTTACGATAGAACTGGAAGGTGCGACATTCATCACAGTGATTTATACTACAGAGCCACTTCCCCATG
//                                                                                                          |228099|
BdM1249pool29     AAACTTATGATTATTTTTAAAACAATTGTTCAACTTTGAACAGTTTCTGTTTATTAAAAGTCAAACCATTTAAACTCTAATAGTAAAACT
BdM1253pool12     AAACTTATGATTATTTTTAAAACAATTGTTCAACTTTGAACAGTTTCTGTTTATTAAAAGTCAAACCATTTAAACTCTAATAGTAAAACT
BdM1255pool29     AAACTTATGATTATTTTTAAAACAATTGTTCAACTTTGAACAGTTTCTGTTTATTAAAAGTCAAACCATTTAAACTCTAATAGTAAAACT
BdM1258pool12     AAACTTATGATTATTTTTAAAACAATTGTTCAACTTTGAACAGTTTCTGTTTATTAAAAGTCAAACCATTTAAACTCTAATAGTAAAACT
BdM1259pool12     AAACTTATGATTATTTTTAAAACAATTGTTCAACTTTGAACAGTTTCTGTTTATTAAAAGTCAAACCATTTAAACTCTAATAGTAAAACT
BdM1275pool12     AAACTTATGATTATTTTTAAAACAATTGTTCAACTTTGAACAGTTTCTGTTTATTAAAAGTCAAACCATTTAAACTCTAATAGTAAAACT
//                                                                                                          |228100|
BdM1249pool29     CAATATAAAAAACAAGGAATATTTAGGTAGATCAAAGATATACAATATTGTTTGTCATATTCTAATTATATTCTTTAAAGATTGTGGTAT
BdM1250pool29     CAATATAAAAAACAAGGAATATTTAGGTAGATCAAAGATATACAATATTGTTTGTCATATTCTAATTATATTCTTTAAAGATTNTGGTAT
BdM1258pool12     CAATATAAAAAACAAGGAATATTTAGGTAGATCAAAGATATACAATATTGTTTGTCATATTCTAATTATATTCTTTAAAGATTGTGGTAT
BdM1262pool12     CAATATAAAAAACAAGGAATATTTAGGTAGATCAAAGATATACAATATTGTTTGTCATATTCTAATTATATTCTTTAAAGATTGTGGTAT
//                                                                                                          |228101|
BdM1249pool29     TCTGTGTTTGAGGCCGGGTTATGTAAGTTTACAGTTTTTACGACAACATTTATCACCTAATCCAGGGGTCTCCAAACTTTCCAACCTTAG
BdM1252pool29     TCTGTGTTTGAGGCCGGGTTATGTAAGTTTACAGTTTTTACGACAACATTTATCACCTAATCCAGGGGTCTCCAAACTTTCCAACCTTAG
BdM1255pool29     TCTGTGTTTGAGGCCGGGTTATGTAAGTTTACAGTTTTTACGACAACATTTATCACCTAATCCAGGGGTCTCCAAACTTTCCAACCTTAG
BdM1256pool12     TCTGTGTTTGAGGCCGGGTTATGTAAGTTTACAGTTTTTACGACAACATTTATCACCTAATCCAGGGGTCTCCAAACTTTCCAACCTTAG
BdM1258pool12     TCTGTGTTTGAGGCCGGGTTATGTAAGTTTACAGTTTTTACGACAACATTTATCACCTAATCCAGGGGTCTCCAAACTTTCCAACCTTA-
BdM1262pool12     TCTGTGTTTGAGGCCGGGTTATGTAAGTTTACAGTTTTTACGACAACATTTATCACCTAATCCAGGGGTCTCCAAACTTTCCAACCTTAG
//                                                                                                          |228102|
BdM1249pool29     ACTACGCTCTTTCTTAATTCCCAAACTAATTTTTAGTGCAAATGATTACACCGATTTAATAGACAGGCAAAGTCTATTAAAAAGACTGGC
BdM1250pool29     ACTACGCTCTTTCTTAATTCCCAAACTAATTTTTAGTGCAAATGATTACACCGATTTAATAGACAGGCAAAGTCTATTAAAAAGACTGGC
BdM1256pool12     ACTACGCTCTTTCTTAATTCCCMAACTAATTTTTAGTGCAAATGATTACACCGATTTAATAGACAGGCAAAGTCTATTAAAAAGACTGGC
BdM1257pool12     ACTACGCTCTTTCTTAATTCCCMAACTAATTTTTAGTGCAAATGATTACACCGATTTAATAGACAGGCAAAGTCTATTAAAAAGACTGGC
BdM1258pool12     ACTACGCTCTTTCTTAATTCCCAAACTAATTTTTAGTGCAAATGATTACACCGATTTAATAGACAGGCAAAGTCTATTAAAAAGACTGGC
BdM1259pool12     ACTACGCTCTTTCTTAATTCCCAAACTAATTTTTAGTGCAAATGATTACACCGATTTAATAGACAGGCAAAGTCTATTAAAAAGACTGGC
BdM1260pool12     ACTACGCTCTTTCTTAATTCCCAAACTAATTTTTAGTGCAAATGATTACACCGATTTAATAGACAGGCAAAGTCTATTAAAAAGACTGGC
BdM1262pool12     ACTACGCTCTTTCTTAATTCCCAAACTAATTTTTAGTGCAAATGATTACACCGATTTAATAGACAGGCAAAGTCTATTAAAAAGACTGGC
BdM1263pool12     ACTACGCTCTTTCTTAATTCCCAAACTAATTTTTAGTGCAAATGATTACACCGATTTAATAGACAGGCAAAGTCTATTAAAAAGACTGGC
//                                      *                                                                   |228104|
BdM1249pool29     ATATTGCTTAAAACGTATATTTTTTATCCAACCAATAGAAACTGTACTCATAATTTAAACTTTATTTACATTTAGATAGTACAAAAATTT
BdM1257pool12     ATATTGCTTAAAACGTATATTTTTTATCCAACCAATAGAAACTGTACTCATAATTTAAACTTTATTTACATTTAGATAGTACAAAAATTT
BdM1258pool12     ATATTGCTTAAAACGTATATTTTTTATCCAACCAATAGAAACTGTACTCATAATTTAAACTTTATTTACATTTAGATAGTACAAAAATTT
BdM1259pool12     ATATTGCTTAAAACGTATATTTTTTATCCAACCAATAGAAACTGTACTCATAATTTAAACTTTATTTACATTTAGATAGTACAAAAATTT
BdM1260pool12     ATATTGCTTAAAACGTATATTTTTTATCCAACCAATAGAAACTGTACTCATAATTTAAACTTTATTTACATTTAGATAGTACAAAAATTT
BdM1262pool12     ATATTGCTTAAAACGTATATTTTTTATCCAACCAATAGAAACTGTACTCATAATTTAAACTTTATTTACATTTAGATAGTACAAAAATTT
BdM1264pool12     ATATTGCTTAAAACGTATATTTTTTATCCAACCAATAGAAACTGTACTCATAATTTAAACTTTATTTACATTTAGATAGTACAAAAATTT
BdM1267pool12     ATATTGCTTAAAACGTATATTTTTTATCCAACCAATAGAAACTGTACTCATAATTTAAACTTTATTTACATTTAGATAGTACAAAAATTT
BdM1275pool12     ATATTGCTTAAAACGTATATTTTTTATCCAACCAATAGAAACTGTACTCATAATTTAAACTTTATTTACATTTAGATAGTACAAAAATTT
//                                                                                                          |228105|
BdM1249pool29     AGCCTTCGATTTGGTTAAGTGCAATATTCTGTTAGAAGACATTAATAGCGAGGAGCGACAAAGAGAAATAATAACCAATTATCACGAAGG
BdM1250pool29     AGCCTTCGATTTGGTTAAGTGCAATATTCTKTTAGAAGACATTAATAGCGANGAGCGACAAAGAGAAATAATAACCAATTATCANGAAGG
BdM1252pool29     AGCCTTCGATTTGGTTAAGTGCAATATTCTKTTAGAAGACATTAATAGCGAGGAGCGACAAAGAGAAATAATAACCAATTATCACGAAGG
BdM1258pool12     AGCCTTCGATTTGGTTAAGTGCAATATTCTGTTAGAAGACATTAATAGCGAGGAGCGACAAAGAGAAATAATAACCAATTATCACGAAGG
//                                              *                                                           |228106|
BdM1249pool29     GCCCAAAATTTAAATATTTCCAAATATATTTTGTACCCGAAAAAATAGTTTAACTCAATGGAACCGCCGCAAACATTCAGGTATTACTTA
BdM1251pool12     GMCCAAAATTTAAATATTTMCAAATATATTTTGTAYCYGAAAAAATARTTTAACTCAAWGGAACCRCCGCAAAYATTCAGGTATTACTTA
BdM1255pool29     GMCCAAAATTTAAATATTTMCAAATATATTTTGTAYCYGAAAAAATARTTTAACTCAAWGGAACCRCCGCAAAYATTCAGGTATTACTTA
BdM1257pool12     GMCCAAAATTTAAATATTTCCAAATATATTTTGTACCYGAAAAAATARTTTAACTCAAWGGAACCGCCGCAAAYATTCAGGTATTACTTA
BdM1260pool12     GCCCAAAATTTAAATATTTCCAAATATATTTTGTACCCGAAAAAATAGTTTAACTCAATGGAACCGCCGCAAACATTCAGGTATTACTTA
BdM1262pool12     GACCAAAATTTAAATATTTACAAATATATTTTGTATCTGAAAAAATAATTTAACTCAAAGGAACCACCGCAAATATTCAGGTATTACTTA
BdM1264pool12     GCCCAAAATTTAAATATTTCCAAATATATTTTGTACCCGAAAAAATAGTTTAACTCAATGGAACCGCCGCAAACATTCAGGTATTACTTA
BdM1275pool12     GCCCAAAATTTAAATATTTCCAAATATATTTTGTACCCGAAAAAATAGTTTAACTCAATGGAACCGCCGCAAACATTCAGGTATTACTTA
//                 *                 *               * *         *          *      *       *                |228109|
BdM1249pool29     TAAAGGTATACTCTATATGATTCCATAATCTCTGTATAGTTTCTGCACTACAAGCTTTTGGTATGCAAAGACCGTATTTCATTTTAATTT
BdM1250pool29     TAAAGGTATACTCTATATGATTCCATAATCTCTGTATANTTTCTGCACTACAAGCTTTTGGTATGCAAAGACCGTATTTCATTTTAATTT
BdM1258pool12     TAAAGGTATACTCTATATGATTCCATAATCTCTGTATAGTTTCTGCACTACAAGCTTTTGGTATGCAAAGACCGTATTTCATTTTAATTT
BdM1260pool12     TAAAGGTATACTCTATATGATTCCATAATCTCTGTATAGTTTCTGCACTACAAGCTTTTGGTATGCAAAGACCGTATTTCATTTTAATTT
//                                                                                                          |228110|
BdM1249pool29     AACATAGGCATAAGATCTAACTATAGTTTAATTTCTCACCATTTCAAAACTAAGAATGTTTAAGAATGTTTTTGGACTTACCAGATAATT
BdM1250pool29     AACATAGGCATAAGATCTAACTATAGTTTAATTTCTCACCATTTCAAAACTAAGAATGTTTAAGAATGTTTTTGGACTTACCAGATAATT
BdM1251pool12     AACATAGGCATAAGATCTAACTATAGTTTAATTTCTCACCATTTCAAAACTAAGAATGTTTAAGAATGTTTTTGGACTTACCAGATAATT
BdM1252pool29     AACATAGGCATAANATCTAACTATAGTTTAATTTCTCACCATTTCAAAACTAAGAATGTTTAAGAATGTTTTTGGACTTACCAGATAATT
BdM1257pool12     AACATAGGCATAAGA--TAACTATAGTTTAATTTCTCACCATTTCAAAACTAAGAATGTTTAAGAATGTTTTTGGACTTACCAGATAATT
BdM1258pool12     AACATAGGCATAAGATCTAACTATAGTTTAATTTCTCACCATTTCAAAACTAAGAATGTTTAAGAATGTTTTTGGACTTACCAGATAATT
BdM1259pool12     AACATAGGCATAAGATCTAACTATAGTTTAATTTCTCACCATTTCAAAACTAAGAATGTTTAAGAATGTTTTTGGACTTACCAGATAATT
BdM1260pool12     AACATAGGCATAAGATCTAACTATAGTTTAATTTCTCACCATTTCAAAACTAAGAATGTTTAAGAATGTTTTTGGACTTACCAGATAATT
BdM1261pool12     AACATAGGCATAAGATCTAACTATAGTTTAATTTCTCACCATTTCAAAACTAAGAATGTTTAAGAATGTTTTTGGACTTACCAGATAATT
BdM1262pool12     AACATAGGCATAAGATCTAACTATAGTTTAATTTCTCACCATTTCAAAACTAAGAATGTTTAAGAATGTTTTTGGACTTACCAGATAATT
BdM1263pool12     AACATAGGCATAAGATCTAACTATAGTTTAATTTCTCACCATTTCAAAACTAAGAATGTTTAAGAATGTTTTTGGACTTACCAGATAATT
BdM1275pool12     AACATAGGCATAAGATCTAACTATAGTTTAATTTCTCACCATTTCAAAACTAAGAATGTTTAAGAATGTTTTTGGACTTACCAGATAATT
//                                                                                                          |228115|
BdM1249pool29     CTAATATTATTCAATCATATTAGACTTTACATCCGTTGGTAGTCAAACTGAACAAATGACCTATACAATACGATGTGTATACATATTAGA
BdM1259pool12     CTAATATTATTCAATCATATTAGACTTTACATCCGTTGGTAGTCAAACTGAACAAATGACCTATACAATACGATGTGTATACATATTAGA
BdM1260pool12     CTAATATTATTCAATCATATTAGACTTTACATCCGTTGGTAGTCAAACTGAACAAATGACCTATACAATACGATGTGTATACATATTAGA
BdM1262pool12     CTAATATTATTCAATCATATTAGACTTTACATCCGTTGGTAGTCAAACTGAACAAATGACCTATACAATACGATGTGTATACATATTAGA
BdM1264pool12     CTAATATTATTCAATCATATTAGACTTTACATCCGTTGGTAGTCAAACTGAACAAATGACCTATACAATACGATGTGTATACATATTAGA
BdM1275pool12     CTAATATTATTCAATCATATTAGACTTTACATCCGTTGGTAGTCAAACTGAACAAATGACCTATACAATACGATGTGTATACATATTAGA
//                                                                                                          |228116|
BdM1249pool29     TTTCATCCTTTATTTAATCGCCAAATACTATAAAAATCTATTTTAACTAAATACCTGCTTTAATTCGTTAAGGTAAAAACCTTTACTTTA
BdM1250pool29     TTTCATCCTTTATTTAATCGCCAAATACTATAAAAATCTATTTTAACTAAATACCTGCTTTAATTCGTTAAGGTAAAAACCTTTACTTTA
BdM1252pool29     TTTCATCCTTTATTTAATCGCCAAATACTATAAAAATCTATTTTAACTAAATACCTGCTTTAATTCGTTAAGGTAAAAACCTTTACTTTA
BdM1255pool29     TTTCATCCTTTATTTAATCGCCAAATACTATAAAAATCTATTTTAACTAAATACCTGCTTTAATTCGTTAAGGTAAAAACCTTTACTTTA
BdM1258pool12     TTTCATCCTTTATTTAATCGCCAAATACTATAAAAATCTATTTTAACTAAATACCTGCTTTAATTCGTTAAGGTAAAAACCTTTACTTTA
BdM1262pool12     TTTCATCCTTTATTTAATCGCCAAATACTATAAAAATCTATTTTAACTAAATACCTGCTTTAATTCGTTAAGGTAAAAACCTTTACTTTA
//                                                                                                          |228117|
BdM1249pool29     GATATTATTGGTAAAAAAATGGGAAGGATTGAGTATAATCCAATTTTTACTAAAACGACTTAAGGTGGATCTTAGCAATGTGCTTCTTCG
BdM1250pool29     GATATTATNGGTMAAAAAAYGNGANGGATTGAGTATAATCCAATTTTTACNAAAACGACTYMAGGTGGATCTWAGCAATGTGCTTCTYMR
BdM1251pool12     GATATTATTGGTAAAAAAATGGGAAGGATTGAGTATAATCCAATTTTTACTAAAACGACTTAAGGTGGATCTTAGCAATGTGCTTCTTCG
BdM1263pool12     GATATTATTGGTAAAAAAATGGGAAGGATTGAGTATAATCCAATTTTTACTAAAACGACTTAAGGTGGATCTTAGCAATGTGCTTCTTCG
BdM1267pool12     GATATTATTGGTAAAAAAATGGGAAGGATTGAGTATAATCCAATTTTTACTAAAACGACTTAAGGTGGATCTTAGCAATGTGCTTCTTCG
//                            -      -                                        --          -              ---|228118|
BdM1249pool29     AACCTAATATAAGCAGGTAAAACAAGACGCGGT---ATACAACTGCATAAATTACTTCACCTCCAATACATTATCAAAAGCCTTTATGAT
BdM1250pool29     AACCTAATATAAGCAGGTAAAACAAGACGCGCTTTAAAACAACTGCATAAATTACTTCACCTCCAATACATTATCAAAAGCCTTTATGAT
BdM1260pool12     AACCTAATATAAGCAGGTAAAACAAGACGCGGT---ATACAACTGCATAAATTACTTCACCTCCAATACATTATCAAAAGCCTTTATGAT
BdM1275pool12     AACCTAATATAAGCAGGTAAAACAAGACGCGCTTTAAAACAACTGCATAAATTACTTCACCTCCAATACATTATCAAAAGCCTTTATGAT
//                                               *     *                                                    |228119|
BdM1249pool29     AACGATCAGAATTAGTTAAATTATTTTAAATACTATATTCTACAATGCAAAAGAACGCACAATCATCTGTCATTTAAAATCAAATCTTTT
BdM1250pool29     AACGATCAGAATTAGTTAAATTATTTTAAATACTATATTCTACAATGCAAAAGAACGCACAATCATCTGTCATTTAAAATCAAATCTTTT
BdM1255pool29     AACGATCAGAATTAGTTAAATTATTTTAAATACTATATTCTACAATGCAAAAGAACGCACAATCATCTGTCATTTAAAATCAAATCTTTT
BdM1260pool12     AACGATCAGAATTAGTTAAATTATTTTAAATACTATATTCTACAATGCAAAAGAACGCACAATCATCTGTCATTTAAAATCAAATCTTTT
BdM1262pool12     AACGATCAGAATTAGTTAAATTATTTTAAATACTATATTCTACAATGCAAAAGAACGCACAATCATCTGTCATTTAAAATCAAATCTTTT
//                                                                                                          |228121|
BdM1249pool29     CAAACGGTGTTTAGGTACTCTTTCATACATTTTGAATAAGTAAGACGCTAAAGCTATTGGTCTATATGATGCAGCAAAAATACATTTTAA
BdM1250pool29     CAAACGGTGTTTAGGTACTCTTTCATACATTTTGAATAAGTAAGACGCTAAAGCTATTGGTCTATATGATGCAGCAAAAATACATTTTAA
BdM1252pool29     CAAACGGTGTTTAGGTACTCTTTCATASATTTTGAATAAGTAAGACGCTAAAGCTATTGGTYTATATGATGCAGCAAAAATACATTTTAA
BdM1254pool19     CAAACGGTGTTTAGGTACTCTTTCATACATTTTGAATAAGTAAGACGCTAAAGCTATTGGTCTATATGATGCAGCAAAAATACATTTTAA
BdM1262pool12     CAAACGGTGTTTAGGTACTCTTTCATACATTTTGAATAAGTAAGACGCTAAAGCTATTGGTCTATATGATGCAGCAAAAATACATTTTAA
//                                           -                                 -                            |228123|
BdM1249pool29     TTGCGAATTTAGCAAATGGGTTCAAATATAAATAAAGAAGGAAGTGTTAGTATTTTAAATTTACAAAAAAAATCCTGACAATGAGTTATA
BdM1257pool12     TTGCGAATTTAGCAAATGGGTTCAAATATAAATAAAGAAGGAAGTGTTAGTATTTTAAATTTACAAAAAAAATCCTGACAATGAGTTATA
BdM1258pool12     TTGCGAATTTAGCAAATGGGTTCAAATATAARTAAAGAAGGAAGTGTTAGTATTTTAAATTTACAAAAAAAATCCTGACAATGWGTTATA
BdM1259pool12     TTGCGAATTTAGCAAATGGATTCAAATATAAATAAAGAAGGAAGTGTTAGTATTTTAAATTTACAAAAAAAATCCTGACAATGAGTTATA
BdM1260pool12     TTGCGAATTTAGCAAATGGGTTCAAATATAARTAAAGAAGGAAGTGTTAGTATTTTAAATTTACAAAAAAAATCCTGACAATGAGTTATA
BdM1262pool12     TTGCGAATTTAGCAAATGGATTCAAATATAAATAAAGAAGGAAGTGTTAGTATTTTAAATTTACAAAAAAAATCCTGACAATGAGTTATA
BdM1264pool12     TTGCGAATTTAGCAAATGGNTTCAAATATAAATAAAGAAGGAAGTGTTAGTATTTTAAATTTACAAAAAAAATCCTGACAATGAGTTATA
BdM1267pool12     TTGCGAATTTAGCAAATGGGTTCAAATATAAATAAAGAAGGAAGTGTTAGTATTTTAAATTTACAAAAAAAATCCTGACAATGAGTTATA
BdM1275pool12     TTGCGAATTTAGCAAATGGATTCAAATATAAATAAAGAAGGAAGTGTTAGTATTTTAAATTTACAAAAAAAATCCTGACAATGAGTTATA
//                                   *           *                                                   -      |228125|
BdM1249pool29     CAACTTTTTGCGAACATTAAAAGCTTTTTATGTTTATTGCAAGGAACTATTTCAGAACGACCAGGGTTGTCAGGTCGCCCTGCGAAAAAT
BdM1252pool29     CAACTTTTTGCGAACATTAAAAGCTTTTTATGTTTATTGCAAGGAACTATTTCAGAACGACCAGGGTTGTCAGGTCGCCCTGCGAAAAAT
BdM1257pool12     CAACTTTTTGCGAACATTAAAAGCTTTTTATGTTTATTGCAAGGAACTATTTCAGAACGACCAGGGTTGTCAGGTCGCCCTGCGAAAAAT
BdM1258pool12     CAACTTTTTGCGAACATTAAAAGCTTTTTATGTTTATTGCAAGGAACTATTTCAGAACGACCAGGGTTGTCAGGTCGCCCTGCGAAAAAT
BdM1260pool12     CAACTTTTTGCGAACATTAAAAGCTTTTTATGTTTATTGCAAGGAACTATTTCAGAACGACCAGGGTTGTCAGGTCGCCCTGCGAAAAAT
BdM1261pool12     CAACTTTTTGCGAACATTAAAAGCTTTTTATGTTTATTGCAAGGAACTATTTCAGAACGACCAGGGTTGTCAGGTCGCCCTGCGAAAAAT
BdM1263pool12     CAACTTTTTGCGAACATTAAAAGCTTTTTATGTTTATTGGAAGGAACTATTTCAGAACGACCAGGGTTGTCAGGTCGCCCTGCGAAAAAT
BdM1275pool12     CAACTTTTTGCGAACATTAAAAGCTTTTTATGTTTATTGCAAGGAACTATTTCAGAACGACCAGGGTTGTCAGGTCGCCCTGCGAAAAAT
//                                                       -                                                  |228128|
BdM1249pool29     CAACTTCGATCGACGTGTTGTAAGGCAAATAGTGCCGATCATCCCCTTTACGTATCATACCATACCATATGGTACGTTAAGGGGGCTATA
BdM1250pool29     CAACTTCGATCGACGTGTTGTAAGGCAAATAGTGCCGATCATCCCCTTTACGTATCATACCATACCATATGGTACGTTAAGGGGGCTATA
BdM1252pool29     CAACTTCGATCGACGTGTTGTAAGGCAAATAGTGCCGATCATCCCCTTTACGTATCATACCATACCATATGGTACGTTAAGGGGGCTATA
BdM1255pool29     CAACTTCGATCGACGTGTTGTAAGGCAAATAGTGCCGATCATCCCCTTTACGTATCATACCATACCATATGGTACGTTAAGGGGGCTATA
BdM1257pool12     CAACTTCGATCGACGTGTTGTAAGGCAAATAGTGCCGATCATCCCCTTTACGTATCATACCATACCATATGGTACGTTAAGGGGGCTATA
BdM1258pool12     CAACTTCGATCGAMGTGTTGTAAGGCAAATAGTGCCGATCATCCCCTTTACGTATCATACCATAYCATATGGTACGTTAAGGGGGCTATA
BdM1259pool12     CAACTTCGATCGACGTGTTGTAAGGCAAATAGTGCCGATCATCCCCTTTACGTATCATACCATACCATATGGTACGTTAAGGGGGCTATA
BdM1260pool12     CAACTTCGATCGACGTGTTGTAAGGCAAATAGTGCCGATCATCCCCTTTACGTATCATACCATACCATATGGTACGTTAAGGGGGCTATA
BdM1262pool12     CAACTTCGATCGACGTGTTGTAAGGCAAATAGTGCCGATCATCCCCTTTACGTATCATACCATACCATATGGTACGTTAAGGGGGCTATA
BdM1263pool12     CAACTTCGATCGACGTGTTGTAAGGCAAATAGTGCCGATCATCCCCTTTACGTATCATACCATACCATATGGTACGTTAAGGGGGCTATA
BdM1272pool29     CAACTTCGATCGANGTGTTGTAAGGCAAATAGTGCCGATCATCCCCTTTACGTATCATACCATANCATATGGTACGTTAAGGGGGCTATA
BdM1273pool12     CAACTTCGATCGACGTGTTGTAAGGCAAATAGTGCCGATCATCCCCTTTACGTATCATACCATACCATATGGTACGTTAAGGGGGCTATA
BdM1275pool12     CAACTTCGATCGACGTGWTGTAAGGCAAATAGTGCCGATCATCCCCTTTACGTATCATACCATACCATATGGTACGTTAAGGGGGCTATA
//                             -   -                                              -                         |228130|
BdM1249pool29     AATAAAGTTTCAAAGGAGAAGATAAAGAGAAGAGTGACAATTGAAACAAAAATATTAAAGTCGATAAAACGAACTGAAGAAAAAAAGAAG
BdM1250pool29     AATAAAGTTTCAAAGGAGAAGATAAAGAGAAGAGTGACAATTGAAACAAAAATATTAAAGTCGATAAAACGAACTGAAGAAAAAAAGAAG
BdM1258pool12     AATAAAGTTTCAAAGGAGAAGATAAAGAGAAGAGTGACAATTGAAACAAAAATATTAAAGTCGATAAAACGAACTGAAGAAAAAAAGAAG
BdM1263pool12     AATAAAGTTTCAAAGGAGAAGATAAAGAGAAGAGTGACAATTGAAACAAAAATATTAAAGTCGATAAAACGAACTGAMGAAAAAAARAAG
BdM1275pool12     AATAAAGTTTCAAAGGAGAAGATAAAGAGAAGAGTGACAATTGAAACAAAAATATTAAAGTCGATAAAACGAACTGAMGAAAAAAARAAG
//                                                                                             *        *   |228135|
BdM1249pool29     CTGATTACTGACAGTGGTTGAATCTTCTGCAATCAATTTTGCATCTGTCTGATGAGTTATGTCATGAAATTCGGGTCTATTTTCAATCAA
BdM1250pool29     CTGATTACTGACAGTGGTTGAATCTTCTGCAATCAATTTTGCATCTGTCTGATGAGTTATGTCATGAAATTCGGGTCTATTTTCAATCAA
BdM1255pool29     CTGATTACTGACAGTGGTTGAATCTTCTGCAATCAATTTTGCATCTGTCTGATGAGTTATGTCATGAAATTCGGGTCTATTTTCAATCAA
BdM1256pool29     CTGATTACTGACAGTGGTTGAATCTTCTGCAATCAATTTTGCATCTGTCTGATGAGTTATGTCATGAAATTCGGGTCTATTTTCAATCAA
//                                                                                                          |228136|
BdM1249pool29     TCATTATATTACGACACGCAATATTACGACGACGATGCGATGCTTTAAATGTTTTGCTTTAAATACATATTTTTTTATTTTTATTTTTCT
BdM1260pool12     TCATTATATTACGACACGCAATATTACGACGACGATGCGATGCTTTAAATGTTTTGCTTTAAATACATATTTTTTTATTTTTATTTTTCT
BdM1263pool12     TCATTATATTACGACACGCAATATTACGACGACGATGCGATGCTTTAAATGTTTTGCTTTAAATACATATTTTTTTATTTTTATTTTTCT
BdM1275pool12     TCATTATATTACGACACGCAATATTACGACGACGATGCGATGCTTTAAATGTTTTGCTTTAAATACATATTTTTTTATTTTTATTTTTCT
//                                                                                                          |228137|
BdM1249pool29     TGTTAGCTATTGGGAATTGCAAGGATCTTAAATCCATGCGCATTTTTTGATATTTTCTTCCGCAAAGTATTTTGCAAACCATTAAGTAAA
BdM1250pool29     TGTTAGCTATTGGGAATTGCAAGGATCTTAAATCCATGCGCATTTTTTGATATTTTCTTCCGCAAAGTATTTTGCAAACCATTAAGTAAA
BdM1251pool12     TGTTAGCTATTGGGAATTGCAAGGATCTTAAATCCATGCGCATTTTTTGATATTTTCTTCCGCAAAGTATTTTGCAAACCATTAAGTAAA
BdM1255pool29     TGTTAGCTATTGGGAATTGCAAGGATCTTAAATCCATGCGCATTTTTTGATATTTTCTTCCGCAAAGTATTTTGCAAACCATTAAGTAAA
BdM1258pool12     TGTTAGCTATTGGGAATTGCAAGGATCTTAAATCCATGCGCATTTTTTGATATTTTCTTCCGCAAAGTATTTTGCAAACCATTAAGTAAA
//                                                                                                          |228138|
BdM1249pool29     TGAAGTATGCTTGTTGTCTATATAAAATATGATTAGCAAATGTAGAATTATCTTTTTTATTATTGTAACTTGAATAATATTTTGTAACTT
BdM1260pool12     TGAAGTATGCTTGTTGTCTATATAAAATATGATTAGCAAATGTAGAATTATCTTTTTTATTATTGTAACTTGAATAATATTTTGTAACTT
BdM1262pool12     TGAAGTATGCTTGTTGTCTATATAAAATATGATTAGCAAATGTAGAATTATCTTTTTTATTATTGTAACTTGAATAATATTTTGTAACTT
BdM1273pool12     TGAAGTATGCTTGTTGTCTATATAAAATATGATTAGCAAATGTAGAATTATCTTTTTTATTATTGTAACTTGAATAATATTTTGTAACTT
//                                                                                                          |228139|
BdM1249pool29     CCAAAAATATGAAATCCTCACGGTGCATAGGATGTATTTTTGTACGTGCGATAGATTATCTGCAACAATCTCAAGTTCATTCATTAGCAG
BdM1250pool29     CCAAAAATATGAAATCCTCACGGTGCATAGGATGTATTTTTGTACGTGCGATAGATTATCTGCAACAATCTCAAGTTCATTCATTAGCAG
BdM1255pool29     CCAAAAATATGAAATCCTCACGGTGCATAGGATGTATTTTTGTACGTGCGATAGATTATCTGCAACAATCTCAAGTTCATTCATTAGCAG
BdM1260pool12     CCAAAAATATGAAATCCTCACGGTGCATAGGATGTATTTTTGTACGTGCGATAGATTATCTGCAACAATCTCAAGTTCATTCATTAGCAG
BdM1262pool12     CCAAAAATATGAAATCCTCACGGTGCATAGGATGTATTTTTGTACGTGCGATAGATTATCTGCAACAATCTCAAGTTCATTCATTAGCAG
BdM1264pool12     CCAAAAATATGAAATCCTCACGGTGCATAGGATGTATTTTTGTACGTGCGATAGATTATCTGCAACAATCTCAAGTTCATTCATTAGCAG
//                                                                                                          |228143|
BdM1249pool29     GGCCCCGTGGAAAACAGTAATCCAAGAAAAATTGGAACGGTCCTTAATTTCTCGGGGATACATGTAAAATAAAGAATTATTATCCCGCAA
BdM1251pool12     GGCCCCGTGGAAAACAGTAATCCAAGAAAAATTGGAACGGTCCTTAATTTCTCGGGGATACATGTAAAATAAAGAATTATTATCCCGCAA
BdM1252pool29     GGCCCCGTGGAAAACAGTAATCCAAGAAAAATTGGAACGGTCCTTAATTTCTCGGGGATACATGTAAAATAAAGAATTATTATCCCGCAA
BdM1256pool12     GGCCCCGTGGAAAACAGTAATCCAAGAAAAATTGGAACGGTCCTTAATTTCTCGGGGATACATGTAAAATAAAGAATTATTATCCCGCAA
BdM1257pool12     GGCCCCGTGGAAAACAGTAATCCAAGAAAAATTGGAACGGTCCTTAATTTCTCGGGGATACATGTAAAATAAAGAATTATTATCCCGCAA
BdM1258pool12     GGCCCCGTGGAAAACAGTAATCCAAGAAAAATTGGAACGGTCCTTAATTTCTCGGGGATACATGTAAAATAAAGAATTATTATCCCGCAA
BdM1259pool12     GGCCCCGTGGAAAACAGTAATCCAAGAAAAATTGGAACGGTCCTTAATTTCTCGGGGATACATGTAAAATAAAGAATTATTATCCCGCAA
BdM1260pool12     GGCCCCGTGGAAAACAGTAATCCAAGAAAAATTGGAACGGTCCTTAATTTCTCGGGGATACATGTAAAATAAAGAATTATTATCCCGNAA
BdM1262pool12     GGCCCCGTGGAAAACAGTAATCCAAGAAAAATTGGAACGGTCCTTAATTTCTCGGGGATACATGTAAAATAAAGAATTATTATCNCGCAA
BdM1263pool12     GGCCCCGTGGAAAACAGTAATCCAAGAAAAATTGGAACGGTCCTTAATTTCTCGGGGATACATGTAAAATAAAGAATTATTATCCCGCAA
BdM1264pool12     GGCCCCGTGGAAAACAGTAATCCAAGAAAAATTGGAACGGTCCTTAATTTCTCGGGGATACATGTAAAATAAAGAATTATTATCCCGCAA
BdM1272pool12     GGCCCCGTGGAAAACAGTAATCCAAGAAAAATTGGAACGGTCCTTAATTTCTCGGGGATACATGTAAAATAAAGAATTATTATCCCGCAA
BdM1275pool12     GGCCCCGTGGAAAACAGTAATCCAAGAAAAATTGGAACGGTCCTTAATTTCTCGGGGATACATGTAAAATAAAGAATTATTATCCCGCAA
//                                                                                                          |228144|
BdM1249pool29     TGGCGAAGATTCTGCATGGAAACGATCTTGAATCCGTGCAAATTTTGTGACATTTTCTTTCGTAAAGAAACTTGCATGACCTTGATGTAG
BdM1258pool12     TGGCGAAGATTCTGCATGGAAACGATCTTGAATCCGTGCAAATTTTGTGACATTTTCTTTCGTAAAGAAACTTGCATGACCTTGATGTAG
BdM1260pool12     TGGCGAAGATTCTGCATGGAAACGATCTTGAATCCGTGCAAATTTTGTGACATTTTCTTTCGTAAAGAAACTTGCATGACCTTGATGTAG
BdM1262pool12     TGGCGAAGATTCTGCATGGAAACGATCTTGAATCCGTGCAAATTTTGTGACATTTTCTTTCGTAAAGAAACTTGCATGACCTTGATGTAG
BdM1263pool12     TGGCGAAGATTCTGCATGGAAACGATCTTGAATCCGTGCAAATTTTGTGACATTTTCTTTCGTAAAGAAACTTGCATGACCTTGATGTAG
BdM1275pool12     TGGCGAAGATTCTGCATGGAAACGATCTTGAATCCGTGCAAATTTTGTGACATTTTCTTTCGTAAAGAAACTTGCATGACCTTGATGTAG
//                                                                                                          |228146|
BdM1249pool29     GAGAAAGCTCTGAGACACATTTTTTTAAGGACGATTGCAGGAATGCCATCAGGTCCGGAGGCTTTGTTGATGTTAAGGCCGTGAAGAATT
BdM1250pool29     GAGAAAGCTCTGAGACACANTTTTTTAAGGACGATTGCAGGAATGCCATCAGGTCCGGAGGCTTTGTTGATGTTAAGGCCGTGAAGAATT
BdM1255pool29     GAGAAAGCTCTGAGACACATTTTTTTAAGGACGATTGCAGGAATGCCATCAGGTCCGGAGGCTTTGTTGATGTTAAGGCCGTGAAGAATT
BdM1258pool12     GAGAAAGCTCTGAGACACATTTTTTTAAGGACGATTGCAGGAATGCCATCAGGTCCGGAGGCTTTGTTGATGTTAAGGCCGTGAAGAATT
BdM1259pool12     GAGAAAGCTCTGAGACACATTTTTTTAAGGACGATTGCAGGAATGCCATCAGGTCCGGAGGCTTTGTTGATGTTAAGGCCGTGAAGAATT
BdM1260pool12     GAGAAAGCTCTGAGACACATTTTTTTAAGGACGATTGCAGGAATGCCATCAGGTCCGGAGGCTTTGTTGATGTTAAGGCCGTGAAGAATT
BdM1262pool12     GAGAAAGCTCTGAGACACATTTTTTTAAGGACGATTGCAGGAATGCCATCAGGTCCGGAGGCTTTGTTGATGTTAAGGCCGTGAAGAATT
//                                                                                                          |228148|
BdM1249pool29     TTTTAAAATTTTAAAATAATAACACTTTCTTTTTTATTTATATTTCAATCCGTTTTATTTTATATTGAAGAAAAACGGATATCCTTTTTT
BdM1250pool29     TTTTAAAATTTTAAAATAATAACACTTTC-TTTTTATTTATATTTCAATCCGTTTTATTTTATATTGAAGAAAAACGNATATCCTTTTTT
BdM1256pool12     TTTTAAAATTTTAAAATAATAACACTTTCTTTTTTATTTATATTTCAATCCGTTTTATTTTATATTGAAGAAAAACGGATATCCTTTTTT
BdM1257pool12     TTTTAAAATTTTAAAATAATAACACTTTCTTTTTTATTTATATTTCAATCCGTTTTATTTTATATTGAAGAAAAACGGATATCCTTTTTT
BdM1258pool12     TTTTAAAATTTTAAAATAATAACACTTTCTTTTTTATTTATATTTCAATCCGTTTTATTTTATATTGAAGAAAAACGGATATCCTTTTTT
BdM1259pool12     TTTTAAAATTTTAAAATAATAACACTTTCTTTTTTATTTATATTTCAATCCGTTTTATTTTATATTGAAGAAAAACGGATATCCTTTTTT
BdM1260pool12     TTTTAAAATTTTAAAATAATAACACTTTCTTTTTTATTTATATTTCAATCCGTTTTATTTTATATTGAAGAAAAACGGATATCCTTTTTT
BdM1262pool12     TTTTAAAATTTTAAAATAATAACACTTTCTTTTTTATTTATATTTCAATCCGTTTTATTTTATATTGAAGAAAAACGGATATCCTTTTTT
BdM1263pool12     TTTTAAAATTTTAAAATAATAACACTTTCTTTTTTATTTATATTTCAATCCGTTTTATTTTATATTGAAGAAAAACGGATATCCTTTTTT
BdM1264pool12     TTTTAAAATTTTAAAATAATAACACTTTCTTTTTTATTTATATTTCAATCCGTTTTATTTTATATTGAAGAAAAACGGATATCCTTTTTT
BdM1272pool12     TTTTAAAATTTTAAAATAATAACACTTTCTTTTTTATTTATATTTCAATCCGTTTTATTTTATATTGAAGAAAAACGGATATCCTTTTTT
BdM1273pool12     TTTTAAAATTTTAAAATAATAACACTTTCTTTTTTATTTATATTTCAATCCGTTTTATTTTATATTGAAGAAAAACGGATATCCTTTTTT
BdM1275pool12     TTTTAAAATTTTAAAATAATAACACTTTCTTTTTTATTTATATTTCAATCCGTTTTATTTTATATTGAAGAAAAACGGATATCCTTTTTT
//                                                                                                          |228149|
BdM1249pool29     AAAGTTTTTGGATGTGCATTTGAATGAATCTTTGGATTGGTCTGTACATATATTATATAAGATATGGTATTAGATTAGTAAGTCAATATA
BdM1251pool12     AAAGTTTTTGGATGTGCATTTGAATGAATCTTTGGATTGGTCTGTACATATATTATATAAGATATGGTATTAGATTAGTAAGTCAATATA
BdM1252pool29     AAAGTTTTTGGATGTGCATTTGAATGAATMTTTGGATTGGTCTGTACATATATTATATAAGATATGGTATTAGATTAGTAAGTCAATATA
BdM1256pool12     AAAGTTTTTGGATGTGCATTTGAATGAATCTTTGGATTGGTCTGTACATATATTATATAASATATGGTATTAGATTAGTAAGTCAATATA
BdM1257pool12     AAAGTTTTTGGATGTGCATTTGAATGAATCTTTGGATTGGTCTGTACATATATTATATAAGATATGGTATTAGATTAGTAAGTCAATATA
BdM1258pool12     AAAGTTYTTGGATGTGCATTTGAATGAATCTTTGGATTGGTCTGTACATATATTATATAAGATATGGTATTAGATTAGTAAGTCAATATA
BdM1259pool12     AAAGTTTTTGGATGTGCATTTGAATGAATCTTTGGATTGGTCTGTACATATATTATATAAGATATGGTATTAGATTAGTAAGTCAATATA
BdM1260pool12     AAAGTTTTTGGATGTGCATTTGAATGAATCTTTGGATTGGTCTGTACATATATTATATAAGATATGGTATTAGATTAGTAAGTCAATATA
BdM1261pool12     AAAGTTTTTGGATGTGCATTTGAATGAATCTTYGGATTGGTCTGTACATATATTATATAAGATATGGTATTAGATTAGTAAGTCAATATA
BdM1262pool12     AAAGTTTTTGGATGTGCATTTGAATGAATCTTCGGATTGGTCTGTACATATATTATATAAGATATGGTATTAGATTAGTAAGTCAATATA
BdM1263pool12     AAAGTTTTTGGATGTGCATTTGAATGAATCTTTGGATTGGTCTGTACATATATTATATAAGATATGGTATTAGATTAGTAAGTCAATATA
BdM1264pool12     AAAGTTTTTGGATGTGCATTTGAATGAATCTTTGGATTGGTCTGTACATATATTATATAAGATATGGTATTAGATTAGTAAGTCAATATA
BdM1273pool12     AAAGTTTTTGGATGTGCATTTGAATGAATCTTTGGATTGGTCTGTACATATATTATATAAGATATGGTATTAGATTAGTAAGTCAATATA
BdM1275pool12     AAAGTTTTTGGATGTGCATTTGAATGAATCTTTGGATTGGTCTGTACATATATTATATAAGATATGGTATTAGATTAGTAAGTCAATATA
//                      -                      -  *                           -                             |228150|
BdM1249pool29     AACGAAAAACCAGTAAGTAAATGCCACCAGAAGCCGGGCCAAGATGGAGGTTGAAAAGCTGATGGAAATGCTGTAAAAAAATTAGAAGAC
BdM1251pool12     AACGAAAAACCAGTAAGTAAATGCCACCAGAAGCCGGGCCAAGATGGAGGTTGAAAAGCTGATGGAAATGCTGTAAAAAAATTAGAAGAC
BdM1252pool29     AACGAAAAACCAGTAAGTAAATGCCACCAGAAGCCGGGCCAAGATGGAGGTTGAAAAGCTGATGGAAATGCTGTAAAAAAATTAGAAGAC
BdM1255pool29     AACGAAAAACCAGTAAGTAAATGCCACCAGAAGCCGGGCCAAGATGGAGGTTGAAAAGCTGATGGAAATGCTGTAAAAAAATTAGAAGAC
BdM1256pool12     AACGAAAAACCAGTAAGTAAATGCCACCAGAAGCCGGGCCAAGATGGAGGTTGAAAAGCTGATGGAAATGCTGTAAAAAAATTAGAAGAC
BdM1257pool12     AACGAAAAACCAGTAAGTAAATGCCACCAGAAGCCGGGCCAAGATGGAGGTTGAAAAGCTGATGGAAATGCTGTAAAAAAATTAGAAGAC
BdM1258pool12     AACGAAAAACCAGTAAGTAAATGCCACCAGAAGCCGGGCCAAGATGGAGGTTGAAAAGCTGATGGAAATGCTGTAAAAAAATTAGAAGAC
BdM1260pool12     AACGAAAAACCAGTAAGTAAATGCCACCAGAAGCCGGGCCAAGATGGAGGTTGAAAAGCTGATGGAAATGCTGTAAAAAAATTAGAAGAC
BdM1263pool12     AACGAAAAACCAGTAAGTAAATGCCACCAGAAGCCGGGCCAAGATGGAGGTTGAAAAGCTGATGGAAATGCTGTAAAAAAATTAGAAGAC
BdM1264pool12     AACGAAAAACCAGTAAGTAAATGCCACCAGAAGCCGGGCCAAGATGGAGGTTGAAAAGCTGATGGAAATGCTGTAAAAAAATTAGAAGAC
BdM1275pool12     AACGAAAAACCAGTAAGTAAATGCCACCAGAAGCCGGGCCAAGATGGAGGTTGAAAAGCTGATGGAAATGCTGTAAAAAAATTAGAAGAC
//                                                                                                          |228151|
BdM1249pool29     AATACCAAATCCGATTATTTCTCGCAGCAAATGTTATTGACGTTTAATATTACGCTTCGGCTAAAATAGTAATTAATGCCAACGTTGCTT
BdM1250pool29     AATACCAAATCCGATTATTTCTCGCAGCAAATGTTATTGACGTTTAATATTACGCTTCGGCTAAAATAGTAATTAATGCCAACGTTGCTT
BdM1251pool12     AATACCAAATCCGATTATTTCTCGCAGCAAATGTTATTGACGTTTAATATTACGCTTCGGCTAAAATAGTAAWTAATGCCAACGTTGCTT
BdM1252pool29     AATACCAAATCCGATTATTTCTCGCAGCAAATGTTATTGACGTTTAATATTACGCTTCGGCTAAAATAGTAATTAATGCCAACGTTGCTT
BdM1255pool29     AATACCAAATCCGATTATTTCTCGCAGCAAATGTTATTGACGTTTAATATTACGCTTCGGCTAAAATAGTAATTAATGCCAACGTTGCTT
BdM1256pool12     AATACCAAATCCGATTATTTCTCGCAGCAAATGTTATTGACGTTTAATATTACGCTTCGGCTAAAATAGTAATTAATGCCAACGTTGCTT
BdM1257pool12     AATACCAAATCCGATTATTTCTCGCAGCAAATGTTATTGACGTTTAATATTACGCTTCGGCTAAAATAGTAATTAATGCCAACGTTGCTT
BdM1258pool12     AATACCAAATCCGATTATTTCTCGCAGCAAATGTTATTGACGTTTAATATTACGCTTCGGCTAAAATAGTAATTAATGCCAACGTTGCTT
BdM1259pool12     AATACCAAATCCGATTATTTCTCGCAGCAAATGTTATTGACGTTTAATATTACGCTTCGGCTAAAATAGTAATTAATGCCAACGTTGCTT
BdM1260pool12     AATACCAAATCCGATTATTTCTCGCAGCAAATGTTATTGACGTTTAATATTACGCTTCGGCTAAAATAGTAATTAATGCCAACGTTGCTT
BdM1262pool12     AATACCAAATCCGATTATTTCTCGCAGCAAATGTTATTGACGTTTAATATTACGCTTCGGCTAAAATAGTAATTAATGCCAACGTTGCTT
BdM1263pool12     AATACCAAATCCGATTATTTCTCGCAGCAAATGTTATTGACGTTTAATATTACGCTTCGGCTAAAATAGTAATTAATGCCAACGTTGCTT
BdM1267pool12     AATACCAAATCCGATTATTTCTCGCAGCAAATGTTATTGACGTTTAATATTACGCTTCGGCTAAAATAGTAATTAATGCCAACGTTGCTT
BdM1273pool12     AATACCAAATCCGATTATTTCTCGCAGCAAATGTTATTGACGTTTAATATTACGCTTCGGCTAAAATAGTAATTAATGCCAACGTTGCTT
BdM1275pool12     AATACCAAATCCGATTATTTCTCGCAGCAAATGTTATTGACGTTTAATATTACGCTTCGGCTAAAATAGTAATTAATGCCAACGTTGCTT
//                                                                                        -                 |228154|
BdM1249pool29     TGTTTAGTTTTCGACCCTGTTCATCTAAATTGGCGGATTGGAACTCCTTACATAAACGACCTTAAAAAAATAGAAATAAATGTGTTCTAT
BdM1255pool29     TGTTTAGTTTTCGACCCTGTTCATCTAAATTGGCGGATTGGAACTCCTTACATAAACGACCTTAAAAAAATAGAAATAAATGTGTTCTAT
BdM1257pool12     TGTTTAGTTTTCGACCCTGTTCATCTAAATTGGCGGATTGGAACTCCTTACATAAACGACCTTAAAAAAATAGAAATAAATGTGTTCTAT
BdM1258pool12     TGTTTAGTTTTCGACCCTGTTCATCTAAATTGGCGGATTGGAACTCCTTACATAAACGACCTTAAAAAAATAGAAATAAATGTGTTCTAT
BdM1262pool12     TGTTTAGTTTTCGACCCTGTTCATCTAAATTGGCGGATTGGAACTCCTTACATAAACGACCTTAAAAAAATAGAAATAAATGTGTTCTAT
BdM1264pool12     TGTTTAGTTTTCGACCCTGTTCATCTAAATTGGCGGATTGGAACTCCTTACATAAACGACCTTAAAAAAATAGAAATAAATGTGTTCTAT
//                                                                                                          |228155|
BdM1249pool29     TTCAACTTGGACACAGCTCCCAGAATTATGTTTGTTTATGTGAAGCATAATTGTGACATAATTTATTCCCTCTATGTCTATAATTTTAAA
BdM1250pool29     TTCAACTTGGACACAGCTCCCAGAATTATGTTTGTTTATGTGAAGCATAATTGTGACATAATTTATTCTCTCTATGTCTATAATTTTAAA
BdM1251pool12     TTCAACTTGGACACAGCTCCCAGAATTATGTTTGTTTATGTGAAGCATAATTGTGACATAATTTATTCTCTCTATGTCTATAATTTTAAA
BdM1252pool29     TTCAACTTGGACACAGCTCCCAGAATTATGTTTGTTTATGTGAAGCATAATTGTGACATAATTTATTCYCTCTATGTCTATAATTTTAAA
BdM1257pool12     TTCAACTTGGACACAGCTCCCAGAATTATGTTTGTTTATGTGAAGCATAATTGTGACATAATTTATTCTCTCTATGTCTATAATTTTAAA
BdM1262pool12     TTCAACTTGGACACAGCTCCCAGAATTATGTTTGTTTATGTGAAGCATAATTGTGACATAATTTATTCYCTCTATGTCTATAATTTTAAA
BdM1263pool12     TTCAACTTGGACACAGCTCCCAGAATTATGTTTGTTTATGTGAAGCATAATTGTGACATAATTTATTCYCTCTATGTCTATAATTTTAAA
BdM1266pool29     TTCAACTTGGACACAGCTCCCAGAATTATGTTTGTTTATGTGAAGCATAATTGTGACATAATTTATTCCCTCTATGTCTATAATTTTAAA
//                                                                                    *                     |228156|
BdM1249pool29     AAGTTGATATATAAAAAGCTACATAGAAACAAAGAAGACAACATATTCACAGAACAAACAGAAATACGAAAAAGGTGGATATGATAATAT
BdM1250pool29     AAGTTGATATATAAATAGCTATATAGAAACAAAGAAGACAACATATTCACAGAACAAACAGAAATACGAAAAAGGTGGATATGATAATAT
BdM1251pool12     AAGTTGATATATAAATAGCTATATAGAAACAAAGAAGACAACATATTCACAGAACAAACAGAAATACGAAAAAGGTGGATATGATAATAT
BdM1252pool29     AAGTTGATATATAAANAGCTANATAGAAACAAAGAAGACAACATATTCACAGAACAAACAGAAATACGAAAAAGGTGGATATGATAATAT
BdM1255pool29     AAGTTGATATATAAAWAGCTAYATAGAAACAAAGAAGACAACATATTCACAGAACAAACAGAAATACGAAAAAGGTGGATATGATAATAT
BdM1256pool12     AAGTTGATATATAAAWAGCTAYATAGAAACAAAGAAGACAACATATTCACAGAACAAACAGAAATACGAAAAAGGTGGATATGATAATAT
BdM1256pool29     AAGTTGATATATAAANAGCTANATAGAAACAAAGAAGACAACATATTCACAGAACAAACAGAAATACGAAAAAGGTGGATATGATAATAT
BdM1257pool12     AAGTTGATATATAAAWAGCTAYATAGAAACAAAGAAGACAACATATTCACAGAACAAACAGAAATACGAAAAAGGTGGATATGATAATAT
BdM1258pool12     AAGTTGATATATAAAAAGCTACATAGAAACAAAGAAGACAACATATTCACAGAACAAACAGAAATACGAAAAAGGTGGATATGATAATAT
BdM1260pool12     AAGTTGATATATAAAAAGCTACATAGAAACAAAGAAGACAACATATTCACAGAACAAACAGAAATACGAAAAAGGTGGATATGATAATAT
BdM1261pool12     AAGTTGATATATAAATAGCTATATAGAAACAAAGAAGACAACATATTCACAGAACAAACAGAAATACGAAAAAGGTGGATATGATAATAT
BdM1262pool12     AAGTTGATATATAAAAAGCTACATAGAAACAAAGAAGACAACATATTCACAGAACAAACAGAAATACGAAAAAGGTGGATAYGATAATAT
BdM1263pool12     AAGTTGATATATAAAWAGCTAYATAGAAACAAAGAAGACAACATATTCACAGAACAAACAGAAATACGAAAAAGGTGGATATGATAATAT
BdM1264pool12     AAGTTGATATATAAAWAGCTAYATAGAAACAAAGAAGACAACATATTCACAGAACAAACAGAAATACGAAAAAGGTGGATATGATAATAT
BdM1267pool12     AAGTTGATATATAAATAGCTATATAGAAACAAAGAAGACAACATATTCACAGAACAAACAGAAATACGAAAAAGGTGGATATGATAATAT
BdM1272pool29     AAGTTGATATATAAAAAGCTACATAGAAACAAAGAAGACAACATATTCACAGAACAAACAGAAATACGAAAAAGGTGGATATGATAATAT
BdM1273pool12     AAGTTGATATATAAAAAGCTACATAGAAACAAAGAAGACAACATATTCACAGAACAAACAGAAATACGAAAAAGGTGGATATGATAATAT
BdM1275pool12     AAGTTGATATATAAAWAGCTAYATAGAAACAAAGAAGACAACATATTCACAGAACAAACAGAAATACGAAAAAGGTGGATATGATAATAT
//                               *     *                                                           -        |228159|
BdM1249pool29     AGTCGAATGCGACTTTTCGAATGCACCATGTGGAAATAACTGAAAGTACAAAATCGAGAAGGCGAAGCAGATGGACAGACAATGCAGCAC
BdM1251pool12     AGTCGAATGCGACTTTTCGAATGCACCATGTGGAAATAACTGAAAGTACAAAATCGAGAAGGCGAAGCAGATGGACAGACAATGCAGCAC
BdM1257pool12     AGTCGAATGCGACTTTTCGAATGCACCATGTGGAAATAACTGAAAGTACAAAATCGAGAAGGCGAAGCAGATGGACAGACAATGCAGCAC
BdM1258pool12     AGTCGAATGCGACTTTTCGAATGCACCATGTGGAAATAACTGAAAGTACAAAATCGAGAAGGCGAAGCAGATGGACAGACAATGCAGCAC
BdM1259pool12     AGTCGAATGCGACTTTTCGAATGCACCATGTGGAAATAACTGAAAGTACAAAATCGAGAAGGCGAAGCAGATGGACAGACAATGCAGCAC
BdM1260pool12     AGTCGAATGCGACTTTTCGAATGCACCATGTGGAAATAACTGAAAGTACAAAATCGAGAAGGCGAAGCAGATGGACAGACAATGCAGCAC
BdM1262pool12     AGTCGAATGCGACTTTTCGAATGCACCATGTGGAAATAACTGAAAGTACAAAATCGAGAAGGCGAARCAGATGGACAGACAATGCAGCAC
BdM1264pool12     AGTCGAATGCGACTTTTCGAATGCACCATGTGGAAATAACTGAAAGTACAAAATCGAGAAGGCGAAGCAGATGGACAGACAATGCAGCAC
BdM1267pool12     AGTCGAATGCGACTTTTCGAATGCACCATGTGGAAATAACTGAAAGTACAAAATCGAGAAGGCGAAGCAGATGGACAGACAATGCAGCAC
BdM1275pool12     AGTCGAATGCGACTTTTCGAATGCACCATGTGGAAATAACTGAAAGTACAAAATCGAGAAGGCGAAGCAGATGGACAGACAATGCAGCAC
//                                                                                  -                       |228160|
BdM1249pool29     TGTTTAACCCATAATGCTGCAATTTGTTATTAAAGATAATATGGTGAGCACAATCGAAAGCCTTGGAAAAATCACAGAAGTTGGTTACTG
BdM1258pool12     TGTTTAACCCATAATGCTGCAATTTGTTATTAAAGATAATATGGTGAGCACAATCGAAAGCCTTGGAAAAATCACAGAAGTTGGTTACTG
BdM1259pool12     TGTTTAACCCATAATGCTGCAATTTGTTATTAAAGATAATATGGTGAGCACAATCGAAAGCCTTGGAAAAATCACAGAAGTTGGTTACTG
BdM1260pool12     TGTTTAACCCATAATGCTGCAATTTGTTATTAAAGATAATATGGTGAGCACAATCGAAAGCCTTGGAAAAATCACAGAAGTTGGTTACTG
BdM1275pool12     TGTTTAACCCATAATGCTGCAATTTGTTATTAAAGATAATATGGTGAGCACAATCGAAAGCCTTGGAAAAATCACAGAAGTTGGTTACTG
//                                                                                                          |228162|
BdM1249pool29     TTTACTATTCAATGTCTACGTAGCACGAGTAAATAAAGATCTTTACCAAAATTGCTATAAAAAATTTCATTTCTCCTTGTTAGCAAAATT
BdM1251pool12     TTTACTATTCAATGTCTACGTAGCACGAGTAAATAAAGATCTTTACCAAAATTGCTATAAAAAATKTCATTTCTCCTTGTTAGCAAAATT
BdM1255pool29     TTTACTATTCAATGTCTACGTAGCACGAGTAAATAAAGATCTTTACCAAAATTGCTATAAAAAATTTCATTTCTCCTTGTTAGCAAAATT
BdM1256pool12     TTTACTATTCAATGTCTACGTAGCACGAGTAAATAAAGATCTTTACCAAAATTGCTATAAAAAATGTCATTTCTCCTTGTTAGCAAAATT
BdM1257pool12     TTTACTATTCAATGTCTACGTAGCACGAGTAAATAAAGATCTTTACCAAAATTGCTATAAAAAATTTCATTTCTCCTTGTTAGCAAAATT
BdM1258pool12     TTTACTATTCAATGTCTACGTAGCACGAGTAAATAAAGATCTTTACCAAAATTGCTATAAAAAATTTCATTTCTCCTTGTTAGCAAAATT
BdM1259pool12     TTTACTATTCAATGTCTACGTAGCACGAGTAAATAAAGATCTTTACCAAAATTGCTATAAAAAATKTCATTTCTCCTTGTTAGCAAAATT
BdM1261pool12     TTTACTATTCAATGTCTACGTAGCACGAGTAAATAAAGATCTTTACCAAAATTGCTATAAAAAATKTCATTTCTCCTTGTTAGCAAAATT
BdM1262pool12     TTTACTATTCAATGTCTACGTAGCACGAGTAAATAAAGATCTTTACCAAAATTGCTATAAAAAATTTCATTTCTCCTTGTTAGCAAAATT
BdM1263pool12     TTTACTATTCAATGTCTACGTAGCACGAGTAAATAAAGATCTTTACCAAAATTGCTATAAAAAATKTCATTTCTCCTTGTTAGCAAAATT
BdM1264pool12     TTTACTATTCAATGTCTACGTAGCACGAGTAAATAAAGATCTTTACCAAAATTGCTATAAAAAATKTCATTTCTCCTTGTTAGCAAAATT
BdM1275pool12     TTTACTATTCAATGTCTACGTAGCACGAGTAAATAAAGATCTTTACCAAAATTGCTATAAAAAATGTCATTTCTCCTTGTTAGCAAAATT
//                                                                                 *                        |228163|
BdM1249pool29     TTAACTTTTGAGCCGAACAAAAGTCGATCAATAGTTCCCCGGTGTCGTTTACCACATGTTGGTTGGAGGTTACATGATAAAAAAGAACAC
BdM1250pool29     TTAACTTTTGAGCCGAACAAAAGTCGATCAATAGTTCCCCGGTATCGTTTACCACATGTTGGTTGGAGGTTACATGATAAAAAAGAACAC
BdM1251pool12     TTAACTTTTGAGCCGAACAAAAGTCGATCAATAGTTCCCCGGTGTCGTTTACCACATGTTGGTTGGAGGTTACATGATAAAAAAGAACAC
BdM1252pool29     TTAACTTTTGAGCCGAACAAAAGTCGATCAATAGTTCCCCGGTGTCGTTTACCACATGTTGGTTGGAGGTTACATGATAAAAAAGAACAC
BdM1255pool29     TTAACTTTTGAGCCGAACAAAAGTCGATCAATAGTTCCCCGGTGTCGTTTACCACATGTTGGTTGGAGGTTACATGATAAAAAAGAACAC
BdM1256pool12     TTAACTTTTGAGCCGAACAAAAGTCGATCAATAGTTCCCCGGTGTCGTTTACCACATGTTGGTTGGAGGTTACATGATAAAAAAGAACAC
BdM1257pool12     TTAACTTTTGAGCCGAACAAAAGTCGATCAATAGTTCCCCGGTGTCGTTTACCACATGTTGGTTGGAGGTTACATGATAAAAAAGAACAC
BdM1258pool12     TTAACTTTTGAGCCGAACAAAAGTCGATCAATAGTTCCCCGGTGTCGTTTACCACATGTTGGTTGGAGGTTACATGATAAAAAAGAACAC
BdM1259pool12     TTAACTTTTGAGCCGAACAAAAGTCGATCAATAGTTCCCCGGTGTCGTTTACCACATGTTGGTTGGAGGTTACATGATAAAAAAGAACAC
BdM1260pool12     TTAACTTTTGAGCCGAACAAAAGTCGATCAATAGTTCCCCGGTGTCGTTTACCACATGTTGGTTGGAGGTTACATGATAAAAAAGAACAC
BdM1261pool12     TTAACTTTTGAGCCGAACAAAAGTCGATCAATAGTTCCCCGGTGTCGTTTACCACATGTTGGTTGGAGGTTACATGATAAAAAAGAACAC
BdM1262pool12     TTAACTTTTGAGCCGMACAAAAGTCGATCAATAGTTCCCCGGTGTCGTTTACCACATGTTGGTTGGRGGTTACATGATAAAAAAGAACAC
BdM1263pool12     TTAACTTTTGAGCCGAACAAAAGTCGATCAATAGTTCCCCGGTRTCGTTTACCACATGTTGGTTGGAGGTTACATGATAAAAAAGAACAC
BdM1264pool12     TTAACTTTTGAGCCGAACAAAAGTCGATCAATAGTTCCCCGGTGTCGTTTACCACATGTTGGTTGGAGGTTACATGATAAAAAAGAACAC
BdM1273pool12     TTAACTTTTGAGCCGAACAAAAGTCGATCAATAGTTCCCCGGTGTCGTTTACCACATGTTGGTTGGAGGTTACATGATAAAAAAGAACAC
BdM1275pool12     TTAACTTTTGAGCCGAACAAAAGTCGATCAATAGTTCCCCGGTGTCGTTTACCACATGTTGGTTGGAGGTTACATGATAAAAAAGAACAC
//                               -                           *                      -                       |228167|
BdM1249pool29     TTGCAACGTATTCCTTGCACTGGGAACTTTCACGGAAATTAAGCCGATAAAGATTTGAAATTTGGTTTTAGTCACATGATTAATACC
BdM1250pool29     TTGCAACGTATTCCTTGCACTGGGAACTTTCACGGAAATTAAGCCGATAAAGATTTGAAATTTGGTTTTAGTCACATGATTAATACC
BdM1252pool29     TTGCAACGTATTCCTTGCACTGGGAACTTTCAGGGAAATTAAGCCGATAAAGATTTGAAATTTGGTTTTAGTCACATGATTAATACC
BdM1255pool29     TTGCAACGTATTCCTTGCACTGGGAACTTTCACCGAAATTAAGCCGATAAAGATTTGAAATTTGGTTTTAGTCACATGATTAATACC
BdM1258pool12     TTGCAACGTATTCCTTGCACTGGGAACTTTCACGGAAATTAAGCCGATAAAGATTTGAAATTTGGTTTTAGTCACATGATTAATAYC
BdM1260pool12     TTGCAACGTATTCCTTGCACTGGGAACTTTCACGGAAATTAAGCCGATAAAGATTTGAAATTTGGTTTTAGTCACATGATTAATACC
BdM1262pool12     TTGCAACGTATTCCTTGCACTGGGAACTTTCACGGAAATTAAGCCGATAAAGATTTGAAATTTGGTTTTAGTCACATGATTAATACC
BdM1263pool12     TTGCAACGTATTCCTTGCACTGGGAACTTTCACGGAAATTAAGCCGATAAAGATTTGAAATTTGGTTTTAGTCACATGATTAATACC
BdM1275pool12     TTGCAACGTATTCCTTGCACTGGGAACTTTCACGGAAATTAAGCCGATAAAGATTTGAAATTTGGTTTTAGTCACATGATTAATACC
//                                                --                                                   - |228168|
BdM1249pool29     TAAAAATATTTTGTTTTTTAATTAGGTGTATACCCTTAACACATCTTCATACATTCGGAATAATATATCCACATCGTCTACATTCGCAAC
BdM1250pool29     TAAAAATATTTTGTTTTTTAATTAGGTGTATACCCTTAACACATCTTCATACATTCGGAATAATATATCCACATCGTCTACATTCGCAAC
BdM1252pool29     TAAAAATATTTTGTTTTTTAATTAGGTGTATACCCTTAACACATCTTCATACATTCGGAATAATATATCCACATCGTCTACATTCGCAAC
BdM1255pool29     TAAAAATATTTTGTTTTTTAATTAGGTGTATACCCTTAACACATCTTCATACATTCGGAATAATATATCCACATCGTCTACATTCGCAAC
BdM1256pool12     TAAAAATATTTTGTTTTTTAATTAGGTGTATACCCTTAACACATCTTCATACATTCGGAATAATATATCCACATCGTCTACATTCGCAAC
BdM1257pool12     TAAAAATATTTTGTTTTTTAATTAGGTGTATACCCTTAACACATCTTCATACATTCGGAATAATATATCCACATCGTCTACATTCGCAAC
BdM1258pool12     TAAAAATATTTTGTTTTTTAATTAGGTGTATACCCTTAACACATCTTCATACATTCGGAATAATATATCCACATCGTCTACATTCGCAAC
BdM1259pool12     TAAAAATATTTTGTTTTTTAATTAGGTGTATACCCTTAACACATCTTCATACATTCGGAATAATATATCCACATCGTCTACATTCGCAA-
BdM1260pool12     TAAAAATATTTTGTTTTTTAATTAGGTGTATACCCTTAACACATCTTCATACATTCGGAATAATATATCCACATCGTCTACATTCGCAAC
BdM1262pool12     TAAAAATATTTTGTTTTTTAATTAGGTGTATACCCTTAACACATCTTCATACATTCGGAATAATATATCCACATCGTCTACATTCGCAAC
BdM1263pool12     TAAAAATATTTTGTTTTTTAATTAGGTGTATACCCTTAACACATCTTCATACATTCGGAATAATATATCCACATCGTCTACATTCGCAAC
BdM1264pool12     TAAAAATATTTTGTTTTTTAATTAGGTGTATACCCTTAACACATCTTCATACATTCGGAATAATATATCCACATCGTCTACATTCGCAAC
BdM1266pool29     TAAAAATATTTTGTTTTTTAATTAGGTGTATACCCTTAACACATCTTCATACATTCGGAATAATATATCCACATCGTCTACATTCGCAAC
BdM1275pool12     TAAAAATATTTTGTTTTTTAATTAGGTGTATACCCTTAACACATCTTCATACATTCGGAATAATATATCCACATCGTCTACATTCGCAAC
//                                                                                                          |228169|
BdM1249pool29     TTTCGATTTCCAATTCTGTTACCTGCAAAGCATCCCTTGGTGAATTGTTTAATTTATGAGAAGCATGTTAAATCATGTCATGTGAATATT
BdM1255pool29     TTTYGATTTCCAATTCTGTTACCTGCAAAGCATCCCTTGGTRAATTGTTTAATTTATGAGAWGCATRTTAAATCATGTCATGTGAATRTT
BdM1258pool12     TTTYGATTTCCAATTCTGNTACCTGCAAAGCATCCCTTGGTGAATTGTTTAATTTATGAGAWGCATGTTAAATCATGTCATGTGAATATT
BdM1262pool12     TTTCGATTTCCAATTCTGTTACCTGCAAAGCATCCCTTGGTGAATTGTTTAATTTATGAGAAGCATGTTAAATCATGTCATGTGAATATT
BdM1263pool12     TTTYGATTTCCAATTCTGTTACCTGCAAAGCATCCCTTGGTGAATTGTTTAATTTATGAGAWGCATGTTAAATCATGTCATGTGAATATT
BdM1273pool12     TTTTGATTTCCAATTCTGTTACCTGCAAAGCATCCCTTGGTGAATTGTTTAATTTATGAGATGCATGTTAAATCATGTCATGTGAATRTT
BdM1275pool12     TTTCGATTTCCAATTCTGTTACCTGCAAAGCATCCCTTGGTGAATTGTTTAATTTATGAGAAGCATGTTAAATCATGTCATGTGAATATT
//                   *                                     -                   *    -                    *  |228170|
BdM1249pool29     ATTCAGAGGAAAA----AACGGTCTTTTGGATTTACAGCTATGTTGGCATTGAAGGTAACAAAAGAGAGAATCTTGTAGTGAAGGACAGA
BdM1250pool29     ATTCAGAGGAAAANNNNAACGGTCTTTTGGATTTACAGCTATGTTGGCATTGAAGGTAACAAAAGAGAGAATCTKGTAGTGAAGGACAGA
BdM1252pool29     ATTCAGAGGAAAAAAGTAACGGTCTTTTGGATTTACAGCTATGTTGGCATTGAAGGTAACAAAAGAGAGAATCTTGTAGTGAAGGACAGA
BdM1260pool12     ATTCAGAGGAAAAAAGTAACGGTCTTYTGGATTYACAGCTATGTTGGCATTGAAGGTAACAAAAGAGAGAATCTTGTAGTSAAGGACAGA
BdM1262pool12     ATTCAGAGGAAAAAAGTAACGGTCTTTTGGATTTACAGCTATGTTGGCATTGAAGGTAACAAAAGAGAGAATCTTGTAGTGAAGGACAGA
BdM1264pool12     ATTCAGAGGAAAA----AACGGTCTTTTGGATTTACAGCTATGTTGGCATTGAAGGTAACAAAAGAGAGAATCTTGTAGTGAAGGACAGA
//                                          -      -                                        -     -         |228171|
BdM1249pool29     TGGACTTCAAAGGTTGGTATGCAAATTCATTTGGATGTAAGAAAGCGATTTTTATACATTTGCTTCTGATATGCCTATCAATGATTTTTC
BdM1250pool29     TGGACTTCAAAGGTTGGTATGCAAATTCATTTGGATGTAAGAAAGCGATTTTTATACATTTGCTTCTGATATRCCTATCAATGATTTTTC
BdM1251pool12     TGGACTTCAAAGGTTGGTATGCAAATTCATTTGGATGTAAGAAAGCGATTTTTATACATTTGCTTCTGATATGCCTATCAATGATTTTTC
BdM1252pool29     TGGACTTCAAAGGTTGGTATGCAAATTCATTTGGATGTAAGAAAGCGATTTTTATACATTTGCTTCTGATATGCCTATCAATGATTTTTC
BdM1255pool29     TGGACTTCAAAGGTTGGTATGCAAATTCATTTGGATGTAAGAAAGCGATTTTTATACATTTGCTTCTGATATGCCTATCAATGATTTTTC
BdM1256pool29     TGGACTTCAAAGGTTGGTATGCAAATTCATTTGGATGTAAGAAAGCGATTTTTATACATTTGCTTCTGATATGCCTATCAATGATTTTTC
BdM1257pool12     TGGACTTCAAAGGTTGGTATGCAAATTCATTTGGATGTAAGAAAGCGATTTTTATACATTTGCTTCTGATATGCCTATCAATGATTTTTC
BdM1260pool12     TGGACTTCAAAGGTTGGTATGCAAATTCATTTGGATGTAAGAAAGCGATTTTTATACATTTGCTTCTGATATGCCTATCAATGATTTTTC
BdM1261pool12     TGGACTTCAAAGGTTGGTATGCAAATTCATTTGGATGTAAGAAAGCGATTTTTATACATTTGCTTCTGATATGCCTATCAATGATTTTTC
BdM1262pool12     TGGACTTCAAAGGTTGGTATGCAAATTCATTTGGATGTAAGAAAGCGATTTTTATACATTTGCTTCTGATATGCCTATCAATGATTTTTC
BdM1275pool12     TGGACTTCAAAGGTTGGTATGCAAATTCATTTGGATGTAAGAAAGCGATTTTTATACATTTGCTTCTGATATGCCTATCAATGATTTTTC
//                                                                                        -                 |228172|
BdM1249pool29     AATAGATTGGCAGCACAAATTTTTGTTCGTTGCTTTCTGGCGTGCTTGAAAAATAAACCCCCGAAGAACTTCAATAAAATGGGTATAATT
BdM1253pool12     AATAGATTGGCAGCACAAATTTTTGTTCGTTGCTTTCTGGCGTGCTTGAAAAATAAACCCCCGAAGAACTTCAATAAAATGGGTATAATT
BdM1255pool29     AATAGATTGGCAGCACAAATTTTTGTTCGTTGCTTTCTGGCGTGCTTGAAAAATAAACCCCCGAAGAACNTCAATAAAATGGGTATAATT
BdM1262pool12     AATAGATTGGCAGCACAAATTTTTGTTCGTTGCTTTCTGGCGTGCTTGAAAAATAAACCCCCGAAGAACKTCAATAAAATGGGTATAATT
//                                                                                     -                    |228174|
BdM1249pool29     ATTTGTACAGGATATATCGCAAATCAATTTTGAAAAATCAAAAAGATTATATGGCACGAGTCGCTACGCTTCGAAAAGTGTATTTTAAAA
BdM1250pool29     ATTTGTACAGGATATATCGCAAATCAATTTTGAAAAATCAAAAAGATTATATGGCACGAGTCGCTACGCTTCGAAAAGTGTATTTTAAAA
BdM1251pool12     ATTTGTACAGGATATATCGCAAATCAATTTTGAAAAATCAAAAAGATTATATGGCACGAGTCGCTACGCTTCGAAAAGTGTATTTTAAAA
BdM1252pool29     ATTTGTACAGGATATATCGCAAATCAATTTTGAAAAATCAAAAAGATTATATGGCACGAGTCGCTACGCTTCGAAAAGTGTATTTTAAAA
BdM1256pool12     ATTTGTACAGGATATATCGCAAATCAATTTTGAAAAATCAAAAAGATTATATGGCACGAGTCGCTACGCTTCGAAAAGTGTATTTTAAAA
BdM1257pool12     ATTTGTACAGGATATATCGCAAATCAATTTTGAAAAATCAAAAAGATTATATGGCACGAGTCGCTACGCTTCGAAAAGTGTATTTTAAAA
BdM1266pool12     ATTTGTACAGGATATATCGCAAATCAATTTTGAAAAATCAAAAAGATTATATGGCACGAGTCGCTACGCTTCGAAAAGTGTATTTTAAAA
BdM1275pool12     ATTTGTACAGGATATATCGCAAATCAATTTTGAAAAATCAAAAAGATTATATGGCACGAGTCGCTACGCTTCGAAAAGTGTATTTTAAAA
//                                                                                                          |228175|
BdM1249pool29     TCCCAATTTAAAATTAATGTTTCGCTATCGGAAAGTACTCCGCCTGGTACGTTAGTAGCTATGCTTACTGCAAGTGACAGAGATCAAGGT
BdM1250pool29     TCCCAATTTAAAATTAATGTTTCGCTATCGGAAAGTACTCCGCCTGGTACGTTAGTAGCTATGCTTACTGCAAGTGACAGAGATCAAGGT
BdM1252pool29     TCCCAATTTAAAATTAATGTTTCGCTATCGGAAAGTACTCCGCCTGGTACGTTAGTAGCTATGCTTACTGCAAGTGACAGAGATCAAGGT
BdM1255pool29     TCCCAATTTAAAATTAATGTTTCGCTATCGGAAAGTACTCCGCCTGGTACGTTAGTAGCTATGCTTACTGCAAGTGACAGAGATCAAGGT
//                                                                                                          |228177|
BdM1249pool29     CATTTTGTTTGACTGTGTTTTATTAGTAATAAATTTAAGAAATCTTATATTCATATATTTATTTGATGTTTATTTGATATAAATCTTATT
BdM1250pool29     CATTTTGTTTGACTGTGTTTTATTAGTAATAAATTTAAGAAATCTTATATTCATATATTTATTTGATGTTTATTTGATATAAATCTTATT
BdM1255pool29     CATTTTGTTTGACTGTGTTTTATTAGTAATAAATTTAAGAAATCTTATATTCATATATTTATTTGATGTTTATTTGATATAAATCTTATT
BdM1266pool29     CATTTTGTTTGACTGTGTTTTATTAGTAATAAATTTAAGAAATCTTATATTCATATATTTATTTGATGTTTATTTGATATAAATCTTATT
//                                                                                                          |228178|
BdM1249pool29     CCGTTGAAAACATCAATTATGATGATCTCTTATTATTATCCTAACTTACAAAAAATCTTCCTAACTTACAAATTTGCAGACGAAATCTCG
BdM1250pool29     CCGTTGAAAACATCAATTATGATGATCTCTTATTATTATCCTAACTTACAAAAAATCTTCCTAACTTACAAATTTGCAGACGAAATCTCG
BdM1251pool12     CCGTTGAAAACATCAATTATGATGATCTCTTATTATTATCCTAACTTACAAAAAATCTTCCTAACTTACAAATTTGCAGACGAAATCTCG
BdM1252pool29     CCGTTGAAAACATCAATTATGATGATCTCTTATTATTATCCTAACTTACAAAAAATCTTCCTAACTTACAAATTTGCAGACGAAATCTCG
BdM1255pool29     CCGTTGAAAACATCAATTATGATGATCTCTTATTATTATCCTAACTTACAAAAAATCTTCCTAACTTACAAATTTGCAGACGAAATCTCG
//                                                                                                          |228179|
BdM1249pool29     AGGGTAATCTGACTTGGCTTGCTGTAAATATAATAGTAAATTACTGATTGTGTTGGCTGGTACTTAATGAAAATTCATATKAGATAATTT
BdM1250pool29     AGGGTAATCTGACTTGGCTTGCTGTAAATATAATAGTAAATTACTGATTGTGTTGGCTGGTACTTAATGAAAATTCATATTAGATAATTT
BdM1252pool29     AGGGTAATCTGACTTGGCTTGCTGTAAATATAATAGTAAATTACTGATTGTGTTGGCTGGTACTTAATGAAAATTCATATTAGATAATTT
BdM1255pool29     AGGGTAATCTGACTTGGCTTGCTGTAAATATAATAGTAAATTACTGATTGTGTTGGCTGGTACTTAATGAAAATTCATATTAGATAATTT
//                                                                                                -         |228181|
BdM1249pool29     TATTAACGCCTGCGCAATGAAATAAAAGTTTGATTAGACAGTCAGTTTCCAGTAAGGTTATGGTTATATTTGGTTTTTACAGCTTTAATT
BdM1252pool12     TATTAACGCCTGCGCAATGAAATAAAAGTTTGGTTAGACAGTCAGTTTCCAGTAAGGTTATGTTTATATTTGGTTTTTTCAGCTTTAATT
BdM1256pool12     TATTAACGCCTGCGCAATGAAATAAAAGTTTGATTAGACAGTCAGTTTCCAGTAAGGTTATGGTTATATTTGGTTTTTACAGCTTTAATT
BdM1257pool12     TATTAACGCCTGCGCAATGAAATAAAAGTTTGATTAGACAGTCAGTTTCCAGTAAGGTTATGGTTATATTTSGTTTTTACAGCTTTAATT
BdM1258pool12     TATTAACGCCTGCGCAATGAAATAAAAGTTTGATTAGACAGTCAGTTTCCAGTAAGGTTATGGTTATATTTGGTTTTTACAGCTTTAATT
BdM1259pool12     TATTAACGCCTGCGCAATGAAATAAAAGTTTGATTAGACAGTCAGTTTCCAGTAAGGTTATGGTTATATTTGGTTTTTACAGCTTTAATT
BdM1260pool12     TATTAACGCCTGCGCAATGAAATAAAAGTTTGATTAGACAGTCAGTTTCCAGTAAGGTTATGGTTATATTTGGTTTTTACAGCTTTAATT
BdM1261pool12     TATTAACGCCTGCGCAATGAAATAAAAGTTTGATTAGACAGTCAGTTTCCAGTAAGGTTATGGTTATATTTGGTTTTTACAGCTTTAATT
BdM1262pool12     TRTTAACGCCTGCGCAATGAAATAAAAGTTTGATTAGACAGTCAGTTTCCAGTAAGGTTATGGTTATATTTSGTTTTTACAGCTTTAATT
BdM1263pool12     TATTAACGCCTGCGCAATGAAATAAAAGTTTGATTAGACAGTCAGTTTCCAGTAAGGTTATGGTTATATTTGGTTTTTACAGCTTTAATT
BdM1264pool12     TATTAACGCCTGCGCAATGAAATAAAAGTTTGATTAGACAGTCAGTTTCCAGTAAGGTTATGGTTATATTTGGTTTTTACAGCTTTAATT
BdM1275pool12     TATTAACGCCTGCGCAATGAAATAAAAGTTTGATTAGACAGTCAGTTTCCAGTAAGGTTATGGTTATATTTGGTTTTTACAGCTTTAATT
//                 -                              -                             -        *      -           |228182|
BdM1249pool29     CTTTTTTCAATAAATAAATAAATATGATAATGAATAATTAAACCGTAGATCAGACCTCAACGGGGATGTATCTTGCGTTCACTTACCAGT
BdM1250pool29     CTTTTTTCAACAAATAAATAAATATGATAATGAATAATTAAACCGTAGATCAGACCTCAACGGGGATGTATCTTACGTTCACTTACCAGT
BdM1251pool12     CTTTTTTCAACAAATAAATAAATATGATAATGAATAATTAAACCGTAGATCAGACCTCAACGGGGATGTATCTTGCGTTCACTTACCAGT
BdM1252pool12     CTTTTTTCAACAAATAAATAAATATGATAATGAATAATTAAACCRTAGATCAGACCTCAACGGGGATGTATCTTGCGTTCACTTACCAGT
BdM1252pool29     CTTTTTTCAACAAATAAATAAATATGATAATGAATAATTAAACCRTAGATCAGACCTCAACGGGGATGTATCTTGCGTTCACTTACCAGT
BdM1257pool12     CTTTTTTCAACAAATAAATAAATATGATAATGAATAATTAAACCGTAGATCAGACCTCAACGGGGATGTATCTTGCGTTCACTTACCAGT
BdM1258pool12     CTTTTTTCAAYAAATAAATAAATATGATAATGAATAATTAAACCGTAGATCAGACCTCAACGGGGATGTATCTTGCGTTCACTTACCAGT
BdM1259pool12     CTTTTTTCAACAAATAAATAAATATGATAATGAATAATTAAACCGTAGATCAGACCTCAACGGGGATGTATCTTGCGTTCACTTACCAGT
BdM1260pool12     CTTTTTTCAACAAATAAATAAATATGATAATGAATAATTAAACCGTAGATCAGACCTCAACGGGGATGTATCTTGCGTTCACTTACCAGT
BdM1261pool12     CTTTTTTCAACAAATAAATAAATATGATAATGAATAATTAAACCGTAGATCAGACCTCAACGGGGATGTATCTTGCGTTCACTTACCAGT
BdM1262pool12     CTTTTTTCAACAAATAAATAAATATGATAATGAATAATTAAACCGTAGATCAGACCTCAACGGGGATGTATCTTGCGTTCACTTACCAGT
BdM1263pool12     CTTTTTTCAACAAATAAATAAATATGATAATGAATAATTAAACCGTAGATCAGACCTCAACGGGGATGTATCTTGCGTTCACTTACCAGT
BdM1264pool12     CTTTTTTCAACAAATAAATAAATATGATAATGAATAATTAAACCGTAGATCAGACCTCAACGGGGATGTATCTTGCGTTCACTTACCAGT
BdM1266pool12     CTTTTTTCAAYAAATAAATAAATATGATAATGAATAATTAAACCGTAGATCAGACCTCAACGGGGATGTATCTTRCGTTCACTTACCAGT
BdM1272pool12     CTTTTTTCAAYAAATAAATAAATATGATAATGAATAATTAAACCGTAGATCAGACCTCAACGGGGATGTATCTTGCGTTCACTTACCAGT
BdM1273pool12     CTTTTTTCAAYAAATAAATAAATATGATAATGAATAATTAAACCGTAGATCAGACCTCAACGGGGATGTATCTTGCGTTCACTTACCAGT
BdM1275pool12     CTTTTTTCAACAAATAAATAAATATGATAATGAATAATTAAACCGTAGATCAGACCTCAACGGGGATGTATCTTGCGTTCACTTACCAGT
//                          *                                 *                             *               |228183|
BdM1249pool29     ATTAAACTTGGTAATAGATTCATCTTTTTTAAAAGTGACTATGGAGCCTTTATCAGTTCTGGTTACTGAAAGGTCATTTTCTTTTTTCCT
BdM1250pool29     ATTAAACTTGGTAATAGATTCATCTTTTTTAAAAGTGACTATGGAGCCTTTATCAGTTCTGGTTACTGAAAGGTCATTTTCTTTTWTCCT
BdM1251pool12     ATTAAACTTGGTAATAGATTCATCTTTTTTAAAAGTGACTATGGAGCCTTTATCAGTTCTGGTTACTGAAAGGTCATTTTCTTTTTTCCT
BdM1255pool29     ATTAAACTTGGTAATAGATTCATCTTTTTTAAAAGTGACTATGGAGCCTTTATCAGTTCTGGTTACTGAAAGGTCATTTTCTTTTWTCCT
BdM1256pool12     ATTAAACTTRGTAATAGATTCATCTTTTTTAAAAGTGACTATGGAGCCTTTATYAGTTCTGGTTACTGAAAGGTCATTTTCTTTTWTCCT
BdM1257pool12     ATTAAACTTGGTAATAGATTCATCTTTTTTAAAAGTGACTATGGAGCCTTTATCAGTTCTGGTTACTGAAAGGTCATTTTCTTTTNTCCT
BdM1258pool12     ATTAAACTTGGTAATAGATTCATCTTTTTTAAAAGTGACTATGGAGCCTTTATCAGTTCTGGTTACTGAAAGGTCATTTTCTTTTWTCCT
BdM1259pool12     ATTAAACTTAGTAATAGATTCATCTTTTTTAAAAGTGACTATGGAGCCTTTATCAGTTCTGGTTACTGAAAGGTCATTTTCTTTTATCCT
BdM1260pool12     ATTAAACTTGGTAATAGATTCATCTTTTTTAAAAGTGACTATGGAGCCTTTATCAGTTCTGGTTACTGAAAGGTCATTTTCTTTTATCCT
BdM1262pool12     ATTAAACTTGGTAATAGATTCATCTTTTTTAAAAGTGACTATGGAGCCTTTATCAGTTCTGGTTACTGAAAGGTCATTTTCTTTTTTCCT
BdM1263pool12     ATTAAACTTGGTAATAGATTCATCTTTTTTAAAAGTGACTATGGAGCCTTTATCAGTTCTGGTTACTGAAAGGTCATTTTCTTTTTTCCT
BdM1264pool12     ATTAAACTTGGTAATAGATTCATCTTTTTTAAAAGTGACTATGGAGMCTTTATCAGTTCTGGTTACTGAAAGGTCATTTTCTTTTTTCCT
BdM1275pool12     ATTAAACTTGGTAATAGATTCATCTTTTTTAAAAGTGACTATGGAGCCTTTATCAGTTCTGGTTACTGAAAGGTCATTTTCTTTTWTCCT
//                         *                                    -      -                               *    |228186|
BdM1249pool29     TACAAATCTTAAATTGGTTCATGATAAGGCGGTAAATATCAATTTTATTTTGATATTGATTTTTTTGATCAATTTTATCAAGTCACGTC
BdM1252pool29     TACAAATCTTAAATTGGTTCATGATAAGGCGGTAAATATCAATTTTATTTTGATATTGATTTTTTTGATCAATTTTATCAAGTCACGTC
BdM1262pool12     TACAAATCTTAAATTGGTTCATGATAAGGCGGTAAATATCAATTTTATTTTGATATTGATTTTTTTGATCAATTTTATCAAGTCACGTC
BdM1266pool29     TACAAATCTTAAATTGGTTCATGATAAGGCGGTAAATATCAATTTTATTTTGATATTGATTTTTTTGATCAATTTTATCAAGTCACGTC
//                                                                                                         |228187|
BdM1249pool29     TGAAAAAATATCTTTGGTTTCAGAAAGCACTTG--TTTTTTTTTTCACTTGTCAAACATATTTTTTAATGCTTAAGATAAAACAGACAAA
BdM1250pool29     TGAAAAAATATCTTTGGTTTCAGAAAGCACTTGTTTTTTTTTTTTCACTTGTCAAACATATTTTTTAATGCTTAAGATAAAACAGACAAA
BdM1252pool29     TGAAAAAATATCTTTGGTTTCAGAAAGCACTTG--TTTTTTTTTTCACTTGTCAAACATATTTTTTAATGCTTAAGATAAAACAGACAAA
BdM1255pool29     TGAAAAAATATCTTTGGTTTCAGAAAGCACTTG--TTTTTTTTTTCACTTGTCAAACATATTTTTTAATGCTTAAGATAAAACAGACAAA
//                                                                                                          |228190|
BdM1249pool29     TTATGTTCATGATGATTTGGATACTTTAAATCCGATACTAAATTTTATTGTCGACAGTTGTACTCATTGGATACATTGTGCTATGTAATA
BdM1250pool29     TTATGTTCACGATGATTTGGATACTTTAAATCCTATACTAAATTTTATTGTTGATAGCTGTACTCATTGGATACATTTTCCTAAGTAATA
BdM1258pool12     TTATGTTCAYGATGATTTGGATACTTTAAATCCKATACTAAATTTTATTGTYGAYAGYTGTACTCATTGGATACATTKTSCTAWGTAATA
BdM1275pool12     TTATGTTCATGATGATTTGGATACTTTAAATCCGATACTAAATTTTATTGTCGACAGTTGTACTCATTGGATACATTGTGCTATGTAATA
//                         *                       *                 *  *  *                   * *   *      |228193|
BdM1249pool29     AGAGAAGCTCCAAAGCCAAGCTGGCAATTGTTAACGTAGTAAGGTTGGCTTCATATCACGATTTCAAATGTAACCAAGTCAAGAACAAGT
BdM1251pool12     AGAGAAGCTCCAAAGCCAAGCTGGCAATTGTTAACGTAGTAAGGTTGGCTTCATATCACGATTTCAAATGTAACCAAGTCAAGAACAAGT
BdM1252pool29     AGAGAAGCTCCAAAGCCAAGCTGGCAATTGTTAACGTAGTAAGGTTGGCTTCATATCACGATTTCAAATGTAACCAAGTCAAGAACAAGT
BdM1259pool12     AGAGAAGCTCCAAAGCCAAGCTGGCAATTGTTAACGTAGTAAGGTTGGCTTCATATCACGATTTCAAATGTAACCAAGTCAAGAACAAGT
//                                                                                                          |228195|
BdM1249pool29     ACAGTATCTAAAAGAAGACAAACTGATGTAAATTGCAAAATTAGCATGGTGTTTTCATTTTGCAGTAAATATTTCGTTAACCATTAGATT
BdM1250pool29     ACAGTATCTAAAAGAAGACAAACTGATGTAAATNGCAAAATTAGCATGGTGTTTTCATTTTGCAGTAAATATTTCGTTAACCATTAGATT
BdM1252pool29     ACAGTATCTAAAAGAAGACAAACTGATGTAAATTGCAAAATTAGCATGGTGTTTTCATTTTGCAGTAAATATTTCGTTAACCATTAGATT
BdM1264pool12     ACAGTATCTAAAAGAAGACAAACTGATGTAAATKGCAAAATTAGCATGGTGTTTTCATTTTGCAGTAAATATTTCGTTAACCATTAGATT
BdM1275pool12     ACAGTATCTAAAAGAAGACAAACTGATGTAAATTGCAAAATTAGCATGGTGTTTTCATTTTGCAGTAAATATTTCGTTAACCATTAGATT
//                                                 -                                                        |228199|
BdM1249pool29     CCTAACACGACATTCGTTGAAGACTGGCCGGTCCTTTAGTAATGGAGTACTTTTTCTCACACTGCCATCAAATGTTAGTCGCGATTGTAT
BdM1250pool29     CCTAACACGACATTCGTTGAAGACTGGCCGGTCCTTTAGTAATGGAGTACTTTTTCTCACACTGCCATCAAATGTTAGTCGCGATTGTAT
BdM1257pool12     CCTAACACGACATTCGTTGAAGACTGGCCGGTCCTTTAGTAATGGAGTAGTTTTTCTCACACTGCCATCAAATGTTAGTCGCGATTGTAT
BdM1259pool12     CCTAACACGACATTCGTTGAAGACTGGCCGGTCCTTTAGTAATGGAGTACTTTTTCTCACACTGCCATCAAATGTTAGTCGCGATTGTAT
BdM1260pool12     CCTAACACGACATTCGTTGAAGACTGGCCGGTCCTTTAGTAATGGAGTACTTTTTCTCACACTGCCATCAAATGTTAGTCGCGATTGTAT
BdM1261pool12     CCTAACACGACATTCGTTGAAGACTGGCCGGTCCTTTAGTAATGGAGTACTTTTTCTCACACTGCCATCAAATGTTAGTCGCGATTGTAT
BdM1262pool12     CCTAACACGACATTCGTTGAAGACTGGCCGGTCCTTTAGTAATGGAGTACTTTTTCTCACACTGCCATCAAATGTTAGTCGCSATTGTAT
BdM1263pool12     CCTAACACGACATTCGTTGAAGACTGGCCGGTCTTTTAGTAATGGAGTAGTTTTTCTCACACTGCCATCAAATGTTAGTCGCGATTGTAT
BdM1266pool29     CCTAACACGACATTCGTTGAAGACTGGCCGGTCCTTTAGTAATGGAGTACTTTTTCTCACACTGCCATCAAATGTTAGTCGCGATTGTAT
BdM1273pool12     CCTAACACGACATTCGTTGAAGACTGGCCGGTCCTTTAGTAATGGAGTACTTTTTCTCACACTGCCATCAAATGTTAGTCGCGATTGTAT
BdM1275pool12     CCTAACACGACATTCGTTGAAGACTGGCCGGTCCTTTAGTAATGGAGTAGTTTTTCTCACACTGCCATCAAATGTTAGTCGCGATTGTAT
//                                                 -               *                                -       |228200|
BdM1249pool29     CATTAGAGTCAGTCTTTGAGTGGATGTATTTCCAGAATATATTTACGTCAGTTTTTAAGCTTGTTTGAATATTATTATAATCCTCTTTTG
BdM1250pool29     CATTAGAGTMAGTCTTTGAGTGGATGTATTTCCAGAATATATTTACGTCAGTTTTTAAGCTTGTTTGAATATTATTATAATCCTCTTTTG
BdM1252pool29     CATTAGAGTCAGTCTTTGAGTGGATGTATTTCCAGAATATATTTACGTCAGTTTTTAAGCTTGTTTGAATATTATTATAATCCTCTTTTG
BdM1255pool29     CATTAGAGTCAGTCTTTGAGTGGATGTATTTCCAGAATATATTTACGTCAGTTTTTAAGCTTGTTTGAATATTATTATAATCCTCTTTTG
BdM1262pool12     CATTAGAGTCAGTCTTTGAGTGGATGTATTTCCAGAATATATTTACGTCAGTTTTTAAGCTTGTTTGAATATTATTATAATCCTCTTTTG
BdM1266pool29     CATTAGAGTCAGTCTTTGAGTGGATGTATTTCCAGAATATATTTACGTCAGTTTTTAAGCTTGTTTGAATATTATTATAATCCTCTTTTG
//                         -                                                                                |228203|
BdM1249pool29     ATTTTCCTGTTGCATGTTCTAAAGATATTATCCAATATATTTGCTAAAGCTACCGATGTTCCAAGGTACCTTACGGTAACCACATTTATT
BdM1257pool12     ATTTTCCTGTTGCATGTTCTAAAGATATCATCCAATATATTTGCTAAAGCTACCGATGTTCCAAGGTACCTTACGGTAACCACATTTATT
BdM1258pool12     ATTTTCCTGTTGCATGTTNTAAAGATATNATCCAATATATTTGCTAAAGCTACCGATGTTCCAAGGTACCTTACGGTAACCACATTTATT
BdM1262pool12     ATTTTCCTGTTGCATGTTCTAAAGATATCATCCAATATATTTGCTAAAGCTACCGATGTTCCAAGGTACCTTACGGTAACCACATTTATT
BdM1263pool12     ATTTTCCTGTTGCATGTTCTAAAGATATNATCCAATATATTNGCTAAAGCTACCGATGTTCCAAGGNACCTTACGNTAACCACATTTATT
BdM1264pool12     ATTTTCCTGTTGCATGTTCTAAAGATATYATCCAATATATTWGCTAAAGCTACCGATGTTCCAAGGKACCTTACGRTAACCACATTTATT
BdM1275pool12     ATTTTCCTGTTGCATGTTCTAAAGATATYATCCAATATATTWGCTAAAGCTACCGATGTTCCAAGGKACCTTACGRTAACCACATTTATT
//                                            *            *                        *        *              |228208|
BdM1249pool29     TTATTGTCTTGGGTATATGGGCATTTTGGCTTCGATTCTTCTGGTGGTACATCATATTGTGCGCATAGTTTATCAACGGTATCAACACCG
BdM1257pool12     TTATTGTCTTGGGTATATGGGCATTTTGGCTTCGATTCTTCTGGTGGTACATCATATTGTGCGCATAGTTTATCAACGGTATCAACACCG
BdM1258pool12     TTATTGTCTTGGGTATATGGGCATTTTGGCTTCGATTCTTCTGGTGGTACATCATATTGTGCGCATAGTTTATCAACGGTATCAACACCG
BdM1275pool12     TTATTGTCTTGGGTATATGGGCATTTTGGCTTCGATTCTTCTGGTGGTACATCATATTGTGCGCATAGTTTATCAACGGTATCAACACCG
//                                                                                                          |228211|
BdM1249pool29     CAACAATTTTATAACATTTTTGCACTTGAGTTTAAATTAGTTTTGTTTGTTTGGTTTTATTAGTACTTATCTGTTAGTTTATCAAATAGT
BdM1250pool29     CAACAATTTTATAACATTTTTGCACTTGAGTTTAAATTAGTTTTGTTTGTTTGGTTTTATTAGTACTTATCTGTTAGTTTATCAAATAGT
BdM1252pool29     CAACAATTTTATAACATTTTTGCACTTGAGTTTAAATTAGTTTTGTTTGTTTGGTTTTATTAGTACTTATCTGTTAGTTTATCAAATAGT
BdM1255pool29     CAACAATTTTATAACATTTTTGCACTTGAGTTTAAATTAGTTTTGTTTGTTTGGTTTTATTAGTACTTATCTGTTAGTTTATCAAATAGT
BdM1262pool12     CAACAATTTTATAACATTTTTGCACTTGAGTTTAAATTAGTTTTGTTTGTTTGGTTTTATTAGTACTTATCTGTTAGTTTATCAAATAGT
//                                                                                                          |228212|
BdM1249pool29     TACCAAAAAGCACATTCTTTAAATATAGATAGTAACAGTCTAAAACAATAGTACCCTACGGCATATTTTGTGCTAATGTATACAATATTT
BdM1251pool12     TACCAAAAAGCACATTCTTTAAATATAGATAGTAACAGTCTAAAACAATAGTACCCTACGGCATATTTTGTGCTAATGTATACAATATTT
BdM1256pool12     TACCAAAAAGCACATTCTTTAAATATAGATAGTAACAGTCTAAAACAATAGTACCCTACGGCATATTTTGTGCTAATGTATACAATATTT
BdM1257pool12     TACCAAAAAGCACATTCTTTAAATATAGATAGTAACAGTCTAAAACAATAGTACCCTACGGCATATTTTGTGCTAATGTATACAATATTT
BdM1258pool12     TACCAAAAAGCACATTCTTTAAATATAGATAGTAACAGTCTAAAACAATAGTACCCTACGGCATATTTTGTGCTAATGTATACAATATTT
BdM1259pool12     TACCAAAAAGCACATTCYTTAAATATARATAGTAACAGTCTAAAACAATAGTACCCTACGGCATATTTTGTGCTAATGTATACAATATTT
BdM1260pool12     TACCAAAAAGCACATTCYTTAAATATARATAGTAACAGTCTAAAACAATAGTACCCTACGGCATATTTTGTGCTAATGTATACAATATTT
BdM1262pool12     TACCAAAAAGCACATTCTTTAAATATAGATAGTAACAGTCTAAAACAATAGTACCCTACGGCATATTTTGTGCTAATGTATACAATATTT
BdM1263pool12     TACCAAAAAGCACATTCYTTAAATATARATAGTAACAGTCTAAAACAATAGTACCCTACGGCATATTTTGTGCTAATGTATACAATATTT
BdM1264pool12     TACCAAAAAGCACATTCTTTAAATATAGATAGTAACAGTCTAAAACAATAGTACCCTACGGCATATTTTGTGCTAATGTATACAATATTT
BdM1272pool12     TACCAAAAAGCACATTCTTTAAATATAGATAGTAACAGTCTAAAACAATAGTACCCTACGGCATATTTTGTGCTAATGTATACAATATTT
BdM1273pool12     TACCAAAAAGCACATTCTTTAAATATAGATAGTAACAGTCTAAAACAATAGTACCCTACGGCATATTTTGTGCTAATGTATACAATATTT
BdM1275pool12     TACCAAAAAGCACATTCTTTAAATATAGATAGTAACAGTCTAAAACAATAGTACCCTACGGCATATTTTGTGCTAATGTATACAATATTT
//                                 *         *                                                              |228213|
BdM1249pool29     AGCTTAGATTGTTCACAAGGTATAAATTATTCAAAAGGATATTTCGTCACAATAGGGATCATTAAGGGCTCGATCTGCAAGACTTACAGA
BdM1250pool29     AGCTTAGATTGTTCACAAGGTATAAATTATTCAAAAGGATATCTCGTCACAATAGGGATCATTAAGGGCTCGATCTGCAAGACTTACAGA
BdM1251pool12     AGCTTAGATTGTTCACAAGGTATAAATTATTCAAAAGGATATCTCKTCACAATAGGKATCATTAAGGGCTCGATCTGCAAGACTTACAGA
BdM1252pool29     AGCTTAGATTGTTCACAAGGTATAAATTATTCAAAAGGATATCTCKTCACAATAGGGATCATTAAGGGCTCGATCTGCAAGACTTACAGA
BdM1257pool12     AGCTTAGATTGTTCACAAGGTATAAATTATTCAAAAGGATATCTCGTCACAATAGGGATCATTAAGGGCTCGATCTGCAAGACTTACAGA
BdM1258pool12     AGCTTAGATTGTTCACAAGGTATAAATTATTCAAAAGGATATCTCGTCACAATAGGGATCATTAAGGGCTCGATCTGCAAGACTTACAGA
BdM1259pool12     AGCTTAGATTGTTCACAAGGTATAAATTATTCAAAAGGATATCTCGTCACAATAGGGATCATTAAGGGCTCGATCTGCAAGACTTACAGA
BdM1260pool12     AGCTTAGATTGTTCACAAGGTATAAATTATTCAAAAGGATATCTCGTCACAATAGGGATCATTAAGGGCTCGATCTGCAAGACTTACAGA
BdM1262pool12     AGCTTAGATTGTTCACAAGGTATAAATTATTCAAAAGGATATCTCGTCACAATAGGGATCATTAAGGGCTCGATCTGCAAGACTTACAGA
BdM1263pool12     AGCTTAGATTGTTCACAAGGTATAAATTATTCAAAAGGATATCTCGTCACAATAGGGATCATTAAGGGCTCGATCTGCAAGACTTACAGA
BdM1264pool12     AGCTTAGATTGTTCACAAGGTATAAATTATTCAAAAGGATATCTCGTCACAATAGGKATCATTAAGGGCTCGATCTGCAAGACTTACAGA
BdM1272pool12     AGCTTAGATTGTTCACAAGGTATAAATTATTCAAAAGGATATCTCGTCACAATAGGGATCATTAAGGGCTCGATCTGCAAGACTTACAGA
BdM1273pool12     AGCTTAGATTGTTCACAAGGTATAAATTATTCAAAAGGATATNTCGTCACAATAGGGATCATTAAGGGCTCGATCTGCAAGACTTACAGA
BdM1275pool12     AGCTTAGATTGTTCACAAGGTATAAATTATTCAAAAGGATATCTCGTCACAATAGGGATCATTAAGGGCTCGATCTGCAAGACTTACAGA
//                                                          -  *          *                                 |228218|
BdM1249pool29     TGGAAAAACGGTAAACATTTCAGTTAGTTTTGTTGCCCCATGTATATTNTCTAAAATTGAAAATACGTCCCGTCACAAATGCCATAATTA
BdM1257pool12     TGGAAAAACGGTAAACATTTCAGTTAGTTTTGTTGCCCCATGTATATTTTCTAAAATTGAAAATACGTCCCGTCACAAATGCCATAATTA
BdM1258pool12     TGGAAAAACGGTAAACATTTCAGTTAGTTTTGTTGCCCCATGTATATTTTCTAAAATTGAAAATACGTCCCGTCACAAATGCCATAATTA
BdM1260pool12     TGGAAAAACGGTAAACATTTCAGTTAGTTTTGTTGCCCCATGTATATTTTCTAAAATTGAAAATACGTCCCGTCACAAATGCCATAATTA
BdM1262pool12     TGGAAAAACGGTAAACATTTCAGTTAGTTTTGTTGCCCCATGTATATTTTCTAAAATTGWAAATACGTCCCGTCACAAATGCCATAATTA
BdM1263pool12     TGGAAAAACGGTAAACATTTCAGTTAGTTTTGTTGCCCCATGTATATTTTCTAAAATTGAAAATACGTCCCGTCACAAATGCCATAATTA
BdM1264pool12     TGGAAAAACGGTAAACATTTCAGTTAGTTTTGTTGCCCCATGTATATTTTCTAAAATTGAAAATACGTCCCGTCACAAATGCCATAATTA
BdM1272pool29     TGGAAAAACGGTAAACATTTCAGTTAGTTTTGTTGCCCCATGTATATTTTCTAAAATTGAAAATACGTCCCGTCACAAATGCCATAATTA
BdM1275pool12     TGGAAAAACGGTAAACATTTCAGTTAGTTTTGTTGCCCCATGTATATTTTCTAAAATTGAAAATACGTCCCGTCACAAATGCCATAATTA
//                                                                           -                              |228219|
BdM1249pool29     GATTTAAATACTGATTATTTTTCATTAAAATTCAACGAATAGCTTCCGGGTTAACATCTTCAAAAATTCTTATTCGCCGAGTAACATCA
BdM1251pool12     GATTTAAATACTGATTATTTTTCATTAAAATTCAACGAATAGCTTCCGGGTTAACATCTTCAAAAATTCTTATTCGCCGAGTAACATCA
BdM1262pool12     GATTTAAATACTGATTATTTTTCATTAAAATTCAACGAATAGCTTCCGGGTTAACATCTTCAAAAATTCTTATTCGCCGAGTAACATCA
BdM1264pool12     GATTTAAATACTGATTATTTTTCATTAAAATTCAACGAATAGCTTCCGGGTTAACATCTTCAAAAATTCTTATTCGCCGAGTAACATCA
//                                                                                                         |228221|
BdM1249pool29     TGTTAATTGTCCTATGTCTTTTCTTATAGAATCGATTCTGTTTTGCAGCCTTTTTGCCCACGGAGGGGGCTCTCTTTCTGACCGTGGGTT
BdM1250pool29     TGTTAATTRTCCTATGTCTTTTCTTATAGAATCGATTCTGTTTTGCAGCCTTTTTGCCCACGGAGGGGGCTCTCTTTCTGACCGTGGGTT
BdM1252pool29     TGTTAATTGTCCTATGTCTTTTCTTATAGAATCGATTCTGTTTTGCAGCCTTTTTGCCCACGGAGGGGGCTCTCTTTCTGACCGTGGGTT
BdM1254pool19     TGTTAATTGTCCTATGTCTTTTCTTATAGAATCGATTCTGTTTTGCAGCCTTTTTGCCCACGGAGGGGGCTCTCTTTCTGACCGTGGGTT
BdM1255pool29     TGTTAATTGTCCTATGTCTTTTCTTATAGAATCGATTCTGTTTTGCAGCCTTTTTGCCCACGGAGGGGGCTCTCTTTCTGACCGTGGGTT
BdM1256pool29     TGTTAATTGTCCTATGTCTTTTCTTATAGAATCGATTCTGTTTTGCAGCCTTTTTGCCCACGGAGGGGGCTCTCTTTCTGACCGTGGGTT
BdM1258pool12     TGTTAATTGTCCTATNTCTTTTCTTATAGAATCGATTCTGTTTTGCAGCCTTTTTGCCCACGGAGGGGGCTCTCTTTCTGACCGTGGGTT
BdM1265pool19     TGTTAATTGTCCTATGTCTTTTCTTATAGAATCGATTCTGTTTTGCAGCCTTTTTGCCCACGGAGGGGGCTCTCTTTCTGACCGTGGGTT
BdM1266pool29     TGTTAATTGTCCTATGTMTTTTCTTATAGAATCGATTCTGTTTTGCAGCCTTTTTGCCCACGGAGGGGGNTCTCTTTCTGACNRTGGGTT
BdM1272pool29     ----AATTGTCCTATGTCTTTTCTTATAGAATCGATTCTGTTTTGCAGCCTTTTTGCCCACGGAGGGGGCTCTCTTTCTGACCGTGGGTT
BdM1275pool12     TGTTAATTGTCCTATGTCTTTTCTTATAGAATCGATTCTGTTTTGCAGCCTTTTTGCCCANGGAGGGGGYTCTCTTTCTGACYGTGGGTT
//                        -        -                                                   -            --      |228223|
BdM1249pool29     TCTACAATAAGTCACAAGAACTTCACAGATTCAACGACCTCTATAGTGAAGATATACGACAAAGTTTTAGTTTTAGAAACACTAAGACAC
BdM1250pool29     TCTACAATAAGTCACAAGAACTTCACAGATTCAACGACCTCTATAGTGAAGATATACGACAAAGTTTTAGTTTTAGAAACACTAAGACAC
BdM1255pool29     TCTACAATAAGTCACAAGAACTTCACAGATTCAACGACCTCTATAGTGAAGATATACGACAAAGTTTTAGTTTTAGAAACACTAAGACAC
BdM1262pool12     TCTACAATAAGTCACAAGAACTTCACAGATTCAACGACCTCTATAGTNAAGATATACGACAAAGTTTTAGTTTTAGAAANACTAAGACAC
BdM1263pool12     TCTACAATAAGTCACAAGAACTTCACAGATTCAACGACCTCTATAGTGAAGATATACGACAAAGTTTTAGTTTTAGAAACACTAAGACAC
BdM1275pool12     TCTACAATAAGTCACAAGAACTTCACAGATTCAACGACCTCTATAGTGAAGATATACGACAAAGTTTTAGTTTTAGAAACACTAAGACAC
//                                                                                                          |228226|
BdM1249pool29     TTCTCAAAATGTGCGGCTTTATTAAACTTGCTGATAGAGACATAAGTAATAGCATCTCCTTTTCGTGTTTGTTTATGTTCCATTGCGAAT
BdM1252pool29     WTCTCAAAATGTGYGGCTTTATTAAACTTGCTGATAGAGACATAAGTAATAGCATCTCCTTTTCGTGTTTGTTTATGTTCCATTGCGAAT
BdM1255pool29     TTCTCAAAATGTGCGGCTTTATTAAACTTGCTGATAGAGACATAAGTAATAGCATCTCCTTTTCGTGTTTGTTTATGTTCCATTGCGAAT
BdM1266pool29     TTCTCAAAATGTGCGGCTTTATTAAACTTGCTGATAGAGACATAAGTAATAGCATCTCCTTTTCGTGTTTGTTTATGTTCCATTGCGAAT
//                -            -                                                                            |228230|
BdM1249pool29     TTGTTTTGTGGTAGAAAGTAAGGATCAATATAGTTTTACAACTAATGTATGATGCAAAATTCTTAATAGATATCTCCACAGGAAAGATCA
BdM1250pool29     TTGTTTTGTGGTAGAAAGTAAGGATCAATATAGTTTTACAACTAATGTATGATGCAAAATTCTTAATAGATTTCTCCACAGGAAAGATCA
BdM1252pool29     TTGTTTTGTGGTAGAAAGTAAGGATCAATATAGTTTTACAACTAATGTATGATGCAAAATTCTTAATAGATATCTCCACAGGAAAGATCA
BdM1266pool29     TTGTTTTGTGGTAGAAAGTAAGGATCAATATAGTTTTACAACTAATGTATGATGCAAAATTCTTAATAGATATCTCCACAGGAAAGATCA
//                                                                                       -                  |228231|
BdM1249pool29     GTTCAAATATGACATCTTCCCAAAACTTCCCAATTGAAGTTGCTGTATCCTTAAGGATCCTTGGCTTCTTTTACACTGACAGGCTTTTTA
BdM1250pool29     GTTCAAATATGACATCTTCCCAAAACTTCCCAATTGAAGTTGCTGTATCCTTAAGGATCCTTGGCTTCTTTTACACTGACAGGCTTTTTA
BdM1251pool12     GTTCAAATATGACATCTTCCCAAAACTTCCCAATTGAAGTTGCTGTATCCTTAAGGATCCTTGGCTTCTTTTACACTGACAGGCTTTTTA
BdM1256pool12     GTTCAAATATGACATCTTCCMAAAACTTCCCAATTGAAGTTGCTGTATCCTTAAGGATCCTTGGCTTCTTTTACACTGACAGGCTTTTTA
BdM1257pool12     GTTCAAATATGACATCTTCCCAAAACTTCCCAATTGAAGTTGNTGTATCCTTAAGGATCCTTGGCTTCTTTTACACTGACAGGCTTTTTA
BdM1258pool12     GTTCAAATATGACATCTTCCCAAAACTTCCCAATTGAAGTTGMTGTATCCTTAAGGATCCTTGGCTTCTTTTACACTGACAGGCTTTTTA
BdM1259pool12     GTTCAAATATGACATCTTCCCAAAACTTCCCAATTGAAGTTGCTGTATCCTTAAGGATCCTTGGCTTCTTTTACACTGACAGGCTTTTTA
BdM1260pool12     GTTCAAATATGACATCTTCCCAAAACTTCCCAATTGAAGTTGCTGTATCCTTAAGGATCCTTGGCTTCTTTTACACTGACAGGCTTTTTA
BdM1262pool12     GTTCAAATATGACATCTTCCCAAAACTTCCCAATTGAAGTTGCTGTATCCTTAAGGATCCTTGGCTTCTTTTACACTGACAGGCTTTTTA
BdM1263pool12     GTTCAAATATGACATCTTCCCAAAACTTCCCAATTGAAGTTGCTGTATCCTTAAGGATCCTTGGCTTCTTTTACACTGACAGGCTTTTTA
BdM1264pool12     GTTCAAATATGACATCTTCCCAAAACTTCCCAATTGAAGTTGCTGTATCCTTAAGGATCCTTGGCTTCTTTTACACTGACAGGCTTTTTA
BdM1275pool12     GTTCAAATATGACATCTTCCCAAAACTTCCCAATTGAAGTTGCTGTATCCTTAAGGATCCTTGGCTTCTTTTACACTGACAGGCTTTTTA
//                                    -                     -                                               |228232|
BdM1249pool29     CGGTAAAAGCTTTCCGTATACTTATGAGCAATATATCACAAACATTTTGCAACTCGGCAAAAATATCTTTTTCAGTAGTAGTACCCTATA
BdM1258pool12     CGGTAAAAGCTTTCCGTATACTTATGAGCAATATATCACACACATTTTGCAACTCGGCAAAAATATCTTTTTCAGTAGTAGTACCCTATA
BdM1259pool12     CGGTAAAAGCTTTCCGTATACTTATGAGCAATATATCACACACATTTTGCAACTCGGCAAAAATATCTTTTTCAGTAGTAGTACCCTATA
BdM1264pool12     CGGTAAAAGCTTTCCGTATACTTATGAGCAATATATCACACACATTTTGCAACTCGGCAAAAATATCTTTTTCAGTAGTAGTACCCTATA
BdM1275pool12     CGGTAAAAGCTTTCCGTATACTTATGAGCAATATATCACACACATTTTGCAACTCGGCAAAAATATCTTTTTCAGTAGTAGTACCCTATA
//                                                        -                                                 |228234|
BdM1249pool29     GGTAAAAACAAAGAAAAAAGCACAATCGTCCGCCATTGAAATCAAATCAAACATATTTTGTCAATTCCGCAAAACCTTGAAGTTACACTT
BdM1258pool12     GGTAAAAACAAAGAAAAAAGCACAATCGTCCGCCATTGAAATCGAATCAAACATATTTTGTCAATTCCGCAAAACCTTGAAGTTACACTT
BdM1262pool12     GGTAAAAACAAAGAAAAAAGCACAATCGTCCGCCATTGAAATCGAATCAAACATATTTTGTCAATTCCGCAAAACCTTGAAGTTACACTT
BdM1263pool12     GGTAAAAACAAAGAAAAAAGCACAATCGTCCGCCATTGAAATCAAATCAAACATATTTTGTCAATTCCGCAAAACCTTGAAGTTACACTT
//                                                           *                                              |228236|
BdM1249pool29     ATTTCGCACATGTAAGCTAAAAAAAATGTCTTATATAAATGACATAAAATTAGTTTATCTTCCACCGAATATGACGAGCTTAGTGCAACC-
BdM1252pool29     ATTTCGCACATGTAAGCT-AAAAAAATGTCTTATATAAATGACATAAAATTAGTTTATCTTCCACCGAATATGACGAGCTTAGTGCAACCT
BdM1255pool29     ATTTCGCACATGTAAGCT-AAAAAAATGTCTTATATAAATGACATAAAATTAGTTTATCTTCCACCGAATATGACGAGCTTAGTGCAACCT
BdM1258pool12     ATTTCGCACATGTAAGCT-AAAAAAATGTCTTATATAAATGACATAAAATTAGTTTATCTTCCACCGAATATGACGAGCTTAGTGCAACCT
BdM1262pool12     ATTTCGCACATGTAAGCT-AAAAAAATGTCTTATATAAATGACATAAAATTAGTTTATCTTCCACCGAATATGACGAGCTTAGTGCAACCT
BdM1263pool12     ATTTCGCACATGTAAGCT-AAAAAAATGTCTTATATAAATGACATAAAATTAGTTTATCTTCCACCGAATATGACGAGCTTAGTGCAACCT
BdM1266pool29     ATTTCGCACATGTAAGCT-AAAAAAATGTCTTATATAAATGACATAAAATTAGTTTATCTTCCACCGAATATGACGAGCTTAGTGCAACCT
BdM1275pool12     ATTTCGCACATGTAAGCT-AAAAAAATGTCTTATATAAATGACATAAAATTAGTTTATCTTCCACCGAATATGACGAGCTTAGTGCAACCT
//                                                                                                           |228239|
BdM1249pool29     AAATATCCATAAAGATGGAAGTGTTAACAGTTTTAAATTTGTTTAACAATTCGTTGCAATAAGCTCTCTTATTTATTCTCAGTAAATAAT
BdM1251pool12     AAATATCCATAAAGATGGAAGTGTTAACAGTTTTAAATTTGTTTAACAATTCGTTGCAATAAGCTCTCTTATTTATTCTCAGTAAATAAT
BdM1256pool12     AAATATCCATAAAGATGGAAGTGTTAACAGTTTTAAATTTGTTTAACAATTCGTTGCAATAAGCTCTCTTATTTATTCTCAGTAAATAAT
BdM1257pool12     AAATATCCATAAAGATGGAAGTGTTAACAGTTTTAAATTTGTTTAACAATTCGTTGCAATAAGCTCTCTTATTTATTCTCAGTAAATAAT
BdM1258pool12     AAATATCCATAAAGATGGAAGTGTTAACAGTTTTAAATTTGTTTAACAATTCGTTGCAATAAGCTCTCTTATTTATTCTCAGTAAATAAT
BdM1259pool12     AAATATCCATAAAGATGGAAGTGTTAACAGTTTTAAATTTGTTTAACAATTCGTTGCAATAAGCTCTCTTATTTATTCTCAGTAAATAAT
BdM1260pool12     AAATATCCATAAAGATGGAAGTGTTAACAGTTTTAAATTTGTTTAACAATTCGTTGYAATAAGCTCTCTTATTTATTCTCAGTAAATAAT
BdM1261pool12     AAATATCCATAAAGATGGAAGTGTTAACAGTTTTAAATTTGTTTAACAATTCGTTGCAATAAGCTCTCTTATTTATTCTCAGTAAATAAT
BdM1262pool12     AAATATCCATAAAGATGGAAGTGTTAACAGTTTTAAATTTGTTTAACAATTCGTTGCAATAAGCTCTCTTATTTATTCTCAGTAAATAAT
BdM1263pool12     AAATATCCATAAAGATGGAAGTGTTAACAGTTTTAAATTTGTTTAACAATTCGTTGCAATAAGCTCTCTTATTTATTCTCAGTAAATAAT
BdM1264pool12     AAATRTCCATAAAGATGGAAGTGTTAACAGTTTTAAATTTGTTTAACAATTCGTTGCAATAAGCTCTCTTATTTATTCTCAGTAAATAAT
BdM1266pool29     AAATATCCATAAAGATGGAAGTGTTAACAGTTTTAAATTTGTTTAACAATTCGTTGCAATAAGCTCTCTTATTTATTCTCAGTAAATAAT
BdM1272pool12     AAATATCCATAAAGATGGAAGTGTTAACAGTTTTAAATTTGTTTAACAATTCGTTGCAATAAGCTCTCTTATTTATTCTCAGTAAATAAT
BdM1275pool12     AAATATCCATAAAGATGGAAGTGTTAACAGTTTTAAATTTGTTTAACAATTCGTTGCAATAAGCTCTCTTATTTATTCTCAGTAAATAAT
//                    -                                                   -                                 |228241|
BdM1249pool29     GAGCATAGAGATGCAAATGAGTGCATGGTTGTCCAAATGCAACCAGCGTCGCATCTGGTTGTACAACAGAGTCGGGCGTGACATCGGATC
BdM1250pool29     GAGCATAGAGATGCAAATGAGTGCATGGTTGTCCAAATGCAACCAGCGTCGCATCTGGTTGTACAACAGAGTCGGGCGTGACATCGGATC
BdM1251pool12     GAGCATAGAGATGCAAATGAGTGCATGGTTGTCCAAATGCAACCAGCGTCGCATCTGGTTGTACAACAGAGTCGGGCGTGACATCGGATC
BdM1252pool29     GAGCATAGAGATGCAAATGAGTGCATGGTTGTCCAAATGCAACCAGCGTCGCATCTGGTTGTACAACAGAGTCGGGCGTGACATCGGATC
BdM1258pool12     GAGCATAGAGATGCAAATGAGTGCATGGTTGTCCAAATGCAACCAGCGTCGCATCTGGTTGTACAACAGAGTCGGGCGTGACATCGGATC
BdM1262pool12     GAGCATAGAGATGCAAATGAGTGCATGGTTGTCCAAATGCAACCAGCGTCGCATCTGGTTGTACAACAGAGTCGGGCGTGACATCGGATC
BdM1264pool12     GAGCATAGAGATGCAAATGAGTGCATGGTTGTCCAAATGCAACCAGCGTCGCATCTGGTTGTACAACAGAGTCGGGCGTGACATCGGATC
//                                                                                                          |228242|
BdM1249pool29     TCTAATGATACGACCGTATTACCTTTATCAGCTTTAGTCTTTAAGCCCAAATTTTGTCAGAAATATTCATGAATGATTTAGAAGAAAAAA
BdM1250pool29     TCTAATGATACGACCGTATTACCTTTATCAGCTTTAGTCTTTAAGCCCAAATTTTGTCAGAAATATTCATGAATGATTTAGAAGAAAAAA
BdM1255pool29     TCTAATGATACGACCGTATTACCTTTATCAGCTTTAGTCTTTAAGCCCAAATTTTGTCAGAAATATYCATGAATGATTTAGAAGAAAAAA
BdM1266pool29     TCTAATGATACGACCGTATTACCTTTATCAGCTTTAGTCTTTAAGCCCAAATTTTGTCAGAAATATTCATGAATGATTTAGAAGAAAAAA
//                                                                                  -                       |228243|
BdM1249pool29     CAGGAACGACCAATACAATTAAAGCACTAACATAACGCTTGTAGTAGCGCTAAAGAAGCTTGGGAAAAATAATTTTAATGCAAATTGGCT
BdM1250pool29     CAGGAACGACCAATACAATTAAAGCACTAACATAACGCTTGTAGTAGCGCTAAAGAAGCTTGGGAAAAATAATTTTAATGCAAATTGGCT
BdM1252pool29     CAGGAACGACCAATACAATTAAAGCACTAACATAACGCTTGTAGTAGCGCTAAAGAAGCTTGGGAAAAATAATTTTAATGCAAATTGGCT
BdM1266pool29     CAGGAACGACCAATACAATTAAAGCACTAACATAACGCTTGTAGTAGCGCTAAAGAAGCTTGGGAAAAATAATTTTAATGCAAATTGGCT
//                                                                                                          |228245|
BdM1249pool29     AAACATTTTATCAAAAACTTTAGGTTCCTTAAACATACAGTTCTTGAAACACTTCAAGAACTGTATGTTTAAGGAACCTAAAGTGGCTGG
BdM1262pool12     AAACATTTTATCAAAAACTTTAGGTTCCTTAAACATACAGTTCTTGAAACACTTCAAGAACTGTATGTTTAAGGAACCTAAAGTGGCTGG
BdM1263pool12     AAACATTTTATCAAAAACTTTAGGTTCCTTAAACATACAGTTCTTGAAACACTTCAAGAACTGTATGTTTAAGGAACCTAAAGTGGCTGG
BdM1275pool12     AAACATTTTATCAAAAACTTTAGGTTCCTTAAACATACAGTTCTTGAAACACTTCAAGAACTGTATGTTTAAGGAACCTAAAGTGGCTGG
//                                                                                                          |228247|
BdM1249pool29     GACACTGAAAATTAACTCATGTGTTCAAACCCCTTTTTTATGCAAATTGCAGAAGCCTGAAAATTGACAAATCAAATATATTATTTTTTT
BdM1251pool12     GACACTGAAAATTAACTCATGTGTTCAAACTCCTTTTTTATGCAAATTGCAGAAGCCTGAAAATTGACAAATCAAATATATTATTTTTTT
BdM1252pool29     GACACTGAAAATTAACTCATGTGTTCAAACCCCTTTTTTATGCAAATTGCAGAAGCCTGAAAATTGACAAATCAAATATATTATTTTTTT
BdM1255pool29     GACACTGAAAATTAACTCATGTGTTCAAACCCCTTTTTTATGCAAATTGCAGAAGCCTGAAAATTGACAAATCAAATATATTATTTTTTT
BdM1256pool12     GACACTGAAAATTAACTCATGTGTTCAAACCCCTTTTTTATGCAAATTGCAGAAGCCTGAAAATTGACAAATCAAATATATTATTTTTTT
BdM1257pool12     GACACTGAAAATTAACTCATGTGTTCAAACCCCTTTTTTATGCAAATTGCAGAAGCCTGAAAATTGACAAATCAAATATATTATTTTTTT
BdM1258pool12     GACACTGAAAATTAACTCATGTGTTCAAACCCCTTTTTTATGCAAATTGCAGAAGCCTGAAAATTGACAAATCAAATATATTATTTTTTT
BdM1259pool12     GACACTGAAAATTAACTCATGTGTTCAAACCCCTTTTTTATGCAAATTGCAGAAGCCTGAAAATTGAYAAATCAAATATATTATTTTTTT
BdM1260pool12     GACACTGAAAATTAACTCATGTGTGCAAACCCCTTTTTTATGCAAATTGCAGAAGCCTGAAAATTGACAAATCAAATATATTATTTTTTT
BdM1262pool12     GACACTGAAAATTAACTCATGTGTGCAAACCCCTTTTTTATGCAAATTGCAGAAGCCTGAAAATTGACAAATCAAATATATTATTTTTTT
BdM1263pool12     GACACTGAAAATTAACTCATGTGTGCAAACCCCTTTTTTATGCAAATTGCAGAAGCCTGAAAATTGACAAATCAAATATATTATTTTTTT
BdM1264pool12     GACACTGAAAATTAACTCATGTGTTCAAACCCCTTTTTTATGCAAATTGCAGAAGCCTGAAAATTGACAAATCAAATATATTATTTTTTT
BdM1273pool12     GACACTGAAAATTAACTCATGTGTTCAAACCCCTTTTTTATGCAAATTGCAGAAGCCTGAAAATTGACAAATCAAATATATTATTTTTTT
BdM1275pool12     GACACTGAAAATTAACTCATGTGTTCAAACCCCTTTTTTATGCAAATTGCAGAAGCCTGAAAATTGACAAATCAAATATATTATTTTTTT
//                                        *     -                                    -                      |228248|
BdM1249pool29     TAATTTAATTCGCGGGTGCCTGTATCTCGTGATAATCAAAATATGACATTTGAAATCGTTAAACATCATAGGAGCTGCCGTTCGTAAGGC
BdM1250pool29     TAATTTAATTCGCGGGTGCCTGTATCTCGTG---ATCAAAATATGACATTTGAAATCGTTAAACATCATAGGAGCTGCCGTTCGTAAGGC
BdM1251pool12     TAATTTAATTCGCGGGTGCCTGYATCTCGTG---ATCAAAATATGACATTTGAAATCGTTAAACATCATAGGAGCTGCCGTTCGTAAGGC
BdM1252pool29     TAATTTAATTCGCGGGTGCCTGTATCTCGTGATAATCAAAATATGACATTTGAAATCGTTAAACATCATAGGAGCTGCCGTTCGTAAGGC
BdM1253pool12     TAATTTAATTCGCGGGTGCCTGTATCTCGTGATAATCAAAATATGACATTTGAAATCGTTAAACATCATAGGAGCTGCCGTTCGTAAGGC
BdM1255pool29     TAATTTAATTCGCGGGTGCCTGTATCTCGTGATAATCAAAATATGACATTTGAAATCGTTAAACATCATAGGAGCTGCCGTTCGTAAGGC
BdM1256pool12     TAATTTAATTCGCGGGTGCCTGTATCTCGTGATAATCAAAATATGACATTTGAAATCGTTAAACATCATAGGAGCTGCCGTTCGTAAGGC
BdM1257pool12     TAATTTAATTCGCGGGTGCCTGTATCTCGTGATAATCAAAATATGACATTTGAAATCGTTAAACATYATAGGAGCTGCCGTTCGTAAGGC
BdM1258pool12     TAATTTAATTCGCGGGTGCCTGTATCTCGTGATAATCAAAATATGACATTTGAAATCGTTAAACATCATAGGAGCTGCCGTTCGTAAGGC
BdM1259pool12     TAATTTAATTCGCGGGTGCCTGTATCTCGTGATAATCAAAATATGACATTTGAAATCGTTAAACATCATAGGAGCTGCCGTTCGTAAGGC
BdM1260pool12     TAATTTAATTCGCGGGTGCCTGTATCTCGTGATAATCAAAATATGACATTTGAAATCGTTAAACATCATAGGAGCTGCCGTTCGTAAGGC
BdM1262pool12     TAATTTAATTCGCGGGTGCCTGTATCTCGTGATAATCAAAATATGACATTTGAAATCGTTAAACATCATAGGAGCTGCCGTTCGTAAGGC
BdM1263pool12     TAATTTAATTCGCGGGTGCCTGTATCTCGTGATAATCAAAATATGACATTTGAAATCGTTAAACATCATAGGAGCTGCCGTTYGTAAGGC
BdM1264pool12     TAATTTAATTCGCGGGTGCCTGTATCTCGTGATAATCAAAATATGACATTTGAAATCGTTAAACATCATAGGAGCTGCCGTTCGTAAGGC
BdM1266pool29     TAATTTAATTCGCGGGTGCCTGTATCTCGTGATAATCAAAATATGACATTTGAAATCGTTAAACATYATAGGAGCTGCCGTTCGTAAGGC
BdM1275pool12     TAATTTAATTCGCGGGTGCCTGTATCTCGTGATAATCAAAATATGACATTTGAAATCGTTAAACATCATAGGAGCTGCCGTTYGTAAGGC
//                                      -                                           *               *       |228252|
BdM1249pool29     AAAATTCGAAACCGTTCGTGCACTTGATCGGATCACTTGGCCTATTGTAATACAGGTGGAGTTTTACGTGTGAGAATTGTAATATGCTCC
BdM1264pool12     AAAATTCGAAACCGTTCGTGCACTTGATCGGATCACTTGGCCTATTGTAATACAGGTGGAGTTTTACGTGTGAGAATTGTAATATGCTCC
BdM1266pool29     AAAATTCGAAACCGTTCGTGCACTTGATCGGATCACTTGGCCTATTGTAATACAGGTGGAGTTTTACGTGTGAGAATTGTAATATGCTCC
BdM1275pool12     AAAATTCGAAACCGTTCGTGCACTTGATCGGATCACTTGGCCTATTGTAATACAGGTGGAGTTTTACGTGTGAGAATTGTAATATGCTCC
//                                                                                                          |228253|
BdM1249pool29     TGATACGGTGGCTGCCGTGTGTTGAGTTTCATCGTAATCTCCAAGCTCAGCTAAAATGTTAATATTATCTTTAAGAATGTATTACCTAAA
BdM1250pool29     TGATACGGTGGCTGCCGTGTGTTGAGTTTCATCGTAATCTCCAAGCTCAGCTAAAATGTTAATATTATCTTTAAGAATGTATTACCTAAA
BdM1252pool29     TGATACGGTGGCTGCCGTGTGTTGAGTTTCATCGTAATCTCCAAGCTCAGCTAAAATGTTAATATTATCTTTAAGAATGTATTACCTAAA
BdM1255pool29     TGATACGGTGGCTGCCGTGTGTTGAGTTTCATCGTAATCTCCAAGCTCAGCTAAAATGTTAATATTATCTTTAAGAATGTATTACCTAAA
BdM1262pool12     TGATACGGTGGCTGCCGTGTGTTGAGTTTCATCGTAATCTCCAAGCTCAGCTAAAATGTTAATATTATCTTTAAGAATGTATTACCTAAA
BdM1266pool29     TGATACGGTGGCTGCCGTGTGTTGAGTTTCATCGTAATCTCCAAGCTCAGCTAAAATGTTAATATTATCTTTAAGAATGTATTACCTAAA
//                                                                                                          |228254|
BdM1249pool29     ATTTTGAATGGTTGGGCTA---TATCGCACAGAACCAGAAGGCATTTCTACCACCTGTTTCATAATATCGTCATAATCGGACAAAAATTTTAC
BdM1250pool29     ATTTTGAATGGTTGGGCTA---TATCGCACAGAACCAGAAGGCATTTCTACCACCTGTTTCATAATATCGTCATAATCGGACAAAAATTTTAC
BdM1252pool29     ATTTTGAATGGTTGGGCTA---TATCGCACAGAACCAGAAGGCATTTCTACCACCTGTTTCATAATATCGTCATAATCGGACAAAAATTTTAC
BdM1255pool29     ATTTTGAATGGTTGGGCTA---TATCGCACAGAACCAGAAGGCATTTCTACCACCTGTTTCATAATATCGTCATAATCGGACAAAAATTTTAC
BdM1272pool29     ATTTTGAATGGTTGGGCTA---TATCGCACAGAACCAGAAGGCATTTCTACCACCTGTTTCATAATATCGTCATAATCGGACAAAAATTTTAC
//                                                                                                             |228255|
BdM1249pool29     CTGTTAGGAGCTACAAGCTACAATAGTTCGAGAAGTTGTTGAAGATACCTGTCAGCAATTAGGGGAAGTTTTGCAACCTCTTTACATGTC
BdM1262pool12     CTGTTAGGAGCTACAAGCTACAATAGTTCGAGAAGTTGTTGAAGATACCTGTCAGCAATTAGGGGAAGTTTTGCAACCTCTTTACATGTC
BdM1263pool12     CTGTTAGGAGCTACAAGCTACAATAGTTCGAGAAGTTGTTGAAGATACCTGTCAGCAATTAGGGGAAGTTTTGCAACCTCTTTACATGTC
BdM1266pool12     CTGTTAGGAGCTACAAGCTACAATAGTTCGAGAAGTTGTTGAAGATACCTGTCAGCAATTAGGGGAAGTTTTGCAACCTCTTTACATGTC
BdM1275pool12     CTGTTAGGAGCTACAAGCTACAATAGTTCGAGAAGTTGTTGAAGATACCTGTCAGCAATTAGGGGAAGTTTTGCAACCTCTTTACATGTC
//                                                                                                          |228256|
BdM1249pool29     ACACAATTTTACAAGGGCGCCAGGTCAAACACCAACAAAAGAAATAAAAAATAAAAATAAAGAAAAAAATAATAGCTAAATGAGAAGATA
BdM1250pool29     ACACAATTTTACAAGGGCGCCAGGTCAAACACCAACAAAAGAAATAAAAAATAAAAATAAAGNAAAAAATAATAGCTAAATGAGAAGATA
BdM1257pool12     ACACAATTTTACAAGGGCGCCAGGTCAAACACCAACAAAAGAAATAAAAAATAAAAATAAAGAAAAAAATAATAGCTAAATGAGAAGATA
BdM1262pool12     ACASAATTTTACAAGGGCGCCAGGTCAAASACCAACAAAAGAAATAAAAAATAAAAATAAAGAAAAANATAATAGCTAAATGAGAAGATA
//                   -                         -                                                            |228258|
BdM1249pool29     CTTTTACAGAGGGAAAGCATAGAGCGTATGGCCATTTTTTGCGCAATGAATGGCCGATCTGCATTTGTACCTTTACCCAAAAAAATGGTT
BdM1251pool12     CTTTTACAGAGGGAAAGCATAGAGCGTATGGCCATTTTTTGCGCAATGAATGGCCGATCTGCATTTGTACCTTTACCCAAAAAAATGGTT
BdM1256pool12     CTTTTACAGAGGGAAAGCATAGAGCGTATGGCCATTTTTTGCGCAATGAATGGCCGATCTGCATTTGTACCTTTACCCAAAAAAATGGTT
BdM1257pool12     CTTTTACAGAGGGAAAGCATAGAGCGTATGGCCATTTTTTGCGCAATGAATGGCCGATCTGCATTTGTACCTTTACCCAAAAAAATGGTT
BdM1260pool12     CTTTTACAGAGGGAAAGCATAGAGCGTATGGCCATTTTTTGCGCAATGAATGGCCGATCTGCATTTGTACCTTTACCCAAAAAAATGGTT
BdM1261pool12     CTTTTACAGAGGGAAAGCATAGAGCGTATGGCCNTTTTTTGCGCAATGAATGGCCGATCTGCATTTGTACCTTTACCCAAAAAAATGGTT
BdM1262pool12     CTTTTACAGAGGGAAAGCATAGAGCGTATGGCCATTTTTTGCGCAATGAATGGCCGATCTGCATTTGTACCTTTACCCAAAAAAATGGTT
BdM1263pool12     CTTTTACAGAGGGAAAGCATAGAGCGTATGGCCATTTTTTGCGCAATGAATGGCCGATCTGCATTTGTACCTTTACCCAAAAAAATGGTT
BdM1264pool12     CTTTTACAGAGGGAAAGCATAGAGCGTATGGCCATTTTTTGCGCAATGAATGGCCGATCTGCATTTGTACCTTTACCCAAAAAAATGGTT
BdM1275pool12     CTTTTACAGAGGGAAAGCATAGAGCGTATGGCCATTTTTTGCGCAATGAATGGCCGATCTGCATTTGTACCTTTACCCAAAAAAATGGTT
//                                                                                                          |228259|
BdM1249pool29     TTAAAGAAATTTACACTTCACGCGAGATCACGAGGACTCGAATCTGGTCAACCCGGAGGACGTTCACTTAGTAAATACCCTAAAATTCGT
BdM1250pool29     TTAAAGAAATTTACACTTCACGCGAGATCACGAGGACTCGAATCTGGTCAACCCGGAGGACGTTCACTTAGTAAATACCCTAAAATTCGT
BdM1252pool29     TTAAAGAAATTTACACTTCACGCGAGATCACGAGGACTCGAATCTGGTCAACCCGGAGGACGTTCACTTAGTAAATACCCTAAAATTCGT
BdM1255pool29     TTAAAGAAATTTACACTTCACGCGAGATCACGAGGACTCGAATCTGGTCAACCCGGAGGACGTTCACTTAGTAAATACCCTAAAATTCGT
BdM1257pool12     TTAAAGAAATTTACACTTCACGCGAGATCACGAGGACTCGAATCTGGTCAACCCGGAGGACGTTCACTTAGTAAATACCCTAAAATTCGT
BdM1272pool29     TTAAAGAAATTTACACTTCACGCGAGATCACGAGGACTCGAATCTGGTCAACCCGGAGKACGTTCACTTAGTAAATACCCTAAAATTCGT
BdM1275pool12     TTAAAGAAATTTACACTTCACGCGAGATCACGAGGACTCGAATCTGGTCAACCCGGAGGACGTTCACTTAGTAAATACCCTAAAATTCGT
//                                                                          -                               |228260|
BdM1249pool29     CTTCTGGTTCTGGTGCTTTCCAGTTGGTCATTGCGCTTTTCCAGTTGGTCATATAATTGGGTCCAGTTTGTTCTCTGAGTATTGTTGGCT
BdM1250pool29     CTTCTGGTTCTGGTGCTTTCCAGTTGGTCATTGCGCTTTTCCAGTKGGTCATATAATTGGGTCCAGTTTGTTCTCTGAGTATTGTTGGCT
BdM1252pool29     CTTCTGGTTCTGGTGCTTTCCAGTTGGTCATTGCGCTTTTCCAGTTGGTCATATAATTGGGTCCAGTTTGTTCTCTGARTATTGTTGGCT
BdM1255pool29     CTTCTGGTTCTGGTGCTTTCCAGTTGGTCATTGCGCTTTTCCAGTGGGTCATATAATTGGGTCCAGTTTGTTCTCTGAGTATTGTTGGCT
BdM1256pool12     CTTCTGGTTCTGGTGCTTTCCAGTTGGTCATTGCGCTTTTCCAGTTGGTCATATAATTGGGTCCAGTTTGTTCTCTGAGTATTGTTGGCT
BdM1258pool12     CTTCTGGTTCTGGTGCTTTCCAGTTGGTCATTGCGCTTTTCCAGTGGGTCATATAATTGGGTCCAGTTTGTTCTCTGAGTATTGTTGGCT
BdM1259pool12     CTTCTGGTTCTGGTGCTTTCCAGTTGGTCATTGCGCTTTTCCAGTKGGTCATATAATTGGGTCCAGTTTGTTCTCTGAGTATTRTTGGCT
BdM1260pool12     CTTCTGGTTCTGGTGCTTTCCAGTTGGTCATTGCGCTTTTCCAGTTGGTCATATAATTGGGTCCAGTTTGTTCTCTGAGTATTGTTGGCT
BdM1262pool12     CTTCTGGTTCTGGTGCTTTCCAGTTGGTCATTGCGCTTTTCCAGTTGGTCATATAATTGGGTCCAGTTTGTTCTCTGAGTATTGTTGGCT
BdM1264pool12     CTTCTGGTTCTGGTGCTTTCCAGTTGGTCATTGCGCTTTTCCAGTKGGTCATATAATTGGGTCCAGTTTGTTCTCTGAGTATTGTTGGCT
BdM1266pool29     CTTCTGGTTCTGGTGCTTTCCAGTTGGTCATTGCGCTTTTCCAGTTGGTCATATAATTGGGTCCAGTTTGTTCTCTGAGTATTGTTGGCT
BdM1273pool12     CTTCTGGTTCTGGTGCTTTCCAGTTGGTCATTGCGCTTTTCCAGTNGGTCATATAATTGGGTCCAGTTTGTTCTCTGAGTATTGTTGGCT
BdM1275pool12     CTTCTGGTTCTGGTGCTTTCCAGTTGGTCATTGCGCTTTTCCAGTTGGTCATATAATTGGGTCCAGTTTGTTCTCTGAGTATTGTTGGCT
//                                                             *                                -    -      |228263|
BdM1249pool29     CCAGAGCTATTTGAACTTAAAGAAAGCATGGAGGTGGATATGGGGAATCCGCCACCAGCTGAGGCTGATGACCCAGCAGCAACAATCCTT
BdM1250pool29     CCAGAGCTATTTGAACTTAAAGAAAGCATGGAGGTGGATATGGGGAATCCGCCACCAGCTGAGGCTGATGACCCAGCAGCAACAATCCTT
BdM1253pool12     CCAGAGCTATTTGAACTTAAAGAAAGCATGGAGGTGGATATGGGGAATCCGCCACCAGCTGAGGCTGATGACCCAGCAGCAACAATCCTT
BdM1256pool12     CCAGAGCTATTTGAACTTAAAGAAAGCATGGAGGTGGATATGGGGAATCCGCCACCAGCTGAGGCTGATGACCCAGCAGCAACAATCCTT
BdM1257pool12     CCAGAGCTATTTGAACTTAAAGAAAGCATGGAGGTGGATATGGGGAATCCGCCACCAGCTGAGGCTGATGACCCAGCAGCAACAATCCTT
BdM1258pool12     CCAGAGCTATTTGAACTTAAAGAAAGCATGGAGGTGGATATGGGGAATCCGCCACCAGCTGAGGCTGATGACCCAGCAGCAACAATCCTT
BdM1259pool12     CCAGAGCTATTTGAACTTAAAGAAAGCATGGAGGTGGATATGGGGAATCCGCCACCAGCTGAGGCTGATGACCCAGCAGCAACAATCCTT
BdM1260pool12     CCAGAGCTATTTGAACTTAAAGAAAGCATGGAGGTGGATATGGGGAATCCGCCACCAGCTGAGGCTGATGACCCAGCAGCAACAATCCTT
BdM1262pool12     CCAGAGCTATTTGAACTTAAAGAAAGCATGGAGGTGGATATGGGGAATCCGCCACCAGCTGAGGCTGATGACCCAGCAGCAACAATCCTT
BdM1264pool12     CCAGAGCTATTTGAACTTAAAGAAAGCATGGAGGTGGATATGGGGAATCCGCCACCAGCTGAGGCTGATGACCCAGCAGCAACAATCCTT
BdM1275pool12     CCAGAGCTATTTGAACTTAAAGAAAGCATGGAGGTGGATATGGGGAATCCGCCACCAGCTGAGGCTKATGACCCAGCAGCAACAATCCTT
//                                                                                  -                       |228264|
BdM1249pool29     GAAAACAACTATATTATACGTTACTTTTGGGTTCGGAAAGCATATTCTTGCAAAAAATAAACAGCATTCGGCATATAATAATTTATTACT
BdM1260pool12     GAAAACAACTATATTATACGTTACTTTTGGGTTCGGAAAGCATATTCTTGCAAAAAATAAACAGCATTCGGCATATAATAATTTATTACT
BdM1262pool12     GAAAACAACTATATTATACGTTACTTTTGGGTTCGGAAAGCATATTCTTGCAAAAAATAAACAGCATTCGGCATATAATAATTTATTACT
BdM1275pool12     GAAAACAACTATATTATACGTTACTTTTGGGTTCGGAAAGCATATTCTTGCAAAAAATAAACAGCATTCGGCATATAATAATTTATTACT
//                                                                                                          |228265|
BdM1249pool29     GGATAGAATTTCTGTTCATGCAGACAAAGCTTTGGATAATCTTGTGACAAAGAATGCCTGTTTCTAAAGACGTCTGTGATAAAAAAAAGT
BdM1250pool29     GGATAGAATTTCTGTTCATGCAGCCAAAGCTTTGGATAATCTTGTGACAAAGAATGCCTGTTTCTAAAGACGTCTGTGATAAAAAAAAGT
BdM1251pool12     GGATAGAATTTCTGTTCATGCAGMCAAAGCTTTGGATAATCTTGTGACAAAGAATGCCTGTTTCTAAAGACGTCTGTGATAAAAAAAWRT
BdM1252pool29     GGATAGAATTTCTGTTCATGCAGCCAAAGCTTTGGATAATCTTGTGACAAAGAATGCCTGTTTCTAAAGACGTCTGTGATAAAAAAAARK
BdM1257pool12     GGATAGAATTTCTGTTCATGCAGCCAAAGCTTTGGATAATCTTGTGACAAAGAATGCCTGTTTCTAAAGACGTCTGTGATAAAAAAAAGT
BdM1258pool12     GGATAGAATTTCTGTTCATGCAGMCAAAGCTTTGGATAATCTTGTGACAAAGAATGCCTGTTTCTAAAGACGTCTGTGATAAAAAAAAGT
BdM1260pool12     GGATAGAATTTCTGTTCATGCAGACAAAGCTTTGGATAATCTTGTGACAAAGAATGCCTGTTTCTAAAGACGTCTGTGATAAAAAAAAGT
BdM1262pool12     GGATAGAATTTCTGTTCATGCAGACAGAGCTTTCGATAATCTTGTGACAAAGAATGCCTGTTTCTAAAGACGTCTGTGATAAAAAAAAGT
BdM1263pool12     GGATAGAATTTCTGTTCATGCAGCCAAAGCTTTGGATAATCTTGTGACAAAGAATGCCTGTTTCTAAAGACGTCTGTGATAAAAAAAAR-
BdM1264pool12     GGATAGAATTTCTGTTCATGCAGACARAGCTTTSGATAATCTTGTGACAAAGAATGCCTGTTTCTAAAGACGTCTGTGATAAAAAAAAGT
BdM1267pool12     GGATAGAATTTCTGTTCATGCAGCCAAAGCTTTGGATAATCTTGTGACAAAGAATGCCTGTTTCTAAAGACGTCTGTGATAAAAAAAAGT
BdM1273pool12     GGATAGAATTTCTGTTCATGCAGCCAAAGCTTTGGATAATCTTGTGACAAAGAATGCCTGTTTCTAAAGACGTCTGTGATAAAAAAAAG-
BdM1275pool12     GGATAGAATTTCTGTTCATGCAGMCAAAGCTTTGGATAATCTTGTGACAAAGAATGCCTGTTTCTAAAGACGTCTGTGATAAAAAAARWR
//                                       *  *      *                                                     -**|228266|
BdM1249pool29     AGTCACTTAAACTTGTTAAGTATGGCAGCGATTAATCCCCCGCTTTGGCTTAATTAAGCCCTTAATTAACATGTGTAAAGTTGAGCCAAA
BdM1250pool29     AGTCACTTAAACTTGTTAAGTATGGCAGCGATTAATCCCCCGCTTTGGCTTAATTAAGCCCTTAATTAACATGTGTAAAGTTGAGCCAAA
BdM1252pool29     AGTCACTTAAACTTGTTAAGTATGGCAGCGATTAATCCCCCGCTTTGGCTTAATTAAGCCCTTAATTAACATGTGTAAAGTTGAGCCAAA
BdM1255pool29     AGTCACTTAAACTTGTTAAGTATGGCAGCGATTAATCCCCCGCTTTGGCTTAATTAAGCCCTTAATTAACATGTGTAAAGTTGAGCCAAA
BdM1256pool12     AGTCACTTAAACTTGTTAAGTATGGCAGCGATTAATCCCCCGCTTTGGCTTAATTAAGCCCTTAATTAACATGTGTAAAGTTRAGCCAAA
BdM1257pool12     AGTCACTTAAACTTGTTAAGTATGGCAGCGATTAATCCCCCGCTTTGGCTTAATTAAGCCCTTAATTAACATGTGTAAAGTTGAGCCAAA
BdM1258pool12     AGTCACTTAAACTTGTTAAGTATGGCAGCGATTAATCCCCCGCTTTGGCTTAATTAAGCCCTTAATTAACATGTGTAAAGTTGAGCCAAA
BdM1259pool12     AGTCACTTAAACTTGTTAAGTATGGCAGCGATTAATCCCCCGCTTTGGCTTAATTAAGCCCTTAATTAACATGTGTAAAGTTGAGCCAAA
BdM1260pool12     AGTCACTTAAACTTGTTAAGTATGGCAGCGATTAATCCCCCGCTTTGGCTTAATTAAGCCCTTAATTAACATGTGTAAAGTTGAGCCAAA
BdM1262pool12     AGTCACTTAAACTTGTTAAGTATGGCAGCGATTAATCCCCCGCTTTGGCTTAATTAAGCCCTTAATTAACATGTGTAAAGTTGAGCCAAA
BdM1263pool12     AGTCACTTAAACTTGTTAAGTATGGCAGCGATTAATCCCCCGCTTTGGCTTAATTAAGCCCTTAATTAACATGTGTAAAGTTGAGCCAAA
BdM1264pool12     AGTCACTTAAACTTGTTAAGTATGGCAGCGATTAATCCCCCGCTTTGGCTTAATTAAGCCCTTAATTAACATGTGTAAAGTTGAGCCAA-
BdM1273pool12     AGTCACTTAAACTTGTTAAGTATGGCAGCGATTAATCCCCCGCTTTGGCTTAATTAAGCCCTTAATTAACATGTGTAAAGTTGAGCCAAA
BdM1275pool12     AGTCACTTAAACTTGTTAAGTATGGCAGCGATTAATCCCCCGCTTTGGCTTAATTAAGCCCTTAATTAACATGTGTAAAGTTGAGCCAAA
//                                                                                                  -       |228270|
BdM1249pool29     TCAGCTTGTTACGAAGTACACTTAAAGGAATATTTTCACTGCTGCTGCTGCTGTTAGACAACGAATCGGAACTGGTTCTAAATCTTCTGC
BdM1250pool12     TCAGCTTGTTACGAAGTACACTTAAAGGAATATTTTCACTGCTGCTGCTGCTGTTAGACAACGAATCGGAACTGGTTCTAAATCTTCTGC
BdM1250pool29     TCAGCTTGTTACGAAGTACACTTAAAGGAATATTTTCACTGCTGCTGCTGCTGTTAGACAACGAATCGGAACTGGTTCTAAATCTTCTGC
BdM1251pool12     TCAGCTTGTTACGAAGTACACTTAAAGGAATATTTTCACTGCTGCTGCTGCTGTTAGACAACGAATCGGAACTGGTTCTAAATCTTCTGC
BdM1252pool29     TCAGCTTGTTACGAAGTACACTTNAAGGAATATTTTCACTGCTGCTGCTGCNGTTAGACAACGAATCGGAACTGNTTCTAAATCTTCTG-
BdM1256pool12     TCAGCTTGTTACGAAGTACACTTAAAGGAATATTTTCACTGCTGCTGCTGCTGTTAGACAACGAATCGGAACTGGTTCTAAATCTTCTGC
BdM1257pool12     TCAGCTTGTTACGAAGTACACTTAAAGGAATATTTTCACTGCTGCTGCTGCTGTTAGACAACGAATCGGAACTGGTTCTAAATCTTCTGC
BdM1258pool12     TCAGCTTGTTACGAAGTACACTTAAAGGAATATTTTCACTGCTGCTGCTGCTGTTAGACAACGAATCGGAACTGGTTCTAAATCTTCTGC
BdM1259pool12     TCAGCTTGTTACGAAGTACACTTAAAGGAATATTTTCACTGCTGCTGCTGCTGTTAGACAACGAATCGGAACTGGTTCTAAATCTTCTGC
BdM1260pool12     TCAGCTTGTTACGAAGTACACTTAAAGGAATATTTTCACTGCTGCTGCTGCTGTTAGACAACGAATCGGAACTGGTTCTAAATCTTCTGC
BdM1261pool12     TCAGCTTGTTACGAAGTACACTTAAAGGAATATTTTCACTGCTGCTGCTGCTGTTAGACAACGAATCGGAACTGGTTCTAAATCTTCTGC
BdM1262pool12     TCAGCTTGTTACGAAGTACACTTAAAGGAATATTTTCACTGCTGCTGCTGCTGTTAGACAACGAATCGGAACTGGTTCTAAATCTTCTGC
BdM1263pool12     TCAGCTTGTTACGAAGTACACTTAAAGGAATATTTTCACTGCTGCTGCTGCTGTTAGACAACGAATCGGAACTGGTTCTAAATCTTCTGC
BdM1264pool12     TCAGCTTGTTACGAAGTACACTTAAAGGAATATTTTCACTGCTGCTGCTGCTGTTAGACAACGAATCGGAACTGGTTCTAAATCTTCTGC
BdM1267pool12     TCAGCTTGTTACGAAGTACACTTAAAGGAATATTTTCACTGCTGCTGCTGCTGTTAGACAACGAATCGGAACTGGTTCTAAATCTTCTGC
BdM1272pool29     TCAGCTTGTTACGAAGTACACTTAAAGGAATATTTTCACTGCTGCTGCTGCAGTTAGACAACGAATCAGAACTGGTTCTAAATCTTCTGC
BdM1273pool12     TCAGCTTGTTACGAAGTACACTTAAAGGAATATTTTCACTGCTGCTGCTGCTGTTAGACAACGAATCGGAACTGGTTCTAAATCTTCTGC
BdM1275pool12     TCAGCTTGTTACGAAGTACACTTAAAGGAATATTTTCACTGCTGCTGCTGCTGTTAGACAACGAATCGGAACTGGTTCTAAATCTTCTGC
//                                                                   -               -                      |228271|
BdM1249pool29     CTTTTTTTATAAACATCAATGAAATTGTGATAGGCAGTCAAAAAATAGGCATTATAATTGGAGAAACCAACTTTGATTTGTGCTAAAAAT
BdM1250pool29     CTTTTTTTATAAACATCAATGAAATTGTGATAGGCAGTCAAAAAATAGGCATTATAATTGGAGAAACCAACTTTGATTTGTGCTAAAAAT
BdM1257pool12     CTTTTTTTATAAACATCAATGAAATTGTGATAGGCAGTCAAAAAATAGGCATTATAATTGGAGAAACCAACTTTGATTTGTGCYAAAAAT
BdM1258pool12     CTTTTTTTATAAACATCAATGAAATTGTGATAGGCAGTCAAAAAATAGGCATTATAATTGGAGAAACCAACTTTGATTTGTGCTAAAAAT
BdM1259pool12     CTTTTTTTATAAACATCAATGAAATTGTGATAGGCAGTCAAAAAATAGGCATTATAATTGGAGAAACCAACTTTGATTTGTGCTAAAAAT
BdM1260pool12     CTTTTTTTATAAACATCAATGAAATTGTGATAGGCAGTCAAAAAATAGGCATTATAATTGGAGAAACCAACTTTGATTTGTGCTAAAAAT
BdM1262pool12     CTTTTTTTATAAACATCAATGAAATTGTGATAGGCAGTCAAAAAATAGGCATTATAATTGGAGAAACCAACTTTGATTTGTGCYAAAAAT
BdM1264pool12     CTTTTTTTATAAACATCAATGAAATTGTGATAGGCAGTCAAAAAATAGGCATTATAATTGGAGAAACCAACTTTGATTTGTGCTAAAAAT
BdM1275pool12     CTTTTTTTATAAACATCAATGAAATTGTGATAGGCAGTCAAAAAATAGGCATTATAATTGGAGAAACCAACTTTGATTTGTGCTAAAAAT
//                                                                                                   *      |228275|
BdM1249pool29     CAGGTACGGATACCTCCTCGTGGTGAGTTCGGGGTGGTTTATTATGAAACTTTTTGAAGTTATATAATAAATTAGCAAAAGTCCGTACAA
BdM1258pool12     CAGGTACGGATACCTCCTCGTGGTGAGTTCGGGGTGGTTTATTATGAAACTTTTTGAAGTTATATAATAAATTAGCAAAAGTCCGTACAA
BdM1259pool12     CAGGTACGGATACCTCCTCGTGGTGAGTTCGGGGTGGTTTATTATGAAACTTTTTGAAGTTATATAATAAATTAGCAAAAGTCCGTACAA
BdM1262pool12     CAGGTACGGATACCTCCTCGTGGTGAGTTCGGGGTGGTTTATTATGAAACTTTTTGAAGTTATATAATAAATTAGCAAAAGTCCGTACAA
BdM1263pool12     CAGGTACGGATACCTCCTCGTGGTGAGTTCGGGGTGGTTTATTATGAAACTTTTTGAAGTTATATAATAAATTAGCAAAAGTCCGTACAA
BdM1264pool12     CAGGTACGGATACCTCCTCGTGGTGAGTTCGGGGTGGTTTATTATGAAACTTTTTGAAGTTATATAATAAATTAGCAAAAGTCCGTACAA
BdM1266pool29     CAGGTACGGATACCTCCTCGTGGTGAGTTCGGGGTGGTTTATTATGAAACTTTTTGAAGTTATATAATAAATTAGCAAAAGTCCGTACAA
//                                                                                                          |228278|
BdM1249pool29     CAATAAATCCTTTTTGGGAAACGATCGTTGAAATAGTACCATCTGTGCACACTCTAACCAATTTGCACTACTACAAACTATATTTTTCAA
BdM1250pool29     CAATAAATCCTTTTTGGGAAACGATCGTTGAAATAGTACCATCTGTGCACACTCTAACCAATTTGCACTACTACAAACTATATTTTTCAA
BdM1255pool29     CAATAAATCCTTTTTGGGAAACGATCGTTGAAATAGTACCATCTGTGCACACTCTAACCAATTTGCACTACTACAAACTATATTTTTCAA
BdM1256pool12     CAATAAATCCTTTTTGGGAAACGATCGTTGAAATAGTACCATCTGTGCACACTCTAACCAATTTGCACTACTACAAACTATATTTTTCAA
BdM1257pool12     CAATAAATCCTTTTTGGGAAACGATCGTTGAAATAGTACCATCTGTGCACACTCTAACCAATTTGCACTACTACAAACTATATTTTTCAA
BdM1258pool12     CAATAAATCCTTTTTGGGAAACGATCGTTGAAATAGTACCATCTGTGCACACTCTAACCAATTTGCACTACTACAAACTATATTTTTCAA
BdM1260pool12     CAATAAATCCTTTTTGGGAAACGATCGTTGAAATAGTACCATCTGTGCAMACTCTAACCAATTTGCACTACTACAAACTATATTTTTCAA
BdM1262pool12     CAATAAATCCTTTTTGGGAAACGATCGTTGAAATAGTACCATCTGTGCACACTCTAACCAATTTGCACTACTACAAACTATATTTTTCAA
BdM1263pool12     CAATAAATCCTTTTTGGGAAACGATCGTTGAAATAGTACCATCTGTGCACACTCTAACCAATTTGCACTACTACAAACTATATTTTTYAA
BdM1264pool12     CAATAAATCCTTTTTGGGAAACGATCGTTGAAATAGTACCATCTGTGCACACTCTAACCAATTTGCACTACTACAAACTATATTTTTCAA
BdM1267pool12     CAATAAATCCTTTTTGGGAAACGATCGTTGAAATAGTACCATCTGTGCACACTCTAACCAATTTGCACTACTACAAACTATATTTTTCAA
BdM1275pool12     CAATAAATCCTTTTTGGGAAACGATCGTTGAAATAGTACCATCTGTGCACACTCTAACCAATTTGCACTACTACAAACTATATTTTTCAA
//                                                                 -                                     -  |228282|
BdM1249pool29     ACATCAATTGACAAAACAGTGGCATATTCTTCTTCTTCGTCTTTTTTCTTGATGTTATTGCTGGGCTGGGAGTTTGTAGCAGTTTTTTTG
BdM1250pool29     ACATCAATTGACAAAACAGTGGCATATTCTTCTTCTTCGTCTTTTTTCTTGATGTTATTGCTGGGCTGGGAGTTTGTAGCAGTTTTTTTG
BdM1251pool12     ACATCAATTGACAAAACAGTGGCATATTCTTCTTCTTCGTCTTTTTTCTTGATGTTATTGCTGGGCTGGGAGTTTGTAGCAGTTTTTTTG
BdM1258pool12     ACATCAATTGACAAAACAGTGGCATATTCTTCTTCTTCGTCTTTTTTCTTGATGTTATTGCTGGGCTGGGAGTTTGTAGCAGTTTTTTTG
BdM1260pool12     ACATCAATTGACAAAACAGTGGCATATTCTTCTTCTTCGTCTTTTTTCTTGATGTTATTGCTGGGCTGGGAGTTTGTAGCAGTTTTTTTG
BdM1261pool12     ACATCAATTGACAAAACAGTGGCATATTCTTCTTCTTCGTCTTTTTTCTTGATGTTATTGCTGGGCTGGGAGTTTGTAGCAGTTTTTTTG
BdM1262pool12     ACATCAATTGACAAAACAGTGGCATATTCTTCTTCTTCGTCTTTTTTCTTGATGTTATTGCTGGGCTGGGAGTTTGTAGCAGTTTTTTTG
BdM1263pool12     ACATCAATTGACAAAACAGTGGCATATTCTTCTTCTTCGTCTTTTTTCTTGATGTTATTGCTGGGCTGGGAGTTTGTAGCAGTTTTTTTG
BdM1266pool29     ACATCAATTGACAAAACAGTGGCATATTCTTCTTCTTCGTCTTTTTTCTTGATGTTATTGCTGGGCTGGGAGTTTGTAGCAGTTTTTTTG
BdM1275pool12     ACATCAATTGACAAAACAGTGGCATATTCTTCTTCTTCGTCTTTTTTCTTGATGTTATTGCTGGGCTGGGAGTTTGTAGCAGTTTTTTTG
//                                                                                                          |228288|
BdM1249pool29     TACACAAAACGTGTTTTCCCCAAAACCGTTATTCATTTATTTTTCCCCTATATATTTCAAAGCAATAATGTCCCGACTGACGAAAAAGGG
BdM1251pool12     TACACAAAACGTGTTTTCCCCAAAACCGTTATTCATTTATTTTTCCCCTATATATTTCAAAGCAATRATCTCCYGACTGACGAAAAAGGG
BdM1257pool12     TACACAAAACGTGTTTTCCCCAAAACCGTTATTCATTTATTTTTCCCCTATATATTTCAAAGCAATAATGTCCCGACTGACGAAAAAGGG
BdM1258pool12     TACACAAAACGTGTTTTCCCCAAAACCGTTATTCATTTATTTTTCCCNTATATATTTCAAAGCAATAATNTCCNGACTGACGAAAAAGGG
BdM1259pool12     TACACAAAACGTGTTTTCCCCAAAACCGTTATTCATTTATTTTTCCCCTATATATTTCAAAGCAATAATGTCCCGACTGACGAAAAAGGG
BdM1260pool12     TACACAAAACGTGTTTTCCCCAAAACCGTTATTCATTTATTTTTCCCCTATATATTTCAAAGCA---ATGTCCCGACTGACGAAAAAGGG
BdM1262pool12     TACACAAAACGTGTTTTCCCCAAAACCGTTATTCATTTATTTTTCCCCTATATATTTCAAAGCAATAATGTCCCGACTGACGAAAAAGGG
BdM1263pool12     TACACAAAACGTGTTTTCCCCAAAACCGTTATTCATTTATTTTTCCCCTATATATTTCAAAGCAATAATGTCCCGACTGACGAAAAAGGG
BdM1264pool12     TACACAAAACGTGTTTTCCCCAAAACCGTTATTCATTTATTTTTCCCCTATATATTTCAAAGCAATAATGTCCCGACTGACGAAAAAGGG
BdM1275pool12     TACACAAAACGTGTTTTCCCCAAAACCGTTATTCATTTATTTTTCCCCTATATATTTCAAAGCAATAATSTCCYGACTGACGAAAAAGGG
//                                                                                  -  *   *                |228290|
BdM1249pool29     AAATTAGTTCTGAGAAAAATGGTTGATATTATATTTGGTAAAAAGCCGACATGTTAACTATATTACATCTACTGAGTTTTCTGGTAACGT
BdM1252pool29     AAATTAGTTCTGAGAAAAATGGTTGATATTATATTTGGTAAAAAGCCGACATGTTAACTATATTACATCTACTGAGTTTTCTGGTAACGT
BdM1262pool12     AAATTAGTTCTGAGAAAAATGGTTGATATTATATTTGGTAAAAAGCCGACATGTTAACTATATTACATCTACTGAGTTTTCTGGTAACGT
BdM1263pool12     AAATTAGTTCTGAGAAAAATGGTTGATATTATATTTGGTAAAAAGCCGACATGTTAACTATATTRCATCTACTGAGTTTTCTGGTAACGT
BdM1275pool12     AAATTAGTTCTGAGAAAAATGGTTGATATTATATTTGGTAAAAAGCCGACATGTTAACTATATTACATCTACTGAGTTTTCTGGTAACGT
//                                                                                -                         |228292|
BdM1249pool29     TTTGCGTTCTTTATTTGAAAGTCATTTATATTAAGCTGCTTTAGATCTTGTTTAAAGACTTTTACGTCGGCGATGTGACCGTCCATAACC
BdM1250pool29     TTTGCGTTCTTTATTTGAAAGTCATTTATATTAAGCTGCTTTAGATCTTGTTTAAAGACTTTTACGTCGGCGATGTGACCGTCCATAACC
BdM1262pool12     TTTGCGTTCTTTATTTGAAAGTCATTTATATTAAGCTGCTTTAGATCTTGTTTAAAGACTTTTACGTCGGCGATGTGACCGTCCATAACC
BdM1266pool29     TTTGCGTTCTTTATTTGAAAGTCATTTATATTAAGCTGCTTTAGATCTTGTTTAAAGACTTTTACGTCGGCGATGTGACCGTCCATAACC
//                                                                                                          |228294|
BdM1249pool29     GGACATCTTACCTATTGACCTTGGACCTGCCAAACTACAAAGAGGTGAACTTTTTATTAGGATGTTTTAGGTTAAATTAACAATTTCGTA
BdM1252pool29     GGACATCTTACCTATTGACCTTGGACCTGCCAAACTACAAAGAGGTGAACTTTTTATTAGGATGTTTTAGGTTAAATTAACAATTYCGTA
BdM1255pool29     GGACATCTTACCTATTGACCTTGGACCTGCCAAACTACAAAGAGGTGAACTTTTTATTAGGATGTTTTAGGTTAAATTAACAATTTCGTA
BdM1257pool12     GGACATCTTACCTATTGACCTTGGACCTGCCAAACTACAAAGAGGTGAACTTTTTATTAGGATGTTTTAGGTTAAATTAACAATTTCGTA
BdM1258pool12     GGACATCTTACCTATTGACCTTGGACCTGCCAAACTACAAAGAGGTGAACTTTTTATTAGGATGTTTTAGGTTAAATTAACAATTTCGTA
BdM1259pool12     GGACATCTTACCTATTGACCTTGGACCTGCCAAACTACAAAGAGGTGAACTTTTTATTAGGATGTTTTAGGTTAAATTAACAATTTCGTA
BdM1260pool12     GGACATCTTACCTATTGACCTTGGACCTRCCAAACTACAAAGAGGTGAACTTTTTATTAGGATGTTTTAGGTTAAATTAACAATTTCGTA
BdM1263pool12     GGACATCTTACCTATTGACCTTGGACCTGCCAAACTACAAAGAGGTGAACTTTTTATTAGGATGTTTTAGGTTAAATTAACAATTTCGTA
BdM1264pool12     GGACATCTTACCTATTGACCTTGGACCTACCAAACTACAAAGAGGTGAACTTTTTATTAGGATGTTTTAGGTTAAATTAACAATTTCGTA
BdM1275pool12     GGACATCTTACCTATTGACCTTGGACCTGCCAAACTACAAAGAGGTGAACTTTTTATTAGGATGTTTTAGGTTAAATTAACAATTTCGTA
//                                            *                                                        -    |228297|
BdM1249pool29     ATTTGGTATTTCAACTTTATTCTACTTGACCGTTCCCGCAAGTGCGATCTTTTTCTGAAGTGGACTTTCTCCCAATGGTACCGATATATAC
BdM1250pool29     ATTTGGTA-TTCAACTTTATTCTACTTGACCGTTCCCGCAAGTGCGATCTTTTTCTGAAGTGGACTTTCTCCCAATGGTACCGATATATAC
BdM1251pool12     ATTTGGTANTTCAACTTTATTCTACTTGACCGTTCCCGCAAGTGCGATCTYTTTCTGAAGTGGACTTTCTCCCAATGGTACCGATATATAC
BdM1255pool29     ATTTGGTA-TTCAACTTTATTCTACTTGACCGTTCCCGCAAGTGCGATCTTTTTCTGAAGTGGACTTTCTCCCAATGGTACCGATATATAC
BdM1258pool12     ATTTGGTA-TTCAACTTTATTCTACTTGACCGTTCCCGCAAGTGCGATCTTTTTCTGAAGTGGACTTTCTCCCAATGGTACCGATATATAC
BdM1262pool12     ATTTGGTA-TTCAACTTTATTCTACTTGACCGTTCCCGCAAGTGCGATCTTTTTCTGAAGTGGACTTTCTCCCAATGGTACCGATATATAC
BdM1264pool12     ATTTGGTA-TTCAACTTTATTCTACTTGACCGTTCCCGCAAGTGCGATCTTTTTCTGAAGTGGACTTTCTCCCAATGGTACCGATATATAC
BdM1266pool29     ATTTGGTA-TTCAACTTTATTCTACTTGACCGTTCCCGCAAGTGCGATCTTTTTCTGAAGTGGACTTTCTCCCAATGGTACCGATATATAC
BdM1275pool12     ATTTGGTA-TTCAACTTTATTCTACTTGACCGTTCCCGCAAGTGCGATCTTTTTCTGAAGTGGACTTTCTCCCAATGGTACCGATATATAC
//                                                                  -                                        |228298|
BdM1249pool29     GACAATGAGCAAAATAGAGCAAAATCGCATAGACCAATCGAACTGTACTTTTAAACAAAAAAATTGCAATCCAAGTTTTAATGGTTGGAA
BdM1250pool29     GACAATGAGCAAAATAGAGCAAAATCGCATAGACCAATCGAACTGTACTTTTAAACAAAAAAATTGCAATCCAAGTTTTAATGGTTGGAA
BdM1252pool29     GACAATRAGCAAAATAGAGCAAAATCGCATAGACCAATCGAACTGTACTTTTAAACAAAAAAATTGCAATCCAAGTTTTAATGGTTGKAA
BdM1257pool12     GACAATRAGCAAAATAGAGCAAAATCGCATAGACCAATCGAACTGTACTTTTAAACAAAAAAATTGCAATCCAAGTTTTAATGGTTGGAA
BdM1260pool12     GACAATRAGCAAAATAGAGCAAAATCGCATAGACCAATCGAACTGTACTTTTAAACAAAAAAATTGCAATCCAAGTTTTAATGGTTGGAA
BdM1262pool12     GACAATGAGCAAAATAGAGCAAAATCGYATAGACCAATCGAACTGTACTTTTAAACAAAAAAATTGCAATCCAAGTTTTAATGGTTGGAA
BdM1275pool12     GACAATGAGCAAAATAGAGCAAAATCGCATAGACCAATCGAACTGTACTTTTAAACAAAAAAATTGCAATCCAAGTTTTAATGGTTGGAA
//                      *                    -                                                           -  |228300|
BdM1248pool29     TGTAGGGAAAAAAATAATTTAAAGTATTGTAATTAAGTAAATGAGAAACTTGTAAATATGTAAATAAGTTAAATGTAAATTTGGAAAATC
BdM1249pool29     TGTAGGGAAAAAAATAATTTAAAGTATTGTAATTAAGTAAATGAGAAACTTGTAAATATGTAAATAAGTTAAATGTAAATTTGGAAAATC
BdM1250pool29     TGTAGGGAAAAAAATAATTTAAAGTATTGTAATTAAGTAAATGAGAAACTTGTAAATATGTAAATAAGTTAAATGTAAATTTGGAAAATC
BdM1252pool29     TGTAGGGAAAAAAATAATTTAAAGTATTGTAATTAAGTAAATGAGAAACTTGTAAATACGTAAATAAGTTAAATGTAAATTTGGAAAATC
BdM1260pool12     TGTAGGGAAAAAAATAATTTAAAGTATTGTAATTAAGTAAATGAGAAACTTGTAAATATGTAAATAAGTTAAATGTAAATTTGGAAAATC
BdM1262pool12     TGTAGGGAAAAAAATAATTTAAAGTATTGTAATTAAGTAAATGAGAAACTTGTAAATATGTAAATAAGTTAAATGTAAATTTGGAAAATC
BdM1275pool12     TGTAGGGAAAAAAATAATTTAAAGTATTGTAATTAAGTAAATGAGAAACTTGTAAATATGTAAATAAGTTAAATGTAAATTTGGAAAATC
//                                                                          -                               |228304|
BdM1249pool29     GATTTTAACATATGCTATAAAAAAGGTACAAAAAACACAAATGCAGACGCCTTGTCCAGAATCGAAATATACCCCAATGAAACAGAAGAT
BdM1251pool12     GATTTTAACATATGCTATAAAAAAGGTACAAAAAACACAAATGCAGACGCCTTGTCCAGAATCGAAATATACCCCAATGAAACAGAAGAT
BdM1256pool12     GATTTTAACATATGCTATAAAAAAGGTACAAAAAACACAAATGCAGACGCCTTGTCCAGAATCGAAATATACCCCAATGAAACAGAAGAT
BdM1257pool12     GATTTTAACATATGCTATAAAAAAGGTACAAAAAACACAAATGCAGACGCCTTGTCCAGAATCGAAATATACCCCAATGAAACAGAAGAT
BdM1258pool12     GATTTTAACATATGCTATAAAAAAGGTACAAAAAACACAAATGCAGACGCCTTGTCCAGAATCGAAATATACCCCAATGAAACAGAAGAT
BdM1259pool12     GATTTTAACATATGCTATAAAAAAGGTACAAAAAACACAAATGCAGACGCCTTGTCCAGAATCGAAATATACCCCAATGAAACAGAAGAT
BdM1260pool12     GATTTTAACATATGCTATAAAAAAGGTACAAAAAACACAAATGCAGACGCCTTGTCCAGAATCGAAATATACCCCAATGAAACAGAAGAT
BdM1261pool12     GATTTTAACATATGCTATAAAAAAGGTACAAAAAACACAAATGCAGACGCCTTGTCCAGAATCGAAATATACCCCAATGAAACAGAAGAT
BdM1262pool12     GATTTNAACATATGCTATAAAAAAGGTACAAAAAACACAAATGCAGACGCCTTGTCCAGAATCGAAATATACCCCAATGAAACAGAAGAT
BdM1263pool12     GATTTTAACATATGCTATAAAAAAGGTACAAAAAACACAAATGCAGACGCCTTGTCCAGAATCGAAATATACCCCAATGAAACAGAAGAT
BdM1264pool12     GATTTTAACATATGCTATAAAAAAGGTACAAAAAACACAAATGCAGACGCCTTGTCCAGAATCGAAATATACCCCAATGAAACAGAAGAT
BdM1266pool12     GATTTTAACATATGCTATAAAAAAGGTACAAAAAACACAAATGCAGACGCCTTGTCCAGAATCGAAATATACCCCAATGAAACAGAAGAT
BdM1267pool12     GATTTTAACATATGCTATAAAAAAGGTACAAAAAACACAAATGCAGACGCCTTGTCCAGAATCGAAATATACCCCAATGAAACAGAAGAT
BdM1274pool12     GATTTTAACATATGCTATAAAAAAGGTACAAAAAACACAAATGCAGACGCCTTGTCCAGAATCGAAATATACCCCAATGAAACAGAAGAT
BdM1275pool12     GATTTTAACATATGCTATAAAAAAGGTACAAAAAACACAAATGCAGACGCCTTGTCCAGAATCGAAATATACCCCAATGAAACAGAAGAT
//                                                                                                          |228306|
BdM1249pool29     ATTTTATCTGTGAAAAATCCAAACAGTATATCAATTAACTAAGACAACTTCCACAGAAGAGAAATATTTTGAAAAACTATAAAAAAATAG
BdM1250pool29     ATTTTATCTGTGAAAAATCCAAACAGTATATCAATTAACTAAGACAACTTCCACAGAAGAGAAATATTTTGAAAAACTATAAAAAAATAG
BdM1251pool12     ATTTTATCTGTGAAAAATCCAAACAGTATATCAATTAACTAAGACAACTTCCACAGAAGAGAAATATTTTGAAAAACTATAAAAAAATAG
BdM1256pool12     ATTTTATCTGTGAAAAATCCAAACAGTATATCAATTAACTAAGACAACTTCCACAGAAGAGAAATATTTTGAAAAACTATAAAAAAATAG
BdM1257pool12     ATTTTATCTGTGAAAAATCCAAACAGTATATCAATTAACTAAGACAACTTCCACAGAAGAGAAATATTTTGAAAAACTATAAAAAAATAG
BdM1258pool12     ATTTTATCTGTGAAAAATCCAAACAGTATATCAATTAACTAAGACAACTTCCACAGAAGAGAAATATTTTGAAAAACTATAAAAAAATAG
BdM1259pool12     ATTTTATCTGTGAAAAATCCAAACAGTATATCAATTAACTAAGACAACTTCCACAGAAGAGAAATATTTTGAAAAACTATAAAAAAATA-
BdM1260pool12     ATTTTATCTGTGAAAAATCCAAACAGTATATCAATTAACTAAGACAACTTCCACAGAAGAGAAATATTTTGAAAAACTATAAAAAAATAG
BdM1262pool12     ATTTTATCTGTGAAAAATCCAAACAGTATATCAATTAACTAAGACAACTTCCACAGAAGAGAAATATTTTGAAAAACTATAAAAAAATAG
BdM1263pool12     ATTTTATCTGTGAAAAATCCAAACAGTATATCAATTAACTAAGACAACTTCCACAGAAGAGAAATATTTTGAAAAACTATAAAAAAATAG
BdM1264pool12     ATTTTATCTGTGAAAAATCCAAACAGTATATCAATTAACTAAGACAACTTCCACAGAAGAGAAATATTTTGAAAAACTATAAAAAAATAG
BdM1272pool12     ATTTTATCTGTGAAAAATCCAAACAGTATATCAATTAACTAAGACAACTTCCACAGAAGAGAAATATTTTGAAAAACTATAAAAAAATAG
BdM1275pool12     ATTTTATCTGTGAAAAATCCAAACAGTATATCAATTAACTAAGACAACTTCCACAGAAGAGAAATATTTTGAAAAACTATAAAAAAATAG
//                                                                                                          |228307|
BdM1249pool29     TGGGGTTGATTGAGTTCAATAATTCCAAGAAATTATTAAYTCAGGTACGCCGTGGCTCCAAATCACGAAGATGTGGTCACAATATCTAAA
BdM1250pool29     TGGGGTTGATTGAGGTCAATAATTCCAAGAAATTATTAATTCAGGTACGCCGTGGCTCCAAATTACGAAGATGTGGTCACAGTATCTATA
BdM1255pool29     TGGGGTTGATTGAGGTCAATAATTCCAAGAAATTATTAATTCAGGTACGCCGTGGCTCCAAATTACGAAGATGTGGTCACAGTATYTATA
BdM1266pool29     TNGGGTTGATTGAGTTCAATAATTCCAAGAAATTATTAATTCAGGTACGCCGTGGCTCCAAATCACGAAGNTGTNGTCACNNTATCTAA-
BdM1272pool29     TGGGGTTGATTGAGTTCAATAATTCCAAGAAATTATTAANTCAGGTACGCCGTGGCTCCAAATCACGAAGATGTGGTCACAATATCTAAA
//                              *                        -                       *                 *   -  * |228308|
BdM1249pool29     AAGATAACAAGCTAACATGTGTCTATCCAGTACAACCATGCTATAACAACAATAAGAAATTAGTAAAAAATGCGTTGGCATGGAAGTTAA
BdM1258pool12     AAGATAACAAGCTAACATGTGTCTATCCAGTACAACCATGCTATAACAACAATAAGAAATTAGTAAAAAATGCGTTGGCATGGAAGTTAA
BdM1262pool12     AAGATAACAAGCTAACATGTGTCTATCCAGTACAACCATGCTATAACAACAATAAGAAATTAGTAAAAAATGCGTTGGCATGGAAGTTAA
BdM1263pool12     AAGATAACAAGCTAACATGTGTCTATCCAGTACAACCATGCTATAACAACAATAAGAAATTAGTAAAAAATGCGTTGGCATGGAAGTTAA
BdM1264pool12     AAGATAACAAGCTAACATGTGTCTATCCAGTACAACCATGCTATAACAACAATAAGAAATTAGTAAAAAATGCGTTGGCATGGAAGTTAA
BdM1275pool12     AAGATAACAAGCTAACATGTGTCTATCCAGTACAACCATGCTATAACAACAATAAGAAATTASTAAAAAATGCGTTGGCATGGAAGTTAA
//                                                                              -                           |228309|
BdM1249pool29     AATTATTCCATGGAGTGGACGTAGAAAATTAATTTATTGTTAAAATCGGTGCTGCGATGTGTTGTGGTTATTTATATTTTTATAGGGCAA
BdM1250pool29     AATTATTCCATGGAGTGGACGTAGAAAATTAATTTATTGTTAAAATCGGTGCTGCGATGTGTTGTGGTTATTTATATTTTTATAGGGCAA
BdM1251pool12     AATTATTCCATGGAGTGGACGTAGAAAATTAATTTATTGTTAAAATCGGTGCTGCGATGTGTTGTGGTTATTTATATTTTTATAGGGCAA
BdM1257pool12     AATTATTCCATGGAGTGGACGTAGAAAATTAATTTATTGTTAAAATCGGTGCTGCGATGTGTTGTGGTTATTTATATTTTTATAGGGCAA
BdM1258pool12     AATTATTCCATGGAGTGGACGTAGAAAATTAATTTATTGTTAAAATCGGTGCTGCGATGTGTTGTGGTTATTTATATTTTTATAGGGCAA
BdM1259pool12     AATTATTCCATGGAGTGGACGTAGAAAATTAATTTATTGTTAAAATCGGTGCTGCGATGTGTTGTGGTTATTTATATTTTTATAGGGCAA
BdM1260pool12     AATTATTCCATGGAGTGGACGTAGAAAATTAATTTATTGTTAAAATCGGTGCTGCGATGTGTTGTGGTTATTTATATTTTTATAGGGCAA
BdM1261pool12     AATTATTCCATGGAGTGGACGTAGAAAATTAATTTATTGTTAAAATCGGTGCTGCGATGTGTTGTGGTTATTTATATTTTTATAGGGCAA
BdM1262pool12     AATTATTCCATGGAGTGGACGTAGAAAATTAATTTATTGTTAAAATCGGTGCTGCGATGTGTTGTGGTTATTTATATTTTTATAGGGCAA
BdM1264pool12     AATTATTCCATGGAGTGGACGTAGAAAATTAATTTATTGTTAAAATCGGTGCTGCGATGTGTTGTGGTTATTTATATTTTTATAGGGCAA
BdM1275pool12     AATTATTCCATGGAGTGGACGTAGAAAATTAATTTATTGTTAAAATCGGTGCTGCGATGTGTTGTGGTTATTTATATTTTTATAGGGCAA
//                                                                                                          |228313|
BdM1249pool29     GCCAATATTCCAGTTAAAGGCGGGCTGTAGGTTTATATACCGTCATCTGAAATATCGCACAAGAATTACGGATTAAAAACAAAAAGAAAA
BdM1256pool12     GCCAATATTCCAGTTAAAGGCGGGCTGTAGGTTTATATACCGTCATCTGAAATATCGCACAAGAATTACGGATTAAAAACAAAAAGAAAA
BdM1257pool12     GCCAATATTCCAGTTAAAGGCGGGCTGTAGGTTTATATACCGTCATCTGAAATATCGCACAAGAATTACGGATTAAAAACAAAAAGAAAA
BdM1258pool12     GCCAATATTCCAGTTAAAGGCGGGCTGTAGGTTTATATACCGTCATCTGAAATATCGCACAAGAATTACGGATTAAAAACAAAAAGAAAA
BdM1259pool12     GCCAATATTCCAGTTAAAGGCGGGCTGTAGGTTTATATACCGTCATCTGAAATATCGCACAAGAATTACGGATTAAAAACAAAAAGAAAA
BdM1260pool12     GCCAATATTCCAGTTAAAGGCGGGCTGTAGGTTTATATACCGTCATCTGAAATATCGCACAAGAATTACGGATTAAAAACAAAAAGAAAA
BdM1262pool12     GCCAATATTCCAGTTAAAGGCGGGCTGTAGGTTTATATACCGTCATCTGAAATATCGCACAAGAATTACGGATTAAAAACAAAAAGAAAA
BdM1264pool12     GCCAATATTCCAGTTAAAGGCGGGCTGTAGGTTTATATACCGTCATCTGAAATATCGCACAAGAATTACGGATTAAAAACAAAAAGAAAA
BdM1275pool12     GCCAATATTCCAGTTAAAGGCGGGCTGTAGGTTTATATACCGTCATCTGAAATATCGCACAAGAATTACGGATTAAAAACAAAAAGAAAA
//                                                                                                          |228317|
BdM1249pool29     AAATGCTGGAATGGCCACCCCGTATCGCAAACTAAATAAGAATTTGTGGGACAAATTAAAAAGTAGCGTTCGTCACCGTCTTATCAAGCT
BdM1258pool12     AAATGCTGGAATGGCCACCCCGTATCGCAAACTAAATAAGAATTTGTGGGACAAATTAAAAAGTAGCGTTCGTCACCGTCTTATCAAGCT
BdM1259pool12     AAATGCTGGAATGGCCACCCCGTATCGCAAACTAAATAAGAATTTGTGGGACAAATTAAAAAGTAGCGTTCGTCACCGTCTTATCAAGCT
BdM1262pool12     AAATGCTGGAATGGCCACCCCGTATCGCAAACTAAATAAGAATTTGTGGGACAAATTAAAAAGTAGCGTTCGTCACCGTCTTATCAAGCT
BdM1263pool12     AAATGCTGGAATGGCCACCCCGTATCGCAAACTAAATAAGAATTTGTGGGACAAATTAAAAAGTAGCGTTCGTCACCGTCTTATCAAGCT
BdM1275pool12     AAATGCTGGAATGGCCACCCCGTATCGCAAACTAAATAAGAATTTGTGGGACAAATTAAAAAGTAGCGTTCGTCACCGTCTTATCAAGCT
//                                                                                                          |228318|
BdM1249pool29     ACTTAAGACTCACCTTTCACGAATTTCGGGAAATTCAGGCTCTACTTCAATTTCATGTGCTAAAATAGACGATTGATTAAGAAATTCGGT
BdM1250pool29     ACTTAAGACTCACCTTTCACGAATTTCGGGAAATTCAGGCTCTACTTCAATTTCATGTGCTAAAATAGACGATTGATTAAGAAATTCGGT
BdM1258pool12     ACTTAAGACTCACCTTTCACGAATTTCGGGAAATTCAGGCTCTACTTCAATTTCATGTGCTAAAATAGACGATTGATTAAGAAATTCGGT
BdM1263pool12     ACTTAAGACTCACCTTTCACGAATTTCGGGAAATTCAGGCTCTACTTCAATTTCATGTGCTAAAATAGACGATTGATTAAGAAATTCGGT
//                                                                                                          |228319|
BdM1249pool29     TACAGGAGGACATGTTTTTACATTTATTTGTGTTAATGTGTTAATACATTAATTTACACTAATTTAAAAATCTGTTTAATTAACTTTAAA
BdM1250pool29     TACAGGAGGACATGTTTTTACATTTATTTGTGTTAATGTGTTAATACATTAAYTTACACTAATTTAAAAATCTGTTTAATTAACTTTAAA
BdM1260pool12     TACAGGAGGACATGTTTTTACATTTATTTGTGTTAATGTGTTAATACATTAATTTACACTAATTTAAAAATCTGTTTAATTAACTTTAAA
BdM1262pool12     TACAGGAGGACATGTTTTTACATTTATTTGTGTTAATGTGTTAATACATTAATTTACACTAATTTAAAAATCTGTTTAATTAACTTTAAA
BdM1264pool12     TACAGGAGGACTTGTTTTTACATTTATTTGTGTTAATGTGTTAATACATTAATTTACACTAATTTAAAAATATGTTTAATTAACCTTAAA
//                           -                                        -                  -            -     |228321|
BdM1249pool29     TCAACTCGAAAGTGCCAAATCCCCACAAAAGCGCGGGGACTTTAAATTATAAAGGATTTTGAAACTACAGCATTTCATAATGGCTTCTAT
BdM1256pool12     TCAACTCGAAAGTGCCAAATCCCCACAAAAGCGCGGGGACTTTAAATTATAAAGGATTTTGAAACTACAGCATTTCATAATGGCTTCTAT
BdM1256pool29     TCAACTCGAAAGTGCCAAATCCCCACAAAAGCGCGGGGACTTTAAATTATAAAGGATTTTGAAACTACAGCATTTCATAATGGCTTCTAT
BdM1260pool12     TCAACTCGAAAGTGCCAAATCCCCACAAAAGCGCGGGGACTTTAAATTATAAAGGATTTTGAAACTACAGCATTTCATAATGGCTTCTAT
BdM1262pool12     TCAACTCGAAAGTGCCAAATCCCCACAAAAGCGCGGGGACTTTAAATTATAAAGGATTTTGAAACTACAGCATTTCATAATGGCTTCTAT
BdM1263pool12     TCAACTCGAAAGTGCCAAATCCCCACAAAAGCGCGGGGAATTTAAATTATAAAGGATTTTGAAACTACAGCATTTCATAATGGCTTCTAT
BdM1264pool12     TCAACTCGAAAGTGCCAAATCCCCACAAAAGCGCGGGGACTTTAAATTATAAAGGATTTTGAAACTACAGCATTTCATAATGGCTTCTAT
BdM1266pool29     TCAACTCGAAAGTGCCAAATCCCCACAAAAGCGCGGGGACTTTAAATTATAAAGGATTTTGAAACTACAGCATTTCATAATGGCTTCTAT
BdM1275pool12     TCAACTCGAAAGTGCCAAATCCCCACAAAAGCGCGGGGACTTTAAATTATAAAGGATTTTGAAACTACAGCATTTCATAATGGCTTCTAT
//                                                       -                                                  |228322|
BdM1249pool29     CTGCTTTAACGAGGCAAATTCAGTATCATCTAAAAGTCGTATGTTTTCTGTTTCATGGACGGATCTGGAGTTTAAGATCATCCATTGACA
BdM1252pool29     CTGCTTTAACGAGGCAAATTCAGTATCATCTAAAAGTCGTATGTTTTCTGTTTCATGGACGGATCTGGAGTTTAAGATCATCCATTGACA
BdM1257pool12     CTGCTTTAACGAGGCAAATTCAGTATCATCTAAAAGTCGTATGTTTTCTGTTTCATGGACGGATCTGGAGTTTAAGATCATCCATTGACA
BdM1260pool12     CTGCTTTAACGAGGCAAATTCAGTATCATCTAAAAGTCGTATGTTTTCTGTTTCATGGACGGATCTGGAGTTTAAGATCATCCATTGACA
BdM1264pool12     CTGCTTTAACGAGGCAAATTCAGTATCATCTAAAAGTCGTATGTTTTCTGTTTCATGGACGGATCTGGAGTTTAAGATCATCCATTGACA
BdM1275pool12     CTGCTTTAACGAGGCAAATTCAGTATCATCTAAAAGTCGTATGTTTTCTGTTTCATGGACGGATCTGGAGTTTAAGATCATCCATTGACA
//                                                                                                          |228323|
BdM1249pool29     ATATCTCCATTGGTTGGAGAATAGGCATATGATCGTAGGTATATGAAAGGTCAAGAACTGCAGCTAATTAGTGATTTTTCTTAAAGATAT
BdM1250pool29     ATATCTCCATTGGTTGGAGAATAGGCATATGATCRTAGGTATATGAAAGGTCAAGAACTGCAGCTAATTAGTGATTTTTCTTAAAGATAT
BdM1252pool29     ATATCTCCATTGGTTGGAGAATAGGCATATGATCGTAGGTATATGAAAGGTCAAGAACTGCAGCTAATTAGTGATTTTTCTTAAAGATAT
BdM1256pool12     ATATCTCCATTGGTTGGAGAATAGGCATATGATCGTAGGTATATGAAAGGTCAAGAACTGCAGCTAATTAGTGATTTTTCTTAAAGATAT
BdM1257pool12     ATATCTCCATTGGTTGGAGAATAGGCATATGATCGTAGGTATATGAAAGGTCAAGAACTGCAGCTAATTAGTGATTTTTCTTAAAGATAT
BdM1258pool12     ATATCTCCATTGGTTGGAGAATAGGCATATGATCGTAGGTATATGAAAGGTCAAGAACTGCAGCTAATTAGTGATTTTTCTTAAAGATAT
BdM1259pool12     ATATCTCCATTGGTTGGAGAATAGGCATATGATCGTAGGTATATGAAAGGTCAAGAACTGCAGCTAATTAGTGATTTTTCTTAAAGATAT
BdM1260pool12     ATATCTCCATTGGTTGGAGAATAGGCATATGATCGTAGGTATATGAAAGGTCAAGAACTGCAGCTAATTAGTGATTTTTCTTAAAGATAT
BdM1262pool12     ATATCTCCATTGGTTGGAGAATAGGCATATGATCGTAGGTATATGAAAGGTCAAGAACTGCAGCTAATTAGTGATTTTTCTTAAAGATAT
BdM1263pool12     ATATCTCCATTGGTTGGAGAATAGGCATATGATCGTAGGTATATGAAAGGTCAAGAACTGCAGCTAATTAGTGATTTTTCTTAAAGATAT
BdM1264pool12     ATATCTCCATTGGTTGGAGAATAGGCATATGATCGTAGGTATATGAAAGGTCAAGAACTGCAGCTAATTAGTGATTTTTCTTAAAGATAT
BdM1275pool12     ATATCTCCATTGGTTGGAGAATAGGCATATGATCGTAGGTATATGAAAGGTCAAGAACTGCAGCTAATTAGTGATTTTTCTTAAAGATAT
//                                                  -                                                       |228325|
BdM1249pool29     TGCCTTTAGGGTCGCATTCATAGTTGTTCTTTGAGTAAGAAAGGCGTAAGCTCTTCTTATTTCATTGTAAATGCATTGTTATGATATTTG
BdM1258pool12     TGCCTTYAGGGTCGCATTCATAGTTGTTCTTTGAGTAAGAAAGGCGTAAGCTCTTCTTATTTCATTGTAAATGCATTGTTATGATATTTG
BdM1260pool12     TGCCTTCAGGGTCGCATTCATAGTTGTTCTTTGAGTAAGAAAGGCGTAAGCTCTTCTTATTTCATTGTAAATGCATTGTTATGATATTTG
BdM1262pool12     TGCCTTYAGGGTCGCATTCATAGTTGTTCTTTGAGTAAGAAAGGCGTAAGCTCTTCTTATTTCATTGTAAATGCATTGTTATGATATTTG
BdM1263pool12     TGCCTTYAGGGTCGCATTYATAGTTGTTCTTTGAGTAAGAAAGGCGTAAGCTCTTCTTATTTCATTGTAAATGCATTGTTATGATATTTG
BdM1275pool12     TGCCTTYAGGGTCGCATTCATAGTTGTTCTTTGAGTAAGAAAGGCGTAAGCTCTTCTTATTTCATTGTAAATGCATTGTTATGATATTTG
//                      *           -                                                                       |228326|
BdM1249pool29     CCTGATTAGTAATCATATTATAATTCGTTTTATTATAGTATCAACAATTTAAACTAAAAATTGATTAGGCTAATGCTGATAATAATTTAA
BdM1260pool12     CCTGATTAGTAATCATATTATAATTCGTTTTATTATAGTATCAACAATTTANACTAAAAATTGATTAGGCTAATGCTGATAATAATTTAA
BdM1262pool12     CCTGATTAGTAATCATATTATAATTCGTTTTATTATAGTATCAACAATTTAWACTAAAAATTGATTAGGCTAATGCTGATAATAATTTAA
BdM1275pool12     CCTGATTAGTAATCATATTATAATTCGTTTTATTATAGTATCAACAATTTAWACTAAAAATTGATTAGGCTAATGCTGATAATAATTTAA
//                                                                   *                                      |228327|
BdM1249pool29     GTGTGGAAATTTCAAAACAAATTTAATTTTATATTCGATTCTCGAATTTTAGTAATGTCCCAACAATTGGCCTGTTAAAAGAACATGTGT
BdM1250pool29     GTGTGGAAATTTCAAAACAAATTTAATTTTATATTCGATTCTCGAATTTTAGTAATGTCCCAACAATTGGCCTGTTAAARGAACATGTGT
BdM1252pool29     GTGTGGAAATTTCAAAACAAATTTAATTTTATATTCGATTCTCGAATTTTAGTAATGTCCCAACAATTGGCCTGTTAAAAGAACATGTGT
BdM1255pool29     GTGTGGAAATTTCAAAACAAATTTAATTTTATATTCGATTCTCGAATTTTAGTAATGTCCCAACAATTGGCCTGTTAAAAGAACATGTGT
BdM1258pool12     GTGTGGAAATTTCAAAACAAATTTAATTTTATATTCGATTCTCGAATTTTAGTAATGTCCCAACAATTGGCCTGTTAAAAGAACATGTGT
BdM1260pool12     GTGTGGAAATTTCAAAACAAATTTAATTTTATATTCGATTCTCGAATTTTAGTAATGTCCCAACAATTGGCCTGTTAAAAGAACATGTGT
BdM1261pool12     GTGTGGAAATTTCAAAACAAATTTAATTTTATATTCGATTCTCGAATTTTAGTAATGTCCCAACAATTGGCCTGTTAAAAGAACATGTGT
BdM1262pool12     GTGTGGAAATTTCAAAACAAATTTAATTTTATATTCGATTCTCGAATTTTAGTAATGTCCCAACAATTGGCCTGTTAAAAGAACATGTGT
BdM1263pool12     GTGTGGAAATTTCAAAACAAATTTAATTTTATATTCGATTCTCGAATTTTAGTAATGTCCCAACAATTGGCCTGTTAAAAGAACATGTGT
BdM1272pool29     GTGTGGAAATTTCAAAACAAATTTAATTTTATATTCGATTCTCGAATTTTAGTAATGTCCCAACAATTGGCCTGTTAAAAGAACATGTGT
BdM1275pool12     GTGTGGAAATTTCAAAACAAATTTAATTTTATATTCGATTCTCGAATTTTAGTAATGTCCCAACAATTGGCCTGTTAAAAGAACATGTGT
//                                                                                               -          |228328|
BdM1249pool29     GAATCCCCGAACCGTATAGATTTTTATTCCGCCGGGTGATTCTACAAAATATCGAATTTGCTCTTTTAGTGATTTTATTGTCAATACGTG
BdM1260pool12     GAATCCCCGAACCGTATAGATTTTTATTCCGCCGGGTGATTCTACAAAATATCGAATTTGCTCTTTTAGTGATTTTATGGTCCATACGTG
BdM1262pool12     RAATCCCCGAACCGTATAGATTTTTATTCCGCCGGGTGATTCTACAAAATATCGAATTTGCTCTTTTAGTGATTTTATGGTCAATACGTG
BdM1263pool12     GAATCCCCGAACCGTATAGATTTTTATTCCGCCGGGTGATTCTACAAAATATCGAATTTGCTCTTTTAGTGATTTTATGGTCAATACGTG
BdM1267pool12     GAATCCCCGAACCGTATAGATTTTTATTCCGCCGGGTGATTCTACAAAATATCGAATTTGCTCTTTTAGTGATTTTATGGTCAATACGTG
//                -                                                                             -   -       |228329|
BdM1249pool29     TGGGAGGATTTAGATGTGAATAATASAGCTTCAACGTCAWCTTCCACCAACGAATACAATGAAAATATTATTCAAAAGGAGGATAAACGT
BdM1250pool29     TGGGAGGATTTAGATGTGAATAATASAGCTTCAACGTCAWCTTCCACCAACGAATACAATGAAAATATTATTCAAAAGGAGGATAAACGT
BdM1252pool29     TGGGAGGATTTAGATGTGAATAATASAGCTTCAACGTCAACTTCCACCAACGAATACAATGAAAATATTATTCAAAAGGAGGATAAACGT
BdM1260pool12     TGGGAGGATTTAGATGTGAATAATACAGCTTCAACGTCAWCTTCCACCAACGAATMCAATGAAAATATTATTCAAAAGGAGGATAAACGT
BdM1264pool12     TGGGAGGATTTAGATGTGAATAATACAGCTTCAACGTCATCTTCCACCAACGAATACAATGAAAATATTATTCAAAAGGAGGATAAACGT
BdM1272pool29     TGGGAGGATTTAGATGTGAATAATAGAGCTTCAACGTCAACTTCCACCAACGAATACAATGAAAATATTATTCAAAAGGAGGATAAACGT
//                                         *             *               -                                  |228330|
BdM1249pool29     ATATGTCCATCATTGACTAATTAGGTAAATGCTCTTTTCGTTTTTCATACTTTTTCGTATATATGGTCGATGTGTTTTATTAAATCCATG
BdM1262pool12     ATATGTCCATCATTGACTAATTAGGTAAATGCTCTTTTCGTTTTTCATACTTTTTCGTATATATGGTCGATGTGTTTTATTAAATCCATG
BdM1263pool12     ATATGTCCATCATTGACTAATTAGGTAAATGCTCTTTTCGTTTTTCATACTTTTTCGTATATATGGTCGATGTGTTTTATTAAATCCATG
BdM1275pool12     ATATGTCCATCATTGACTAATTAGGTAAATGCTCTTTTCGTTTTTCATACTTTTTCGTATATATGGTCGATGTGTTTTATTAAATCCATG
//                                                                                                          |228335|
BdM1249pool29     CCAATATCTAAAAGAACACCAACTGATGGCCAGCAAAACATTTTTTGCAAATATTCACTGCTACATAGCAATTTTTAAAGTGAATAGTGT
BdM1250pool29     CCAATATCTAAAAGAACACCAACTGATGGCCAGCAAAACATTTTTTGCAAATATTCACTGCTACATAGCAATTTTTAAAGTGAATAGTGT
BdM1251pool12     CCAATATCTAAAAGAACACCAACTGATGGCCAGCAAAACATTTTTTGCAAATATTCACTGCTACATAGCAATTTTTAAAGTGAATAGTGT
BdM1260pool12     CCAATATCTAAAAGAACACCAACTGATGGCCAGCAAAACATTTTTTGCAAATATTCACTGCTACATAGCAATTTTTAAAGTGAATAGTGT
BdM1272pool29     CCAATATCTAAAAGAACACCAACTGATGGCCAGCAAAACATTTTTTGCAAATATTCACTGCTACATAGCAATTTTTAAAGTGAATAGTGT
//                                                                                                          |228340|
BdM1249pool29     TGTCGCCGAAATCACGATTGGAACTACAACAGNTTTTTTAAGGTGATGTATCTTTCTATAT--TTCGCCAAGTTCAAGGTATTTATTAAT
BdM1250pool29     TGTCGCCGAAATCACGATTGGAACTACAACAGGTTTTTTAAGGTGATSTATCTTTCTATATTCTTCGCCAAGTTCAAGGTATTTATTAAT
BdM1255pool29     TGTCGCCGAAATCACGATTGGAACTACAACAGGTTTTTTAAGGTGATGTATCTTTCTATATTCTTCGCCAAGTTCAAGGTATTTATTAAT
BdM1272pool29     TGTCGCCGAAATCACGATTGGAACTACAACAGGTTTTTTAAGGTGATGTATCTTTCTATATTCTTCGCCAAGTTCAAGGTATTTATTAAT
//                                                               -                                          |228344|
BdM1249pool29     AACTCAGCATACAATCGTTAAACTTGCAGATCATTTCATTACTTCAACCATAGACAAAATGCATGCCTGACAATTTCGCATTTGTAAAAT
BdM1250pool29     AACTCAGCATACAATCGTTAAACTTGCAGATCATTTCATTACTTCAACCATAGACAAAATGCATGCCTGACAATTTCGCATTTGTAAAAT
BdM1251pool12     AACTCAGCATACAATCGTTAAACTTGCAGATCATTTCATTACTTCAACCATAGACAAAATGCATGCCTGACAATTTCGCATTTGTAAAAT
BdM1252pool12     AACTCAGCATACAATCGTTAAACTTGCAGATCATTTCATTACTTCAACCATAGACAAAATGCATGCCTGACAATTTCGCATTTGTAAAAT
BdM1252pool29     AACTCAGCATACAATCGTTAAACTTGCAGATCATTTCATTACTTCAACCATAGACAAAATGCATGCCTGACAATTTCGCATTTGTAAAAT
BdM1255pool29     AACTCAGCATACAATCGTTAAACTTGCAGATCATTTCATTACTTCAACCATAGACAAAATGCATGCCTGACAATTTCGCATTTGTAAAAT
BdM1256pool12     AACTCAGCATACAATCGTTAAACTTGCAGATCATTTCATTACTTCAACCATAGACAAAATGCATGCCTGACAATTTCGCATTTGTAAAAT
BdM1256pool29     AACTCAGCATACAATCGTTAAACTTGCAGATCATTTCATTACTTCAACCATAGACAAAATGCATGCCTGACAATTTCGCATTTGTAAAAT
BdM1257pool12     AACTCAGCATACAATCGTTAAACTTGCAGATCATTTCATTACTTCAACCATAGACAAAATGCATGCCTGACAATTTCGCATTTGTAAAAT
BdM1258pool12     AACTCAGCATACAATCGTTAAACTTGCAGATCATTTCATTACTTCAACCATAGACAAAATGCATGCCTGACAATTTCGCATTTGTAAAAT
BdM1260pool12     AACTCAGCATACAATCGTTAAACTTGCAGATCATTTCATTACTTCAACCATAGACAAAATGCATGCCTGACAATTTCGCATTTGTAAAAT
BdM1261pool12     AACTCAGCATACAATCGTTAAACTTGCAGATCATTTCATTACTTCAACCATAGACAAAATGCATGCCTGACAATTTCGCATTTGTAAAAT
BdM1262pool12     AACTCAGCATACAATCGTTAAACTTGCAGATCATTTCATTACTTCAACCATAGACAAAATGCATGCCTGACAATTTCGCATTTGTAAAAT
BdM1263pool12     AACTCAGCATACAATCGTTAAACTTGCAGATCATTTCATTACTTCAACCATAGACAAAATGCATGCCTGACAATTTCGCATTTGTAAAAT
BdM1272pool29     AACTCAGCATACAATCGTTAAACTTGCAGATCATTTCATTACTTCAACCATAGACAAAATGCATGCCTGACAATTTCGCATTTGTAAAAT
BdM1275pool12     AACTCAGCATACAATCGTTAAACTTGCAGATCATTTCATTACTTCAACCATAGACAAAATGCATGCCTGACAATTTCGCATTTGTAAAAT
//                                                                                                          |228345|
BdM1249pool29     ATAACTGCTTAATTCCGTTTTCTATTTCAAATACTAATAAATTCAATGAGGCACTTGTTGATTTTNATAGGGATATTGTTGAGTATGTCA
BdM1250pool29     ATAACTGCTTAATTCCGTTTTCTATTTCAAATACTAATAAATTCAATGAGGCACTTGTTGATTTTAATAGGGATATTGTTGAGTATGNCA
BdM1252pool29     ATAACTGCTTAATTCCGTTTTCTATTTCAAATACTAATAAATTCAATGAGGCACTTGTTGATTTTRATAGGGATATTGTTGAGTATGTCA
BdM1275pool12     ATAACTGCTTAATTCCGTTTTCTATTTCAAATACTAATAAATTCAATGAGGCACTTGTTGATTTTGATAGGGATATTGTTGAGTATGTCA
//                                                                                 *                        |228346|
BdM1249pool29     TGTTGCTGCGAAAATGATTTATTAAATTGTTCAGCAAATGTTTCTGCAGTTGTGGTGTTGTCTAAGATTATTTGATTTGTTTGATCTTTT
BdM1250pool29     TGTTGCTGCGAAAATGATTTATTAAATTGTTCAGCAAATGTTTCTGCAGTTGTGGTGTTGTCTAAGATTATTTGATTTGTTTGATCTTTT
BdM1252pool29     TGTTGCTGCGAAAATGATTTATTAAATTGTTCAGCAAATGTTTCTGCAGTTGTGGTGTTGTCTAAGATTATTTGATTTGTTTGATCTTTT
BdM1254pool19     TGTTGCTGCGAAAATGATTTATTAAATTGTTCAGCAAATGTTTCTGCAGTTGTGGTGTTGTCTAAGATTATTTGATTTGTTTGATCTTTT
BdM1255pool29     TGTTGCTGCGAAAATGATTTATTAAATTGTTCAGCAAATGTTTCTGCAGTTGTGGTGTTGTCTAAGATTATTTGATTTGTTTGATCTTTT
BdM1258pool12     TGTTGCTGCGAAAATGATTTATTAAATTGTTCAGCAAATGTTTCTGCAGTTGTGGTGTTGTCTAAGATTATTTNATTTGTTTGATCTTTT
BdM1260pool12     TGTTNCTGCGAAAATGATTTATTAAATTGTTCAGCAAATGTNTCTGCAGTTGTGGTGTTGTCTAAGATTATTTGATTTGTTTGATCTTTT
BdM1264pool12     TGTTGCTGCGAAAATGATTTATTAAATTGTTCAGCAAATGTTTCTGCAGTTGTGGTGTTGTCTAAGATTATTTGATTTGTTTGATCTTTT
BdM1266pool29     TGTTGCTGCGAAAATGATTTATTAAATTGTTCAGCAAATGTTTCTNNNGTTGTGGTGTTGTCTAAGATTATTTGATTTGTTTGATCTTTT
BdM1272pool29     TGTTGCTGCGAAAATGATTTATTAAATTGTTCAGCAAATGTTTCTGCAGTTGTGGTGTTGTCTAAGATTATTTGATTTGTTTGATCTTTT
//                                                                                                          |228348|
BdM1249pool29     ACAACTATATCATCTTTCTGGTTTTCCCATAATATTCTAAATAAAAAGGTTTTTTGAATCACGCTTATAGGTTGTATAACTAAGACAAAA
BdM1250pool29     ACAACTATATCATCTTTCTGGTTTTCCCATAATATTCTAAATAAAAAGGTTTTTTGAATCACGCTTATAGGTTGTATAACTAAGACAAAA
BdM1251pool12     ACAACTATATCATCTTTCTGGTTTTCCCATAATATTCTAAATAAAAAGGTTTTTTGAATCACGCTTATAGGTTGTATAACTAAGACAAAA
BdM1252pool29     ACAACTATATCATCTTTCTGGTTTTCCCATAATATTCTAAATAAAAAGGTTTTTTGAATCACGCTTATAGGTTGTATAACTAAGACAAAA
BdM1255pool29     ACAACTATATCATCTTTCTGGTTTTCCCATAATATTCTAAATAAAAAGGTTTTTTGAATCACGCTTATAGGTTGTATAACTAAGACAAAA
BdM1256pool12     ACAACTATATCATCTTTCTGGTTTTCCCATAATATTCTAAATAAAAAGGTTTTTTGAATCACGCTTATAGGTTGTATAACTAAGACAAAA
BdM1257pool12     ACAACTATATCATCTTTCTGGTTTTCCCATAATATTCTAAATAAAAAGGTTTTTTGAATCACGCTTATAGGTTGTATAACTAAGACAAAA
BdM1258pool12     ACAACTATATCATCTTTCTGGTTTTCCCATAATATTCTAAATAAAAAGGTTTTTTGAATCACGCTTATAGGTTGTATAACTAAGACAAAA
BdM1259pool12     ACAACTATATCATCTTTCTGGTTTTCCCATAATATTCTAAATAAAAAGGTTTTTTGAATCACGCTTATAGGTTGTATAACTAAGACAAAA
BdM1262pool12     ACAACTATATCATCTTTCTGGTTTTCCCATAATATTCTAAATAAAAAGGTTTTTTGAATCACGCTTATAGGTTGTATAACTAAGACAAAA
BdM1264pool12     ACAACTATATCATCTTTCTGGTTTTCCCATAATATTCTAAATAAAAAGGTTTTTTGAATCACGCTTATAGGTTGTATAACTAAGACAAAA
BdM1275pool12     ACAACTATATCATCTTTCTGGTTTTCCCATAATATTCTAAATAAAAAGGTTTTTTGAATCACGCTTATAGGTTGTATAACTAAGACAAAA
//                                                                                                          |228349|
BdM1249pool29     TTCTAACGTTACTGRAAATCTGCTGGCCGTAGTGAAACATATTTTCGAAATAAACGCAAATATTGATCGCCTATGATGGTAAACGAACGA
BdM1250pool29     TTCTAACGTTACTGAAAATCTGCTGGCCGTAGTGAAACATATTTTCGAAATAAACGCAAATATTGATCGCCTATGATGGTAAACGAACGA
BdM1252pool29     TTCTAACGTTACTGAAAATCTGCTGGCCGTAGTGAAACATATTTTCGAAATAAACGCAAATATTGATCGCCTATGATGGTAAACGAACGA
BdM1255pool29     TTCTAACGTTACTGNAAATCTGCTGGCCGTAGTGAAACATATTTTCGAAATAAACGCAAATATTGATCGCCTATGATGGTAAACGAACGA
BdM1266pool29     TTCTAACGTTACTGAAAATCTGCTGGCCGTAGTGWAACATATTTTCRAAATAAACGCAAATATTGATCGCCTATGATGGTAAACGAACGA
BdM1272pool29     TTCTAACGTTACTGAAAATCTGCTGGCCGTAGTGAAACATATTTTCGAAATAAACGCAAATATTGATCGCCTATGATGGTAAACGAACRA
//                              -                   -           -                                         - |228350|
BdM1249pool29     CGGAATTACCCCAAAATTTTTACAACTGAATGTGAAACACATACGATTTACAGGTACGTACCTTGAAAACAAATTTAAAGAACTCATAAA
BdM1250pool29     CGGAATTACCCCAAAATTTTTACAACTGAATGTGAAACACATACGATTTACAGGTACGTACCTTGAAAACAAATTTAAAGAACTCATAAA
BdM1255pool29     CGGAATTACCCCAAAATTTTTACAACTGAATGTGAAACACATACGATTTACAGGTACGTACCTTGAAAACAAATTTAAAGAACTCATAAA
BdM1266pool29     CGGAATTACCCCAAAATTTTTACAACTGAATGTGAAACACATACGATTTACAGGTACGTACCTTGAAAACAAATTTAAAGAACTCATAAA
//                                                                                                          |228353|
BdM1249pool29     TATAGGTCCAGGCGCTGAAAAATTAGCATCTGATACTAACATTACAAAATGCCAGCGTACAAAACATCTTAGAACTAAACCAAAAGATAA
BdM1250pool29     TATAGGTCCAGGCGCTGAAAAATTAGCATCTGATACTAACATTACAAAATGCCAGCGTACAAAACATCTTAGAACTAAACCAAAAGATAA
BdM1251pool12     TATAGGTCCAGGCGCTGAAAAATTAGCATCTGATACTAACATTACAAAATGCCAGCGTACAAAACATCTTAGAACTAAACCAAAAGATAA
BdM1252pool29     TATAGGTCCAGGCGCTGAAAAATTAGCATCTRATACTAACATTACAAAATGCCAGCGTACAAAACATCTTAGAMCTAAACCAAAAGATAA
BdM1255pool29     TATAGGTCCAGGCGCTGAAAAATTAGCATCTGATACTAACATTACAAAATGCCAGCGTACAAAACATCTTAGAACTAAACCAAAAGATAA
BdM1256pool12     TATAGGTCCAGGCGCTGAAAAATTAGCATCTGGTACTAACATTACAAAATGCCAGCGTACAAAACATCTTAGAACTAAACCAAAAGATAA
BdM1257pool12     TATAGGTCCAGGCGCTGAAAAATTAGCATCTGATACTAACATTACAAAATGCCAGCGTACAAAACATCTTAGAACTAAACCAAAAGATAA
BdM1258pool12     TATAGGTCCAGGCGCTGAAAAATTAGCATCTGATACTAACATTACAAAATGCCAGCGTACAAAACATCTTAGAACTAAACCAAAAGATAA
BdM1259pool12     TATAGGTCCAGGCGCTGAAAAATTAGCATCTGATACTAACATTACAAAATGCCAGCGTACAAAACATCTTAGAACTAAACCAAAAGATAA
[truncated: 20,927,756 more chars]
