# Supplementary material for: Whole-genome amplification in double-digest RADseq results in adequate libraries but fewer sequenced loci
Source: PeerJ. 2018 Jul 17;6:e5089. doi: 10.7717/peerj.5089 (PMC6054070; doi:10.7717/peerj.5089)
Supplement: Supplemental Information 2 — This folder includes raw genetic data in the form of ipyrad *.loci files as well as code to produce bowtie2 alignments and to calculate sample statistics such as number of reads, number of loci, heterozygosity and pairwise distances. [file peerj-06-5089-s002.zip › code/wga_comparisons/Celetes_impar.loci]

BdM1128pool08     GATTATGCCCGAAGTGTCATTAGAGCGCTAAACTGTCCCGAATTTAATTATTTCTGAGGGAGAGA-GCGGATCCCCATCTTTGAACAATGA
BdM1129pool08     GATTATGCCCGAAGTGTCATTAGAGCGCTAAACTGTCCCGAATTTAATTATTTCTGAGGGAGAGA-GCGGATCCCCATCTTTGAACAATGA
BdM1130pool08     GATTATGCCCGAAGTGTCATTAGAGCGCTAAACTGTCCCGAATTTAATTATTTCTGAGGGAGAGA-GCGGATCCCCATCTTTGAACAATGA
BdM1131pool28     GATTATGCCCGAAGTGTCATTAGAGCGCTAAACTGTCCCGAATTTAATTATTTCTGAGGGAGAGA-GCGGATCCCCATCTTTGAACAATGA
BdM1133pool28     GATTATGCCCGAAGTGTCATTAGAGCGCTAAACTGTCCCGAATTTAATTATTTCTGAGGGAGAGA-GCGGATCCCCATCTTTGAACAATGA
BdM1135pool28     GATTATGCCCGAAGTGTCATTAGAGCGCTAAACTGTCCCGAATTTAATTATTTCTGAGGGAGAGA-GCGGATCCCCATCTTTGAACAATGA
BdM1136pool28     GATTATGCCCGAAGTGTCATTAGAGCGCTAAACTGTCCCGAATTTAATTATTTCTGAGGGAGAGA-GCGGATCCCCATCTTTGAACAATGA
BdM1138pool28     GATTATSCCCGAAGTGTCATTAGAGCGCTAAACTGTCCCGAATTTAATTATTTCTGAGGGAGAGA-GCGGATCCCCATCTTTGAACAATGA
BdM1139pool28     GATTATGCCCGAAGTGTCATTAGAGCGCTAAACTGTCCCGAATTTAATTATTTCTGAGGGAGAGA-GCGGATCCCCATCTTTGAACAATGA
BdM1140pool28     GATTATGCCCGAAGTGTCATTAGAGCGCTAAACTGTCCCGAATTTAATTATTTCTGAGGGAGAGA-GCGGATCCCCATCTTTGAACAATGA
BdM1141pool28     GATTATGCCCGAAGTGTCATTAGAGCGCTAAACTGTCCCGAATTTAATTATTTCTGAGGGAGAGA-GCGGATCCCCATCTTTGAACAATGA
BdM1142pool28     GATTATGCCCGAAGTGTCATTAGAGCGCTAAACTGTCCCGAATTTAATTATTTCTGAGGGAGAGA-GCGGATCCCCATCTTTGAACAATGA
BdM1143pool28     GATTATGCCCGAAGTGTCATTAGAGCGCTAAACTGTCCCGAATTTAATTATTTCTGAGGGAGAGA-GCGGATCCCCATCTTTGAACAATGA
BdM1144pool28     GATTATGCCCGAAGTGTCATTAGAGCGCTAAACTGTCCCGAATTTAATTATTTCTGAGGGAGAGA-GCGGATCCCCATCTTTGAACAATGA
BdM1146pool28     GATTATGCCCGAAGTGTCATTAGAGCGCTAAACTGTCCCGAATTTAATTATTTCTGAGGGAGAGA-GCGGATCCCCATCTTTGAACAATGA
BdM1149pool28     GATTATGCCCGAAGTGTCATTAGAGCGCTAAACTGTCCCGAATTTAATTATTTCTGAGGGAGAGA-GCGGATCCCCATCTTTGAACAATGA
BdM1150pool28     GATTATGCCCGAAGTGTCATTAGAGCGCTAAACTGTCCCGAATTTAATTATTTCTGAGGGAGAGA-GCGGATCCCCATCTTTGAACAATGA
BdM1151pool28     GATTATGCCCGAAGTGTCATTAGAGCGCTAAACTGTCCCGAATTTAATTATTTCTGAGGGAGAGA-GCGGATCCCCATCTTTGAACAATGA
BdM1153pool08     GATTATGCCCGAAGTGTCATTAGAGCGCTAAACTGTCCCGAATTTAATTATTTCTGAGGGAGAGA-GCGGATCCCCATCTTTGAACAATGA
BdM1154pool28     GATTATGCCCGAAGTGTCATTAGAGCGCTAAACTGTCCCGAATTTAATTATTTCTGAGGGAGAGA-GCGGATCCCCATCTTTGAACAATGA
BdM1155pool08     GATTATGCCCGAAGTGTCATTAGAGCGCTAAACTGTCCCGAATTTAATTATTTCTGAGGGAGAGA-GCGGATCCCCATCTTTGAACAATGA
BdM1158pool08     GATTATGCCCGAAGTGTCATTAGAGCGCTAAACTGTCCCGAATTTAATTATTTCTGAGGGAGAGA-GCGGATCCCCATCTTTGAACAATGA
BdM1158pool28     GATTATGCCCGAAGTGTCATTAGAGAGCTAAACTGTCCCAAATTTAATTATTTCTGAGGGAGAGA-GTGGATCCCCATCTTTGAACAATGA
BdM1159pool08     GATTATGCCCGAAGTGTCATTAGAGCGCTAAACTGTCCCGAATTTAATTATTTCTGAGGGAGAGA-GCGGATCCCCATCTTTGAACAATGA
BdM1160pool08     GATTATGCCCGAAGTGTCATTAGAGCGCTAAACTGTCCCGAATTTAATTATTTCTGAGGGAGAGA-GCGGATCCCCATCTTTGAACAATGA
BdM1161pool08     GATTATGCCCGAAGTGTCATTAGAGCGCTAAACTGTCCCGAATTTAATTATTTCTGAGGGAGAGA-GCGGATCCCCATCTTTGAACAATGA
BdM1162pool28     GATTATGCCCGAAGTGTCATTAGAGCGCTAMACTGTCCCGAATTTAATTATTTCTGAGGGAGAGA-GCGGATCCCCATCTTTGAACAATGA
BdM1163pool08     GATTATGCCCGAAGTGTCATTAGAGCGCTAAACTGTCCCGAATTTAATTATTTCTGAGGGAGAGA-GCGGATCCCCATCTTTGAACAATGA
//                      -                  -    -        -                           -                       |4683|


BdM1129pool08     GGTCTCCAACTTGATGATTCCACTGACAGTATTAAAGATGCACACCTTATTTGTTACGTACGCTTCCTGGATGAAAGGATTATTGTTGAA
BdM1130pool08     GGTCTCCAACTTGATGATTCCACTGACAGTATTAAAGATGCACACCTTATTTGTTACGTACGCTTCCTGGATGAAAGGATTATTGTTGAA
BdM1131pool28     GGTCTCCAACTTGATGATTCCACTGACAGTATTAAAGATGCACACCTTATTTGTTACGTACGCTTCCTGGATGAAAGGATTATTGTTGAA
BdM1133pool28     GGTCTCCAACTTGATGATTCCACTGACAGTATTAAAGATGCACACCTTATTTGTTACGTACGCTTCCTGGATGAAAGGATTATTGTTGAA
BdM1141pool28     GGTCTGCAACTTGATGAGGCTAYTGACAGTAATAAAGATGCACACCTTATTTGTTACGTACGCTTCCTGGATGATAATATTATTGTTGAA
//                     -           -- - -        -                                          - --            |11055|


BdM1135pool28     CTCAGGTAGTGATGGTATTTCGTTGCAAATGTTACAACTCTGTCTGCCCCAGATTATCAACCACATAAAT-AATATTATAAATTCTTGCTT
BdM1138pool28     CTCAGGTAGTGATGGTATTTCGTTGCAAATGTTACAACTCTGTCTGCCCCAGATTATCAACCACATAAAT-AATATTATAAATTCTTGCTT
BdM1140pool28     CTCAGGTAGTGATGGTATTTCGTTGCAAATGTTACAACTCTGTCTGCCCCAGATTATCAACCACATAAAT-AATATTATAAATTCTTGCTT
BdM1143pool28     CTCAGGTAGTGATGGTATTTCGTTGCAAATGTTACAACTCTGTCTGCCCCAGATTATCAACCACATAAAT-AATATTATAAATTCTTGCTT
BdM1144pool28     CTCAGGTAGTGATGGTATTTCGTTGCAAATGTTACAACTCTGTCTGCCCCAGATTATCAACCACATAAAT-AATATTATAAATTCTTGCTT
BdM1146pool28     CTCAGGTAGTGATGGTATTTCGTTGCAAATGTTACAACTCTGTCTGCCCCAGATTATCAACCACATAAAT-AATATTATAAATTCTTGCTT
BdM1149pool28     CTCAGGTAGTGATGGTATTTCGTTGCAAATGTTACAACTCTGTCTGCCCCAGATTATCAACCACATAAAT-AATATTATAAATTCTTGCTT
BdM1150pool28     CTCAGGTAGTGATGGTATTTCGTTGCAAATGTTACAACTCTGTCTGCCCCAGATTATCAACCACATAAAT-AATATTATAAATTCTTGCTT
BdM1151pool28     CTCAGGTAGTGATGGTATTTCGTTGCAAATGTTACAACTCTGTCTGCCCCAGATTATCAACCACATAAAT-AATATTATAAATTCTTGCTT
BdM1155pool08     CTCAGGTAGTGATGGTATTTCGTTGCAAATGTTACAACTCTGTCTGCCCCAGATTATCAACCACATAAAT-AATATTATAAATTCTTGCTT
//                                                                                                           |17544|
BdM1135pool28     GTAAAAGAGCCGTATGTTTTTAAATTATGTTCCAGTCGTCGGAATATGTCCTTAAATGGTTGCCGTCTTTCCGGATAACGAGCAAAATAT
BdM1160pool08     GTAAAAGAGCCGTATGTTTTTAAATTATGTTCCAGTCGTCGGAATATGTCCTTAAATGGTTGCCGTCTTTCCGGATAACGAGCAAAATAT
BdM1161pool08     GTAAAAGAGCCGTATGTTTTTAAATTATGTTCCAGTCGTCGGAATATGTCCTTAAATGGTTGCCGTCTTTCCGGATAACGAGCAAAATAT
BdM1163pool08     GTAAAAGAGCCGTATGTTTTTAAATTATGTTCCAGTCGTCGGAATATGTCCTTAAATGGTTGCCGTCTTTCCGGATAACGAGCAAAATAT
//                                                                                                          |19148|
BdM1129pool08     ATAACTTTAAAACCTGCGAAACATGTAAAGTTTCTTGAATGCAATAAAGTTCTATCTCTATAAAGATTTAATCGTTATTTTATTTCGTAG
BdM1130pool08     ATAACTTTAAAACCTGCGAAACATGTAAAGTTTCTTGAATGCAATAAAGTTCTATCTCTATAAAGATTTAATCGTTATTTTATTTCGTAG
BdM1131pool08     ATAACTTTAAAACCTGCGAAACATGTAAAGTTTCTTGAATGCAATAAAGTTCTATCTCTATAAAGATTTAATCGTTATTTTATTTCGTAG
BdM1142pool28     ATAACTTTAAAACCTGCGAAACATGTAAAGTTTCTTGAATGCAATAAAGTTCTATCTCTATAAAGATTTAATCGTTATTTTATTTCGTAG
BdM1143pool28     ATAACTTTAAAACCTGCGAAACATGTAAAGTTTCTTGAATGCAATAAAGTTCTATCTCTATAAAGATTTAATCGTTATTTTATTTCGTAG
BdM1155pool08     ATAACTTTAAAACCTGCGAAACATGTAAAGTTTCTTGAATGCAATAAAGTTCTATCTCTATAAAGATTTAATCGTTATTTTATTTCGTAG
BdM1160pool08     ATAACTTTAAAACCTGCGAAACATGTAAAGTTTCTTGAATGCAATAAAGTTCTATCTCTATAAAGATTTAATCGTTATTTTATTTCGTAG
BdM1163pool08     ATAACTTTAAAACCTGCGAAACATGTAAAGTTTCTTGAATGCAATAAAGTTCTATCTCTATAAAGATTTAATCGTTATTTTATTTCGTAG
//                                                                                                          |21425|

BdM1135pool28     TA--CGAAAAAAAACYATATAAGGAAGAGTTTTTACCTATTCGATAATTTATGGAATAGCTGAGATACGAGGCACGCTCAAAAATGCAATMT
BdM1142pool28     TA--CGNAAAAAAACTATATAAGGAAGAGTTTTTACCTATTCGATAATTTATGGNATAGCTGAGATACGAGGCACGCTCAAAAATGCAATCT
BdM1151pool28     TA--CGAAAAAAAACTATATAAGGAAGAGTTTTTACCTATTCGATAATTTATGGAATAGCTGAGATACGAGGCACGCTCAAAAATGCAATCT
BdM1162pool28     TA--CGAAAAAAAACTATATAAGGAAGAGTTTTTACCTATTCGATAATTTATGGAATAGCTGAGATACGAGGCACGCTCAAAAATGCAATCT
//                               -                                                                          - |25710|
BdM1133pool28     ACCATCAGTAAAANRTTTTGATTTCAAAGC---TATTTTTTCNGATATAATGTARCTAACCTTCACGCTTGCTTCATTTTYAANGTTCNNCT
BdM1138pool28     ACCATCMKTAAAAGGTTTTGNTTTCAAAKC---TATTTTTTCGNATWTANTGTAGCTAACCTTCACGCTTGCTTCATTTTYAWTGTTCTGCT
BdM1139pool28     ACCATCAGTAAAAGGTTTTGATTTCAAAGC---TATCTTTTCGGATATAATGTAGCTAACCTTCACGCTTGCTTCATTTTCAATGTTCTGCT
BdM1151pool28     ACMATCAGTMAAAGNTTTTGATTTNAAAGC---TANTTTTTYGGATATAATGTAGCTAACCTTCAMGATKGCTTCATTTTCAATGTTNTGCT
//                  -   -- -    -             -       -    -    -       -          - - -          * -         |26823|

BdM1135pool28     GGCCCTACTATTGGTTCAAAAGGCCTTTGTACGTCTGACAGTAACATAGCAAATGATGTAACCAGCACACCAAGGTGTGCAGCAAAAAAA
BdM1136pool28     GGCCCTACTATTGGTTCAAAAGGCCTTTGTACGNCTGACANTAACATAGCAAATGATGTAACCAGCACACCAAGGTGTGCAGCANAAAAA
BdM1138pool28     GGCCCTACTATTGGTTCAAAAGGCCKTTGTACGTCTGACAGTAACATAGCAAATGATGTAACCAGCACACCAAGGTGTGCAGCAAAAAAA
BdM1142pool28     GGCCCTACTATTGGTTCAAAAGGCCTTTGTACGTCTGACAGTAACATAGCAAATGATGTAACCAGCACACCAAGGTGTGCAGCAAAAAAA
BdM1144pool28     GGCCCTACTATTGGTTCAAAANGCCTTTGTACGTCTGACAGTAACATAGCAAATGATGTAACCAGCACACCAAGGTGTGCAGCAAAAAAA
BdM1149pool28     GGCCCTACTATTGGTTCAAAANGCCTTTGTACGTCTGACAGTAACATAGCAAATGATGTAACCAGCACACCAAGNTGTGCAGCAAAANAA
BdM1151pool28     GGCCCTACNATTGGTTCAAAAGGCCTTTGTACGTCTGACAGTAACATAGCAAATGATGTAACCAGCANACCAAGGTGTGCAGCAANAAAA
BdM1158pool08     GGCCCTACTATTGGTTCAAAARGCCTTTGTACGTCTGACAGTAACATAGCAAATGATGTAACCAGCACACCAAGGTGTNCAGCAAAA---
BdM1158pool28     GGCCCTACTATTGGTTCAAAAGGCCTTTGTACGTCTGACAGTAACATAGCAAATGATGTAACCAGCACACCAAGGTGTGCAGCAAAAAAA
BdM1159pool08     GGCCCTACTATTGGTTCAAAAGGCCTTTGTACGTCTGACAGTAACATAGCAAATGATGTAACCAGCACACCAAGGTGTGCAGCAAAAAAA
BdM1162pool28     GGCCCTACTATTGGTTCAAAAGGCCTTTGTACGTCTGACAGTAACATAGCNAATGATGTAACCAGCACACCAAGGTGTGCAGCAAAAAAA
//                                     -   -                                                                |30056|

BdM1128pool08     ATTATACATTACATTGAAGTCACGGATACCAAGCAAAAGACATCAAAAAGTGAAGTGTCACGAAGAC-AAAAAACAGTTCGTTATTTTTTT
BdM1138pool28     ATTATACATTACATTGAAGTCACGGATACCAAGCAAAAGACATCAAAAAGTGAAGTGTCACGAAGAC-AAAAAACAGTTCGTTATTTTTTT
BdM1140pool28     ATTATACATTACATTGAAGTCACGGATACCAAGCAAAAGACATCAAAAAGTGAAGTGTCACGAAGACAAAAAAACAGTTCGTTATTTTTT-
BdM1142pool28     ATTATACATTACATTGAAGTCACGGATACCAAGCAAAAGACATCAAAAAGTGAAGTGTCACGAAGACNAAAAAACAGTTCGTTATTTTTT-
BdM1144pool28     ATTATACATTACATTGAAGTCACGGATACCAAGCAAAAGACATCAAAAAGTGAAGTGTCACGAAGAC-AAAAAACAGTTCGTTATTTTTTT
BdM1146pool28     ATTATACATTACATTGAAGTCACGGATACCAAGCAAAAGACATCAAAAAGTGAAGTGTCACGAAGAC-AAAAAACAGTTCGTTATTTTTTT
BdM1154pool28     ATTATACATTACATTGAAGTCACGGATACCAAGCAAAAGACATCAAAAAGTGAAGTGTCACGAAGAC-AAAAAACAGTTCGTTATTTTTTT
BdM1159pool08     ATTATACATTACATTGAAGTCACRGATACCAAGCAAAAGACAKCAAAAAGTGAAGTGTCACGAAGAC-AAAAAACAGTTCGTTATTTTTTT
BdM1160pool08     ATTATACATTACATTGAAGTCACGGATACCAAGCAAAAGACATCAAAAAGTGAAGTGTCACGAAGAC-AAAAAACAGTTCGTTATTTTTTT
BdM1163pool08     ATTATACATTACATTGAAGTCACGGATACCAAGCAAAAGACATCAAAAAGTGAAGTGTCACGAAGAC-AAAAAACAGTTCGTTATTTTTTT
//                                       -                  -                                                |34841|

BdM1129pool08     GGAACTGAAAGACAAGTTCGACAC-GGTCTTCCTGATTTTTATGCAAAATGTGTCGATCAAAACCTATTTCCTGAAATACGAAAAC---ATTT
BdM1131pool28     GGAACTGAAAGACAWGTTCGACATNGGTYTTCTTSANTTTTATGCAAAATATGTNGAYCAAAACTCGTTTCCTGAAATCCNAAAAC---ATGC
BdM1140pool28     GGAACTGAAANNCAAGTTCGACATGGGTCTTCTTGATTTNTATGCAAAATATRTCGATCAAWACTCGTTTCCTGAAATCCAAAAAC---ATGC
BdM1160pool08     GGAACNGAAANACAWGTTCGACATGGGTYTTCTTSAKTTTTATGCAAAATATGTCGAYCAAAACTCGTTTCCTRAAATCCRANAAC---ATGC
//                              *        -    *   - * -             - -    *   -  ---      -    - *          --|38639|
BdM1128pool08     AGGAAGCCCATGTTGAACCGACTTACGAAGTTTTTAATTAAGTAGTCAACGTTTAATTAAAACATGTTGGTGGCAGGAGAAAAACGATTT
BdM1136pool28     AGGAAGCCCATGTTGAACCGACTTACGAAGTTTTTAATTAAGTAGTCAAGGTTTAATTAAAACATGTTGGTGGCAGGAGAAAAACGATTT
BdM1138pool28     AGGAAGCCCATGTTGAACCGACTTACGAAGTTTTTAATTAAGTAGTCAAGGTTTAATTAAAACATGTTGGTGGCAGGAGAAAAACGATTT
BdM1143pool28     AGGAAGCCCATGTTGRACCGACTTACGAAGTTTTTAATTAAGTAGTCAASGTTTAATTAAAACATGTTGGTGGCAGGAGAAAAACGATTT
BdM1151pool28     AGGAAGCCCATGTTGRACCGACTTACGAAGTTTTTAATTAAGTAGTCAASGTTTAATTAAAACATGTTGGTGGCAGGAGAAAAACGATTT
BdM1159pool08     AGGAAGCCCATGTTGAACCGACTTACGAAGTTTTTAATTAAGTAGTCAAGGTTTAATTAAAACATGTTGGTGGCAGGAGAAAAACGATTT
BdM1160pool08     AGGAAGCCCATGTTGAACCGACTTACGAAGTTTTTAATTAAGTAGTCAAGGTTTAATTAAAACATGTTGGTGGCAGGAGAAAAACGATTT
BdM1163pool08     AGGAAGCCCATGTTGAACCGACTTACGAAGTTTTTAATTAAGTAGTCAAGGTTTAATTAAAACATGTTGGTGGCAGGAGAAAAACGATTT
//                               *                                 *                                        |40551|


BdM1128pool08     CATTTTCAACCTCACAA--AAGAATTAAGAAAAATTTATTTGATGTTCCGACTTTGGAAAGAAATACTATTTTTAGCAGAGACCAAGAAGCT
BdM1130pool08     CATWTTCAACCTCACAA--AAGAATTAAGAAAAATTTATTTGATGTTCSGACTTTGGAAAGAAATACTATTTTTAGCAGAGACCAAGAAGCT
BdM1138pool28     CATTTTCAACCTCANAA--AAGAATTAAGAAAAATTTATTTGATGTTCNGACTTTGGAAAGAAATACTATTTTTAGCAGAGACCAAGAAGCT
BdM1148pool28     YATTTTCAACCTCACAA--AAGAATTAAGAAAAATTTATTTGATGTTCCGACTTTGGAAAGAAATACTATTTTTAGCAGAGACCAAGAAGCT
BdM1160pool08     CATTTTCAACCTCACAA--AAGAATTAAGAAAAATTTATTTGATGTTCGGACTTTGGAAAGAAATACTATTTTTAGCAGAGACCAAGAAGCT
BdM1161pool08     CATTTTCAACCTCACAA--AAGAATTAAGAAAAATTTATTTGATGTTCGGACTTTGGAAAGAAATACTATTTTTAGCAGAGACCAAGAAGCT
BdM1163pool08     CATTTTCAACCTCACAA--AAGAATTAAGAAAAATTTATTTGATGTTCGGACTTTGGAAAGAAATACTATTTTTAGCAGAGACCAAGAAGCT
//                -  -                                            *                                           |46797|
BdM1128pool08     GAAAAGTTAAATGCCTATGAAATTGTGCAGTTTTGCCAAGAAAAAAATTTGTGCGATGTCTTCCCGCAATTAATAAAATTAGCTAAACTG
BdM1129pool08     GAAAAGTTAAATGCCTATGAAATAGTGCAGTTTTGCCAAGAAAAAAAWKTGTGCGATGTCTTYCCRCAATTAATAAAATTAGCTAAACTG
BdM1144pool28     GAAAAGTTAAATGCCTATGAAATAGTGCAGTTTTGCCAAGAAAAAAATTTGTGCCATGTCTTCCCACAATTATTAAAATTAACTAAACTG
BdM1148pool28     GAAAAGTTAAATGCCTATGAAATAGTGCAGTTTTGCCAAGAAAAAAATTTGTGCGATGTCTTYCCGCAATTAATAAAATTAGCTAAACTG
BdM1152pool08     GAAAAGTTAAATGCCTATGAAATAGTGCAGTTTTGCCAAGAAAAAAATTTGTGCGATGTCTTCCCGCAATTAAYAAAATTAGCTAAACTG
//                                       -                       --     -       *  *      --       -        |47537|
BdM1140pool28     ATAAATTCCAATTTTATCGTATAATGATGTCCGAGATCACCGTCGTGTGGTTCTTTCTGAGTAGCTTACGCGCCTGGGAACCAAGCTTCG
BdM1143pool28     ATAAATTCCAATTTTATCGTATAATGATGTCCGAGATCACCGTCGTGTGGTTCTTTCTGAGTAGCTTACGCGCCTGGGAACCAAGCTTCG
BdM1144pool28     ATAAATTCCAATTTTATCGTATAATGATGTCCGAGATCACCGTCGTGTGGTTCTTTCTGAGTAGCTTACGCGCCTGGGAACCAAGCTTCG
BdM1147pool28     ATAAATTCCAATTTTATCGTATAATGATGTCCGAGATCACCGTCGTGTGGTTCTTTCTGAGTAGCTTACGCGCCTGGGAACCAAGCTTCG
BdM1148pool28     ATAAATTCCAATTTTATCGTATAATGATGTCCGAGATCACCGTCGTGTGGTTCTTTCTGAGTAGCTTACGCGCCTGGGAACCAAGCTTCG
BdM1161pool08     ATAAATTCCAATTTTATCGTATAATGATGTCCGAGATCACCGTCGTGTGGTTCTTTCTGAGTAGCTTACGCGCCTGGGAACCAAGCTTCG
//                                                                                                          |50925|
BdM1130pool08     GCCACRGAATGATGGGCTAYGSGATATACTGTACGAATYAATAAGAGGASCTGACATTTCCRATATTTAAGTAAACGTAGCATTGTTCAC
BdM1131pool28     GCCACGGAATGATGGGCTACGCGATATACTGTACGAATCAATAAGAGGACCTGACATTTCCAATATTTAAGTAAACGTAGCATTGTTCAC
BdM1135pool28     GCCASRGAATGATGRGCTACGSGNTATACTGTACGAATCAATAANAGGASMTGACATTTCCRATATTTWANTAAACGTAGCATTGTTCAC
BdM1142pool28     GCCACGGAATGATGGGCTATGCGATATACTGTACGAATCAATAAGAGGACCTGACATTTCCAATATTTAAGTAAACGTAGCATTGTTCAC
BdM1152pool08     GCCACGGAATGATGGGCTACGCGATATACTGTACGAATCAATAAGAGGACCTGACATTTCCAATATTTAAGTAAACGTAGCATTGTTCAC
//                    -*        -    * *                -          *-          *      -                     |51040|


BdM1142pool28     AACCATCRTTAACCAGTTCAAAAAAACTCCGGAAACGTCAAACARAMAAAATATTTGTTACAAAATGTCAGAAGGACAATAAACAGAATT
BdM1144pool28     AACCATCRTTAACCAGTTCAAAAAAACTCCGGAAACGTCAAACARAMAAAATATTTGTTACAAAATGTCAGAAGGACAATAAACAGAATT
BdM1150pool08     ATCCATCATTAACCAGTTCAAAAGAACTCCGGGAACGTCAAACAAAAACAATATTTGTTACAAAATGTCAAAAAGACAATAAACAGAATT
BdM1153pool08     ATCCATCATTAACCAGTTCAAAAGAACTCCGGGAACGTCAAACAAAAACAATATTTGTTACAAAATGTCAAAAAGACAATAAACAGAATT
BdM1158pool08     ATCCATCATTAACCAGTTCAAAAGAACTCCGGGAACGTCAAAGAAAAACAATATTTGTTACAAAATGTCAAAAAGACAATAAACAGAATT
//                 *     *               *        *         - * * *                     *  *                |56651|
BdM1130pool08     GGACTCTCTTGTCTAAAGGGT--TGTTCAGGTCGGTCAGGCGAATTTAATAAAGTCAGAGTTGAAGCTTGTTCCGATGTTACTGTATGCTGG
BdM1140pool28     GGACTCTCTTGTCTAAAGGGT--TGTTCAGGTCGGTCAGGCGAATTTAATAAAGTCAGAGTTGAAGCTTGTTCCGATGTTACTGTATGCTGG
BdM1150pool28     NNNNNCYCTTGTCTAAAGGGT--TGTTCAGGTCGGTCAGGCRAATTTAATRAAGTCAGAGTTGAAGCTTGTTCCGATGYTACTGTATGCTGG
BdM1152pool08     GGACTCTCTTGTCTAAAGGGT--TGTTCAGGTCGGTCAGGCGAATTTAATAAAGTCAGAGTTGAAGCTTGTTCCGATGTTACTGTATGCTGG
BdM1153pool08     GGACTCTCTTGTCTAAAGGGT--TGTTCAGGTCGGTCAGGCGAATTTAATAAAGTCAGAGTTGAAGCTTGTTCCGATGTTACTGTATGCTGG
BdM1163pool08     GGACTCTCTTGTCTAAAGGGT--TGTTCAGGTCGGTCAGGCGAATTTAATAAAGTCAGAGTTGAAGCTTGTTCCGATGTTACTGTATGCTGG
//                      -                                  -        -                           -             |57035|

BdM1133pool28     GGTAGGAATGGCTTATAACCAAATAATAGGTCATAAGGAGTGTAATTAGTAGTGGAATGAATATGCGTATTATACGCGAACATAGCAAAT
BdM1143pool28     AGTAAGAATGGCTTATAACCGAATAATAGTTCATAGGAAGTGTAATTAGTAGTGGAATAAATATGCGCATTATTCGCGAACATAGCAAAT
BdM1149pool28     GGTAGGAATGGCTTATAACCAAATAATAGGTCATAAGGAGTGTAATTAGTAGTCGAATGAATATGCGTATTATACGCGAACATAGCAAAT
BdM1151pool28     AGTAAGAATGGCTTATAACTGAATAATAGTTCATAGGAAGTGTAATTAGTAGTGGAATAAATATGCGCATTATTCGCTAACATAGCAAAT
BdM1154pool28     AGTAAGAATGGCTTATAACCGAATAATAGTTCATAGGAAGTGTAATTAGTAGTGGAATAAATATGCGCATTATTCGCGAACATAGCAAAT
BdM1159pool08     GGTAGGAATGCCTTATAACCAAATAATAGGTCATAAGGAGTGTAATTAGTAGTGGAATGAATATGCGTATTATACGCGAACATAGCAAAT
BdM1161pool08     GGTAGGAATGGCTTATAACCAAATAATAGGTCATAAGGAGTGTAATTAGTAGTCGAATGAATATGCGTATTATACGCGAACATAGCAAAT
BdM1162pool28     GGTAGGAATGGCTTATAACCAAATAATAGGTCATAAGGRGTGTAATTAGTAGTSGAATGAATATGCGTATTATACGCGAACATAGCAAAT
BdM1163pool08     GGTAGGAATGGCTTATAACCAAATAATAGGTCATAAGGRGTGTAATTAGTAGTSGAATGAATATGCGTATTATACGCGAACATAGCAAAT
//                *   *     -        -*        *     * **              *    *        *     *   -            |60615|
BdM1133pool28     ATCCAATTGAATAGAGAATTTACAAGTCTTCAGATGATTGCACAATGACTCTCCAATGTTTTCAGCCATCTCATCAATTCGCTTTTGCAC
BdM1138pool28     ATCCAATTGAATAGAGAATTTACAAGTCTTCAGATGATTGCACAATGACTCTCCAATGTTTTCAGCCATCTCATCAATTCGCTTTTGCAC
BdM1159pool08     ATCCAATTGAATAGAGAATTTACAAGTCTTCAGATGATTGCACAATGACTCTCCAATGTTTTCAGCCATCTCATCAATTCGCTTTTGCAC
BdM1162pool28     ATCCAATTGAATAGAGAATTTACAAGTCTTCAGATGATTGCACAATGACTCTCCAATGTTTTCAGCCATCTCATCAATTCGCTTTTGCAC
//                                                                                                          |60834|

BdM1128pool08     GGCAAATAAA-TTTTCACCTGTTTATTAAAAACATGGCTTTTTGAGAATAATTTAAGGTCTAACCTGCCCTATGAAA-TTTAAATGGCCGCG
BdM1130pool08     GGCAAATAAA-TTTTCACCTGTTTATTAAAAACATGGCCTTTTGAGAATAATTTAAGGTCTAACCTGCCCTATGAAA-TTTAAATGGCCGCG
BdM1147pool28     GGCAAATAAA-TTTTCACCTGTTTATTAAAAACATGGCTTTTTGAATATAATTTAAAGTCTAACCTGCCCTATGAAA-TTTAAATGGCCGCG
BdM1160pool08     GGCAAATAAA-TTTTCACCTGTTTATTAAAAACATGGCTTTTTGAATATAATTTAAAGTCTAACCTGCCCTATGAAA-TTTAAATGGCCGCG
//                                                      -      **         *                                   |63935|
BdM1139pool28     ACAAACTTTTTACGAAANTTACA-TTTTTTTANGAAATTTCGT--AAAAAAGTGTGAATTTACACTTTTTTTACGAAA--TAGCTGAAATTTACA
BdM1140pool28     ACAAACTTTTTACGAAATTTACA-TTTTTTTACGAAATTTCGT--AAAAAAGTGTGAATTTACAMTTTTTTTACGAAA--TAGCTGAAATTTACA
BdM1142pool28     ACAAACTTTTTACGAAATTTACA-TTTTTTTACGAAATTTCGT--AAAAAAGTGTGAATTTACACTTTTTTTACGAAA--TAGCTGAAATTTACA
BdM1162pool28     ACAAACTTTTTACGAAATTTACA-TTTTTTTACGAAATTTCGT--AAAAAAGTGTGAATTTACACTTTTTTTACGAAA--TATCTGAAATTTACA
BdM1163pool08     ACAAACTTTTTACGAAATTTWCA-TTTTTTTACGAAATTTCGT--AAAAAMGTGTGAATTTACACTTTTTTTACGAAA--TAKCTGAAATTTACA
//                                    -                             -             -                 *            |64576|
BdM1147pool28     TTAAACCTTGGTTCCCAGTCTGTCTATTAACTTAATAATTCCGATTTCCGATCGGAATTATTAACTATTCCCAGTGTTTCTATTAACCGA
BdM1150pool28     TTAAACCTTGGTTCCCAGTCTGTCTATTAACTTAATAATTCCGATTTCCGATCGGAATTATTAACTATTCCCAGTGTTTCTATTAACCGA
BdM1154pool28     TTAAACCTYKRTTCCCAGTCTGTCTATWAACTTMATAATTCCGATTTCCGATCGGAATTATTAACTATTCCCAGTGTTTCTATTAACCGA
BdM1158pool28     TTAAACCTTGGTTCCCAGTCTGTCTATAAACTTCATAATTCCGATTTCCGATCGGAATTATTAACTATTCCCAGTGTTTCTATTAACCGA
//                        ---                *     *                                                        |64723|


BdM1133pool28     GTACAGTTCTGGCTTTTGGAGTTGTTTCTTCTTGATCGTCTTCAGTCATTGTTAAAATGTCTTCAATAATTTCCTCATCGCTCATTAGCT
BdM1138pool28     GTACAGTTCTGGCTTTTGGAGTTGTTTCTTCTTGATCGTCTTCAGTCATTGTTAAAATGTCTTCAATAATTTCCTCATCGCTCATTAGCT
BdM1141pool28     GTACAGTTCTGGCTTTTGTAGTTGTTTCTTCTTGATCGTCTTTAGTTATTGTTAAAATGTCTTCAATAATTTCCTCWTCGCTCATTAGCT
BdM1142pool28     GTACAGTTCTGGCTTTTGTAGTTGTTTCTTCTTGATCGTCTTCAGTCATTGTTAAAATGTCTTCAATAATTTCCTCATCGCTCATTAGCT
BdM1143pool28     GTACAGTTCTGGCTTTTGTAGTTGTTTCTTCTTGATCGTCTTCAGTCATTGTTAAAATGTCTTCAATAATTTCCTCATCGCTCATTAGCT
BdM1144pool28     GTACAGTTCTGGCTTTTGTAGTTGTTTCTTCTTGATCGTCTTCAGTCATTGTTAAAATGTCTTCAATAATTTCCTCATCGCTCATTAGCT
BdM1146pool28     GTACAGTTCTGGCTTTTGTAGTTGTTTCTTCTTGATCGTCTTCAGTCATTGTTAAAATGTCTTCAATAATTTCCTCATCGCTCATTAGCT
BdM1149pool28     GTACAGTTCTGGCTTTTGTAGTTGTTTCTTCTTGATCGTCTTCAGTCATTGTTAAAATGTCTTCAATAATTTCCTCATCGCTCATTAGCT
//                                  *                       -   -                             -             |74953|
BdM1128pool08     TGCGAAACAATGATGGAAATGTGTAATGCAAATCCAAATTTCATAAATCAGATAAAGTTCTTGGATGAGTCAAAATTTTTCTTTAAATGG
BdM1129pool08     TGCGAAACAATGATGGAAATGTGTAATGCAAATCCAAATTTCATAAATCAGATAAAGTTCTTGGATGAGTCAAAATTTTTCTTTAAATGG
BdM1130pool08     TGCGAAACAATGATGGAAATGTGTAATGCAAATCCAAATTTCATAAATCAGATAAAGTTCTTGGATGAGTCAAAATTTTTCTTTAAATGG
BdM1131pool08     TGCGAAACAATGATGGAAATGTGTAATGCAAATCCAAATTTCATAAATCAGATAAAGTTCTTGGATGAGTCAAAATTTTTCTTTAAATGG
BdM1131pool28     TGCGAAACAATGATGGAAATGTGTAATGCAAATCCAAATTTCATAAATCAGATAAAGTTCTTGGATGAGTCAAAATTTTTCTTTAAATGG
BdM1133pool28     TGCGAAACAATGATGGAAATGTGTAATGCAAATCCAAATTTCATAAATCAGATAARGTTCTTGGATGAGTCAAAATTTTTCTTTAAATGG
BdM1135pool28     TGCGAAACAATGATGGAAATGTGTAATGCAAATCCAAATTTCATAAATCAGATAAGGTTCTTGGATGAGTCAAAATTTTTCTTTAAATRG
BdM1136pool28     TGCGAAACAATGATGGAAATNTGTNATGCAAATCCAAATTTCATAAATCAGATAAGGTTCTTGGATGAGTCAAAATTTTTCTTTAAATGG
BdM1138pool28     TGCGAAACAATGATGGAAATGTGTAATGCAAATCCAAATTTCATAAATCAGATAAGGTTCTTGGATGAGTCAAAAATTTTCTTTAAATGG
BdM1139pool28     TGCGAAACAATGATGGAAATATGTTATGCAAATCCAAATTTCATAAATCAGATAAGGTTCTTGGATGAGTCAAAATTTTTCTTTAAATGG
BdM1140pool28     TGCGAAACAATGATGGAAATGTGTAATGCAAATTCAAATTTCATAAATCAGATAANNTTCTTGGATGAGTCAAAATTTTTCTTTAAATGG
BdM1142pool28     TGCGAAACAATGATGGAAATGTGTAATGCAAATYCAAATTTCATAAATCAGATAAGGTTCYTGGATGAGTCAAAATTTTTCTTTAAATGG
BdM1143pool28     TGCGAAACAATGATGGAAATGTGTAATGCAAATTCAAATTTCATAAATCAGATAAGGTTCTTGGATGAGTCAAAATTTTTCTTTAAATGG
BdM1144pool28     TGCGAAACAATGATGGAAATGTGTAATGCAAATCCAAATTTCATAAGTCAGATAAGGTTCTTGGATGAGTCAAAATTTTTCTTTAAATGG
BdM1146pool28     TGCGAAACAATGATGGAAATGTGTAATGCAAATTCAAATTTCATAAATCAGATAARGTTCTTGGATGAGTCAAAATTTTTCTTTAAATGG
BdM1148pool28     TGCGAAACAATGATGGAAATGTGTAATGCAAATTCAAATTTCATAAATCAGATAAGGTTCTTGGATGAGTCAAAATTTTTCTTTAAATGG
BdM1149pool28     TGCGAAACAATGATGGAAATGTGTAATGCAAATTCAAATTTCATAAATCAGATAAGGTTCTTGGATGAGTCAAAATTTTTCTTTAAATGG
BdM1150pool28     TGCGAAACAATGATGGAAATGTGTAATGCAAATTCAAATTTCATAAATCAGATAAGGTTCTTGGATGAGTCAAAATTTTTCTTTAAATGG
BdM1151pool28     TGCGAAACAATGRTGGAAATGTGTAATGCAAATYCAAATTTCATAAATCAGATAARGTTCTTGGATGAGTCAAAATTTTTCTTTAAATGG
BdM1153pool08     TGCGAAACAATGATGGAAATGTGTAATGCAAATTCAAATTTCATAAATCAGATAAGGTTCTTGGATGAGTCAAAATTTTTCTTTAAATGG
BdM1154pool28     TGCGAAACAATGATGGAAATGTGTAATGCAAATCYAAATTTCATRAATCAGATAAGGTTCTTGGATGAGTCAAAATTTTTCTTTAAATGG
BdM1155pool08     TGCGAAACAATGATGGAAATGTGTAATGCAAATTCAAATTTCATAAATCAGATAARGTTCTTGGATGAGTCAAAATTTTTCTTTAAATGG
BdM1156pool08     TGCGAAACAATGATGGAAATGTGTAATGCAAATTCAAATTTCATAAATCAGATAAGGTTCTTGGATGAGTCAAAATTTTTCTTTAAATGG
BdM1159pool08     TGCGAAACAATGATGGAAATGTGTAATGCAAATCCAAATTTCATAAATCAGATAAGGTTCTTGGATGAGTCAAAATTTTTCTTTAAATGG
BdM1161pool08     TGCGAAACAATGATGGAAATGTGTAATGCAAATCCAAATTTCATAAATCAGATAAGGTTCTTGGATGAGTCAAAATTTTTCTTTAAATGG
BdM1163pool08     TGCGAAACAATGATGGAAATGTGTAATGCAAATCCAAATTTCATAAATCAGATAAGGTTCTTGGATGAGTCAAAATTTTTCTTTAAATGG
//                            -       -   -        *-         - -        *    -              -            - |75720|
BdM1139pool28     GACCTCGCGATCCTCGACGTCAACGTCAATGGCAAGGTCATCACGCCGGTCGCCGAGTTGATCAACGCCCGCAACCGCCCGTTTATCTTC
BdM1144pool28     GACCTCGCGATCCTCGACGTCAACGTCAATGGCAAGGTCATCACGCCGGTCGCCGAGTTGATCAACGCCCGCAACCGCCCGTTTATCTTC
BdM1149pool28     GACCTCGCGATCCTCGACGTCAACGTCAATGGCAAGGTCATCACGCCGGTCGCCGAGTTGATCAACGCCCGCAACCGCCCGTTTATCTTC
BdM1152pool08     GACCTCGCGATCCTCGACGTCAACGTCAATGGCAAGGTCATCACGCCGGTCGCCGAGTTGATCAACGCCCGCAACCGCCCGTTTATCTTC
//                                                                                                          |77066|
BdM1131pool28     GGGCTTGTTCTTGACGCCTGCCAGCGTCTCGGCCGGCGACTTGTTGTTGGTGGCCTTGAAGATGCCGCCGAGCAGGATCGGGACATATTC
BdM1136pool28     GGGCTTGTTCTTGACGCCTGCCAGCGTCTCGGCCGGCGACTTGTTGTTGGTGGCCTTGAAGATGCCGCCGAGCAGGATCGGGACATATTC
BdM1142pool28     GGGCTTGTTCTTGACGCCTGCCAGCGTCTCGGCCGGCGACTTGTTGTTGGTGGCCTTGAAGATGCCGCCGAGCAGGATCGGGACATATTC
BdM1152pool08     GGGCTTGTTCTTGACGCCTGCCAGCGTCTCGGCCGGCGACTTGTTGTTGGTGGCCTTGAAGATGCCGCCGAGCAGGATCGGGACATATTC
BdM1154pool28     GGGCTTGTTCTTGACGCCTGCCAGCGTCTCGGCCGGCGACTTGTTGTTGGTGGCCTTGAAGATGCCGCCGAGCAGGATCGGGACATATTC
BdM1158pool28     GGGCTTGTTCTTGACGCCTGCCAGCGTCTCGGCCGGCGACTTGTTGTTGGTGGCCTTGAAGATGCCGCCGAGCAGGATCGGGACATATTC
//                                                                                                          |77072|
BdM1128pool08     TATTAAGAGTTACTTCACTGTAATGTGGGACAATATGAGTAGTAAAACACAAAGCACTGTTTCTAATATTTGGAGTGCAATAAGCGGCGG
BdM1129pool08     TATTAAGAGTTACTTCACTGTAATGTGGGACAATATGAGTAGTAAAACACAAAGCACTGTTTCTAATATTTGGAGTGCAATAAGCGGCGG
BdM1130pool08     TATTAAGAGTTACTTCACTGTAATGTGGGACAATATGAGTAGTAAAACACAAAGCACTGTTTCTAATATTTGGAGTGCAATAAGCGGCGG
BdM1131pool28     TATTAAGAGTTACTTCACTGTAATGTGGGACAATATGAGTAGTAAAACACAAAGCACTGTTTCTAATATTTGGAGTGCAATAAGCGGCGG
BdM1133pool28     TATTAAGAGTTACTTCACTGTAATGTGGGACAATATGAGTAGTAAAACACAAAGCACTGTTTCTAATATTTGGAGTGCAATAAGCGGCGG
//                                                                                                          |78173|


BdM1139pool28     CATGTCACAAAAACCATTCACAAACAATATAATATTAAAAATTTGATGTTAAACAATGACGTTTTAATCGCTTAATTAGAACGTCTTTTC
BdM1142pool28     CATGTCACAAAAACCATTCACAAACAATATAATATTAAAAATTTNATGTTAAACAATGACGTTTTAATCGCTTAATTAGAACGTCTTTTC
BdM1143pool28     CATGTCACAAAAACCATTCACAAACAATATAATATTAAAAATTTGATGTTAAACAATGACGTTTTAATCGCTTAATTAGAACGTCTTTTC
BdM1149pool28     CATGTCACAAAAACCATTCACAAACAATATAATATTAAAAATTTNATGTTAAACAATGACGTTTTAATCGCTTAATTANAACGTCTTTTC
BdM1150pool28     CATGTCACAAAAACCATTCACAAACAATATAATATTAAAAATTTGATGTTAAACAATGACGTTTTAATCGCTTAATTAGAMCGTCTTTTY
BdM1152pool08     CATGTCACAAAAACCATTCACAAACAATATAATATTAAAAATTTGATGTTAAACAATGACGTTTTAATCGNNTWATTAGAACGKCTTTTC
//                                                                                         -      -  -     -|87733|
BdM1128pool08     GCTTAAATTTGGAAAACTATTTAATACTTAANGTTGCAGAAACGGATCCACGATGGGAAAAATTGATCGAACAAAATCAAGCGCAACTTT
BdM1129pool08     GCTTAAATTTGGAAAACTATTTAATACTTAATGTTGCAGAAACGGATCCACGATGGGAAAAATTGATCGAACAAAATCAAGCGCAACTTT
BdM1133pool28     GCTTAAATTTGGAAAACTATTTAATACTTAATGTTGCAGAAACGGATCCACGATGGGAAAAATTGATCGAACAAAATCAAGCGCAACTTT
BdM1142pool28     GCTTAAATTTGGAAAACTATTTAATACTTAATGTTGCAGAAACGGATCCACGATGGGAAAAATTGATCGAACAAAATCAAGCGCAACTTT
BdM1155pool08     GCTTAAATTTGGAAAACTATTTAATACTTAATGTTGCAGAAACGGATCCACGATGGGAAAAATTGATCGAACAAAATCAAGCGCAACTTT
//                                                                                                          |88896|
BdM1128pool08     ATTCATCCTCCGTGCCGTTTTAGGTCTATAATGTCTGTCCCAGAAGAATTAGCCAATAAAGTTGCAGAGAATCTCCTAAAACAATAGCSG
BdM1129pool08     ATTCATCCTCCGTGCCGTTTTAGGTCTATAATGTCTGTCCCAGAAGAATTAGCCAATAAAGTTGCAGAGAATCTCCTAAAACAATAGCSG
BdM1130pool08     ATTCATCCTCCGTGCCGTTTTAGGTCTATAATGTCTGTCCCAGAAGAATTAGCCAATAAAGTTGCAGAGAATCTCCTAAAACAATAGCCG
BdM1135pool28     ATTCATCCTCCGTGCCGTTTTAGGTCTATAATGTCTGTCCCAGAAGAATTAGCCAATAAAGTTGCNGAGAATCTCCTAAAACAATAGCC-
BdM1136pool28     ATTCATCCTCCGTGCCGTTTTAGGTCTATAATGTCTGTCCCAGAAGAATTAGNCAATAAAGTTGCNGAGAATCTCCTAAAACAATAGCCG
BdM1138pool28     ATTCATCCTCCGTGCCGTTTTAGGTCTATAATGTCTGTCCCAGAAGAATTAGYCAATAAAGTTGCGGAGAATCTCCTAAAACAATAGCCG
BdM1139pool28     ATTCATCCTCCGTGCCGTTTTAGGTCTATAATGTCTGTCCCAGAAGAATTAGYCAATAAAGTTGCGGAGAATCTCCTAAAACAATAGCCG
BdM1140pool28     ---TATCCTCCCTGCCGTTTTAGGTCTGTAATGTCTGTCCCAGAAGAATAAGCCAATAAAGTTGCGGAGGACCCCCTAAAACAATGGCCG
BdM1141pool28     ---CATCCTCCGTGCCGTTTTAGGTCTGTAATRTCTCTCAYAGAAGAATTAGCCAATCAAGTTGCGGAGGACCTCCTAAMACAATGGCCG
BdM1144pool28     ATTYATCCTCCSTGCCGTTTTAGGTCTRTAATGTCTGTCCCAGAAGAATWAGCCAATAAAGTTGCGGAGRAYCYCCTAAAACAATRGCCG
BdM1146pool28     ATTCATCCTCCGTGCCGTTTTAGGTCTATAATGTCTGTCCCAGAAGAATTAGCCAATAAAGTTGCRGAGAATCTCCTAAAACAATAGCCR
BdM1148pool28     ATTCATCCTCCGTGCCGTTTTAGGTCTATAATGTCTGTCCCAGAAGAATTAGCCAATAAAGTTGCRGAGAATCTCCTAAAACAATAGCCR
BdM1151pool28     ATTCATCCTCCGTGCCGTTTTAGGTCTATAATGTCTGTCCCAGAAGAATTAGCCAATAAAGTTGCRGAGAATCTCCTAAAACAATAGCCR
BdM1154pool28     ATTCATCCTCCGTGCCGTTTTAGGTCTATAATGTCTGTCCCAAAAGAATTAGCCAATAAAGTTGCAGAGAATCTCCTAAAACAATAGCCA
BdM1159pool08     ATTCATCCTCCGTGCCGTTTTAGGTCTATAATGTCTGTCCCAGAAGAATTAGCCAATAAAGTTGCAGAGAATCTCCTAAAACAATAGCCA
BdM1160pool08     ATTCATCCTCCGTGCCGTTTTAGGTCTATAATGTCTGTCCCAGAAGAATTAGTCAATAAAGTTGCGGAGAATCTCCTAAAACAATAGCCG
BdM1161pool08     ATTCATCCTCCGTGCCGTTTTAGGTCTATAATGTCTGTCCCAGAAGAATTAGYCAATAAAGTTGCRGAGAATCTCCTAAAACAATAGCCR
BdM1162pool28     ATTCATCCTCCGTGCCGTTTTAGGTCTATAATGTCTGTCCCAGAAGAATTAGTCAATAAAGTTGCGGAGAATCTCCTAAAACAATAGCCG
BdM1163pool08     ATTCATCCTCCGTGCCGTTTTAGGTCTATAATGTCTGTCCCAGAAGAATTAGYCAATAAAGTTGCRGAGAATCTCCTAAAACAATAGCCR
//                   *       *               *    -   -  -- -      *  *    -       *   * * *     -     *  **|89873|
BdM1128pool08     TGAAAACAACTTTTGAGTAAAYTGGTATATAAAAATGCTTGGAGGAAAATTAATTACRGCGCAAGGCAAAATGAACAAATTTAGWTCTTT
BdM1129pool08     TGAAAACAANTTTTGAGTAAACTGGTATAAANAAATGCTTGGAGGAAAATTAATTACGGCGCAAGGCAAAATGAACAAATTTAGATCTTT
BdM1130pool08     TGAAAACAACTTTTGAGTAAACTGGTATAAAAAAATGCTTGGAGGAA----AATTACGGCGCAAGGCAAAATGAACAAATTTAGTTCTTT
BdM1135pool28     TGAAAACAANTTTTGAGTAAACTGGTATAAANAAATGCTTGGAGGAAAATTAATTACGGCGCAAGGCAAAATGAACAAATTTAGATCTTT
BdM1142pool28     TGAAAACAASTTTTGAGTAAACTGGTATAAAAAAATGCTTGGAGGAAAATTAATTACGGCGCAAGGCAARATGAACAAATTTAGATCTTT
BdM1144pool28     TGAAAACAASTTTTGAGTAAACTGGTATAAAAAAATGCTTGGARGAAAATTAATTACGGCGCAAGGCAAAATKAACAAATTTAGATCTTT
BdM1146pool28     TGAAAACAACTTTTGAGTAAACTGGTATAAAAAAATGCTTGGARGAAAATTAATTACGGCGCAAGGCAAAATGAACAAATTTAGATCTTT
BdM1159pool08     TGAAAACAASTTTTGAGTAAACTGGTATAAARAAATGCTTGGAGGAAAATTAATTACGGCGCAAGGCAAAATGAACAAATTTAGATCTTT
BdM1160pool08     TGAAAACAACTTTTGAGTAAACTGGTATAAAAAAATGCTTGGAGGAAAATTAATTACGGCGCAAGGCAAAATGAACAAATTTAGATCTTT
BdM1161pool08     TGAAAACAAGTTTTGAGTAAACTGGTATAAAGAAATGCTTGGAGGAAAATTAATTACGGCGCAAGGCAAAATGAACAAATTTAGATCTTT
BdM1162pool28     TGAAAACAACTTTTGAGTAAACTGGTATAAAAAAATGCTTGGAGGAAAATTAATTACGGCGCAAGGCAAAATGAACAAATTTAGATCTTT
BdM1163pool08     TGAAAACAAGTTTTGAGTAAACTGGTATAAAGAAATGCTTGGAGGAAAATTAATTACGGCGCAAGGCAAAATGAACAAATTTAGATCTTT
//                         *           -       - *           *             -           -  -           *     |89926|
BdM1128pool08     CATTTTTATTTTTTCCAAGACAAACGAAACCTCAATTTTTTTGGGACATAGAATAACCTTTTAGTTTTACGAGTTACTCAAAAACAGGAC
BdM1131pool28     CATTTTTATTTTTTCCAAGACAAACGAAACCTCAATTTTTTTGGGACATAGAATAACCTTTTAGTTTTACGAGTTACTCAAAAACAGGAC
BdM1139pool28     CATTTTTATTTTTTCCAAGACAAACGAAACCTCAATTTTTTTGGGACATAGAATAACCTTTTAGTTTTACGAGTTACTCAAAAACAGGAC
BdM1140pool28     CATTTTTATTTTTTCCAAGACAAACGAAACCTCAATTTTTTTGGGACATAGAATAACCTTTTAGTTTTACGAGTTACTCAAAAACAGGAC
BdM1142pool28     CATTTTTATTTTTTCCARGACAAACGAAACCTCAATTTTTTTGGGACATAGAATAACCTTTTAGTTTTACGAGTTACTCAAAAACAGGAC
BdM1143pool28     CATTTTTATTTTTTCCAAGACAAACGAAACCTCAATTTTTTTGGGACATAGAATAACCTTTTAGTTTTACGAGTTACTCAAAAACAGGAC
BdM1144pool28     CATTTTTATTTTTTCCAAGACAAACGAAACCTCAATTTTTTTGGGACATAGAATAACCTTTTAGTTTTACGAGTTACTCAAAAACAGGAC
BdM1151pool28     CATTTTTATTTTTTCCAAGACAAACGAAACCTCAATTTTTTTGGGACATAGAATAACCTTTTAGTTTTACGAGTTACTCAAAAACAGGAC
BdM1154pool28     CATTTTTATTTTTTCCAAGACAAACGAAACCTCAATTTTCTTGGGACATAGAATAACCTTTTAGTTTTACGAGTTACTCAAAAACAGGAC
BdM1162pool28     CATTTTTATTTTTTCCAAGACAAACGAAACCTCAATTTTTTTGGGACATAGAATAACCTTTTAGTTTTACGAGTTACTCAAAAACAGGAC
//                                 -                     -                                                  |89928|
BdM1128pool08     AAAACAAACTGATAAATTAAATTTTGTGTTTGAWAACAACAATACCCCGGGGGTATTGTTGCATGTTGCAAC-----CTTACATGGKGTTA
BdM1155pool08     AAAACAAACNGATAAATTAAATTTTGTGTTTGAAAACAACAATA-CCCGAGGGTATTGTTGCATGTTGCAACGTAAGGTTACATGGGGTTA
BdM1160pool08     AAAACAAACTGATAAATTAAGTTTTGTGTTTGAAAACAACAATA-CCCGAGGGTATTGTTGCATGTTGCAACGTAAGGTTACATGGGGTTA
BdM1161pool08     AAAACAAACTGATAAATTAAGTTTTGTGTTTGAAAACAACAATA-CCCGAGGGCATTGTTGCATGTTGCAACGTAAGGTTACATGGGGTTA
BdM1163pool08     AAAACAAACTGATAAATTAAATTTTGTGTTTGAAAACAACAATA-CCCGAGGGTATTGTTGCATGTTGCAACGTAAGGTTACATGGGGTTA
//                                    *            -               -   -                       -        -    |89930|
BdM1128pool08     TTAAACARTTTGCTCAATTACTGTATATGTTGTTGAGGAGGAYATTAYTATAAAACTGAAATGCTACATATTTTGAAAAACTGGGTTATSRGGGT
BdM1129pool08     TTAAACAGTTTGCTCAGTTACTGTATT--GTGTCGAGGAGGACATTATT---AAACTGAAATGCTACATATTTTGAAAAACTGGGTTATGGGGGT
BdM1130pool08     TTAAACAATTTGCTCAATTACTGTATATGTTGTTGAGGAGGATATTACTATAAAACTGAAATGCTACAT-TTTTGAAAAACTGGGTTATCA----
BdM1131pool28     TTAAACAATTTGCTCAATTACTGTATATGTTGTTGAGGAGGATATTACTATAAAACTGAAATGCTACAT-TTTTGAAAAACTGGGTTATCA----
BdM1146pool28     TTAAACAGTTTGCTCAATTACTGTATT--GTGTYGARGAGGACATTATT---AAACTGAAATKCTACATATTTTGAAAAACTGGGTTATGGGGGT
BdM1149pool28     TTAAACAGTTTGCTCAATTACTGTATT--GTGTTGAGGAGGACATTATT---AAACTGAAATGCTACATATTTTGAAAAACTGGGTTATGGGGGT
BdM1152pool08     TTNAACAGTTTGCTCAATTACT-TATT--GTGTNGAGGAGGACATTATT---AAACTGAAATGCTACATATTTTGAAAAACTGGGTTATGGGGGT
BdM1158pool08     TTAAACAGTTTGCTCAATTACTGTATT--GTGTCGAGGAGGACATTATT---AAACTGAAATGCTACATATTTTGAAAAACTGGGTTATGGGGGT
BdM1160pool08     TTAAACAGTTTGCTCAGTTACTGTATT--GTGTCGAGGAGGACATTATT---AAACTGAAATGCTACATATTTTGAAAAACTGGGTTATGGGGGT
BdM1163pool08     TTAAACAGTTTGCTCAGTTACTGTATT--GTGTCGAGGAGGACATTATT---AAACTGAAATGCTACATATTTTGAAAAACTGGGTTATGGGGGT
//                       *        *         *  *   *  -     *    *              -                          **    |89931|
BdM1128pool08     CTGGCTCAAGGATCTTCGCCGATNNCTNCGGCAAAACGTCAACCAAAATCKTCAGARCCGCTGTTTCACGTATAACTGTAGCCAATTGGAT-
BdM1152pool08     CTGGCTCAAGGATCTTCACCGAT--CTGCGGCAAAACGTCAACCAAAATCTTCAGAGCCGCTGTTTCACGTATAACTGTAGCCAATTGGATC
BdM1159pool08     CTGGCTCAAGGATCTTCGCCGAT--CTGCGGCAAAACGTCAACCAAAATCKTCAGAGCCGCTGTTTCACGTATAACTGTAGCCAATTGGATC
BdM1160pool08     CTGGCTCAAGGATCTTCGCCGAT--CTGCGGCAAAACGTCAACCAAAATCTTCAGRGCCKCTGTTTCACGTATAACTGTAGCCAATTGGATC
BdM1163pool08     CTGGCTCAAGGATCTTCGCCGAT--CTGCGGCAAAACGTCAACCAAAATCTTTAGAGCCGCTGTTTCACGTATAACTGTAGCCAATTGGATC
//                                 -                                * -  --  -                                |89933|
BdM1128pool08     TCATAAAAATATATTTATCACTGCGCCGCACWATGGGCCAGAAATATATTAATTTATTGAAAAAGTCCCAAAAAWTTTTAGAGCGAACGA
BdM1130pool08     TCATAAAAATATATTTATCACT---CCGCACAATGGGCCAGAAATATATTAATTTATTGAAAAAGTCCCAAAAAATTTTAGAGCGAACGA
BdM1133pool28     TCATAAAAATATATTTATCACTGCGCCGCACTATGGGCCAGAAATATATTAATTTACTGAAAAAGTCCCAAAAAATTTTAGAGCGAACGA
BdM1136pool28     TCATAAAAATATATTTATCACTGCGCCGCACTATGAGCCAGAAATATATTAATTTACTGAAAAAGTCCCAAAAAATTTTAGAGCGAACGA
BdM1139pool28     TCATAAAAATATATTTATCACTNNNNCGCACWATGGGCCAGAAATATATTAATTTAYTGAAAAAGTCCCAAAAAATTTTAGAGCGAACGA
BdM1140pool28     TCATAAAAATATATTTATCACTGCGCCGCACTATGGACCAGAAATATATTAATTTACTGAAAAAGTCCCAAAAAATTTTAGAGCGAACGA
BdM1142pool28     TCATAAAAATATATTNATCACTGCGCCGCACTATGGNCCAGAAATATATTAATTTACTGAAAAAGTCCCAAAAAATTTTAGAGCGAACGA
BdM1144pool28     TCATAAAAATATATTTATCACTGCGCCGCACTATGGACCAGAAATATATTAATTTACTGAAAAAGTCCCAAAAAATTTTAGAGCGAACGA
BdM1146pool28     TCATAAAAATATATTTATCACTGCGCCGCACTATGGGCCAGAAATATATTAATTTACTGAAAAAGTCCCAAAAAATTTTAGAGCGAATGA
BdM1149pool28     TCATAAAAATATATTTATCACTGCGCCGCACTATGGGCCAGAAATATATTAATTTACTGAAAAAGTCCCAAAAAATTTTAGAGCGAATG-
BdM1151pool28     TCATAAAAATATATTTATCACTGCGCCGCACTATRGRCCAGAAATATATTAATTTACTGAAAAAGTCCCAAAAAATTTTAGAGCGAACGA
BdM1154pool28     TCATAAAAATATATTTATCACTGCGCCGCACTATGGGCCAGAAATATATTAATTTACTGAAAAAGTCCCAAAAAATTTTAGAGCGAACGA
BdM1160pool08     TCATAAAAATATATTTATCACTGCGCCGCACTATGGRCCAGAAATATATTAATTTACTGAAAAAGTCCCAAAAAATTTTAGAGCGAACGA
BdM1161pool08     TCATAAAAATATATTTATCACTGCGCCGCACTATGGRCCAGAAATATATTAATTTACTGAAAAAGTCCCAAAAAATTTTAGAGCGAACGA
BdM1162pool28     TCATAAAAATATATTTATCACTGCGCCGCACTATGGACCAGAAATATATTAATTTACTGAAAAAGTCCCAAAAAATTTTAGAGCGAACGA
BdM1163pool08     TCATAAAAATATATTTATCACTGCGCCGCACTATGGACCAGAAATATATTAATTTACTGAAAAAGTCCCAAAAAATTTTAGAGCGAACGA
//                                               *  --*                   *                 -            *  |89934|
BdM1128pool08     CTATTCTTGGAGTAAATCCTGGAATATGAAGATAGTGATTTCTCATATGCACAGAAATATGTGGCAATCCAGTAGCTAATTGATCTGCCA
BdM1130pool08     CTATTCTTGGAGTAAATCCTGGAATATGAAGATAGTGATTTCTCATATGCACAGAAATMTGTGGCARTCCAGTAGCTAATTGATCYGCCA
BdM1131pool08     CTATTCTTGGAGTAAATCCTGRAATATGAAGATAGTGATTTCTCATATGCACAGAAATCTGTGGCAATCCAGTAGCTAATTGATCCGCCA
BdM1131pool28     CTATTCTTGGAGTAAATCCTGRAATATGAAGATAGTGATTTCTCATATGCACAGAAATCTGTGGCAATCCAGTAGCTAATTGATCCGCCA
BdM1133pool28     CTATTCTTGGAGTAAATCCTGRAATATGAAGATAGTGATTTCTCATATGCACAGAAATMTGTGGCAATCCAGTAGCTAATTGATCYGCCA
BdM1135pool28     CTATTCTTGGAGTAAATCCTGGAATATGAAGATAGTGATTTCTCATATGCACAGAAATCTGTGGCAATCCAGTAGCTAATTGATCCGCCA
BdM1136pool28     CTATTCTTGGAGTAAATCCTGGAATATGAAGATAGTGATTTCTCATATGCACAGAAATCTATGGCAATCCAGTAGCTAATTGATCCGCCA
BdM1139pool28     CYATTCTTGGAGTAAATCCTGGAATATGAAGATAGTGATTTCTCATATGCACAGAAATCTRTGGCAATCCAGTAGCTAATTGATCCGCCA
BdM1140pool28     CTATTCTTGGAGTAAATCCTGGAATATGAAGATAGTGATTTCTCATATGCACAGAAATCTGTGGCAATCCAGTAGCTAATTGATCCGCCA
BdM1142pool28     CTATTCTTGGAGTAAATCCTGGAATATGAAGATAGTGATTTCTCATATGCACAGAAATCTGTGGCAATCCAGTAGCTAATTGATCCGCCA
BdM1144pool28     CTATTCTTGGAGTAAATCCTGGAATATGAAGATAGTGATTTCTCATATGCACAGAAATCTGTGGCAATCCAGTAGCTAATTGATCCGCCA
BdM1146pool28     CTATTCTTGGAGTAAATCCTGGAATATGAAGATAGTGATTTCTCATATGCACAGAAATATGTGGCAATCCAGTAGCTAATTGATCCGCCA
BdM1149pool08     CTATTCTTGGAGTAAATCCTGGAATATGAAGATAGTGATTTCTCATATGCACAGAAATCTGTGGCAATCCAGTAGCTAATTGATCCGCCA
BdM1149pool28     CYATTCTTGGAGTAAATCCTGGAATATGAAGATAGTGATTTCTCATATGCACAGAAATCTGTGGCAATCCAGTAGCTAATTGATCCGCCA
BdM1150pool28     CTATTCTTGGAGTAAATCCTGGAATATGAAGATAGTGATTTCTCATATGCACAGAAATCTGTGGCAATCCAGTAGCTAATTGATCCGCCA
BdM1151pool28     CTATTCTTGGAGTAAATCCTGGAATATGAAGATAGTGATTTCTCATATGCACAGAAATCTGTGGCAATCCAGTAGCTAATTGATCCGCCA
BdM1152pool08     CTATTCTTGGAGTAAATCCTGGAATATGAAGATAGTGATTTCTCATATGCAMAGAAATCTGTGGCAATCCAGTAGCTAATTGATCCGCCA
BdM1154pool28     CTATTCTTGGAGTAAATCCTGGAATATGAAGATAGTGATTTCTCATATGCACAGAAATCTGTGGCAATCCAGTAGCTAATTGATCCGCCA
BdM1155pool08     CTATTCTTGGAGTAAATCCTGGAATATGAAGATAGTGATTTCTCATATGCACAGAAATCTGTGGCAATNCAGTAGCTAATTGATCCGCCA
BdM1159pool08     CTATTCTTGGAGTAAATCCTGGAATATGAAGATAGTGATTTCTCATATGCACAGAAATCTRTGGCAATCCAGTAGCTAATTGATCCGCCA
BdM1160pool08     CTATTCTTGGAGTAAATCCTGGAATATGAAGATAGTGATTTCTCATATGCACAGAAATCTGTGGCAATCCAGTAGCTAATTGATCCGCCA
BdM1161pool08     CTATTCTTGGAGTAAATCCTGGAATATGAAGATAGTGATTTCTCATATGCACAGAAATCTGTGGCAATCCAGTAGCTAATTGATCCGCCA
BdM1162pool28     CTATTCTTGGAGTAAATCCTGGAATATGAAGATAGTGATTTCTCATATGCACAGAAATCTRTGGCAATCCAGTAGCTAATTGATCCGCCA
BdM1163pool08     CTATTCTTGGAGTAAATCCTGGAATATGAAGATAGTGATTTCTCATATGCACAGAAATCTGTGGCAATCCAGTAGCTAATTGATCCGCCA
//                 *                   *                             -      * *     -                  *    |89939|
BdM1128pool08     TCTTGTTAGTKTTGGCGNNNTTTTTTTTTTAGTTTTCCCAACTTTTNTAAARAYTAAGACCATTTAAGCCCCTCWTCGCTGTAGTTAATCATC--
BdM1129pool08     TCTTGTYAGTTTTGGCGTTTTTTTTTTTTTAGTTTTCCCAACTTTTATAAAGACTAAGACCATTTAAGCCCCTCATCGCTGTAGTTAATC-----
BdM1135pool28     TCTTGTTAGTTTTGGCG-----TTTTTTTTAGTTTTCCCAACTTTTATAAAGATTAAGACCATTTAAGCCCCTCATCGCTGTAGTCAATCATCAT
BdM1138pool28     TCTTGTTAGTTTTGGCG-----TTTTTTTTAGTTTTCCCAACTTTTATAARGATTAAGACCATTTAAGCCCCTYATCGCTGTAGTTAATCATCAT
BdM1139pool28     TCTTGTTAGTTTTGGCG-----TTTTTTTTAGTTTTNCCAACTTTTANAAAGATTAAGACCATTTAAGCCCCTCATCGCTGTAGTTAATCATCAT
BdM1140pool28     TCTTGTTAGTTGTGGCG---TTTTTTTTTTAGTTTTCCCAACTTTTATAAAGATTAAGACCATTTAAGCCCCTCATCGCTGTAGTTAATCATC--
BdM1142pool28     TCTTGTTAGTTTTGGCG---TTTTTCTTTTAGTTTTTCCAACTTTTAAAAAGATTAAGACCATTTAAGCCCCTCATCGCTGAAGTTAATCATC--
BdM1143pool28     TCTTGTTAGTTTTGGCG---TTTTTTTTTTAGTTTTTCCAACTTTTAAAAAGATTAAGACCATTTAAGCCCCTCATCGCTGTAGTTAATCATC--
BdM1146pool28     TCTTGTTAGTTKTGGCG---TTTTTTTTTTAGTTTTYCCAACTTTTAWAAAGATTAAGACCATTTAAGCCCCTCATCGCTGTAGTTAATCATC--
BdM1148pool28     TCTTGTTAGTTGTGGCG----TTTTTTTTTAGTTTTCCCAACTTTTATAAAGATTAAGACCATTTAAGCCCCTCATCGCTGTAGTTAATCATCA-
BdM1151pool28     TCTTGTTAGTTTTGGCG---TTTTTCTTTTAGTTTTYCCAACTWTTAWAAAGATTAAGACCATTTAAGCCYCTCATCGCTGWAGTTAATMATCA-
BdM1154pool28     TCTTGTTAGTTTTGGCG---TTTTTTTTTTAGTTTTTCCAACTTTTAAAAAGATTAAGACCATTTAAGCCCCTCATCGCTGTAGTTAATCATC--
BdM1155pool08     TCTTGTTAGTTTTGGCG--NTTTTTYTTTTAGTTTTTCCAACTTTTAAAAAGATTAAGACCATTTAAGCCCCTCATCGCTGWAGTTAATCATC--
BdM1158pool08     TCTTGTTAGTTKTGGCG----NTTTTTTTTAGTTTTCCCAACTTTTATAAAGATTAAGACCATTTAAGCCCCTCATCGCTGTAGTTAATCATCA-
BdM1159pool08     TCTTGTTAGTTTTGGCG--TTTTTTTTTTTAGTTTTCCCAACTTTTATAAGGATTAAGACCATTTAAGCCCCTTATCGCTGTAGTTAATCAT---
BdM1160pool08     TCTTGTTAGTTTTGGCG-----TTTTTTTTAGTTTTCYCAACTTTTATAAAGATTAAGACCATTTAAGCCCCTCATCGCTGTAGTTAATCATCAT
BdM1161pool08     TCTTGTTARTTTTGGCG-----TTTTTTTTAGTTTTCCCAACTTTTATAAAGATTAAGACCATTTAAGCCCCTCATCGCTGTAGTTAATCATCAT
BdM1162pool28     TCTTGTTAGTTTTGGCG--TTTTTTTTTTTAGTTTTYCCAACTTTTAWAARGATTAAGACCATTTAAGCCCCTYATCGCTGTAGTYAATCATC--
BdM1163pool08     TCTTGTTAGTTTTGGCG---TTTTTTTTTTAGTTTTTCCAACTTTTAAAAAGATTAAGACCATTTAAGCCCCTCATCGCTGTAGTCAATCATC--
//                      - - -*             *          *-     -   *  *- *                -  *-      *   *   -     |89941|
BdM1128pool08     AATGCAGTTGAAATGATATGGGCAGATTMAAAAGCCTATTACAACAAACACATAGGGGAGAATAGTTTCGGAGATGGAAGTATGGGAGRC
BdM1139pool28     AATGCAGTTGAAATGATATGGGCAGATTMAAAAGCCTATTACAACAAACACATAGGGGAGAATAGTTTCGGAGATGGAAGTATGGGAGRC
BdM1144pool28     AATGCAGTTGAAATGATATGGGCAGATTAAAAAGCCTATTACAACAAACACATAGGGGAGAATAGTTTCGGAGATGGAAGTATGGGAGAC
BdM1149pool28     AATGCAGTTGAAATGATATGGGCAGATTAAAAAGCCTATTACAACAAACACATAGGGGAGAATAGTTTCGGAGATGGAAGTTTGGGAGAC
BdM1152pool08     AATGCAGTTGAAATGATATGGGCAGATTAAAAAGCCTATTACAACAAACACATAGGGGAGAATAGTTTCGGAGATGGAAGTATGGGAGAC
BdM1160pool08     AATGCAGCTGAAATGATATGGGCAGATTCAAAAGCCTATTACAACAAACACATAGGGGAGAATAGTTTCGGAGATGGAAGTATGGGAGGC
BdM1161pool08     AATGCAGCTGAAATGATATGGGCAGATTCAAAAGCCTATTACAACAAACACATAGGGGAGAATAGTTTCGGAGATGGAAGTATGGGAGGC
//                       *                    *                                                    -      * |89942|
BdM1128pool08     AGCCCGATTTGAAAACCAAATACCTGCTTTATTAAGAAAATTGAAGCCAACTTTTTGATGCATTATGAATGTTTTTCAGAAAGTATTAAA
BdM1129pool08     AGCCCGATTTGAAAACCAAATACCTGCTTTATTAAGAAAATTGAAGCCAACTTTTTGATGCATTATGAATGTTTTTCAGAAAGTATTAAA
BdM1130pool08     AGCCCGATTTGAAAACCAAATACCTGCTTTATTAAGAAAATTGAAGCCAACTTTTTGATGCATTATGAATGTTTTTCAGAAAGTATTAAA
BdM1133pool28     AGCCCGATTTNAAAACCAAATACCTGCTTTATTAAGAAAATTGAAGCCAACTTTTTGATGCATTATGAATGTTTTTCAGAAAGTATTAAA
BdM1153pool08     AGCCCGATTTGAAAACCAAATACCTGCTTTATTAAGAAAATTAAAGCCAACTTTTTGATGCATTATGAATGTTTTTCAGAAAGTATTAAA
BdM1155pool08     ARCCCGATTTGAAAACCAAATACCTGCTTTATTAAGAAAATTRAAGCCAACTTTTTGATGCATTATGAATGTTTTTCAGAAAGTATTAAA
BdM1160pool08     AGCCCGATTTGAAAACCAAATACCTGCTTTATTAAGAAAATTGAAGCCAACTTTTTGATGCATTATGAATGTTTTTCAGAAAGTATTAAA
BdM1161pool08     AGCCCGATTTGAAAACCAAATACCTGCTTTATTAAGAAAATTGAAGCCAACTTTTTGATGCATTATGAATGTTTTTCAGAAAGTATTAAA
BdM1162pool28     AGCCCGATTTGAAAACCAAATACCTGCTTTATTAAGAAAATTRAAGCCAACTTTTTGATGCATTATGAATGTTTTTCAGAAAGTATTAAA
BdM1163pool08     AGCCCGATTTGAAAACCAAATACCTGCTTTATTAAGAAAATTRAAGCCAACTTTTTGATGCATTATGAATGTTTTTCAGAAAGTATTAAA
//                 -                                        *                                               |89945|
BdM1128pool08     CTTATGAAAATTATCAAATTGCTCACTAAAACTTTGGAATTTGCTATCTGTCTTATGGGTTTACTTCATGTGTTTGTAATTCKTCAACAC
BdM1129pool08     CTTATGAAAATTATCAAATTGCTCACTGAAACATTGGAATTTGCTATCTGTCTTATGGGTTTACTTCATGTGTTTGTAATTCTTCAACAC
BdM1130pool08     CTTATGAAAATTATCAAATTGCTCACTRAAACTTTGGAATTTGCTATCTGTCTTATGGRTTTRCTTCATGTRTTTGTAATTCTTYAACAC
BdM1133pool28     CTTATGAAAATTATCAAATTGCTCACTRAAACWTTGGAATTTGCTATCTGTCTTATGGGTTTACTTCATGTGTTTGTAATTCTTCAACAC
BdM1135pool28     CTTATGMAAATTATCAAATTGCTCACTGAAACWTTGGAATTTGCTATCTGTCTTATGGGTTTACTTCATGTRTTTGTAATTCTTYAACAC
BdM1136pool28     CTTATGAAAATTATCAAATTGCTCACTRAAACTTTGGAATTTGCTATCYGTCTTATGGGTTTACTTCATGTRYTTGTAATTCTTYAACAC
BdM1138pool28     CTTATGAAAATTATCAAATTGCTCACTAAAACTTTGGAATTTGCTATCCGTCTTATGGGTTTACTTCATGTGTTTGTAATTCTTCAACAC
BdM1139pool28     CTTATGAAAATTATCAAATTGCTCACTRAAACTTTGGAATTTGCTATCYGTCTTATGGGTTTACTTCATGTGTTTGTAATTCTTCAACAC
BdM1140pool28     CTTATGAAAATTATCAAATTGCTCACTGAAACWTTGGAATTTGCTATCTGTCTTATGGGTTTACTTCATGTRTTTGTAATTCTTYAACAC
BdM1142pool28     CTTATGAAAATTATCAAATTGCTCACTRAAACWTTGGAATTTGCTATCTGTCTTATGGGTTTACTTCATGTGTTTGTAATTCTTCAACAC
BdM1143pool28     CTTATGAAAATTATCAAATTGCTCACTGAAACATTGGAATTTGCTATCTGTCTTATGGGTTTACTTCATGTGTTTGTAATTCTTCAACAC
BdM1144pool28     CTTATGAAAATTATCAAATTGCTCACTGAAACWTTGGAATTTGCTATCTGTCTTATGGGTTTACTTCATGTRTTTGTAATTCTTYAACAC
BdM1146pool28     CTTATGAAAATTATCAAATTGCTCACTRAAACWTTGGAATTTGCTATCTGTCTTATGGGTTTACTTCATGTGTTTGTAATTCTTCAACAC
BdM1149pool28     CTTATGAAAATTATCAAATTGCTCACTGAAACWTTGGAATTTGCTATCTGTCTTATGGGTTTACTTCATGTRTTTGTAATTCTTYAACAC
BdM1150pool28     CTTATGAAAATTATCAAATTGCTCACTGAAACTTTGGAATTTGCTATCTGTCTTATGGGTTTACTTCATGTATTTGTAATTCTTTAACAC
BdM1151pool28     CTTATGAAAATTATCAAATTGCTCACTRAAACWTTGGAATTTGCTATCTGTCTTATGGGTTTACTTCATGTGTTTGTAATTCTTCAACAC
BdM1152pool08     CTTATGAAAATTATCAAATTGCTCACTGAAACWTTGGAATTTGCTATCTGTCTTATGGGTTTACTTCATGTRYTTGTAATTCTTYAACAC
BdM1153pool08     CTTATGAAAATTATCAAATTGCTCACTGAAACATTGGAATTTGCTATCTGTCTTATGGGTTTACTTCATGTGTTTGTAATTCTTCAACAC
BdM1156pool08     CTTATGAAAATTATCAAATTGYTCACTRAAACTTTGGAATTTGCTATCTGTCTTATGGGTTTACTTCATGTRTTTGTAATTCTTYAACAC
BdM1160pool08     CTTATGAAAATTATCAAATTGCTCACTRAAACTTTGGAATTTGCTATCTGTCTTATGGGTTTACTTCATGTRTTTGTAATTCTTYAACAC
BdM1161pool08     CTTATGAAAATTATCAAATTGCTCACTRAAACTTTGGAATTTGCTATCYGTCTTATGGGTTTACTTCATGTRTTTGTAATTCTTYAACAC
BdM1162pool28     CTTATGAAAATTATCAAATTGCTCACTAAAACTTTGGAATTTGCTATCCGTCTTATGGGTTTACTTCATGTGTTTGTAATTCTTCAACAC
BdM1163pool08     CTTATGAAAATTATCAAATTGCTCACTAAAACTTTGGAATTTGCTATCYGTCTTATGGGTTTACTTCATGTGTTTGTAATTCTTCAACAC
//                      -              -     *    *               *         -   -        **         - *     |89954|
BdM1128pool08     TGACTGTGCTTGCGTTTTTAGTATTTGCACATAGCGTCACTMAAAGTGGTCAAGAGTGTGAAGATGTAGTAAATATTTAATTATATTCAG-
BdM1129pool08     TGACTGCGCTTGCGTTTTTAGTATTTGCACATAGCGTCACTCAAAGTGGTCAAGAGTGTGAAGATGTAGTAAATATTTAATTATATTCAG-
BdM1130pool08     TGACTGNGCTTGCGTTTTTAGTATTTGCACATAGCGTCACTCAAAGTGGTCAAGAGTGTGAAGATGTAGTAAATATTTAATTATATTCAG-
BdM1131pool28     TGACTGCGCTTGCGTTTTTAGTATTTGCACATAGCGTCACTCAAAGTGGTCAAGAGTGTGAAGATGTAGTAAATATTTAATTATATTCAG-
BdM1133pool28     TGACTGYGCTTGCGTTTTTAGTATTTGCACATAGCGTCACTCAAAGTGGTCAAGAGTGTGAAGATGTAGTAAATATTTAATTATATTCAG-
BdM1135pool28     TGACTATGCTTGCGTTTTCAGTATTTGCACATAGCGTCACTCAAAGTGGTCAAGAGTGTGAAGATGTAGTAAATATTT-ATTATATTCAGC
BdM1136pool28     TGACTATGCTTGCGTTTTCAGTATTTGCACATAGCGTCACTCAAAGTGGTCAAGAGTGTGAAGATGTAGTAAATATTT-ATTATATTCAGC
BdM1139pool28     TGACTATGCTTGCGTTTTCAGTATTTGCACATAGCGTCACTCAAAGTGGTCAAGAGTGTGAAGATGTAGTAAATATTT-ATTATATTCAGC
BdM1140pool28     TGACTATGCTTGCGTTTTCAGTATTTGCACATAGCGTCACTCAAAGTGGTCAAGAGTGTGAAGATGTAGTAAATATTT-ATTATATTCAGC
BdM1142pool08     TGACTATGCTTGCGTTTTCAGTATTTGCACATAGCGTCACTCAAAGTGGTCAAGAGTGTGAAGATGTAGTAAATATTT-ATTATATTCAGC
BdM1142pool28     TGACTATGCTTGCGTTTTCAGTATTTGCACATAGCGTCACTCAAAGTGGTCAAGAGTGTGAAGATGTAGTAAATATTT-ATTATATTCAGC
BdM1144pool28     TGACTATGCTTGCGTTTTCAGTATTTGCACATAGCGTCACTCAAAGTGGTCAAGAGTGTGAAGATGTAGTAAATATTT-ATTATAATTAGC
BdM1146pool28     TGACTATGCTTGCGTTTTCAGTATTTGCACATAGCGTCACTCAAAGTGGTCAAGAGTGTGAAGATGTAGTAAATATTT-ATTATATTCAGC
BdM1148pool28     TGACTATGCTTGCGTTTTCAGTATTTGCACATAGCGTCACTCAAAGTGGTCAAGAGTGTGAAGATGTAGTAAATATTT-ATTATATTCAGC
BdM1151pool28     TGACTATGCTTGCGTTTTCAGTATTTGCACATAGCGTCACTCAAAGTGGTCAAGAGTGTGAAGATGTAGTAAATATTT-ATTATATTCAGC
BdM1152pool08     TGACTATGCTTGCGTTTTCAGTATTTGCACATAGCGTCACTCAAAGTGGTCAAGAGTGTGAAGATGTAGTAAATATTT-ATTAYATTCAGC
BdM1154pool28     TGACTATGCTTGCGTTTTCAGTATTTGCACATAGCGTCACTCAAAGTGGTCAAGAGTGTGAAGATGTAGTAAATATTT-ATTATATTCAGC
BdM1155pool08     TGACTATGCTTGCGTTTTCAGTATTTGCACATAGCGTCACTCAAAGTGGTCAAGAGTGTGAAGATGTAGTAAATATTT-ATTATATTCAGC
BdM1156pool08     TGACTATGCTTGCGTTTTCAGTATTTGCACATAGCGTCACTCAAAGTGGTCAAGAGTGTGAAGATGTAGTAAATATTT-ATTATATTCAGC
BdM1160pool08     TGACTATGCTTGCGTTTTCAGTATTTGCACATAGCGTCACTCAAAGTGGTCAAGAGTGTGAAGATGTAGTAAATATTT-ATTATATTCAGC
BdM1161pool08     TGACTATGCTTGCGTTTTCAGTATTTGCACATAGCGTCACTCAAAGTGGTCAAGAGTGTGAAGATGTAGTAAATATTT-ATTATATTCAGC
BdM1162pool28     TGACTATGCTTGCGTTTTCAGTATTTGCACATAGCGTCACTCAAAGTGGTCAAGAGTGTGAAGATGTAGTAAATATTT-ATTATATTCAGC
BdM1163pool08     TGACTATGCTTGCGTTTTCAGTATTTGCACATAGCGTCACTCAAAGTGGTCAAGAGTGTGAAGATGTAGTAAATATTT-ATTATATTCAGC
//                     **           *                      -                                         - - -   |89955|
BdM1128pool08     AAAAATTTCTTATCATARCTAATTTTCATTAATTTCCAACAAATAGATCAAAAATATCTKAAATGTTTCATCAGGAATTTATAGAAAAACA
BdM1129pool08     AAAAATTTCTTATCATAACTAATTTTCATTAATTTCCAACAAATAGATCAAAAATATCTGAAATGTTTCATCAGGAATTTATAGAAAAAC-
BdM1131pool08     AAAAATTTCTTATCATAACTAATTTTCATTAATTTCCAACAAATAGATCAAAAATATCTGAAATGTTTCATCAGGAATTTATAGAAAAAC-
BdM1131pool28     AAAAATTTCTTATCATAACTAATTTTCATTAATTTCCAACAAATAGATCAAAAATATCTGAAATGTTTCATCAGGAATTTATAGAAAAAC-
BdM1138pool28     AAAAATTTCTTATCATAACTAATTTTCATTAATTTCCAACAAATAGAT-AAGAATATCTTAAATGTTTCATCAGGAATTTATAGAAAAACA
BdM1140pool28     AAAAATTTCTTATCATAACTAATTTTCATTAATTTCCAACAAATAGAT-AAGAATATCTTAAATGTTTCATCAGGAATTTATAGAAAAACA
BdM1142pool08     AAAAATTTCTTATCATAACTAATTTTCATTAATTTCCAACAAATAGAT-AAGAATATCTTAAATGTTTCATCAGGAATTTATAGAAAAACA
BdM1142pool28     AAAAATTTCTTATCATAACTAATTTTCATTAATTTCCAACAAATAGAT-AAGAATATCTTAAATGTTTCATCAGGAATTTATAGAAAAACA
BdM1144pool28     AAAAATTTCTTATCATAACTAATTTTCATTAATTTCCAACAAATAGAT-AAGAATATCTTAAATGTTTCATCAGGAATTTATAGAAAAACA
BdM1146pool28     AAAAATTTCTTATCATAACTAATTTTCATTAATTTCCAACAAATAGAT-AAGAATATCTTAAATGTTTCATCAGGAATTTATAGAAAAACA
BdM1151pool28     AAAAATTTCTTATCATAACTAATTTTCATTAATTTCCAACAAATAGAT-AAGAATATCTTAAATGTTTCATCAGGAATTTATAGAAAAACA
BdM1155pool08     AAAAATTTCTTATCATAACTAATTTTCATTAATTTCCAACAAATAGAT-AAGAATATCTTAAATGTTTCATCAGGAATTTATAGAAAAACA
BdM1159pool08     AAAAATTTCTTATCATAACTAATTTTCATTAATTTCCAACAAATAGAT-AAGAATATCTTAAATGTTTCATCAGGAATTTATAGAAAAACA
BdM1160pool08     AAAAATTTCTTATCATAACTAATTTTCATTAATTTCCAACAAATAGAT-AAGAATATCTTAAATGTTTCATCAGGAATTTATAGAAAAACA
BdM1161pool08     AAAAATTTCTTATCATAACTAATTTTCATTAATTTCCAACAAATAGAT-AAGAATATCTTAAATGTTTCATCAGGAATTTATAGAAAAACA
BdM1162pool28     AAAAATTTCTTATCATAACTAATTTTCATTAATTTCCAACAAATAGAT-AAGAATATCTTAAATGTTTCATCAGGAATTTATAGAAAAAC-
BdM1163pool08     AAAAATTTCTTATCATAACTAATTTTCATTAATTTCCAACAAATAGAT-AAGAATATCTTAAATGTTTCATCAGGAATTTATAGAAAAACA
//                                 -                                 *       *                               |89956|
BdM1128pool08     ATATAATAGTTTGTAAGTACAGCCATTAAAAAACATAAAGTACAGTCCTTACTAAATCCTGTGACAATACCCAAATTCTTAAAACCTTTC
BdM1129pool08     ATATAATAGTTTGTAAGTACNGCCATTAAAAAACATAAAGTACAGTCCTTACTAAATCCTGTGACAATACCCAAATTCTTAAAACCTTTC
BdM1133pool28     ATATAATAGTTTGTAAGTACAGCCATTAAAAAACATAAAGTACAGTCCTTACTAAATCCTGTGACAATACCCAAATTCTTAAAACCTTTC
BdM1135pool28     ATATAATAGTTTGTAAGTACAGCCATTAAAAAACATAAAGTACAGTCCTTACTAAATCCTGTGACAATACCCAAATTCTTAAAACCTTTC
BdM1138pool28     ATATAATAGTTTGTAAGTACAGCCATTAAAAAACATAAAGTACAGTCCTTACTAAATCCTGTGACAATACCCAAATTCTTAAAACCTTTC
BdM1140pool28     ATATAATAGTTTGTAAGTACAGCCATTAAAAAACATAAAGTACAGCCCTTACTAAATCCTGTGACAATACCCAAATTCTTAAAACCTTTC
BdM1142pool28     ATATAATAGTTTGTAAGTACAGCMATTAAAAAACATAAAGTACAGTCCTTACTAAATCCTGTGACAATACCCAAATTCTTAAAACCTTTC
BdM1143pool28     ATATAATAGTTTGTAAGTACAGCCATTAAAAAACATAAAGTACAGTCCTTACTAAATCCTGTGACAATACCCAAATTCTTAAAACCTTTC
BdM1144pool28     ATATAATAGTTTGTAAGTACAGCMATTAAAAAACATAAAGTACAGTCCTTACTAAATCCTGTGACAATACCCAAATTCTTAAAACCTTTC
BdM1146pool28     ATATAAYAGTTTGTAAGTACAGCCATTAAAAAACATAAAGTACAGYCCTTACTAAATCCTGTGACAATACCCAAATTCTTAAAACCTTTC
BdM1149pool28     ATATAATAGTTTGTAAGTACAGCCATTAAAAAACATAAAGTACAGTCCTTACTAAATCCTGTGACAATACCCAAATTCTTAAAACCTTTC
BdM1152pool08     ATATAATAGTTTGTAAGTACAGCCATTAAAAAACATAAAGTACAGTCCTTACTAAATCCTGTGACAATACCCAAATTCTTAAAACCTTTC
BdM1159pool08     ATATAATANTTTGTAAGTACAGCCATTAAAAAACATAAAGTACAGTCCTTACTAAATCCTGTGACAATACCCAAATTCTTAAAACCTTTC
BdM1161pool08     ATATAATAGTTTGTAAGTACAGCCATTNAAAAACATAAAGTACAGTCCTTACTAAATCCTGTGACAATACCCAAATTCTTAAAACCTTTC
BdM1162pool28     ATATAATAATTTGTAAGTACAGCCATTAAAAAACATAAAGTACAGTCCTTACTAAATCCTGTGACAATACCCAAATTCTTAAAACCTTTC
//                      - -              *                     *                                            |89957|
BdM1128pool08     GGGTACTGTTATCTTTATTTATATGACAWTATTTTGTCCAAATAATTTTTTTACAAAAACTTCTGTGATAAATATAAACAGAACACCAAA
BdM1129pool08     GGGTACTGTTATCTTTATTTATATGACAATATATTGTCCAAATAATTTTTTTACAAAAACTTCTGTGATAAATATAAACAGAACACCAAA
BdM1149pool08     GGGTACTGTTATCTTTATTTATATGACAATATTTTTTCCAAATAATTTTTTTACAAAAACTTCTGTGATAAATATAAACAGAACACCAAA
BdM1160pool08     GGGTACTGTTATCTTTATTTATATGACCATATTTTGTCCAAATATTTTTTTTACAAAAACTTCTGTGATAAATATAAACAGAACACCAAA
BdM1161pool08     GGGTACTGTTATCTTTATTTATATGACCATATTTTGTCCAAATATTTTTTTTACAAAAACTTCTGTGATAAATATAAACAGAACACCAAA
BdM1163pool08     GGGTACTGTTATCTTTATTTATATGACCATATTTTGTCCAAATATTTTTTTTACAAAAACTTCTGTGATAAATATAAACAGAACACCAAA
//                                           *-   -  -        *                                             |89958|
BdM1128pool08     TCTGGRGCAAGTGACCTCATCAAAAAGCKCATSTCCTTCAACATAAAATTTAMCGTACCTATTATTTAAAAACTGCCACGAGTTATCTGT
BdM1130pool08     TCTGGNGCAAGTGACCTCATCAAAAAGCNCATNTCCTTCAACATAAAATTTANCGTACCTATTATTTAAAAACTGCCACGAGTTATCTGT
BdM1133pool28     TCTGGNGCAAGTGACCTCATCAAAAAGCNCATNTCCTTCAACATAAAATTTANCGTACCTATTATTTAAAAACTGCCACGAGTTATCTGT
BdM1144pool28     TCTGGCGCAAGTGACCTCATCAAAAAGCGCATCTCCTTCAACATAAAATTTACCGTACTTATTATTTAAAAACTGCCATGAGTTATCTGT
BdM1155pool08     TCTGGSGCAAGTGACCTCATCAAAAAGCGCATCTCCTTCAACATAAAATTTACCGTACTTATTATTTAAAAACTGCCAYGAGTTATCTGT
BdM1161pool08     TCTGGGGCAAGTAACCGCATCAAAAAGCGCATCTCCTTCAACATAAAATTTACCGTAC---TTATTTAAAAACTGCCACGAGTTATCTGT
BdM1163pool08     TCTGGGGCAAGTRACCKCATCAAAAAGCGCATCTCCYTCAACATAAAATTTACCGTACTTATTATTTAAAAACTGCCAYGAGTTATCTGT
//                     *      *   *           -   -   -               -     *                   *           |89959|
BdM1128pool08     CGAGGTTAGGCCTTATTTTTCGTTTCATTCCCTGAACTATTGGTTTTGAATGTTAAACCCATTGGCGGTGTTTGCGGGAACAGAAATAAT
BdM1129pool08     CGAGGTTAGGCCTTATTTTTCGTTTCATTCCCTGAACTATTGGTTTTGAATGTTAAACCCATTGGCGGTGTTTGCGGGAACAGAAATAAT
BdM1130pool08     CGAGGTTAGGCCTTATTTTTCGTTTCATTCCCTGAACTATTGGTTTTGAATGTTAAACCCATTGGCGGTGTTTGCGGGAACAGAAATAAT
BdM1131pool28     CGAGGTTAGGCCTTATTTTTCGTTTCATTCCCTGAACTATTGGTTTTGAATGTTAAACCCATTGGCGGTGTTTGCGGGAACAGAAATAAT
BdM1133pool28     CGAGGTTAGGCCTTATTTTTCGTTTCATTCCCTGAACTATTGGTTTTGAATGTTAAACCCATTGGCGGTGTTTGCGGGAACAGAAATAAT
BdM1138pool28     CGAGGTTAGGCCTTATTTTTCGTTTCATTCCCTGAACTATTGGTTTTGAATGTTAAACCCATTGGCGGTGTTTGCGGGAGCAGAAATAAT
BdM1139pool28     CGAGGTTAGGCCTTATTTTTCGTTWCATTCCCTGAACTATTGGTTTTGAATGTTAAACCCATTGGCGGTGTTTGCGGGARCAGAAATAAT
BdM1144pool28     CGAGGTTAGGCCTTATTTTTCGTTTCATTCCCTGAACTATTGGTTTTGAATGTTAAACCCATTGGCGGTGTTTGCGGGARCAGAAATAAT
BdM1146pool28     CGAGGTTAGGCCTTATTTTTCGTTTCATTCCCTGAACTATTGGTTTTGAATGTTAAACCCATTGGCGGTGTTTGCGGGARCAGAAATAAT
BdM1149pool28     CGAGGTTAGGCCTTATTTTTCGTTTCATTCCCTGAACTATTGGTTTTGAATGTTAAACCCATTGGCGGTGTTTGCGGGAGCAGAAATAAT
BdM1151pool28     CGAGGTTAGGCCTTATTTTTCGTTTCATTCCCTGAACTATTGGTTTTGAATGTTAAACCCATTGGCGGTGTTTGCGGGAACAGAAATAAT
BdM1152pool08     CGAGGTTAGGCCTTATTTTTCGTTTCATTCCCTGAACTATTGGTTTTGAATGTTAAACCCATTGGCGGTGTTTGCGGGARCAGAAATAAT
BdM1153pool08     CGAGGTTAGGCCTTATTTTTCGTTTCATTCCCTGAACTATTGGTTTTGAATGTTAAACCCATTGGCGGTGTTTGCGGGARCAGAAATAAT
BdM1155pool08     CGAGGTTAGRCCTTATTTTTCGTTTCATTCCCTGAACTATTGGTTTTGAATGTTAAACCCATTGGCGGTGTTTGCGGGAACAGAAATAAT
BdM1156pool08     CGAGGTTAGGCCTTATTTTTCGTTTCATTCCCTGAACTATTGGTTTTGAATGTTAAACCCATTGGCGGTGTTTGCGGGARCAGAAATAAT
BdM1159pool08     CGAGGTTAGGCCTTATTTTTCGTTTCATTCCCTGAACTATTGGTTTTGAATGTTAAACCCATTGGCGGTGTTTGCGGGAACAGAAATAAT
BdM1160pool08     CGAGGTTAGGCCTTATTTTTCGTTTCATTCGCTGAACTATTGGTTTTGAATGTTAAACCCATTGGCGGTGTTTGCGGGAACAGAAATAAT
BdM1161pool08     CGAGGTTAGGCCTTATTTTTCGTTTCATTCCCTGAACTATTGGTTTTGAATGTTAAACCCATTGGCGGTGTTTGCGGGAGCAGAAATAAT
BdM1163pool08     CGAGGTTAGGCCTTATTTTTCGTTTCATTCSCTGAACTATTGGTTTTGAATGTTAAACCCATTGGCGGTGTTTGCGGGAACAGAAATAAT
//                         -              -     *                                                *          |89960|
BdM1128pool08     CTCAATGCCCCTCTCTACTGCTTGCTAAAAAATCATGAGCAAGATTGCCCACTGCGCCCCGTAGTTTCATATATTAGTTCCTCTGCTCCC
BdM1130pool08     CTCAATGCCCCTCTCTACTGCTTGCTAAAAAATCATGAGCAAGATTGCCCACTGCGCCCCGTAGTTTCATATATTAGTTCCTCTGCTCCC
BdM1131pool08     CTCAATGCCCCTCTCTACTGCTTGCTAAAAAATCATGAGCAAGATTGCCCACTGCGCCCCGTAGTTTCATATATTAGTTCCTCTGCTCCC
BdM1131pool28     CTCAATGCCCCTCTCTACTGCTTGCTAAAAAATCATGAGCAAGATTGCCCACTGCGCCCCGTAGTTTCATATATTAGTTCCTCTGCTCCC
BdM1133pool28     CTCAATGCCCCTCTCTACTGCTTGCTAAAAAATCATGAGCAAGATTGCCCACTGCGCCCCGTAGTTTCATATATTAGTTCCTCTGCTCCC
//                                                                                                          |89962|
BdM1128pool08     TGGTCAAGTATACAARTTTCAATGACTAAAATGACCCGTTAATACATTGTTGTGATTTATATTAGTGCCAAGGTCTGTTAAGGGTTCTTC
BdM1131pool28     TNGTCAAGTATACAAATTTCAATGACTAAAATGACCCGTTAATACATTGTTGTGATTTATATTAGTGCCAAGGTCTGTTAAGGGTTCTT-
BdM1135pool28     TGGTCAARTATACAAATTTCAATGACTAAAATGACCCGTTAATACATTGTTGTGATTTATATTAGTGCCAAGGTCTGTTAAGGGTTCTTC
BdM1136pool28     TSGTCAAGTATACAAATTTYAATGACTAAAATGACCCGTTAATACATTGTTGTGATTTATATTAGTGCCAAGGTCTGTTAAGGGTTCTTC
BdM1138pool28     TGGTCAAGTATACAAATTTCAATGACTAAAATGACCCGTTAATACATTGTTGTGATTTATATTAGTGCCAAGGTCTGTTAAGGGTTCTTC
BdM1139pool28     TCGTCAAGTATACAAATTTCAATGACTAAAATGACCCGTTAATACATTGTTGTGATTTATATTAGTGCCAAGGTCTGTTAAGGGTTCTTC
BdM1140pool28     TSGTCAAGTATACAAATTTCAATGACTAAAATGACCCGTTAATACATTGTTGTGATTTATATTAGYGCCAAGGTCTGTTAAGGGTTCTTC
BdM1144pool28     TGGTCAAGTATACAAATTTCAATGACTAAAATGACCCGTTAATACATTGTTGTGATTTATATTAGTGCCAAGGTCTGTTAAGGGTTCTTT
BdM1149pool28     TGGTCAAGTATACAAATTTCAATGACTAAAATGACCCGTTAATACATTGTTGTGAKTTATATTAGTGCCAAGGTCTGTTAAGGGTTCTTC
BdM1151pool28     TCGTCAAGTATACAAATTTCAATGACTAAAATGACCCGTTAATACATTGTTGTGATTTATATTAGTGCCAAGGTCCGTTAAGGGTTCTTC
BdM1156pool08     TGGTCAAGTATACAAATTTCAATGACTAAAATGACCCGTTAATACATTGTTGTGATTTATATTAGTGCCAAGGTCTGTTAAGGGTTCTT-
BdM1159pool08     TSGTCAAGTATACAAATTTYAATGACTAAAATGACCCGTTAATRCATTGTTGTGATTTATATTAGTGCCAAGGTCTGTTAAGGGTTCTTC
BdM1161pool08     TNGTCAAGTATACAAATTTNAATGACTAAAATGACCCGTTAATACATTGTTGTGATTTATATTAGTGCCAAGGTCTGTTAAGGGTTCTTC
BdM1162pool28     TGGTCAAGTATACAAATTTCAATGACTAAAATGACCCGTTAATACATTGTTGTGATTTATATTAGTGCCAAGGTCTGTTAAGGGTTCTTC
//                 *     -       -   *                       -           -         -         -             -|89963|
BdM1128pool08     ATCCYCCACAGATTAGTATATTACGCAGATAATGACGATACTATTTCTAAAAAAGATGAAGTTACTCCATAATGGTCTTCCAATTGATGG
BdM1129pool08     ATCCYCCACAGATTAGTATATTACGCAGATAATGACGATACTATTTCTAAAAAAGATGAAGTTACTCCATAATGGTCTTCCAATTGATGG
BdM1130pool08     ATCCYCCACAGATTAGTATATTACGCAGATAATGACGATACTATTTCTAAAAAAGATGAAGTTACTCCATAATGGTCTTCCAATTGATGG
BdM1131pool28     ATCCTCCACAGATTAGTATATTACGCAGATAATGACGATACTATTTCTAAAAAAGATGAAGTTACTCCATAATGGTCTTCCAATTGATGG
BdM1133pool28     ATCCTCCACAGATTAGTATATTACGCAGATAATGACGATACTATTTCTAAAAAAGATGAAGTTACTCCATAATGGTCTTCCAATTGATGG
BdM1136pool28     ATCCTCCACAGATTAKTATATTACGCAGATAWTGACGATACTATTTCTAAAAAAGATGAAGTTACTCYATAATGGTCTTCCAATTGATGG
BdM1140pool28     ATCCTCCACAGATTAKTATATTACGCAGATAATGACGATACTATTTCTAAAAAAGATGAAGTTACTCCATAATGGTCTTCCAATTGATGG
BdM1144pool28     ATCCTCCACAGATTAKTATATTACGCAGATAATGACGATACTATTTCTAAAAAAGATGAAGTTACTCCATAATGGTCTTCCAATTGATGG
BdM1146pool08     ATCCTCCACAGATTAGTATATTACGCAGATAATGACGATACTATTTCTAAAAAAGATGAAGTTACTCCATAATGGTCTTCCAATTGATGG
BdM1146pool28     ATCCTCCACAGATTAGTATATTACGCAGATAATGACGATACTATTTCTAAAAAAGATGAAGTTACTCCATAATGGTCTTCCAATTGATGG
BdM1148pool28     ATCCTCCACAGATTAGTATATTACGCAGATAATGACGATACTATTTCTAAAAAAGATGAAGTTACTCCATAATGGTCTTCCAATTGATGG
BdM1149pool28     ATCCTCCACAGATTATTATATTACGCAGATAATGACGATACTATTTCTAAAAAAGATGAAGTTACTCCATAATGGTCTTCCAATTGATGG
BdM1151pool28     ATCCTCCACAGATTATTATATTACGCAGATAATGACGATACTATTTCTAAAAAAGATGAAGTTACTCCATAATGGTCTTCCAATTGATGG
BdM1152pool08     ATCCTCCACAGATTAGTATATTACGCAGATAATGACGATACTATTTCTAAAAAAGATGAAGTTACTCCATAATGGTCTTCCAATTGATGG
BdM1154pool28     ATCCTCCACAGATTATTATATTACGCAGATAATGACGATACTATTTCTAAAAAAGATGAAGTTACTCCATAATGGTCTTCCAATTGATGG
BdM1155pool08     ATCCTCCACAGATTAGTATATTACGCAGATAATGACGATACTATTTCTAAAAAAGATGAAGTTACTCCATAATGGTCTTCCAATTGATGG
BdM1156pool08     ATCCTCCACAGATTATTATATTACGCAGATAATGACGATACTATTTCTAAAAAAGATGAAGTTACTCCATAATGGTCTTCCAATTGATGG
BdM1159pool08     ATCCTCCACAGATTATTATATTACGCAGATATTGACGATACTATTTCTAAAAAAGATGAAGTTACTCTATAATGGTCTTCCAATTGATGG
BdM1160pool08     ATCCTCCACAGATTATTATATTACGCAGATATTGACGATACTATTTCTAAAAAAGATGAAGTTACTCTATAATGGTCTTCCAATTGATGG
BdM1161pool08     ATCCTCCACAGATTATTATATTACGCAGATATTGACGATACTATTTCTAAAAAAGATGAAGTTACTCTATAATGGTCTTCCAATTGATGG
//                    *          *               *                                   *                      |89964|
BdM1128pool08     AATTATGTAGGATTTTGCAGGTCTTATATTTTAACAAAAGCTCAATTATGTCTGATTCCTGTGGCCCCTGTATTAACTTTTGCTAAAAAA
BdM1129pool08     AATTATGTAGGATTTTGCAGGTCTTATATTTTAACAAAAGCTCAATTATGTCTGATTCCTGTGGCCCCTGTATTAACTTTTGGTAAAAAA
BdM1136pool28     AATTATGTAGGATTTTGCAGGTCTTATATTTTAACAAAAGCTCAATTATGTCTGATTCCTGTGGCCCCTGTATTAACTTTTGGTAAAAAA
BdM1149pool28     AATTATGTAGGATTTTGCAGGTCTTATATTTTAACAAAAGCTCAATTATGTCTGATTCCTGTGGCCCCTGTATTAACTTTTGGTAAAAAA
BdM1155pool08     AATTATGTAGGATTTTGCAGGTCTTATATTTTAACAAAAGCTCAATTATGTCTGATTCCTGTGGCCCCTGTATTAACTTTTGGTAAAAAA
//                                                                                                  -       |89966|
BdM1128pool08     AGAAACATACAATAACCCTAAGGATTGTCAAATATAACCTGTTAAAGCTGATTTCGAGATATGGCATCCGCTGTGAAGAAACTCTTGATT
BdM1129pool08     AGAAACATACAATAACCCTAAGGATTGTCAAATATAACCTGTTAAAGCTGATTTCGAGATATGGCATCCGCTGTGAAGAAACTCTYGATT
BdM1130pool08     AGAAACATACAATAACCCTAAGGATTGTCAAATATAACCTGTTAAAGCTGATTTCGAGATATGGCATCCGCTGTGAAGAAACTCTTGATT
BdM1133pool28     AGAAACATACAATAACCCTAAGGATTGTCAAATATAACCTGTTAAAGCTGATTTCGAGATATGGCATCCGCTGTGAAGAAACTCTTGATT
BdM1139pool28     AGAAACATACAATAACCCTAAGGATTGTCAAATATAACCTGTTAAAGCTGATTTCGAGATATGGCATCCGCTGTGAAGAAACTTTTGATT
BdM1142pool28     AGAAACATACAATAACCCTAAGGATTGTCAAATATAACCTGTTAAAGCTGATTTCGAGATATGGCATCCGCTGTGAAGAAACTNTTGATT
BdM1144pool28     AGAAACATACAATAACCCTAAGGATTGTCAAATATAACCTGTTAAAACTGATTTCGAGATATGGCATCCGCTGTGAAGAAACTCTTGATT
BdM1146pool28     AGAAACATACAATAACCCTAAGGATTGTCAAATATAACCTGTTAAAGCTGATTTCGAGATATGGCATCCGCTGTGAAGAAACTYTTGATT
BdM1149pool28     AGAAACATACAATAACCCTAAGGATTGTCAAATATAACCTGTTAAAGCTGATTTCGAGATATGGCATCCGCTGTGAAGAAACTCTTGATT
BdM1155pool08     AGAAACATACAATAACCCTAAGGATTGTCAAATATAACCTGTTAAAGCTGATTTCGAGATATGGCATCCGCTGTGAAGAAACTTTTGATT
BdM1159pool08     AGAAACATACAATAACCCTAAGGATTGTCAAATATAACCTGTTAAAGCTGATTTCGAGATATGGCATCCGCTGTGAAGAAACTNTTGATT
BdM1160pool08     AGAAACATACAATAACCCTAAGGATTGTCAAATATAACCTGTTAAAGCTGATTTCGAGATATGGCATCCGCTGTGAAGAAACTTTTGATT
BdM1163pool08     AGAAACATACAATAACCCTAAGGATTGTCAAATATAACCTGTTAAAGCTGATTTCGAGATATGGCATCCGCTGTGAAGAAACTCTTGATT
//                                                              -                                    * -    |89969|
BdM1128pool08     TTTGAGGGTCAAATGTGGGCGGCTTTACTATGGCCGTCTGACCTTCAGAT-NAAAAAAAATATGTAATGGGTAGTTTCGTTGCAACAGGAA
BdM1129pool08     TTTGAGGGTCAAATGTGGGCGGCTTTACTATGGCCGTCTGACCTTCAGAT--AAAAAAAATATSTAATGGGTAGTTTCGTTGCAACAGGAA
BdM1130pool08     TTTGAGGGTCAAATGTGGGCGGCTTTACTATGGCCGTCTGACCTTCAGAT-NAAAAAAAATATSTAATGGGTAGTTTCGTTGCAACAGGAA
BdM1133pool28     TTTGAGGGTCAAATGTGGGCGGCTTTACTATGGCCGTCTGACCTTCAGAT--AAAAAAAATATSTAATGGGTAGTTTCGTTGCAACAGGAA
BdM1151pool08     TTTGAGGGTCAAATGTGNGCGGCTTTACTATGGCCGTCTGACCTTCAGAT--AAAAAAAATATGTAATGGGTAGTTTCGTCGCAACAGGAA
BdM1153pool08     TTTGAGGGTCAAATGTGGGCGGCTTTACTATGGCCGTCTGACCTTCAGAT-AAAAAAAAATATGTAATGGGTAGTTTCATTGCAACAGGAA
BdM1160pool08     TTTGAGGGTCAAATGTGGGCGGCTTTACTATGGCCGTCTGACCTTCAGAT-AAAAAAAAATATGTAATGGGTAGTTTCGTTGCAACAGGAA
BdM1162pool28     TTTGAGGGTCAAATGTGGGCGGCTTTACTATGGCCGTCTGACCTTCAGATAAAAAAAAAATATGTAATGGGTAGTTTCGTTGCAACAGGA-
BdM1163pool08     TTTGAGGGTCAAATGTGGGCGGCTTTACTATGGCCATCTGACCTTCAGATAAAAAAAAAATATGTAATGGGTAGTTTCGTTGCAACAGGA-
//                                                   -                           *              - -          |89971|
BdM1128pool08     TTCAAATGACGATAGTATTTCTGTTAGGATCCTTAAAAGTCTACCTAATCGTGCCATTGATGCATTATCGGAGGAATGCATCAAGCCYYW
BdM1129pool08     TTCAAATGACGATAGTATTTCTGTTAGGATCCTTAAAAGTCTACCTAATCGTGCCATTGATGCATTATCGGAGGAATGCATCAAGCCCTT
BdM1130pool08     TTCAAATGACGATAGTATTTCTGTTAGGATCCTTAAAAGTCTACCTAATCGTGCCATTGATGCATTATCGGAGGAATGCATCAAGCCCTT
BdM1133pool28     TTCAAATGACGATARTATTTCTGTTAGGATCCTTAAAAGTCTACCTAATCGTGCCATTGATGCATTATCGGAGGAATGCATCAAGCCYYW
BdM1135pool28     TTCAAATGAYGATRRTATTTCTGTTAGGATCCTTAAAAGTCTACCTRATCGTGCCATTGATGCATTATCGGAGGAATGCATCAAGCCYYW
BdM1136pool28     TTCAAATGACGATARTATTTCTGTTAGGATCCTTAAAAGTCTACCTAATCGTGCCATTGATGCATTATCGGAGGAATGCATCAAGCCCTT
BdM1138pool28     TTCAAATGACGATAGTATTTCTGTTAGGATCCTTAAAAGTCTACCTAATCGTGCCATTGATGCATTATCGGAGGAATGCATCAAGCCCTT
BdM1139pool28     TTCAAATGACGATARTATTTCTGTTAGGATCCTTAAAAGTCTACCTAATCGTGCCATTGATGCATTATCGGAGGAATGCATCRWKYCYYT
BdM1140pool28     TTCAAATGACGATAGTATTTCTGTTAGGATCCTTAAAAGTCTACCTAATCGTGCAATTGATGCATTATCGGAGGAATGCATCAAGCCTCA
BdM1142pool28     TTCAAATGACGATAATATTTCTGTTAGGATCCTTAAAAGTCTACCTAATCGTGCCATTGATGCATTATCGGAGGAATGCATCAAGCCCTT
BdM1144pool28     TTCAAATGACGATAGTATTTCTGTTAGGATCCTTAAAAGTCTACCTAATCGTGCAATTGATGCATTATCGGAGGAATGCATCAAGCCTCA
BdM1149pool08     TTCAAATGACGATAATATTTCTGTTAGGATCCTTAAAAGTCTACCTAATCGTGCCATTGATGCATTATCGGAGGAATGCATCAAGCCCTT
BdM1149pool28     TTCAAATGACGATAATATTTCTGTTAGGATCCTTAAAAGTCTACCTAATCGTGCCATTGATGCATTATCGGAGGAATGCATCAAGCCCTT
BdM1152pool08     TTCAAATGACGATAGTATTTCTGTTAGGATCCTTAAAAGTCTACCTAATCGTGCAATTGATGCATTATCGGAGGAATGCATCAAGCCTCA
BdM1154pool28     TTCAAATGACGATAGTATTTCTGTTAGGATCCTTAAAATTCTACCTAATCGTGCAATTGATGCATTATCGGAGGAATGCATCAAGCCTCA
BdM1160pool08     TTCAAATGATGATGGTATTTCTGTTAGGATCCTTAAAAGTCTACCTGATCGTGCCATTGATGCATTATCGGAGGAATGCATCAAGCCTCA
BdM1161pool08     TTCAAATGACGATAATATTTCTGTTAGGATCCTTAAAAGTCTACCTAATCGTGCCATTGATGCATTATCGGAGGAATGCATCAAGCCCTT
BdM1162pool28     TTCAAATGACGATARTATTTCTGTTAGGATCCTTAAAAGTCTACCTRATCGTGCCATTGATGCATTATCGGAGGAATGCATCAAGCCYYW
//                         *   **                       -       *       *                           ---- ***|89974|
BdM1128pool08     TTTCCTTCGGAATGGATTAAAGCTCTTTTCGTTTAGAATTAGAATAAAAAAAGTTACATTTTCAAGGGGATTCAATWTCGTACCGTATTAA
BdM1130pool08     TTTCCTTCGGAATGGATTAAAGCTCTTTTCGTTTAGAATTAGAAT-AAAAAAGTTACATTTTCAAGGGGATTCAATWTCGTACCGTATTAA
BdM1133pool28     TTTCCTTCGGAATGGATTAAAGCTCTTTTCGTTTAGAATTAGAAT-AAAAAAGTTACATTTTCAAGGGGATTCAATTTCGTACCGTATTAA
BdM1146pool28     TTTCCTTCGGAATGGACTAAAGCTCTTTTCGTTTAGAATTAGAAT-AAAAAAGTTACATTTTCAAGGGGATTCAATTTCGTACAGTATTAA
BdM1149pool28     TTTCCTTCGRAATGGAYTAAAGCTCTTTTCGTTTAGAATTAGAAT-AAAAAAGTTACATTTTCAAGGGGATTCAATTTCGTACMGTATTAA
BdM1155pool08     TTTCCTTCGGAATGGACTAAAGCTCTTTTCGTTTAGAATTAGAAT-AAAAAAGTTACATTTTCAAGGGGATTCAATTTCGTACAGTATTAA
BdM1159pool08     TTTCCTTCGGAATGGATTAAAGCTCTTTTCGTTTAGAATTAGAAT-AAAAAAGTTACATTTTCAAGGGGATTCAATTTCGTACCGTATTAA
BdM1160pool08     TTTCCTTCG-AATGGACTAAAGCTCTTGTCGTTTAGAATTAGAAT-AAAAAAGTTACATTTTCAAGGGGATTCAATTTCGTACAGTATTAA
BdM1161pool08     TTTCCTTCNGAATGGAYTAAAGCTCTTKTCGTTTAGAATTAGAAT-AAAAAAGTTACATTTTCAAGGGGATTCAATTTCGTACMGTATTAA
BdM1162pool28     TTTCCTTCGGAATGGATTAAAGCTCTTTTCGTTTAGAATTAGAAT-AAAAAAGTTACATTTTCAAGGGGATTCAATTTCGTACCGTATTAA
BdM1163pool08     TTTCCTTNSGAATGGAYTAAAGCTCTTKTCGTTTAGAATTAGAAT-AAAAAAGTTACATTTTCAAGGGGATTCAATTTCGTACMGTATTAA
//                        --      *          *                                                *      *       |89975|
BdM1128pool08     AAATGCAAAATATGTACATTTTTGTGTGATACAAGGGTAATTATATGATATTCATTTTTAGGTTTGTTTTTATATTTATTAAAGTACATA
BdM1129pool08     AAATGCAAAATATGTACATTTTTRTGTGATACAAGGGTAATTATATGATATTCATTTTTAGGTTTGTTTTTATATTTATTAAAGTACATA
BdM1130pool08     AAATGCAAAATATGTACATTTTTGTGTGATACAAGGGTAATTATATGATATTCATTTTTAGGTTTGTTTTTATATTTATTAAAGTACATA
BdM1131pool08     AAATGCAAAATATGTACATTTTTGTGTGATACAAGGGTAATTATATGATATTCATTTTTAGGTTTGTTTTTATATTTATTAAAGTACATA
BdM1131pool28     AAATGCAAAATATGTACATTTTTGTGTGATACAAGGGTAATTATATGATATTCATTTTTAGGTTTGTTTTTATATTTATTAAAGTACATA
BdM1133pool28     AAATGCAAAATATGTACATTTTTGTGTGATACAAGGGTAATTATATGATATTCATTTTTAGGTTTGTTTTTATATTTATTAAAGTACGTA
BdM1135pool28     AAATGCAAAATATGTACATTTTTGTGTGATACAAGGGTAATTATATGATATTCATTTTTAGGTTTGTTTTTATATTTATTAAAGTACGTA
BdM1136pool28     AAATGCAAAATATGTACATTTTTGTGTGATACAAGGGTAATTATATGATATTCATTTTTAGGTTTGTTTTTATATTTATTAAAGTACGTA
BdM1138pool28     AAATGCAAAATATGTACATTTTTGTGTGATACAAGGGTAATTATATGATATTCATTTTTAGGTTTGTTTTTATATTTATTAAAGTACGTA
BdM1139pool28     AAATGCAAAATATGTACATTTTTGTGTGATACAAGGGTAATTATATGATATTCATTTTTAGGTTTGTTTTTATATTTATTAAAGTACGTA
BdM1140pool28     AAATGCAAAATATGTACATTTTTGTGTGATACAAGGGTAATTATATGATATTCATTTTTAGGTTTGTTTTTATATTTATTAAAGTACATA
BdM1142pool28     AAATGCAAAATATGTACATTTTTGTGTGATACAAGGGTAATTATATGATATTCATTTTTAGGTTTGTTTTTATATTTRTTAAAGTACATA
BdM1143pool28     AAATGCAAAATATGTACATTTTTGTGTGATACAAGGGTAATTATATGATATTCATTTTTAGGTTTGTTTTTATATTTATTAAAGTACATA
BdM1144pool28     AAATGCAAAATATGTACATTTTTGTGTGATACAAGGGTAATTATATGATATTCATTTTTAGGTTTGTTTTTATATTTATTAAAGTACATA
BdM1146pool28     AAATGCAAAATATGTACATTTTTGTGTGATACAAGGGTAATTATATGATATTCATTTTTAGGTTTGTTTTTATATTTATTAAAGTACATA
BdM1149pool28     AAATGCAAAATATGTACATTTTTGTGTGATACAAGGGTAATTATATGATATTCATTTTTAGGTTTGTTTTTATATTTATTAAAGTACATA
BdM1150pool28     AAATGCAAAATATGTACATTTTTGTGTGATACAAGGGTAATTATATGATATTCATTTTTAGGTTTGTTTTTATATTTATTAAAGTACATA
BdM1151pool28     AAATGCAAAATATGTACATTTTTGTGTGATACAAGGGTAATTATATGATATTCATTTTTAGGTTTGTTTTTATATTTATTAAAGTACATA
BdM1152pool08     AAATGCAAAATATGTACATTTTTGTGTGATACAAGGGTAATTATATGATATTCATTTTTAGGTTTGTTTTTATATTTATTAAAGTACATA
BdM1158pool08     AAATGCAAAATATGTACATTTTTGTGTGATACAAGGGTAATTATATGATATTCATTTTTAGGTTTGTTTTTATATTTATTAAAGTACGTA
BdM1159pool08     AAATGCAAAATATGTACATTTTTGTGTGATACAAGGGTAATTATATGATATTCATTTTTAGGTTTGTTTTTATATTTATTAAAGTACNTA
BdM1160pool08     AAATGCAAAATATGTACATTTTTGTGTGATACAAGGGTAATTATATGATATTCATTTTTAGGTTTGTTTTTATATTTATTAAAGTACRTA
BdM1161pool08     AAATGCAAAATATGTACATTTTTGTGTGATACAAGGGTAATTATATGATATTCATTTTTAGGTTTGTTTTTATATTTATTAAAGTACRTA
BdM1162pool28     AAATGCAAAATATGTACATTTTTGTGTGATACAAGGGTAATTATATGATATTCATTTTTAGGTTTGTTTTTATATTTATTAAAGTACGTA
BdM1163pool08     AAATGCAAAATATGTACATTTTTGTGTGATACAAGGGTAATTATATGATATTCATTTTTAGGTTTGTTTTTATATTTATTAAAGTACGTA
//                                       -                                                     -         *  |89978|
BdM1128pool08     TATAGGAAACAGTCAAGCCTACGCACTCCCTCAGAGGGGAACGTTCACTCATCCCAGATATCATAAGGATTCAGCTCTGTGGGAGCCTTT
BdM1130pool08     TATAGGAAACAGTCAAGCCTACGCACTCCCTCAGAGGGGAACGTTCACTCATCCCAGATATCATAAGGATTCAGCTCTGTGGGAGCCTTT
BdM1131pool28     TATAGGAAACAGTCAAGCCTACGCACTCCCTCAGAGGGGAACGTTCACTCATCCCAGATATCATAAGGATTCAGCTCTGTGGGAGCCTTT
BdM1133pool28     TATAGGAAACAGTCAAGCCTACGCACTCCCTCAGAGGGGAACGTTCACTCATCCCAGATATCATAAGGATTCAGCTCTGTGGGAGCCTTT
//                                                                                                          |89982|
BdM1128pool08     GTTTTTAAAAAATATATTTAAATGTTCTATTCTTAAGTTTTACAGAAATTCTTGATTATAAAAATACGTGTTATATATTAAAAGTCTATG
BdM1129pool08     GTTTTTAAAAAATATATTTAAATGTTCTATTCTTAAGTTTTACAGAAATTCTTGATTATAAAAATACGTGTTATATATTAAAAGTCTATG
BdM1130pool08     GTTTTTAAAAAATATATTTAAATGTTCTATTCTTAAGTTTTACAGAAATTCTTGATTATAAAAATACGTGTTATATATTAAAAGTCTATG
BdM1131pool28     GTTTTTAAAAAATATATTTAAATGTTCTATTCTTAAGTTTTACAGAAATTCTTGATTATAAAAATACGTGTTATATATTAAAAGTCTATG
//                                                                                                          |89984|
BdM1128pool08     GATTATTTAAAAATGACAACTTTAAATAGGCTTGAGTAAAAAGTGTCATGAAAGCCTTTCTGAGACCACATAAAGAAAGACAAAAATTAC
BdM1129pool08     GATTATTTNAAAATGRCAACTTTAAATAGGCTTGAGTAAAAAGTGTCATGAAAGCCTTTCTGAGACCACATAAAGAAAGACAAAAATTAC
BdM1130pool08     GATTATTTAAAAATGRCAACTTTAAATAGGCTTGAGTAAAAAGTGTCATGAAAGCCTTTCTGAGACCACATAAAGAAAGACAAAAATTAC
BdM1161pool08     GATTATTTAAAAATGGCAACTTTAAAYAGGCTTGAGTAAAAAGTRTCATGAAAGCCTTTCTGAGACCACATAAAGAAAGACAAAAATTAC
//                               *          -                 -                                             |89985|
BdM1128pool08     CTTACRRACTACTATGAGTTCGTTGAGGTTAACTAATTTGRCAATATTGYCAATCGAGCATGRTTTAGCAMNNACGAAGTGGACTTTGACAA
BdM1136pool28     CTTACGGACTACTATGAGTTCGTTGAGGTTAACTAATTTGACAATATTGTCAATCGAGCATGATTTAGCA--AACGAAGTGGATTTTGACAA
BdM1138pool28     CTTACGGACTACTATGAGTTCGTTGAGGTTAACTAATTTGACAATATTGTCAATCGAGCATGATTTAGCA--AACGAAGTGGATTTTGACAA
BdM1139pool28     CTTACGGACTACTATGAGTTCGTTGAGGTTAACTAATTTGACAATATTGTCAATCGAGCATGATTTAGCA--AACGAAGTGGATTTTGACAA
BdM1161pool08     CTTACGGACTACTATGAGTTCGTTGAGGTTAACTAATTTGACAATATTGTCAATCGAGCATGATTTAGCA--AACGAAGTGGATTTTGACAA
BdM1162pool28     CTTACGGACTACTATGAGTTCGTTGAGGTTAACTAATTTGACAATATTGTCAATCGAGCATGATTTAGCA--AACGAAGTGGATTTTGACAA
BdM1163pool08     CTTACGGACTACTATGAGTTCGTTGAGGTTAACTAATTTGACAATATTGTCAATCGAGCATGATTTAGCA--AACGAAGTGGATTTTGACAA
//                     --                                 -        -            -       -            -        |89986|
BdM1128pool08     TCTTTGTCTCAGCAATTTTGTTAAAAATATCTTGTGTTGTRAGTCCNAAAAAATGTACTAAACGAAAGTTTGGACATGTCCCCCCAAGTA
BdM1159pool08     TCTTTGTCTCAGCAATTTTGTTAAAAATATCTTGTGTTGTAAGTCCGAAAAAATGTACTAAACGAAAGTTTGGACATGTCYCCCCAAGTA
BdM1160pool08     TCTTTGTCTCAGCAATTTTGTTAAAAATATCTTGTGTTNTAAGTCCGAAAAAATGTACTAAACGAAAGTTTGGACATGTCTCCCCAAGTA
BdM1161pool08     TCTTTGTCTCMGCAATTTTGTTAAAAATATCTTGTGTTGTAAGTCCGAAAAAATGTACTAAACGAAAGTTTGGACATGTCYCCCCAAGTA
BdM1163pool08     TCTTTGTCTCAGCAATTTTGTTAAAAATATCTTGTGTTGTAAGTCCGAAAAAATGTACTAAACGAAAGTTTGGACATGTCYCCCCAAGTA
//                          -                             -                                       *         |89987|
BdM1128pool08     AGATTTTTAAAAGTTTTATCAAAAACGTGACATAACGGGAAGGTTAAAAGTGAAAACAACTCTTTTACACTTGATTTTATTGCGATTTTA
BdM1129pool08     AGATTTTTAAAAGTTTTATCAAAAACGTGACATAACGGGAAGGTTAAAAGTGAAAACAACTCTTTTACRCTTGATTTTATTGCGATTTTA
BdM1136pool28     AGATTTTTAAAAGTTTTATCAAAGACGTGACATAACGGGAAGGTTAAAAGTGAAAACACCTCTTTTACGCTTGATTTTATTGCGATTTTA
BdM1138pool28     AGATTTTTAAAAGTTTTATCAAAGACGTGACATAACGGGAAGGTTAAAAGTGAAAACACCTCTTTTACGCTTGATTTTATTGCGATTTTA
BdM1139pool28     AGATTTTTAAAAGTTTTATCAAAGACGTGACATAATGGGAAGGTTAAAAGTGAAAACACCTCTTTTACGCTTGATTTTATTGCGATTTTA
BdM1142pool28     AGATTTTTAAAAGTTTTATCAAAGACGTGACATAACGGGAAGGTTAAAAGTGAAAACACCTCTTTTACGCTTGATTTTATTGCGATTTTA
BdM1143pool28     AGATTTTTAAAAGTTTTATCAAAGACGTGACATAACGGGAAGGTTAAAAGTGAAAACACCTCTTTTACGCTTGATTTTATTGCGATTTTA
BdM1144pool28     AGATTTTTAAAAGTTTTATCAAAGACGTGACATAACGGGAAGGTTAAAAGTGAAAACACCTCTTTTACGCTTGATTTTATTGCGATTTTA
BdM1146pool28     AGATTTTTAAAAGTTTTATCAAAGACGTGACATAACGGGAAGGTWAAAAGTGAAAACAMCTCTTTTACGCTTGATTTTATTGCGATTTTA
BdM1149pool28     AGATTTTTAAAAGTTTTATCAAAGACGTGACATAACGGGAAGGTTAAAAGTGAAAACACCTCTTTTACGCTTGATTTTATTGCGATTTTA
BdM1160pool08     AGATTTTTAAAAGTTTTATCAAAGACGTGACATAACGGGAAGGTAAAAAGTGAAAACAACTCTTTTACGCTTGATTTTATTGCGATTTTA
BdM1161pool08     AGATTTTTAAAAGTTTTATCAAAGACGTGACATAACGGGAAGGTAAAAAGTGAAAACAACTCTTTTACGCTTGATTTTATTGCGATTTTA
BdM1162pool28     AGATTTTTAAAAGTTTTATCAAAGACGTGACATAACGGGAAGGTTAAAAGTGAAAACACCTCTTTTACGCTTGATTTTATTGCGATTTTA
BdM1163pool08     AGATTTTTAAAAGTTTTATCAAAGACGTGACATAACGGGAAGGTAAAAAGTGAAAACAACTCTTTTACGCTTGATTTTATTGCGATTTTA
//                                       *           -        *             *         *                     |89988|
BdM1128pool08     CAAGAACAGCTGTCGACATAATCCAAGGGATCAATCCAAAAGGAAATCCAAAGGATGCTGCGAATAATTGAATTTTCCAAGAGCAGCGAA
BdM1129pool08     CAAGAACAGCTGTCGACATAATCCAAGGGATCAATCCAAAAGGAAATCCAAAGGATGCTGCGAATAATTRAATTTYCCAAGAGCAGCGAA
BdM1130pool08     CAAGAACAGCTGTCGGCATAATCCAAGGGATCAATCCAAAAGGAAATCCAAAGGATGCTGCGAATAATTAAATTTCCCAAGAGCAGCGAA
BdM1135pool28     CAAGAACAGCTGTCGRCATAATCCAAGGGATCAATCCAAAAGGAAATCCAAAGGATGCTGCGAATAATTAAATTTYCCAAGAGCAGCGAA
BdM1139pool28     CAAGAACAGCTGTCGGCATAATCCAAGGGATCAATCCAAAAGGAAATCCAAAGGATGCTGCGAATAATTAAATTTCCCAAGAGCAGCGAA
BdM1143pool28     CAAGAACAGCTGTCGACATAATCCAAGGGATCAATCCAAAAGGAAATCCAAAGGATGCTGCGAATAATTAAATTTTCCAAGAGCAGCGAA
BdM1146pool28     CAAGAACAGCTGTCGGCATAATCCAAGGGATCAATCCAAAAGGAAATCCAAAGGATGCTGCGAATAATTAAATTTYCCAAGAGSAGCGAA
BdM1149pool28     CAAGAACAGCTGTCGNCATAATCCAAGGGATCAATCCAAAAGGAAATCCAAAGGATGCTGCGAATAATTAAATTTNCCAAGAGNAGCGAA
BdM1153pool08     CAAGAACAGCTGTCGRCATAATCCAAGGGATCAATCCAAAAGGAAATCCAAAGGATGCTGCGAATAATTAAATTTYCCAAGAGSAGCGAA
BdM1158pool08     CAAGAACAGCTGTCGGCATAATCCAGTGGATCAGTCCAAAAGGAAATCCAAAGGATGCTGCGAATAATTAAATTTTCCAAGAGCAGCGAA
BdM1159pool08     CAAGAACAGCTGTCGACATAATCCAAGGGATCAATCCAAAAGGAAATCCAAAGGATGCTGCGAAKAATTNAATTTTCCAAGAGCAGCGAA
BdM1160pool08     CAAGAACAGCTGTCGGCATAATCCAAGGGATCAATCCAAAAGGAAATCCAAAGGATGCTGCGAATAATTAAATTTTCCAAGAGCAGCGAA
BdM1161pool08     CAAGAACAGCTGTCGACATAATCCAAGGGATCAATCCAAAAGGAAATCCAAAGGATGCTGCGAATAATTAAATTTTCCAAGAGCAGCGAA
BdM1163pool08     CAAGAACAGCTGTCGGCATAATCCARKGGATCARTCCAAAAGGAAATCCAAAGGATGCTGCGAATAATTAAATTTYCCAAGAGCAGCGAA
//                               *         **      *                              -    *     *       *      |89989|
BdM1128pool08     RCAAAGCTAYATCTTTAAATATATGTATTTTTTAATATGCGAAGGTATTTATTTTAAATGAACTTGCTGATTTTAATTTCAAAACAGTGG
BdM1129pool08     RCAAAGCTAYATCTTTAAATATATGTATTTTTTAATATGCGAAGGTATTTATTTTAAATGAACTTGCTGATTTTAATTTCAAAACAGTGG
BdM1130pool08     GCAAAGCTACATCTTTAAATATATGTATTTTTTAATATGCGAAGGTATTTATTTTAAATGAACTTGCTGATTTTAATTTCAAAACAGTGG
BdM1133pool28     GCAAAGCTACATCTTTAAATATATGTATTTTTTAATATGCGAAGGTATTTATTTTAAATGAACTTGCTRATTTTAATTTCAAAACAGTGG
BdM1135pool28     GCAAAGCTACATCTTTAAATATATGTATTTTTTAATATGCNAAGGTATTTATTTTAAATGAACTTGCTGATTTTAATTTCAAAACAGTGG
BdM1136pool28     GCAAAGCTACATCTTTAAATATATGTATTTTTTAATATGCGAAGGTATTTATTTTAAATGAACTTGCTGATTTTAATTTCAAAACAGTGG
BdM1138pool28     GCAAAGCTACATCTTTAAATATATGTATTTTTTAATATGCGAAGGTATTTATTTTAAATGAACTTGCTGATTTTAATTTCAAAACAGTGG
BdM1139pool28     GCAAAGCTACATCTTTAAATATATGTATTTTTTAATATGCGAAGGTATTTATTTTAAATGAACTTGCTGATTTTAATTTCAAAACAGTGG
BdM1140pool28     GCAAWGCTACATCTTTAAATATATGTATTTTTTAATATGCGAAGGTATTTATTTTAAATGAACTTGCTGATTTTAATTTCAAAACAGTGG
BdM1142pool28     GCAAAGCTACATCTTTAAATATATGTATTTTTTAATATGCGAAGGTATTTATTTTAAATGAACTTGCTGATTTTAATTTCAAAACAGTGG
BdM1143pool28     GCAAAGCTACATCTTTAAATATATGTATTTTTTAATATGCGAAGGTATTTATTTTAAATGAACTTGCTGATTTTAATTTCAAAACAGTGG
BdM1144pool28     GCAAAGCTACATCTTTMAAYATATGTATTTTTTAATATGCGAAGGTATTTATTTTAAATGAACTTGCTGATTTTAATTTCAAAACAGTGG
BdM1146pool08     GCAAAGCTACATCTTTAAATATATGTATTTTTTAATATGCGAAGGTATTTATTTTAAATGAACTTGCTGANTTTAATTTCAAAACAGTGG
BdM1146pool28     GCAAAGCTACATCTTTAAATATATGTATTTTTTAATATGCGAAGGTATTTATTTTAAATGAACTTGCTGATTTTAATTTCAAAACAGTGG
BdM1148pool28     GCAAAGCTACATCTTTAAATATATGTATTTTTTAATATGSGAAGGTATTTATTTKAAATGAACTTGCTGATTTTAATTTCAAAACAGTGG
BdM1149pool28     GCAAAGCTACATCTTTAAATATATGTATTTTTTAATATGCGAAGGTATTTATTTTAAATGAACTTGCTGATTTTAATTTCAAAACAGTGG
BdM1150pool28     GCAAAGCTACATCTTTAAATATATGTATTTTTTAATATGCGAAGGTATTTATTTTAAATGAACTTGCTGATTTTAATTTCAAAACAGTGG
BdM1151pool28     GCAAAGCTACATCTTTAAATATATGTATTTTTTAATATGSGAAGGTATTTATTTTAAATGAACTTGCTGATTTTAATTTCAAAACAGTGG
BdM1154pool28     GCAAAGCTACATCTTTMAATATATGTATTTTTTAATATGCGAAGGTATTTATTTTAAATGAACTTGCTGATTTTAATTTCAAAACAGTGG
BdM1155pool08     GCAAAGCTACATCTTTMAAYATATGTATTTTTTAATATGCGAAGGTATTTATTTTAAATGAACTTGCTGATTTTAATTTCAAAACAGTGG
BdM1156pool08     GCAAAGCTACATCTTTCAATATATGTATTTTTTAATATGCGAAGGTATTTATTTTAAATGAACTTGCTGATTTTAATTTCAAAACAGTGG
BdM1159pool08     GCAAAGCTACATCTTTAAATATATGTATTTTTTAATATGCGAAGGTATTTATTTTAAATGAACTTGCTGATTTTAATTTCAAAACAGTGG
BdM1160pool08     GCAAAGCTACATCTTTAAATATATGTATTTTTTAATATGCGAAGGTATTTATTTTAAATGAACTTGCTGATTTTAATTTCAAAACAGTGG
BdM1161pool08     GCAAAGCTACATCTTTAAATATATGTATTTTTTAATATGCGAAGGTATTTATTTTAAATGAACTTGCTGATTTTAATTTCAAAACAGTGG
BdM1162pool28     GCAAAGCTACATCTTTAAATATATGTATTTTTTAATATGCGAAGGTATTTATTTTAAATGAACTTGCTGATTTTAATTTCAAAACAGTGG
BdM1163pool08     GCAAAGCTACATCTTTAAATATATGTATTTTTTAATATGCGAAGGTATTTATTTTAAATGAACTTGCTGATTTTAATTTCAAAACAGTGG
//                *   -    *      *  *                   *              -             -                     |89990|
BdM1128pool08     TTCGAAGCGATTACATCTGTGGCGGATCGACGAAGCGGCGCAGACATCCGCCCCAGATCGGTTGGCTGCACTGGAGGAGAACCGGCAACA
BdM1131pool28     TTCGAAGCGATTACATCTGTGGCAGATCGACGAAGCGGCGCAGACATCCGCCCCAGATCGGTTGGCTGCACTGGAAGAGAACCGGCAACA
BdM1136pool28     TTCGAAGCGATTACATCTGTGGCGGATCGACGAAGCGGCGCAGACATCCGCCCCAGATCGGTTGGCTGCACTGGAGGAGAACCGGCAACA
BdM1140pool28     TTCGAAGCGATTACATCTGTGGCGGATCGACGAAGCGGCGCAGACATCCGCCCCAGATCGGTTGGCTGCACTGGAGGAGAACCGGCAACA
BdM1143pool28     TTCGAAGCGATTACATCTGTGGCGGATCGACGAAGCGGCGCAAACATCCGCCCCAGATCGGTTGGCTGCACTGGAGGAGAACCGGCAACA
BdM1144pool28     TTCGAAGCGATTACATCTGTGGCGGATCGACGAAGCGGCGCAAACATCCGCCCCAGATCGGTTGGCTGCACTGGAGGAGAACCGGCAACA
BdM1146pool28     TTCGAAGCGATTACATCTGTGGCGGATCGACGAAGCGGCGCAAACATCCGCCCCAGATCGGTTGGCTGCACTGGAGGAGAACCGGCAACA
BdM1149pool28     TTCGAAGCGATTACATCTGTGGCAGATCGACGAAGCGGCGCAGACATCCGCCCCAGATCGGTTGGCTGCACTGGAAGAGAACCGGCAACA
BdM1151pool28     TTCGAAGCGATTACATCTGTGGCRGATCGACGAAGCGGCGCAGACATCCGCCCCAGATCGGTTGKCTGCACTGGARGAGAACCGGCAACA
BdM1156pool08     TTCGAAGCGATTACATCTGTGGCGGATCGACGAAGCGGCGCAGACATCCGCCCCAGATCGGTTGGCTGCACTGGAGGAGAACCGGCAACA
BdM1161pool08     TTCGAAGCGATTACATCTGTGGCAGATCGACGAAGCGGCGCAGACATCCGCCCCAGATCGGTTGGCTGCACTGGAAGAGAACCGGCAACA
//                                       *                  *                     -          *              |89991|
BdM1128pool08     AATCACCCAGTCCCTGAGCCTCCAATTTTGCCAATAAAAGACCATGATTTACTCTGTCAAATGCTTTTGAGAAGNNNNNTSTGTAGATGGCAT
BdM1129pool08     AATCACCCAGTCCCTGAGMCTCCAATTTTGCCAATAAAAGACCATGATTTACTCTGTCAAATGCTTTTG---AGAAGTCTGTGTAGATGGCAT
BdM1130pool08     AATCACCCAGTCCCTGAGCCTCCAATTTTGCCAATAAAAGACCATGATTTACTCTGTCAAATGCTTTTGAGAAGAAGTCTGTGTAGATGGCAT
BdM1133pool28     AATCACCCAGTCCCTGAGCCTCCAATTTTGCCAATAAAAGACCATGATTTACTCTGTCAAATGCTTTTG---AGAAGTCTGTGTAGATGGCAT
BdM1135pool28     AATCACCCAGTCCCTGAGCCTCCAATTTTGCCAATAAAAGACCATGATTTACTCTGTCAAATGCTTTTG---AGAAGTCTGTGTAGATGGCAT
BdM1136pool28     AAKCACCCAGTCCCTGAGCCTCCAATTTTGCCAATAAAAGACCATGATTTACTCTGTCAAATGCTTTTGNNNAGAAGTCTGTGTAGATGG---
BdM1138pool28     AATCACCCAGTCCCTGAGCCTCCAATTTTGCCAATAAAAGACCRTGATTTACTCTGTCAAATGCTTTTG---AGAAGTCTGTGTAGATGGCAT
BdM1139pool28     AAYCACCCAGTCCCTKAGYCTCCAATTTTGCCAATAAAAKACCATGATTTACTCTGTCAAATGCTTTYG---AGAMGTCTGTGTAGATGGCAT
BdM1140pool28     AATCACCCAGTCCCTGAGCCTCCAATTTTGCCAATAAAAGACCRTGATTTACTCTGTCAAATGCTTTTGAGAAGAAGTCTGTGTAGATGGCAT
BdM1142pool28     AAYCACCCAGTCCCTGAGCCTCCAATTTTGCCAATAAAAGACCRTGATTTACTCTGTCAAATGCTTTTG---AGAAGTCTGTGTAGATGGCAT
BdM1143pool28     AATCACCCAGTCCCTGAGCCTCCAATTTTGCCAATAAAAGACCATGATTTACTCTGTCAAATGCTTTTG---AGAAGTCTGTGTAGATGGCAT
BdM1144pool28     AATCACCCAGTCCCWGAGCCTCCAATTTTGCCAATAAAAGACCATGATTTACTCTGTCAAATGCTTTTGAGAAGAAGTCTGTGTAGATGGCAT
BdM1146pool28     AATCACCCAGTCCCTGAGCCTCCAATTTTGCCAATAAAAGACCATGATTTACTCTGTCAAATGCTTTTGAGAAGAAGTCTGTGTAGATGG---
BdM1148pool28     AATCACCCAGTCCCTGAGCCTCCAATTTTGCCAATAAAAGACCATGATTTACTCTGTCAAATGCTTTTGNNNAGAAGTCTGTGTAGATGGCAT
BdM1149pool28     AATCACCCAGTCCCTGAGCCTCCAATTTTGCCAATAAAAGACCATGATTTACTCTGTCAAATGCTTTTGAGAAGAAGTCTGTGTAGATGG---
BdM1150pool28     AATCACCCAGTCCCTGAGCCTCCAATTTTGCCAATAAAAGACCATGATTTACTCTGTCAAATGCTTTTGAGAAGAAGTCTGTGTAGATGG---
BdM1151pool08     AATCACCCAGTCCCTGAGCCTCCAATTTTGCCAATAAAAGACCRTGATTTACTCTGTCAAATGCTTTTG---AGAAGTCTGTGTAGATGGCAT
BdM1151pool28     AATCACCCAGTCCCTGAGCCTCCAATTTTGCCAATAAAAGACCRTGATTTACTCTGTCAAATGCTTTTG---AGAAGTCTGTGTAGATGGCAT
BdM1152pool08     AATCACCCAGTCCCTGAGCCTCCAATTTTGCCAATAAAAGACCATGATTTACTCTGTCAAATGCTTTTGAGAAGAAGTCTGTGTAGATGG---
BdM1154pool28     AATCACCCAGTCCCTGAGCCTCCAATTTTGCCAATAAAAGACCATGATTTACTCTGTCAAATGCTTTTGAGAAGAAGTCTGTGTAGATGG---
BdM1155pool08     AATCACCCAGTCCCTGAGCCTCCAATTTTGCCAATAAAAGACCATGATTTACTCTGTCAAATGCTTTTG---AGAAGTCTGTGTAGATGGCAT
BdM1156pool08     AATCACCCAGTCCCTGAGCCTCCAATTTTGCCAATAAAAGACCNTGATTTACTCTGTCAAATGCTTTTGNNNAGAAGTCTGTGTAGATGG---
BdM1158pool08     AATCACCCAGTCCCTGAGCCTCCAATTTTGCCAATAAAAGACCATGATTTACTCTGTCAAATGCTTTTG---AGAAGYCTGTGTAGATGGCAT
BdM1159pool08     AAKCACCCAGTCCCTGAGCCTCCAATTTTGCCAATAAAAGACCATGATTTACTCTGTCAAATGCTTTTG---AGAAGTCTGTGTAGATGGCAT
BdM1160pool08     AATCACCCAGTCCCTGAGCCTCCAATTTTGCCAATAAAAGACCATGATTTACTCTGTCAAATGCTTTTG---AGAAGTCTGTGTAGATGGCAT
BdM1161pool08     AATCACCCAGTCCCTGAGCCTCCAATTTTGCCAATAAAAGACCATGATTTACTCTGTCAAATGCTTTTGAGAAGAAGTCTGTGTAGATGGCAT
BdM1162pool28     AATCACCCAGTCCCTGAGCCTCCAATTTTGCCAATAAAAGACCATGATTTACTCTGTCAAATGCTTTTG---AGAAGTCTGTGTAGATGGCAT
BdM1163pool08     AATCACCCAGTCCCTGAGCCTCCAATTTTGCCAATAAAAGACCATGATTTACTCTGTCAAATGCTTTTG---AGAAGTCTGTGTAGATGGCAT
//                  *           --  -                    -   *                       -       - -  -            |89993|
BdM1128pool08     AATGTTTYCTTTAAAGGCCCAAAGTCGGACACTTGTGCTAAATTCGACGAATTTGTTGTTAATATAAAGGCTGCTAAAGACTCCGGGGAC
BdM1129pool08     AATGTTTYCTTTAAAGGCCCAAAGTCGGACACTTGTGCTAAATTCGACGAATTTGTTGTTAATATAAAGGCTGCTAAAGACTCCGGGGAC
BdM1130pool08     AATGTTTYCTTTAAAGGCCCAAAGTCGGACACTTGTGCTAAATTCGACGAATTTGTTGTTAATATAAAGGCTGCTAAAGACTCCGGGGAC
BdM1131pool28     AATGTTTCCTTTAAAGGCCCAAAGTCGGACACTTGTGCTAAATTCGACGAATTTGTTGTTAATATAAAGGCTGCTAAAGACTCCGGGGAC
BdM1133pool28     AATGTTTNCTTTAAAGGCCCAAAGTCGGACACTTGTGCTAAATTCGACGAATTTGTTGTTAATATAAAGGCTGCTAAAGACTCCGGGGAC
BdM1135pool28     AATGTTTCCTTTAAAGGCCCAAAGTCGGACACTTGTGCTAAATTCGACGAATTTGTTGTTAATATAAAGGCTGCTAAAGACTCCGGGGAC
BdM1142pool28     AATGTTTCCTTTAAAGGCCCAAAGTCGGACACTTGTGCTAAATTCGACGAATTTGTTGTTAATATAAAGGCTGCTAAARACTCCGGGGAC
BdM1143pool28     AATGTTTCCTTTAAAGGCCCAAAGTCGGACACTTGTGCTAAATTCGACGAATTTGTTGTTAATATAAAGGCTGCTAAANACTCCGGGGAC
BdM1146pool28     AATGTTTCCTTTAAAGGCCCAAAGTCGGACACTTGTGCTAAATTCGACGAATTTGTTGTTAATATAAAGGCTGCCAAAGACTCCGGGGAC
BdM1148pool28     AATGTTTCCTTTAAAGGCCCAAAGTCGGACACTTGTGCTAAATTCGACGAATTTGTTGTTAATATAAAGGCTGCNAAANACTCCGGGGAC
BdM1149pool28     AATGTTTCCTTTAAAGGCCCAAAGTCGGACACTTGTGTTAAATTCGACGAATTTGTTGTTAATATAAAGGCTGCCAAAGACTCCGGGGAC
BdM1151pool28     AATGTTTCCTTTAAAGGCCCAAAGTCGGACACTTGTGCTAAATTCGACGAATTTGTTGTTAATATAAAGGCTGCTAAAGACTCCGGGGAC
BdM1152pool08     AATGTTTCCTTTAAAGGCCCAAAGTCGGACACTTGTGCTAAATTCGACGAATTTGTTGTTAATATAAAGGCTGCTAAARACTCCGGGRAC
BdM1154pool28     AATGTTTCCTTTAAAGGCCCAAAGTCGGACACTTGTGCTAAATTCGACGAATTTGTTGTTAATATAAAGGCTGCTAAARACTCCGGGRAC
BdM1160pool08     AATGTTTCCTTTAAAGGCCCAAAGTCGGACACTTGTGCTAAATTCGACGAATTTGTTGTTAATATAAAGGCTGCTAAAGACTCCGGGGAC
BdM1161pool08     AATGTTTCCTTTAAAGGCCCAAAGTCGGACACTTGTGCTAAATTCGACGAATTTGTTGTTAATATAAAGGCTGCTAAAGATTCCGGGGAC
BdM1162pool28     AATGTTTCCTTTAAAGGCCCAAAGTCGGACACTTGTGCTAAATTCGACGAATTTGTTGTTAATATAAAGGCTGCNAAAGACTCCGGGGAC
BdM1163pool08     AATGTTTCCTTTAAAGGCCCAAAGTCGGACACTTGTGCTAAATTCGACGAATTTGTTGTTAATATAAAGGCTGCTAAAGACTCCGGGGAC
//                       *                             -                                    *   * -      *  |89995|
BdM1128pool08     CAAAATTTAGAAGRGAATACGATAAATTTCCACGATTCTTCGAAACGTTAGTTCACAATAATCATTGGAATGTTTAGAAATATCAAATGC
BdM1129pool08     CAAAATTTAGAAGRGAWTACGATAAATTTCCACGATTCTTCGAAACGTTAGTTCACAATAATCATTGGAATGTTTAGAAATATCAAATGC
BdM1130pool08     CAAAATTTAGAAGAGAATACGATAAATTTCCACGATTNTTCGAAACGTTAGTTCACAATAATCATTGGAATGTTTANAAATATCAAATGC
BdM1131pool28     CAAAATTTAGAAGAGAWTACGATAAATTTCCACGATTCTTCGAAACGTTAGTTCACAATAATCATTGGAATGTTTARAAATATCAAATGC
BdM1135pool28     CAAAATTTAGAAGAGAATACGATAAATTTCCACGATTCTTCGAAACGTTAGTTCACAATAATCATTGGAATGTTTAGAAATATCAAATGC
BdM1136pool28     CAAAATTTAGAAGAGAATACGATAAATTTCCACGATTCTTCGAAACGTTAGTTCACAATAATCATKGGAATGTTTAGAAATATCAAATGC
BdM1138pool28     CAAAATTTAGAAGAGAATACGATAAATTTCCACGATTCTTCGAAACGTTAGTTCACAATAATCATTGGAATGTTTAGAAATATCAAATGC
BdM1139pool28     CAAAATTTAGAAGAGAATACGATAAATTTCCACGATTCTTCGAAACGTTAGTTCACAATAATCATTGGAATGTTTAGAAATATCAAATGC
BdM1140pool28     CAAAATWTAGAAGAGAATACGATAAATTTCCACGATTCTTCGAAACGTTAGTTCACAATAATCATTGGAATGTTTAGAAATATCAAATGC
BdM1142pool28     CAAAATTTAGAAGAGAATACGATAAATTTCCACGATTCTTCGAAACGTTAGTTCACAATAATCATTGGAATGTTTAGAAATATCAAATGC
BdM1146pool28     CAAAATTTAGAAGAGAATACGATAAATTTCCACGATTCTTCGAAACGTTAGTTCACAATAATCATTGGAATGTTTAGAAATATCAAATGC
BdM1149pool28     CAAAATTTAGAAGAGAATACGATAAATTTCCACGATTCTTCGAAACGTTAGTTCACAATAATCATTGGAATGTTTAGAAATATCAAATGC
BdM1151pool28     CAAAATATAGAAGAGAATACGATAAATTTCCACGATTCTTCGAAACGTTAGTTCACAATAATCATTGGAATGTTTAGAAATATCAAATGC
BdM1160pool08     CAAAATTTAGAAGAGAATACGATAAATTTCCACGATTCTTCGAAACGTTAGTTCACAATAATCATTGGAATGTTTAGAAATATCAAATGC
BdM1161pool08     CAAAATTTAGAAGAGAATACGATAAATTTCCACGATTCTTCGAAACGTTAGTTCACAATAATCATTGGAATGTTTAGAAATATCAAATGC
BdM1162pool28     CAAAATTTAGAAGAGAATACGATAAATTTCCACGATTCTTCGAAACGTTAGTTCACAATAATCATTGGAATGTTTAGAAATATCAAATGC
BdM1163pool08     CAAAATTTAGAAGAGAATACGATAAATTTCCACGATTCTTCGAAACGTTAGTTCACAATAATCATTGGAATGTTTAGAAATATCAAATGC
//                      *      *  *                                                -          -             |89996|
BdM1128pool08     TATATATCGAAAGCTACATGGCACGAAGTCCCGCTGTGATGGCCAGTGCTTTTACACAATCGGCCANNNCCG---CCGCGCCCTTGTTAAAAGTTA
BdM1129pool08     TATATATCGAAAGCTACATGGCACGAAGTCCCGCTGTGATGGCCAGTGCTTTTACACAATCGGCCACCG------CCGCGCCCTTGTTAAAAGTTA
BdM1130pool08     TATATATCGAAAGCTACATGGCACGAAGTCCCGCTGTGATGNCCAGTGCTTTTACACAATCGGCCACCG------CCGCGCCCTTGTTAAAAGTTA
BdM1139pool28     TATATATCGAAAGCTACATGGCACGAAGTCCCGCTGTGATGACCAGTGCTTTTACACAATCGGCCACCG------CCGCGCCCTTGTTAAAAGTTA
BdM1160pool08     TATATATCGAAAGCTACATGGCACGAAGTCCCGCTGTGATGACCAGTGCTTTTACACAATCGGCCACCGCCGCGCCCGCGCCCTTGTTAA------
BdM1161pool08     TATATATCGAAAGCTACATGGCACGAAGTCCCGCKGTGATGACCAGTGCTTTTACACAATCGGCCACCGCCGCGCCCGCGCCCTTGTTAA------
BdM1162pool28     TATATATCGAAAGCTACATGGCACGAAGTCCCGCTGTGATGACCAGTGCTTTTACACAATCGGCCACCGCCGCGCCCGCGCCCTTGTTAA------
BdM1163pool08     TATATATCGAAAGCTACATGGCACGAAGTCCCGCTGTGATGACCAGTGCTTTTACACAATCGGCCACCGCCGCGCCCGCGCCCTTGTTAA------
//                                                  -      *                                                      |89998|
BdM1128pool08     TTCGTAAAGTTATATTGCAAATATGCGGTTAAGGGTACGACGATAATAAAATGAATGGATCAGAAATACGGTAGAAGCGGAGGTTCAAAA
BdM1129pool08     TTCGTAAAGTTATATTGCAAATATGCGGTTAAGGGTACGACGATAATAAAATGAATGGATCAGAAATACGGTAGAAGCGGAGGTTCAAAA
BdM1130pool08     TTCGTAAAGTTATATTGCAAATATGCGGTTAAGGGTACGACGATAATAAAATGAATGGATCAGAAATACGGTAGAAGCGGAGGTTCAAAA
BdM1131pool28     TTCGTAAAGTTATATTGCAAATATGCGGTTAAGGGTACGACGATAATAAAATGAATGGATCAGAAATACGGTAGAAGCGGAGGTTCAAAA
BdM1133pool28     TTCGTAAAGTTATATTGCAAATATGCGGTTAAGGGTACGACGATAATAAAATGAATGGATCAGAAATACGGTAGAAGCGGAGGTTCAAAA
//                                                                                                          |89999|
BdM1128pool08     CTAAGTTTGTCAACTTCTCTC-TTTTTATTAAATATCGATTTAATTATCTTAATTAAATTTTAAACAAAAAAACTTAGTGGCACCCTTG
BdM1130pool08     CTAAGTTTGTCAACTTCTCTC-TTTTTATTAAATATCGATTTAATTATCTTAATTAAATTTTAAACAAAAAAACTTAGTGGCACCCTTG
BdM1139pool28     CTAAGTTTGTCAACTTCTATCTTTTTTATTAAATATCGA-TTGATTATCTTAATTAAATATTAAAC-AAAAAACTTAGTCACGCCCTTG
BdM1151pool28     CTAAGTTTGTCAACTTCTRTYTTTTTTATTAAWTATYGA-TTRATTNTCTTAATTAAATWTTAAAC-AAAAAACTTAGTSRCGCCCTTG
//                                  * -           -   -     *                *                   ** *      |90001|
BdM1128pool08     CTATGGCAACTAACGATAGGCAGAGTTAAGATTTTTTAACAATCGAGAACCTTGCATTCAAGATCTTTTAAGGATCTAATAGGTATTTGA
BdM1133pool28     CTATGGCAACTAACGATAAGCAGAGTTAAGATTTTTTAACAATCGAGAACCTTGCATTCAAGATCTTTTAAGGATCTAATAGGTATCCGA
BdM1151pool28     CTATGGCAACTAACGATAGGCAGAGTTAAGATTTTTTAACAATCRAGAACCTTGCATTCAAGATCTTTTAAGGATCTAATAGGTATTTGA
BdM1154pool28     CTATGGCAACTAACGATAGGCAGAGTTAAGATTTTTTAACAATCAAGAACCTTGCATTCAAGATCTTTTAAGGATCTAATAGGTATTTGA
//                                  -                         *                                         --  |90002|
BdM1128pool08     CAAGGCCTGAGCAGGGGGATCCTGAGAAAGGATTGTGAAGTATTACTTTTGTATCGCTCCAGTATTTGTCGATTGAGAACTTGAGGAAGG
BdM1133pool28     CAAGGCCTGAGCAGGGGGATCCTGAGAAAGGATTGTGAAGTATTACTTTTGTATCGCTCCAGTATTTGTCGATTGAGAACTTGAGGAAGG
BdM1135pool28     CAAGGCCTGAGCAGGGGGATCCTGAGAAAGGATTGTGAAGTATTACTTTTGTATCGCTACAGTATTTGTCGATTGAGAACTTGAGGAAGG
BdM1136pool28     CAAGGCCTGAGCAGGGGGATCCTGAGAAAGGATTGTGAAGTATTACTTTTGTATCGCTACAGTATTTGTCGATTGAGAACTTGAGGAAGG
BdM1140pool28     CAAGGCCTGAGCAGGGGGATCCTGAGAAAGGATTGTGAAGTATTACTTTTGTATCGCTCCAGTATTTGTCGATTGAGAACTTGAGGAAGG
BdM1142pool28     CAAGGCCTGAGCAGGGGGATCCTGCGAAAGGATTGTGAAGTATTACTTTTGTATCGTTTCAGTATTTGTCGATTGAGAACTTGAGGAAGG
BdM1143pool28     CAAGGCCTGAGCAGGGGGATCCTGAGAAAGGATTGTGAAGTATTACTTTTGTATCGCTCCAGTATTTGTCGATTGAGAACTTGAGGAAGG
BdM1144pool28     CAAGGCCTGAGCAGGGGGATCCTGAGAAAGGATTGTGAAGTATTACTTTTGTATCGCTCCAGTATTTGTCGATTGAGAACTTGAGGAAGG
BdM1146pool28     CAAGGCCTGAGCAGGGGGATCCTGCGAAAGGATTGTGAAGTATTACTTTTGTATCGTTTCAGTATTTGTCGATTGAGAACTTGAGGAAGG
BdM1148pool28     CAAGGCCTGAGCAGGGGGATCCTGAGAAAGGATTGTGAAGTATTACTTTTGTATCGCTMCAGTATTTGTCGATTGAGAACTTGAGGAAGG
BdM1149pool28     CAAGGCCTGAGCAGGGGGATCCTGCGAAAGGATTGTGAAGTATTACTTTTGTATCGTTTCAGTATTTGTCGATTGAGAACTTGAGGAAGG
BdM1150pool08     CAAGGCCTGAGCAGGGGGATCCTGMGAAAGGATTGTGAAGTATTACTTTTGTATCGYTTCAGTATTYGTCGATTGAGAACTTGAGGAAGG
BdM1150pool28     CAAGGCCTGAGCAGGGGGATCCTGCGAAAGGATTGTGAAGTATTACTTTTGTATCGTTTCAGTATTTGTCGATTGAGAACTTGAGGAAGG
BdM1151pool28     CAAGGCCTGAGCAGGGGGATCCTGAGAAAGGATTGTGAAGTATTACTTTTGTATCGCTCCAGTATTTGTCGATTGAGAACTTGAGGAAGG
BdM1152pool08     CAAGGCCTGAGCAGGGGGATCCTGAGAAAGGATTGTGAAGTATTACTTTTGTATCGCTWCAGTATTYGTCGAYTGAGAACTTGAGGAAGG
BdM1154pool08     CAAGGCCTGAGCAGGGGGATCCTGAGAAAGGATTGTGAAGTATTACTTTTGTATCGCTCCAGTATTTGTCGATTGAGAACTTGAGGAAGG
BdM1154pool28     CAAGGCCTGAGCAGGGGGATCCTGAGAAAGGATTGTGAAGTATTACTTTTGTATCGCTCCAGTATTTGTCGATTGAGAACTTGAGGAAGG
BdM1155pool08     CAAGGCCTGAGCAGGGGGATCCTGCGAAAGGATTGTGAAGTATTACTTTTGTATCGTTTCAGTATTTGTCGATTGAGAACTTGAGGAAGG
BdM1159pool08     CAAGGCCTGAGCAGGGGGATCCTGAGAAAGGATTGTGAAGTGTTACTTTTGTATCGCTTCAGTATTTGTCGATTGAGAACTTGAGGAAGG
BdM1161pool08     CAAGGCCTGAGCAGGGGGATCCTGAGAAAGGATTGTGAAGTGTTACTTTTGTATCGCTTCAGTATTTGTCGATTGAGAACTTGAGGAAGG
BdM1163pool08     CAAGGCCTGAGCAGGGGGATCCTGAGAAAGGATTGTGAAGTGTTACTTTTGTATCGCTTCAGTATTTGTCGATTGAGAACTTGAGGAAGG
//                                        *                *              * *       *     -                 |90006|
BdM1128pool08     TATTTRNNNYYTRTTACTAWTTTKTCAATATGTA-GAWTGTATTTTATTTTATAGTCAAATACAACACCCAAATTCYTGATGTGAGAAACTT
BdM1129pool08     TATTTAAGTC-TGTTACTAATTTGTCAATATGTAGGAGTGTATTTTATTTTATAGTCAAATGCAACACCCAAATTCTTGATGTGAGGAACT-
BdM1130pool08     TATTT--GTC-TGTTACTAATTTGTCAATATGTA-GAATGTATTTTATTTTATAGTCAAATACAACACCCAAATTCTTGATGTGAGAAACTT
BdM1131pool08     TATTT--GTC-TGTTACTAATTTGTCAATATGTA-GAATGTATTTTATTTTATAGTCAAATACAACACCCAAATTCTTGATGTGAGAAACTT
BdM1133pool28     TATTTAAGTCTTATTACTATTTTTTCAATATGTA-GATTGTATTTTATTTTATAGTCAAATACAACACCCAAATTCCTGATGTGAGAAACT-
BdM1138pool28     TATWTAAGTC-TGTTACTAWTTTGTCAATATGTAGGAGTGTATTTTATTTTATAGTCAAATACAACACCCAAATTCTTGATGTGAGRAACTT
BdM1140pool28     TATTTAAGTC-TGTTACTATTTTGTCAATATGTA-GAGTGTATTTTATTTTATAGTCAAATACAACANCCAAATTCTTGATGTGAGAAACTT
BdM1142pool28     TATTTAAGTC-TNTTACTATTTTNTCAATATGTA-GANTGTATTTTATTTTATAGTCAAANACAACACCCAAATTNTTGATGTGAGAAACTT
BdM1143pool08     TATTTAAGTC-TATTACTATTTTTTCAATATGTA-GATTGTATTTTATTTTATAGTCAAATACAACACCCAAATTGTTGATGTGAGAAACTT
BdM1146pool28     TATTTAAGTC-TATTACTATTTTTTCAATATGTA-GATTGTATTTTATTTTATAGTCAAACACAACACCCAAATTGTTGATGTGAGAAACTT
BdM1149pool28     TATTTAAGTC-TATTACTATTTTTTCAATATGTA-GATTGTATTTTATTTTATAGTCAAACACAACACCCAAATTGTTGATGTGAGAAACTT
BdM1150pool08     TATTTAAGTC-TGTTACTATTTTGTCAATATGTA-GAGTGTATTTTATTTTATAGTCAAATACAACACCCAAATTCTTGATGTGAGAAACTT
BdM1151pool28     TATTTAAGTC-TRTTACTATTTTKTCAATATGTA-GAKTGTATTTTATTTTATAGTCAAATACAACACCCAAATTSTTGATGTGAGAAACTT
BdM1152pool08     TATTTAAGTC-TNTTACTATTTTNTNAATATGTA-GANTGTATTTTATTTTATAGTCAAATACAACACCCAAATTNTTGATGTGAGAAACTT
BdM1153pool08     TATTTAAGTC-TATTACTATTTTTTCAATATGTA-GATTGTATTTTATTTTATAGTCAAACACAACACCCAAATTGTTGATGTGAGAAACTT
BdM1155pool08     TATTTAAGTC-TATTACTATTTTTTCAATATGTA-GATTGTATTTTATTTTATAGTCAAACACAACACCCAAATTGTTGATGTGAGAAACTT
BdM1156pool08     TATTTAAGTC-TNTTACTATTTTNTCAATATGTA-GANTGTATTTTATTTTATAGTCAAANACAACACCCAAATTNTTGATGTGAGAAACTT
BdM1158pool08     TATTTAAGTC-TGTTACTAATTTGTCAATATGTAGGARTGTATTTTATTTTATAGTCAAATACAACACCCAAATTCTTGATGTGAGRAACT-
BdM1159pool08     TATTTAAGTC-TRTTACTAWTTTKTCAATATGTA-GAWTGTATTTTATTTTATAGTCAAATACAACACCCAAATTSTTGATGTGAGAAACTT
BdM1160pool08     TATTTAAGTC-TATTACTATTTTTTCAATATGTA-GATTGTATTTTATTTTATAGTCAAATACAACACCCAAATTGTTGATGTGAGAAACTT
BdM1161pool08     TATTTAAGTC-TRTTACTATTTTKTCAATATGTA-GAKTGTATTTTATKTTATAGTCAAATACAACACCCAAATTSTTGATGTGAGAAACTT
BdM1162pool28     TATTTAAGTC-TRTTACTAWTTTKTCAATATGTA-GAWTGTATTTTATTTTATAGTCAAATACAACACCCAAATTSTTGATGTGAGAAACTT
BdM1163pool08     TATTTAAGTC-TRTTACTAWTTTKTCAATATGTAGGAKTGTATTTTATTTTATAGTCAAATACAACACCCAAATTSTTGATGTGAGRAACT-
//                   - -   -- *      *   *             *          -           *-             **         *     |90008|
BdM1128pool08     AGAAACAATATACTCGGTGCGGGTGCGATTTYGCTCACCTTTTMCTTTTGTATNACAACCRTRGGAAAKAAAAACGAATATRCGCACAYTC-
BdM1129pool08     AGAAACAATATACTCGGTGCGGGTGCGATTTCGCTCACCTTTTCCTTTT-TATAASAACCATAGGAAA-TAAAACGAATATGCGCACATTCA
BdM1131pool28     AGAARCAATAYAYYYGGTGYGGGTGCGATTTCGCTCACCTTTTCCTTTT-TATAASAACCATAGGAAA-TAAAACGAATATGCGCACATTCA
BdM1133pool28     AGAAACAATATACTCGGTGCGGGTGCGATTTCGCTCACCTTTTCCTTTT-TATAAGAACCATAGGAAA-TAAAACGAATATGCGCACATTCA
BdM1135pool28     AGAAACAATATACTCGGTGCGGGTGCGATTTYGCTCACCTTTTMCTTTT-TATAACAACCRTAGGAAAKAAAAACGAATATRCGCACAYTCA
BdM1136pool28     AGAARCAATAYAYYYGGTGYGGGTGCGATTTCGCTCRCCTTTTCCTTTT-TATAACAACCATAGGAAA-TAAAACGAATATRCGCACATTCA
BdM1138pool28     AGAAGCAATACATCTGGTGTGGGTGCGATTTCGCTCACCTTTTCCTTTT-TATAACAACCATAGGAAA-TAAAACGAATATGCGCACATTCA
BdM1140pool28     AGAAGCAATACATCTGGTGTGGGTGCGATTTCGCTCACCTTTTCCTTTT-TATAACARCCATAGGAAA-TAAAACGAATATGCGCACATTCA
BdM1142pool28     AGAAGCAATACATCTGGTGTGGGTGCGATTTCGCTCACCTTTTCCTTTT-TATAACARCCATAGGAAA-TAAAACGAATATRCGCACATTMA
BdM1143pool28     AGAAGCAATACATCTGGTGTGGGTGCGATTTCGCTCACCTTTTCCTTTT-TATAACAACCATAGGAAA-TAAAACGAATATGCGCACATTCA
BdM1144pool28     AGAAGCAATACATCTGGTGTGGGTGCGATTTCGCTCACCTTTTCCTTTT-TATAACAACCATAGGAAA-TAAAACGAATATGCGCACATTCA
BdM1146pool28     AGAAGCAATACATCTGGTGTGGGTGCGATTTCGCTYMCCTTTTYCTTTT-TATAACAACCATAGGAAA-TAAAACGAATATGCGCACATTCA
BdM1149pool28     AGAAGCAATACATCTGGTGTGGGTGCGATTTCGCTCACCTTTTCCTTTT-TATAACARCCATAGGAAA-TAAAACGAATATGCGCACATTCA
BdM1150pool08     AGAAGCAATACATCTGGTGTGGGTGCGATTTCGCTCACCTTTTCCTTTT-TATAACAACCATAGGAAA-TAAAACGAATATGCGCACATTCA
BdM1150pool28     AGAAGCAATACATCTGGTGTGGGTGCGATTTCGCTCACCTTTTCCTTTT-TATAACAACCATAGGAAA-TAAAACGAATATGCGCACATTCA
BdM1151pool28     AGAAGCAATACATCTGGTGTGGGTGCGATTTCGCTCACCTTTTCCTTTT-TATAACAACCATAGGAAA-TAAAACGAATATGCGCACATTCA
BdM1152pool08     AGAAGCAATACATCTGGTGTGGGTGCGATTTCGCTCACCTTTTCCTTTT-TATAACAACCATAGGAAA-TAAAACGAATATGCGCACATTCA
BdM1153pool08     AGAAGCAATACATCTGGTGTGGGTGCGATTTCGCTYMCCTTTTYCTTTT-TATAACAACCATAGGAAA-TAAAACGAATATGCGCACATTCA
BdM1154pool28     AGAAGCAATACATCTGGTGTGGGTGCGATTTCGCTYMCCTTTTYCTTTT-TATAACAACCATAGGAAA-TAAAACGAATATGCGCACATTCA
BdM1155pool08     AGAAGCAATACATCTGGTGTGNGTGCGATTTCGCTCACCTTTTCCTTTT-TATAACAACCATAGGAAA-TAAAACGAATATNCGCACATTCA
BdM1160pool08     AGAAACAATATACTCGGTGCGGGTGCGATTTYGCTCACCTTTTMCTTTT-TATAACAAYCRTAGGAAAKNAAAACGAATATRCGCACAYTC-
BdM1161pool08     AGAARCAATAYATYYGGTGYGGGTGCGATTTCGCTCACCTTTTCCTTTT-TATAACAACCATAGGAAA-TAAAACGAATATRCGCACATTCA
//                    *     * ***    *           *   **      *           * *- * -     **           *      * - |90009|
BdM1128pool08     TAAAGTATATTATATCAAAAACATGTTAAAAAAGATAAAATTTGTATTTTATTTTAGACTGATATTCAAATCAATTTTCATGCCCAGTGA--
BdM1130pool08     TAAAGTATATTATATCAAAAACATGTTAAAAAAGATAAAATTTGTATTTTATTTTAGACTGATATTCAAATCAATTTTCATGCCCAGTGA--
BdM1133pool28     TAAAGTATATTATATCAAAAACATGTTAAAAAAGATAAAATTTGTATTTTATTTTAGACTGATATTCAAATCAATTTTCATGCCCAGTGA--
BdM1135pool28     TAAAGTATATTATATC--AAACATGTTAAAAAATATAAAATTTGTATTTTATTTGAGACTGATATTCAAATCAATTTTCATACCCAGTGATG
BdM1136pool28     TAAAGTATATTATATC--AAACATGTTAAAAAATATAAAATTTGTATTTTATTTGAGACTGATATTCAAATCAATTTTCATACCCAGTGATG
BdM1138pool28     TAAAGTATATTATATC--AAACATGTTAAAAAATATAAAATTTGTATTTTATTTGAGACTGATATTCAAATCAATTTTCATACCCAGTGATG
BdM1139pool28     TAAAGTATATTATATC--AAACATGTTAAAAAATATAAAATTTGTATTTTATTTGAGACTGATATTCAAATCAATTTTCATACCCAGTGATG
BdM1142pool28     TAAAGTATATTATATC--AAACATGTTAAAAAANATAAAATTTGTATTTTATTTNAGACTGATATTCAAATCAATTTTCATACCCAGTGATG
BdM1143pool28     TAAAGTATATTATATC--AAACATGTTAAAAAATATAAAATTTGTATTTTATTTGAGACTGATATTCAAATCAATTTTCATACCCAGTGATG
BdM1144pool28     TAAAGTATATTATATC--AAACATGTTAAAAAATATAAAATTTGTATTTTATTTGAGACTGATATTCAAATCAATTTTCATACCCAGTGATG
BdM1146pool28     TAAAGTATATTATATCAAAAACACGTTAAAAAATATAAAATTTGTATTTTATTTTAGGCTGATATTCAAATGAATTTTCATACCCAATAA--
BdM1151pool28     TAAAGTATATTATATCAAAAACATGTTAAAAAAGATAAAATTTGTATTTTATTTTAGACTGATATTCAAATCAATTTTCATACCCAGTGA--
BdM1155pool08     TAAAGTATATTATATCAAAAACATGTTAAAAAAGATAAAATTTGTATTTTATTTTAGACTGATATTCAAATCAATTTTCATACCCAGTGA--
BdM1156pool08     TAAAGTATATTATATCAAAAACATGTTAAAAAAGATAAAATTTGTATTTTATTTTAGACTGATATTCAAATCAATTTTCATACCCAGTGA--
BdM1159pool08     TAAAGTATATTATATC--AAACATGTTAAAAAATATAAAATTTGTATTTTATTTGAGACTGATATTCAAATCAATTTTCATACCCAGTGATG
BdM1162pool28     TAAAGTATATTATATC--AAACATGTTAAAAAATATAAAATTTGTATTTTATTTNAGACTGATATTCAAATCAATTTTCATACCCAGTGATG
BdM1163pool08     TAAAGTATATTATATCAAAAACATGTTAAAAAATATAAAATTTGTATTTTATTTKAGACTGATATTCAAATCAATTTTCATACCCAGTGA--
//                                       -         *                    *  -             -         *    - -   |90010|
BdM1128pool08     GCCAANCAAGAATTATCCTCACCGTGCATAAACTTTAAGCTCTATATGGGACAGAGCTCACACATTCTGAATGAGTAGGAATGGAAGAAG
BdM1139pool28     GCCAAACAAGAATTATCCTCACCGTGCATAAACTTTAAGCTCTATATGGGACAGAGCTCACACATTCTGAATGAGTAGGAATGGAAGAAG
BdM1143pool28     GCCAAGCAAGAATTATCCTCACCGTGCATAAACTTTAAGCTCTATATGGGACAGAGCTCACACATTCTGAATGAGTAGGAATGGAAGAAG
BdM1149pool28     GCCAARCAAGAATTATCCTCACCGTGCATAAACTTTAAGCTCTATATGGGACAGAGCTCACACATTCTGAATGAGTAGGAATGGAAGAAG
BdM1151pool28     GCCAAGCAAGAATTATCCTCACCGTGCATAAACTTTAAGCTCTATATGGGACAGAGCTCACACATTCTGAATGAGTAGGAATGGAAGGAG
BdM1152pool08     GCCAAACAAGAATTATCCTCACCGTGCATAAACTTTAAGCTCTATATGGGACAGAGCTCACACATTCTGAATGAGTAGGAATGGAAGAAG
//                     *                                                                                 -  |90012|
BdM1128pool08     CACTTCAAAGTARTAAAATAACAATCTCAAACTTAAATATTTTGTTAYGAGGAATAATAAGTATTTTTAGTACACTATCAAWTGCAARAA
BdM1129pool08     CACTTCAAAGTAATAAAATAACAATCTCGAACTTAAATATTTTGTTATGAGGAATAATAAGTATTTTTAGTACACTATCAAATGCAAGAA
BdM1130pool08     CACTTCAAAGTAATAAAATAACAATCTCRAACTTAAATATTTTGTTATGAGGAATAATAAGTATTTTTAGTACACTATCAAWTGCAARAA
BdM1131pool28     CACTTCAAAGTARTAAAATAACAATCTCAAACTTAAATATTTTGTTAYGAGGAATAATAAGTATTTTTAGTAYACTATCAAWTGCAARAA
BdM1133pool28     CACTTCAAAGTANTAAAATAACAATCTCNAACTTAAATATTTTGTTANGAGGAATAATAAGTATTTTTAGTACACTATCAANTGCAANAA
BdM1135pool28     CACTTCAAAGTAGTAAAATAACAATCTCAAACTTAAATATTTTGTTATGAGGAATAATAAGTATTTTTAGTACACTATCAAATGCAAAAA
BdM1136pool28     CACTTCAAAGTAGTAAAATAACAATCTCAAACTTAAATATTTTGTTACGAGGAATAATAAGTATTTTTAGTACACTATCAATTGCAAAAA
BdM1138pool28     CACTTCAAAGTARTAAAATAACAATCTCRAACTTAAATATTTTGTTAYGAGGAATAATAAGTATTTTTAGTACACTATCAAWTGCAARAA
BdM1139pool28     CACTTCAAAGCAGTAAAATAACAATCTCAAACTTAAATATTTTGTTACGAGGAATAATAAGTATTTTTAGTACACTATCAATTGCAAAAA
BdM1140pool28     CACTTCAAAGTAATAAAATAACAATCTCGAACTTAAATATTTTGTTATGAGGAATAATAANTATTTTTAGTACACTATCAAATGCAAGAA
BdM1142pool28     CACTTCAAAGTARTAAAATAACAATCTCAAACTTAAATATTTTGTTACGAGGAATAATAAGTATTTTTAGTACACTATCAATTGCAAAAA
BdM1143pool28     CACTTCAAAGTAATAAAATAACAATCTCAAACTTAAATATTTTCTTATGAGGAATAATAAGTATTTTTAGTACACTATCAAATGCAAGAA
BdM1146pool28     CACTTCAAAGTARTAAAATAACAATCTCRAACTTAAATATTTTGTTAYGAGGAATAATAAGTATTTTTAGTACACTATCAAWTGCAARAA
BdM1149pool28     CACTTCAAAGTAGTAAAATAACAATCTCAAACTTAAATATTTTGTTACGAGGAATAATAAGTATTTTTAGTACACTATCAATTGCAAAAA
BdM1151pool28     CACTTCAAAGTARTAAAATAACAATCTCRAACTTAAATATTTTGTTAYGAGGAATAATAAGTATTTTTAGTACACTATCAAWTGCAARAA
BdM1153pool08     CACTTCAAAGTARTAAAATAACAATCTCAAACTTAAATATTTTGTTAYGAGGAATAATAAGTATTTTTAGTACACTATCAAWTGCAARAA
BdM1155pool08     CACTTCAAAGTARTAAAATAACAATCTCAAACTTAAATATTTTGTTAYGAGGAATAATAAGTATTTTTAGTACACTATCAAWTGCAARAA
BdM1160pool08     CACTTCAAAGYAGTAAAATAACAATCTCAAACTTAAATATTTTGTTACGAGGAATAATAAGTATTTTTAGTACACTATCAATTGCAAMRA
BdM1161pool08     CACTTCAAAGTAGTAAAATAACAATCTCAAACTTAAATATTTTGTTACGAGGAATAATAAGTATTTTTAGTACACTATCAATTGCAANNA
BdM1162pool28     CACTTCAAAGYAGTAAAATAACAATCTCAAACTTAAATATTTTGTTACGAGGAATAATAAGTATTTTTAGTACACTATCAATTGCAARAA
BdM1163pool08     CACTTCAAAGTAGTAAAATAACAATCTCAAACTTAAATATTTTGTTACGAGGAATAATAAGTATTTTTAGTACACTATCAATTGCAAGAA
//                          * *               *              -   *                        -        *     *- |90014|
BdM1128pool08     ATGGCGAATCGTTAWRGGGGGTAGAGCTTCCCTCTATTTAGTAACGATAATTTCAAGTTGGGTCTTAAGGTATCTGTTGTACCCCTTTTRG
BdM1129pool08     ATGGCGAATCG-TATAGGGGGTAGAGCTTCCCTCTATTTAGTAACGATAATTTCAAGTTGGGTCTTAAGGTATCTGTTGTACCCCTTTTGG
BdM1130pool08     ATGGCGAATCG-TATAGGGGGTAGAGCTTCCCTCTATTTAGTAACGATAATTTCAAGTTGGTTCTTAAGGTATCTGTTGTACCCCTTTTGG
BdM1133pool28     ATGGCGAATCG-TATAGGGGGTAGAGCTTCCCTCTATTTAGTAACGATAATTTCAAGTTGGKTCTTAAGGTATCTGTTGTACCCCTTTTGG
BdM1144pool28     ATGGCGAATCG-TATAGGGGGTAGAGCTTCCATCTATTTAGTAACGATAATTTCAAGTTGGGTCTTAAGGTATCTGTTGTACCCCTTTTGG
BdM1159pool08     ATGGCGAATCG-TATAGGGGGTAGAGCTTCCCTCTATTTAGTAACGATAATTTCAAGTTGGGTCTTAAGGTATCTGTTGTACCCCTNTTGG
BdM1160pool08     ATGGCGAATCG-TATAGGGGGTAGAGCTTCCCTCTATTTAGTAACGATAATTTCAAGTTGGGTCTTAAGGTATCTGTTGTACCCCTGTTGG
BdM1162pool28     ATGGCGAATCG-TATAGGGGGTAGAGCTTCCCTCTATTTAGTAACGATAATTTCAAGTTGGGTCTTAAGGTATCTGTTGTACCCCTGTTGG
//                              --               -                             *                        *  - |90015|
BdM1128pool08     TAAACATTGCTGAGGCCATATATAGGTGGTCGAGGGGGATWTTTATAACGTTTTATTGGCGAAAATTACGAARTGGGCGACATCTATCGT
BdM1129pool08     TAAACATTGCTGAGGCCATATATAGGTGGTCGAGGGGGATWTTTATAACGTTTTATTGGCGAAAATTACGAARTGGGCGACATCTATCGT
BdM1130pool08     TAAACATTGCTGAGGCCATATATAGGTGGTCGAGGGGGATTTTTATAACGTTTTATTGGCGAAAATTACGAAGTGGGCGACATCTATCGT
BdM1160pool08     TAAACATTGCTGAGGCCATATATAGGTGGTCGAGGGGGATTTTTATAACGTTTTATTGGCGAAAATTACGAAGTGGGCGACATCTATCGT
//                                                        *                               *                 |90019|
BdM1128pool08     CAGAAAGGTATCTTTATTGAYAGGAAAAGTACTGATGTGGGGTAGGGTGGCTTGGAAGTTARTCAGTAATGATAGATGGTRTTGTTCAGC
BdM1129pool08     CAGAAAGGTATCTTTATTGACAGGAAAAGTACTGATGTGGGGTAGGGTGGCTTGGAAGTTAGTCAGTAATGATAGATGGTATTGTTCAGC
BdM1130pool08     CAGAAAGGTATCTTTATTGAYAGGAAAAGTACTGATGTGRGGTAGGGTGGCTTGGAAGTTAATCAGTAATGATAGATGGTGTTGTTCAGC
BdM1146pool28     CAGAAAGGTAYCTTTATTGACAGGAAAARTASTGATGTGGGGTAGGGTGGCTTGGAAGTTAATCAGTAATGATAGATGGTGTTGTTCAGC
BdM1156pool08     CAGAAAGGTATCTTTATTGACAGGAAAAGTACTGATGTGAGGTAGGGTGGCTTGGAAATTAATCAGTAATGATAGATGGTGTTGTTCAGC
BdM1159pool08     CAGAAAGGTACCTTTATTGACAGGAAAAATAGTGATGTGGGGTAGGGTGGCTTGGAAGTTAATCAGTAATGATAGATGGTGTTGTTCAGC
BdM1160pool08     CAGAAAGG------TATTGACAGGAAAAGTACTGATGTGGGGTAGGGTGGCTTGGAAGTTAATCAGTAATGATAGATGGTGTTGTTCAGC
BdM1161pool08     CAGAAAGGTATCTTTATTGACAGGAAAAGTACTGATGTGRGGTAGGGTGGCTTGGAARTTAATCAGTAATGATAGATGGTGTTGTTCAGC
BdM1163pool08     CAGAAAGGTATCTTTATTGACAGGAAAAGTACTGATGTGAGGTAGGGTGGCTTGGAAATTAATCAGTAATGATAGATGGTGTTGTTCAGC
//                          *         *       *  *       *                 *   *                  *         |90020|
BdM1128pool08     TACATCACATGTACTTAGCAAGCAGTGGTAGGAACGACTTAAAGTAGAGARTAGAATAAAGAAAAAACGACT-AAAAAAACGACCTACAAT
BdM1129pool08     TACATCACATGTACTTAGCAAGCAGTGGTAGGAACGACTTAAAGTAGAGAATAGAATAAAGAAAAAAGGACT-AAAAAAACGACCTACAAT
BdM1130pool08     TACATCACATGTACTTAGCAAGCAGTGGTAGGAACGACTTAAAGTAGAGARTAGAATAAAGAAAAAASGACT-AAAAAAACGACCTACAAT
BdM1143pool28     TACATCAYATGTACTTAGMAAGCAGTGGTAGGAACGACTTAAAGTAGAGAATAGAWTAAAGAAAAAACGACT-AAAAAAACGACCTACAAT
BdM1160pool08     TACATCACATGTACTTAGCAAGCAGTGGTAGGAACGACTTAAAGTAGAGAATAGAATAAAGAAAAAACGACT-AAAAAAACGACCTACAAT
BdM1161pool08     TACATCACTTGTACTTAGCAAGCAGTGGTAGGAACGACTTAAAGTAGAGAATAGAATAAAGAAAAAACGACT--AAAAAACGACCTACAAT
//                       --         -                               *    -           *                       |90023|
BdM1128pool08     ATCAAAATTGCAGGACAAGAAGAGAAATAAAAGGAAAGTTATTTATTACTGTCATTTAACCTTGTTAGTCCTAAACCGAAACTTACCAAC
BdM1153pool08     ATCAAAATTGCAGRACAAGAAGAGAAATAAAAGGAAAGTTATTTATTACTGTCATTCAACCTTGTTAGTCSTAAACCGAAACTTACCAAY
BdM1155pool08     ATCAAAATTGCAGNACAAGAAGAGAAATAAAAGGAAAGTTATTTATTACTGTCATTCAACCTTGTTAGTCCTAAACCGAAACTTACCAAC
BdM1161pool08     ATCAAAATTGCAGGACAAGAAGAGAAATAAAAGGAAAGTTATTTATTACTGTCATTCAACCTTGTTAGTCCTAAACCGAAACTTACCAAC
//                             -                                          -             -                  -|90024|
BdM1128pool08     TTTTCCTTCGAACAATTTACATGGCAAACAAAACACAGCATGTAATGAAACGGAATATAATAGCCAAGTGCGTTTAACTCTTTCACCATT
BdM1129pool08     TTTTCCTTCGAACAATTTACATGGCAAACAAAACACAGCATGTAATGAAACGGAATATAATAGCCAAGTGCGTTTAACTCTTTCACCATT
BdM1130pool08     TTTTCCTTCGRACAATTTACATGGCAAACAAAACACAGCATGTAATGAAACGGAATATAATAGCCAAGTGCGTTTAACTCTTTCACCATT
BdM1160pool08     TTTTCCTTCGGACAATTTACATGGCAAACAAAACACAGCATGTAATGAAACGGAATATAATAGCCAAGTGCGTTTAACTCTTTCACCATT
BdM1161pool08     TTTTCCTTCGGACAATTTACATGGCAAACAAAACACAGCATGTAATGAAACGGAATATAATAGCCAAGTGCGTTTAACTCTTTCACCATT
BdM1163pool08     TTTTCCTTCGRACAATTTACATGGCAAACAAAACACAGCATGTAATGAAACGGAAWATAATAGCCAAGTGCGTTTAACTCTTTCACCATT
//                          *                                            -                                  |90030|
BdM1128pool08     TGSGACCAGTTAATTTTTATAAAGCTTTCTYATTTAGTATATAACTTTAAAAATGTTTWTACTYAATCTTCRGTTCCAGCGAAATAACTT
BdM1129pool08     TGSGACCAGTTAATTTTTATAAAGCTTTCTYATTTAGTATATAACTTTAAAAATGTTTWTACTYAATCTTCRGTTCCAGCGAAATAACTT
BdM1130pool08     TGSGACCAGTTAATTTTTATAAAGCTTTCTYATTTAGTATATAACTTTAAAAATGTTTWTACTYAATCTTCRGTTCCAGCGAAATAACTT
BdM1131pool28     TGCGACCAGTTAATTTTTATAAAGCTTTCTTATTTAGTATATAACTTTAAAAATGTTTTTACTTAATCTTCGGTTCCAGCGAAATAACTT
BdM1133pool28     TGNGACCAGTTAATTTTTATAAAGCTTTCTNATTTAGTATATAACTTTAAAAATGTTTNTACTNAATCTTCNGTTCCAGCGAAATAACTT
BdM1160pool08     TGSGACCAGTTAATTTTTATAAAGCTTTCTYATTTAGTATATAACTTTAAAAATGTTTWTACTYAATCTTCAGTTCCAGCGAAATAACTT
//                  *                           *                           *    *       *                  |90031|
BdM1128pool08     TTTCGTTGCCGTTGTAACTTTAGGCAATATATACAGAATAAACAGCAAAATACGGCATCAACCTTCAAGCATTAGTAGATGTYCGCACTT
BdM1129pool08     TTTCGTTGCCGTTKTAACTTTAGGCAATATATACAGAATAAACAGCAAAATACGGCATCAACCTTCAAGCATTAGTAGATGTCCGCACTT
BdM1130pool08     TTTCGTTGCCGTTGTAACTTTAGGCAATATATACAGAATAAACAGCAAAATACGGCATCAACCTTCAAGCATTAGTAGATGTCCGCACTT
BdM1160pool08     TTTCGTGGCCGTTGTAACTTTAGGCAATATATACAGAATAAACAGCAAAATACGGCATCAACCTTCAAGCATTAGTAGATGCCCGCACTT
BdM1161pool08     TTTCGTGGCCGTTGTAACTTTAGGCAATATATACAGAATAAACAGCAAAATACGGCATCAACCTTCAAGCATTAGTAGATGCCCGCACTT
BdM1163pool08     TTTCGTGGCCGTTGTAACTTTAGGCAATATATACAGAATAAACAGCAAAATACGGCATCAACCTTCAAGCATTAGTAGATGCCCGCACTT
//                      *      -                                                                   *-       |90032|
BdM1128pool08     CCTTTTTAGAAAATCTGATGTCATCCAAACAATRAGTTTTTAARTGCTATAACAATTAACTCATCATTATCATCACACGTGATTGCCCAG
BdM1129pool08     CCTTTTTAGAAAATCTGATGTCATCCAAACAATRAGTTTTTAAGTGCTATAACAATTAACTCATCATTATCATCACACGTGATTGCCCAG
BdM1130pool08     CCTTTTTAGAAAATCTGATGTCATCCAAACAATGAGTTTTTAAATGCTATAACAATTAACTCATCATTATCATCACACGTGATTGCCCAG
BdM1133pool28     CCTTTTTAGAAAATCTGATGTCATCCAAACAATGAGTTTTTAAGTGCTATAACAATTAACTCATCATTATCATCACACGTGATTGCCCAG
//                                                 *         *                                              |90033|
BdM1128pool08     AATTTACAGTTTTGTTACGACTTTAAAAGTATATTACTTGCAAGTCTGCAAATATTATGTTAAATCATCTCATTTTGTTCAAGGATTTTG
BdM1129pool08     AATTTACAGTTTTGTTACGACTTTAAAATTATATTACTTGCAAGTCTGCAAATATTATGTTAAATCATCTCATTTTGTTCAAGGATTTTG
BdM1130pool08     AATTTACAGTTTTGTTACGACTTTAAAAKTATATTACTTGCAAGTCTGCAAATATTATGTTAAATCATCTCATTTTGTTCAAGGATTTTG
BdM1133pool28     AATTTACAGTTTTGTTACGACTTTAAAATTATATTACTTGCAAGTCTGCAAATATTATGTTAAATCATCTCATTTTGTTCAAGGATTTTG
BdM1136pool28     WATTTACAGTTTTGTTACGACTTTAAAAGTATATTAMTTGCAAGTCTGCAAATATTATGTTAAATYATCTCATTTTGTTCAAGGATTTTG
BdM1138pool28     TATTTACAGTTTTGTTACGACTTTAAAAGTATATTAATTGCAAGTCTGCAAATATTATGTTAAATCATCTCATTTTGTTCAAGGATTTTG
BdM1139pool28     TATTTACAGTTTTGTTACGACTTTAAAAGTATATTAATTGCAAGTCTGCAAATATTATGTTAAATCATCTCATTTTGTTCAAGGATTTTG
BdM1142pool28     TATWTACAGTTTTGTTACGACTTTAAAAGTATATTAMTTGCAAGTCTGCAAATATTATGTTAAATCATCTCATTTTGTTCAAGGATTTTG
BdM1143pool28     TATTTACAGTTTTGTTACGACTTTAAAAGTATATTANTTGCAAGTCTGCAAATATTATGTTAAATCATCTCATTTTGTTCAAGGATTTTG
BdM1146pool28     WATTTACAGTTTTGTTACGACTTTAAAAGTATATTACTTGCAAGTCTGCAAATATTATGTTAAATCATCTCATTTTGTTCAAGGATTTTG
BdM1150pool08     TATTTACAGTTTTGTTACGACTTTAAAAGTATATTAMTTGCAAGTCTGCAAATATTATGTTAAATCATCTCATTTTGTTCAAGGATTTTG
BdM1151pool08     TATTTACAGTTTTGTTACGACTTTAAAAGTATATTAMTTGCAAGTCTGCAAATATTATGTTAAATCATCTCATTTTGTTCAAGGATTTTG
BdM1151pool28     TATTTACAGTTTTGTTACGACTTTAAAAGTATATTAMTTGCAAGTCTGCAAATATTATGTTAAATCATCTCATTTTGTTCAAGGATTTTG
BdM1155pool08     TATTTACAGTTTTGTTACGACTTTAAAAGTATATTACTTGCAAGTCTGCAAATATTATGTTAAATCATCTCATTTTGTTCAAGGATTTTG
BdM1159pool08     TATTTACAGTTTTGTTACGACTTTAAAAGTATATTAATTGCAAGTCTGCAAATATTATGTTAAATTATCTCATTTTGTTCAAGGATTTTG
BdM1160pool08     TATTTACAGTTTTGTTACGACTTTAAAAGTATATTAATTGCAAGTCTGCAAATATTATGTTAAATYATCTCATTTTGTTCAAGGATTTTG
BdM1161pool08     TATTTACAGTTTTGTTACGACTTTAAAAGTATATTAATTGCAAGTCTGCAAATATTATGTTAAATCATCTCATTTTGTTCAAGGATTTTG
BdM1162pool28     TATTTACAGTTTTGTTACGACTTTAAAAGTATATTAATTGCAAGTCTGCAAATATTATGTTAAATTATCTCATTTTGTTCAAGGATTTTG
BdM1163pool08     TATTTACAGTTTTGTTACGACTTTAAAAGTATATTAATTGCAAGTCTGCAAATATTATGTTAAATYATCTCATTTTGTTCAAGGATTTTG
//                *  -                        *       *                            *                        |90035|
BdM1128pool08     TGGCATTCCTCTCAATAATTTTGGTCATTACACCTCCGGCTGTTTCAATTCCAAGGGACAACGGCGTTACATCCACCAAAAGTACATCTT
BdM1129pool08     TGGCATTCCTCTCAATAATTTTGGTCATTACACCTCCGGCTGTTTCAATTCCAAGGGACAACGGCGTTACATCCACCAAAAGTACATCTT
BdM1133pool28     TGGCATTCCTCTCAATAATTTTGGTCATTACACCTCCGGCTGTTTCAATTCCAAGGGACAACGGCGTTACATCCACCAAAAGTACATCTT
BdM1135pool28     TGGCATTCCTCTCAATAATTTTGGTCATTACACCTCCGGCTGTTTCAATTCCAAGGGACAACGGCGTTACATCCACCAAAAGTACATCTT
BdM1138pool28     TGGCATTCCTCTCAATAATTTTGGTCATTACACCTCCGGCTGTTTCAATTCCAAGGGACAACGGGGTTACATCCACCAAAAGTACATCTT
BdM1139pool28     TGGCATTCCTCTCAATAATTTTGGTCATTACACCTCCGGCTGTTTCAATTCCAAGGGACAACGGCGTTACATCCACCAAAAGTACATCTT
BdM1140pool28     TGGCATTCCTCTCAATAATTTTGGTCATTACACCTCCGGCTGTTTCAATTCCAAGGGACAACGGCGTTACATCCACCAAAAGTACATCTT
BdM1141pool28     --------CTTTCGATGATTTTGGTCATTACACCTCCGGCTGTTTCAATTCCAAGGGACAACGGCGCAACATCCACCAAAAGTACATCTT
BdM1143pool28     TGGCATTCCTCTCAATAATTTTGGTCATTACACCTCCGGCTGTTTCAATTCCAAGGGACAACGGCGTTACATCCACCAAAAGTACATCTT
BdM1149pool28     TGGCATTYCTCTCAATAATTTTGGTCATTACACCTCCGGCTGTTTCAATTCCAAGGGACAACGGCGTTACATCCACCAAAAGTACATCTT
BdM1151pool28     TGGCATTNCTCTCAATAATTTTGGTCATTACACCTCCGGCTGTTTCAATTCCAAGGGACAACGGCGTTACATCCACCAAAAGTACATCTT
BdM1154pool28     TGGCATTYCTCTCAATAATTTTGGTCATTACACCTCCGGCTGTTTCAATTCCAAGGGACAACGGCGTTACATCCACCAAAAGTACATCTT
BdM1155pool08     TGGCATTCCTCTCAATAATTTTGGTCATTACACCTCCGGCTGTTTCAATTCCAAGGGACAACGGCGTTACATCCACCAAAAGTACATCTT
BdM1161pool08     TGGCATTCCTCTCAATAATTTTGGTCATTACACCTCCGGCTGTTTCAATTCCAAGGGACAACGGCGTTACATCCACCAAAAGTACATCTT
BdM1162pool28     TGGCATTCCTCTCAATAATTTTGGTCATTACACCTCCGGCTGTTTCAATTCCAAGGGACAACGGCGTTACATCCACCAAAAGTACATCTT
BdM1163pool08     TGGCATTCCTCTCAATAATTTTGGTCATTACACCTCCGGCTGTTTCAATTCCAAGGGACAACGGCGTTACATCCACCAAAAGTACATCTT
//                       *  -  -  -                                               - --                      |90037|
BdM1128pool08     AACCTCAGCAATGACGTTCTTAGGAAAGACATGGAACTTTTCCTTGATAACATTGCGAGGGGACTGAAAAAGGAAACTCATCCAACGTCA
BdM1130pool08     AACCTCAGCAATGACGTTCTTARGAAAGACATGGAACTTTTCCTTGATAACATTGMGAGGGGACTGAAAAARGAAACTCATCCAACGTCA
BdM1138pool28     AACCTCAGCAATGACGTTCTTAAGAAAGACATGGAACTTTTCCTTGATAACATTGAGAGGGGACTGAAAAAGGAAACTCATCCAACGTCA
BdM1160pool08     AACCTCAGCAATGACGTTCTTAAGAAAGACATGGAACTTTTCCTTGATAACATTGAGAGGGGACTGAAAAAGGAAACTCATCCAACGTCA
BdM1161pool08     AACCTCAGCAATGACGTTCTTAAGAAAGACATGGAACTTTTCCTTGATAACATTGAGAGGGGACTGAAAAAGGAAACTCATCCAACGTCA
//                                      *                                *               -                  |90038|
BdM1128pool08     TTTAAGAATTATTTCATACTTCGTAAATTGCCAATAAGACCCGTAAAACCACATTGGGTGATTTATCATTTAAATTGCAGTAAGACCACG
BdM1129pool08     TTTAAGAATTATTTCATACTTCGTAAATTGCCAATAAGACCCGTAAAACCACATTGGGTGATTTATCATTTAAATTGCAGTAAGACCACG
BdM1130pool08     TTTAAGAATTATTTCATACTTCGTAAATTGCCAATAAGACCCGTAAAACCACATTGGGTGATTTATCATTTAAATTGCAGTAAGACCACG
BdM1131pool28     TTTAAGAATTATTTCATACTTCGTAAATTGCCAATAAGACCCGTAAAACCACATTGGGTGATTTATCATTTAAATTGCAGTAAGACCACG
BdM1133pool28     TTTAAGAATTATTTCATACTTCGTAAATTGCCAATAAGACCCGTAAAACCACATTGGGTGATTTATCATTTAAATTGCAGTAAGACCACG
BdM1135pool28     TTTAAGAATTATTTCATACTTCGTAAATTGCCAATAAGACCCGTAAAACCACATTGGGTGATTTATCATTTAAATTGCAGTAAGACCACG
BdM1136pool28     TTTAAGAATTATTTCATACTTCGTAAATTGCCAATAAGACCCGTAAAACCACATTGGGTGATTTATCATTTAAATTGCAGTAAGACCACG
BdM1138pool28     TTTAAGAATTATTTCATACTTCGTAAATTGCCAATAAGACCCGTAAAACCACATTGGGTGATTTATCATTTAAATTGCAGTAAGACCACG
BdM1139pool28     TTTAAGAATTATTTCATACTTCGTAAATTGCCAATAAGACCCGTAAAACCACATTGGGTGATTTATCATTTAAATTGCAGTAAGACCACG
BdM1140pool28     TTTAAGAATTATTTCATACTTCGTAAATTGCCAATAAGACCCGTAAAACCACATTGGGTGATTTATCATTTAAATTGCAGTAAGACCACG
BdM1142pool28     TTTAAGAATTATTTCATACTTCGTAAATTGCCAATAAGACCCGTAAAACCACATTGGGTGATTTATCATTTAAATTGCAGTAAGACCACG
BdM1143pool28     TTTAAGAATTATTTCATAYTTCGTAAATTGCCAATAAGACCCGTAAAACCACATTGGGTGATTTATCATTTAAATTGCAGTAAGACCACG
BdM1146pool28     TTTAAGAATTATTTCATACTTCGTAAATTGCCAATAAGACCCGTAAAACCACATTGGGTGATTTATCATTTAAATTGCAGTAAGACCACG
BdM1148pool28     TTTAAGAATTATTTCATAYTTCGTAAATTGCCAATAAGACCCGTAAAACCACATTGGGTGATTTATCATTTAAATTGCAGTAAGACCACG
BdM1149pool28     TTTAAGAATTATTTCATACTTCGTAAATTGCCAATAAGACCCGTAAAACCACATTGGGTGATTTATCATTTAAATTGCAGTAAGACCACG
BdM1150pool08     TTTAAGAATTATTTCATACTTCGTAAATTGCCAATAAGACCCGTAAAACCACATTGGGTGATTTATCATTTAAATTGCAGTAAGACCACG
BdM1150pool28     TTTAAGAATTATTTCATACTTCGTAAATTGCCAATAAGACCCGTAAAACCACATTGGGTGATTTATCATTTAAATTGCAGTAAGACCACG
BdM1151pool28     TTTAAGAATTATTTCATACTTCGTAAATTGCCAATAAGACCCGTAAAACCACATTGGGTGATTTATCATTTAAATTGCAGTAAGACCACG
BdM1152pool08     TTTAAGAATTATTTCATACTTCGTAAATTGCCAATAAGACCCGTAAAACCACATTGGGTGATTTATCATTTAAATTGCAGTAAGACCACG
BdM1153pool08     TTTAAGAATTATTTCATATTTCGTAAATTGCCAATAAGACCCGTAAAACCACATTGGGTGATTTATCATTTAAATTGCAGTAAGACCACG
BdM1154pool28     TTTAAGAATTATTTCATACTTCGTAAATTGCCAATAAGACCCGTAAAACCACATTGGGTGATTTATCATTTAAATTGCAGTAAGACCACG
BdM1156pool08     TTTAAGAATTATTTCATACTTCGTAAATTGCCAATAAGACCCGTAAAACCACATTGGGTGATTTATCATTTAAATTGCAGTAAGACCACG
BdM1159pool08     TTTAAGAATTATTTCATACTTCGTAAATTGCCAATAAGACCCGTAAAACCACATTGGGTNATTTATCATTTAAATTGCAGTAAGACCACG
BdM1160pool08     TTTAAGAATTATTTCATACTTCGTAAATTGCCAATAAGACCCGTAAAACCACATTGGGTKATTTATCATTTAAATTGCAGTAAGACCACG
BdM1161pool08     TTTAAGAATTATTTCATACTTCGTAAATTGCCAATAAGACCCGTAAAACCACATTGGGTKATTTATCATTTAAATTGCAGTAAGACCACG
BdM1162pool28     TTTAAGAATTATTTCATACTTCGTAAATTGCCAATAAGACCCGTAAAACCACATTGGGTTATTTATCATTTAAATTGCAGTAAGACCACG
BdM1163pool08     TTTAAGAATTATTTCATACTTCGTAAATTGCCAATAAGACCCGTAAAACCACATTGGGTKATTTATCATTTAAATTGCAGTAAGACCACG
//                                  *                                        *                              |90045|
BdM1128pool08     TCTATAATTWTCTGAAAATTCCCATTGTGTGTTGGACAAGAATAGACAACCTTTAAGGGCTTTTTAATAGATTCACAGCCAAATGGGGCC
BdM1133pool28     TCTATAATTTTCTGAAAATTCCCATTGTGTGTTGGACAAGAATAGACAACCTTTAAGGGCTTTTTAATAGATTCACAGCCAAATGGGGCC
BdM1135pool28     TCTATAATTATCTGAAAATTCCCATTGTGTGTTGGACAAGAATAGACAACCTTTAAGGGCTTTTTAATAGATTCACAGCCAAATGGGGCC
BdM1138pool28     TCTATAATTTTCTGAAAATTCCCATTGTGTGTTAGANAAGAATAGACAACCTTTGAGGGCTTTTTAATAGATTCACAGCCAAATGGGGCC
BdM1140pool28     TCTATAATTTTCTGAAAATTCCCATTGTGTGTTGGACAAGAATAGACAACCTTTRAGGGCTTTTTAATARATTMACAGCCAAATGGGGCC
BdM1142pool28     TCTATAATTTTCTGAAAATTCCCATTGTGTGTTGGACAAGAATAGACAACCTTTRAGGGCTTTTTAATARATTMACAGCCAAATGGGGCC
BdM1143pool28     TCTATAATTTTCTGAAAATTCCCATTGTGTGTTGGACAAGAATAGACAACCTTTGAGGGCTTTTTAATAGATTCACAGCCAAATGGGGCC
BdM1144pool28     TCTATAATTTTCTGAAAATTCCCATTGTGTGTTGGACAAGAATAGACAACCTTTGAGGGCTTTTTAATAGATTCACAGCCAAATGGGGCC
BdM1146pool28     TCTATAATTTTCTGAAAATTCCCATTGTGTGTTGGACAAGAATAGACAACCTTTNAGGGCTTTTTAATAGATTCACAGCCAAATGGGGCC
BdM1149pool08     TCTATAATTTTCTGAAAATTCCCATTGTGTGTTGGACAAGAATAGRCAACCTTTGAGGGCTTTTTAATAGATTSRCAGCCAAATGGGGCC
BdM1149pool28     TCTATAATTTTCTGAAAATTCCCATTGTGTGTTGGACAAGAATAGRCAACCTTTGAGGGCTTTTTAATAGATTSRCAGCCAAATGGGGCC
BdM1151pool08     TCTATAATTTTCTGAAAATTCCCATTGTGTGTTGGACAAGAATAGACAACCTTTGAGGGCTTTTTAATAGATTNACAGCCAAATGGGGCC
BdM1151pool28     TCTATAATTTTCTGAAAATTCCCATTGTGTGTTGGACAAGAATAGACAACCTTTGAGGGCTTTTTAATAGATTYACAGCCAAATGGGGCC
BdM1154pool28     TCTATAATTTTCTGAAAATTCCCATTGTGTGTTGGACAAGAATAGACAACCTTTGAGGGCTTTTTAATAGATTCACAGCCAAATGGGGCC
BdM1160pool08     TCTATAATTTTCTGAAAATTCCCATTGTGTGTTGGACAAGAATAGACAACCTTTAAGGGCTTTTTAATAAATTCACAGCCAAATGGGGCC
BdM1161pool08     TCTATAATTTTYTGAAAATTCCCATTGTGTGTTRGAYAAGAATAGACAACCTTTRAGGGCTTTTTAATARATTCACAGCCAAATGGGGCC
BdM1162pool28     TCTATAATTTTCTGAAAATTCCCATTGTGTGTTGGACAAGAATAGACAACCTTTAAGGGCTTTTTAATARATTCACAGCCAAATGGGGCC
//                         * -                     *  -        *        *              *   **               |90046|
BdM1128pool08     GACTTAGATGCAAGAGAATAAATAACACTATCGAAAAAGAATAATAATGACGAAGATTAAAGRAGAGACGACAGATACAGAAAAAGTTTA
BdM1130pool08     GACTTAGATGCAAGAGAATAAATAACACTATCGAAAAAGAATAATAATGACGAAGATTAAAGAAGAGACGACAGATACAGAAAAAGTTTA
BdM1131pool28     GACTTAGATGMAAGAGAATAAATAACACTATCGAAAAAGAATAATAATGACGAAGATTAAAGRAGAGACGACAGATACAGAAAAAGTTTA
BdM1133pool28     GACTTAGATGCAAGAGAATAAATAACACTATCGAAAAAGAATAATAATGACGAAKATTAAAGGAGAGACGACAGATACAGAAAAAGTTTA
BdM1138pool28     GACTTAGATGCAAGAGAATAAATAACACTATCGAAAAAGAATAATAATGACGAAGATTAAAGGAGAGACGACAGATACAGAAAAAGTTTA
BdM1139pool28     GACTCAGATGCAAGAGAATAAATAACACTATCGAAAAAGAATAATAATGACGAAGATTAAAGGAGAGACGACAGATACAGGAAAAGTTTA
BdM1140pool28     GGCTTAGATGCAAGAGAATAAATAACACTATCGAAAAAGAATAATAATGACGAAGATTAAAGGAGAGACGACAGATACAGAAAAAGTTTA
BdM1142pool28     GACTTAGATGCAAGAGAATAAATAACACTATCGAAAAAGAATAATAATGACGAAGATTAAAGGAGAGACGACAGATACAGAAAAAGTTTA
BdM1143pool28     GACTTAGATGCAAGAGAATAAATAACACTATCGAAAAAGAATAATAATGACGAAGATTAAAGGAGAGACGACAGATACAGAAAAAGTTTA
BdM1146pool28     GACTTAGATGCAAGAGAATAAATAACACTATCGAAAAAGAATAATAATGACGAAGATTAAAGGAGAGACGACAGATACAGAAAAAGTTTA
BdM1147pool28     GRCTTAGATGCAAGAGAATAAATAACACTATCGAAAAAGAATAATAATGRCGAAGATTAAAGSAGAGACGACAGATACAGAAAAAGTTTA
BdM1150pool28     GATTTAGATGCAAGAGAATAAATAACACTATCGAAAAAGAATAATAATGACGAAGATTAAAGGAGAGACGACAGATACAGAAAAAGTTTA
BdM1151pool28     GGCTTAGATGCAAGAGAATAAATAACACTATCGAAAAAGAATAATAATGGCGAAGATTAAAGGAGAGACGACAGATACAGAAAAAGTTTA
BdM1154pool28     GATTTAGATGCAAGAGAATAAATAACACTATCGAAAAAGAATAATAATGACGAAGATTAAAGGAGAGACGACAGATACAGAAAAAGTTTA
BdM1155pool08     GACTTAGATGCAAGAGAATAAATAACACTATCGAAAAAGAATAATAATGACGAAGATTAAAGGAGAGACGACAGATACAGAAAAAGTTTA
BdM1160pool08     GACTTAGATGCAAGAGAATAAATAACACTATCGAAAAAGAATAATAATGACGAAGATTAAAGGAGAGACGACAGATACAGAAAAAGTTTA
BdM1162pool28     GRCTTAGATGCAAGAGAATAAATAACACTATCGAAAAAGAATAATAATGRCGAAGATTAAAGSAGAGACGACAGATACAGAAAAAGTTTA
//                 ** -     -                                      *    -       *                 -         |90047|
BdM1128pool08     GACATTCCGTTGCTGTACATTCAAATACTCCACACATTGATAATTTTCATAWCTCTGGTTTATCTTTCCTACTTGGGGAGTTATGACTGT
BdM1129pool08     GACATTCCGTTGCTGTACATTCAAATACTCCACACATTGATAATTTTCATANCTCTGGTTTATCTTTCCTACTTGGGGNGTTATGACTGT
BdM1130pool08     GACATTCCGTTGCTGTACATTCAAATACTCCACACATTGATAATTTTCATAWCTCTGGTTTATCTTTCCTACTTGGGGNGTTATGACTGT
BdM1133pool28     GACATTCCGTTGCTGTACATTCAAATACTCCACACATTGATAATTTTCATAACTCTGGTTTATCTTTCCTACTTGGGG-GTTATGACTGT
//                                                                   *                                      |90049|
BdM1128pool08     TTCATCATACTTGTAATSTGAACCATTAATGATTTTTTATGCTCTTTTTTTATTAGCAAGGTGCATTTATAACTGAATTTGATAAAAATAT
BdM1129pool08     TTCATCATACTTGTAATCTGAACCATTAATGATTTTTTATGCTCTTTTTTTATTAGCAAGGTGCATTTATAACTGAATTTGATAAAAATA-
BdM1130pool08     TTCATCATACTTGTAATSTGAACCATTAATGATTTTTTATGCTCTTTTTTTATTAGCAAGGTGCATTTATAACTGAATTTGATAAAAATAT
BdM1131pool28     TTCATCATACTTGTAATCTGAACCATTAATGATTTTTTATGCTCTTTTTTTATTAGCAAGGTGCATTTATAACTGAATTTGATAAAAATAT
BdM1133pool28     TTCATCATACTTGTAATCTGAACCATTAATGATTTTTTATGCTC-TTTTTTATTAGCAAGGTGCATTTATAACTGAATTTGATAAAAATAT
BdM1135pool28     TTCATCATACTTGTAATCTGAACCATTAATGATTTTTTATGCTCNTTTTTTATTAGCAAGGTGCATTTATAACTGAATTTGATAAAAATA-
BdM1138pool28     TTCATCATACTTGTAATCTGAACCATTAATGATTTTTTATGCTC-TTTTTTATTAGCAAGGTGCATTTATAACTGAATTTGATAAAAATAT
BdM1139pool28     TTCATCATACTTGTAATCTGAACCATTAATGATTTTTTATGCTCNTTTTTTATTAGCAAGGTGCATTTATAACTGAATTTGATAAAAATA-
BdM1142pool28     TTCATCATACTTGTAATCTGAACCATTAATGATTTTTTATGCTC-TTTTTTATTAGCAAGGTGCATTTATAACTGAATTTGATAAAAATAT
BdM1143pool28     TTCATCATACTTGTAATCTGAACCATTAATGATTTTTTATGCTC-TTTTTTATTAGCAAGGTGCATTTATAACTGAATTTGATAAAAATAT
BdM1144pool28     TTCATCATACTTGTAATCTGAACCATTAATGATTTTTTATGCTC-TTTTTTATTAGCAAGGTGCATTTATAACTGAATTTGATAAAAATAT
BdM1146pool28     TTCATCATACTTGTAATCTGAACCATTAATGATTTTTTATGCTC-TTTTTTATTAGCAAGGTGCATTTATAACTGAATTTGATAAAAATAT
BdM1149pool08     TTCATCATACTTGTAATCTGAACCATTAATGATTTTTTATGCTC-TTTTTTATTAGCAAGGTGCATTTATAACTGAATTTGATAAAAATAT
BdM1149pool28     TTCATCATACTTGTAATCTGAACCATTAATGATTTTTTATGCTC-TTTTTTATTAGCAAGGTGCATTTATAACTGAATTTGATAAAAATAT
BdM1150pool28     TTCATCATACTTGTAATCTGAACCATTAATGATTTTTTATGCTC-TTTTTTATTAGCAAGGTGCATTTATAACTGAATTTGATAAAAATAT
BdM1151pool28     TTCAKCATACTTGTAATCTGAACCATTAATGATTTTTTATGCTC-TTTTTTATTAGCAAGGTGCATTTATAACTGAATTTGATAAAAATAT
BdM1152pool08     TTCATCATACTTGTAATCTGAACCATTAATGATTTTTTATGCTC-TTTTTTATTAGCAAGGTGCATTTATAACTGAATTTGATAAAAATAT
BdM1154pool28     TTCATCATACTTGTAATCTGAACCATTAATGATTTTTTATGCTC-TTTTTTATTAGCAAGGTGCATTTATAACTGAATTTGATAAAAATAT
BdM1155pool08     TTCATCATACTTGTAATCTGAACCATTAATGATTTTTTATGCTC-TTTTTTATTAGCAAGGTGCATTTATAACTGAATTTGATAAAAATAT
BdM1159pool08     TTCATCATACTTGTAATCTGAACCATTAATGATTTTTTATGCTC-TTTTTTATTAGCAAGGTGCATTTATAACTGAATTTGATAAAAATAT
BdM1160pool08     TTCATCATACTTGTAATCTGAACCATTAATGATTTTTTATGCTCTTTTTTTATTAGCAAGGTGCATTTATAACTGAATTTGATAAAAATAT
BdM1161pool08     TTCATCATACTTGTAATCTGAACCATTAATGATTTTTTATGCTCTTTTTTTATTAGCAAGGTGCATTTATAACTGAATTTGATAAAAATA-
BdM1162pool28     TTCATCATACTTGTAATCTGAACCATTAATGATTTTTTATGCTCTTTTTTTATTAGCAAGGTGCATTTATAACTGAATTTGATAAANATA-
BdM1163pool08     TTCATCATACTTGTAATCTGAACCATTAATGATTTTTTATGCTC-TTTTTTATTAGCAAGGTGCATTTATAACTGAATTTGATAAAAATAT
//                    -            *                                                                         |90055|
BdM1128pool08     GTTAATCCAGCTTTTASTRAGTCATTTAMAATCAACAATATSTGTAAAAGCTTTGNAAAAAACKGGAATATATCCATTTAATTTTAATATT
BdM1130pool08     GTTAATCCAGCTTTTACTAAGTCATTTAAAATCAACAATATGTGTAAAAGCTTTG-AAAAAACTGGAATATATCCATTTAATTTTAATATT
BdM1138pool28     GTTAATACAGCTTTTAGTGAGTCATTTACAATCAACAATATGTGTAAAAGCTTTG-AAAAAACTGGAATATATTCATTAAATTTTAATATT
BdM1140pool28     GTTAATCCAGCTTTTAGTGAGTCATTTACAATCAACAATATCTGTAANAGCTTTGNAAAAAACGGGAATATATCCATTTAATTTTAATAT-
BdM1152pool08     GTTAATCCAGCTTTTAGTGAGTCATTTACAATCAACAATATNTGTNAAAGCTTTGNAAAANACNGGAATATATCCATTTAATTTTAATAT-
BdM1155pool08     GTTAATCCAGCTTTTAGTGAGTCATTTACAATCAACAATATGTGT-AAAGCTTTG-AAAAGACTGGAATATATCCATTTAATTTTAATATT
BdM1159pool08     GTTAATNCAGCTTTTAGTGAGTCATTTACAATCAACAATATNTGTAAAAGCTTTGAAAAAAACNGGAATATATNCATTNAATTTTAATAT-
BdM1160pool08     GTTAATCCAGCTTTTAGTGAGTAATTTACAATCAACAATATCTGTAAAAGCTTTGAAAAAAACGGGAATATATCCATTTAATTTTAATAT-
BdM1163pool08     GTTAATNCAGCTTTTAGTGAGTCATTTACAATCAACAATATNTGTAAAAGCTTTGAAAAAAACNGGAATATATNCATTNAATTTTAATAT-
//                      -         * *   -     *            *                  -  *         -    -            |90057|
BdM1128pool08     TCTCCKACTCYGTCTCTCTYTGTCCTAAACACTGACAAANNCTATTTATTGGCTGAAGAACTCTCCTTAATATTSGCGATCTCTCCGTATTA
BdM1130pool08     TCTCCKAMTCTGTCTCTCTYTGTCCTAAAYACTGACAAACNCTATTTATTGGCTGAAGAACTCTCCTTAATATTSGCGATCTCTCCRTATTA
BdM1131pool28     TCTCCTACTCTGTCTCTCTCTGTCCTAAACACTGACAAACTCTATTTATTGGCTGAAGAACTCTCCTTAATATTGGCGATCTCTCCGTAT--
BdM1133pool28     TCTCCKACTCTGTCTCTCTNTGTCCTAAACACTGACAAACNCTATTTATTGGCTGAAGAACTCTCCTTAATATTNGCGATCTCTCCGTAT--
BdM1135pool28     TCTCCGACTCTGTCTCTCTTTGTCCTAAACACTGACAAA--CTATTTATTGGCTGAAGAACTCTCCTTAATATTCGCGATCTCTCCGTATTA
BdM1138pool28     TCTCCTACTCTGCCTCTCTTTGTCCTAAACACTGACAAACTCTATTTATTGGCTGAAGAACTCTCCTTAATATTGGCGATCTCTCCGTAT--
BdM1140pool28     TCTCCGACTTTGTCTCTCTTTGTCCTAAACACTGACAAA--CTATTTATTGGCTGAAGAACTCTCCTTAATATTTGCGATCTCTCCGTATTA
BdM1142pool28     TCTCCGACTTTGTCTCTCTTTGTCCTAAACACTGACAAA--CTATTTATTGGCTGAAGAACTCTCCTTAATATTTGCGATCTCTCCGTATTA
BdM1144pool28     TCTCSGACTTTGTCTCTCTTTGTCCTAAACACTGACAAA--CTATTTATTGGCTGAAGAACTCTCCTTAATATTTGCGATCTCTCCGTATTA
BdM1146pool28     TCTCCGACTTTGTCTCTCTTTGTCCTAAACACTGACAAA--CTATTTATTGGCTGAAGAACTCTCCTTAATATTTGCGATCTCTCCGTATTA
BdM1151pool28     TCTCCGACTNTGTCTCTCTTTGTCCTAAACACTGACAAA--CTATTTATTGGCTGAAGAACTCTCCTTAATATTNGCGATCTCTCCGTATTA
BdM1161pool08     TCTCCGACTCTGTCTCTCTTTGNCCTAAACACTGACAAA--CTATTTATTGGCTGAANAACTCTCCTTAATATTNGCGATCTCTCCGTATTA
BdM1162pool28     TCTCCGACTCTGTCTCTCTTTGTCCTAAACACTGACAAACTCTATTTATTGGCTGAAGGACTCTCCTTAATATTGGCGATCTCTCCGTAT--
//                    -* - *- -      *         -                            -               *           -     |90062|
BdM1128pool08     GTTTTTATG-ACCAACTCTACTAAATTGGTACATCCCAGGCCGTCGCGCATTTTTTAAAAAGTGTCTTCGGTCAGTCKTCCAAGTACCTTC
BdM1129pool08     GTTTTTATG-ACCAACTCTACTAAATTGGTACATCCCAGGCCGTCGC-CATTTTTTAAAAAGTGTCTTCGGTCAGTCTTCCAAGTACCTTC
BdM1130pool08     GTYTTTATGAAYCAACTCTACTAAATTGGTACATCCCAGGCCGTCGCGYATTTTTTAAAAAGTGTCTTCGGTCAGTCTTCCAAGTACCKTC
BdM1131pool08     GTNTTTATN-ACCAACTCTACTAAATTGGTACATCCCAGGCCGTCGCGNATTTTTTAAAAAGTGTCTTCGGTCAGTCTTCCAAGTACCNTC
BdM1131pool28     GTYTTTATR-ACCAACTCTACTAAATTGGTACATCCCAGGCCGTCGCGYATTTTTTAAAAAGTGTCTTCGGTCAGTCTTCCAAGTACCKTC
BdM1133pool28     GTCTTTATG-ACCAACTCTACTAAATTGGTACATCCCAGGCCGTCGCGTATTTTTTAAAAAGTGTCTTCGGTCAGTCTTCCAAGTACCGTC
BdM1138pool28     GTTTTTATG-ACCAACTCTACTAAATTGGTACATCACAGGCCGTCGCGCATTTTTTAAAAAGTGTCTTCGGTCAGTCTTCCAAGTACCTTC
BdM1139pool28     GTTTTTATG-ACCAACTCTACTAAATTGGTACATCCCAGGCYGTCGCGMATTTTTTAAAAAGTGTCTTCGGTCARTCTTCCAAGTACCKTC
//                  *     -  -                       -     -      *                         -  -          *  |90064|
BdM1128pool08     CGAGACGGTTACTTTTAAATGAAAACTTTAAGGAATATTTAACTTATTTTTAGAGAGAAAGCCTGTTTAATAATAGACTCTWYAYWTTTT
BdM1130pool08     CGAGACGGTTACTTTTAAATGAAAAC--TAAGGAATATTTAACTTATTTTTAGAGAGAAAGCCTGTTTAATAATAGACTCTTTACATTTT
BdM1142pool28     CGCGACGGTTACTTTTAAATGAAAATTTTAAGGAATATTTAACTTATTTTTAGAGAGAAAGCCTGTTTAATAATAGACTCTTTACATTTT
BdM1146pool28     CGCGACGGTTACTTTTAAATGAAAATTTTAAGGAATATKTAACTTATTTTTAGAGAGAAAGCCTGTTTAATAATAGACTCTTTACATTTT
BdM1160pool08     CGMGACGGTTACTTTTAAATGAAAAYTTTAAGGAATATTTAACTTATTTTTAGAGAGAAAGCCTGTTTAATAATAGACTCTTTACATTTT
BdM1161pool08     CGAGACGGTTACTTTTAAATGAAAACTTTAAGGAATATTTAACTTATTTTTAGAGAGAAAGCCTGTTTAATAATAGACTCTTTACATTTT
BdM1163pool08     CGAGACGGTTACTTTTAAATGAAAACTTTAAGGAATATTTAACTTATTTTTAGAGAGAAAGCCTGTTTAATAATAGACTCTTTACATTTT
//                  *                      *            -                                          -- --    |90065|
BdM1128pool08     AGAGCANTTCATCAGTCTCATAANAGACGTTACATTGGACCCTACCAGACCCTTCCAATGGACCCGTTGACGAAGCACTTGATGAAATAG
BdM1129pool08     AGAGCAMTTCATCAGTCTCATAAAAGACGTTACATTGGACCCTACCAGACCCTTCCAATGGACCCGTTGAYGAAGCACTTGATGAAATAG
BdM1139pool28     AGAGCACTTCATCAGTCTCATAAAAGACGTTACATTGGACCCTACCAGACCCTTCCAATGGACCCGTTGACGAAGCACTTGATGAAATAG
BdM1140pool28     AGAGCACTTCATCAGTCTCATAAAAGACGTTACATTGGACCCTACCAGACCCTTCCAATAGACCCGTTGACGAAGCACTTGATGAAATAG
BdM1142pool28     AGAGCACTTCATCAGTCTCATAAAAGACGTTACATTGGACCCTACCAGACCCTTCCAATGGACCCGTTGACGAAGCACTTGATGAAATAG
BdM1151pool28     AGAGCACTTCATCAGTCTCATAAAAGACGTTACATTGGACCCTACCAGACCCTTCCAATAGACCCGTTGACGAAGCACTTGATGAAATAG
BdM1152pool08     AGAGCACTTCATCAGTCTCATAAAAGACGTTACATTGGACCCTACCAGACCCTTCCAATAGACCCGTTGACGAAGCACTTGATGAAATAG
//                      -                                                    *          -                   |90066|
BdM1128pool08     GAATTGAAACTGATGAAAATTTAAACCTAAATATTCTATGAAAAGTTCAAGTTGCAGATAATTAAAATATATCTAAATATCTGATAATAT
BdM1131pool28     GAATTGAAACTGATGAAAATTTAAACCTAAATATCCTATGAAAAGTTCAAGTTGCAGATAATTAAAATATATCTAAATATCTGATAATAT
BdM1135pool28     GAATTGAAATTGATGAAAATTTAAACCTAAATATCCTATGAAAAGTTCAAGTTGCAGATAATTAAAATATATCTAAATATCTGATAATGT
BdM1146pool28     GAATTGAAATTGATGAAAATTTAAACCTAAATATCCTATGAAAAGTTCAAGTTGCAGATAATTAAAATATATCTAAATATCTGATAATGT
BdM1160pool08     GAATTGAAACTGATGAAAATTTAAACCTAAATATCCTATGAAAAGTTCAAGTTGCAGATAATTAAAATATATCTAAATATCTGATAATAT
//                         *                        -                                                     * |90068|
BdM1128pool08     GAAGATACGTCAAAGAAGAAAGCAAATCTGCAAGGTGGGATTCGGAAGGCTTTACTGCAAGAAGGATCGGGGCATATTTAATTTTGATGG
BdM1129pool08     GAAGATACGTCAAAGAAGAAAGCAAATCTGCAAGGTGGGATTCGGAAGGCTTTACTGCAAGAAGGATCGGGGCATATTTAATTTTGATGG
BdM1130pool08     GAAGATACGTCAAAGAAGAAAGCAAATCTGCAAGGTGGGATTCGGAAGGCTTTACTGCAAGAAGGATCGGGGCATATTTAATTTTGATGG
BdM1131pool28     GAAGATACGTCAAAGAAGAAAGCAAATCTGCAAGGTGGGATTCGGAAGGCTTTACTGCAAGAAGGATCGGGGCATATTTAATTTTGATGG
BdM1133pool28     GAAGATACGTCAAAGAAGAAAGCAAAYCTGCAAGGTGGGATTCGGAAGGCTTTACTGCAAGAAGGATCGGGGCATATTTAATTTTGATGG
BdM1135pool28     GAAGATACGTCAAAGAAGAAAGCAAATCTRCAAGGTGGGATTCGGAAGGCTTTACTGCAAGAAGGATCGGGGCATATTTAATTTTGATGG
BdM1136pool28     GAAGATACGTCNAAGAAGAAAGCAAATCTGCAAGGTGGGATTCGGAAGGCTTTACNGCAAGAAGGATCGGGGCATATTTAATTTTGATGG
BdM1138pool28     GAAGATACGTCAAAGAAGAAAGCAAATCTACAAGGTGGGATTCGGAAGGCTTTACTGCAAGAAGGATCGGGGCATATTTAATTTTGATGG
BdM1139pool28     GAAGATACGTCAAAGAAGAAAGCAAACCTGCAAGGTGGGATTCGGAAGGCTTTACTGCAAGAAGGATCGGGGCATATTTAATTTTGATGG
BdM1140pool28     GAAGATACGTCRAAGAAGAAAGCAAATCTGCAAGGTGGGATTCGGAAGGCTTTACYGCAAGAAGGATCGGGGCATATTTAATTTTGATGG
BdM1142pool28     GAAGATACGTCAAAGAAGAAAGCAAATCTGCAAGGTGGGATTCGGAAGGCTTTACTGCAAGAAGGATCGGGGCATATTTAATTTTGATGG
BdM1146pool28     GAAGATACGTCAAAGAAGAAAGCAAAYCTGYAAGGTGGGATTCGGAAGGCTTTACTGCAAGAAGGATCGGGGCATATTTAATTTTGATGG
BdM1149pool28     GAAGATACGTCAAAGAAGAAAGCAAATCTGCAAGGTGGGATTCGGAAGGCTTTACTGCAAGAAGGATCGGGGCATATTTAATTTTGATGG
BdM1150pool08     GAWGATACGTCRAAGAAGAAAGCAAATCTGCAAGGTGGGATTCGGAAGGCTTTACYGCAAGAAGGATCGGGGCATATTTAATTTTGATGG
BdM1151pool28     GAAKATACGTCRAAGAAGAAAGCAAAYCTGCAAGGTGGGATTCGGAAGGCTTTACYGCAAGAAGGATCGGGGCATATTTAATTTTGATGG
BdM1154pool28     GAAGATACGTCAAAGAAGAAAGCAAATCTGCAAGGTGGGATTCGGAAGGCTTTACTGCAAGAAGGATCGGGGCATATTTAATTTTGATGG
BdM1160pool08     GAAGATACGTCAAAGAAGAAAGCAAATCTACAAGGTGGGATTCGGAAGGCTTTACTGCAAGAAGGATCGGGGCATATTTAATTTTGATGG
BdM1161pool08     GAAGATACGTCAAAGAAGAAAGCAAAYCTRCAAGGTGGGATTCGGAAGGCTTTACTGCAAGAAGGATCGGGGCATATTTAATTTTGATGG
BdM1162pool28     GAAGATACGTCAAAGAAGAAAGCAAATCTRCAAGGTGGGATTCGGAAGGCTTTACTGCAAGAAGGATCGGGGCATATTTAATTTTGATGG
BdM1163pool08     GAAGATACGTCAAAGAAGAAAGCAAATCTRCAAGGTGGGATTCGGAAGGCTTTACTGCAAGAAGGATCGGGGCATATTTAATTTTGATGG
//                  --       *              *  *-                        *                                  |90073|
BdM1128pool08     TCTGGCGACATAGGCATGGAGTTTGGACTTATAGATANAGGTATGCCGTATAGATAACATAGCATTGTGCCANGGAAAATACAACCANGA
BdM1129pool08     TCTGGCGACATAGGCATGGAGTTTGGACTTATAGATASAGGTATGCCGTATAGATAACATAGCATTGTGYCARGGAAAATACAASCARGA
BdM1130pool08     TCTGGCGACATAGGCATGGAGTTTGGACTTATAGATASASGTATGCCGTATAGATAACATAGCATTGTGCCARGGAAAATACAACCARGA
BdM1135pool28     TCTGGCGACATAGGCATGGAGTTTGGACTTATAGATAGAGGTATGCCGTATAGATAACATAGCATTGTGTCAAGGAAAATACAAGCAGGA
BdM1144pool28     TCTGGCGACATAGGCATGGAGTTTNGACTTATAGATAGAGGTATGCCGTATAGATAACATAGCATTGTNCCANGGAAAATACAACCAGNA
BdM1146pool28     TCTGGCGACATAGGCATGGAGTTTGGACTTANAGATAGAGRTATGCCGTATAGRTAACATAGCATTRTGCCARGGAAAATACAACCAGRA
BdM1149pool28     TCTGGCGACATAGGCATGGAGTTTGGACTTATAGATAGAGGTATGCCGTATAGATAACATAGCATTGTGCCAAGGAAAATACAACCAGRA
BdM1151pool08     TCTGGCGACATAGGCATGGAGTTTGGACTTATAGATAGAGGTATGCCGTATAGATAACATAGCATTGTGTCAAGGAAAATACAACCAGGA
BdM1152pool08     TCTGGCGACATAGGCATGGAGTTTAGACTTATAGATAGAGGTATGCCGTATAGATAACATAGCATTGTCCCAGGGAAAATACAACCAGGA
BdM1154pool28     TCTGGCGACATAGGCATGGAGTTTGGACTTATAGATAGAGGTATGCCGTATAGATAACATAGCATTGTGCCAAGGAAAATACAACCAGGA
BdM1155pool08     TCTGGCGACATAGGCATGGAGTTTRGACTTATAGATAGAGGTATGCCGTATAGATAACATAGCATTGTSCCARGGAAAATACAACCAGRA
BdM1156pool08     TCTGGCGACATAGGCATGGAGTTTGGACTTATAGATAGAGGTATGCCGTATAGATAACATAGCATTGTGCCAAGGAAAATACAACCAGNA
BdM1159pool08     TCTGGCGACATAGGCATGGAGTTTGGACTTATAGATAGAGATATGCCGTATAGATAACATAGCATTATGCCAGGGAAAATACAACCAGGA
BdM1160pool08     TCTGGCGACATAGGCATGGAGTTTGGACTTATACATAGAGGTATGCCGTATAGATAACATAGCATTGTGCCAAGGAAAATACAACCAGGA
BdM1161pool08     TCTGGCGACATAGGCATGGAGTTTGGACTTATACATAGAGGTATGCCGTATAGATAACATAGCATTGTGCCAAGGAAAATACAACCAGGA
BdM1162pool28     TCTGGCGACATAGGCATGGAGTTTGGACTTATANATAGAGGTATGCCGTATAGATAACATAGCATTGTGCCAAGGAAAATACAACCAGGA
BdM1163pool08     TCTGGCGACATAGGCATGGAGTTTGGACTTATASATAGAGGTATGCCGTATAGATAACATAGCATTGTGCCARGGAAAATACAACCAGGA
//                                        *        *   * -*            -            * **  *           *  ** |90075|
BdM1128pool08     TAACTATGTTTCTTCTTAAACATACTTAGAAAATGGCTGTATTCCGTTTGGTGNTTTAACACATTTTGGGTTATCGAGTTTCGACGATAGG
BdM1130pool08     TAACTATGTTTCTTCTTAAACATACTTAGAAAATGGCTGTATTCCGTTTGGTGTTTTAACACATTTTGGGTTATCGAGTTTCGACGATAG-
BdM1131pool28     TAACTATGTTTCTTCTTAAACATACTTAGAAAATGGCTGTATTCCGTTTGGTGTTTTAACACATTTTGGGTTATCGAGTTTCGACGATAG-
BdM1135pool28     TAACTATGTTTCTTCTTAAACATACTTAGAAAATGGCTGTATTCCGTTTGGTG-TTTAACACATTTTGGGTTATCGAGTTTCGACGATAGG
BdM1138pool28     TAACTATGTTTCTTCTTAAACATACTTAGAAAATGGCTGTATTCCGTTTGGTG-TTTAACACATTTTGGGTTATCGAGTTTCGACGATAGG
BdM1140pool28     TAACTATGTTTCTTCTTAAACATACTTAGAAAATGGCTGTATTCCGTTTGGTG-TTTAACACATTTTGGGTTATCGAGTTTCGACGATAGG
BdM1142pool28     TAACTATGTTTCTTCTTAAACATACTTAGAAAATGGCTGTATTCCGTTTGGTG-TTTAACACATTTTGGGTTATCGAGTTTCGACGATAGG
BdM1144pool28     TAACTATGTTTCTTCTTAAACATACTTAGAAAATGGCTGTATTCCGTTTGGTG-TTTAACACATTTTGGGTTATCGAGTTTCGACGATAGG
BdM1146pool28     TAACTATGTTTCTTCTTAAACATACTTAGAAAATGGCTGTATTCCGTTTGGTG-TTTAACACATTTTGGGTTATCGAGTTTCGACGATAGG
BdM1149pool08     TAACTATGTTTCTTCTTAAACATACTTAGAAAATGGCTGTATTCCGTTTGGTG-TTTAACACATTTTGGGTTATCGAGTTTCGACGATAGG
BdM1149pool28     TAACTATGTTTCTTCTTAAACATACTTAGAAAATGGCTGTATTCCGTTTGGTG-TTTAACACATTTTGGGTTATCGAGTTTCGACGATAGG
BdM1151pool28     TAACTATGTTTCTTCTTAAACATACTTAGAAAATGGCTGTATTCCGTTTGGTG-TTTAACACATTTTGGGTTATCGAGTTTCGACGATAGG
BdM1153pool08     TAACTATGTTTCTTCTTAAACATACTTAGAAAATGGCTGTATTCCGTTTGGTG-TTTAACACATTTTGGGTTATCGAGTTTCGACGATAGG
BdM1155pool08     TAACTATGTTTCTTCTTAAACATACTTAGAAAATGGCTGTATTCCGTTTGGTG-TTTAACACATTTTGGGTTATCGAGTTTCGACGATAGG
BdM1159pool08     TAACTATGTTTCTTCTTAAACATACTTAGAAAATGGCTGTATTCCGTTTGGTG-TTTAACACATTTTGGGTTATCGAGTTTCGACGATAGG
BdM1160pool08     TAACTATGTTTCTTCTTAAACATACTTAGAAAATGGCTGTATTCCGTTTGGTG-TTTAACACATTTTGGGTTATCGAGTTTCGACGATAGG
BdM1161pool08     TAACTATGTTTCTTCTTAAACATACTTAGAAAATGGCTGTATTCCGTTTGGTG-TTTAACACATTTTGGGTTATCGAGTTTCGACGATAGG
BdM1162pool28     TAACTATGTTTCTTCTTAAACATACTTAGAAAATGGCTGTATTCCGTTTGGTG-TTTAACACATTTTGGGTTATCGAGTTTCGACGATAGG
//                                                                                                           |90076|
BdM1128pool08     TCTGTTTAATTTTTAGTGGAAAAATCATATCATGATATGTTATACTATGAATTGACTTCGTCTAAACAGTAGGCTATAGTTTTTTCAAGC
BdM1129pool08     TCTGTTTAATTTTTAGNGGAAAAATCTTATCATGATATGTTATACTATGAATTGACTTCGTCTAAACAGCAGGCTATAGTTTTTTNNA--
BdM1130pool08     TCTGTTTAATTTTTAGKGGAAAAATCWTATCATGATATKTTATACTATGAATTGACTTCGTCTAAACAGYAGGCTATAGTTTTTTCAAGC
BdM1155pool08     TCTGTTTAATTTTTATTGGAAAAATCTTATCATGATATGTTATACTATGAATTGACTTCGTCTAAACAGCAGGCTATAGTTTTTTCAAAC
BdM1161pool08     TCTGTTTAATTTTTAGTGGAAAAATCTTATCATGATATGTTATACTATGAATTGACTTCGTCTAAACAGCAGGCTATAGTTTTTCAAACA
//                               --         *           -                              *              --  --|90077|
BdM1128pool08     TTKCAATACACATAAAACGTTCCAATCATCGTACGTGATGCAAAAGTAAAATTAGGCTGCCATCGATCCAATCTCCAACAAAAAARAA
BdM1129pool08     TTGCAATACAMATAAAACGTTCCAATCATCGTACGTGATGCAAAAGTAAAATTAGGCTGCCATCGATCCAATCTCCAACAAAAAAAAA
BdM1130pool08     TTKCAATACAMATAAAACGTTCCAATCATCGTACGTGATGCAAAAGTAAAATTAGGCTGCCATCGATCCAATCTCCAACAAAAAARAA
BdM1133pool28     TTGCAATACACATAAAACGTTCCAATCATCGTACGTGATGCAAAAGTAAAATTAGGCTGCCATCGATCCAATCTCCAACAAAAAAAAA
//                  *       *                                                                          *  |90078|
BdM1128pool08     TTTCAATAATGAATACAATCTTTGATTTAAAATTTGGGTTGCTTTAATATCTCCCTCATTGCCAGTGCCTGGCTCTCTGACACCGTCAAA
BdM1129pool08     TTTCAATAATGAATACAATCTTTGATTTAAAATTTGGGTTGCTTTAATATCTCCCTCATTGCCAGTGCCTGGCTCTCTGACACCGTCAAA
BdM1130pool08     TTTCAATAATGAATACAATCTTTGATTTAAAATTTGGGTTGCTTTAATATCTCCCTCATTGCCAGTGCCTGGCTCTCTGACACCGTCAAA
BdM1131pool08     TTTCAATAATGAATACAATCTTTGATTTAAAATTTGGGTTGCTTTAATATCTCCCTCATTGCCAGTGCCTGGCTCTCTGACACCGTCAAA
BdM1131pool28     TTTCAATAATGAATACAATCTTTGATTTAAAATTTGGGTTGCTTTAATATCTCCCTCATTGCCAGTGCCTGGCTCTCTGACACCGTCAAA
//                                                                                                          |90079|
BdM1128pool08     TTGGGTTACCTGCCSTTTATGGAGGGTGTTATTAGCATTATTGTCTACCAAAAACCCCAAAGAATAGTGCCCGCGGTCGTTTAACAGATG
BdM1129pool08     TTGGGTTACCTGCCCTTTATGGAGGGTGTTATTAGCANTATTGTCTACCAAAAACCCCAAAGAATAGTGCCNGCGGTCNTTTAACAGATG
BdM1131pool28     TTGGGTTACCTGCCCTTTATGAAGGGTGTTATTAKCATTATTGTCTACCAAAAACCCCAAAGAATAGTRCCYGCGGTCGTTTAACAGATG
BdM1133pool28     TTGGGTTACCTGCCCTTTATGRAGGGTGTTATTAGCATTATTGTCTACCAAAAACCCCAAAGAATAGTRCCCGCGGTCRTTTAACAGATG
BdM1135pool28     TTGGGTTACCTGCCCTTTATGRAGGGTGTTATTAGCATTATTGTCTACCAAAAACCCCAAAGAATAGTGCCCGCGGTCGTTTAACAGATG
BdM1136pool28     TTGGGTTACCTGCCCTTTATGAAGGGTGTTATTAGCATTATTGTCTACCAAAAACCCCAAAGAATAGTGCCCGCGGTCGTTTAACAGATG
BdM1138pool28     TTGGGTTACCTGCCCTTTATGSAGRRTGTTATTAGCATTATTGTCTACCAAAAACCCCAAAGAATAGTGCCCGCGGTCGTTTAACAGATG
BdM1139pool28     TTGGGTTACCTGCCCTTTATGMAGRGTGTTATTAGCATTATTGTCTACCAAAAACCCCAAAGAATAGTGCCCGCGGTCGTTTAACAGATG
BdM1140pool28     TTGGGTTACCTGYCCTTTATGGAGGGTGTTATTAGCATTATKGYCTACCAAAAACCCCAAAGAATAGTGCCCGCGGTCGTTTAACAGATG
BdM1142pool28     TTGGGTTACCTGYCCTTTATGGAGGGTGTTATTAGCATTATKGYCTACCAAAAACCCCAAAGAATAGTGCCCGCGGTCGTTTAACAGATG
BdM1143pool28     YTGGGTTACCTGCCCTTTATGRAGGGTGTTATTAGCATTATTGTCTACCAAAAACCCCAAAGAATAGTGCCCGCGGTCGTTTAACAGATG
BdM1144pool28     CTGGGTTACCTGCCCTTTATGAAGGGTGTTATTAGCATTATTGTCTACCAAAAACCCCAAAGAATAGTGCCCGCGGTCGTTTAACAGATG
BdM1146pool28     YTGGGTTACCTGYCCTTTATGRAGGGTGTTATTAGCATTATKGTCTACCAAAAACCCCAAAGAATAGTGCCCGCGGTCGTTTAACAGATG
BdM1149pool28     YTGGGTTACCTGCCCTTTATGAAGGGTGTTATTAKCATTATTGTCTACCAAAAACCCCAAAGAATAGTGCCYGCGGTCGTTTAACAGATG
BdM1151pool28     TTGGGTTACCTGYCCTTTATGRAGGGTGTTATTAKCATTATKGTCTACCAAAAACCCCAAAGAATAGTGCCYGCGGTCGTTTAACAGATG
BdM1152pool08     CTGGGTTACCTGCCCTTTATGAAGGGTGTTATTAGCATTATTGTCTACCAAAAACCCCAAAGAATAGTGCCCGCGGTCGTTTAACAGATG
BdM1153pool08     TTGGGTTACCTGCCCTTTATGNAGGGTGTTATTAGCATTATTGTCTACCAAAAACCNCAAAGAATAGTGCCCGCGGTCGTTTAACAGATG
BdM1154pool28     TTGGGTTACCTGCCCKTTATGRAGGGTGTTATTAGCATTATTGTCTACCAAAAACCCCAAAGAATAGTGCCCGCGGTCGTTTAACAGATG
BdM1159pool08     TTGGGTTACCTGCCCTTTATGNAGGGTGTTATTAGCATTATTGTCTACCAAAAACCCCAAAGAATAGTGCCCGCGGTCGTTTAACAGATG
BdM1161pool08     TTGGGTTACCTGCCCTTTATGAAGGGTGTTATTAGCATTATTGTCTACCAAAAACCCCAAAGAATAGTGCCCGCGGTCGTTTAACAGATG
BdM1162pool28     TTGGGTTACCTGCCCTTTATGGAGGATGTTATTAGCATTATTGTCTACCAAAAACCCCAAAGAATAGTGCCCGCGGTCGTTTAACAGATG
//                *           * --     *  **        *      * *                        *  *      -           |90080|
BdM1128pool08     AGATACCTCTAAATAAAAAAGCAAGTACAAGTAAATACAYCTGTTTCCGACGTTATTTCATGTCATTGTCAAATGATATTTTTGAAATATT
BdM1129pool08     AGATACCTCTAAAT-AAAAAGCAAGTACAAGTAAATACACCTGTTTCCGACGTTATTTCATGTCATTGTCAAATGATATTTTTGAAATATT
BdM1130pool08     AGATACCTCTAAAT-AAAAAGCAAGTACAAGTAAATACACCTGTTTCCGACGTTATTTCATGTCATTGTCAAATGATATTTTTGAAATATT
BdM1131pool28     AGATACCTCTAAAT-AAAAAGCAAGTACAAGTAAATACACCTGTTTCCGACGTTATTTCATGTCATTGTCAAATGATATTTTTGAAATATT
BdM1133pool28     AGATACCTCTAAATAAAAAAGCAAGTACAAGTAAATACACCTGTTTCCGACGTTATTTCATGTCATTGTCAAATGATATTTTTGAAATAT-
BdM1135pool28     AGATACCTCTAAATAAAAAAGCAAGTACAAGTAAATACACCTGTTTCCGACGTTATTTCATGTCANTGTCAAATGATATTTTTGAAATAT-
BdM1138pool28     AGATACCTCTAAAT-AAAAAGCAAGTACAAGTAAATACACATGTTTCCGACGTTATTTCATATCATTGTCAAATGATATTTTTGAAATATT
BdM1142pool28     AGAWACCTCTAAAT-AAAAAGCAAGTACAAGTAARTACACCTGTTTCCGACGTTATTTCATGTCATTGTCAAATGATATTTTTGAAATATT
BdM1143pool28     AGATACCTCTAAAT-AAAAAGCAAGTACAAGTAAATACACCTGTTTCCGACGTTATTTCATGTCATTGTCAAATGATATTTTTGAAATATT
BdM1144pool28     AGATACCTCTAAAT-AAAAAGCAAGTACAAGTAAATACACCTGTTTCCGACGTTATTTCATGTCATTGTCAAATGATATTTTTGAAATATT
BdM1146pool28     AGATACCTCTAAATAAAAAAGCAAGTACAAGTAAATACACCTGTTTCCGACGTTATTTCATGTCATTGTCAAATGATATTTTTGAAATAT-
BdM1150pool08     AGAAACCTCTAAAT-AAAAAGCAAGTACAAGTAAATACACCTGTTTCCGACGTTATTTCATGTCATTGTCAAATGATATTTTTGAAATATT
BdM1150pool28     AGAAACCTCTAAAT-AAAAAGCAAGTACAAGTAAATACACCTGTTTCCGACGTTATTTCATGTCATTGTCAAATGATATTTTTGAAATATT
BdM1151pool08     AGATACCTCTAAAT-AAAAAGCAAGTACAAGTAAATACACCTGTTTCCGACGTTATTTCATGTCATTGTCAAATGATATTTTTGAAATATT
BdM1151pool28     AGATACCTCTAAAT-AAAAAGCAAGTACAAGTAAATACACCTGTTTCCGACGTTATTTCATGTCATTGTCAAATGATATTTTTGAAATATT
BdM1153pool08     AGATACCTCTAAAT-AAAAAGCAAGTACAAGTAAATACACCTGTTTCCGACGTTATTTCATGTCATTGTCAAATGATATTTTTGAAATATT
BdM1155pool08     AGAWACCTCTAAAT-AAAAAGCAAGTACAAGTAAATACACCTGTTTCCGACGTTATTTCATGTCATTGTCAAATGATATTTTTGAAATATT
BdM1159pool08     AGATACCTCTAAAT-AAAAAGCAAGTACAAGTAAATACACCTGTTTCCGACGTTATTTCATGTCANTGTCAAATGATATTTTTGAAATAT-
BdM1161pool08     AGATACCTCTAAATAAAAAAGCAAGTACAAGTAAATACACCTGTTTCCGACGTTATTTCATGTCACTGTCAAATGATATTTTTGAAATAT-
BdM1162pool28     AGATACCTCTAANTNAAAAAGCAAGTACAAGTAAATACACCTGTTTCCGACGTTATTTCATGTCANTGTCAAATGATATTTTTGAAATAT-
BdM1163pool08     AGATACCTCTAAATAAAAAAGCAAGTACAAGTAAATACACCTGTTTCCGACGTTATTTCATGTCACTGTCAAATGATATTTTTGAAATAT-
//                   *                              -    --                    -   *                         |90084|
BdM1128pool08     TATTAAGCGTAGCCAAAGAGTATGCTTGCAAGAAATGGCTTGCCGGATTTCTTGCTCGACACAGGGAATTATTATTAAAAATGCCTCAAG
BdM1131pool28     TATTAAGCGTAGCCAAAGAGTATGCTTGCAAGAAATGGCTTGCCGGATTTCTTGCTCRACACAGGGAATTATTATTAAAAATGCCTCAAG
BdM1133pool28     TATTAASCGTAGCCAAAGAGTATGCTTGCAAGAAATGGCTTGCCGGATTTCTTGCTCGACACAGGGAATTATTATTAAAAATRCCTCAAG
BdM1135pool28     TATTAAGCGTAGCCAAAGAGTATGCTTGCAAGAAATGGCTTGCCGGATTTCTTGCTCGACACAGGGAATTATTATTAAAAATGCCTCAAG
BdM1136pool28     TATTAAGCGTAGCCAAAGAGTATGCTTGCAAGAAATGGCTTGCCGGATTTCTTGCTCGACACAGGGAATTATTATTAAAAATGCCTCAAG
BdM1138pool28     TATTAAGCGTAGCCAAAGAGTATGCTTGCAAGAAATGGCTTGCCGGATTTCTTGCTCGACACAGGGAATTATTATTAAAAATGCCTCAAG
BdM1139pool28     TATTAAGCGTAGCCAAAGAGTATGCTTGCAAGAAATGGCTTGCCGGATTTCTTGCTCGACACAGGGAATTATTATTAAAAATGCCTCAAG
BdM1142pool28     TATTAAGCGTAGCCAAAGAGTATGCTTGCAAGAAATGGCTTGCCGGATTTCTTGCTCGACACAGGGAATTATTATTAAAAATGCCTCAAG
BdM1144pool28     TATTAAGCGTAGCCAAAGAGTATGCTTACAAGAAATGGCTTGCCGGATTTCTTGCTCGACACAGGAAATTATTATTAAAAATGCCTCAAG
BdM1146pool28     TATTAAGCGTAGCCAAAGAGTATGCTTGCAAGAAATGGCTTGCCGGATTTCTTGCTCGACACAGGGAATTATTATTAAAAATGCCTCAAG
BdM1149pool28     TATTAAGCGTAGCCAAAGAGTATGCTTRCAASAAATGGCTTGCCGGATTTCTTGCTCGACACAGGGAATTATTATTAAAAATGCCTCAAG
BdM1154pool28     TATTAAGCGTAGCCAAAGAGTATGCTTGCAAGAAATGGCTTGCCGGATTTCTTGCTCGACACAGGGAATTATTATTAAAAATGCCTCAAG
BdM1160pool08     TATTAAGCGTAGCCAAAGAGTATGCTTGCAAGAAATGGCTTGCCGGATTTCTTGCTCGACACAGGGAATTATTATTAAAAATGCCYCAAG
BdM1162pool28     TATTAAGCGTAGCCAAAGAGTATGCTTGCAAGAAATGGCTTGCCGGATTTCTTGCTCGACACAGGGAATTATTATTAAAAATGCCTCAAG
//                      -                    *   -                         -       -                -  -    |90085|
BdM1128pool08     AATTTACCACATTTTAAAGCAGAAGAGGTTACAGATCACAAAAATGTAATAGARCCAGTAAGCACAACACATTCTAAGAGTGYTAATTTC
BdM1129pool08     AATTTACCACATTTTAAAGCAGAAGAGGTTACAGATCACAAAAATGTAATAGAGCCAGTAAGCACAACACATTCTAAGAGTGTTAATTTC
BdM1130pool08     AATTTACCACATTTTAAAGCAGAAGAGGTTACAGATCACAAAAATGTAATAGAGCCAGTAAGCACAACACATTCTAAGAGTGCTAATTTC
BdM1131pool08     ARTTTACCRCATTTTAAAGCAGAAGAGGTTACAGATCACAAAAATGTAATAGAGCCAGTAAGCACAACACATTCTAAGAGTGCTAATTTC
BdM1131pool28     AATTTACCACATTTTAAAGCAGAAGAGGTTACAGATCACAAAAATGTAATAGAGCCAGTAAGCACAACACATTCTAAGAGTGCTAATTTC
BdM1133pool28     AATTTACCACATTTTAAAGCAGAAGAGGTTACAGATCACAAAAATGTAATAGAGCCAGTAAGCACAACACATTCTAAGAGTGCTAATTTC
BdM1135pool28     AATTTACCACATTTTAAAGCAGAAGAGGTTACAGATCACAAAAATGTAATAGAGCCAGTAAGCACAACACATTCTAAGAGTGCTAATTTC
BdM1136pool28     AATTTACCACATTTTAAAGCAGAAGAGGTTACAGATCACAAAAATGTAATAGAGCCAGTAAGCACAACACATTCTAAGAGTGCTAATTTC
BdM1138pool28     AATTTACCACATTTTAAAGCAGAACAGGTTACAGATCACAAAAATGTAATAGAGCCAGTAAGCACAACACATTCTAAGAGTGCTAATTTC
BdM1139pool28     AATTTACCACATTTTAAAGCAGAAGAGGTTACAGATCACAAAAATGTAATAGAGCCAGTAAGCACAACACATTCTAAGAGTGCTAATTTC
BdM1140pool28     AATTTACCACATTTTAAAGCAGAAGAGGTTACAGATCACAAAAATGTAATAGAGCCAGTAAGCACAACACATTCTAAGAGTTCTAATTTC
BdM1142pool28     AATTTACCACATTTTAAAGCAGAAGAGGTTACAGATCACAAAAATGTAATAGAGCCAGTAAGCACAACACATTCTAAGAGTTCTAATTTC
BdM1143pool28     AATTTACCACATTTTAAAGCAGAAGAGGTTACAGATCACAAAAATGTAATAGAGCCAGTAAGCACAACACATTCTAAGAGTGCTAATTTC
BdM1146pool28     AATTTACCACATTTTAAAGCAGAAGAGGTTACAGATCACAAAAATGTAATAGAGCCAGTAAGCACAACACATTCTAAGAGTGCTAATTTC
BdM1149pool28     AATTTACCACATTTTAAAGCAGAAGAGGTTACAGATCACAAAAATGTAATAGAGCCAGTAAGCACAACACATTCTAAGAGTTCTAATTTC
BdM1150pool28     AATTTACCACATTTTAAAGCAGAAGAGGTTACAGATCACAAAAATGTAATAGAGCCAGTAAGCACAACACATTCTAAGAGTGCTAATTTC
BdM1151pool28     AATTTACCACATTTTAAAGCAGAAGAGGTTACAGATCACAAAAATGTAATAGAGCCAGTAAGCACAACACATTCTAAGAGTKCTAATTTC
BdM1152pool08     AATTTACCACATTTTAAAGCAGAAGAGGTTACAGATCACAAAAATGTAATAGAGCCAGTAAGCACAACACATTCTAAGAGTTCTAATTTC
BdM1160pool08     AATTTACCACATTTTAAAGCAGAAGAGGTTACAGATCACAAAAATGTAATAGAGCCAGTAAGCACAACACATTCTAAGAGTGCTAATTTC
BdM1161pool08     AATTTACCACATTTTAAAGCAGAAGAGGTTACAGATCACAAAAATGTAATAGAGCCAGTAAGCACAACACATTCTAAGAGTGCTAATTTC
BdM1162pool28     AATTTACCACATTTTAAAGCAGAAGAGGTTACAGATCAYAAAAATGTAATAGAGCCAGTAAGCACAACACATTCTAAGAGTGCTAATTTC
//                 -      -               -             -              -                           **       |90086|
BdM1128pool08     ATCATTTTGCTTTTAGTTGTCAAAGAGTGCTTCTGATGTTTTATTTGTCTGTTTTTGAATAATTATGCTTGAGGCTGATAGAGGTGGTGG
BdM1129pool08     ATCATTTTGCTTTTAGTTGTCAAAGAGTGCTTCTGATGTTTTATTTGTCTGTTTTTGAATAATTATGCTTGAGGCTGATAGAGGTGGTGG
BdM1130pool08     ATCATTTTGCTTTTAGTTGTCAAAGAGTGCTTCTKATGTTTTATTTGTCTGTTTTTGAATAATTATGCTYGAGGCTGATAGAGGTGGTGG
BdM1140pool28     ATCATTTTGCTTTTAGTTGTCAAAGAGTGCTTCTGATGTTTTATTTGTCTGTTTTTGAATAATTATGCTTGAGGCTGATAGAGGTGGTGG
//                                                  -                                  -                    |90087|
BdM1128pool08     TATCAGATTCGTAATTTTTTAAGAAACAAAGRCTAAATAAATATTCATGAAATTTAGGCATAAAAATGCCCAAAAGGGGGCAATAAGTCG
BdM1130pool08     TATCAGATTTGTAACTTTTTAAGAAACAAAGATTAAATAAATAGTCATGAAATTTAGGCATAAAAATGCCCAAAAGGGGGCAATAAGTCG
BdM1131pool28     TATCAGATTCGTAATTTTTTAAGAAACAAAGGCTAAATAAATATTCATGAAATTTAGGCATAAAAATGCCCAAAAGGGGGCAATAAGTCG
BdM1138pool28     TATCRGATTYGTAATTTTTTAAGAAACAAAGAYTAAATAAATATTCATGAAATTTAGGCATAAAAATGCCCAAAAGGGGGCAATAAGTCG
BdM1139pool28     TATCAGATTCGTAATTTTTTAAGAAACAAAGACTAAATAAATATTCATGAAATTTAGGCATAAAAATGCCCAAAAGGGGGCAATAAGTCG
BdM1159pool08     TATCGGATTCGTAATTTTTTAAGAAACAAAGACTAAATAAATATTCATGAAATTTAGGCATAAAAATGCCCAAAAGGGGGCAATAAGTC-
BdM1160pool08     TATCAGATTCGTAATTTTTTAAGAAACMAAGACTAAATAAATATTCATGAAATTTAGGCATAAAAATGCCCAAAAGGGGGCAATAAGTCG
BdM1162pool28     TATCAGATTCGTAATTTTTTAAGAAACAAAGACTAAATAAATATTCATGAAATTTAGGCATAAAAATGCCCAAAAGGGGGCAATAAGTCG
//                    *    *    -            -   **          -                                              |90088|
BdM1128pool08     TGGACAAATGGACACAAGAATCGACAGGCAAACGAACAGTTAAGTAGCAATTTCTTATGGTCCTGAAACTAATGTTGGATGCGTTAGCTT
BdM1129pool08     TGRACRAATGGACACAAGAATCGACAGGCAAACGAACAGTTAAGYAGCAATTTCTTATGSTCCTGAAACTAATGTYGGATGCGTTAGCTT
BdM1131pool28     TGGACAAATGGACACAAGAATCGACAGGCAAACGAACAGTTAAGTAGCAATTTCTTATGGTCCTGAAACTAATGTTGGATGCGTTAGCTT
BdM1133pool28     TGAACGAATGGACACAAGAATCGACAGGCAAACGAACAGTTAAGCAGCAATTTCTTATGCTCCTGAAACTAATGTCGGATGCGTTAGCTT
BdM1146pool28     TGAACGAATGGACACAAGAATCGACAGGCAAACGAACAGTTAAGCAGCAATTTCTTATGCTCCTGAAACTAATGTCGGATGCGTTAGCTT
//                  *  *                                      *              *               *              |90090|
BdM1128pool08     TACGAATTTGAGTGTGTTTGTGTTCAAATAATTGTCATCGTTTGTATTTCTCATGATTCGTTTAGAAGTCTTTAAGTTTTAATCTTTAAC
BdM1146pool28     TACGAATTTGAGTGTATTTGTCTTTAAATAATTGTCATCGTTTGTATTTCTCATGATTCGTTTGGAAGTCTTTAAGTTTCAATCTTTAAC
BdM1152pool08     TACGAATTTGAGTGTRTTTGTSTTCAAATAATTGTCATCGTTTGWATTTCTCATGATTCGTTTRGAAGTCTTTAAGTTTYAATCTTTAAC
BdM1159pool08     TACGAATTTGAGTGTATTTGTCTTTAAATAATTGTCATCGTTTGTATTTCTCATGATTCGTTTGGAAGTCTTTAAGTTTCAATCTTTAAC
//                               *     *  *                   -                  *               *          |90091|
BdM1128pool08     TGCGATANGTTATTTTTAATAAAGCTCNCTTATTTAGTAGATCTTTGAAAAACNTAATACATTTAAGNTTTAGTTCCAGGGAAATAAGTT
BdM1129pool08     TGCGATAGGTTATTTTTAATAAAGCTCTCTTATTTAGTAGATCTTTGAAAAACGTAATACATTTAAGCTTTAGTTCCAGGGAAATAAGTT
BdM1130pool08     TGCGANAAGTTATTTTTAATAAAGCTNCCTTATTTAGTAGATCTTTGAAAAACCTAATACATTTAANTTTTAGTTCCAGGGAAATAAGTT
BdM1135pool28     TGCGATAAGTTATTTTTAATAAAGCTCCCTTATTTAGTACATCTTTGAAAAACCTAATACATTTAAGTTTTAGTTCCAGGGAAATAAGTT
BdM1136pool28     TGCGATAAGTTATTTTTAATAAAGCTCNCTTATTTAGTAGATCTTTGAAAAACNTAATACATTTAAGNTTTAGTTCCAGGGAAATAAG--
BdM1138pool28     TGCGATAAGTTATTTTTAATAAAGCTCCCTTATTTAGTAGATCTTTGAAAAACCTAATACATTTAAGTTTTAGTTCCAGGGAAATAAGTT
BdM1139pool28     TGCGATAAGTTATTTTTAATAAAGCTCCCTTATTTAGTAGATCTTTGAAAAACCTAATACATTTAAGTTTTAGTTCCAGGGAAATAAGTT
BdM1140pool28     TGCGATAAGTTATTTTTAATAAAGCTCTCTTATTTGGTAGATCTTTGAAAAACCTAATACATTTAAGCTTTAGTTCCAGGGAAATAAGTT
BdM1142pool28     TGCGATAAGTTATTTTTAATAAAGCTCTCTTATTTGGTAGATCTTTGAAAAACCTAATACATTTAAGCTTTAGTTCCAGGGAAATAAGTT
BdM1144pool28     TGCGATAMGTTATTTTTAATAAAGCTCTCTTATTTGGTAGATCTTTGAAAAACCTAATACATTTAAGCTTTAGTTCCAGGGAAATAAGTT
BdM1155pool08     TGCGATAAGTTATTTTTAATAAAGCTCTCTTATTTGGTAGATCTTTGAAAAACCTAATACATTTAAGCTTTAGTTCCAGGGAAATAAGTT
//                       -                   *       *   -             -             *                      |90093|
BdM1128pool08     GCTATTTCTCGTATTTACACTCCACTYTATTAACGTTTCAATTARACCCCAATGTTATTTACAACACTTCATTAACACACTGCTATTCTG
BdM1129pool08     GCTATTTCTCGTATTTACACTCCACTTTATTAACGTTTCAATTAAACCCCAATGTTATTTACAACACTTCATTAACACACTGCTATTCTG
BdM1130pool08     GCTATTTCTCGTATTTACACTCCACTTTATTAACGTTTCAATTAAACCCCAATGTTATTTACAACACTTCATTAACACACTGCTATTCTG
BdM1131pool08     GCTATTTCTCGTATTTACACTCCACTTTATTAACGTTTCAATTAAACCCCAATGTTATTTACAACACTTCATTAACACACTGCTATTCTG
BdM1144pool28     GCTATTTCTCGTATTTACACTCCACTTTATTAACGTTTCAATTAAACCCCAATGTTATTTACAACACTTCATTAACACACTGCTATTCTG
BdM1146pool28     GCTATTTCTCGTATTTACACTCCACTTTATTAACGTTTCAATTAAACCCCAATGTTATTTACAACACTTCATTAACACACTGCTATTCTG
BdM1151pool28     GCTATTTCTCGTATTTACACTCCACTTTATTAACGTTTCAATTAAACCCCAATGTTATTTACAACACTTCATTAACACACTGCTATTCTG
BdM1155pool08     GCTATTTCTCGTATTTACACTCCACTTTATTAACGTTTCAATTAAACCCCAATGTTATTTACAAYACTTCATTAACACACTGCTATTCTG
//                                          -                 -                   -                         |90098|
BdM1128pool08     CYATTGCTAAAAGTTTTTTGTCNNNTTGGAGTCAGCACAGTCGCTCTAACATCGATAAGGGGAATCCCCGGAAAATCCGACGAGTGGAGC
BdM1129pool08     CYATTGCTAAAAGTTTTTTGTCNNNTTGGAGTCAGCACAGTCGCTCTAACATCGATAAGGGGAATCCCCGGAAAATCCGACGAGTGGAGC
BdM1131pool28     CCAATGCTAAAAGTTTTTTGTATTGTTGGAGTCAGCACAGTCGCTCTAACATCGATAAGGGGAATCCCCGGAAAATCCGACGAGTGGAGC
BdM1136pool28     CCATTGCTAAAAGTTTTTTGTATTGTTGGAGTCAGCACAGTCGCTCTAACATCGATAAGGGGAATCCCCGGAAAATCCGACGAGTGGAGC
BdM1138pool28     CCATTGCTAAAAGTTTTTTGTATTGTTGGAGTCAGCACAGTCGCTCTAACATCGATAAGGGGAATCCCCGGAAAATCCGACGAGTGGAGC
BdM1139pool28     CCATTGCTAAAAGTTTTTTGTATTGTTGGAGTCAGCACAGTCGCTCTNACATCGATAAGGGGAATCCCCGGAAAATCCGACGAGTGGAGC
BdM1140pool28     CCATTGCTAAAAGTTTTTTGTATTGTTGGAGTCAGCACAGTCGCTCTAACATCGATAAGGGGAATCCCCGGAAAATCCGACGAGTGGAGC
BdM1143pool28     CCATTGCTAAAAGTTTTTTGTATTGTTGGAGTCAGCACAGTCGCTCTAACATCGATAAGGGGAATCCCCGGAAAATCCGACGAGTGGAGC
BdM1144pool28     CCATTGCTAAAAGTTTTTTGTATTGTTGGAGTCAGCACAGTCGCTCTAACATCGATAAGGGGAATCCCCGGAAAATCCGACGAGTGGAGC
BdM1146pool28     CCATTGCTAAAAGTTTTTTGTATTGTTGGAGTCAGCACAGTCGCTCTAACATCGATAAGGGGAATCCCCGGAAAATCCGACGAGTGGAGC
BdM1159pool08     CCATTGCTAAAAGYTTTTTGTATTRTTGGAGTCAGCACAGTCGCTCTAACATCGATAAGGGRAATCCCCGGAAAATCCGACGAGTGGAGC
BdM1160pool08     CCATTGCTAAAAGNTTTTTGTATTNTTGGAGTCAGCACAGTCGCTCTAACATCGATAAGGGNAATCCCCGGAAAATCCGACGAGTGGAGC
BdM1161pool08     CCATTGCTAAAAGTTTTTTGTATTATTGGAGTCAGCACAGTCGCTCTAACATCGATAAGGGGAATCCCCGGAAAATCCGACGAGTGGAGC
BdM1162pool28     CCATTGCTAAAAGTTTTTTGTATTRTTGGAGTCAGCACAGTYGCTCTAACATCGATAAGGGGAATCCCCGGAAAATCCGACGAGTGGAGC
BdM1163pool08     CCATTGCTAAAAGTTTTTTGTATTATTGGAGTCAGCACAGTCGCTCTAACATCGATAAGGGGAATCCCCGGAAAATCCGACGAGTGGAGC
//                 * -         -       *  *                -                   -                            |90099|
BdM1128pool08     TGTAGRAAACATTAACGCAACTGTGCTGTYGGGGTACTTTAATGATCTATTCGAAAATTTTCCCGATTTTCCCCGAGCTCTCTGTGGG
BdM1129pool08     TGTAGAAAACATTAACGCAACTGTGCTGTCGGGGTACTTTAATGATCTATTCGAAAATTTTCCCGATTTTCCCCGAGCTCTCTGTGGG
BdM1130pool08     TGTAGRAAACATTAACGCAACTGTGCTGTTGGGGTACTTTAATGATCTATTCGAAAATTTT-CCRATTTTYCCCGAGCTCTCTGTGGG
BdM1131pool08     TGTAGRAAACATTAACGCAACTGTGCTGTYGGGGTACTTTAATGATCTATTCGAAAATTTTNCCGATTTTCCCCGAGCTCTCTGTGGG
BdM1131pool28     TGTAGRAAACATTAACGCAACTGTGCTGTYGGGGTACTTTAATGATCTATTCGAAAATTTTCCCGATTTTCCCCGAGCTCTCTGTGGG
BdM1135pool28     TGTAGGAAACATTAACGCAACTGTGCTGTTGGGATACTTTAATGATCTATTCGAAAATTTT-CCGATTTTCCCCGAGCTCTCTGTGGG
BdM1136pool28     TGTAGAAAACATTAACGCAACTGTGCTGTTGGGGTACTTTAATGATCTATTCGAAAATTTT-CCAATTTTCCCCGAGCTCTCTGTGGG
BdM1138pool28     TGTAGAAAACATTAACGCAACTGTGCTGTTGGGGTACTTTAATGATCTATTCGAAAATTTT-CCGATTTTCCCCGAGCTCTCTGTGGG
BdM1139pool28     TGTAGGAAACATTAACGCAACTGTGCTGTTGGGGTACTTTAATGATCTATTCGAAAATTTT-CCGATTTTCCCCGAGCTCTCTGTGGG
BdM1140pool28     TGTAGGAAACATTAACGCAACTGTGCTGTTGGGGTACTTTAATGATCTATTCGAAAATTTT-CCGATTTTCCCCGAGCTCTCTGTGGG
BdM1142pool28     TGTAGGAAACATTAACGCAACTGTGCTGTTGGGGTACTTTAATGATCTATTCGAAAATTTT-CCGATTTTCCCCGAGCTCTCTGTGGG
BdM1144pool28     TGTAGGAAACATTAACGCAACTGTGCTGTTGGGGTACTTTAATGATCTATTCGAAAATTTT-CCGATTTTCCCCGAGCTCTCTGTGGG
BdM1150pool28     TGTAGGAAACATTAACGCAGCTGTGCTGTTGGGGTACTTTAATGATCTACTCGAAAATTTT-CCGATTTTCCCCGAGCTCTCTGTGGG
BdM1158pool08     TGTAGAAAACATTAATGCAACTGTGCTGTTGGGGTACTTTAATGATCTATTCGAAAATTTT-CCGATTTTCCCCGAGCTCTCTGTGGG
BdM1159pool08     TGTAGGAAACATTAACGCAACTGTGCTGTTGGGGTACTTTAATGATCTATTCGAAAATTTT-CCGATTTTCCCCGAGCTCTCTGTGGG
BdM1160pool08     TGTAGRAAACATTAAYGCAACTGTGCTGTTGGGGTACTTTAATGATCTATTCGAAAATTTT-CCGATTTTCCCCGAGCTCTCTGTGGG
BdM1162pool28     TGTAGGAAACATTAACGCAACTGTGCTGTTGGGGTACTTTAATGATCTATTCGAAAATTTT-CCGATTTTCCCCGAGCTCTCTGTGGG
BdM1163pool08     TGTAGAAAACATTAATGCAACTGTGCTGTTGGGGTACTTTAATGATCTATTCGAAAATTTT-CCGATTTTCCCCGAGCTCTCTGTGGG
//                     *         *   -         *   -               -              *     -                 |90100|
BdM1128pool08     GCCCATATATTCTGGTACATCCTGTATATATAGCAAGCTGTATATAAATTATKAAATGTGGCATATTTCAGGCGTGGCTCGTCGGTTTTG
BdM1130pool08     GCCCATATATTCTGGTACATCCTGTATATATAGCAAGCTGTATATAAATTATTAAATGTGGCATATTTCAGGCGTGGCTCGTCGGTTTTG
BdM1131pool28     GCCCATATATTCTGGTACATCCTGTATATATAGCAAGCTGTATATAAATTATGAAATGTGGCATATTTCAGGCGTGGCTCGTCGGTTTTG
BdM1133pool28     GCCCATATATTCTGGTACATCCTGTATATATAGCAAGCTGTATATAAATTATTAAATGTGGCATATTTCAGGCGTGGCTCGTCGGTTTTG
//                                                                    *                                     |90102|
BdM1128pool08     CTTTCAGCTTGACTGTCGTCGGTCACCATAASCCTTGGTTGGATTTTTTTTTCAGAGCCATCCCGAGTGCTTCTTTAATARCCAAGAACGT-
BdM1129pool08     CTTTCAGCTTGACTGTCGTCGGTCACCATAACCCTTGGTTGGATTTTTTTTTCAGAGCCATCCCGAGTGCTTCTTTAATAACCAAGAACG--
BdM1130pool08     CTTTCAGCTTGACTGTCGTCGGTCACCATAAGCCTTGGTTGGA-TTTTTTTTCAGAGCCATCCCGAGTGCTTCTTTAATAGCCAAGAACGT-
BdM1131pool08     CTTTCAGCTTGACTGTCGTCGGTCACCATAAGCCTTGGTTGGA-TTTTTTTTCAGAGCCATCCCGAGTGCTTCTTTAATAGCCAAGAACGT-
BdM1131pool28     CTTTCAGCTTGACTGTCGTCGGTCACCATAAGCCTTGGTTGGA-TTTTTTTTCAGAGCCATCCCGAGTGCTTCTTTAATAGCCAAGAACGT-
BdM1133pool28     CTTTCAGCTTGACTGTCGTCGGTCACCATAAGCCTTGGTTGGA-TTTTTTTTCAGAGCCATCCCGAGTGCTTCTTTAATAGCCAAGAACGT-
BdM1135pool28     CTTTCAGCTTGACTGTCGTCGGTCACCATAACCCTTGGTTGGA-TTTTTTTTCAGAGCCATCCCGAGTGCTTCTTTAATAGCCAAGAACGT-
BdM1138pool28     CTTTCAGCTTGACTGTCGTCGGTCACCATAACCCTTGGTTGGA-TTTTTTTTCAGAGCCATCCCGAGTGCTTCTTTAATAGCCAAGAACGT-
BdM1140pool28     CTTTCAGCTTGACTGTCGTCGGTCACCATAACCCTTGGTTGGA-TTTTTTTTCAGAGCCATCCCGAGTGCTTC-TAAATAGCCAAGAACGTT
BdM1146pool08     CTTTCAGCTTGACTGTCGTCGGTCACCATAAGCCTTGGTTGGA-TTTTTTTTCAGAGCCATCCCGAGTGCTTC-TAAATAGCCAAGAACGTT
BdM1146pool28     CTTTCAGCTTGACTGTCGTCGGTCACCATAASCCTTGGTTGGA-TTTTTTTTCAGAGCCATCCCGAGTGCTTC-TAAATAGCCAAGAACGTT
BdM1148pool28     CTTTCAGCTTGACTGTCGTCGGTCACCATAASCCTTGGTTGGA-TTTTTTTTCAGAGCCATCCCGAGTGCTTCNTWAATAGCCAAGAACGT-
BdM1149pool28     CTTTCAGCTTGACTGTCGTCGGTCACCATAAGCCTTGGTTGGA-TTTTTTTTCAGAGCCATCCCGAGTGCTTC-TAAATAGCCAAGAACGTT
BdM1151pool28     CTTTCAGCTTGACTGTCGTCGGTCACCATAACCCTTGGTTGGA-TTTTTTTTCAGAGCCATCCCGAGTGCTTC-TAAATAGCCAAGAACGTT
BdM1152pool08     CTTTCAGCTTGACTGTCGTCGGTCACCATAACCCTTGGTTGGA-TTTTTTTTCAGAGCCATCCCGAGTGCTTC-TAAATAGCCAAGAACGTT
BdM1154pool28     CTTTCAGCTTGACTGTCGTCGGTCACCATAACCCTTGGTTGGA-TTTTTTTTCAGAGCCATCCCGAGTGCTTC-TAAATAGCCAAGAACGTT
BdM1155pool08     CTTTCAGCTTGACTGTCGTCGGTCACCATAACCCTTGGTTGGA-TTTTTTTTCAGAGCCATCCCGAGTGCTTC-TAAATAGCCAAGAACGTT
BdM1161pool08     CTTTCAGCTTGACTGTCGTCGGTCACCATAACCCTTGGTTGGA-TTTTTTTTCAGAGCCATCCCGAGTGCTTCTTGAATAGCCAAGAACGT-
BdM1162pool28     CTTTCAGCTTGACTGTCGTCGGTCACCATAACCCTTGGTTGGA-TTTTTTTTCAGAGCCATCCCGAGTGCTTCTTGAATAGCCAAGAACGT-
//                                               *                                           *    *           |90103|
BdM1128pool08     CNTTTAAARGCTGGCCTGYTTTGTAACAGCATGRTTARCAAGCTTTAACTGGGTCTATCMATATTCGAATCCCAGTTTCACCAGCAAGTTG
BdM1129pool08     C-TTTAAAGGCTGGCCTGCTTTGTAACAGCATGGTTAGCAAGYTTTAACTGGGTCTATCCATATTCGAATCCCAGTTTCACCAGCAAGTTG
BdM1138pool28     C-TTTAAANGCTGNCCTNNTTTGTAACAGCATGGTTAGCAAGCTTTAACTGGGTCTATCNATATTCGAATCCCAGTTTCACCAGCAAGTTG
BdM1140pool28     C-TTTAAAGGCTGGCCTGCTTTGTAACAGCATGATTAGCAAGCTTTAACTGGGTCTATCCATATTCGAATCCCAGTTTCACCAGCAAGTTG
BdM1152pool08     CTTTTAAAAGCTGGCCTGTTTTGTAACAGCATGGTTAGCAAGCTTTAACTGGGTCTATTAATATTCGAATCCCAGTTTCACCAGCAAGTT-
BdM1153pool08     CTTTTAAAAGCTGGCCTGTTTTGTAAYAGCATGGTTAGCAAGCTTTAACTGGGTCTATCAATATTCGAATCCCAGTTTCACCAGCAAGTT-
BdM1159pool08     CNTTTAAARGCTGKCCTGYTTTGTAACAGCATGGTTAGCAAGCTTTAACTGGGTCTATCMATATTCGAATCCCAGTTTCACCAGCAAGTTG
BdM1160pool08     CTTTTAAAAGCTGKCCTGTTTTGTAACAGCATGGTTAGCAAGCTTTAACTGGGTCTATCAATATTCGAATCCCAGTTTCACCAGCAAGTT-
BdM1163pool08     C-TTTAAAGGCTGGCCTKCTTTGTAACAGCATGGTTAGCAAGCTTTAACTGGGTCTATCCATATTCGAATCCCAGTTTCACCAGCAAGTTG
//                        *    *   -*       -      *   -    -               -*                               |90105|
BdM1128pool08     AGATTTTAGATGAAAGTGCACTTTAGTAGCCAATATTGTATTACATAATAGAAATTGAAAACCTGATAACATTGTAGGGCAAGCGAAAAT
BdM1129pool08     AGATTTTAGATGAAAGTGCACTTTAGTAGCCAATATTGTATTACATAATAGAAATTGAAAACCTGATAACATTGTAGGGCAAGCGAAAAT
BdM1130pool08     AGATTTTAGATGAAAGTGCACTTTAGTAGCCAATATTGTATTACATAATAGAAATTGAAAACCTGATAACATTGTAGGGCAAGCGAAAAT
BdM1133pool28     AGATTTTAGATGAAAGTGCACTTTAGTAGCCAATATTGTATTACATAATAGAAATTGAAAACCTGATAACATTGTAGGGCAAGCGAAAAT
BdM1135pool28     AGATTTTAGATGAAAGTGCACTTTAGTAGCCAATATTGTATTACATAATAGAAATTGAAAACCTTATAACATTGTAGGGCAAGCGAAAAT
BdM1136pool28     AGATTTTAGATGAAAGTGCACTTTAGTAGCCAATATTGTATTACATAATAGAAATTGAAMACCTTATAACATTGTAGGGCAAGCGAAAAT
BdM1138pool28     AGATTTTAGATGAAAGTGCACTTTAGTAGCCAATATTGTATTAAATAATAGAAATTGAAAACCTGGTAACATTGTAGGGCAAGCGAAAAT
BdM1139pool28     AGATTTTAGATGAAAGTGCACTTTAGTAGCSAATATTGTATTACATAATAGAAATTGAAAACCTKATAACATTGTAGGGCAAGCGAAAAT
BdM1140pool28     AGATTTTAGATGAAAGTGCACTTTAGTAGCCAATATTGTATTACATAATAGAAATTGAAAACCTGATAACATTGTAGGGCAAGCGAAAAT
BdM1142pool08     AGATTTTAGATGAAAGTGCACTTTAGTAGCCAATATTGTATTANATAATAGAAATTGAAAACCTGATAACATTGTAGGGCAAGCGAAAAT
BdM1142pool28     AGATTTTAGATGAAAGTGCACTTTAGTAGCCAATATTGTATTAMATAATAGAAATTGAAAACCTGATAACATTGTAGGGCAAGCGAAAAT
BdM1143pool28     AGATTTTAGATGAAAGTGCACTTTAGTAGCCAATATTGTATTAMATAATAGAAATTGAAAACCTGATAACATTGTAGGGCAAGCGAAAAT
BdM1144pool28     AGATTTTAGATGAAAGTGCACTTTAGTAGCCAATATTGTATTACATAATAGAAATTGAAAACCTGATAACATTGTAGGGCAAGCGAAAAT
BdM1146pool28     AGATTTTAGATGAAAGTGCACTTTAGTAGCCAATATTGTATTAMATAATAGAAATTGAAAACCTGATAACATTGTAGGGCAAGCGAAAAT
BdM1149pool28     AGATTTTAGATGAAAGTGCACTTTAGTAGCCAATATTGTATTACATAATAGAAATTGAAAACCTGATAACATTGTAGGGCAAGCGAAAAT
BdM1151pool28     AGATTTTAGATGAAAGTGCACTTTAGTAGCCAATATTGTATTACATAATAGAAATTGAAAACCTGATAACATTGTAGGGCAAGCGAAAAT
BdM1152pool08     AGATTTTAGATGAAAGTGCACTTTAGTAGCCAATATTGTATTAMATAATAGAAATTGAAAACCTGATAACATTGTAGGGCAAGCGAAAAT
BdM1154pool28     AGATTTTAGATGAAAGTGCACTTTAGTAGCCAATATTGTATTACATAATAGAAATTGAAAACCTGATAACATTGTAGGGCAAGCGAAAAT
BdM1159pool08     AGATTTTAGATGAAAGTGCACTTTAGTAGCCAATATTGTATTACATAATAGAAATTGAAAACCTTATAACATTGTAGGGCAAGCGAAAAT
BdM1160pool08     AGATTTTAGATGAAAGTGCACTTTAGTAGCCAATATTGTATTACATAATAGAAATTGAAMACCTTATAACATTGTAGGGCAAGCGAAAAT
BdM1161pool08     AGATTTTAGATGAAAGTGCACTTTAGTAGCCAATATTGTATTACATAATAGAAATTGAACACCTTATAACATTGTAGGGCAAGCGAAAAT
BdM1162pool28     AGATTTTAGATGAAAGTGCACTTTAGTAGCCAATATTGTATTACATAATAGAAATTGAAAACCTTATAACATTGTAGGGCAAGCGAAAAT
BdM1163pool08     AGATTTTAGATGAAAGTGCACTTTAGTAGCCAATATTGTATTACATAATAGAAATTGAAAACCTTATAACATTGTAGGGCAAGCGAAAAT
//                                              -            *               *    *-                        |90106|
BdM1128pool08     TGCTCCCACGTTTTACTATTTCGTCAGAYTGCCGATGTAATACGGTGGCCTTCG-TTTTTCTGATCTTCAGTATAATACGCATGCTTTTAA
BdM1129pool08     TGNTCCNACGTTTTACTATTTCGYCAGATTGCCGATGTAATACGGTGGCCTTCGTTTTTTCTGATCTTCAGTATAATACGCATGCTTTTA-
BdM1130pool08     TGCTCCYACGTTTTACTATTTCGTCAGATTGCCGATGTAATACGGTGGCCTTCG-TTTTTCTGATCTTCAGTATAATACGCATGCTTTTAA
BdM1131pool28     TGCTCCTACGTTTTACTATTTCGTCAGATTGCCGATGTAATACGGTGGCCTTCG-TTTTTCTGATCTTCAGTATAATACGCATGCTTTTAA
BdM1133pool28     TGCTCCTACGTTTTACTATTTCGTCAGATTGCCGATGTAATACGGTGGCCTTCG-TTTTTCTGATCTTCAGTATAATACGCATGCTTTTAA
BdM1135pool28     TGCTCCCACGTTTTACTATTTCGTCAGATTGCCGATGTAATACGGTGGCCTTCG-TTTTTCTGATCTTCAGTATAATACGCATGCTTTTAA
BdM1139pool28     TACTCCCACGTTTTACTATTTCGTCAGATTGCCGATGTAATACGGTGGCCTTCG-TTTTTCTGATCTTCAGTATAATACGCATGCTTTTAA
BdM1140pool28     TGCTCCCACGTTTTACTATTTCGTCAGATTGCCAATGTAATACGGTGGCCTTCG-TTTTTCTGATCTTCAGTATAATACGCATGCTTTTAA
BdM1142pool28     TGCTCCTACGTTTTACTATTTCGCCAGATTGCCGATGTAATACGGTGGCCTTCG-TTTTTCTGATCTTCAGTATAATACGCATGCTTTTAA
BdM1143pool28     TGCTCCTACGTTTTACTATTTCGCCAGATTGCCGATGTAATACGGTGGCCTTCG-TTTTTCTGATCTTCAGTATAATACGCATGCTTTTAA
BdM1144pool28     TGCTCCTACGTTTTACTATTTCGYCAGATTGCCGATGTAATACGGTGSCCTTCG-TTTTTCTGATCTTCAGTATAATACGCATGCTTTTAA
BdM1146pool28     TGCTCCTACGTTTTACTATTTCGCCAGATTGCCGATGTAATACGGTGGCCTTCG-TTTTTCTGATCTTCAGTATAATACGCATGCTTTTAA
BdM1149pool28     TGCTCCTACGTTTTACTATTTCGCCAGATTGCCGATGTAATACRGTGGCCTTCG-TTTTTCTGATCTTCAGTATAATACGCATGCTTTTAA
BdM1150pool28     TGCTCCTACGTTTTACTATTTCGTCAGATTGCCGATGTAATACGGTGCCCTTCG-TTTTTCTGATCTTCAGTATAATACGCATGCTTTTAA
BdM1151pool28     TGCTCCYACGTTTTACTATTTCGYCAGATTGCCGATGTAATACGGTGGCCTTCG-TTTTTCTGATCTTCAGTATAATACGCATGCTTTTAA
BdM1154pool28     TGCTCCTACGTTTTACTATTTCGCCAGATTGCCGATGTAATACGGTGGCCTTCG-TTTTTCTGATCTTCAGTATAATACGCATGCTTTTAA
//                 -    *                *    -    -         -   *                                           |90107|
BdM1128pool08     ACGATATGTGGTTGTTATGCCTTCTCAAATAGATCCACAAAAGAATAAAGAAACACTATAGGAGATTAGAAATAGCAGGTGAGAAGGCGA
BdM1129pool08     ACGATATGTGGTTGTTATGCCTTCTCAAATAGATCCACAAAAGAATAAAGAAACACTATAGGAGATTAGAAATAGCAGGTGAGAAGGCGA
BdM1130pool08     ACGATRTGTGGTTGTTATGCCTTCTCAAATAGATCCACAAAAGAATAAAGAAACACTATAGGAGATTAGAAATAGCAGGTGAGAAGGCGA
BdM1133pool28     ACGATATGTGGTTGTTATGCCTTCTCCAATAGATCCACAAAAGAATAAAGAAACACTATAGGAGATTAGAAATAGCAGGTGAGAAGGCGA
BdM1135pool28     ACGATATGTGGTTGTTATGCCTTCTCAAATAGATCCACAAAAGAATAAAGAAACACTATAGGAGATTAGAAATAGCAGGTGAGAAGGCGA
BdM1140pool28     ACGATATGTGGTTGTTATGCCTTCTTAAATAGATCCACAAAAGAATAAAGAAACACTATAGGAGATTAGAAATAGCAGGTGAGAAGGCGA
BdM1142pool28     ACGATATGTGGTTGTTATGCCTTCTCAAATAGATCCACAAAAGAATAAAGAAACACTATAGGAGATTAGAAATAGCAGGTGAGAAGGCGA
BdM1146pool28     ACGATATGTGGTTGTTATGCCTTCTCAAATAGATCCACAAAAGAATAAAGAAACACTATAGGAGATTAGAAATAGCAGGTGAGAAGGCGA
BdM1149pool28     ACGATATGTGGTTGTTATGCCTTCTCAAATAGATCCACAAAAGAATAAAGAAACACTATAGGAGATTAGAAATAGCAGGTGAGAAGGCGA
BdM1151pool28     ACGATATGTGGTTGTTATGCCTTCTCAAATAGATCCACAAAAGAATAAAGAAACACTATAGGAGATTAGAAATAGCAGGTGAGAAGGCGA
BdM1162pool28     ACGATATGTGGTTGTTATGCCTTCTCAAATAGATCCACAAAAGAATAAAGAAACACTATAGGAGATTAGAAATAGCAGGTGAGAAGGCGA
//                     -                   --                                                               |90108|
BdM1128pool08     AAAAAATTAAAGAAAATTCTTTTGTTAACCAACAATACTCTGCTGTCACGAAATTTAAAATATTAACTCAAAGCATACTTGCAAAAATGT
BdM1129pool08     AAAAAATTAAAGAAAATTCTTTTGTTAACCAACAATACTCTGCTGTCACGAAATTTAAAATATTAACTCAAAGCATACTTGCAAAAATGT
BdM1130pool08     AAAAAATTAAAGAAAATTCTTTTGTTAACCAACAATACTCTGCTGTCACGAAATTTAAAATATTAACTCAAAGCATACTTGCAAAAATGT
BdM1131pool28     AAAAAATTAAAGAAAATTCTTTTGTTAACCAACAATACTCTGCTGTCACGAAATTTAAAATATTAACTCAAAGCATACTTGCAAAAATGT
BdM1133pool28     AAAAAATTAAAGAAAATTCTTTTGTTAACCAACAATACTCTGCTGTCACGAAATTTAAAATATTAACTCAAAGCATACTTGCAAAAATGT
//                                                                                                          |90110|
BdM1128pool08     TCCTGAAACTTGGGTGATTTCAACTTTATCGAGTAATTATTATATTTCCATACTTGATGCTTTTRTTCACGGTTCTAAGTAGCTGTATTT
BdM1129pool08     TCCTGAAACTTGGGTGATTTCAACTTTATCGAGTAATTATTATATTTCCATACTTGATGCTTTTATTCACGGTTCTAAGTAGCTGTATTT
BdM1160pool08     TCCTGAAACTTGGGTGATTTCAACTTTATCGAGTAATTATTATATTTCCATACTTGATGCTTTTATTCACGGTTCTAAGTAGCTGTATTT
BdM1163pool08     TCCTGAAACTTGGGTGATTTCAACTTTATCGAGTAATTATTATATTTCCATACTTGATGCTTTTATTCACGGTTCTAAGTAGCTGTATTT
//                                                                                -                         |90114|
BdM1128pool08     TATACCATACAGAGTCCCGCTGCAGGACTCATCTGAGGGCTACACTGCYACTTTTCTATTCGTTTTGTTGCGTGCCTATAAAGAGTGGCG
BdM1129pool08     TATACCATACAGAGTCCCGCTGCAGGACTCATCTGAGGGATACACTGCCACTTTTCTATTCGTTTTGTTGCGTGCCTATAAAGAGTGGCG
BdM1130pool08     TATACCATACAGAGTCCCGCTGCAGGACTCATCTGAGGGCTACACTGCKACTTTTCTATTCGTTTTGTTGCGTGCCTATAAAGAGTGGCG
BdM1139pool28     TATACCATACAGAGTCCCGCTGCAGGACTCATCTGAGGGCTACACTGCSACTTTTCTATTCGTTTTGTTGCGTGCCTATAAAGAGTGGCG
BdM1140pool28     TATACCATACAGAGTCCCGCTGCAGGACTCATCTGAGGGCTACACTGCCAYTTTTCTATTCKTTTTGTTGCGTGCCTATAAAGAGTGGCG
BdM1142pool28     TATACCATACAGAGTCCCGCTGCAGGACTCATCTGAGGGCTACACTGCCACTTTTCTATTCGTTTTGTTGCGTGCCTATAAAGAGTGGCG
BdM1146pool28     TATACCATACAGAGTCCCGCTGCAGGACTCATCTGAGGGCTACACTGCCACTTTTCTATTCGTTTTGTTGCGTGCCTATAAAGAGTGGCG
BdM1151pool28     TATACCATACAGAGTCCCGCTGCAGGACTCATCTGAGGGCTACACTGCCACTTTTCTATTCGTTTTGTTGCGTGCCTATAAAGAGTGGCG
BdM1156pool08     TATANCATACAGAGTCCCGCTGCAGGACTCATCTGAGGGCTACACTGCCACTTTTCTATTCGTTTTGTTGCGTGCCTATAAAGAGTGGCG
BdM1160pool08     TATACCATACAGAGTCCCGCTGCAGGACTCATCKGAGGGCTACACTGCCACTTTTCTATTCGTTTTGTTGCGTGCCTATAAAGAGTGGCG
BdM1162pool28     TATACCATACAGAGTCCCGCTGCAGGACTCATCTGAGGGCTACACTGCCACTTTTCTATTCGTTTTGTTGCGTGCCTATAAAGAGTGGCG
BdM1163pool08     TATACCATACAGAGTCCCGCTGCAGGACTCATCKGAGGGCTACACTGCCAYTTTTCTATTCKTTTTGTTGCGTGCCTATAAAGAGTGGCG
//                                                 *     -        * *          *                            |90119|
BdM1128pool08     TATCATAAACCTGCAGAAAACTGGGCAGAAAAAGCCGAACGGGAAAAAATTAGAAATAGACTTGCCGAACATCGGGAAAAGAGACAGATG
BdM1135pool28     TATCATAAACCTGCAGAAAACTGGGCAGAAAAAGCCGAACGGGAAAAAATTAGAAATAGACTTGCCGAACATCGGGAAAAGAGACAGATG
BdM1139pool28     TATCATAAACCTGCAGAAAACTGGGCAGAAAAAGCCGAACGGGAAAAAATTAGAAATAGACTTGCCGAACATCGGGAAAAGAGACAGATG
BdM1161pool08     TATCATAAACCTGCAGAAAACTGGGCAGAAAAAGCCGAACGGGAAAAAATTAGAAATAGACTTGCCGAACATCGGGAAAAGAGACAGATG
BdM1162pool28     TATCATAAACCTGCAGAAAACTGGGCAGAAAAAGCCGAACGGGAAAAAATTAGAAATAGACTTGCCGAACATCGGGAAAAGAGACAGATG
//                                                                                                          |90121|
BdM1128pool08     CATCACCACTGCCAGAACAACTTGAACAGAACAAAGACAACATCAATTTAAATTATGTAA--GTTCCAGTTTGNNK--TTTTTTGTGCATTTTATG
BdM1129pool08     CATCACCACTGCCAGAACAACTTGAACAGAACAAAGACAACATCAATTTAAATTATGTAA--GTTCCAGTTTG-G---TTTTTTGTGCATTTTATG
BdM1130pool08     CATCACCACTGCCAGAACAACTTGAACAGAACAAAGACAACATCAATTTAAATTATGTAA--GTTCCAGTTTG-GT--TTTTTTGTGCATTTTATG
BdM1133pool28     CATCACCACTGCCAGAACAACTTGAACAGAACAAAGACAACATCAATTTAAATTATGTAA--GTTCCAGTTTG-GT--TTTTTTGTGCATTTTAT-
BdM1140pool28     CATCACCACTGCCAGAACAACTTGAACAGAACAANGACAACATCAATTTAAATTATGTAA--GTTCCAGTTTG-TT--TTTTTTGTGCATTTTA--
BdM1141pool28     CATCACCGTTGCCAGAACAACTTGAACAGAACAAAGACAACATCAATTTAAATTATGTAA--GTTCCACTTTG-TG--TATTTTTTGCATTCTAT-
BdM1142pool08     CATCACCACTGCCAGAACAACTTGAACAGAACAAAGACAACATCAATTTAAATTATGTAA--GTTCCAGTTTG-TT--TTTTTTGTGCATTTTAT-
BdM1143pool28     CATCACCACTGCCAGAACAACTTGAACAGAACAAAGACAACATCAATTTAAATTATGTAA--GTTCCAGTTTG-TT--TTTTTTGTGCATTTTAT-
BdM1144pool28     CATCACCACTGCCAGAACAACTTGAACAGAACAAAGACAACATCAATTTAAATTATGTAA--GTTCCAGTTTG-TTNNTTTTTTGTGCATTTT---
BdM1146pool28     CATCACCACTGCCAGAACAACTTGAACAGAACAAAGACAACATCAATTTAAATTATGTAA--GTTCCAGTTTGTTT--TTTTTTGTGCATTTTA--
BdM1151pool28     CATCACCACTGCCAGAACAACTTGAACAGAACAAAGACAACATCAATTTAAATTATGTAA--GTTCCAGTTTG-NT--TTTTTTGTGCATTTTAWG
BdM1155pool08     CATCACCACTGCCAGAACAACTTGAACAGAACAAAGACAACATCAATTTAAATTATGTAA--GTTCCAGTTTG-TT--TTTTTTGTGCATTTTAA-
BdM1158pool28     CATCTCCATTGCCAGAGCAACTTGAACAGAATAAGGACAACATTAATTTGAATTATGTAAGCGTTCCAGTTTG-TTTAATTTTCGTGCATT-----
BdM1160pool08     CATCACCACTGCCAGAACAACTTGAACAGAACAAAGACAACATCAATTTAAATTATGTAA--GTCCCAGTTTG--T--TTTTTTGTGCATTTTATA
BdM1163pool08     CATCACCACTGCCAGAACAACTTGAACAGAACAAAGACAACATCAATTTAAATTATGTAA--GTCCCAGTTTG--T--TTTTTTGTGCATTTTATA
//                    -  -*       -              -  -        -     -              *   -     **  --   --      -  **|90122|
BdM1128pool08     CCGAGTGTTACCCTGRTACCGCGTTAGCATATCTTCGKGGTAGCAYWCC-TTTTTTARCCATTTCCMTACATCCCCYGTCCTSTTTCGAGATT
BdM1129pool08     CCGAGTGTTACCCTGGTACCGCGTTAGCATATCTTCGGGGTAGCACACC--TTTTTAGCCATTTCCCTACAT-CCCCTTCCTCTTTCGAGATT
BdM1130pool08     CCGAGTGTTACCCTGGTACCGCGTTAGCATATCTTCGGGGTAGCACACC--TTTTTAGCCATTTCCCTACACYCCCCTTCYTCTTTCGAGATT
BdM1131pool28     CCGAGTGTTACCCTGGTACCGCGTTAGCATATCTTCGGGGTAGCAMACC--TTTTTAGCCATTTCCCTACAT-CCCCTTCCTCTTTCGAGATT
BdM1133pool28     CCGAGTGTTACCCTGGTACCGCGTTAGCATATCTTCGGGGTAGCACACC--TTTTTAGCCATTTCCCTACAT-CCCCTTCCTCTTTCGAGATT
BdM1135pool28     CCGAGTGTTACCCTGGTACCGCGTTAGCATATCTTCGGGGTAGCACACC--TTTTTAGCCATTTCCCTACACCCCCCTTCTTCTTTCGAGAT-
BdM1136pool28     CCGAGTGTTACCCTGGTACCGCGTTAGCATATCTTCGGGGTAGCACACC--TTTTTAGCCATTTCCCTACACCCCCCTTCTTCTTTCGAGAT-
BdM1138pool28     CCGAGTGTTACCCTGGTACCGCGTTAGCATATCTTCGGGGTAGCACACC--TTTTTAGCCATTTCCCTACACCCCCCTTCTTCTTTCGAGAT-
BdM1139pool28     CCGAGTGTTACCCTGGTACCGCGTTAGCATATCTTCGGGGTAGCACACC--TTTTTAGCCATTTCCCTACACCCCCCTTCTTCTTTCGAGAT-
BdM1140pool28     CCGAGTNTTACCCTGGTACCGCGTTAGCATATCTTCGGGGTAGCACACC--TTTTTAGCCATTTCCCTACATCCCCCTTCCTCTTTCGAG---
BdM1141pool28     CCGAGTGTTACCCTGGTATCGCGTTAGCATATATTCGGGGTAGCATTCCTTTTTTTAGCAATTTCCCTACACCCCCCATCCTCTTTCGAG---
BdM1146pool28     CCGAGTGTTACCCTGGTACCGCGTTANCATATCTTCGGGGTAGCACACC--TTTTTAGCCATTTCNCTACANCCCCCTTCCTCTTTCGAGAT-
BdM1147pool08     CCGAGTGTTACCCTGGTACCGCGTTAGCATATCTTCGGGGTAGCACACC--TTTTTAGCCATTTCCCTACACCCCCCTTCCTCTTTCGAGAT-
BdM1149pool28     CCGAGTGTTACCCTGGTACCGCGTTAGCATATCTTCGGGGTAGCACACC--TTTTTAGCCATTTCCCTACATCCCCCTTCCTCTTTCGAGAT-
BdM1150pool28     CCGAGTGTTACCCTGGTACCGCGTTAGCATATCTTCGGGGTAGCACACC--TTTTTAGCCATTTCCCTACATCCCCCTTCCTCTTTCGAGAT-
BdM1151pool08     CCGAGTGTTACCCTGGTACCGCGTTAGCATATCTTCGGGGTAGCACACC--TTTTTAGCCATTTCCCTACATCCCCCTTCCTCTTTCGAGAT-
BdM1151pool28     CCGAGTGTTACCCTGGTACCGCGTTAGCATATCTTCGGGGTAGCACACC--TTTTTAGCCATTTCCCTACAYCCCCCTTCYTCTTTCGAGAT-
BdM1152pool08     CCGAGTGTTACCCTGGTACCGCGTTAGCATATCTTCGGGGTAGCACACC--TTTTTAGCCATTTCCCTACATCCCCCTTCCTCTTTCGAGAT-
BdM1154pool28     CCGAGTGTTACCCTGGTACCGCGTTAGCATATCTTCGGGGTAGCACACC--TTTTTAGCCATTTCCCTACANCCCCCTTCCTCTTTCGAG---
BdM1159pool08     CCGAGTGTTACCCTGGTACCGCGTTAGCATATCTTCGGGGTAGCACACC-TTTTTTAGCCATTTCCCTACRYCCCCCKTCYTCTTTCGAGAT-
BdM1160pool08     CCGAGTGTTACCCTGGTACCGCGTTAGCATATCTTCGGGGTAGCACACC--TTTTTAGCCATTTCCCTACACCCCCCTTCTTCTTTCGAGAT-
BdM1161pool08     CCGAGTGTTACCCTGGTACCGCGTTAGCATATCTTCGGGGTAGCACACC--TTTTTAGCCATTTCCCTACACCCCCCTTCTTCTTTCGAGAT-
BdM1162pool28     CCGAGTGTTACCCTGGTACCGCGTTAGCATATCTTCGGGGTAGCACACC--TTTTTAGCCATTTCCCTACACCCCCCTTCTTCTTTCGAGAT-
BdM1163pool08     CCGAGTGTTACCCTGGTACCGCGTTAGCATATCTTCGGGGTAGCACACC--TTTTTAGCCATTTCCCTACACCCCCCTTCTTCTTTCGAGAT-
//                               -  -             -    -       **          - -      -   -*-   -*  * -          |90125|
BdM1128pool08     GTCTTTCATGGTAAGGTATTACTGGATGATCCAATATCATTTTAATTCAATGTCATTCAAAACAAYACCTGCAGTGGTTGTTTGGATGAC
BdM1129pool08     GTCTTTCATGGTAAGGTATTACTGGATGATCCAATATCATTTTAATTCAATGTCATTCAAAACAACACCTGCAGTGGTTGTTTGGATGAC
BdM1146pool28     GTCTTTCATGGTAAGGTATTACTGGATGATCCAATATCATTTTAATTCAATGTCATTCAAAACAACACCTGCAGTGGTTGTTTGGATGAC
BdM1160pool08     GTCTTTCATGGTAAGGTATTACTGGATGATCCAATATCATTTTAATTCAATGTCATTCAAAACAACACCTGCAGTGGTTGTTTGGATGAC
BdM1161pool08     GTCTTTCATGGTAAGGTATTACTGGATGATCCAATATCATTTTAATTCAATGTCATTCAAAACAACACCTGCAGTGGTTGTTTGGATGAC
BdM1163pool08     GTCTTTCATGGTAAGGTATTACTGGATGATCCAATATCATTTTAATTCAATGTCATTCAAAACAACACCTGCAGTGGTTGTTTGGATGAC
//                                                                                 -                        |90126|
BdM1128pool08     TATTTTGCAGTCAATTTTTAATCTATTTTGGATGATTAGTATATTTTCGAATTTGTAATGTTGGGAGAGTTTCTCTATTTGTTTAAATAG
BdM1129pool08     TATTTTCCAGTCAATTTTTAATATATTTTGGATATTTAGTATATTTTCGAATTTGTAATGTTGAGAGAGTTTCTCTATTTGTTTAAATAG
BdM1131pool28     TATTTTSCAGTCAATTTTTAATMTATTTTGGATRWTTAGTATATTTTCGAATTTGTAATGTTGRGAGAGTTTCTCTATTTGTTTAAATAG
BdM1133pool28     TATTTTCCAGTCAATTTTTAATATATTTTGGATATTTAGTATATTTTCGAATTTGTAATGTTGAGAGAGTTTCTCTATTTGTTTAAATAG
BdM1136pool28     TATTTTCCAGTCAATTTTTAATATATTTTGGATGTTTAGTATATTTTCGAATTTGTAWTGTTGAGAGAGTTTCTCTATTTGTTTAAATAG
BdM1138pool28     TATTTTCCAGTCAATTTTTAATATATTTTGGATGTTTAGTATATTTTCGAATTTGTAATGTTGAGAGAGTTTCTCTATTTGTTTAAATAG
BdM1139pool28     TNTTTTCCAGTCAATTTTTAATATATTTTGGATGTTTAGTATATTTTCGAATTTGTAATGTTGAGAGAGTTTCTCTATTTGTTTAAATAG
BdM1140pool28     TATTTTCCAGTCAATTTTTAATNTATTTTGGATGTTTAGTATATTTTCGAATTTGTAATGTTGAGAGAGTTTCTCTATTTGTTTAAATAG
BdM1142pool28     TATTTTCCAGTCAATTTTTAATATATTTTGGATGTTTAGTATATTTTCGAATTTGTAATGTTGAGAGAGTTTCTCTATTTGTTTAAATAG
BdM1143pool28     TATTTTCCAGTCAATTTTTAATATATTTTGGATGTTTAGTATATTTTCGAATTTGTAATGTTGAGAGAGTTTCTCTATTTGTTTAAATAG
BdM1144pool28     WATTTTSCAGTCAATTTTTAATATMTTTTGGATGTTTAGTATATTTTCGAATTTGTAATGTTRRGAGAGTTTCTCTATTTGTTTAAATAG
BdM1146pool28     TATTTTSCAGTCAATTTTTAATATMTTTTGGATGTTTAGTATATTTTCGAATTTGTAATGTTRRGAGAGTTTCTCTATTTGTTTAAATAG
BdM1151pool28     TATTTTCCAGTCAATTTTTAATATATTTTGGATGTTTAGTATATTTTCGAATTTGTAATGTTGAGAGAGTTTCTCTATTTGTTTAAATAG
BdM1162pool28     TATTTTCCAGTCAATTTTTAATATATTTTGGATGTTTAGTATATTTTCGAATTTGTAATGTTGAGAGAGTTTCTCTATTTGTTTAAATAG
//                -     *               * *        **                      -    **                          |90127|
BdM1128pool08     AAATCTAAATACTTATAATTATTTAAACCACACCTTTGCAATTCTATGAAATATATATGTTTACAAAGTTTAAAATTACGTATGTAATCA
BdM1130pool08     AAAYCTRAATACTTATMATTATTTAAACNANAYYTTTGCAATTCTATGAAATRTATATGTTTACAAAGTTTAAAATTANGTATRTAATCA
BdM1160pool08     AAATCTAAATACTTATAATTATTTAAACCACACCTTTGCAATTCTATGAAATATATATGTTTACAAAGTTTAAAATTACGTATGTAATCA
BdM1161pool08     AAATCTAAATACTTATAATWATTTAAASCACACCTTTGCAATTCTATGAAATATATATGTTTACAAAGTTTAAAATTACGTATGTAATCA
BdM1163pool08     AAATCTAAATACTTATAATTATTTAAACCACACCTTTGCAATTCTATGAAATATATATGTTTACAAAGTTTAAAATTACGTATGTAATCA
//                   -  -         -  -       -    --                  -                              -      |90128|
BdM1128pool08     TGTCAAATAAACTATTAAAATCATGTTTAATGAAAAAGTATTGATTTTCAGCCGACAGTGATATAACGTGACTCAGGGAGTTCATGCGAT
BdM1130pool08     TGTCAAATAAACTATTAAAATCATGTTTAATGAAAAAGTATTGATTTTCAGCCGACAGTGATATAACGTGACTCAGGGAGTTCATGCGAT
BdM1156pool08     TGTCAAATAAACTATGAAAATCATGTTTAATGAAGAAGTATTGATTTTCAGCCGACAATGATATAACGTGACTCAGGGAGTTCATGCGAT
BdM1159pool08     TGTCAAATAAACTATKAAAATCATGTTTAATGAAAAAGTATTGATTTTCAGCCGACAATGATATAACGTGACTCAGGGAGTTCATGCGAT
BdM1160pool08     TGTCAAATAAACTATTAAAATCATGTTTAATGAAAAAGTATTGATTTTCAGCCGACAATGATATAACGTGACTCAGGGAGTTCATGCGAT
BdM1161pool08     TGTCAAATAAACTATKAAAATCATGTTTAATGAAAAAGTAYTGATTTTCAGCCGACAATGATATAACGTGACTCAGGGAGTTCATGCGAT
BdM1163pool08     TGTCAAATAAACTATNAAAATCATGTTTAATGAAAAAGTANTGATTTTCAGCCGACAATGATATAACGTGACTCAGGGAGTTCATGCGAT
//                               *                  -     -                *                                |90130|
BdM1128pool08     CTATTGCTTTTTTTTCTGATCAATAAGTACACTATTTAAATCTCCTGACCTTCAATATACCAACYAATATCTAAGAATTGATTCCAAATT-
BdM1129pool08     TTATTGC-TTTTTTTCTGATCAATAAGTACACTATTTAAATCTCCTGACCTTCAATATACCAACCAATATCTAAGAATTGATTCCAAATTT
BdM1130pool08     TTATTGC-TTTTTTTCTGATCAATAAGTACACTATTTAAATCTCCTGACCTTCAATATACCAACCAATATCTAAGAATTGATTCCAAATTT
BdM1133pool28     CTATTGC-TTTTTTTCTGATCAATAAGTACACTATTTAAATCTCCTGACCTTCAATATACCAACCAATATCTAAGAATTGATTCCAAATTT
BdM1138pool28     CTATTGC-TTTTTTTCTGATCAATAAGTACACTATTTAAATCTCCTGACCTTCAATATACCAACCAATATCTAAGAATTGATTCCAAATTT
BdM1153pool08     CTATTGC-TTTTTTTCTGATCAATAAGTACACTATTTAAATCTCCTGACCTTCAATATACCAACCAATATCTAAGAATTGATTCCAAAYTT
BdM1154pool28     CTATTGC-TTTTTTTCTGATCAATAAGTACACTATTTAAATCTCCTGACCTTCAATATACCAACCAATATCTAAGAATTGATTCCAAATTT
BdM1155pool08     CTATTGC-TTTTTTTCTGATCAATAAGTACACTATTTAAATCTCCTGACCTTCAATATACCAACCAATATCTAAGAATTGATTCCAAAT--
//                *                                                               -                       -  |90131|
BdM1128pool08     CGGAAACATTTTATAAAATTCTTGAACGGATTTTTGACTCTCAAATTCATAAATTTCTTAGTGATAAAGACATTTTACCGCCCAAGCAAT
BdM1130pool08     CGGAAACATTTTATAAAATTCTTGAACGGATTTTTGACTCTCAAATTCATAAATTTCTTAGTGATAAAGACATTTTACCGCCCAAGCAAT
BdM1133pool28     CGGAAACATTTTATAAAATTCTTGAACGGATTTTTGACTYTCAAATTCATAAATTTCTWAGTGATAAAGACATTTTACCGCCCAAGCAAT
BdM1136pool28     CGGAAACATTTTATAAAATTCTTGAACGGATTTTTGACTCTCAAATTCATAAATTTCTTAGTGATAAAGACATTTTACCGCCCAAGCAAT
BdM1138pool28     CGGAAACATTTTATAAAATTCTTGAACGGATTTTTGACTYTCAAATTCATAAATTTCTTRGTGATAAAGACATTTTACCGCCCAAGCAAT
BdM1142pool28     CGGAAACATTTTATAAAATTCTTGAACGGATTTTTGACTCTCAAATTCATAAATTTCTTAGTGATAAAGACATTGTACCGCCCAAGCAAT
BdM1144pool28     CGGAAACATTTTATAAAATTCTTGAACGGATTTTTGACTCTCAAATTCATAAATTTCTTAGTGATAAAGACATTGTACCGCCCAAGCAAT
BdM1149pool28     CGGAAACATTTTATAAAATTCTTGAACGGATTTTTGACTCTCAAATTCATAAATTTCTTAGTGATAAAGACATTTTACCGCCCAAGCAAT
BdM1162pool28     CGGAAACATTTTATAAAATTCTTGAACGGATTTTTGNCTCTCAAATTCATAAATTTCTTAGTGATAAAGACATTNTACCGCCCAAGCAAT
//                                                       *                  --              *               |90133|
BdM1128pool08     TCAAGACCAAAAAAAGTTAAAGACATCTAAAGTTTCTTAGCATTATGCAGAATTTTGTGATAATAAACAGACCTAACCACGCAGTAACAA
BdM1129pool08     CCAAGACCAAAAAAAGTTAAAGACATCTAAAGTTTCTTAGCATTGTGCAGAATTTTGTGATAATAAACAGACCTAACCACGCAGTAACAA
BdM1130pool08     TCAAGACCAAAAAAA-TTAAAGACATCTAAAGTTTCTTAGCATTATGCAGAATTTTGTGATAATAAACAGACCTAACCACGCAGTAACAA
BdM1131pool28     TCAAGACCAAAAAAAGTTAAAGACATCTAAAGTTTCTTAGCATTATGCAGAATTTTGTGATAATAAACAGACCTAACCACGCAGTAACAA
BdM1133pool28     TCAAGACCAAAAAAAGTTAAAGACATCTAAAGTTTCTTAGCATTATGCAGAATTTTGTGATAATAAACAGACCTAACCACGCAGTAACAA
BdM1135pool28     CCAAGACCAAAAAAAGTTAAAGACATCTAAAGTTTCTTAGCATTATGCAGAATTTTGTGATAATAAACAGACCTAACCACGCAGTAACAA
BdM1136pool28     CCAAGACCAAAAAAAGTTAAAGACATCTAAAGTTTCTTAGCATTATGCAGAATTTTGTGATAATAAACAGACCTAACCACGCAGTAACAA
BdM1138pool28     CCAAGACCAAAAAAAGTTAAAGACATCTAAAGTTTCTTAGCATTATGCAGAATTTTGTGATAATAAACAGACCTAACCACGCAGTAACAA
BdM1139pool28     CCAAGACCAAAAAAAGTTAAAGACATCTAAAGTTTCTTAGCATTATGCAGAATTTTGTGATAATAAACAGACCTAACCACGCAGTAACAA
BdM1140pool28     CCAAGACCAAGAAAAGTTAAAGACATCTAAAGTTTCTTAGCATTATGCAGAATTTTGTGATAATAAACAGACCTAACCACGCAGTAACAA
BdM1142pool08     CCAAGACCAAGAAAAGTTAAAGACATCTAAAGTTTCTTAGCATTATGCAGAATTTTGTGATAATAAACAGACCTAACCACGCAGTAACAA
BdM1142pool28     CCAAGACCAARAAAAGTTAAAGACATCTAAARTTTCTTAGCATTATGCRGAATTTTGTGATAATAAACAGACCTAACCACGCAGTAACAA
BdM1144pool28     CCAAGACCAARAAAAGTTAAAGACATCTAAARTTTCTTAGCATTATGCAGAATTTTGTGATAATAAACAGACCTAACCACGCAGTAACAA
BdM1148pool28     CCAAGACCAARAAAMGTTAAAGACATCTAAARTTTCTTAGCATTATGCAGAATTTTGTGATAATAAACAGACCTAACCACGCAGTAACAA
BdM1149pool28     CCAAGACCAARAAAMGTTAAAGACATCTAAARTTTCTTAGCATTATGCAGAATTTTGTGATAATAAACAGACCTAACCACGCAGTAACAA
BdM1150pool28     CCAAGACCAANAAAAGTTAAAGACATCTAAANTTTCTTAGCATTATGCAGAATTTTGTGATAATAAACAGACCTAACCACGCAGTAACAA
BdM1151pool28     CCAAGACCAARAAAAGTTAAAGACATCTAAARTTTCTTAGCATTATGCAGAATTTTGTGATAATAAACAGACCTAACCACGCAGTAACAA
BdM1152pool08     CCAAGACCAAAAAAAGTTAAAGACATCTAAAATTTCTTAGCATTATGCGGAATTTTGTGATAATAAACAGACCTAACCACGCAGTAACAA
BdM1153pool08     CCAAGACCAARAAAAGTTAAAGACATCTAAARTTTCTTAGCATTATGCAGAATTTTGTGATAATAAACAGACCTAACCACGCAGTAACAA
BdM1154pool28     CCAAGACCAAAAAACGTTAAAGACATCTAAAATTTCTTAGCATTATGCAGAATTTTGTGATAATAAACAGACCTAACCACGCAGTAACAA
BdM1159pool08     CCAAGACCAAAAAAMGTTAAAGACATCTAAARTTTCTTAGCATTATGCAGAATTTTGTGATAATAAACAGACCTAACCACGCAGTAACAA
BdM1160pool08     CCAAGACCAAAAAACGTTAAAGACATCTAAAATTTCTTAGCATTATGCAGAATTTTGTGATAATAAACAGACCTAACCACGCAGTAACAA
BdM1161pool08     CCAAGACCAAAAAAMGTTAAAGACATCTAAARTTTCTTAGCATTATGCAGAATTTTGTGATAATAAACAGACCTAACCACGCAGTAACAA
BdM1162pool28     CCAAGACCAAAAAAAGTTAAAGACATCTAAAGTTTCTTAGCATTATGCAGAATTTTGTGATAATAAACAGACCTAACCACGCAGTAACAA
//                *         *   *                *            -   *                                         |90134|
BdM1128pool08     CATAGTTAATATGGCACTGTATTTTATCATAATACAGGATAGTAAGAGTAGGAAAGTTACACTGTTTTAAAAGACAATTAAATACAAAGG
BdM1129pool08     CATAGTTAATATGGCACTGTATTTTATCATAATACAGGATAGTAAGAGTAGGAAAGTTACACTGTTTTAAAAGACAATTAAATACAAAGG
BdM1130pool08     CATAGTTAATATGGCACTGTATTTTATCATAATACAGGATAGTAAGAGTAGGAAAGTTACACTGTTTTAAAAGACAATTAAATACAAAGG
BdM1133pool28     CATAGTTAATATGSCACTGTATTTTATCATAATACAGGATAGTAAGAGTAGGAAAGTTACACTGTTTTAAAAGACAATTAAATACAAAGG
BdM1135pool28     CATAGTTAATATGGCACTGTATTTTATCATAATACAGGATAGTAAGAGTAGGAAAGTTACATTGTTTTAAAAGACAATTAAATACAAAGG
BdM1138pool28     CATAGTTAATATGGCACTGTATTTTATCATAATACAGGATAGTAAGAGTAGGAAAGTTACACTGTTTTAAAAGACAATTAAATACAAAGG
BdM1152pool08     CATAGTTAATATGGCACTGTATTTTATCATAATACAGGATAGTAAGAGTAGGAAAGTTACACTGTTTTAAAACACAATTAAATACACAGG
BdM1159pool08     CATAGTTAATATGGCACTGTATTTTATCATAATACAGGATAGTAAGAGTAGGAAAGTTACATTGTTTTAAAAGACAATTAAATACAAAGG
BdM1160pool08     CATAGTTAATATGGCACTGTATTTTATCATAATACAGGATAGTAAGAGTAGGAAAGTTACAYTGTTTTAAAAGACAATTAAATACAARGG
BdM1161pool08     CATAGTTAATATGGCACTGTATTTTATCATAATACAGGATAGTAAGAGTAGGAAAGTTACATTGTTTTAAAAGACAATTAAATACAAAGG
BdM1162pool28     CATAGTTAATATGGCACTGTATTTTATCATAATACAGGATAGTAAGAGTAGGAAAGTTACATTGTTTTAAAAGACAATTAAATACAAAGG
BdM1163pool08     CATAGTTAATATGGCACTGTATTTTATCATAATACAGGATAGTAAGAGTAGGAAAGTTACAYTGTTTTAAAAGACAATTAAATACAARGG
//                             -                                               *          -             -*  |90135|
BdM1128pool08     CAAAAACGCTTTGTTTATTATGAAACCTGCTACAATGAAGCTAATTTCATATTTAAAAAAAATAATACTGTTAATRTGTCAAAAT
BdM1129pool08     CAAAAACGCTTTGTTTATTATGAAACCTGCTACAATGAAGCTAATTTCATATTTAAAAAAAATAATACTGTTAATATGTCAAAAT
BdM1131pool28     CAAAAACGCTTTGTTTATTATGAAACCTGCTACAATGAAGCTAATTTCATATTTAAAAAAAATAATACTGTTAATATGTCAAAAT
BdM1133pool28     CAAAAACGCTTTGTTTATTATGAAACCTGCTACAATGAAGCTAATTTCATATTTAAAAAAAATAATACTGTTAATATGTCAAAAT
//                                                                                           -         |90137|
BdM1128pool08     AGCATTTTACCTTTTTCAGTTTCCGTTCTTACATCAAAATATTTGTTTTTTTCCTCCTTTAGTTTCGAGAAATGATGAACCTTGTTTAAA
BdM1158pool08     AGCATTTTACCTTTTTCAGTTTCCGTTCTTACATCAAAATATTTGTTTTTTTCCTCCTTTAGTTTCGAGAAATGATGAACCTTGTTTAAA
BdM1159pool08     AGCATTTTACCTTTTTCAGTTTCCGTTCTTACATCAAAATATTTGTTTTTTTCCTCCTTTAGTTTCGAGAAATGATGAACCTTGTTTAAA
BdM1160pool08     AGCATTTTACCTTTTTCAGTTTCCGTTCTTACATCAAAATATTTGTTTTTTTCCTCCTTTAGTTTCGAGAAATGATGAACCTTGTTTAAA
//                                                                                                          |90139|
BdM1128pool08     TYGAATATTCTTCTGTCGATTTTRAACATTATTTCTTGACTTTTCTATTCTCCTTGAYATCAAAACAAATATTTCAAGTAAATGTAGGTT
BdM1129pool08     TTGAATATTCTTGTGTCGATTTTAAACATTATYTCTTGACTTTTCTATTCTCCTTGACATCAAAACAAATATTTCAAGTAAATGTAGGTT
BdM1130pool08     TTGAATATTCTTGTGTCGATTTTAAACATTATTTCTTGACTTTTCTATTCTCCTTGACATCAAAACAAATATTTCAAGTAAATGTAGGTT
BdM1131pool28     TTGAATATTCTTGTGTCGATTTTAAACATTATTTCTTGACTTTTCTATTCTCCTTGACATCAAAACAAATATTTCAAGTAAATGTAGGTT
BdM1133pool28     TTGAATATTCTTGTGTCGATTTTAAACATTATCTCTTGACTTTTCTATTCTCCTTGACATCAAAACAAATATTTCAAGTAAATGTAGGTT
BdM1135pool28     TTGAATATTCTTSTGTCGATTTTAAACATTATTTCTTGACTTTTCTATTCTCCTTGAYATCAAAACAAATATTTCAAGTAAATGTAGGTT
BdM1136pool28     TTGAATATTCTTGTGTCGATTTTAAACATTATTTCTTGACTTTTCTATTCTCCTTGACATCAAAACAAATATTTCAAGTAAATGTAGGTT
BdM1138pool28     TTGAATATTCTTNTGTCGATTTTAAACATTATTTCTTGACTTTTCTATTCTCCTTGANATCAAAACAAATATTTCAAGTAAATGTAGGTT
BdM1139pool28     TTGAATATTCTTGTGTCGATTTTAAACATTATTTCTTGACTTTTCTATTCTCCTTGACATCAAAACAAATATTTCAAGTAAATGTAGGTT
BdM1140pool28     TTGAATATTCTTGTGTCGATTTTAAACATTATTTCTTGACTTTTCTATTCTCCTTGACATCAAAACAAATATTTCAAGTAAATGTAGGTT
BdM1142pool28     TTGAATATTCTTGTGTCGATTTTAAACATTATTTCTTGACTTTTCTATTCTCCTTGACATCAAAACAAATAWTTCAAGTAAATGTAGGTT
BdM1143pool28     TTGAATATTCTTGTGTCGATTTTAAACATTATTTCTTGACTTTTCTATTCTCCTTGACATCAAAACAAATATTTCAAGTAAATGTAGGTT
BdM1144pool28     TTGAATATTCTTGTGTCGATTTTAAACATTATTTCTTGACTTTTCTATTCTCCTTGACATCAAAACAAATATTTCAAGTAAATGTAGGTT
BdM1146pool28     TTGAATATTCTTGTGTCGATTTTAAACATTATTTCTTGACTTTTCTATTCTCCTTGACATCAAAACAAATATTTCAAGTAAATGTAGGTT
BdM1148pool28     TTGAATATTCTTGTGTCGATTTTAAACATTATTTCTTGACTTTTCTATTCTCCTTGACATCAAAACAAATATTTCAAGTAAATGTAGGTT
BdM1149pool28     TTGAATATTCTTGTGTCGATTTTAAACATTATTTCTTGACTTTTCTATTCTCCTTGACATCAAAACAAATATTTCAAGTAAATGTAGGTT
BdM1150pool28     TTGAATATTCTTGTGTCGATTTTAAACATTATTTCTTGACTTTTCTATTCTCCTTGACATCAAAACAAATAATTCAAGTAAATGTAGGTT
BdM1151pool28     TTGAATATTCTTGTGTCGATTTTAAACATTATTTCTTGACTTTTCTATTCTCCTTGACATCAAAACAAATATTTCAAGTAAATGTAGGTT
BdM1152pool08     TTGAATATTCTTGTGTGGATTTTAAACATTATTTCTTGACTTTTCTATTCTCCTTGACATCAAAACAAATATTTCAAGTAAATGTAGGTT
BdM1154pool28     TTGAATATTCTTSTGTCGATTTTAAACATTATTTCTTGACTTTTCTATTCTCCTTGAYATCAAAACAAATATTTCAAGTAAATGTAGGTT
BdM1155pool08     TTGAATATTCTTGTGTCGATTTTAAACATTATTTCTTGACTTTTCTATTCTCCTTGACATCAAAACAAATATTTCAAGTAAATGTAGGTT
BdM1156pool08     TTGAATATCCTTGTATCGATTTTAAACATTATTTCTTGACTTTTCTATTCTCCTTGACATCAAAATACATATTTAAAGTAAATGTAGGTT
BdM1158pool08     TTGAATATTCTTGTGTCGATTTTAAACATTATTTCTTGACTTTTCTATTCTCCTTGACATCAAAACAAATATTTCAAGTAAATGTAGGTT
BdM1159pool08     TTGAATATTCTTCTGTCGATTTTAAACATTATTTCTTGACTTTTCTATTCTCCTTGATATCAAAACAAATATTTCAAGTAAATGTAGGTT
BdM1160pool08     TTGAATATTCTTGTGTCGATTTTAAACATTATTTCTTGACTTTTCTATTCTCCTTGACATCAAAACAAATATTTCAAGTAAATGTAGGTT
BdM1161pool08     TTGAATATYCTTSTRTCGATTTTAAACATTATTTCTTGACTTTTCTATTCTCCTTGAYATCAAAAYAMATATTTMAAGTAAATGTAGGTT
BdM1162pool28     TTGAATATTCTTSTGTCGATTTTAAACATTATTTCTTGACTTTTCTATTCTCCTTGAYATCAAAACAAATATTTCAAGTAAATGTAGGTT
BdM1163pool08     TTGAATATTCTTCTGTCGATTTTAAACATTATTTCTTGACTTTTCTATTCTCCTTGATATCAAAACAAATATTTCAAGTAAATGTAGGTT
//                 -      *   * * -      -        *                        *       * *   *  *               |90140|
BdM1128pool08     TCTTTGTGCCTATATGACATGAAAATGCAATGATTTAGTTGTCACCGTCTCAGAGACACCTGCTGATGTCGGGTCATAAAGTTGTAGTAA
BdM1130pool08     TCTTTGTGCCTATATGACATGAAAATGCAATGATTTAGTTGTCACCGTCTCAGAGACACCTGCTGATGTCGGGTCATAAAGTTGTAGTAA
BdM1131pool28     TCTTTGTGCCTATATGACATGAAAATGCAATGATTTAGTTGTCACCGTCTCAGAGACACCTGCTGATGTCGGGTCATAAAGTTGTAGTAA
BdM1133pool28     TCTTTGTGCCTATATGACATGAAAATGCAATGATTTAGTTGTCACCGTCTCAGAGACACCTGCTGATGTCGGGTCATAAAGTTGTAGTAA
BdM1135pool28     TCTTTGTGCCTATATGACATGAAAATGCAATGATTTAGTTGTCACCGTCTCAGAGACACCTGCTGATGTCGGGTCATAAAGTTGTAGTAA
BdM1138pool28     TCTTTGTGCCTATATGACATGAAAATGCAATGATTTAGTTGTCACCGTCTCAGAGACACCTGCTGATGTCGGGTAATAAAGTTGTAGTAA
BdM1139pool28     TCTTTGTGCCTATATGACATGAAAATGCAATGATTTAGTTGTCACCGTCTCAGAGACACCTGCTGATGTCGGGTAATAAAGTTGTAGTAA
BdM1140pool28     TCTTTGTGTCTATATGACATGAAAATGCAATGATTTAGTTGTCACCGTCTCAGAGACACCTGCTGATGTCGGGTAATAAAGTTGTAGTAA
BdM1142pool28     TCTTTGTGYCTATATGACATGAAAATGCAATGATTTAGTTGTCACCGTCTCAGAGACACCTGCTGATGTCGGGTAATAAAGTTGTAGTAA
BdM1143pool28     TCTTTGTGYCTATATGACATGAAAATGCAATGATTTAGTTGTCACCGTCTCAGAGACACCTGCTGATGTCGGGTAATAAAGTTGTAGTAA
BdM1144pool28     TCTTTGTGCCTATATGACATGAAAATGCAATGATTTAGTTGTCACCGTCTCAGAGACACCTGCTGATGTCGGGTCATAAAGTTGTAGTAA
BdM1146pool28     TCTTTGTGCCTATATGACATGAAAATGCAATGATTTAGTTGTCACCGTCTCAGAGACACCTGCTGATGTCGGGTAATAAAGTTGTAGTAA
BdM1149pool08     TCTTTGTGNCTATATGACATGAAAATGCAATGATTTAGTTGTCACCGTCTCAGAGACACCTGCTGATGTCGGGTAATAAAGTTGTAGTAA
BdM1149pool28     TCTTTGTGYCTATATGACATGAAAATGCAATGATTTAGTTGTCACCGTCTCAGAGACACCTGCTGATGTCGGGTAATAAAGTTGTAGTAA
BdM1150pool28     TCTTTGTGTCTATATGACATGAAAATGCAATGATTTAGTTGTCACCGTCTCAGAGACACCTGCTGATGTCGGGTAATAAAGTTGTAGTAA
BdM1151pool28     TCTTTGTGYCTATATGACATGAAAATGCAATGATTTAGTTGTCACCGTCTCAGAGACACCTGCTGATGTCGGGTMATAAAGTTGTAGTAA
BdM1152pool08     TCTTTGTGNCTATATGACATGAAAATGCAATGATTTAGTTGTCACCGTCTCAGAGACACCTGCTGATGTCGGGTAATAAAGTTGTAGTAA
BdM1153pool08     TCTTTGTGCCTATATGACATGAAAATGCAATGATTTAGTTGTCACCGTCTCAGAGACACCTGCTGATGTCGGGTAATAAAGTTGTAGTAA
BdM1154pool28     TCTTTGTGYCTATATGACATGAAAATGCAATGATTTAGTTGTCACCGTCTCAGAGACACCTGCTGATGTCGGGTMATAAAGTTGTAGTAA
BdM1155pool08     TCTTTGTGCCTATATGACATGAAAATGCAATGATTTAGTTGTCACCGTCTCAGAGACACCTGCTGATGTCGGGTAATAAAGTTGTAGTAA
BdM1160pool08     TCTTTGTGCCTATATGACATGAAAATGCAATGATTTAGTTGTCACCGTCTCAGAGACACCTGCTGATGTCGGGTCATAAAGTTGTAGTAA
BdM1161pool08     TCTTTGTGCCTATATGACATGAAAATGCAATGATTTAGTTGTCACCGTCTCAGAGACACCTGCTGATGTCGGGTCATAAAGTTGTAGTAA
BdM1162pool28     TCTTTGTGCCTATATGACATGAAAATGCAATGATTTAGTTGTCACCGTCTCAGAGACACCTGCTGATGTCGGGTMATAAAGTTGTAGTAA
BdM1163pool08     TCTTTGTGCCTATATGACATGAAAATGCAATGATTTAGTTGTCACCGTCTCAGAGACACCTGCTGATGTCGGGTCATAAAGTTGTAGTAA
//                        *                                                                 *               |90141|
BdM1128pool08     TAATAAAAATGACTTTAAGTTTAATTTTTATTTTTCCTCCTTATTCCTCAAGCTGGCCTTCAACTTTGCCACCCAGCTGCATGGGTCTTC
BdM1159pool08     TAATAGAAATGACTTTAAGTTTAATTTTTATTTTTCCTCCTTATTCCTCAAGCTGGCCTTCAACTTTGCCACCCAGCTGCATGGGTCTTC
BdM1160pool08     TAATARAAATGACTTTAAGTTTAATTTTTATTTTTCCTCCTTATTCCTCAAGCTGGCCTTCAACTTTGCCACCCAGCTGCATGGGTCTTC
BdM1161pool08     TAATAAAAATGACTTTAAGTTTAATTTTTATTTTTCCTCCTTATTCCTCAAGCTGGCCTTCAACTTTGCCACCCAGCTGCATGGGTCTTC
//                     *                                                                                    |90145|
BdM1128pool08     TAACTCGAAGTCCGGTCGACACTATTCAAGTATTCAAGGATATTGGAACATTATATTTTATTTTTGGAGCTTGATCAGGAATAGTGGGAA
BdM1139pool28     TAACTCGAAGTCCGGTCGACACTATTCGAGTACTCAAGGATATTGGAACATTATATTTTATTTTTGGAGCTTGATCAGGAATAGTGGGAG
BdM1153pool08     TAACTCGAAGTCCGGTCGACACTATTCAAGTATTCAAGGATATTGGAACATTATATTTTATTTTTGGAGCTTGATCAGGAATAGTGGGAA
BdM1161pool08     TAACTCGAAGTCCGGTCGACACTATTCGAGTACTCAAGGATATTGGAACATTATATTTTATTTTTGGAGCTTGATCAGGAATAGTGGGAA
//                                           *    *                                                        -|90146|
BdM1128pool08     ATAACCGCTTYACTCGTTACCATAGGRGCAATCTTAGTRYCGATATTAGAAAGGTTCAGCAGATCGAGGGAAAGATGCTCTTCGATGATT
BdM1135pool28     ATAACCGCTTTACTCGTTACCATAGGAGCAATCTTAGTGTCGATATTAGAAAGGTTCAGCAGATCGAGGGAAAGATGCTCTTCGATGATT
BdM1136pool28     ATAACCGCTTTACTCGTTACCATAGGAGCAATCTTAGTGTCGATATTAGAAAGGTTCAGCAGATCGAGGGAAAGATGCTCTTCGATGATT
BdM1155pool08     ATAACCGCTTTACTCGTTACCATAGGAGCAATCTTAGTGTCGATATTAGAAAGGTTCAGNAGATCGAGGGAAAGATGCTCTTCGATGATT
BdM1161pool08     ATAACCGCTTTACTCGTTACCATAGGAGCAATCTTAGTGTCGATATTAGAAAGGTTCAGCAGATCGAGGGAAAGATGCTCTTCGATGATT
//                          -               -           --                                                  |90149|
BdM1128pool08     ATATTTTAAATTAGRYTTTGTAGGTAATTKTTCCTAAAGAAACTTAAATTTACTGAGACTTCCYATCACCAGCACAGGNTTTTTTTTGTG
BdM1129pool08     ATATTTTAAATTAGGTTTTGTAGGTAATTKTTCCTAAAGAAACTTAAATTTACTGAGACKTCCYATCAYCAGCASAGGTTTTTTTTTK--
BdM1130pool08     ATATTTTAAATTAGGTTTTGTAGGTAATTKTTCCTAAAGAAACTTAAATTTACTGAGACKTCCYATCAYCAGCASAGGTTTTTTTTTKTG
BdM1133pool28     ATATTTTAAATTAGTTTTTGTAGGTAATTTTTCCTAAAGAAACTTAAATTTACTGAGACTTCCTATCACCAGCACAGGTTTTTTTTTGTG
BdM1139pool28     ATATTTTAAATTAGGTTTTGTAGGTAATTGTCCCTAAAGAAACTTAAATTTACTGAGACTTCCCATCACCAGCACAGGTTTTTTTTTTGT
BdM1146pool28     ATATTTTAAATTAGGTTTTGTAGGTAATTKTTCCTAMAGRAACTTAAATTTACTGAGACTTCCCATCACCAGCAGAGGTTTTTTTTGTGA
BdM1149pool28     ATATTTTAAATTAGGTTTTGTAGGTAATTTTTCCTAAAGGAACTTAAATTTACTGAGACTTCCCATCACCAGCAGAGGTTTTTTTGTGAA
BdM1151pool28     ATATTTTAAATTAGGTTTTGTAGGTAATTTTTCCTAAAGGAACTTAAATTTACTGAGACTTCCCATCACCAGCAGAGGTTTTTTTGTGAA
BdM1162pool28     ATATTTTAAATTAGGTTTTGTAGGTAATTGTTTTTAAAGAAACTTAAATTTACTGAGACTTCCCATCACCAGCACAGGCTTTTTTTGTGA
BdM1163pool08     ATATTTTAAATTAGGTTTTGTAGGTAATTGTTTTTAAAGAAACTTAAATTTACTGAGACTTCCCATCACCAGCACAGGCNTTTTTTGTGA
//                              --             * -**  -  *                   *   *    *     *   *      *****|90150|
BdM1128pool08     CTGTTCTTACCCGTCCTTTGTTATCGAATAATAAGCCCCTCCCGCCGACTTATTAGCACCATAAAAACCAGCAATTCCCAGTAAAACACC
BdM1129pool08     CTGTTCTTACCCGTCCTTTGTTATCGAATAATAAGCCCCTCCCGCCGACTTATTAGCACCATAAAAACCAGCAATTCTCAGTAAAACACC
BdM1130pool08     CTGTTCTTACCCGTCCTTTGTTATCGAATAATAAGCCCCTCCCGCCRACTTATTAGCACCATAAAAACCAGCAATTCTCAGTAARACACC
BdM1133pool28     CTGTTCTTACCCGTCCTTTGTTATCGAATAATAAGCCCCTCCCGCCGACTTATTAGCACCATAAAAACCAGCAATTCTCAGTAAAACACC
BdM1135pool28     CTGTTCTTACCCGTCCTTTGTTATCGAATAATAAGCCCCTCCCGCCAACTTATTAGCACCATAAAAACCAGCAATTCTCAGTAAGACACC
BdM1138pool28     CTGTTNTTACCCGTCCTTTGTTATCGAATAATAAGCCCCTCCCGCNGACTTATTAGCACCATAAAAACCAGCAATTCTCAGTAAAACACC
BdM1140pool28     CTGTTCTTACCCGTCCTTTGTTATCGAATAATAAGCCCCTCCCGCCGACTTATTAGCACCATAAAAACCAGCAATTCTCAGTAAAACACC
BdM1142pool28     CTGTTCTTACCCGTCCTTTGTTATCGAATAATAAGCCCCTCCCGCCGACTTATTAGCACCATAAAAACCAGCAATTCTCAGTAAAACACC
BdM1143pool28     CTGTTSTTACCCGTCCTTTGTTATCGAATAATAAGCCCCTCCCGCCGACTTATTAGCACCATAAAAACCAGCAATTCTCAGTAAAACACC
BdM1146pool08     CTGTTCTTACCCGTCCTTTGTTATCGAATAATAAGCCCCTCCCGCCGACTTATTAGCACCATAAAAACCAGCAATTCTCAGTAAAACACC
BdM1146pool28     CTGTTCTTACCCGTCCTTTGTTATCGAATAATAAGCCCCTCCCGCCGACTTATTAGCACCATAAAAACCAGCAATTCTCAGTAAAACACC
BdM1151pool28     CTGTTCTTACCCGTCCTTTGTTATCGAATAATAAGCCCCTCCCGCCGACTTATTAGCACCATAAAAACCAGCAATTCTCAGTAAAACACC
BdM1155pool08     CTGTTCTTACCCGTCCTTTGTTATCGAATAATAAGCCCCTCCCGCCGACTYATTAGCACCATAAAAACCAGCAATTCTCAGTAARACACC
BdM1158pool08     CTGTTSTTACCCGTCCTTTGTTATCGAATAATAAGCCCCTCCCGCCGACTTATTAGCACCATAAAAACCAGCAATTCTCAGTAARACACC
BdM1159pool08     CTGTTCTTACCCGTCCTTTGTTATCGAATAATAAGCCCCTCCCGCNGACTTATTAGCACCATAAAAACCAGCAATTCTCAGTAAAACACC
BdM1160pool08     CTGTTSTTACCCGTCCTTTGTTATCGAATAATAAGCCCCTCCCGCCGACTTATTAGCACCATAAAAACCAGCAATTCTCAGTAAAACACC
BdM1161pool08     CTGTTSTTACCCGTCCTTTGTTATCGAATAATAAGCCCCTCCCGCCGACTTATTAGCACCATAAAAACCAGCAATTCTCAGTAAAACACC
BdM1163pool08     CTGTTCTTACCCGTCCTTTGTTATCGAATAATAAGCCCCTCCCGCCGACTTATTAGCACCATAAAAACCAGCAATTCTCAGTAAGACACC
//                     *                                        *   -                          -      *     |90152|
BdM1128pool08     AATCTTTTGTTATTTCATTTTAGGAAGTTTTCCGCTGCATCGTGCTGAAGCAGGTTCTTCAAGAAAGGCAAGGCAGGTGAANTTCAGACA
BdM1129pool08     AATCTTTTGTTATTTCATTTTAGGAAGTTTTCCGCTGCATCGTGCTGAAGCAGGTTCTTCAAGAAAGGCAAGGCAGGTGAAGTTCAGACA
BdM1130pool08     AATCTTTTGTTATTTCATTTTAGGAAGTTTTCCGCTGCATCGTGCTGAAGCAGGTTCTTCAAGAAAGGCAAGGCAGGTGAATTTCAGACA
BdM1131pool28     AATCTTTTGTTATTTCATTTTAGGAAGTTTTCCGCTGCATCGTGCTGAAGCAGGTTCTTCAAGAAAGGCAAGGCAGGTGAATTTCAGACA
//                                                                                                 -        |90154|
BdM1128pool08     AAAGCCTCCTTGATAGTTGGAACTGCAAAATCTTGTTCTTCGGNATCNTCATCATTATCTACGACTGTCTGCGATACTCACCGCATGGTC
BdM1129pool08     AAAGCCTCCTTGATAGTTGGAACTGCAAAATYTTGTTCTTCGGYATCCTCATCATTATCTACGACTGTCTGCGATACTCACCGCATGGTC
BdM1130pool08     AAAGCCTCCTTGATAGTTGGAACTGCAAAATYTTGTTCTTCGGCATCCTCATCATTATCTACGACTGTCTGCGATACTCACCGCATGGTC
BdM1131pool28     AAAGCCTCCTTGATAGTTGGAACTGCAAAATCTTGTTCTTCGGYATCCTCATCATTATCTACGACTGTCTGCGATACTCACCGCATGGTC
BdM1133pool28     AAAGCCTCCTTGATAGTTGGAACTGCAAAATCTTGTTCTTCGGTATCCTCATCATTATCTACGACTGTCTGCGATACTCACCGCATGGTC
BdM1135pool28     AAAGCCTCCTTGATAGTTGGAACTGYAAAATCTTGTTCTTCGGCATCCTCATCATTATCTACGACTGTCTGCGATAMTCACCGCATGGTC
BdM1138pool28     AAAGCCTCCTTGATAGTTGGAACTGCAAAATCTTGTTCTTCGGCATCCTCATCATTATCTACGACTGTCTGCGATAMTCACCGCATGGTC
BdM1139pool28     AAAGCCTCCTTGATAGTTGGAACTGCAAAATMTTGTTCTTCGGCATCCTCATCATTATCTACGACTGTCTGCGATACTCACCGCATGGTC
BdM1140pool28     AAAGCCTCCTTGATAGTTGGAACTGCAAAATCTTGTTCTTCGGCATCCTCATCATTATCTACGACTGTCTGCGATACTCACCGCATGGTC
BdM1142pool28     AAAGCCTCCTTGATAGTTGGAACTGCAAAATCCTGTTCTTCGGCATCCTCATCATTATCTACGACTGTCTGCGATACTCACGGCATGGTC
BdM1144pool28     AAAGCCTCCTTGATAGTTGGAACTGCAAAATCTTGTTCTTCGGCATCCTCATCATTATCTACGACTGTCTGCGATACTCACCGCATGGTC
BdM1146pool08     AAAGCCTCCTTGATAGTTGGAACTGCAAAATCTTGTTCTTCGGCATCCTCATCATTATCTACGACTGTCTGCGATACTCACCGCATGGTC
BdM1146pool28     AAAGCCTCCTTGATAGTTGGAACTGCAAAATCTTGTTCTTCGGCATCCTCATCATTATCTACGACTGTCTGCGATACTCACCGCATGGTC
BdM1149pool28     AAAGCCTCCTTGATAGTTGGAACTGCAAAATCTTGTTCTTCGGCATCCTCATCATTATCTACGACTGTCTGCGATACTCACCGCATGGTC
BdM1153pool08     AAAGCCTCCTTGATAGTTGGAACTGCAAAATCYTGTTCTTCGGCATCCTCATCATTATCTACGACTGTCTGCGATACTCACSGCATGGTC
BdM1156pool08     AAAGCCTCCTTGATAGTTGGAACTGCAAAATCTTGTTCTTCGGCATCCTCATCATTATCTACGACTGTCTGCGATACTCACCGCATGGTC
BdM1159pool08     AAAGCCTCCTTGATAGTTGGAACTGCAAAATATTGTTCTTCGGCATCCTCATCATTATCTACGACTGTCTGCGATACTCACCGCATGGTC
BdM1160pool08     AAAGCCTCCTTGATAGTTGGAACTGYAAAATCTTGTTCTTCGGCATCCTMATCATTATCTRCGACTGTCTGCGATACTCACCGCATGGTC
BdM1161pool08     AAAGCCTCCTTGATAGTTGGAACTGCAAAATMTTGTTCTTCGGCATCCTMATCATTATCTRCGACTGTCTGCGATACTCACCGCATGGTC
BdM1162pool28     AAAGCCTCCTTGATAGTTGGAACTGCAAAATMTTGTTCTTCGGCATCCTCATCATTATCTACGACTGTCTGCGATACTCACCGCATGGTC
BdM1163pool08     AAAGCCTCCTTGATAGTTGGAACTGCAAAATCTTGTTCTTCGGCATCCTCATCATTATCTACGACTGTCTGCGATACTCACCGCATGGTC
//                                         *     **          *     *          *               *    *        |90155|
BdM1128pool08     TTTTAWTCAATTTTTGTCGMTGTTGTTATAAATATGATCGTCATGGAATCAAATTGATATGAAACNTTTTGTTTTGTACAATGTTTTTTC
BdM1131pool28     TTTTAATCAATTTTTGTCGCTGTTGTTATAAATATGATCGTCATGGAATCAAATTGATATGAAAC-TTTTGTTTTGTACAATGTTTTTTC
BdM1135pool28     TTTTAATCAATTTTTCTCGATGTTGTTATAAATATGATCGTCATGGAATCAAATTGATATGAAACTTTTTGTTTTGTACCATGTTTTTTC
BdM1138pool28     TTTTAATCAATTTTTCTCGATGTTGTTATAAATATGATCGTCATGGAATCAAATTGATATGAAACTTTTTGTTTTGTACCATGTTTTTTC
BdM1139pool28     TTTTAATCAATTTTTGTCGATGTTGTTATAAATATGATCGTCATGGAATCAAATTGATATGAAACTTTTTGTTTTGTACCATGTTTTTTC
BdM1140pool28     TTTTAATCAATTTTTGTCGATGTTGTTATAAATATGATCGTCATGGAATCAAATTGATATGAAACTTTTTGTTTTGTACCATGTTTTTTC
BdM1151pool28     TTTTAATCAATTTTTGTCGATGTTGTTATAAATATGATCGTCATGGAATCAAACTGATATGAAACTTTTTGTTTTGTACCATGTTTTTTC
BdM1155pool08     TTTTAATCAATTTTTGTCGATGTTGTTATAAATATGATCGTCATGGAATCAAATTGATATGAAACTTTTTGTTTTGTACCATGTTTTTTC
BdM1160pool08     TTTTAATCAATTTTTGTCGATGTTGTTATAAATATGATCGTCATGGAATCAAATTGATATGAAACTTTTTGTTTTGTACCATGTTTTTTC
BdM1163pool08     TTTTAATCAATTTTTGTCGATGTTGTTATAAATATGATCGTCATGGAATCAAATTGATATGAAACTTTTTGTTT----------------
//                     -         *   *                                 -                         *          |90156|
BdM1128pool08     AAGGATATATAGTGACTATGTTTCTACTTTCATTATATCAGTGTTATCGATTTGAAGCCATAAAAAGTAAGATCTGCATTTCCAGCAAAT
BdM1130pool08     AAGGATATATAGTGACTATGTTTCTACTTTCATTATATCAGTGTTATCGATTTGAAGCCATAAAAAGTAAGATCTGCATTTCCAGCAAAT
BdM1155pool08     AAGGATATATAGTGACTATGTTTCTACTTTCATTATATCAGTGTTATCGATTTGAAGCCATAAAAAGTAAGATCTGCATTTCCAGCAAAT
BdM1161pool08     AAGGATATATAGTGACTATGTTTCTACTTTCATTATATCAGTGTTATCGATTTGAAGCCATAAAAAGTAAGATCTGCATTTCCAGCAAAT
//                                                                                                          |90160|
BdM1128pool08     CAYTAAATACCACTATTACAATTATGACACGTATAAAGTATTTTCTCTCGCTCCTCGMGNNNNAAGTGCTTAGACATAATAGGAGGACCTGAAG
BdM1130pool08     CACTAAATACCACTATTACAATTATGACACGTATAAAGTATTTTCTCTCGCTCCTCGCA----AAGTGCTTAGACATAATAGGAGGACCTGAAG
BdM1133pool28     CACTAAATACCACTATTACAATTATGACACGTATAAAGTATTTTCTCTCGCTCCTNGNA----AAGTGCTTAGACATAATAGGAGGACCTGAAG
BdM1138pool28     CAYTAAATACCACTATTACAATTATGACACGTATAAAGTATTTTCTCTCGCTCCTCGMGAAAAAAGTGCTTAGACATAATAGGAGKACCT----
BdM1139pool28     CACTAAATRCCAYTATTACAATTATGACACGTATAAAGTATTTTCTCTCGCTCCTCGAGAAMAAAGTGCTTAGAYATAATAGGAGGACCT----
BdM1140pool28     CACTAAATGCCATTATTACAATTATGACACGTATAAAGTATTTTCTCTCGCTCCTCGCA----AAGTGCTTAGATATAATAGGAGGACCTGAAG
BdM1142pool28     CACTAAATGCCATTATTACAATTATGACACGTATAAAGTATTTTCTCTCGCTCCTCGCA----AAGTGCTTAGAYATAATAGGAGGACCTGAAG
BdM1143pool28     CACTAAATGCCATTATTACAATTATGACACGTATAAAGTATTTTCTCTCGCTCCTCGCA----AAGTGCTTAGATATAATAGGAGGACCTGAAG
BdM1144pool28     CACTAAATGCCATTATTACAATTATGACACGTATAAAGTATTTTCTCTCGCTCCTCGCA----AAGTGCTTAGATATAATAGGAGGACCTGAAG
BdM1146pool28     CATTAAATACCACTATTACAATTATGACACGTATAAAGTATTTTCTCTCGCTCCTCGCG----AAGTGCTTAGACATAATAGGAGGACCTGAAG
BdM1149pool28     CACTAAATGCCATTATTACAATTATGACACGTATAAAGTATTTTCTCTCGCTCCTCGCA----AAGTGCTTAGATATAATAGGAGGACCTGAAG
BdM1150pool28     CACTAAATGCCATTATTACAATTATGACACGTATAAAGTATTTTCTCTCGCTCCTCGCA----AAGTGCTTAGACATAATAGGAAGACCTGAAG
BdM1151pool08     CACTAAATGCCATTATTACAATTATGACACGTATAAAGTATTTTCTCTCGCTCCTCGCA----AAGTGCTTAGATATAATAGGAGGACCTGAAG
BdM1151pool28     CACTAAATGCCATTATTACAATTATGACACGTATAAAGTATTTTCTCTCGCTCCTCGCA----AAGTGCTTAGATATAATAGGAGGACCTGAAG
BdM1153pool08     CACTAAATGCCATTATTACAATTATGACACGTATAAAGTATTTTCTCTCGCTCCTCGCA----AAGTGCTTAGATATAATAGGAGGACCTGAAG
BdM1154pool28     CACTAAATGCCATTATTACAATTATGACACGTATAAAGTATTTTCTCTCGCTCCTCGCA----AAGTGCTTAGATATAATAGGAGGACCTGAAG
BdM1155pool08     CACTAAATGCCATTATTACAATTATGACACGTATAAAGTATTTTCTCTCGCTCCTCGCA----AAGTGCTTAGATATAATANNAGNACCTGAAG
BdM1159pool08     CACTAAATACCACTATTACAATTATGACACGTATAAAGTATTTTCTCTCGCTCCTCGCA----AAGTGCTTAGACATAATAGGAGGACCTGAAG
BdM1160pool08     CACTAAATGCCATTATTACAATTATGACACGTATAAAGTATTTTCTCTCGCTCCTCGCA----AAGTGCTTAGACATAATAGGAGGACCTGAAG
BdM1161pool08     CATTAAATACCACTATTACAATTATGACACGTATAAAGTATTTTCTCTCGCTCCTCGCN----AAGTGCTTAGACATAATAGGAGGACCTGAAG
BdM1162pool28     CATTAAATACCACTATTACAATTATGACACGTATAAAGTATTTTCTCTCGCTCCTCGCA----AAGTGCTTAGACATAATAGGAGGACCTGAAG
BdM1163pool08     CACTAAATACCACTATTACAATTATGACACGTATAAAGTATTTTCTCTCGCTCCTCGCA----AAGTGCTTAGACATAATAGGAGGACCTGAAG
//                  *     *   *                                            **  -            *         --        |90161|
BdM1128pool08     GACCTGACTATTTTCAAGCATAAATTCGGATATTGAAAATAACCCTGCAAAGGGGTGGAACAAAACGTAATATACGGTTGAGTGTAAGAT
BdM1130pool08     GAYCTGACTATTTTCAAGCATAAATTCGGATATTGAAAATAACCCTGCAAANGGGTGGAACAAAACGTAATATACGGTTGAGTGTAAGAT
BdM1131pool08     GATCTGACTATTTTCAAGCATAAATTCGGATATTGAAAATAACCCTGCAAANGGGTGGAACAAAACGTAATATACGGTTGAGTGTAAGAT
BdM1163pool08     GACCTGACTATTTTCAAGCATAAATTCGGATATTGAAAATAACCCTGCAAAGGGGTGGAACAAAACGTAATATACGGTTGAATGTAAGGT
//                  *                                                                              -      - |90162|
BdM1128pool08     CTCTGGTAGTGGGATCTCCAAAAGTCCAATGTACATCACGTTCTACACGAAAAGTCCAAGGATGRAGGTCTAAAGTAATCCGGATGTCGC
BdM1129pool08     CTCTGGTAGTGGGATCTCCAAAAGTCCATTGTACATCACGTTCTACACGAAAAGTCTAAGGATGGAGGTCTAAAGTAATCCGGATGTCGC
BdM1146pool28     CTCTGGYAGTGGGATCTCCAAAAGTCCAWTGTACATCACGTTCTACACGAAAAGTCCAAGGATGGAGGTCTAAAGTAATCCGGATGTCGC
BdM1152pool08     CTCTGGTAGTGGGATCTCCAAAAGTCCAWTGTACATCACGTTCTACACGAAAAGTCCAAGGATGGAGGTCTAAAGTAATCCGGATGTCGC
BdM1160pool08     CTCTGGTAGTGGGATCTCCAAAAGTCCAATGTACATCACGTTCTACACGAAAAGTCCAAGGATGGAGGTCTAAAGTAATCCGGATGTCGC
BdM1161pool08     CTCTGGTAGTGGGATCTCCAAAAGTCCAATGTACATCACGTTCTACACGAAAAGTCCAAGGATGGAGGTCTAAAGTAATCCGGATGTCGC
BdM1163pool08     CTCTGGTAGTGGGATCTCCAAAAGTCCAATGTACATCACGTTCTACACGAAAAGTCCAAGGATGGAGGTCTAAAGTAATCCGGATGTCGC
//                      -                     *                           -       -                         |90163|
BdM1128pool08     CATAATTCAGTTATATATTMTTTCAGGTCATTTTTCATACTGGGCCAATAATATAGTTTTTTTCAAGGTAAGTAGTCCTTTATTTATTTCT
BdM1130pool08     CATAATTCAGTTATATATTATTTCAGGTCATTTTTCATACTGGGCCAATAATATAG-TTTTTTCAAGGTAAGTAGTCCTTTATTTATTTCT
BdM1138pool28     CATAATTCAGTTATATATTMTTTCAGGTCATTTTTCATACTGGGCCAATAATAAWAGTTTTTTCAAGGTAAGTAGTCCTTTATTTATTTY-
BdM1139pool28     CATAATTCAGTTATATATTATTTCAGGTCATTTTTCATACTGGGCCAATAATATAG-TTTTTTCAAGGTAAGTAGTCCTTTATTTATTTTT
BdM1144pool28     CATAATTCAGTTATATATTCTTTCAGGTCATTTTTCATACTGGGCCAATAATAAAAGTTTTTTCAAGGTAAGTAGTCCTGTATTTATTTC-
BdM1152pool08     CATAATTCAGTTATATATTCTTTCAGGTCATTTTTCATACTGGGCCAATAATAAAAGTTTTTTCAAGGTAAGTAGTCCTGTATTTATTTC-
BdM1153pool08     CATAATTCAGTTATATATTATTTCAGGTCATTTTGCATACTGGGCCAATAATATAG-TTTTTTCAAAGTAAATAGTCCTTTATTTATTTCT
BdM1155pool08     CATAATTCAGTTATATATTCTTTCAGGTCATTTTTCATACTGGGCCAATAATAAAAGTTTTTTCAAGGTAAGTAGTCCTGTATTTATTTC-
BdM1158pool08     CATAATTCAGTTATATATTMTTTCAGGTCATTTTTCATACTGGGCCAATAATNAWAGTTTTTTCAAGGTAAGTAGTCCTTTATTTATTTY-
BdM1160pool08     CATAATTCAGTTATATATTATTTCAGGTCATTTTTCATACTGGGCCAATAATATAG-TTTTTTCAAGGTAAGTAGTCCTTTATTTATTTTT
BdM1161pool08     CATAATTCAGTTATATATTCTTTCAGGTCATTTTTCATACTGGGCCAATAATAAAAGTTTTTTCAAGGTAAGTAGTCCTTTATTTATTTC-
BdM1163pool08     CATAATTCAGTTATATATTCTTTCAGGTCATTTTTCATACTGGGCCAATAATAAAAGTTTTTTCAAGGTAAGTAGTCCTTTATTTATTTC-
//                                   *              -                  ***-         -    -       *         * |90164|
BdM1128pool08     ATAAATTCATGCCAAAAAATAAGTCCTGTAAATATTTAACCATTTTGCGTTTTAATTGCATAGGTATTATCAAATCAACGTAATCTAACA
BdM1133pool28     ATAAATTCATGCCAAAAAATAAGTCCTGTAAATATTTAACCATTTTGCGTTTTAATTGCATAGGTATTATCAAATCAACGTAATCTAACA
BdM1140pool28     ATAAATTCATGCCAAAAAATAAGTCCTGTAAATATTTAACTATTTTGCGTTTTAATTGCATAGGTATTATCAAATCANTGTAATCTAACA
BdM1142pool28     ATAAATTCATGCCAAAAAATAAGTCCTGTAAATATTTAACTATTTTGCGTTTTAATTGCATAGGTATTATCAAATCAATGTAATCTAACA
BdM1144pool28     ATAAATTCATGCCAAAAAATAAGTCCTGTAAATATTTAACTATTTTGCGTTTTAATTGCATAGGTATTATCAAATCANTGTAATCTAACA
BdM1146pool28     ATAAATTCATGCCAAAAAATAAGTCCTGTAAATATTTAACTATTTTGCGTTTTAATTGCATAGGTATTATCAAATCAATGTAATCTAACA
BdM1149pool28     ATAAATTCATGCCAAAAAATAAGTCCTGTAAATATTTAACTATTTTGCGTTTTAATTGCATAGGTATTATCAAATCARTGTAATCTAACA
BdM1151pool28     ATAAATTCATGCCAAAAAATAAGTCCTGTAAATATTTAACTATTTTGCGTTTTAATTGCATAGGTATTATCAAATCAATGTAATCTAACA
BdM1159pool08     ATAAATTCATGCCAAAAAATAAGTCCTGTAAATATTTAACTATTTTGCGTTTTAATTGCATAGGTATTATCAAATCAATGTAATCTAACA
BdM1161pool08     ATAAATTCATGCCAAAAAATAAGTCCTGTAAATATTTAACTATTTTGCGTTTTAATTGCATAGGTATTATCAAATCARTGTAATCTAACA
BdM1163pool08     ATAAATTCATGCCAAAAAATAAGTCCTGTAAATATTTAACTATTTTGCGTTTTAATTGCATAGGTATTATCAAATCANTGTAATCTAACA
//                                                        *                                    **           |90168|
BdM1128pool08     GAATTAGATTTTAWKGTGYAAAACTATTTAAACTTTTACCTRATTTAGTGAAACGTTATATGGGTCATCACAATGCAAATACACTAAAAA
BdM1129pool08     GAATTAGATTTTATTGTGCAAAACTATTTAAACTTTTACCTRATTTAGTGAAACGTTATATGGGTCATCACAATGCAAATACACTAAAAA
BdM1130pool08     GAATTAGATTTTAWKGTGYAAAACTATTTAAACTTTTACCTGATTTAGTGAAACGTTATATGGGTCATCACAATGCAAATACACTAAAAA
BdM1133pool28     GAATTAGATTTTAAGGTGTAAAACTATTTAAACTTTTACCTGATTTAGTGAAACGTTATATGGGTCATCACAATGCAAATACACTAAAAA
BdM1136pool28     GAATTAGATTTTATTGTGCAAAACTATTTAAACTTTTACCTAATTTAGTGAAACGTTATATGGGTCATCACAATGCAAATACACTAAAAA
BdM1138pool28     GAATTAGATTTTAWKGTGYAAAACTATTTAAACTTTTACCTRATTTAGTGAAACGTTATATGGGTCATCACAATGCAAATACACTWAAAA
BdM1144pool28     GAATTAGATTTTATTGTGCAAAACTATTTAAACTTTTACCTAATTTAGTGAAACGTTGTATGGGTCATCACAATGCAAATACACTAAAAA
BdM1146pool28     GAATTAGATTTTATTGTGCAAAACTATTTAAACTTTTACCTAATTTAGTGAAACGTTATATGGGTCATCACAATGCAAATACACTAAAAA
BdM1149pool08     GAATTAGATTTTATTGTGCAAAACTATTTAAACTTTTACCTAATTTAGTGAAACGTTATATGGGTCATCACAATGCAAATACACTAAAAA
BdM1149pool28     GAATTAGATTTTATTGTGCAAAACTATTTAAACTTTTACCTAATTTAGTGAAACGTTATATGGGTCATCACAATGCAAATACACTAAAAA
BdM1152pool08     GAATTAGATTTTAWTGTGYAAAACTATTTAAAYTTTTACCTRATTTAGTGAAACGTTATATGGGTCATCACAATGCAAATACACTAAAAA
BdM1155pool08     GAATTAGATTTTATTGTGCAAAACTATTTAAACTTTTACCTAATTTAGTGAAACGTTATATGGGTCATCACAATGCAAATACACTAAAAA
BdM1156pool08     GAATTAGATTTTATTGTGCAAAACTATTTAAACTTTTACCTRATTTAGTGAAACGTTATATGGGTCATCAYAATGCAAATACACTWAAAA
BdM1158pool08     GAATTAGATTTTATTGTGCAAAACTATTTAAACTTTTACCTGATTTAGTGAAACGTTATATGGGTCATCATAATGCAAATACACTTAAAA
BdM1159pool08     RAATTAGATTTTAWKGTGYAAAACTATTTAAACTTTTACCTRATTTAGTGAAACGTTATATGGGTCATCACAATGCAAATACACTAAAAA
BdM1160pool08     AAATTAGATTTTAAGGTGTAAAACTATTTAAACTTTTACCTGATTTAGTGAAACGTTATATGGGTCATCACAATGCAAATACACTAAAAA
BdM1161pool08     GAATTAGATTTTATTGTGCAAAACTATTTAAACTTTTACCTRATTTAGTGAAACGTTATATGGGTCATCAYAATGCAAATACACTWAAAA
BdM1163pool08     GAATTAGATTTTAWKGTGYAAAACTATTTAAACTTTTACCTGATTTAGTGAAACGTTATATGGGTCATCAYAATGCAAATACACTWAAAA
//                *            **   *             -        *               -            *              *    |90169|
BdM1128pool08     TTTAGAGAACGATTTTGAAACTGAAATTAAAACCAAACCTGTGGTTAATGCACGATCGTGCGCCAGTCCATTATTCTCTGGAAGTGCGGC
BdM1129pool08     TTTAGAGAACGATTTTGAAACTGAAATTAAAACCAAACCTGTGGTTAATGCATGACCGTGCGCCAGTCCATTATTCTCTGGCAGTGCGGC
BdM1130pool08     TTTAGAGAACGATTTTGAAACTGAAATTAAAACCAAACCTGTGGTTAATGCACGACCGTGCGCCAGTCCATTATTCTCTGGAAGTGCGGC
BdM1131pool28     TTTAGAGAACGATTTTGAAACTGAAATTAAAACCAAACCTGTGGTTAATGCACGACCGTGCGCCAGTCCATTATTCTCTGGAAGTGCGGC
BdM1133pool28     TTTAGAGAACGANTTTGAAANTGAAATTAAAACCAAACCTGTGGTTAATGCANGACCGTGCGCCAGTCCATTATTCTCTGGNAGTGCGGC
BdM1135pool28     TTTAGAGAACGATTTTGAAACTGAAATTAAAACCAAACCTGTGGTTAATGCATGACCGTGCGCCAGTCCATTATTCTCTGGCAGTGCGCC
BdM1136pool28     TTTAGAGAACGATTTTGAAACTGAAATTAAAACCAAACCTGTGGTTAATGCATGACCGTGCGCCAGTCCATTATTCTCTGGCAGTGCGCC
BdM1138pool28     TTTAGAGAACGATTTTGAAACTGAAATTAAAACCAAACCTGTGGTTAATGCATGACCGTGCGCCAGTCCATTATTCTCTGGCARTGCKCC
BdM1142pool28     TTTAGAGAACGATTTTGAAACTGWAATTAAAACCAAACCTGTKGTTAATGCATGACCGTGCGCCAGTCCATTATTCTCTGGCAGTGCGYC
BdM1144pool28     TTTAGAGAACGATTTTGAAACTGNAATTAAAACCAAACCTGTNGTTAATGCATGACCGTGCGCCAGTCCATTATTCTCTGGCAGTGCGNC
BdM1146pool28     TTTAGAGAACGATTTTGAAACTGAAATTAAAACCAAACCTGTGGTTAATGCATGACCGTGCGCCAGTCCATTATTCTCTGGCAGTGCGCC
BdM1148pool28     TTTAGAGAACGATTTTGAAACTGAAATTAAAACCAAACCTGTGGTTAATGCATGACCGTGCGCCAGTCCATTATTCTCTGGCAGTGCGCC
BdM1151pool28     TTTAGAGAACGATTTTGAAACTGAAATTAAAACCAAACCTGTGGTTAATGCATGACCGTGCGCCAGTCCATTATTCTCTGGCAGTGCGCC
BdM1152pool08     TTTAGAGAACGATTTTGAAACTGAAATTAAAACCAAACCTGTGGTTAATGCATGACCGTGCGCCAGTCCATTATTCTCTGGCAGTGCGCC
BdM1155pool08     TTTAGAGAACGATTTTGAAACTGAAATTAAAACCAAACCTGTGGTTAATGCATGACCGTGCGCCAGTCCATTATTCTCTGGCAGTGCGCC
BdM1160pool08     TTTAGAGAACGATTTTGAAACTGAAATTAAAACCAAACCTGTGGTTAATRCATGACCGTGCGCCAGTCCATTWTTCTCTGGCAGTGCGCC
BdM1161pool08     TTTAGAGAACGATTTTGAAACTGAAATTAAAACYRAAYCTGTGGTTAATGCMTGACCGTSCGCCAGYCCATTATTCTYTGGCAGTGCKCC
BdM1162pool28     TTTAGAGAACGATTTTGAAACTGAAATTAAAACTGAATCTGTGGTTAATGCCTGACCGTCCGCCAGCCCATTATTCTTTGGCAGTGCGCC
BdM1163pool08     TTTAGAGAACGATTTTGAAACTGAAATWAAAACYRAAYCTGTGGTTAATGCMTGACCGTSCGCCAGYCCATTATTCTYTGGCAGTGCGCC
//                                       -   -     **  *    -      - **  -   *      *     -    *   * -   ** |90170|
BdM1128pool08     AACTTACTGAGTTCGCCGAACCCTCAGTTTGAACTCTATTTTAGTGGCGATGGTCAAGAAATTAGTATTGACGTGGAGGAACCGCTATTT
BdM1129pool08     AACTTACTGAGTTCGCCGAACCCTCAGTTTGAACTCTATTTTAGTGGCGATGGTCAAGAAATTAGTATTGACGTGGAGGAACCGCTATTT
BdM1130pool08     AACTTACTGAGTTCGCCGAACCCTCAGTTTGAACTCTATTTTAGTGGCGATGGTCAAGAAATTAGTATTGACGTGGAGGAACCGCTATTT
BdM1140pool28     AACTTACTGAGTTCGCCGAACCCTCAGTTTGAACTCTATTTTAGTGGCGATGGTCAAGAAATTAGTATTGACGTGGAGGAACCGCTATTT
BdM1146pool28     AACTTACTGAGTTCGCCGAACCCTCAGTTTGAACTCTATTTTAGTGGCGATGGTCAAGAAATTAGTATTGACGTGGAGGAACCGCTATTT
BdM1151pool28     AACTTACTGAGTTCGCCGAACCCTCAGTTTGAACTCTATTTTAGTGGCGATGGTCAAGAAATTAGTATTGACGTGGAGGAACCGCTATTT
BdM1152pool08     AACTTACTGAGTTCGCCGAACCCTCAGTTTGAACTCTATTTTAGTGGCGATGGTCAAGAAATTAGTATTGACGTGGAGGAACCGCTATTT
BdM1154pool28     AACTTACTGAGTTCGCCGAACCCTCAGTTTGAACTCTATTTTAGTGGCGATGGTCAAGAAATTAGTATTGACGTGGAGGAACCGCTATTT
BdM1162pool28     AACTTACTGAGTTCGCCGAACCCTCAGTTTGAACTCTATTTTAGTGGCGATGGTCAAGAAATTAGTATTGACGTGGAGGAACCGCTATTT
BdM1163pool08     AACTTACTGAGTTCGCCGAACCCTCAGTTTGAACTCTATTTTAGTGGCGATGGTCAAGAAATTAGTATTGACGTGGAGGAACCGCTATTT
//                                                                                                          |90171|
BdM1128pool08     AGAGGGTCAGATTTAATGGCGAGTCCTCACAACTTTTTATGAGTGGGGGAGTTCCACAGGGTTCCATCTTGGGACCTTTACTTTTCTTGT
BdM1130pool08     AGAGGGTCAGATTTAATGGCGAGTCCTCACAACTTTTTATGAGTGGGGGAGTTCCACAGGGTTCCATCTTGGGACCTTTACTTTTCTTGT
BdM1133pool28     AGAGGGTCAGATTTAATGGCGAGTCCTCACAACTTTTTATGAGTGGGGGAGTTCCACAGGGTTCCATCTTGGGACCTTTACTTTTCTTGT
BdM1143pool28     AGAGGGTCAGATTTAATGGCGAGTCCTCACAACTTTTTATGAGTGAGGGAGTTCCACAGGGTTCCATTTTGGGACCTTTACTTTTCTTGT
BdM1150pool08     AGAGGGTCAGATTTAATGGCGAGTCCTCACAACTTTTTATGAGTGAGGGAGTTCCACAGGGTTCCATCTTGGGACCTTTACTTTTCTTGT
BdM1151pool28     AGAGGGTCAGATTTAATGGCGAGTCCTCACAACTTTTTATGAGTGAGGGAGTTCCACAGGGTTCCATYTTGGGACCTTTACTTTTCTTGT
//                                                             *                     *                      |90172|
BdM1128pool08     GGTATATTGGTTAAAAAGTGTGAAAGAACACATAAGTGTGAAGTACAACTTTCTATTTTTTTGTGCAAAAGAAAAAAAAAATGAAAATAA
BdM1142pool28     AGTATATTGGTTAAAAAGTGTGAAAGAATACGTAAGTGTGAAGTACAACTTTCTATTTTTTTGTGCAAAAGAAAGTAAAAAAAAAAATGA
BdM1146pool28     AGTATATTGGTTAAAAAGTGTGAAAGAATACGTAAGTGTGAAGTACAACTTTCTATTTTTTTGTGCAAAAGAAAGTAAAAAAAAAAATGA
BdM1152pool08     RGTATATTGGTTAAAAAGTGTGAAAGAATACRTAAGTGTGAAGTACAACTTTCTATTTTTTTGTGCAAAAGAAARNAAAAAWRAAAATRA
BdM1160pool08     AGTATATTGGTTAAAAAGTGTGAAAGAATACATAAGTRTGAAGCACAACTTTCTATTTTTTTGTGCAAAAGAAAATAAAAAAAATTAAAA
BdM1161pool08     AGTATATTGGTTAAAAAGTGTGAAAGAATACATAAGTGTGAAGCACAACTTTCTATTTTTTTGTGCAAAAGAAAATAAAAAAAAATTAAA
BdM1163pool08     AGTATATTGGTTAAAAAGTGTGAAAGAATACATAAGTGTGAAGCACAACTTTCTATTTTTTTGTGCAAAAGAAAATAAAAAAAANTNAAA
//                *                           -  *     -     *                              *-     ** -*-** |90174|
BdM1128pool08     TGAAAAAATGGAATAAATSAAAAATAAAAACAAAAAATAATAAAAGG-AAAAAAAAAGACAAAAGAAAATATGGAAGAGGCAAAGGAAAAGAG
BdM1129pool08     TGAAAAAATGGAATAAATGAAAAATAAAAACAAAAAATAATAAAAGG-AAAAAAAAAGACAAAAGAAA--ATGGAAGAGGCAAAGGAAAAGAG
BdM1130pool08     TGAAAAAATGGAATAAATGAAAAATAAAAACAAAAAATAATAAAAGG-AAAAAAAAAGACAAAAGAAA--ATGGAAGAGGCAAAGGAAAAGAG
BdM1131pool08     TGAAAAAATGGAATAAATGAAAAATAAAAACAAAAAATAATAAAAGGAAAAAAAAAAGACAAAAGAAA--ANGGAAGAGGCAAAGGAAAAGAG
BdM1161pool08     TGAAAAAATGGAATAAATGAAAAATAAAAACAAAAAATAATAAAAGG-AAAAAAAAAGACAAAAGAAA--ATGGAAGAGGCAAAGGAAAAGAG
//                                  -                                                                          |90175|
BdM1128pool08     CATTGTTTCGACAAATTCAGTGGTTTTTAAACTGATTAGTTTATTTAGTTTTATCCCAATCATTTCTATATTCTCCATTAYTTTTAGAAT
BdM1129pool08     CATTGTTTCGACAAATTCAGTGGTTTTTAAACTGATTAGTTTATTTAGTTTTATCNCAATCATTTCTATATTCTCCATTATTTTTAGAAT
BdM1130pool08     CATTGTTTCGACAAATTCARTGGTTTTTAAACTGATTAGTTTATTTAGTTTTATCMCAATCAWTTCTATATTCTCCATTATTTTTAGAAT
BdM1150pool08     CATTGTTTCGACAAATTCAATGGTTTTTAAACTGATTAGTTTATTTAGTTTTATCCCAATCATTTCTATATTCTCCATTATTTTTAGAAT
BdM1161pool08     CATTGTTTCGACAAATTCAGTGGTTTTTAAACTGATTAGTTTATTTAGTTTTATCCCACTCATTTCTATATTCTCCATTATTTTTAGAAT
//                                   *                                   -  -   -                 -         |90177|
BdM1128pool08     AAAGTCTACACCATCTAATACTTATTTTACAAGTAATTTATAGGTATGACTTCCTTTCCGGTTGGGACTCTAATGATGMTAATCAATCAA
BdM1130pool08     AAAGTCTACACCATCTAATACTTATTTTACAAGTAATTTATAGGTATGACTTCCTTTCCGGTTGGGACTCTAATGATGCTAATCAATCAA
BdM1135pool28     AAAGTCTACACCATCTACTACTTATTTTACAAGTAATTTATAGGTATGACTTCCTTTCCGGTTGGGACTCTAATGATGCTAATCAATCAA
BdM1136pool28     AAAGTCTACACCATCTAATACTTATTTTACAAGTAATTWATAGGTATGACTTCCTTTCCGGTTGGGACTCTAATGATGCTAATSAATYAA
BdM1138pool28     AAAGTCTACACCATCTAATACTTATTTTACAAGTAATTAATAGGTATGACTTCCTTTCCGGTTGGGACTCTAATGATGCTAATCAATCAA
BdM1139pool28     AAAGTCTACACCATCTAATACTTATTTTACAAGTAATTTATAGGTATGACTTCCTTTCCGGTTGGGACTCTAATGATGCTAATCAATCAA
BdM1140pool28     AAAGTCTACACCATCTAATAYTTAYTTTACAAGTAATTTATAGGTATGACTTCCTTTCCGGTTGGGACTCTAATGATGCTAATCAATYAA
BdM1142pool28     AAAGTCTACACCATCTAATACTTATTTTACAAGTAATTTATAGGTATGACTTCCTTTCCGGTTGGGACTCTAATGATGCTAATCAATTAA
BdM1144pool28     AAAGTCTACACCATCTAATACTTATTTTACAAGTAATTTATAGGTATGACTTCCTTTCCGGTTGGGACTCTAATGATGCTAATCAATNAA
BdM1146pool28     AAAGTCTACACCATCTAATACTTATTTTACAAGTAATTTATAGGTATGACTTCCTTTCCGGTTGGGACTCTAATGATGCTAATCAATTAA
BdM1149pool28     AAAGTCTACACCATCTAATACTTATTTTACAAGTAATTTATAGGTATGACTTCCTTTCCGGTTGGGACTCTAATGATGCTAATCAATTAA
BdM1151pool28     AAAGTCTACACCATCTAATATTTACTTTACAAGTAATTTATAGGTATGACTTCCTTTCCGGTTGGGACTCTAATGATGCTAATCAATCAA
BdM1154pool28     AAAGTCTACACCATCTAATACTTATTTTACAAGTAATTTATAGGTATGACTTCCTTTCCGGTTGGGACTCTAATGATGCTAATCAATTAA
BdM1155pool08     AAAGTCTACACCATCTAATACTTATTTTACAAGTAATTTATAGGTATGACTTCCTTTCCGGTTGGGACTCTAATGATGCTAATCAATYAA
BdM1160pool08     AAAGTCTACACCATCTAATACTTATTTTACAAGTAATTTATAGGTATGACTTCCTTTCCGGTTGGGACTCTAATGATGCTAATGAATTAA
BdM1161pool08     AAAGTCTACACCATCTAATACTTATTTTACAAGTAATTTATAGGTATGACTTCCTTTCCGGTTGGGACTCTAATGATGCTAATCAATCAA
BdM1162pool28     AAAGTCTACACCATCTAATACTTATTTTACAAGTAATTTATAGGTATGACTTCCTTTCCGGTTGGGACTCTAATGATGCTAATGAATTAA
BdM1163pool08     AAAGTCTACACCATCTAATACTTATTTTACAAGTAATTTATAGGTATGACTTCCTTTCCGGTTGGGACTCTAATGATGCTAATSAATYAA
//                                 -  *   *             *                                       -    *   *  |90178|
BdM1128pool08     TAAGAAATTCCATATCATGTGTTTCGGTAATTTAAAAATTAACAATGAACCTCTAATACTTGTGTAATCAGCCAAAAATGTAGGGCCTATT
BdM1129pool08     TAAGAAATTCCATATCATGTGTTTCGGTAATTTAAAAATTAACAATGAACCTCTAATAC-TGTGTAATCAGCCAAAAATGTAGGGCCTATT
BdM1130pool08     TAAGAAATTCCATATCATGTGTTTCGGTAATTTAAAAATTAACAATGAACCTCTAATACTTGTGTAATCAGCCAAAAATGTAGGGCCTAT-
BdM1131pool28     TAAGAAATTCCATATCATGTGTTTCGGTAATTTAAAAATTAACAATGAACCTCTAATAC-TGTGTAATCAGCCAAAAATGTAGGGCCTATT
BdM1133pool28     TAAGAAATTCCATATCATGTGTTTCGGTAATTTAAAAATTAACAATGAACCTCTAATAC-TGTGTAATCAGCCAAAAATGTAGGGCCTATT
BdM1135pool28     TAAGAAATTCCATATCATGTGTTTCGGTAATTTAAAAATTAACAATGAACCTCTAATACTTGTGTAATCAGCCAAAAATGTAGGGCCTAT-
BdM1136pool28     TAAGAAATTCCATATCATGTGTTTCGGTAATTTAAAAATTAACAATGAACYTCTAATACTTGTGTAATCAGCCAMAAATGTAGGGCCTAT-
BdM1138pool28     TAAGAAATTCCATATCATGTGTTTCGGTAATTTAAAAATTAACAATGAACYTCTAATACTTGTGTAATCAGCCAAAAATGTAGGGCCTAT-
BdM1139pool28     TAAGAAATTCCATATCATGTGTTTCGGTAATTTAAAAATTAACAATGAACCTCTAATACTTGTGTAATCAGCCAAAAATGTAGGGCCTAT-
BdM1140pool28     TAAGAAATTCCATATCATGTGTTTCGGTAATTTAAAAATTAACAATGAACTTCTAATACTTGTGTAATCAGCCAAAAATGTAGGGCCTAT-
BdM1142pool28     TAAGAAATTCCATATCATGTGTTTCGGTAATTTAAAAATTAACAATGAACYTCTAATACTTGTGTAATCAGCCAAAAATGTAGGGCCTAT-
BdM1143pool28     TAAGAAATTCCATATCATGTGTTTCGGTAATTTAAAAATTAACAATGAACYTCTAATACTTGTGTAATCAGCCAAAAATGTAGGGCCTAT-
BdM1144pool28     TAAGAAATTCCATATCATGTGTTTCGGTAATTTAAAAATTAACAATGAACYTCTAATACTTGTGTAATCAGCCAAAAATGTAGGGCCTAT-
BdM1146pool28     TAAGAAATTCCATATCATGTGTTTCGGTAATTTAAAAATTAACAATGAACTTCTAATACTTGTGTAATCAGCCAAAAATGTAGGGCCTAT-
BdM1149pool28     TAAGAAATTCCATATCATGTGTTTCGGTAATTTAAAAATTAACAATGAACYTCTAATACTTGTGTAATCAGCCAAAAATGTAGGGCCTAT-
BdM1151pool28     TAAGAAATTCCATATCATGTGTTTCGGTAATTTAAAAATTAACAATGAACTTCTAATACTTGTGTAATCAGCCAAAAATGTAGGGCCTAT-
BdM1152pool08     TAAGAAATTCCATATCATGTGTTTCGGTAATTTAAAAATTAACAATGAACTTCTAATACTTGTGTAATCAGCCAAAAATGTAGGGCCTAT-
BdM1154pool28     TAAGAAATTCCATATCATGTGTTTCGGTAATTTAAAAATTAACAATGAACTTCTAATACTTGTGTAATCAGCCAAAAATGTAGGGCCTAT-
BdM1159pool08     TAAGAAATTCCATATCATGTGTTTCGGTAATTTAAAAATTAACAATGAACNTCTAATACTTGTGTAATCAGCCAAAAATGTAGGGCCTAT-
BdM1160pool08     TAAGAAATTCCATATCATGTGTTTCGGTAATTTAAAAATTAACAATGAACTTCTAATACTTGTGTAATCAGCCAAAAATGTAGGGCCTAT-
BdM1162pool28     TAAGAAATTCCATATCATGTGTTTCGGTAATTTAAAAATTAACAATGAACCTCTAATACTTGTGTAATCAGCCAMAAATGTAGGGCCTAT-
//                                                                  *                       *                |90179|
BdM1128pool08     AAATAGTGACGAAGAAGAAACCCTAACMTAAATTACATTAGATTTAAARGAAGTTGGTGNNTACATAGGTTTTTTACCGCKGAAACAGCARA
BdM1130pool08     AAATAGTGACGAAGAAGAAACCCTAACATAAATTACATTAGATTTAAAAGAAGTTGGTG--TACATAGGTTTTTTACCGCTGAAACAGCAAA
BdM1131pool28     AAATAGTGACGAAGAAGAAACCCTAACMTAAATTACATTAGATTTAAARGAAGTTGGTGNNTACATAGGTTTTYTACCGCTGAAACAGCA--
BdM1136pool28     AAATAGTGACGAAGAAGAAACCCTAACNTAAATTACATTAGATTTAAAGGAAGTTGGTG--TACATAGGTTTTTTATCGCNGAAACAGCANA
BdM1138pool28     AAATAGTGACGAAGAAGAAACCCTAACATAAATTACATTAGATTTAAAGGAAGTTGGTG--TACATAGGTTTTTTACCGCTGAAACAGCAAA
BdM1140pool28     AAATAGTGACGAAGAAGAAACCCTAACCTAAATTACATTAGATTTAAAGGAAGTTGGTGTTTACATAGGTTTT-TACCGCGGAAACAGCAG-
BdM1146pool28     AAAKAGTGAYGAAGAAGAAACYCTAACCTAAATTAYATTAGATTTAAAGGAAGTTGGTGTTTACATAGGTTTT-TACCGCKGAAACAGCAG-
BdM1151pool08     AAAKAGTGATGAAGAAGAAACTCTAACCTAAATTATATTAGATTTAAAGGAAGTTGGTGTTTACATAGGTTTT-TACCGCTGAAACAGCAG-
BdM1151pool28     AAAKAGTGATGAAGAAGAAACTCTAACCTAAATTATATTAGATTTAAAGGAAGTTGGTGTTTACATAGGTTTT-TACCGCTGAAACAGCAG-
BdM1155pool08     AAATAGTGACGAAGAAGAAACCCTAACCTAAATTACATTAGATTTAAAGGAAGTTGGTGKTTACATAGGTTTT-TACCGCGGAAAYAGCAG-
BdM1159pool08     AAAGAGTGATGAAGAAGAAACTCTAACCTAAATTATATTAGATTTAAAGGAAGTTGGTGTTTACATAGGTTTT-TACCGCTGAAACAGCAG-
BdM1160pool08     AAAGAGTGATGAAGAAGAAACTCTAACCTAAATTATATTAGATTTAAAGGAAGTTGGTGTTTACATAGGTTTT-TACCGCTGAAACAGCAG-
BdM1161pool08     AAAGAGTGATGAAGAAGAAACTCTAACCTAAATTATATTAGATTTAAAGGAAGTTGGTGTTTACATAGGTTTT-TACCGCTGAAACAGCAG-
BdM1162pool28     AAAGAGTGATGAAGAAGAAACTCTAACCTAAATTATATTAGATTTAAAGGAAGTTGGTGTTTACATAGGTTTT-TACCGCTGAAACAGCAG-
BdM1163pool08     AAAGAGTGATGAAGAAGAAACTCTAACCTAAATTATATTAGATTTAAAGGAAGTTGGTGTTTACATAGGTTTT-TACCGCTGAAACAGCAG-
//                   *     *           *     *       *            *          -             -  -   *    -    * |90182|
BdM1128pool08     AACCAGATGTTTATAGCTTTGTGTTATCCACGGTTATACCTTAAGAACATCCCACTATACATATTCTTGATGAATACCATTTGTTCTCAC
BdM1129pool08     AACCAGATGTTTATAGCTTTGTGTTATCCACGGTTATACCTTAAGAACATCCCACTATACATATTCTTGATGAATACCATTTGTTCTCAC
BdM1130pool08     AACCAGATGTTTATAGCTTTGTGTTATCCACGGTTATACCTTAAGAAYATCCCACTATACATATTCTTGATGAATACYATTTGTTCTCAC
BdM1131pool28     AACCAGATGTTTATAGCTTTGTGTTATCCACGGTTATACCTTAAGAACATCCCACTATACATATTCTTGATGAATACCATTTGTTCTCAC
BdM1133pool28     AACCAGATGTTTATAGCTTTGTGTTATCCACGGTTATACCTTAAGAACATCCCACTATACATATTCTTGATGAATACCATTTGTTCTCAC
BdM1135pool28     AACCAGATGTTTATAGCTTTGTGTTATCCACGGTTATACCTTAAGAACATCCCACTATACATATTCTTGATGAATACCATTTGTTCTCAC
BdM1136pool28     AACCAGATGTTTATAGCTTTGTGTTATCCACGGTTATACCTTAAGAACATCCCACTATACATATTCTTGATGAATACCATTTGTTCTCAC
BdM1138pool28     AACCAGATGTTTATAGCTTTGTGTTATCCACGGTTATACCTTAAGAACATCCCACTATACATATTCTTGATGAATACCATTTGTTCTCAC
BdM1139pool28     AACCAGATGTTTATAGCTTTGTGTTATCCACGGTTATACCTTAAGAACATCCCACTATACATATTCTTGATGAATACCATTTGTTCTCAC
BdM1142pool28     AACCAGATGTTTATAGCTTTGTGTTATCCACGGTTATAYCTTAAGAACATCCCACTATACATATTCTTGATGAATACCATTTGTTCTCAC
BdM1143pool28     AACCAGATGTTTATAGCTTTGTGTTATCCACGGTTATATCTTAAGAACATCCCACTATACATATTCTTGATGAATACCATTTGTTCTCAC
BdM1144pool28     AACCAGATGTTTATAGCTTTGTGTTATCCACGGTTATAYCTTAAGAACATCCCACTATACATATTCTTGATGAATACCATTTGTTCTCAC
BdM1146pool28     AACCAGATGTTTATAGCTTTGTGTTATCCACGGTTATAYCTTAAGAACATCCCACTATACATATTCTTGATGAATACCATTTGTTCTCAC
BdM1149pool28     AACCAGATGTTTATAGCTTTGTGTTATCCACGGTTATATCTTAAGAACATCCCACTATACATATTCTTGATGAATACCATTTGTTCTCAC
BdM1151pool28     AACCAGATGTTTATAGCTTTGTGTTATCCACGGTTATAYCTTAAGAACATCCCACTATACATATTCTTGATGAATACCATTTGTTCTCAC
BdM1152pool08     AACCAGATGTTTATAGCTTTGTGTTATCCACGGTTATAYCTTAAGAACATCCCACTATACATATTCTTGATGAATACCATTTGTTCTCAC
BdM1153pool08     AACCAGATGTTTATAGCTTTGTGTTATCCACGGTTATACCTTAAGAACATCCCACTATACATATTCTTGATGAATACCATTTGTTCTCAC
BdM1155pool08     AACCAGATGTTTATAGCTTTGTGTTATCCACGGTTATAYCTTAAGAACATCCCACTATACATATTCTTGATGAATACCATTTGTTCT---
BdM1156pool08     AACCAGATGTTTATAGCTTTGTGTTATCCACGGTTATATCTTAAGAACATCCCACTATACATATTCTTGATGAATACCATTTGTTCTCAC
BdM1159pool08     AACCAGATGTTTATAGCTTTGTGTTATCCACGGTTATACCTTAAGAACATCCCACTATACATATTCTTGATGAATACCATTTGTTCTCAC
BdM1160pool08     AACCAGATGTTTATAGCTTTGTGTTATCCACGGTTATACCTTAAGAACATCCCACTATACATATTCTTGATGAATACCATTTGTTCTCAC
BdM1161pool08     AACCAGATGTTTATAGCTTTGTGTTATCCACGGTTATACCTTAAGAACATCCCACTATACATATTCTTGATGAATACCATTTGTTCTCAC
BdM1162pool28     AACCAGATGTTTATAGCTTTGTGTTATCCACGGTTATACCTTAAGAACATCCCACTATACATATTCTTGATGAATACCATTTGTTCTCAC
//                                                      *        -                             -            |90185|
BdM1128pool08     ATGCTGGATTCAAAGTCGGCCACAATTCAATTCGCTATACCACTTTTTTACAGTGTTGCATGATGGTGCTTTCTTGCTGTATAAAAAATT
BdM1129pool08     ATGCTGGATTCAAAGTCGGCCACRAYTMAATTCGCTATACCACTTTTTTACAGTGTTGCATGATGGTGCTTTYTTGCTGTATAAARAATT
BdM1130pool08     ATGCTGGATTCAAAGTCGGCCACGACTAAATTCGCTATACCACTTTTTTACAGTGTTGCATGATGGTGCTTTTTTGCTGTATAAAGAATT
BdM1131pool28     ATGCTGGATTCAAAGTCGGCCACAATTCAATTCGCTATACCACTTTTTTACAGTGTTGCATGATGGTGCTTTCTTGCTGTATAAAAAATT
BdM1139pool28     ATGCTGGATTCAAAGTCGGCCACGACTAAATTCGCTATACCACTTTATTACAGTGTTGCATGATGGTGCTTTTTTGCTGTATAAAGAATT
BdM1142pool28     ATGCTGGATTCAAAGTCGGCCACGACTAAATTCGCTATACCACTTTTTTACAGTGTTGCATGATGGTGCTTTTTTGCTGTATAAAGAATT
BdM1143pool28     ATGCTGGATTCAAAGTCGGCCACGACTAAATTCGCTATACCACTTTTTTACAGTGTTGCATGATGGTGCTTTTTTGCTGTATAAAGAATT
BdM1144pool28     ATGCTGGATTCAAAGTCGGCCACGACTAAATTCGCTATACCACTTTTTTACAGTGTTGCATGATGGTGCTTTTTTGCTGTATAAAGAATT
BdM1151pool28     ATGCTGGATTCAAAGTCGGCCACGACTAAATTCGCTATACCACTTTTTTACAGTGTTGCATGATGGTGCTTTTTTGCTGTATAAAGAATT
BdM1152pool08     ATGCTGGATTCAAAGTCGGCCACGACTAAATTCGCTATACCACTTTTTTACAGTGTTGCATGATGGTGCTTTTTTGCTGTATAAAGAATT
//                                       * * *                  -                         *            *    |90186|
BdM1128pool08     TCAATGTGTGTCTAAATTACCACCAAAATATCAACTTTATATGGTTTGAGAGTACAAATTAACTTAAGTTTAATTASGGCCGTACTTTGG
BdM1129pool08     TCAATGTGTGTCTAAATTACCACCAAAATATCAACTTTATATGGTTTGAGAGTACAAATTAACTTAAGTTTAATTASGGCCGTACTTTGG
BdM1130pool08     TCAATGTGTGTCTAAATTACCACCAAAATATCAACTTTATATGGTTTGAGAGTACAAATTAACTTAAGTTTAATTASGGCCGTACTTTGG
BdM1133pool28     TCAATGTGTGTCTAAATTACCACCAAAATATCAACTTTATATGGTTTGAGAGTACAAATTAACTTCAGTTTAATTAGGGCCGTACTTTGG
BdM1135pool28     TCAATGTGTGTCTAAATTACCACCAAAATATCAACTTTATATGGTTTGAGAGTACAAATTAACTTAAGTTTAATTAGGGCCGTACTTTGG
BdM1136pool28     TCAATGTGTGTCTAAATTACCACCAAAATATCAACTTTATATGGTTTGAGAGTACAAATTAACTTAAGTTTAATTACGGCCGTACTTTGG
BdM1138pool28     TCAATGTGTGTCTAAATTACCACCAAAATANCAACTTTATATGGTTTGAGAGTACAAATTAACTTAAGTTTAATTAGGGCCGTACTTTGG
BdM1142pool28     TCAATGTGTGTCTAAATTACCACCAAAATATCAACTTTATATGGTTTGAGAGTACAAATTAACTTAAGTTTAATTAGGGCCGTACTTTGG
BdM1143pool28     TCAATGTGTGTCTAAATTACCACCAAAATATCAACTTTATATGGTTTGAGAGTACAAATTAACTTAAGTTTAATTAGGGCCGTACTTTGG
BdM1146pool28     TCAATGTGTGTCTAAATTACCACCAAAATATCAACTTTATATGGTTTGAGAGTACAAATTAACTTMAGTTTAATTAGGGCCGTACTTTGG
BdM1150pool28     TCAATGTGTGTCTAAATTACCACCAAAATATCAACTTTATATGGTTTGAGAGTACAAATTAACTTCAGTTTAATTAGGGCCGTACTTTGG
BdM1156pool08     TCAATGTGTGTCTAAATTACCACCAAAATATCAACTTTATATGGTTTGAGAGTACAAATTAACTTAAGTTTAATTASGGCCGTACTTTGG
BdM1160pool08     TCAATRTGTGTCTAAATTACCACCAAAATATCAACTTTATATGGTTTGAGAGTACAAATTAACTTAAGTTTAATTACGGCCGTACTTTGG
BdM1161pool08     TCAATATGTGTCTAAATTACCACCAAAATATCAACTTTATATGGTTTGAGAGTACAAATTAACTTAAGTTTAATTACGGCCGTACTTTGG
BdM1162pool28     TCAATGTGTGTCTAAATTACCACCAAAATAYCAACTTTATATGGTTTGAGAGTACMAATTAACTTMAGTTTAATTAGGGCCGTACTTTGG
BdM1163pool08     TCAATGTGTGTCTAAATTACCACCAAAATATCAACTTTATATGGTTTGAGAGTACAAATTAACTTAAGTTTAATTASGGCCGTACTTTGG
//                     *                        -                        -         *          *             |90187|
BdM1128pool08     TAAAAWTATAGAAATTTAAAAATCTTGYYGACAATATGGACTC-AAAAAATATAAAATTCAGATGGAAATCTAAGAATTTAARGATCCAGG
BdM1129pool08     TAAAAATATAGAAATTTAAAAATCTTGCTGACAATATGGACTC-AAAAAATATAAAATTCAGATGGAAATCTAAGAATTTAAAGATCCAGG
BdM1130pool08     TAAAAATATAGAAATTTAAAAATCTTGCTGACAATATGGACTC-AAAAAATATAAAATTCAGATGGAAATCTAAGAATTTAAAGATCCAGG
BdM1133pool28     TAAAAATATAGAAATTTAAAAATCTTGCTGACAATATGGACTC-AAAAAATATAAAATTCAGATGGAAATCTAAGAATTTAAAGATCCAGG
BdM1135pool28     TAAAAWTATAGAAATTTAAAAATCTTGYTGACAATATGGACTC-AAAAAATATAAAATTCAGATGGAAATCTAAGAATTTAAAGATCCAGG
BdM1136pool28     TAAAAWTATAGAAATTTAAAAATCTTGYTGACAATATGGACTC-AAAAAATATAAAATTYAGATGGAAATCTAAGAATTTAAAGATCCAGG
BdM1138pool28     TAAAATTATAGAAATTTAAAAATCTTGTTGACAATATGGACTC-AAAAAATATAAAATTCAGATGGAAATCTAAGAATTTAAAGATCCAGG
BdM1139pool28     TAAAAATATAGAAATTTAAAAATCTTGCTGACAATATGGACTC-AAAAAATATAAAATTCAGATGGAAATCTAAGAATTTAAAGATCCAGG
BdM1140pool28     TAAAAATATAGAAATTTAAAAATCTTGCTGACAATATGGACTC-AAAAAATATAAAATTCAGATGGAAATCTAAGAATTTAAAGATCCAGG
BdM1142pool28     TAAAAATATAGAAATTTAAAAATCTTGCTGACAATATGGACTC-AAAAAATATAAAATTCARATGGAAATCTAAGAATTTAAAGATCCAGG
BdM1143pool28     TAAAAATATAGAAATTTAAAAATCTTGCTGACAATATGGACTTAAAAAAATATAAAATTCAGATGGAAATCTAAGAATTTAAAGATCCAG-
BdM1144pool28     TAAAAATATAGAAATTTAAAAATCTTGCTGACAATATGGACTC-AAAAAATATAAAATTCAGATGGAAATCTAAGAATTTAAAGATCCAGG
BdM1146pool28     TAAAAATATAGAAATTTAAAAATCTTGCTGACAATATGGACTC-AAAAAATATAAAATTCAGATGGAAATCTAAGAATTTAAAGATCCAGG
BdM1148pool28     TAAAAATATAGAAATTTAAAAATCTTGCTGACAATATGGACTCNAAAAAATATAAAATTCARATGGAAATCTAAGAATTTAAAGATCCAG-
BdM1149pool28     TAAAAATRTAGAAATTTAAAAATCTTGCTGACAATATGGACTC-AAAAAATATAAAATTCAGATGGAAATCTAAGAATTTAAAGATCCAGG
BdM1151pool28     TAAAAATATAGAAATTTAAAAATCTTGCTGACAATATGGACTC-AAAAAATATAAAATTCAGATGGAAATCTAAGAATTTAAAGATCCAGG
BdM1154pool28     TAAAAATATAGAAATTTAAAAATCTTGCTGACAATATGGACTC-AAAAAATATAAAATTCAGATGGAAATCTAAGAATTTAAAGATCCAGG
BdM1158pool08     TAAAANTATAGAAATTTAAAAATCTTGNTGACAATATGGACTC-AAAAAATATAAAATTCAGATGGAAATCTAAGAATTTAAAGATCCAGG
BdM1161pool08     TAAAAATATAGAAATTTAAAAATCTTGCTGACAATATGGACTC-AAAAAATATAAAATTCAGATGGAAATCTAAGAATTTAAAGATCCAGG
BdM1162pool28     TAAAAATATAGAAATTTAAAAATCTTGCTGACAATATGGACTC-AAAAAATATAAAATTCAGATGGAAATCTAAGAATTTAAAGATCCAGG
BdM1163pool08     TAAAAATATAGAAATTTAAAAATCTTGCTGACAATATGGACTC-AAAAAATATAAAATTCAGATGGAAATCTAAGAATTTAAAGATCCAGG
//                     * -                   *-             -                - *                    -        |90192|
BdM1128pool08     TTG--CTTTTTCCATCGGCAAAAACCAATACGATCGACATTTTGAATGGGCGTAAAGTTGTGACAATTAGCCGCTAAGGTCACATCG
BdM1131pool28     TTGCTCTTTTTCCATCAGCAAAAACCAATACGATCGACATTTTGAATGGGCGTAAAGTTGTGACAATTAGCCGCTAAGGTCACATCG
BdM1135pool28     TTGCTCTTTTTCCATCGGCAAAAACCAATACGATCGACATTTTGAATGGGCGTAAAGTTGTGACAATTAGCCGCTAAGGTCACATCG
BdM1138pool28     TTGCTCTTTTTCCATCAGCAAAAACCAATACGATCGACATTTTGAATGGGCGTAAAGTTGTGACAATTAGCCGCTAAGGTCACATCG
BdM1144pool28     TTGCTCTTTTTCCATCAGCAAAAACCAATACGATCGACATTTTGAATGGGCGTAAAGTTGTGACAATTAGCCGCTAAGGTCACATCG
BdM1161pool08     TTGCTCTTTTTCCATCAGCAAAAACCAATACGATCGACATTTTGAATGGGCGTAAAGTTGTGACAATTAGCCGCTAAGGTCACATCG
BdM1163pool08     TTGCTCTTTTTCCATCAGCAAAAACCAATACGATCGACATTTTGAATGGGCGTAAAGTTGTGACAATTAGCCGCTAAGGTCACATCG
//                                *                                                                      |90195|
BdM1128pool08     TTAATCCTCTATAGCAGAAAGAAAWAAAAAAGSAATTTTTGTTTTAGAAACCAACTACACAGACTTCTTTACAAGAGGCAACWTATCAGTA
BdM1129pool08     TTAATCCTCTATAGCAGAAAG-AATAAAAAAGCAATTTTTGTTTTAGAAAYCAACTACACAGCCTTCTTTACAAGAGGCAACTTATCAGTA
BdM1130pool08     TTAATCCTCTATAGCAGAAAG-AATAAAAAAGCAATTTTTGTTTTAGAAACCAACTACACAGACTTCTTTACAAGAGGCAACWTATCAGTA
BdM1131pool28     TTAATCCTCTATAGCAGAAAGAAAAAAAAAAGGAATTTTTGTTTTAGAAACCAACTACACAGACTTCTTTACAAGAGGCAACTTATCAGT-
BdM1133pool28     TTAATCCTCTATAGCAGAAAG-AATAAAAAAGCAATTTTTGTTTTAGAAACCAACTACACAGCCTTCTTTACAAGAGGCAACTTATCAGTA
BdM1135pool28     TTAATCCTCTATAGCAGAAAG-AATAAAAAAGCAATTTTTGTTTTAGAAACCAACTACACAGACTTCTTTACAAGAGGCAACTTATCAGTA
BdM1136pool28     TTAATCCTCTATAGCAGAAAG-AATAAAAGAGCAATTTTTGTTTTAGAAACCAACTACACAGACTTCTTTACAAGAGGCAACTTATCAGTA
BdM1138pool28     TTAATCCTCTATAGCAGAAAG-AATAAAAAAGCAATTTTTGTTTTAGAAACCAACTACACAGACTTCTTTACAAGAGGCAACTTMTCAGTA
BdM1139pool28     TTAATCCTCTATAGCAGAAAG-AATAAAAAAGCAATTTTTGTTTTAGAAACCAACTACACAGACTTCTTTACAAGAGGCAACTTATCAGTA
BdM1153pool08     TTAATCCTTTATAGCAGAAAG-AATAAAAAAGCAATTTTTGTTTTAGAAACCAACTACACAGACTTCTTTACAAGAGGCAACTTATCAGTA
BdM1154pool28     TTAATCCTTTATAGCAGAAAG-AATAAAAAAGCAATTTTTGTTTTAGAAACCAACTACACAGACTTCTTTACAAGAGGCAACTTATCAGTA
BdM1155pool08     TTAATCCTCTATAGCAGAAAG-AATAAAAAAGCAATTTTTGTTTTAGAAACCAACTACACAGACTTCTTTACAAGAGGCAACTTATCAGTA
BdM1159pool08     TTAATCCTCTATAGCAGAAAG-AATAAAAAAGCAATTTTTGTTTTAGAAACCAACTACACAGACTTCTTTACAAGAGGCAACTTATCAGTA
BdM1161pool08     TTAATCCTCTATAGCAGAAAG-AATAAAAAAGCAATTTTTGTTTTAGAAACCAACTACACAGACTTCTTTACAAGAGGCAACTTATCAGTA
BdM1162pool28     TTAATCCTCTATAGCAGAAAG-AATAAAAAAGCAATTTTTGTTTTAGAAACCAACTACACAGACTTCTTTACAAGAGGCAACTTATCAGTA
BdM1163pool08     TTAATCCTCTATAGCAGAAAG-AATAAAAAAGGAATTTTTGTTTTAGAAACCAACTACACAGACTTCTTTACAAGAGGCAACTTATCAGTA
//                        *               *    -  *                 -           *                   * -      |90198|
BdM1128pool08     AAAGGCGTTAGGGCAATATACGAGGAAAGCAAATGAGAACCTTAAAAATGTTTTTCAANNNNTAATTACGTTCTCTTGCACTGCCTGAAATATT
BdM1129pool08     AAAGGCGTTAGGGCAATATACGAGGAAAGCAAATGAGAACCTTAAAAATGTTTTTCAA----TAATTACGTTCTCTTGCACTGCCTGAAATATT
BdM1130pool08     AAAGGCGTTAGGGCAATATACGAGGAAAGCAAATGAGAACCTTAAAAATGTTTTTCAA----TAATTACGTTCTCTTGCACTGCCTGAAATATT
BdM1158pool08     AAAGGCGTTAGGGCAATATACGAGGAAAGCAAATGAGAACCTTAAAAATGTTTTTCAA----TAATTACGTTCTCTTGCACTGCCTGAAATATT
BdM1159pool08     AAAGGCGTTAGGGCAATATACGAGGAAAGCAAATGAGAACCTTAAAAATGTTTTTCAA----TAATTACGTTCTCTTGCACTGCCTGAAATATT
BdM1160pool08     AAAGGCGTTAGGGCAATATACGAGGAAAGCAAATGAGAACCTTAAAAATGTTTTTCAA----TAATTACGTTCTCTTGCACTGCCTGAAATATT
BdM1161pool08     AAAGGCGTTAGGGCAATATACGAGGAAAGCAAATGAGAACCTTAAAAATGTTTTTCAA----TAATTACGTTCTCTTGCACTGCCTGAAATATT
BdM1163pool08     AAAGGCGTTAGGGCAATATACGAGGAAAGCAAATGAGAACCTTAAAAATGTTTTTCAA----TAATTACGTTCTCTTGCACTGCCTGAAATATT
//                                                                                                              |90199|
BdM1128pool08     CTTAGGGCACTGTCTTAGACTCAATCCTCTTCACTGCGTACCTAAATTTCTYATTGAATTATATTATAAATTCTACATAATAATATAATT
BdM1130pool08     CTTAGGGCACTGTCTTAGACTCAATCCTCTTCACTGCGTACCTAAATTTCTNATTGAATTATATTATAAATTCTACATAATAATATAATT
BdM1142pool28     CTTAGGGCACTGTCTTAGACTCAATCCTCTTCACTGCGTACCTAAATTTCTTATTGAATTATATTATAAATTCTACATAATAATATAATT
BdM1161pool08     CTTAGGGCACTGTCTTAGACTCAATCCTCTTCACTGCGTACCTAAATTTCTTATTGAATTATATTATAAATTCTACATAATAATATAATT
//                                                                   -                                      |90200|
BdM1128pool08     TTATTATYGAAGAKAAAATTTCTAAATGGTAGAGTTGTNTTTTTTGATNAAAAACTACARCTGAAGAGTGTGCTAAGACGTTWTGCTTATAA
BdM1129pool08     TTATTATCGAAGAKAAAATTTCTAAAYGGTAGAGTTGTNTTTTTTKAT-AAAAACTACAGCTGAAGAGKGTGCTAAGACGTTTTGCTTATAA
BdM1130pool08     TTATTATTGAAGAGAAAATTTCTAAATGGTAGAGTTGTCTTTTTTGATAAAAAACTACARCTGAAGAGTGTGCTAAGACG-TATGCTTATAA
BdM1131pool08     TTATTATTGAAGAGAAAATTTCTAAATGGTAGAGTTGTCTTTTTTGAT-AAAAACTACANCTGAAGAGTGTGCTAAGACG-TATGCTTATA-
BdM1131pool28     TTATTATTGAAGAGAAAATTTCTAAATGGTAGAGTTGTCTTTTTTGATAAAAAACTACARCTGAAGAGTGTGCTAAGACG-TATGCTTATAA
BdM1133pool28     TTATTATYGAAGAKAAAATTTCTAAATGGTAGAGTTGTCTTTTTTGATAAAAAACTACARCTGAAGAGTGTGCTAAGACGTTWTGCTTATA-
BdM1135pool28     TTATTATYGAAGAKAAAATTTCTAAATGGTAGAGTTGTCTTTTTTGAT-AAAAAYTACAGCTGAAGAGTGTGCTAAGACGWTATGCTTATAA
BdM1136pool28     TTATTATYGAAGAKAAAATTTCTAAATGGTAGAGTTGTCTTTTTTGAT-AAAAACTACAGCTGAAGAGTGTGCTAAGACGTTWTGCTTATAA
BdM1138pool28     TTATTATTGAAGAGAAAATTTCCAAATGGTAGAGTTGTCTTTTTTGAT-AAAAACTACAGCTGAAGAGTGTGCTAAGACA-TATGCTTATAA
BdM1139pool28     TTATTATTGAAGAGAAAATTTCYAAATGGTAGAGTTGTCTTTTTTGAT-AAAAACTACAGCTGAAGAGTGTGCTAAGACGATATGCTTATAA
BdM1140pool28     TTATTATCGAAGATAAAATTTCTAAATGGTAGAGTTGT-TTTTTTGAT-AAAAACTACARCTGAAGAGTGTGCTAAGACGTTTTGCTTATAA
BdM1142pool28     TTATTATCGAAGATAAAATTTCTAAATGGTAGAGTTGT-TTTTTTGAT-AAAAACTACAGCTGAAGAGTGTGCTAAGACGTTTTGCTTATAA
BdM1143pool28     TTATTATCGAAGATAAAATTTCTAAATGGTAGAGTTGTYTTTTTTGAT-AAAAACTACAGCTGAAGAGTGTGCTAAGACGTTTTGCTTATA-
BdM1144pool28     TTATTATTGAAGAGAAAATTTCTAAATGGTAGAGTTGTCTTTTTTGAT-AAAAACTACAGCTGAAGAGTGTGCTAAGACGTTATGCTTATA-
BdM1146pool28     TTATTATCGAAGATAAAATTTCTAAATGGTAGAGTTGTCTTTTTTGAT-AAAAACTACARCTGAAGAGTGTGCTAAGACGTTTTGCTTATAA
BdM1148pool28     TTATTATTGAAGAGAAAATTTCTAAATGGTAGAGTTGTCTTTTTTGAT-AAAAACTACAGCTGAAGAGTGTGCTAAGACGTTATGCTTATA-
BdM1149pool08     TTATTAYCGAAGATAAAATTTCTAAATGGTAGAGTTGT-TTTTTTGAT-AAAAACTACAGCTGAAGAGTGTGCTAAGACGTTTTGCTTATAA
BdM1149pool28     TTATTAYCGAAGATAAAATTTCTAAATGGTAGAGTTGT-TTTTTTGAT-AAAAACTACAGCTGAAGAGTGTGCTAAGACGTTTTGCTTATAA
BdM1151pool08     TTATTATCGAAGATAAAATTTCTAAATGGTAGAGTTGT-TTTTTTGAT-AAAAACTACANCTGAAGAGTGTGCTAAGACGTTTTGCTTATAA
BdM1151pool28     TTATTATCGAAGATAAAATTTCTAAATGGTAGAGTTGT-TTTTTTGAT-AAAAACTACARCTGAAGAGTGTGCTAAGACGTTTTGCTTATAA
BdM1154pool28     TTATTATCGAAGATAAAATTTCTAAATGRTAGAGTTGTCTTTTTTGAT-AAAAACTACAGCTGAAGAGTGTGCTAAGACGTTTTGCTTATAA
BdM1155pool08     TTATTATYGAAGAKAAAATTTCTAAATGGTAGAGTTGTNTTTTTTGAT-AAAAACTACAGCTGAAGAGTGTGCTAAGACGTTWTGCTTATA-
BdM1159pool08     TTATTATYGAAGAKAAAATTTCTAAATGGTAGAGTTGTNTTTTTTGAT-AAAAAYTAYAGCTGAAGAGTGTGCTAAGACGWTWTGCTTATAA
BdM1160pool08     TTATTATNGAAGANAAAATTTCTAAATGGTAGAGTTGTCTTTTTTGAT-AAAAACTACAGCTGAAGAGTGTGCTAAGACGNTNTGCTTATA-
BdM1162pool28     TTATTATYGAAGAKAAAATTTCTAAATGGTAGAGTTGTCTTTTTTGAT-AAAAAYTAYAGCTGAAGAGTGTGCTAAGACGWTATGCTTATAA
BdM1163pool08     TTATTATTGAAGAGAAAATTTCTAAATGGTAGAGTTGTCTTTTTTGAT-AAAAACTACAGCTGAAGAGTGTGCTAAGACGATATGCTTATA-
//                      **     *        *   - -         -      -        *  * *        -          -* *         |90202|
BdM1128pool08     TGTTAAACAAATACAACAATTTGGAAAACAGAAAGAGCGGAATTGAACTCGTGACTTAAAAAGAAGACAGTTATGTTGCTGATCATGTGG
BdM1129pool08     TGTTAAACAAATACAACAATTTGGAAAACAGAAAGAGCGGAATTGAACTCGTGACTTAAAAAGAAGACAGTTATGTTGCTGATCATGTGG
BdM1158pool08     TGTTAAACAAATACAGCAATTTGGAAAACAGAAAGAGCGGAATTGAACTCGTGACTTAAAAAGAAGACAGTTGTGTTGCTGATCATGTGG
BdM1159pool08     TGTTAAACAAATACAGCAATTTGGAAAACAGAAAGAGCGGAATTGAACTCGTGACTTAAAAAGAAGACAGTTGTGTTGCTGATCATGTGG
BdM1160pool08     TGTTAAACAAATACARCAATTTGGAAAACAGAAAGAGCGGAATTGAACKCGTGACTTAAAAAGAAGACAGTTRTKTTGCTGATCATGTGG
BdM1161pool08     TGTTAAACAAATACAGCAATTTGGAAAACAGAAAGAGCGGAATTGAACTCGTGACTTAAAAAGAAGACAGTTGTGTTGCTGATCATGTGG
BdM1162pool28     TGTTAAACAAATACAGCAATTTGGAAAACAGAAAGAGCGGAATTGAACTCGTGACTTAAAAAGAAGACAGTTGTGTTGCTGATCATGTGG
BdM1163pool08     TGTTAAACAAATACAGCAATTTGGAAAACAGAAAGAGCGGAATTGAACTCGTGACTTAAAAAGAAGACAGTTGTGTTGCTGATCATGTGG
//                               *                                -                       * -               |90203|
BdM1128pool08     TATCACTGGTTTAGCTACTTACAGATCATTATTATATTGAAGTTATTCTTCAGTTTGTTCCNGAAGGAAAAGAATAGTGTTCTTTCTTA
BdM1142pool28     TATCACTGGTTTAGCTACTTACAGATCATTATTATATTGAAGTTATTCTTCAGTTTGTTCCAGAAGGAAAAGAATAGTGTTCTTTCTTA
BdM1146pool28     TATCACTGGTTTAGCTACTTACAGATCATTATTATATTGAAGTTATTCTTCAGTTTGTTCCAGAAGGAAAAGAGTAGTGTTCTTTCTTA
BdM1149pool28     TATCACTGGTTTAGCTACTTACAGATCATTATTATATTGAAGTTATTCTTCAGTTTGTTCCGGAAGGAAAAGAATAGTGTTCTTTCTTA
//                                                                             -           -               |90206|
BdM1128pool08     ATATCTTTATRGTTGAKAAAATCCGTTTAATAAAGCCATTGAAAATAAAAGCAATATTTCAAGCTGATATAAAGGAGCATTAAATATAAA
BdM1129pool08     ATATCTTTATGGTTGAGAAAATCCGTTTAATAAAGCCATTGAAAATAAAAGCAATATTTCAAGCTGATATAAAGGAGCATTAAATATAAA
BdM1155pool08     ATATCTTTATGGTTGAGAAAATCCGTTTAATAAAGCCATTGAAAATAAAAGCAATATTTCAAGCTGATATAAAGGAGCATTAAATATAAA
BdM1160pool08     ATATCTTTATGGTTGAGAAAATCCGTTTAATAAAGCCATTGAAAAAAAAAGCAATATTTCAAGCTGATATAAAGGAGCATTAAATATAAA
BdM1163pool08     ATATCTTTATGGTTGAGAAAATCCGTTTAATAAAGCCATTGAAAAAAAAAGCAATATTTCAAGCTGATATAAAGGAGCATTAAATATAAA
//                          -     -                            *                                            |90207|
BdM1128pool08     CAGCGACTATTTTTTTCTAACCACTTTTTGTTNATTGCATTAGTTTTTTTGTTTATTGCGAAAATAAAATTGCCTAATCATCGAGTTTAA
BdM1130pool08     CAGCGACTATTTTTTTCTAACCACTTTTTGTTCATTGCATTAGTTTTTTTGTTTATTGCGAAAATAAAATTGCCTAATCATCGAGTTTAA
BdM1131pool28     CAGCGACTATTTTTTTCTAACCACTTTTTGTTCATTGCATTAGTTTTTTTGTTTATTGCGAAAATAAAATTGCCTAATCATCGAGTTTAA
BdM1133pool28     CAGCGACTATTTTTTTCTAACCACTTTTTGTTCATTGCATTAGTTTTTTTGTTTATTGCGAAAATAAAATTGCCTAATCATCGAGTTTAA
BdM1135pool28     CAGCGACTATTTTTTTCTAACCACTTTTTGTTCATTGCATTAGTTTTTTTGTTTATTGCGAAAATAAAATTGCCTAATCATCGAGTTTAA
BdM1136pool28     CAGCGACTATTTTTTTCTAACCACTTTTTGTTCATTGCATTAGTTTTTTTGTTTATTGCGAAAATAAAATTGCCTAATCATCGAGTTTAA
BdM1139pool28     CAGCGACTATTTTTTTCTAACCACTTTTTGTTCATTGCATTAGTTTTTTTGTTTATTGCGAAAATAAAATTGCCTAATCATCGAGTTTAA
BdM1140pool28     CAGCGACTATTTTTTTCTAACCACTTTTTGTTCATTGCATTAGTTTTTTTGTTTATTGCGAAAATAAAATTGCCTAATCATCGAGTTTAA
BdM1142pool28     CAGCGACTATTTTTTTCTAACCACTTTTTGTTCATTGCATTAGTTTTTTTGTTTATTGCGAAAATAAAATTGCCTAATCATCGAGTTTAA
BdM1143pool28     CAGCGACTATTTTTTTCTAACCACTTTTTGTTCATTGCATTAGTTTTTTTGTTTATTGCGAAAATAAAATTGCCTAATCATCGAGTTTAA
BdM1146pool28     CAGCGACTATTTTTTTCTAACCACTTTTTGTTCATTGCATTAGTTTTTTTGTTTATTGCGAAAATAAAATTGCCTAATCATCGAGTTTAA
BdM1149pool28     CAGCGACTATTTTTTTCTAACCACTTTTTGTTCATTGCATTAGTTTTTTTGTTTATTGCNAAAATAAAATTGCCTAATCATCGAGTTTAA
BdM1151pool28     CAGCGACTATTTTTTTCTAACCACTTTTTGTTCATTGCATTAGTTTTTTTGTTKATTGCGAAAATAAAATTGCCTAATCATCGAGTTTAA
BdM1161pool08     CAGCGACTATTTTTTTCTAACCACTTTTTGTTCATTGCATTAGTTTTTTTGTTTATTGCGAAAATAAAATTGCCTAATCATCGAGTTTAA
BdM1162pool28     CAGCGACTATTTTTTTCTAACCACTTTTTGTTCATTGCATTAGTTTTTTTGTTTATTGCGAAAATAAAATTGCCTAATCATCGAGTTTAA
//                                                                     -                                    |90209|
BdM1128pool08     TGCTGGTTTTGTTAAAGTATGCAGCTCTGAGGGAGAAGATGGTTATGTAAAATGACTCGTAGACATATAAATAGAGACAAAAGAGCATAT
BdM1129pool08     TGCTGGTTTTGTTAAAGTATGCAGCTCTGAGGGAGAAGATGGTTATGTAAAATGACTCGTAGACATATAAATAGAGACAAAAGAGCATAT
BdM1130pool08     TGCTGGTTTTGTTAAAGTATGCAGCTCTGAGGGAGAAGATGGTTATGTAAAATGACTCGTAGACATATAAATAGAGACAAAAGAGCATAT
BdM1160pool08     TGCTGGTTTTGTTAAAGTATGCAGATCTGAGGGAGAAGATGGTGATGTAAAATGACTCGTAGACATATAAATAGAGACAAAAGAGTATAT
//                                        -                  -                                         -    |90212|
BdM1128pool08     ATTGGGTTTAATGAATTAATGGCGTTGGATGTATACACAGTAGCGTCAGCAAAATTGAAGAACTGAATCCAAAAAAGCATGGTAAAGACG
BdM1130pool08     ATTCGGTTTAATGAATTAATGGCGTTGGATGTATACACAGTAGCGTCAGCAAAATTGAAGAACTGAATCCAAGAAAGCATGGTAAAGACG
BdM1150pool28     ATTGGGTTTAATGAATTAATGGCGTTGGATGTATACACAGCAGCGTCAGCAAAATTGAAGAACTGAATCCAAAAAAGCATGGTAAAGACG
BdM1156pool08     ATTGGGTTTAATGAATTAATGGCTTTGGATGTATACACAGTAGCGTCAGTAAAATTGAAGAACTGAATCCAAAAAAGCATGGTAAAGACG
//                   -                   -                -        -                      -                 |90217|
BdM1128pool08     GTAAACCGTTGTGTCATCTTTATGNAGATAACACATTTCTCTAAGTTCCCAACAGTAAAGTAGACCAGATTTTACACTATTTCAATACAT
BdM1130pool08     GTAAACCGTTGTGTCATCTTTATGTAGATAACACATTTCTCTAAGTTCCCAACAGTAAAGTAGACCAGATTTTACACTATTTCAATACAT
BdM1131pool28     GTAAACCGTTGTGTCATCTTTATGKAGATAACACATTTCTCTAAGTTCCCAACAGTAAAGTAGACCAGATTTTACACTATTTCAATACAT
BdM1133pool28     GTAAACCGTTGTGTCATCTTTATGTAGATAACACATTTCTCTAAGTTCCCAACAGTAAAGTAGACCAGATTTTACACTATTTCAATACAT
BdM1144pool28     GTAAACCGTTGTGTCATCTTTATGTAGATAACACATTTCTCTAAGTTCCCAACAATAAAGTAGACCAGATTTTACACTATTTCAATACAT
BdM1146pool28     GTAAACCGTTGTGTCATCTTTATGTAGATAACACATTTCTCTAAGTTCCCAACAATAAAGTAGACCAGATTTTACACTATTTCAATACAT
BdM1148pool28     GTAAACCGTTGTGTCATCTTTATGTAGATAACACATTTCTCCAAGTTCCCAACAATAAAATAGACCAGATTTTATACTATTTCAGTACAT
BdM1149pool28     GTAAACCGTTGTGTCATCTTTATGTAGATAACACATTTCTCTAAGTTCCCAACAATAAAGTAGACCAGATTTTACACTATTTCAATACAT
BdM1151pool28     GTAAACCGTTGTGTCATCTTTATGTAGATAACACATTTCTCTAAGTTCCCAACAATAAAGTAGACCAGATTTTACACTATTTCAATACAT
BdM1160pool08     GTAAACCGTTGTGTCATCTTTATGTAGATAACACATTTCTCTAAGTTCCCAACAATAAAGTAGACCAGATTTTACACTATTTCAATACAT
BdM1162pool28     GTAAACCGTTGTGTCATCTTTATGTAGATAACACATTTCTCTAAGTTCCCAACAATAAAGTAGACCAGATTTTACACTATTTCAATACAT
//                                        -                -            *    -              -         -     |90218|
BdM1128pool08     CTATACCGTAATATTCTGTGCACAAATTCAGTTCGATATNTTTTACCATCTTTAAAAATATGTATTAAAATCTGAAAATAAAATAAACAC
BdM1130pool08     CTATACCGTAATATTCTGTGCACAAATTCAGTTCGATATCTTTTACCGTCTTTAAAAATATGTATTAAAATCTGAAAATAAAATAAACAC
BdM1131pool28     CTATACCGTAATATTCTGTGCACAAATTCAGTTCGATATCTTNTACCGTCTTTAAAAATATGTATTAAAATCTGAAAATAAAATAAACAC
BdM1133pool28     CTATACCGTAATATTCTGTGCACAAATTCAGTTCGATATCTTNTACCGTCTTTAAAAATATGTATTAAAATCTGAAAATAAAATAAACAC
BdM1135pool28     CTATACCGYAATATTCTGTGCACAAATTCAGTTCGATATCTTTTACCRTCTTTAAAAATATGTATTAAAATCTGAAAATAAAATAAACAC
BdM1140pool28     CTATACCGTAATATTCTGTGCACAAATTCAGTTCGATATCTTTTACCATCTTTAAAAATATGTATTAAAATCTGAAAATAAAATAAACAC
BdM1142pool28     CTATACCGTAATATTCTGTGCACAAATTCAGTTCGATATCTTTTACCATCTTTAAAAATATGTATTAAAATCTGAAAATAAAATAAACAC
BdM1143pool28     CTATACCGTAATATTCTGTGCACAAATTCAGTTCGATATCTTTTACCATCTTTAAAAATATGTATTAAAATCTGAAAATAAAATAAACAC
BdM1144pool28     CTATACYGTAATATTCTGTGCACAAATTCAGKTCGATATCTTTTACCRTCTTTAAAAATATGTATTAAAATCTGAAAATAAAATAAACAC
BdM1146pool28     CTATACCGTAATATTCTGTGCACAAATTCAGTTCGATATCTTWTACCRTCTTTAAAAATATGTATTAAAATCTGAAAATAAAATAAACAC
BdM1149pool28     CTATACYGTAATATTCTGTGCACAAATTCAGKTCGATATCTTTTACCRTCTTTAAAAATATGTATTAAAATCTGAAAATAAAATAAACAC
BdM1151pool28     CTATACYGTAATATTCTGTGCACAAATTCAGKTCGATATCTTTTACCRTCYTTAAAAATATGTATTAAAATCTGAAAATAAAATAAACAC
BdM1152pool08     CTATACMGTAATATTCTGTGCACAAATTCAGTTCGATATATTTTRCCGTCTTTAAAAATATGTATTAAAATCTGAAAATAAAATAAACAC
BdM1155pool08     CTATACCGNAATATTCTGTGCACAAATTCAGTTCGATATCTTTTACCNTCTTTAAAAATATGTATTAAAATCTGAAAATAAAATAAACAC
BdM1158pool08     CTATACCGTAATATTCTGTGCACAAATTCAGTTCGATATATTTTACCGTCTTTAAAAATATGTATTAAAATCTGAAAATAAAATAAACAC
BdM1159pool08     CTATACCGYAATATTCTGTGCACAAATTCAGTTCGATATCTTTTACCGTCTTTAAAAATATGTATTAAAATCTGAAAATAAAATAAACAC
BdM1160pool08     CTATACCGYAATATTCTGTGCACAAATTCAGTTCGATATCTTTTACCRTCTTTAAAAATATGTATTAAAATCTGAAAATAAAATAAACAC
BdM1161pool08     CTATACCGTAATATTCTGTGCACAAATTCAGTTCGATATCTTWTACCGTCTTTAAAAATATGTATTAAAATCTGAAAATAAAATAAACAC
BdM1162pool28     CTATACCGTAATATTCTGTGCACAAATTCAGTTCGATATMTTTTACCGTCTTTAAAAATATGTATTAAAATCTGAAAATAAAATAAACAC
BdM1163pool08     CTATACCGTAATATTCTGTGCACAAATTCAGTTCGATATCTTTTACCGTCTTTAAAAATATGTATTAAAATCTGAAAATAAAATAAACAC
//                      * *                      *       *  * -  *  -                                       |90219|
BdM1128pool08     ATTTACAATCCGCGTTAGTATATTAAAACCTRATCATTCGAGCTTATATTAACCTAATTTGGAAGCCTCCTGAGCAATTTTCAGAAAACC
BdM1130pool08     ATTTACAATCCGCGTTAGTATATTAAAACCTAATCATTCGAGCTTATATTAACCTAATTTGGAAGCCTCCTGAGCAATTTTCAGAAAACC
BdM1138pool28     ATTTACAATCCGCGTTAGTATATTAAAACCTGATCATTCGAGCTTATATTAACCTAATTTGGAAGCCTCCTGAGCAATTTTCAGAAAACC
BdM1140pool28     ATTTACAATCCGCGTTAGTATATTAAAACCTAATCATTCGAGCTTATATTAACCTAATTTGGAAGCCTCCTGAGCAATTTTCAGAAAACC
BdM1144pool28     ATTTACAATCCGCGTTAGTATATTAAAACCTGATCATTCGAGCTTATATTAACCTAATTTGGAAGCCTCCTGAGCAATTTTCAGAAAACG
BdM1151pool28     ATTTACAATCCGCGTTAGTATATTAAAACCTGATCATTCGAGCTTATAYTAACCTAATTTGGAAGCCTTCTGATCWWTTTTYARAAAACC
//                                               *                -                   -    - --    - -     -|90222|
BdM1128pool08     AAAATGACAATTGAAGTTTTGGAAAATTTGGAATCTACTTATACTGTAATTTTTACAACCACG-TCTTTTAAGTAAGGCATCTCATTGTTG
BdM1130pool08     AAAATGACAATTGAAGTTTTGGAAAATTTGGAATCTACTTATACTGTAATTTTTACAACCACG-TCTTTTAAGTAAGGCATCTCATTGTTG
BdM1155pool08     AAAATGACAATTGAAGTTTTGGAAAATTTGGAAYCTACTTATACTGTAATTTTTACAACCACG-TCTTTTAAGTAAGGYATCTCATTGTTG
BdM1160pool08     AAAATGACAATTGAAGTTTTGGAAAATTTGGAATCTACTTATACTGTAATTTTTACAACCACG-TCTTTTAAGTAAGGCATCTCATTGTTG
BdM1163pool08     AAAATGACAATTGAAGTTTTGGAAAATTTNGAATCTACTTATACTGTAATTTTTACAACCACGTTCTTTTAAGTAAGGCATCTCATTGTT-
//                                                 -                                            -            |90223|
BdM1128pool08     CATCTTGCCGTAATTATGCCAGCCAGATCATCGATTCAAAATTGTTCGTANAAAATCATGAAAAAATACTTAATAATTGTAATTTATAAA
BdM1129pool08     CATCTTGCCGTAATTATGCCAGCCAGATCATCGATTCAAAATTGTTCGTAAAAAATCATGAAAAAATACTTAATAATTGTAATTTATAAA
BdM1130pool08     CATCTTGCCGTAATTATGCCAGCCAGATCATCGATTCAAAATTGTTCGTAMAAAATCATGAAAAAATACTTAATAATTGTAATTTATAAA
BdM1133pool28     CATCTTGCCGTAATTATGCCAGCCAGATCATCGATTCAMAATTGTTCGTAAAAAATCATGAAAAAATACTTAATAATTGTAATTTATAAA
//                                                      -           -                                       |90225|
BdM1128pool08     ARTATAAGCCATATTGATAGCACATATCTAATTATTTATCTTAAGAATTKATTACACTGGTTAACAAAATTTTGACTGGTTTTTGTCCCA
BdM1129pool08     AGTATAAGCCATATTGATAGCACATATCTAATTATTTATCTTAAGAATTKATTACACTGGTTAACAAAATTTTGACTGGTTTTTGTCCCA
BdM1130pool08     WATATAAGCCATATTGATAGCACATATCTAATTATTTATCTTAAGAATTGATTACACTGGTTAACAAAATTTTGACTGKTTYTTGTCCCA
BdM1152pool08     AATATAAGCCATATTGATAGCACATATCTAATTATTTATCTTAAGAATTGATTACACTGGTTAACAAAATTTTGACTGTTTTTTGTCCCA
BdM1155pool08     AATATAAGCCATATTGATAGCACATATMTAATTATTTATCTTAAGAATTGATTACACTGGTTAACAAAATTTTGACTGTTTTTTGTCCCA
BdM1156pool08     AATATAAGCCATATTGATAGCACATATMTAATTATTTATCTTAAGAATTGATTACACTGGTTAACAAAATTTTGACTGTTTTTTGTCCC-
BdM1159pool08     WATATAAGCCATATTGATAGCACATATCTAATTATTTATCTTAAGAATTGATTACACTGGTTAACAAAATTTTGACWGTTTYTTGTCCCA
BdM1160pool08     WATATAAGCCATATTGATAGCACATATCTAATTATTTATCTTAAGAATTGATTACACTGGTTAACAAAATTTTGACWGTTTYTTGTCCCA
BdM1161pool08     AATATAAGCCATATTGATAGCACATATCTAATTATTTATCTTAAGAATTGATTACACTGGTTAACAAAATTTTGACAGTTTTTTGTCCCA
BdM1163pool08     WATATAAGCCATATTGATAGCACATATCTAATTATTTATCTTAAGAATTGATTACACTGGTTAACAAAATTTTGACWGTTTYTTGTCCCA
//                **                         *                     *                          * *  *        |90226|
BdM1128pool08     TAAATTTAAAATTACAATTTTAAACAGAAACTTACCTCTTTAAACTTAGAATACCGAGTTTAGGACCTGAATACTGATTCATAGTCTGAC
BdM1130pool08     TAAATTTAAAATTACAATTTTAAACAGAAACTTACCTCTTTAAACTTAGAATACCGAGTTTAGGACCTGAATACTGATTCATAGTCTGAC
BdM1159pool08     TAAATTTAAAATTACAATTTTAAACAGAAACTTACCTCTTTAAACTTAGAATACCGAGTTTAGGACCTGAATACTGATTCATAGTCTGAC
BdM1161pool08     TAAATTTAAAATTACAATTTTAAACAGAAACTTACCTCTTTAAACTTAGAATACCGAGTTTAGGACCTGAATACTGATTCATAGTCTGAC
BdM1163pool08     TAAATTTAAAATTACAATTTTAAACAGAAACTTACCTCTTTAAACTTAGAATACCGAGTTTAGGACCTGAATACTGATTCATAGTCTGAC
//                                                                                                          |90228|
BdM1128pool08     CCATACGCCTCNNAGAMACNAAAAAAAAAACTTTACTATCAAATGCAAATTTCGTTGGCTATGCATAAGTAATTGACAGTAAGATGATTTAA
BdM1130pool08     CCATACGCCTCATAGACAC-AAAAAAAAAACTTTACTATCAAATGCAAATTTCGTTGGCTATGCATAAGTAATTGACAGTAAGATGATTTA-
BdM1133pool28     CCATACGCCTCATAGAAACAAAAAAAAAAACTTTACTATCAAATGCAAATTTCGTTGGCTATGCATAAGTAATTGACAGTAAGATGATTT--
BdM1136pool28     CCATACGCCTCACAGAAAC-AAAAAAAAAACTTTACTATCAAATGCAAATTTCGTTGGCTATGCATAAGTAATTGACAGTAAGATGATTTA-
BdM1138pool28     CCATACGCCTCACAGAAAC--AAAAAAAAACTTTACTATCAAATGCAAATTTCGTTGGCTATGCATAAGTAATTGACAGTAAGATGATTTAA
BdM1139pool28     CCATACGCCTCACAGAAAC-AAAAAAAAAACTTTACTATCAAATGCAAATTTCGTTGGCTATGCATAAGTAATTGACAGTAAGATGATTTA-
BdM1140pool28     CCATACGCCTCACAGAAAC--AAAAAAAAACTTTACTATCAAATGCAAATTTCGTTGGCTATGCATAAGTAATTGACAGTAAGATGATTTAA
BdM1142pool28     CCATACGCCTCACAGAAAC--AAAAAAAAACTTTACTATCAAATGCAAATTTCGTTGGCTATGCATAAGTAATTGACAGTAAGATGATTTAA
BdM1143pool28     CCATACGCCTCACAGAAAC--AAAAAAAAACTTTACTATCAAATGCAAATTTCGTTGGCTATGCATAAGTAATTGACAGTAAGATGATTTAA
BdM1146pool08     CCATNCGCCTCACAGAAAC--AAAAAAAAACTTTACTATCAAATGCAAATTTCGNTGGCTATGCATAAGTAATTGACAGTAAGATGATTTAA
BdM1146pool28     CCATRCGCCTCACAGAAAC--AAAAAAAAACTTTACTATCAAATGCAAATTTCGWTGGCTATGCATAAGTAATTGACAGTAAGATGATTTAA
BdM1150pool08     CCATGCGCCTCACAGAAAC--AAAAAAAAACTTTACTATCAAATGCAAATTTCGATGGCTATGCATAAGTAATTGACAGTAAGATGATTTAA
BdM1151pool28     CCATACGCCTCACAGAAAC--AAAAAAAAACTTTACTATCAAATGCAAATTTCGTTGGCTATGCATAAGTAATTGACAGTAAGATGATTTAA
BdM1152pool08     CCATACGCCTCACAGAAAC--AAAAAAAAACTTTACTATCAAATGCAAATTTCGTTGGCTATGCATAAGTAATTGACAGTAAGATGATTTAA
BdM1155pool08     CCATACGCCTCACAGAAAC--AAAAAAAAACTTTACTATCAAATGCAAATTTCGTTGGCTATGCRTAAGTAATTGACAGTAAGATGATTTAA
BdM1156pool08     CCATACGCCTCACAGAAAC--NAAAAAAAACTTTACTATCAAATGCAAATTTCGTTGGCTATGCATAAGTAATTGACAGTAAGATGATTTAA
BdM1159pool08     CCATACGCCTCACAGAAAC-AAAAAAAAAACTTTACTATCAAATGCAAATTTCGTTGGCTATGCATAAGTAATTGACAGTAAGATGATTTA-
BdM1160pool08     CCATACGCCTCACAGAAAC-AAAAAAAAAACTTTACTATCAAATGCAAATTTCGTTGGCTATGCATAAGTAATTGACAGTAAGATGATTTA-
BdM1161pool08     CCATACGCCTCACAGAAAC-AAAAAAAAAACTTTACTATCAAATGCAAATTTCGTTGGCTATGCATAAGTAATTGACAGTAAGATGATTTA-
BdM1162pool28     CCATACGCCTCACAGAAACNAAAAAAAAAACTTTACTATCAAATGCAAATTTCGTTGGCTATGCATAAGTAATTGACAGTAAGATGATTTA-
BdM1163pool08     CCATACGCCTCACAGAAAC-AAAAAAAAAACTTTACTATCAAATGCAAATTTCGTTGGCTATGCATAAGTAATTGACAGTAAGATGATTTA-
//                    *       *   *                                     *         -                           |90229|
BdM1128pool08     GCACATTACACGTTACATTACACGATACATTATTACATATGTCTGGACGCGGCTTAACAAGAATGCGAAATTTTTGTCTTGAAGAAATGA
BdM1130pool08     ACACATTACACGTTACATTACACGATACATTATTACATATGTCTGGACGCGGCTTAACAAGAATGCGAAATTTTTGTCTTGAAGAAATGA
BdM1160pool08     ACACATTACACGTTACATTACACGATACATTATTACATATGTCTGGACGCGGCTTAACAAGAATGCGAAATTTTTGTCTTGAAGAAATGA
BdM1161pool08     ACACATTACACGTTACATTACACGATACATTATTACATATGTCTGGACGCGGCTTAACAAGAATGCGAAATTTTTGTCTTGAAGAAATGA
//                -                                                                                         |90230|
BdM1128pool08     TTATCCACTAAGCGGTTTTTTATCAAATGCTGGGAGTCAAAGTATATATTTCAAGAACA--TTTTTTTAGAACATAGAATTATATTTATACC
BdM1130pool08     TTATCCACTAAGCGGTTTTTTATCAAATGCTGTGAGTCAAAGTATATATTTCAAGAACA--TTTTTTTAGAACATGGAATTATATTTATACC
BdM1131pool28     TTATCCACTAAGCGGTTTTTTATCAAATGCTGTGAGTCAAAGTATATATTTCAAGAACA--TTTTTTTAGAACATGGAATTATATTTATACC
BdM1135pool28     TTATCCACTAAGCGGTTTTTTATCAAATGCTGTGAGTCAAAGTATATATTTCAAGAACA--TTTTTTTAGAACATGGAATTATATTTATACC
BdM1140pool28     TTATCCACTGAGCGGTTTTTTATCAAATGCTGTGAGTCAAAGTATATATTTCAAGAACA--TTTTTTTAGAACATGGAATTATATTTATACC
BdM1142pool28     TTATCCACTAAGCGGTTTTTTATCAAATGCTATGAGTCAAAGTATATATTTCAAGAACA--TTTTTTTAGAACATGGAATTATATTTATACC
BdM1146pool28     TTATCCACTAAGCGGTTTTTTATCAAATGCTGTGAGTCAAAGTATATTTTTCAAGAACA--TTTTTTTAGAACATGGAATTATATTTATACC
BdM1149pool28     TTATCCACTAAGCGGTTTTTTATCAAATGCTATGAGTCAAAGTATATATTTCAAGAACA--TTTTTTTAGAACATGGAATTATATTTATACC
BdM1150pool08     TTATCCACTAAGCGGTTTTTTATCAAATGCTRTGAGTCAAAGTATATATTTCAAGAACA--TTTTTTTAGAACATGGAATTATATTTATACC
BdM1150pool28     TTATCCACTAAGCGGTTTTTTATCAAATGCTRTGAGTCAAAGTATATATTTCAAGAACA--TTTTTTTAGAACATGGAATTATATTTATACC
BdM1155pool08     TTATCCACTAAGCGGTTTTTTATCAAATGCTATGAGTCAAAGTATATATTTCAAGAACA--TTTTTTTAGAACATGGAATTATATTTATACC
BdM1160pool08     TTATCCACTAAGCGGTTTTTTATCAAATGCTGTGAGTCAAAGTATATWTTTCAAGAACA--TTTTTTTAGAACATGGAATTATATTTATACC
BdM1161pool08     TTATCCACTAAGCGGTTTTTTATCAAATGCTGTGAGTCAAAGTATATATTTCAAGAACA--TTTTTTTAGAACATGGAATTATATTTATACC
BdM1163pool08     TTATCCACTAAGCGGTTTTTTATCAAATGCTGTGAGTCAAAGTATATATTTCAAGAACGTTTTTTTTTAGAACATGGAATTATATTTATA--
//                         -                     *-              *          -                -                |90231|
BdM1128pool08     CAAAAAATCTTACCACCGTTTTTGATTAATATTCTCGAACATTTAACCTTCAAAACAAAAAAATTG--TGTCATAAAATCTGCATAGTAG
BdM1130pool08     CAAAAAATCTTACCACCATTTTTGATTATTAYTCTCGAACATTTAACCTTCAAAACAAAAAAATTGTTTGTCATAAAATCTGCAYAGTAG
BdM1161pool08     CAAAAAATCTTACCACCATTTTTGATTATTACTCTCGAACATTTAACCTTCAAAACAAAAAAATTGTTTGTCATAAAATCTGCACAGTAG
BdM1163pool08     CAAAAAATCTTACCACCATTTTTGATTATTACTCTCGAACATTTAACCTTCAAAACAAAAAAATTGTTTGTCATAAAATCTGCACAGTAG
//                                 -          -  *                                                    *     |90232|
BdM1128pool08     AAGGAAAAACTTATTTTAAGTACCTAATAATTTTAATATAGCTTTCGATAAAACAGTTTTTGTGTTTAATTCTTTGGTGTATAGCTTGCA
BdM1129pool08     AAGGAAAAACTTATTTTAAGTACCTAATAATTTTAATATAGCTTTCGATAAAACAGTTTTTGTGTTTAATTCTTTGGTGTATAGCTTGCA
BdM1130pool08     AAGGAAAAACTTATTTTAAGTACCTAATAATTTTAATATAGCTTTCGATAAAACAGTTTTTGTGTTTAATTCTTTGGTGTATAGCTTGCA
BdM1133pool28     AAGGAAAAACTTATTTTAAGTACCTAATAATTTTAATATAGCTTTCGATAAAACAGTTTTTGTGTTTAATTCTTTGGTGTATAGCTTGCA
BdM1135pool28     AAGAAAAAACTTATTTTAAGNACCTAATAATTTTAATATAGCTTTCGATAAAACAGTTTTTGTGTTTAATTCTTTGGTGTATAGCTTGCA
BdM1138pool28     AAGANAAAACTTATTTTAAGTACCTAATAATTTTAATATAGCTTTCGATAAAACAGNTTTTGTGTTNAATTCTTTGGTGTATAGCTTGCA
BdM1139pool28     AAGAAAAAACTTATTTTAAGTACCTAATAATTTTAATATAGCTTTCGATAAAACAGTTTTTGTGTTTAATTSTTTGGTGTATAGCTTGCA
BdM1140pool28     AAGAAAAAACTTATTTTAAGTACCTAATAATTTTAATATAGCTTTCGATAAAACAGTTTTTGTGTTTAATTGTTTGGTGTATAGCTTGCA
BdM1142pool28     AAGAAAAAACTTATTTTAAGTACCTAATAATTTTAATATAGCTTTCGATAAAACAGTTTTTGTGTTTAATTGTTTGGTGTATAGCTTGCA
BdM1146pool28     AAGAAAAAACTTATTTTAAGTACCTAATAATTTTAATATAGCTTTCGATAAAACAGTTTTTGTGTTTAATTGTTTGGTGTATAGCTTGCA
BdM1150pool28     AAGAAAAAACTTATTTTAAGTACCTAATAATTTTAATATAGCTTTCGATAAAACAGTTTTTGTGTTTAATTGTTTGGTGTATAGCTTGCA
BdM1160pool08     AAGAAAAAACTTATTTTAAGYACCTAATAATTTTAATATAGCTTTCGATAAAACAGTTTTTGTGTTTAATTNTTTGGTGTATAGCTTGCA
BdM1161pool08     AAGAAAAAACTTATTTTAAGTACCTAATAATTTTAATATAGCTTTCGATAAAACAGTTTTTGTGTTTAATTGTTTGGTGTATAGCTTGCA
BdM1163pool08     AAGAAAAAACTTATTTTAAGYACCTAATAATTTTAATATAGCTTTCGATAAAACAGTTTTTGTGTTTAATTCTTTGGTGTATAGCTTGCA
//                   *                *                                                  *                  |90233|
BdM1128pool08     GAAATGACGTGAGATGTCACAGAATACTGACATATTGAGAATATTACAGAGAATATTACAGAGAATACAGAGAATATTGTTCTTGATGGA
BdM1129pool08     GAAATGACGTGAGATGTCACAGAATACTGACATATTGAGAATATTACAGAGAATATTACAGAGAATACAGAGAATATTGTTCTTGATGAA
BdM1130pool08     GAAATGACGTGAGATGTCACAGAATACTGACATATTGAGAATATTACAGAGAATATTACAGAGAATACAGAGAATATTGTTCTTGATGAA
BdM1153pool08     GAAATGACGTGAGATGTCACAGAATACTGACATATTGAGAATATTACAGAGAATATTACAGAGAATACAGAGAATATTGTTCTTGATGGA
BdM1158pool08     GAAATGACGTGAGATGTCACAGAATACTGACATATTGAGAATATTACAGAGAATATTACAGAGAATACAGAGAATATTGTTCTTGATGGA
BdM1159pool08     GAAATGACGTGAGATGTCACAGAATACTGACATATTGAGAATATTACAGAGAATATTACAGAGAATACAGAGAATATTGTTCTTGATGGA
BdM1160pool08     GAAATGACGTGAGATGTCACAGAATACTGACATATTGAGAATATTACAGAGAATATTACAGAGAATACAGAGAATATTGTTCTTGATGGA
BdM1161pool08     GAAATGACGTGAGATGTCACAGAATACTGACATATTGAGAATATTACAGAGAATATTACAGAGAATACAGAGAATATTGTTCTTGATGGA
BdM1163pool08     GAAATGACGTGAGATGTCACAGAATACTGACATATTGAGAATATTACAGAGAATATTACAGAGAATACAGAGAATATTGTTCTTGATGGA
//                                                                                                        * |90234|
BdM1128pool08     GAACAATCTAAGTCATATTTTATTGTAGGGTNATGTTCTTTGTTTANGTTGTAAAAAGCTTTATTACTTTTGGAAATCCATTTTTCTTAG-
BdM1129pool08     GAACAATCTAAGTCATATTTTATTGTAGGGTCATGTTCTTTGTTTAGGTTGTAAAAAGCTTTATTACTTTTGGAAATCCATTTTTCTTAG-
BdM1130pool08     GAACAATCTAAGTCATATTTTATTGTAGGGTCATGTTCTTTGTTTAGGTTGTAAAAAGCTTTATTACTTTTGGAAATCCATTTTTCTTAG-
BdM1131pool28     GAACAATCTAAGTCATATTTTATTGTAGGGTTATGTTCTTTGTTTAGGTTGTAAAAAGCTTTATTACTTTTGGAAATCCATTTTTCTTAG-
BdM1133pool28     GAACAATCTAAGTCATATTTTATTGTAGGGTTATGTTCTTTGTTTAAGTTGTAAAAAGCTTTATTACTTTTGGAAATCCATTTTTCTTAG-
BdM1135pool28     GAACAATCTAAGTCATATTTTATTGTAGGGTTATGTTCTCTGTTTAGGTTGTAAAAAGCTTTATTACTTTTGGAAATCCATTTTTCTTAG-
BdM1139pool28     GAACAATCTAAGTCATATTTTATTGTAGGGTTATGTTCTCTGTTTAGGTTGTAAAAAGCTTTATTACTTTTGGAAATCCATTTTTCTTAG-
BdM1143pool28     GAACAATCTAAGTCATATTTTATTGTAGGGTTATGTTCTTTGTTTAGGTTGTAAAAAG-TTTATTACTTTTGGAAATCCATTTTTCTTAGA
BdM1146pool28     GAACAATCTAAGTCATATTTAATTGTAGGGTTATGTTCTTTGTTTAGGTTGTAAAAAG-TTTATTACTTTTGGAAATCCATTTTTCTTAGA
BdM1148pool28     GAACAATCTAAGTCATATTTWATTGTAGGGTTATGTTCTTTGTTTAGGTTGTAAAAAG-TTTATTACTTTTGGAAATCCATTTTTCTTAGA
BdM1154pool28     GAACAATCTAAGTCATATTTTATTGTAGGGTTATGTTCTTTGTTTAGGTTGTAAAAAG-TTTATTACTTTTGGAAATCCATTTTTCTTAGA
BdM1160pool08     GAACAATCTAAGTCATATTTTATTGTAGGGTTATGTTCTCTGTTTAGGTTGTAAAAAGCTTTATTACTTTTGGAAATCCATTTTTCTTAG-
BdM1161pool08     GAACAATCTAAGTCATATTTTATTGTAGGGTTATGTTCTCTGTTTAGGTTGTAAAAAGCTTTATTACTTTTGGAAATCCATTTTTCTTAG-
//                                    *          *       *      -                                            |90235|
BdM1128pool08     GTTTTAAATAATACTGAATAGAAAACTATTTTACTTAAAATAAATATCATTTCATTATAGGTTAAGGATCCGGTAAT-AAAAAACAGCAAG
BdM1130pool08     GTTTTAAATAATACTGAATAGAAAACTATTTTACTTAAAATAAATATCATTTCATTATAGGTTAAGGATCCGGTAAT-AAAAAACAGCAAG
BdM1131pool28     GTTTTAAATAATACTGAATAGAAAACTATTTTACTTAAAATAAATATCATTTCATTATAGGTTAAGGATCCGGTAAT-AAAAAACAGCAAG
BdM1140pool28     GTTTTAAATAATATTGAATAGAAAACTATTTTACTTAAAATAAATATCATTTCATTATAGGTTAAGGATCCGGYAATNAAAAAACAGCAA-
BdM1146pool28     GTTTTAAATAATATTGAATAGAAAACTATTTTACTTAAAATAAATATCATTTCATTATAGGTTAAGGATCCGGTAAT-AAAAAACAGCAAG
BdM1151pool28     GTTTTAAATAATATTGAATAGAAAACTATTTTACTTAAAATAAATATCATTTCATTATAGGTTAAGGATCCGGCAATAAAAAAACAGCAA-
BdM1160pool08     GTTTTAAATAATATTGAATAGAAAACTATTTTACTTAAAATAAATATCATTTCATTATAGGTTAAGGATCCGGTAAT-AAAAA--------
BdM1161pool08     GTTTTAAATAATATTGAATAGAAAACTATTTTACTTAAAATAAATRTCATTTCATTATAGGTTAAGGATCCGGTAAT-AAAAAACAGCAAG
BdM1162pool28     GTTTTAAATAATATTGAATAGAAAACTATTTTACTTAAAATAAATATCATTTCATTATAGGTTAAGGATCCGGTAAT-AAAAAACAGCAAG
//                             *                               -                           *                 |90240|
BdM1128pool08     CTGCAAAATGATTTACCCGCTTCAACCGGTATTACGGCTTCACCACCAAACATATTACAGAATTTTTCACAAGAATACTCTGGCATTTGG
BdM1130pool08     CTGCAAAATGATTTACCCGCTTCAACCGGTATTACGGCTTCACCACCAAACATATTACAGAATTTTTCACARGAATACTCTGGCATTTGG
BdM1133pool28     CTGNAAAATGATTTACCCNCTTCAACCGGTATTACGGCTTCACCACCAAACATATTACAGAATTTTTCACAAGAATACTCTGGCATTTGG
BdM1135pool28     CTGCAAAATGATTTACCCGCTTYAANCGGTATTACGGCTTCACCACCAAACATATTACAGAATTTTTCACAAGAATACTCTGGCATTTGG
BdM1136pool28     CTGCAAAATGATTTACCCGCTTCAACCGGTATTACGGCTTCACCACCAAACATATTACAGAATTTTTCACAAGAATACTCTGGCATTTGG
BdM1140pool28     CTGCAAAATGATTTACSCGCTTCAACTGGTATTACGGCTTCACCACCAAACATATTACAGAATTTTTCACAAGAATACTCTGGCATTTGG
BdM1142pool28     CTGCAAAATGATTTACCCGCTTCAACCGGTATTACGGCTTCACCACCAAACATATTACAGAATTTTTCACAAGAATACTCTGGCATTTGG
BdM1143pool28     CTGCAAAATGATTTACCCGCTTCAACCGGTATTACGGCTTCACCACCAAACATATTACAGAATTTTTCACAAGAATACTCTGGCATTTGG
BdM1146pool28     CTGCAAAATGATTTACCCGCTTCAACYGGTATTACGGCTTCACCACCAAACATATTACAGAATTTTTCACAAGAATACTCTGGCATTTGG
BdM1151pool28     CTGCAAAATGATTTACCCGCTTCAACYGGTATTACGGCTTCACCACCAAACATATTACAGAATTTTTCACAAGAATACTCTGGCATTTGG
BdM1160pool08     CTGCAAAATGATTTACCCGCTTCAACCGGTATTACGGCTTCACCACCAAACATATTACAGAATTTTTCACAAGAATACTCTGGCATTTGG
BdM1162pool28     CTGCAAAATGATTTACCCGCTTCAACCGGTATTACGGCTTCACCACCAAACATATTACAGAATTTTTCACAAGAATACTCTGGCATTTGG
BdM1163pool08     CTGCAAAATGATTTACCCGCTTCAACCGGTATTACGGCTTCACCACCAAACATATTACAGAATTTTTCACAAGAATACTCTGGCATTTGG
//                                -     -   *                                            -                  |90241|
BdM1128pool08     TTTTTTGGTATANCTTAAATCTACAANAGCCAAATGGTTTAGCAGCTGTGGTAT----CCNACATAGGGCATANCAGAGTTGCTGATCTG
BdM1130pool08     TTTTTTGGTATAACTTAAATCTACAATAGCCAAATGGTTTAGCAGCTGTGGTAT----CCCACATAGGGCATATCAGAGTTGCTGATCTG
BdM1159pool08     TTTTTTGGTATAACCTAAATCTACAATAGCCAAATGGTTTAGCAGCTGTGGTAT----CCCACATAGGGCATATCAGAGTTGCTGATCTG
BdM1160pool08     TTTTTYGGTATAACTTAAATCTACAATAGCCAAATGGTTTAGCAGCTGTGGTAT----CCCACATAGGGCATAKCASAGTTGCTGATCTG
//                     -        -                                                          -  -             |90243|
BdM1128pool08     GGTCGACGTCCGCGACGTAACAGTTACGCTTTTTGAATCGAGCCAAAAGTGGCAAGAACGCATATCATTAAAATATGAACTGTATTACGT
BdM1129pool08     GGTCGACGTCCGCGACGTAACAGTTACGCTTTTTGAATCGAGCCAAAAGTGGCAAGAACGCATATCATTAAAATATGAACTGTATTACGT
BdM1130pool08     GGTCGACGTCCGCGACGTAACAGTTACGCTTTTTGAATCGAGCCAAAAGTGGCAAGAACGCATATCATTAAAATATGAACTGTATTACGT
BdM1153pool08     GGTCGACGTCCGCGACGTAACAGTTACGCTTTTTGAATCGAGCCAAAAGTGGCAAGAACGCATATCATTAAAATATGAACTGTATTACGT
BdM1155pool08     GGTCGACGTCCGCGACGTAACAGTTACGCTTTTTGAATCGAGCCAAAAGTGGCAAGAACGCATATCATTAAAATATGAACTGTATTACGT
BdM1156pool08     GGTCGACGTCCGCGACGTAACAGTTACGCTTTTTGAATCGAGCCAAAAGTGGCAAGAACGCATATCATTAAAATAT--------------
BdM1159pool08     GGTCGACGTCCGCGACGTAACAGTTACGCTTTTTGAATCGAGCCAAAAGTGGCAAGAACGCATATCATTAAAATATGAACTGTATTAMGT
BdM1160pool08     GGTCGACGTCCGCGACGTAACAGTTACGCTTTTTGAATCGAGCCAAAAGTGGCAAGAACGCATATCATTAAAATATGAACTGTATTACGT
BdM1161pool08     GGTCGACGTCCGCGACGTAACAGTTACGCTTTTTGAATCGAGCCAAAAGTGGCAAGAACGCATATCATTAAAATATGAACTGTATTAAGT
BdM1163pool08     GGTCGACGTCCGCGACGTAACAGTTACGCTTTTTGAATCGAGCCAAAAGTGGCAAGAACGCATATCATTAAAATATGAACTGTATTAMGT
//                                                                                                       *  |90244|
BdM1128pool08     GCAAACTACAGCTATAAGCATAGTGTATAGCTTAATGCATTCTCGTGCAAGCGTGTGSAGTACATTTYATGAGCAGCAATTTAATACATACTATAGT
BdM1129pool08     GCAAACTACAGCTATAAGCATAGTGTATAGCTTAATGCATTCTCGTGCAAGCGTGTGCAGC-------ATGAGCAGCAATTTAATACATACTATAGT
BdM1130pool08     GCAAACTACAGCTATAAGCATAGTGTATAGCTTAATGCATTCTCGTGCAAGCGTGTGGAGTACATTTTATGAGCAGCAATTTAATACATA-------
BdM1131pool28     GCAAACTACAGCTATAAGCATAGTGTATAGCTTAATGCATTCTCGTGCAAGCGTGTGCAGC-------ATGAGCAGCAATTTAATACATACTATAGT
BdM1133pool28     GCAAACTACAGCTATAAGCATAGTGTATAGCTTAATGCATTCTCGTGCAAGCGTGTGCAGC-------ATGAGCAGCAATTTAATACATACTATAGT
BdM1135pool28     GCAAACTACAGCTATAAGCATAGTGTATAGCTTAATGCATTCTCGTGCAAGCGTGTGGAGTACATTTTATGAGCAGCAATTTAACACATA-------
BdM1136pool28     GCAAACTACAGCTATAAGCATAGTGTATAGCTTAATGCATTCTCGTGCAAGCGTGTGGAGTACATTTTATGAGCAGCAATTTAACACATA-------
BdM1140pool28     GCAAACTACAGCTATAAGCATAGTGTATAGCTTAATGCATTCTCGTGCAAGCGTGTGGAGTAAATTTTATGAGCCGCAATTTAATACATA-------
BdM1142pool28     GCAAACTACAGCTATAAGCATAGTGTATAGCTTAATGCATTCTCGTGCAAGCGTGTGGAGTAAATTTTATGAGCCGCAATTTAATACATA-------
BdM1144pool28     GCAAACTACAGCTATAAGCATAGTGTATAGCTTAATGCATTCTCGTGCAAGCGTGTGGAGTAAATTTTATGAGCCGCAATTTAATACATA-------
BdM1146pool08     GCAAACTACAGCTATAAGCATAGTGTATAGCTTAATGCATTCTCGTGCAAGCGTGTGGAGTAAATTTTATGAGCCGCAATTTAATACATA-------
BdM1146pool28     GCAAACTACAGCTATAAGCATAGTGTATAGCTTAATGCATTCTCGTGCAAGCGTGTGGAGTAAATTTTATGAGCCGCAATTTAATACATA-------
BdM1148pool28     GCAAACTACAGCTATAAGCATAGTGTATAGCTTAATGCATTCTCGTGCAAGCGTGTGGAGTAAATTTTATGAGCCGCAATTTAATACATA-------
BdM1150pool28     GCAAACTACAGCTATAAGCATAGTGTATAGCTTAATGCATTCTCGTGCAAGCGTGTGGAGTAAATTTTATGAGCCGCAATTTAATACATA-------
BdM1151pool28     GCAAACTACAGCTATAAGCATAGTGTATAGCTTAATGCATTCTCGTGCAAGCGTGTGGAGTACATTTTATGAGCCGCAATTTAATACATA-------
BdM1155pool08     GCAAACTACAGCTATAAGCATAGTGTATAGCTTAATGCATTCTCGTGCAAGCGTGTGGAGTAAATTTTATGAGCCGCAATTTAATACATA-------
BdM1162pool28     GCAAACTACAGCTATAAGCATAGTGTATAGCTTAATGCATTCTCGTGCAAGCGTGTGGAGTACATTTTATGAGCAGCAATTTAACACATA-------
//                                                                         *  * *    -      *         *            |90245|
BdM1128pool08     TGCAAATTGAATAGTGTCATAACCGCTTTACACGTTTTAAACAAATAATTCGGGCTTATTTGGGCAAAAAGGCTTTCTATAGCATTGGCG
BdM1151pool28     TGCAAATTGAATAGTGTCATAACCGCTTTACACGTTTTAAACAAATAATTCGGGCTTATTTGGGCAAAAAGGCTTTCTATAGCATTGGCG
BdM1161pool08     TGCAAATTGAATAGTGTCATAACNGCTTTACACGTTTTAAACAAATAATTTGGGCCTATTTGGGCAAAAAGGCTTTCTATAGCATTGGNG
BdM1162pool28     TGCAAATTGAATAGTGTCATAACCGCTTTACACGTTTTAAACAAATAATTTGGGCCTATTTGGGCAAAAAGGCTTTCTATAGCATTGGTG
//                                                                  *    *                                - |90246|
BdM1128pool08     ACAAACCTACACGAAACTGCCCAATGATTTGGAAAAATAAATTGCTCCAGTTTGGTACCAAAATTACCAATGGATTTTGCTGTAAAATAA
BdM1146pool28     ACAAACCTACACGAAACTGCCCAATGATTTGGAAAAATAAATTGTTCCAGTTTGGTACCAAAATTACCAATGGATTTTGCTGTAAAATAA
BdM1150pool08     ACAAACCTACACGAAACTGCCCAATGATTTGGAAAAATAAATTGTTCCAGTTTGGTACCAAAATTACCAATGGATTTTGCTGTAAAATAA
BdM1155pool08     ACAAACCTACACGAAACTGCCCAATGATTTGGAAAAATAAATTGTTCCAGTTTGGTACCAAAATTACCAATGGATTTTGCTGTAAAATAA
//                                                            -                                             |90247|
BdM1128pool08     TTTACAATTTGCCAACGATTTTTTCAAATACTATCTTAAAAACACAAATTTCTCATTCAGCGGGCAAATTGGTCCACAAACAGATGGTTT
BdM1131pool28     TTTACAATTTGCCAACGATTTTTTCAAATACTAYCTTAAAAACACAAATTTCTCATTCAGCGRKCAAATTGGTCSACAAACAGATGGTTT
BdM1135pool28     TTTACAATTTGCCAACGATTTTTTCAAATACTATCTTAAAAACACAAATTTCTCATTCAGCGGGCAAATTGGTCGACAAACAGATGGTTT
BdM1139pool28     TTTACAATTTGCCAACGATTTTTTCAAATACTATCTTAAAAACACAAATTTCTCATTCAGCGGGCAAATTGGTCGACAAACAGATGGTTT
BdM1140pool28     TTTACAATTTGCCAAYGATTTTTTCAAATACTATCTTAAAAACACAAATTTCTCATTCAGCGATCAAATTGGTCGACAAACAGATGGTTT
BdM1142pool08     TTTACAATTTGCCAATGATTTTTTCAAATACTATCTTAAAAACACAAATTTCTCATTCAGCGATCAAATTGGTCGACAAACAGATGGTTT
BdM1142pool28     TTTACAATTTGCCAATGATTTTTTCAAATACTATCTTAAAAACACAAATTTCTCATTCAGCGATCAAATTGGTCGACAAACAGATGGTTT
BdM1143pool28     TTTACAATTTGCCAANGATTTTTTCAAATACTATCTTAAAAACACAAATTTCTCATTCAGCGATCAAANTGGTCGACAAACAGATGGTTT
BdM1146pool28     TTTACAATTTGCCAAYGATTTTTTCAAATACTATCTTAAAAACACAAATTTCTCATTCAGCGATCAAAYTGGTCGACAAACAGATGGTTT
BdM1151pool28     TTTACAATWTGCCAAYGATTTTTTCAAATACTATCTTAAAAACACAAATTTCTCATTCAGCGATCAAATTGGTCGACAAACAGATGGTTT
BdM1152pool08     TTTACAATTTGCCAACGATTTTTTCAAATACTATCTTAAAAACACAAATTTCTCATTCAGCGATCAAACTGGTCGACAAACAGATGGTT-
BdM1153pool08     TTTACAATTTGCCAAYGATTTTTTCAAATACTATCTTAAAAACACAAATTTCTCATTCAGCGATCAAATTGGTCRACAAACAGATGGTTT
BdM1154pool28     TTTACAATATGCCAATGATTTTTTCAAATACTATCTTAAAAACACAAATTTCTCATTCAGCGATCAAATTGGTCGACAAACAGATGGTTT
BdM1155pool08     TTTACAATTTGCCAACGATTTTTTCAAATACTAYCTTAAAAACACAAATTTCTCATTCAGCGATCAAATTGGTCGACAAACAGATGGTTT
BdM1161pool08     TTTACAATTTGCCAACGATTTTTTCAAATACTATCTTAAAAACACAAATTTCTCATTCAGCGGGCAAATTGGTCGACAAACAGATGGTTT
BdM1162pool28     TTTACAATTTGCCAACGATTTTTTCAAATACTATCTTAAAAACACAAATTTCTCATTCAGCGGGCAAATTGGTCGACAAACAGATGGTTT
//                        *      *                 *                            **    *     *               |90249|
BdM1128pool08     GGTGCTCTGGCTTTGCCTTTTTTAAGGTTATCGATCTTCTATTCATTTGCATTT--TTCGACTGTCCTACTGTTAGCTTTACACAATTYTTT
BdM1129pool08     GGTACTCTGGCTTTGCCTTTTTTAGGGTTATCGATCTTCTATTCATTTGCATTT--TTCGACTGTCCTACTGTTAGCTTTACACAATTCTTT
BdM1130pool08     GGTGCTCTGGCTTTGCCTTTTTTAAGGTTATCGATCTTCTATTCATTTGCATTT--TTCGACTGTCCTACTGTTAGCTTTACACAATTCTTT
BdM1131pool08     GGTGCTCTGGCTTTGCCTTTTTTAAGGTTATCGATCTTCTATTCATTTGCATTT--TTCGACTGTCCTACTGTTAGCTTTACACAATTCTTT
BdM1131pool28     GGTGCTCTGGCTTTGCCTTTTTTAAGGTTATCGATCTTCTATTCATTTGCATTT--TTCGACTGTCCTACTGTTAGCTTTACACAATTCTTT
BdM1139pool28     GGTGCTCTGGCTTTGCCTTTTTTAAGGTTATCGATCTTCTATTCATTTGCATTTTGTTCGACTGTCCTACTGTTAGCTTTACACAATTCT--
BdM1140pool28     GGTGCTCTGGCTTTGCCTTTTTTAAGGTTATCGATATTCTRTTCATTTGCATTT--TTCGACTGTCCTACTGTTAGCTCTACACAATTCTTT
BdM1142pool28     GGTGCTCTGGCTTTGCCTTTTTTAAGGTTATCGATATTCTATTCATTTGCATTT--TTCGACTGTCCTACTGTTAGCTCTACACAATTCTTT
BdM1144pool28     GGTGCTCTGGCTTTGCCTTTTTTAAGGTTATCGATATTCTRTTCATTTGCATTT--TTCGACTGTCCTACTGTTAGCTCTACACAATTCTTT
BdM1146pool28     GGTGCTCTGGCTTTGCCTTTTTTAAGGTTATCGATATTCTATTCATTTGCATTT--TTCGACTGTCCTACTGTTAGCTCTACACAATTCTTT
BdM1151pool28     GGTGCTCTGGCTTTGCCTTTTTTAAGGTTATCGATATTCTATTCATTTGCATTT--TTCGACTGTCCTACTGTTAGCTCTACACAATTCTTT
BdM1159pool08     GGTGCTCTGGCTTTGCCTTTTTTAAGGTTATCGATATTCTATTCATTTGCATTT--TTCGACTGTCCTACTGTTAGCTCTACACAATTCTTT
BdM1161pool08     GGTGCTCTGGCTTTGCCTTTTTTAAGGTTATCGATATTCTATTCATTTGCATTT--TTCGACTGTCCTACTGTTAGCTCTACACAATTCTTT
BdM1162pool28     GGTGCTCTGGCTTTGCCTTTTTTAAGGTTATCGATATTCTATTCATTTGCATTT--TTCGACTGTCCTACTGTTAGCTCTACACAATTCTTT
BdM1163pool08     GGTGCTCTGGCTTTGCCTTTTTTAAGGTTATCGATATTCTATTCATTTGCATTT--TTCGACTGTCCTACTGTTAGCTCTACACAATTCTTT
//                   -                    -          *    *                                     *         -   |90252|
BdM1128pool08     CTAAATAAAAATGGGTCATAATATACTATTAGAATTTTCAACCGAATAAAAGATATAATAAATATGTCAGCTTAAATAAATAGTTGTTGG
BdM1133pool28     CTAAATAAAAATGGGTCATAATATACTATTAGAATTTTCAACCGAATAAAAGATATAATAAATATGTCAGCTTAAATAAATAGTTGTTGG
BdM1135pool28     CTAAATAAAAATGGGTCATAATATACTATTAGAATTTTCAACCGAATAAAAGATATAATAAATATGTCAGCTTAAATAAATAGTTGTTGG
BdM1146pool28     CTAAATAAAAATGGGTCATAATATACTATTAGAATTTTCAACCGAATAAAAGATATAATAAATATGTCAGCTTAAATAAATAGTTGTTGG
BdM1149pool28     CTAAATAAAAATGGGTCATAATATACTATTAGAATTTTCAACCGAATAAAAGATATAATAAATATGTCAGCTTAAATAAATAGTTGTTGG
//                                                                                                          |90254|
BdM1128pool08     TCATTTCTTTRGTTCAAAAAAATGACCCGRTTCATATTCAATYTAAAGTAGTTTAAGTCCCTACCACGTCTGTATTAAGTAATATAGTTG
BdM1129pool08     TCATTTCTTTGGTTCAAAAAAATGACCCGRTTCATATTCAATYTAAAGTAGTTTAAGTCCCTACCACGTCTGTATTAAGTAATATAGTTG
BdM1130pool08     TCATTTCTTTGGTTCAAAAAAATGACCCGRTTCATATTCAATYTAAAGTAGTTTAAGTCCCTRCCACGTCTGTATTAAGTAATATAGTTK
BdM1131pool28     TCATTTCTTTGGTTCAAAAAAATGACCCGRTTCATATTCAATYTAAAGTAGTTTAAGTCCCTRCCACGTCTGTATTAAGTAATATAGTTK
BdM1133pool28     TCATTTCTTTGGTTCAAAAAAATGACCCGNTTCATATTCAATNTAAAGTAGTTTAAGTCCCTNCCACGTCTGTATTAAGTAATATAGTT-
BdM1135pool28     TCATTTCTTTGGTTCAAAAAAATGACCCGATTCATATTCAATTTAAAGTAGTTTAAGTCCCTGCCACGTCTGTATTAAGTAATATAGTTG
BdM1136pool28     TCATTTCTTTGGTTCAAAAAAATGACCCGATTCATATTCAATTTAAAGTAGTTTAAGTCCCTGCCACGTCTGTATTAAGTAATATAGTTT
BdM1138pool28     TCATTTCTTTGGTTCAAAAAAATGACCCGATTCATATTCAATTTAAAGTAGTTTAAGTCCCTGCCACGTCTGTATTAAGTAATATAKTTG
BdM1139pool28     TCATTTCTTTGGTTCAAAAAAATGACCCGRTTCATATTCAATCTAAAGTAGTTTAAGTCCCTRCCACGTCTGTATTAAGTAATATAGTTG
BdM1140pool28     TCATTTCTTTGGTTCAAAAAAATGACCCGATTCATATTCAATTTAAAGTAGTTTAAGTCCCTGCCACGTCTGTATTAAGTAATACAGTTG
BdM1142pool28     TCATTTCTTTGGTTCANAAAAATGACCCGNTTCATATTCAATNTAAAGTAGTTTAAGTCCCTNCCACGTCTGTATTAAGTAATANAGTTG
BdM1144pool28     CCATTTCTTTGGTTCAAAAAAATGACCCGGTTCATATTCAATCTAAAGTAGTTTAAGTCCCTACCACGTCTGTATTAAGTAATATAGTTG
BdM1146pool28     TCATTTCTTTGGTTCAAAAAAATGACCCGATTCATATTCAATTTAAAGTAGTTTAAGTCCCTGCCACGTCTGTATTAAGTAATATAGTTG
BdM1151pool28     TCATTTCTTTGGTTCAAAAAAATGACCCGATTCATATTCAATTTAAAGTAGTTTAAGTCCCTGCCACGTCTGTATTAAGTAATATAGTTG
BdM1153pool08     TCATTTCTTTGGTTCAAAAAAATGACCCGATTCATATTCAATTTAAAGTAGTTTAAGTCCCTGCCACGTCTGTATTAAGTAATATAGTTG
BdM1155pool08     TCATTTCTTTGGTTCAAAAAAATGACCCGRTTCATATTCAATYTAAAGTAGTTTAAGTCCCTRCCACGTCTGTATTAAGTAATATAGTTG
BdM1158pool08     TCATTTCTTTGGTTCAAAAAAATGACCCGATTCATATTCAATTTAAAGTAGTTTAAGTCCCTGCCACGTCTGTATTAAGTAATATAGTTG
BdM1159pool08     TCATTTCTTTGGTTCAAAAAAATGACCCGATTCATATTCAATTTAAAGTAGTTTAAGTCCCTGYCACGTCTGTATTAAGTAATATAGTTG
BdM1160pool08     TCATTTCTTTGGTTCAAAAAAATGACCCGATTCATATTCAATTTAAAGTAGTTTAAGTCCCTGCCACGTCTGTATTAAGTAATATAGTTG
BdM1161pool08     TCATTTCTTTGGTTCAAAAAAATGACCCGATTCATATTCAATTTAAAGTAGTTTAAGTCCCTGCCACGTCTGTATTAAGTAATATAGTTG
BdM1162pool28     TCATTTCTTTGGTTCAAAAAAATGACCCGNTTCATATTCAATNTAAAGTAGTTTAAGTCCCTNCCNCGTCTGTATTAAGTAATATAGTTG
BdM1163pool08     TCATTTCTTTGGTTCAAAAAAATGACCCGRTTCATATTCAATYTAAAGTAGTTTAAGTCCCTRCCRCGTCTGTATTAAGTAATATAGTTG
//                -         -                  *            *                   *- -                  - -  *|90255|
BdM1128pool08     ATTTATTTGGGCAGTATTGTAAATTTGGGGTTGTTCATTGCGTCTTTTATTTCTTTTGTGAATATTYTTGTTTGATGTTCAAGTTGTTGA
BdM1130pool08     ATTTATTTGGGCAGTATTGTAAATTTGGGGTTGTTCATTGCGTCTTTTATTTCTTTTGTGAATATTCTTGTTTGATGTTCAAGTTGTTGA
BdM1135pool28     RTTTATTTGGGMAGTATTGTAAATTTGGGGTTGTTCATTGCGTCTTTTATTTCTTTTGTGAATATKCTYGTTTGATGTTCAAGTTGKTGA
BdM1139pool28     NTTTATTTGGGNAGTATTGTAAATTTGGGGTTGTTCATTGCGTCTTTTATTTCTTTTGTGAATATNCTNGTTTGATGTTCAAGTTGNTGA
BdM1140pool28     ATTTATTTGGGCAGTATTGTAAATTTGGGGTTGTTTATTGCGTCTTTTATTTCTTTTGTGAATATTCTTGTTTGATATTCAAGTTGTTGA
BdM1142pool28     RTTTATTTGGGMAGTATTGTAAATTTGGGGTTGTTYATTGCGTCTTTTATTTCTTTTGTGMATATTCTTGTTTGATRTYCAAGTTGTTRA
BdM1143pool28     ATTTATTTGGGCAGTATTGTAAATTTGGGGTTGTTTATTGCGTCTTTTATTTCTTTTGTGAATATTCTTGTTTGATATTCAAGTTGTTGA
BdM1144pool28     ATTTATTTGGGCAGTATTGTAAATTTGGGGTTGTTTATTGCGTCTTTTATTTCTTTTGTGAATATTCTTGTTTGATATTCAAGTTGTTGA
BdM1146pool28     ATTTATTTGGGCAGTATTGTAAATTTGGGGTTGTTTATTGCGTCTTTTATTTCTTTTGTGAATATTCTTGTTTGATATTCAAGTTGTTGA
BdM1149pool28     ATTTATTTGGGCAGTATTGTAAATTTGGGKTTGTTTATTGCGTCTTTTATTTCTTTTGTGAATATTCTTGTTTGATATTCAAGTTGTTGA
BdM1151pool28     ATTTATTTGGGCAGTATTGTAAATTTGGGGTTGTTTATTGCGTCTTTTATTTCTTTTGTGAATATTCTTGTTTGATATTCAAGTTGTTGA
BdM1160pool08     RTTTATTTGGGMAGTATTGTAAATTTGGGGTTGTTCATTGCGTCTTTTATTTCTTTTGTGAATATKCTTGTTTGATGTTCAAGKTGKTGA
BdM1163pool08     ATTTATTTGGGCAGTATTGTAAATTTGGGGTTGTTCATTGCGTCTTTTATTTCTTTTGTGAATATGCTTGTTTGATGTTCAAGGTGGTGA
//                *          *                 -     *                        -    *- -       * -    *  * - |90257|
BdM1128pool08     TTTGTGCTGGATTACGAATAAATCCGTGATCTTTCATAAACTTGAGGCCAATAAGGGCTTCGTCGATTTAATCAGCAACAAGAATTTTCA
BdM1129pool08     TTTGTGCTGGATTACGAATAAATCCGTGATCTTTCATAAACTTGAGGCCAATAAGGGCTTCGTCGATTTARTCAGCAACAAGAATTTTCA
BdM1155pool08     TTTGTGCTGGATTACGAATAAATCCGTGATCTTTCATAAACTTGAGGCCAATAAGGGCTTCGTCGATTTAATCAGCAACAAGAATTTTCA
BdM1161pool08     TTTNTGCTGGATTACGAATAAATCCGTGATCTTTCATAAACTTGAGGCCAATAAGNGCTTCGTNGATTTAATCAGCAACAANAATTTTCA
BdM1163pool08     TTTRTGCTGGATTACGAATAAATCCGTGATCTTTCATAAACTTGAGGCCAATAAGRGCTTCGTYGATTTAATCAGCAACAAGAATTTTCA
//                   -                                                   -       -      -                   |90258|
BdM1128pool08     CACTTTGCAACGATTAAACTGTAGGAATGTGAAGAAGCTCGAATGATATAAATCTGAATTGTTCTGTGGTAGGATTTATTRTATGAAGTG
BdM1129pool08     CACTTTGCAACGATTAAACTGTAGGAATGTGAAGAAGCTCGAATGATATAAATCTGAATTGTTCTGTGGTAGGATTTATTGTATGAAGTG
BdM1130pool08     CACTTTGCAACGATTAAACTGTAGGAATGTGAAGAAGCTCGAATGATATAAATCTGAATTGTTCTGTGGTAGGATTTATTGTATGAAGTG
BdM1131pool08     CACTTTGCAANGATTAAACTGTAGGAATGTGAAGAAGCTCGAATGATATAAATCTGAATTGTTCTGTGGTAGGATTTATTRTATGAAGTG
BdM1131pool28     CACTTTGCAA-GATTAAACTGTAGGAATGTGAAGAAGCTCGAATGATATAAATCTGAATTGTTCTGTGGTAGGATTTATTATATGAAGTG
BdM1133pool28     CACTTTGCAACGATTAAACTGTAGGAATGTGAAGAAGCTCGAATGATATAAATYTGAATTGTTCTGTGGTAGRATTTATTGTATGAAGTG
BdM1135pool28     CACTTTGCAACRATTAAACTGTAGGAATGTGAAGAAGCTCGAATGATATAAATTTGAATTGTTCTGTGGTAGGATTTATTGTATGAAGTG
BdM1138pool28     CACTTTGCAACGATTAAACTGTAGGAATGTGAAGAAGCTCGAATGATATAAATTTGAATTGTTCTGTGGTAGGATTTATTGTATGAAGTG
BdM1139pool28     CACTTTGCAACGATTAAACTGTAGGAATGTGAAGAAGCTCGAATGATATAAATYTGAATTGTTCTGTGGTAGGATTTATTGTAKGAAGTG
BdM1140pool28     CACTTTGCAACGATTAAACTGTAGGAATGTGAAGAAGCTCGAATGATATAAATTTGAATTGTTCTGTGGTAGGATTTATTGTATGAASTG
BdM1142pool08     CACTTTGCAACGATTAAACTGTAGGAATRTGAAGAAGCTCGAATGATATAAATTTGAATTGTTCTGTGGTAGGATTTATTGTATGAASTG
BdM1142pool28     CACTTTGCAACGATTAAACTGTAGGAATRTGAAGAAGCTCGAATGATATAAATTTGAATTGTTCTGTGGTAGGATTTATTGTATGAASTG
BdM1143pool28     CACTTTGCAACGATTAAACTGTAGGAATGTGAAGAAGCTCGAATGATATAAATTTGAATTGTTCTGTGGTAGGATTTATTGTATGAAGTG
BdM1144pool28     CACTTTGCAACGATTAAACTGTAGGAATGTGAAGAAGCTCGAATGATATAAATTTGAATTGTTCTGTGGTAGGATTTATTGTATGAACTG
BdM1146pool08     CACTTTGCAACGATTAAACTGTAGGAATGTGAAGAAGCTCGAATGATATAAATTTGAATTGTTCTGTGGTAGGATTTATTGTATGAAGTG
BdM1146pool28     CACTTTGCAACGATTAAACTGTAGGAATGTGAAGAAGCTCGAATGATATAAATTTGAATTGTTCTGTGGTAGGATTTATTGTATGAAGTG
BdM1148pool28     CACTTTGCAACGATTAAACTGTAGGAATGTGAAGAAGCTCGAATGATATAAATTTGAATTGTTCTGTGGTAGGATTTATTGTATGAAGTG
BdM1149pool08     CACTTTGCAACGATTAAACTGTAGGAATRTGAAGAAGCTCGAATGATATAAATTTGAATTGTTCTGTGGTAGGATTTATTGTATGAAGTG
BdM1149pool28     CACTTTGCAACGATTAAACTGTAGGAATRTGAAGAAGCTCGAATGATATAAATTTGAATTGTTCTGTGGTAGGATTTATTGTATGAAGTG
BdM1151pool28     CACTTTGCAACGATTAAACTGTAGGAATGTGAAGAAGCTCGAATGATATAAATTTGAATTGTTCTGTGGTAGGATTTATTGTATGAACTG
BdM1152pool08     CACTTTGCAACGATTAAACTGTAGGAATGTGAAGAAGCTCGAATGATATAAATTTGAATTGTTCTGTGGTAGGATTTATTGTATGAACTG
BdM1154pool28     CACTTTGCAACGATTAAACTGTAGGAATGTGAAGAAGCTCGAATGATATAAATTTGAATTGTTCTGTGGTAGGATTTATTGTATGAASTG
BdM1155pool08     CACTTTGCAACGATTAAACTGTAGGAATGTGAAGAAGCTCGAATGATATAAATTTGAATTGTTCTGTGGTAGGATTTATTGTATGAACTG
BdM1156pool08     CACTTTGCAACGATTAAACTGTAGGAATNTGAAGAAGCTCGAATGATATAAATTTGAATTGTTCTGTGGTAGGATTTATTGTATGAAGTG
BdM1159pool08     CACTTTGCAACGATTAAACTGTAGGAATGTGAAGAAGCTCGAATGATATAAATTTGAATTGTTCTGTGGTAGGATTTATTGTATGAAGTG
BdM1160pool08     CACTTTGCAACGATTAAACTGTAGGAATGTGAAGAAGCTCGAATGATATAAATTTGAATTGTTCTGTGGTAGGATTTATTGTATGAASTG
BdM1161pool08     CACTTTGCAACGATTAAACTGTAGGAATGTGAAGAAGCTCGAATGATATAAATTTGAATTGTTCTGTGGTAGGATTTATTGTATGAAGTG
BdM1162pool28     CACTTTGCAACGATTAAACTGTAGGAATGTGAAGAAGCTCGAATGATATAAATTTGAATTGTTCTGTGGTAGGATTTATTGTATGAAGTG
BdM1163pool08     CACTTTGCAACGATTAAACTGTAGGAATRTGAAGAAGCTCGAATGATATAAATTTGAATTGTTCTGTGGTAGGATTTATTGTATGAAGTG
//                           -                *                        *                  -       *  -   *  |90260|
BdM1128pool08     AACAATGGGCGCGCATCATGAACCAGCGCCTGGATATGCGGTAGCCGCTTTTCTTTCTTGGCAGCTGTATTTACGTATATTTTTTCTCCC
BdM1129pool08     AACAATGGGCGCGCATCATGAACCAGCGCCTGGATATGCGGTAGCCGCTTTTCTTTCTTGGCAGCTGTATTTACGTATATTTTTTCTCCC
BdM1142pool28     AACAATGGGCGCGCATCATGAACCAGCGCCTGGATATGCGGTAGCCGCTTTTCTTNCTTGGCAGCTGTATTTACGTATATTTTTTCTCCC
BdM1146pool28     AACAATGGGCGCGCATCATGAACCAGCGCCTGGATATGCGGTAGCCGCTTTTCTTGCTTGGCAGCTGTATTTACGTATATTTTTTCTCCC
BdM1148pool28     AACAATGGGCGCGCATCATGAACCAGCGCCTGGATATGCGGTAGCCGCTTTTCTTGCTTGGCAGCTGTATTTACGTATATTTTTTCTCCC
BdM1155pool08     AACAATGGGCGCGCATCATGAACCAGCGCCTGGATATGCGGTAGCCGCTTTTCTTTCTTGGCAGCTGTATTTACGTATATTTTTTCTCCC
BdM1160pool08     AACAATGGGCGCGCATCATGAACCAGCGCCTGGATATGCGGTAGCCGCTTTTCTTGCTTGGCAGCTGTATTTACGTATATTTTTTCTCCC
BdM1161pool08     AACAATGGGCGCGCATCATGAACCAGCGCCTGGATATGCGGTAGCCGCTTTTCTTKCTTGGCAGCTGTATTTACGTATATTTTTTCTCCC
BdM1162pool28     AACAATGGGCGCGCATCATGAACCAGCGCCTGGATATGCGGTAGCCGCTTTTCTTGCTTGGCAGCTGTATTTACGTATATTTTTTCTCCC
BdM1163pool08     AACAATGGGCGCGTATCATGAACCAGCTCCTGGATATGCGGTAGCCGCTTTTCTTTCTTGGCRGCTGTATTTACGTATATTTTTTCTCCC
//                             -             -                           *      -                           |90262|
BdM1128pool08     TTCGCCAGACGARGAATGGGTAGTGCTACCAAATAAGRCGATCTGGTAGAGTTATGCCCRSAGTATAARTAGGGATATAAATAAACGGAAAT
BdM1129pool08     TTCGCCAGACGAAGAATGGGTAGTGCTACCAAATAAGACGATCTGGTAGAGTTATG--CAGAGTATAAATAGGGATATAAATAAACGGAAAT
BdM1130pool08     TTCGCCAGACGARGAATGGGTAGTGCTACCAAATAAGRCGATCTGGTAGAGTTATGCCCRSAGTATAARTAGGGATATAAATAAACGGAAAT
BdM1131pool08     TTCGCCAGACGAGGAATGGGTAGTGCTACCAAATAAGGCGATCTGGTAGAGTTATGCCCGCAGTATAAGTAGGGATATAAATAAACGGAA--
BdM1131pool28     TTCGCCAGACGAGGAATGGGTAGTGCTACCAAATAAGGCGATCTGGTAGAGTTATGCCCGCAGTATAAGTAGGGATATAAATAAACGGAA--
BdM1133pool28     TTCGCCAGACGAGGAATGGGTAGTGCTACCAAATAAGGCGATCTGGTAGAGTTATGCCCGCAGTATAAGTAGGGATATAAATAAACGGAA--
BdM1135pool28     TTCGCCAGACGAAGARTGGGTAGTGCTACCAAAYAAGACGATCTGGTAGAGTTATG--CAGAGTATAAATAGGGWTATAAATAARCGGAAAT
BdM1136pool28     TTCGCCAGACGAAGAGTGGGTAGTGCTACCAAATAAGACGATCTGGTAGAGTTATG--CAGAGTATAAATAGGGTTATAAATAAACGGAAAT
BdM1138pool28     TTCGCCAGACGAAGAATGGGTAGTGCTACCAAATAAGACGATCTGGTAGAGTTATG--CAGAGTATAAATAGGGATATAAATAAACGGAAAT
BdM1139pool28     TTCGCCAGACGAAGAATGGGTAGTGCTACCAAATAAAACGATCTGGTAGAGTTATG--CAGAGTATAAATAGGGATATAAATAAACGGAAAT
BdM1142pool28     TTCGTCAGACGAGGAATGGGTAGTGCTACCAAATAAGACGATCTGGTAGAGTTATG--CAGAGTATAAGTAGGGATATAAATAAACGGAAAT
BdM1143pool28     TTCGCCAGACGAAGAATGGGTAGTGCTACCAAATAAGACGATCTGGTAGAGTTATG--CAGAGTATAAATAGGGATATAAATAAACGGAAAT
BdM1144pool28     TTCGCCAGACGAAGAATGGGTAGTGCTACCAAATAAGACGATCTGGTAGAGTTATG--CAGAGTATAAATAGGGATATAAATAAACGGAAAT
BdM1148pool28     TTCGCCAGACGAAGAATGGGTAGTGCTACCAAATAAGACGATCTGGTAGAGTTATG--CAGAGTATAAATAGGGATATAAATAAACGGAAAT
BdM1149pool28     TTCGCCAGACGAAGAATGGGTAGTGCTACCAAATAAGACGATCTGGTAGAGTTATG--CAGAGTATAAATAGGGATATAAATAAACGGAAAT
BdM1150pool28     TTCGCCAGACGAAGAATGGGTAGTGCTACCAAATAAGACGATCTGGTAGAGTTATG--CAGAGTATAAATAGGGATATAAATAAACGGAAAT
BdM1151pool08     TTCGTCAGACGAGGAATGGGTAGTGCTACCAAATAAGACGATCTGGTAGAGTTATG--CAGAGTATAAGTAGGGATATAAATAAACGGAAAT
BdM1151pool28     TTCGTCAGACGAGGAATGGGTAGTGCTACCAAATAAGACGATCTGGTAGAGTTATG--CAGAGTATAAGTAGGGATATAAATAAACGGAAAT
BdM1153pool08     TTCGYCAGACGARGAATGGGTAGTGCTACCAAATAAGACGATCTGGTAGAGTTATG--CAGAGTATAARTAGGGATATAAATAAACGGAAAT
BdM1154pool28     TTCGCCAGACGARGAATGGGTAGTGCTACCAAATAAGACGATCTGGTAGAGTTATG--CAGAGTATAARTAGGGATATAAATAAACGGAAAT
BdM1155pool08     TTCGTCAGACGAGGAATGGGTAGTGCTACCAAATAAGACGATCTGGTAGAGTTATG--CAGAGTATAAGTAGGGATATAAATAAACGGAAAT
BdM1159pool08     TTCGCCAGACGAAGAATGGGTAGTGCTACCAAATAAGACGATCTGGTAGAGTTATG--CAGAGTATAAATAGGGATATAAATAAACGGAAAT
BdM1160pool08     TTCGCCAGACGAAGANTGGGTAGTGCTACCAAATAAGACGATCTGGTAGAGTTATG--CAGAGTATAAATAGGGNTATAAATAANCGGAAAT
BdM1161pool08     TTCGCCAGACGAAGARTGGGTAGTGCTACCAAATAAGACGATCTGGTAGAGTTATG--CAGAGTATAAATAGGGWTATAAATAARCGGAAAT
BdM1162pool28     TTCGCCAGACGAAGAATGGGTAGTGCTACCAAATAAGACGATCTGGTAGAGTTATG--CAGAGTATAAATAGGGATATAAATAAACGGAAAT
BdM1163pool08     TTCGCCAGACGAAGAATGGGTAGTGCTACCAAATAAGACGATCTGGTAGAGTTATG--CAGAGTATAAATAGGGATATAAATAAACGGAAAT
//                    *       *  *                 -  -*                     **       *     *         *       |90263|
BdM1128pool08     TTCTTTATAATAAAATACTCTACCACTTAMCAAAAGTTTTYGGTATAGTCTATTTCTTATGTAAACACTTTTTATGTAAACACCCCGTTT
BdM1129pool08     TTCTTTATAATAAAATACTCTACCACTTAACAAAAGTTTTCGGTATAGTCCATTTCTTATGTAAACACTTTTTATGTAAACACCCCGTTT
BdM1130pool08     TTCTTTATAATAAAATACTCTACCACTTACCAAAAGTTTTCGGTATAGTCTATTTCTTATGTAAACACTTTTTATGTAAACACCCCGTTT
BdM1131pool28     TTCTTTATAATAAAATACTCTACCACTTACCAAAAGTTTTCGGTATAGTCTATTTCTTATGTAAACACTTTTTATGTAAACACCCCGTTT
BdM1133pool28     TTCTTTATAATAAAATACTCTACCACTTACCAAAAGTTTTCGGTATAGTCTATTTCTTATGTAAACACTTTTTATGTAAACACCCCGTTT
BdM1136pool28     TTCTTTATAATAAAATACTCTACCACTTAACAAAAGTTTTYGGTATAGTCYATTTCTTATGTAAACACTTTTTATGTAAACACCCCGTTT
BdM1138pool28     TT-TTTATAATAAAATACTCCACCACTTAACAAAAGTTTTCGGTATAGTCCAATTCTTATCTAAACACTTTTTATGTAAACACCCCGTTT
BdM1140pool28     TTCTTTATAATAAAATACTCTACCACTTAACAAAAGTTTTCGGTATAGTCYATTTCTTATGTWAACACTTTTTATGTAAACAYCCCGTTT
BdM1142pool28     TTCTTYATAATAAAATACTCYACCACTTAACAAAAGTTTTYGGTATAGTCYAYTTCTTATSTAAACACTTTTTATGTAAACACCCCGTTT
BdM1146pool28     TTYTTTATAATAAAATACTCTACCACTTAACAAAAGTTTTYGGTATAGTCTATTTCTTATGTAAACACTTTTTATGTAAACACCCCGTKT
BdM1149pool28     TTCTTTATAATAAAATACTCYACCACTTAACAAAAGTTTTYGGTATAGTCYAWTTCTTATSTAAACACTTTTTATGTAAACACCCCGTTT
BdM1151pool28     TTCTTTMTAATAAAATACTCTACCACTTAACAAAAGTTTTCGGTATAGTCCATTTCTTATGTAAMCACTTTTTATGTAAACACCCCGTTT
BdM1154pool28     TTCTTTATAATAAAATACTCTACCACTTAACAAAAGTTTTCGGTATAGTCCATTTCTTATGTAAACACTTTTTATGTAAACATCCCGTTT
BdM1155pool08     TTCTTTATAATAAAATACTCTACCACTTAACAAAAGTTTTCGGTATAGTCTATTTCTTATGTAAACACTTTTTATGTAAACACCCCGTTT
BdM1159pool08     TTCTTTATAATAAAATACTCTACCACTTAACAAAAGTTTTCGGTATAGTCTATTTCTTATGTNANCACTTTTTATGTAAACACCCCGTTT
BdM1160pool08     TTCTTTATAATAAAATACTCTACCACTTAACAAAAGTTTTCGGTATAGTCTATTTCTTATGTAAACACTTTTTATGTAAACACCCCGTTT
BdM1161pool08     TTCTTTATAATAAAATACTCTACCACTTAACAAAAGTTTTCGGTATAGTCTATTTCTTATGTTACCACTTTTTATGTAAACACCCCGTTT
BdM1162pool28     TTYTTTATAATAAAATACTCTACCACTTAACAAAAGTTTTYGGTATAGTCTATTTCTTATGTWAACACTTTTTATGTAAACACCCCGTKT
//                  *  --             *        *          *         * *       * * *                 *     * |90265|
BdM1128pool08     TTANTTTATTTTATAATTTCTTAATTATAATAAATAATCATTCTTACTCATTAAATTTTTAAAAAATATTTTTGGTATTTAGGCGTNTTT
BdM1138pool28     TTAATTTATTTTATAATTTCTTAATTATTACAAATAATCATTCTTACTCATTAAATTTTTAAAAAATATTTTTGGTATTTAGGCGTATTT
BdM1143pool28     TTAATTTATTTTATAATTTCTTAATTATAATAAATAATCATTCTTACTCATTAAATTTTTAAAAAATATTTTTGGTATTTAGGCGTATTT
BdM1146pool28     TTAATTTATTTTATAATTTCTTAATTATAATAAATAATCATTCTTACTCATTAAATTTTTAAAAMATATTTTTGGTATTTAGGCGTATTT
//                                            - -                                 -                         |90266|
BdM1128pool08     CGAATACTTCCGGAGATATCCGTAAAAAACCAAATTCTTGCGAAAAGGGTTTCAGTTTTTCCTGATATTATTTGAAAACATATTTTGAAA
BdM1129pool08     CGAATACTTCCGGAGATATCCGTAAAAAACCAAATTCTTGCGAAAAGGGTTTCAGTTTTTCCTGATATTGTTTGAAAACATATTTTGAAA
BdM1130pool08     CGAATACTTCCGGAGATATCCGTAAAAAACCAAATTCTTGCGAAAAGGGTTTCAGTTTTTCCTGATATTGTTTGAAAACATATTTTGAAA
BdM1131pool08     CGAATACTTCCGGAGATATCCGTAAAAAACCAAATTCTTGCGAAAAGGGTTTCAGTTTTTCCTGATWTTRTTTGAAAACATATTTTGAAA
//                                                                                  -  *                    |90267|
BdM1128pool08     RYGACCAATAANAAAATTATAGAACTYCTGYCCTTTATCGACCTATCAATAKTCCTTTATTTTCCATCCCYTTCTGTGGTKGATTTNNCTCTC-
BdM1130pool08     GCGACCAANAAAA-AATTATAGAACTCCTGCCCTTTATNGACNTATCAATATTCCTTTATTTTCCATCCCNTCCTGTGGTGGATTT--CTCTC-
BdM1133pool28     GCGACCAATAAAAAAATTATAGAACTYCTGYCCTTTATCGACCTATCAATATTCCTTTATTTTCCATCCCYTCCTGTGGTGGATTT--CTCTCT
BdM1135pool28     GCGACCAATAAAA-AATTATAGAACTNCTGYCCTTTAWCGACCTATCAATATT-CTTTATTTTCCATCCCTTCCTGTGGTGGATTT--CTCTCT
BdM1138pool28     GCGACCAATAAAA-AATTATAGAACTCCTGTCCTTTATCGACCTATCAATATTCCTTTATTTTCCATCCCTTCCTGTGGTGGATTT--CTCTC-
BdM1139pool28     GCGACCAATAAAA-AATTATAGAACTCCTGCCCTTTATCGACCTATCAATATTCCTTTATTTTCCATCCCYTCCTGTGGTGGATTT--CTCTC-
BdM1142pool28     NCGACCAATNAAAAAATTATAGAACTSCTGYSCTTYATCNACCTNTCAATATTMMTTTATTTTCCATCCCTTCCTGTGNTGGATTT--CTCT--
BdM1144pool28     GCGACCAATAAAA-AATTATAGAACTCCTGCCCTTTATCGACCTATCAATATTCCTTTATTTTCCATCCCTTTCTTTGGTGGATTT--CTCTC-
BdM1146pool28     GCGACCAATAAGA-AATTATAGAACTCCTCCCCTTTATCGACCTATCAATATTCCTTTATTTTCCATCCCTTCCTGTGGTGGATTT--CTCTC-
BdM1149pool28     GCGACCAATAARA-AATTATAGAACTCCTSCCCTTTATCGACCTATCAATATTCCTTTATTTTCCATCCCTTYCTKTGGTGGATTT--CTCTC-
BdM1151pool28     GCGACCAATAAAA-AATTATAGAACTCCTGCCCTTTATCGACCTATCAATATTCCTTTATTTTCCATCCCYTCCTGTGGTGGATTT--CTCTC-
BdM1160pool08     GCGACCAATAARA-AATTATAGAACTCCTSYCCTTTATCGACCTATCAATATTCCTTTATTTTCCATCCCTTCCTGTGGTGGATTT--CTCTC-
BdM1161pool08     GCGACCAATAAAA-AATTATAGAACTCCTGCCCTTTAACGACCTATCAATATT-CTTTATTTTCCATCCCTTCCTGTGGTGGATTT--CTCTCT
BdM1162pool28     GCGACCAATAAAA-AATTATAGAACTCCTGCCCTTTATCGACCTATCAATATTCCTTTATTTTCCATCCCCTCCTGTGGTGGATTT--CTCTC-
BdM1163pool08     GCGACCAATAAAA-AATTATAGAACTCCTGCCCTTTAWCGACCTATCAATATTMCTTTATTTTCCATCCCTTCCTGTGGTGGATTT--CTCTCT
//                --         *              *  **-   - *             - *-               * *  *    -             |90272|
BdM1128pool08     GTACCCTAAAATATTTTTATTGTTCTGTTTTAAAAGTATGTATGTCTCTTTCTTTTCCTATTGGAAAAATCAGGTTTAAAKATAAATGTA
BdM1129pool08     GTACCCTAAAATATTTTTATTGTTCTGTTTTAAAAGTATGTATGTCTCTTTCTTTTCCTATTGGAAAAATCAGGTTTAAAGATAAATGTA
BdM1130pool08     GTACCCTAAAATATTTTTATTGTTCTGTTTTAAAAGTATGTATGTCTCTTTCTTTTCCTATTGGAAAAATCAGGTTTAAAGATAAATGTA
BdM1139pool28     GTACCCTAAAATATTTTTATTGTTCTGTTTTAAAAGTATGTATGTCTCTTTCTTTTCCTATTGGAAAAATGAGGTTTAAAGATAAATGTA
BdM1142pool28     GTACCTTAAAATATTTGTATTGTTCTGTTTTAAAAGTATGTATGTCTCTTTCTTTTCCTATTGGAAAAATGAGGTTTAAAGATAAATGTA
BdM1152pool08     GTACCYTAAAATATTTKTATTGTTCTGTTTTAAAAGTATGTATGTCTCTTTCTTTTCCTATTGGAAAAATGAGGTYTAAAGATAAATGTA
BdM1153pool08     GTACCNTAAAATATTTNTATTGTTCTGNTTTAAAAGTATGTATGTCTCTTTCTTTTCCTATTGGAAAAATGAGGTTTAAAGATAAATGTA
BdM1158pool08     GTACCNTAAAATATTTNTATTGTTCTGTTTTAAAAGTATGTATGTCTCTTTCTTTTCCTATTGGAAAAATNAGGTTTAAAGATAAATGTA
BdM1159pool08     GTACCTTAAAATATTTGTATTGTTCTGTTTTAAAAGTATGTATGTCTCTTTCTTTTCCTATTGGAAAAATTAGGTTTAAAGATAAATGTA
BdM1160pool08     GTACCTTAAAATATTTGTATTGTTCTGTTTTAAAAGTATGTATGTCTCTTTCTTTTCCTATTGGAAAAATKAGGTTTAAAGATAAATGTA
BdM1161pool08     GTACCTTAAAATATTTGTATTGTTCTGTTTTAAAAGTATGTATGTCTCTTTCTTTTCCTATTGGAAAAATGAGGTTTAAAGATAAATGTA
BdM1163pool08     GYACCYTAAAATATTTKTATTGTTCTGTTTTAAAAGTATGTATGTCTCTTTCTTTTCCTATTGGAAAAATGAGGTTTAAAGATAAATGTA
//                 -   *          *                                                     *    -    -         |90274|
BdM1128pool08     RCACAATAAAACTCTGGAATTTTTACCCTACACCCTTTAGCTTYTTCRCTTCTTTACAATCATTAACCTCATCTCATATTGGACAAAAAC
BdM1130pool08     GCACAATAAARCTCTGGAATTTTTACCCTACACCCTTTAGCTTCTTCACTTCTTTACAATCATTAACCTCATCTCATATTGGACAAAAAC
BdM1135pool28     RCACAATAAAACTCTGGAATTTTTACCCTACACCCTTTAGCTTYTTCACTTCTTTACAATCATTAACCTCATCTCATATTGGACAAAAAC
BdM1136pool28     GCACAATAAAACTCTGGAATTTTTACCCNACACCNTTTAGCTTCTTCACTTCTTTACAATCATTAACCTCATCTCATATTGGACAAAAAC
BdM1139pool28     GCACAATAAAGCTCTGGAATTTTTACCCTACACCCTTTAGCTTCTTCACTTCTTTACAATCATTAACCTCATCTCATATTGGACAAAAAC
BdM1140pool28     GCACAATAAAACTCTGGAATTTTTACCCWACACCMTTTAGCTTCTTCACTTCTTTACAATCATTAACCTCATCTCATATTGGACAAAAAC
BdM1142pool28     GYACAATAAAACTCTGGAATTTTTACCCWACACCCTTTAGCTTCTTCACTTCTTTACAATCATTAACCTCATCTCATATTGGACAAAAAC
BdM1146pool28     GTACAATAAAACTCTGGAATTTTTACCCTACACCCTTTAGCTTCTTCACTTCTTTACAATCATTAACCTCATCTCATATTGGACAAAAAC
BdM1149pool28     GCACAATAAAACTCTGGAATTTTTACCCTACACCCTTTAGCTTCTTCACTTCTTTACAATCATTAACCTCATCTCATATTGGACAAAAAC
BdM1152pool08     GCACAATAAAACTCTGGAATTTTTACCCWACACCMTTTAGCTTCTTCACTTCTTTACAATCATTAACCTCATCTCATATTGGACAAAAAC
BdM1160pool08     GCACAATAAARCTCTGGAATTTTTACCCTACACCCTTTAGCTTCTTCACTTCTTTACAATCATTAACCTCATCTCATATTGGACAAAAAC
BdM1162pool28     GCACAATAAAACTCTGGAATTTTTACCCTACACCCTTTAGCTTCTTCACTTCTTTACAATCATTAACCTCATCTCATATTGGACAAAAAC
BdM1163pool08     GCACAATAAAGCTCTGGAATTTTTACCCTACACCCTTTAGCTTCTTCACTTCTTTACAATCATTAACCTCATCTCATATTGGACAAAAAC
//                **        *                 *     *        *   -                                          |90275|
BdM1128pool08     CCAAAGAGTTAGCTACAAGTGTACCAGAGTATTGGGGTATCGGAAAATCGGAAACTGGCTGGATGACAGGTGAGACATTTTTTGGATTTA
BdM1129pool08     CCAAAGAGTTAGCTACAAGTGTACCAGAGTATTSGGGTATCGGAAAATCGGAAACTGGCTGGATGACAGGTGAGACATTTTTTGGATTTA
BdM1130pool08     CCAAAGAGTTAGCTACAAGTGTACCARAGTATTGGGGTATCGGAAAATCGGAAACTGGCTGGATGACAGGTGAGACATTTTTTGGATTTA
BdM1146pool28     CCAAAGAGTTAGCTACAAGTGTATCAGAGTATTGGGGTATCGGAAAATCGGAAACTGGCTGGATGACAGGTGAGACACTTTTTGGATTTA
BdM1153pool08     CTAAAAAGTTAGCTACAAGTGTACCAGAGTATTGGGGTATCGGAAAATCGGAAACTGGCTGGATGACAGGTGAGACATTTTTTGGATTTA
BdM1155pool08     CYAAARAGTTAGCTACAAGTGTACCAGAGTRTTGGGGTATCGGAAAATCGGAAACTGGCTGGATGACAGGTGAGACATTTTTTGGATTTA
BdM1158pool08     CTAAAAAGTTAGCTACAAGTGTACCAGAGTATTGGGGTATCGGAAAATCGGAAACTGGCTGGATGACAGGTGAGACATTTTTTGGATTTA
BdM1159pool08     CYAAARAGTTAGCTACAAGTGTACCAGAGTATTGGGGTATCGGAAAATCGGAAACTGGCTGGATGACAGGTGAGACATTTTTTGGATTTA
BdM1160pool08     CTAAAAAGTTAGCTACAAGTGTACCAGAGTATTGGGGTATCGGAAAATCGGAAACTGGCTGGATGACAGGTGAGACATTTTTTGGATTTA
BdM1161pool08     CTAAAAAGTTAGCTACAAGTGTACCAGAGTATTGGGGTATCGGAAAATCGGAAACTGGCTGGATGACAGGTGAGACATTTTTTGGATTTA
BdM1163pool08     CTAAAAAGTTAGCTACAAGTGTACCAGAGTATTGGGGTATCGGAAAATCGGAAACTGGCTGGATGACAGGTGAGACATTTTTTGGATTTA
//                 *   *                 -  -   -  -                                           -            |90278|
BdM1128pool08     GATGACAATAGCCTAAATATCGTATCCAGCAAGTCAGTAAAAGWTCGGAAATACTTAATCATTCCCCTTCCATTCGACCCAGGAGAAGTG
BdM1135pool28     GATGACAATAGCCTAAATATCGTATCCAGCAAGTCAGTAAAAGTTCGGAAATACTTAATCATTCCCCTTCCATTAGACCCAGGAGAAGTG
BdM1151pool28     GATGACAATAGCCTAAATATCGTATCCAGCAAGTCAGTAAAAGTTCGGAAATACTTAATCATTCCCCTTCCATTMGACCCAGGAGAAGTG
BdM1155pool08     GATGACAATAGCCTAAATATCGTATCCAGCAAGTCAGTAAAAGTTCGGAAATACTTAATCATTCCCCTTCCATTAGACCCAGGAGAAGTG
BdM1160pool08     GATGACAATAGCCTAAATATCGTATCCAGCAAGTCAGTAAAAGTTCGGAAATACTTAATCATTCCCCTTCCATTAGACCCAGGAGAAGTG
BdM1163pool08     GATGACAATAGCCTAAATATCGTATCCAGCAAGTCAGTAAAAGTTCGGAAATACTTAATCATTCCCCTTCCATTAGACCCAGGAGAAGTG
//                                                           -                              *               |90279|
BdM1128pool08     CCTGCCCTAAAAAAACGGAAGATTCAYAAAACAAAATACAAATAARARCTGCTTTTAGATGTTCCCAGATTTTAATAGAGTTWTTAACCCT
BdM1129pool08     CCTGCCCT-AAAAAACGGAAGATTCATAAAACAAAATACAAATAAAAACTGCTTTTAGATGTTCCCARATTTTAATAGAGTTWTTAACCCT
BdM1130pool08     CYTGCCCT-WAAAAAYGGAAGATTCATAAAACAAAATACAAATAAAAACTGCTTTTAGATGTTCCCARATTTTAATAGAGTTTTTAACCCT
BdM1131pool28     CCTGCCCT-AAAAAACGGAAGATTCATAAAAYAAAATACAAATAAAAACTGCTTTTAGATGTTCCCAGATTTTAATAGAGTTWTTAACCCT
BdM1133pool28     CTTGCCCT-TAAAAATGGAAGATTCATAAAACAAAATACAAATAAAAACTGCTTTTAGATGTTCCCAGATTTTAATAGAGTTATTATCCCT
BdM1135pool28     CCTGCCCT-AAAAAACGGAAGATTCATAAAACAAAATACAAATAAAAACTGCTTTNAGATGTTCCCAGATTTTAATAGAGTTATTAACCCT
BdM1136pool28     CCTGCCCT-AAAAAACGGAAGATTCATAAAACAAAATACAAATAAAAACTGCTTTTAGATGTTCCCAGATTTTAATAGAGTTATTAACCCT
BdM1138pool28     CCTGCCCT-AAAAAACGGAAGATTCATAAAACAAAATACAAATAAAAACTGCTTTTAGATGTTCCCAGATTTTAATAGAGTTATTAACCCT
BdM1139pool28     CCTGCCCT-AAAAAACGGAAGATTCATAAAACAAAATACAAATAAAAACTGCTTTTAGATGTTCCCAGATTTTAATAGAGTTATTAACCCT
BdM1140pool28     CCTGCCCT-AAAAAACGGAAGATTCACAAAACAAAATACAAATAAAAACTGCTTTTAGATGTTCCCAGATTTTAATAGAGTTTTTAACCCT
BdM1142pool28     CCTGCCCT-AAAAAACGGAAGATTCACAAAACAAAATACAAATAAAAACTGCTTTTAGATGTTCCCAGATTTTAATAGAGTTTTTAACCCT
BdM1143pool28     CCTGCCCT-AAAAAACGGAAGATTCATAAAACAAAATACAAATAAAAACTGCTTTTAGATGTTCCCAGATTTTAATAGAGTTATTAACCCT
BdM1146pool28     CCTGCCCT-AAAAAACGGAAGATTCATAAAACAAAATACAAATAAAAACTGCTTTTAGATGTTCCCAGATTTTAATAGAGTTATTAACCCT
BdM1148pool28     CCTGCCCT-AAAAAACGGAAGATTCATAAAACAAAATACAAATAAAAACTGCTTTTAGATGTTCCCAGATTTTAATAGAGTTATTAACCCT
BdM1149pool28     CCTGCCCT-AAAAAAAGGAAGATTCATAAAACAAAATACAAATAAAAACTGCTTTTAGATGTTCCCAGATTTTAATAGAGTTATTAACCCT
BdM1150pool28     CCTGCCCT-AAAAAACGGAAGATTCAYAAAACAAAATACAAATAAAAACTGCTTTTAGATGTTCCCAGATTTTAATAGAGTTWTTAACCCT
BdM1151pool28     CCTGYCCT-AAAAMACGGAAGATTCATAAAACAAAATACAAATAAAAACTGCTTTTAGATRTTCCCAGATTTTAATAGAGTTATTAACCCT
BdM1152pool08     CCTGYCCT-AAAAMACGGAAGATTCAYAAAACAAAATACAAATAAAAACTGCTTTTAGATGTTCCCAGATTTTAATAGAGTTWTTAACCCT
BdM1154pool28     CCTGCCCT-AAAAAACGGAAGATTCATAAAACAAAATACAAATAAAAACTGCTTTTAGATGTTCCCAGATTTTAATAGAGTTATTAACCCT
BdM1159pool08     CCTGCCCT-AAAAAACGGAAGATTCATAAAACAAAATACAAATAAAAACTGCTTTCAGATGTTCCCAGATTTTAATAGAGTTATTAACCCT
BdM1161pool08     CCTGCCCT-AAAAAACGGAAGATTCATAAAACAAAATACAAATAAAAACTGCTTTNAGATGTTCCCAGATTTTAATAGAGTTATTAACCCT
BdM1163pool08     CCTGCCCT-AAAAAACGGAAGATTCATAAAACAAAATACAAATAAAAACTGCTTTCAGATGTTCCCAGATTTTAATAGAGTTATTAACCCT
//                 *  *    *   * *          *    -             - -       *    -      *              *   -    |90280|
BdM1128pool08     ACTTTGTAAGCAGACTGTAATTAAATTCAGAACATGTTCGCGGCACCTTTACAAACGCTGTTGTTCTGTACTTCATTAAGTCTTTCGAAA
BdM1129pool08     ACTTTGTAAGCAGACTGTAATTAAATTCAGAACATGTTCGCGGCACCTTTACAAACGCTGTTGTTCTGTACTTCATTAAGTCTTTCGAAA
BdM1130pool08     ACTTTGTAAGCAGACTGTAATTAAATTCAGAACATGTTCGCGGCACCTTTACAAACGCTGTTGTTCTGTACTTCATTAAGTCTTTCGAAA
BdM1131pool08     ACTTTGTAAGCAGACTGTAATTAAATTCAGAACATGTTCGCGGCACCTTTACAAACGCTGTTGTTCTGTACTTCATTAAGTCTTTCGAAA
BdM1133pool28     ACTTTGTAAGCAGACTGTAATTAAATTCAGAACATGTTCGCGGCACCTTTACAAACGCTGTTGTTCTGTACTTCATTAAGTCTTTCGAAA
BdM1138pool28     ACTTTGTAAGCAGACTGTAATTAAATTCAGAACATGTTCGCGGCACCTTTACAAACGCTGTTGTTCTGTACTTCATTAAGTCTTTCGAAA
BdM1139pool28     ACTTTGTAAGCAGACTGTAATTAAATTCAGAACATGTTCGCGGCACCTTTACAAACGCTGTTGTTCTGTACTTCATTAAGTCTTTCGAAA
BdM1142pool28     ACTTTGTAAGCAGACTGTAATTAAATTCAGAACATGTTCGCGGCACCTTTACAAACGCTGTTGTTCTGTACTTCATTAAGTCTTTCGAAA
BdM1143pool08     ACTTTGTAAGCAGACTGTAATTAAATTCAGAACATGTTCGCGGCACCTTTACAAACGCTGTTGTTCTGTACTTCATTAAGTCTTTCGAAA
BdM1146pool28     ACTTTGTAAGCAGACTGTAATTAAATTCAGAACATGTTCGCGGCACCTTTACAAACGCTGTTGTTCTGTACTTCATTAAGTCTTTCGAAA
BdM1149pool08     ACTTTGTAAGCAGACTGTAATTAAATTCAGAACATGTTCGCGGCACCTTTACAAACGCTGTTGTTCTGTACTTCATTAAGTCTTTCGAAA
BdM1149pool28     ACTTTGTAAGCAGACTGTAATTAAATTCAGAACATGTTCGCGGCACCTTTACAAACGCTGTTGTTCTGTACTTCATTAAGTCTTTCGA--
BdM1150pool08     ACTTTGTAAGCAGACTGTAATTAAATTCAGAACATGTTCGCGGCACCTTTACAAACGCTGTTGTTCTGTACTTCATTAAGTCTTTCGAAA
BdM1151pool28     ACTTTGTAAGCAGACTGTAATTAAATTCAGAACATGTTCGCGGCACCTTTACAAACGCTGTTGTTCTGTACTTCATTAAGTCTTTCGAAA
BdM1152pool08     ACTTTGTAAGCAGACTGTAATTAAATTCAGAACATGTTCGCGGCACCTTTACAAACGCTGTTGTTCTGTACTTCATTAAGTCTTTCGAAA
BdM1153pool08     ACTTTGTAAGCAGACTGTAATTAAATTCAGAACATGTTCGCGGCACCTTTACAAACGCTGTTGTTCTGTACTTCATTAAGTCTTTCGAAA
BdM1155pool08     ACTTTGTAAGCAGACTGTAATTAAATTCAGAACATGTTCGCGGCACCTTTACAAACGCTGTTGTTCTGTACTTCATTAAGTCTTTCGAAA
BdM1156pool08     ACTTTGTAAGCAGACTGTAATTAAATTCAGAACATGTTCGCGGCACCTTTACAAACGCTGTTGTTCTGTACTTCATTAAGTCTTTCGAAA
BdM1159pool08     ACTTTGTAAGCAGACTGTAATTAAATTCAGAACATGTTCGCGGCACCTTTACAAACGCTGTTGTTCTGTACTTCATTAAGTCTTTCGAAA
BdM1160pool08     ACTTTGTAAGCAGACTGTAATTAAATTCAGAACATGTTCGCGGCACCTTTACAAACGCTGTTGTTCTGTACTTCATTAAGTCTTTCGAAA
BdM1161pool08     ACTTTGTAAGCAGACTGTAATTAAATTCAGAACATGTTCGCGGCACCTTTACAAACGCTGTTGTTCTGTACTTCATTAAGTCTTTCGAAA
BdM1163pool08     ACTTTGTAAGCAGACTGTAATTAAATTCAGAACATGTTCGCGGCACCTTTACAAACGCTGTTGTTCTGTACTTCATTAAGTCTTTCGAAA
//                                                                                                          |90284|
BdM1128pool08     ATCAGCGAGGTGCACACAGCAATAAATTTCGGTGTTTTTCTGTAGGAACCAAATTATGACCTTTAAAAAATTGGAATACTTTACACAGTA
BdM1130pool08     ATCAGCGAGGTGCACACAGCAATAAACTTCGGTGTTTTTCTATAGGAACCAAATTATGACCTTTAAAAAATTGGAATACTTTACACAGTA
BdM1159pool08     ATCAGCGAGGTGCACACAGCAATAAACTTCGGTGTTTTTCTGTAGGAACCAAATTATGACCTTTAAAAAATTGGAATACTTTACACAGTA
BdM1160pool08     ATCAGCGAGGTGCACACAGCAATAAACTTCGGTGTTTTTCTRTAGGAACCAAATTATGACCTTTAAAAAATTGGAATACTTTACACAGTA
BdM1163pool08     ATCAGCGAGGTGCACACAGCAATAAACTTCGGTGTTTTTCTGTAGGAACCAAATTATGACCTTTAAAAAATTGGAATACTTTACACAGTA
//                                          -              *                                                |90285|
BdM1128pool08     TTTTTATGGGGCTATTTAACGGAAATTATTTACAAATATCGACACGAAAGAGCCGTTAATTTGAATGAATTGCGACTTAAAATTAGTAAT
BdM1129pool08     TTTTTATGGGGCTATTTAACGGAAATTATTTACAAATATCGACACGAAAGAGCCGTTAATTTGAATGAATTGCGACTTAAAATTAGTAAT
BdM1130pool08     TTTTTATGGGGCTATTTAACGGAAATTATTTACAAATATCGACACGAAAGAGCCGTTAATTTGAATGAATTGCGACTTAAAATTAGTAAT
BdM1131pool28     TTTTTATGGGGCTATTTAACGGAAATTATTTACAAATATCGACACGAAAGAGCCGTTAATTTGAATGAATTGCGACTTAAAATTAGTAAT
BdM1133pool28     TTTTTATGGGGCTATTTAACGGAAATTATTTACAAATATCGACACGAAAGAGCCGTTAATTTGAATGAATTGCGACTTAAAATTAGTAAT
BdM1135pool28     TTTTTATGGGGCTATTTAACGGAAATTATTTACAAATATCGACACGAAAGAGCCGTTAATTTGAATGAATTGCGACTTAAAATTAGTAAT
BdM1136pool28     TTTTTATGGGGCTATTTAACGNAAATTATTTACAAATATCGACACGAAAGAGCCGTTAATTTGAATGAATTGCGACTTAAAATTAGTAAT
BdM1138pool28     TTTTTATGGGGCTATTTAACGGAAATTATTTACAAATATCGACACGAAAGAGCCGTTAATTTGAATGAATTGCGACTTAAAATTAGTAAT
BdM1139pool28     TTTTTATGGGGCTATTTAACGGAAATTATTTACAAATATCGACACGAAAGAGCCGTTAATTTGAATGAATTGCGACTTAAAATTAGTAAT
BdM1140pool28     TTTTTATGGGGCTATTTAACGGAAATTATTTACAAATATCGACACGAAAGAGCCGTTAATTTGAATGAATTGCGACTTAAAATTAGTAAT
BdM1142pool28     TTTTTATGGGGCTATTTAACGGAAATTATTTACAAATATCGACACGAAAGAGCCGTTAATTTGAATGAATTGCGACTTAAAATTAGTAAT
BdM1143pool28     TTTTTATGGGGCTATTTAACGGAAATTATTTACAAATATCGACACGAAAGAGCCGTTAATTTGAATGAATTGCGACTTAAAATTAGTAAT
BdM1144pool28     TTTTTATGGGGCTATTTAACGGAAATTATTTACAAATATCGACACGAAAGAGCCGTTAATTTGAATGAATTGCGACTTAAAATTAGTAAT
BdM1146pool28     TTTTTATGGGGCTATTTAACGGAAATTATTTACAAATATCGACACGAAAGAGCCGTTAATTTGAATGAATTGCGACTTAAAATTAGTAAT
BdM1148pool28     TTTTTATGGGGCTATTTAACGGAAATTATTTACAAATATCGACACGAAAGAGCCGTTAATTTGAATGAATTGCGACTTAAAATTAGTAAT
BdM1149pool28     TTTTTATGGGGCTATTTAACGGAAATTATTTACAAATATCGACACGAAAGAGCCGTTAATTTGAATGAATTGCGACTTAAAATTAGTAAT
BdM1150pool28     TTTTTATGGGGCTATTTAACGGAAATTATTTACAAATATCGACACGAAAGAGCCGTTAATTTGAATGAATTGCGACTTAAAATTAGTAAT
BdM1151pool28     TTTTTATGGGGCTATTTAACGGAAATTATTTACAAATATCGACACGAAAGAGCCGTTAATTTGAATGAATTGCGACTTAAAATTAGTAAT
BdM1152pool08     TTTTTATGGGGCTATTTAACGGAAATTATTTACAAATATCGACACGAAAGAGCCGTTAATTTGAATGAATTGCGACTTAAAATTAGTAAT
BdM1154pool28     TTTTTATGGGGCTATTTAACGGAAATTATTTACAAATATCGACACGAAAGAGCCGTTAATTTGAATGAATTGCGACTTAAAATTAGTAAT
BdM1161pool08     TTTTTATGGGGCTATTTAACGGAAATTATTTACAAATATCGACACGAAAGAGCCGTTAATTTGAATGAATTGCGACTTAAAATTAGTAAT
BdM1162pool28     TTTTTATGGGGCTATTTAACGGAAATTATTTACAAATATCGACACGAAAGAGCCGTTAATTTGAATGAATTGCGACTTAAAATTAGTAAT
BdM1163pool08     TTTTTATGGGGCTATTTAACGGAAATTATTTACAAATATCGACACGAAAGAGCCGTTAATTTGAATGAATTGCGACTTAAAATTAGTAAT
//                                                                                                          |90289|
BdM1128pool08     TGAAGRTACCTTTAGTCAGTGCATCGTTTAAAGAGTTATTTACCTCTAAAATAAAAACAACTACTACTACCAGTTAAATCATTACCTATA
BdM1131pool08     TGAAGNTACCTTTAGTCAGTGCATCGTTTAAAGAGTTATTTACCTCTAAAATAAAAACAACTACTACTACCAGTTAAATCATTACCTATA
BdM1133pool28     TGAAGATACCTTTAGTCAGTGCATCGTTTAAAGAGTTATTTACCTCTAAAATAAAAACAACTACTACTACCAGTTAAATCATTACCTATA
BdM1136pool28     TAAAGATACCTTTAGTCAGTGCATCGTTTAAAGAGTTATTTACCTCTAAAATAAA---AACTACTACTACCAGTTAAATCATTACCTATA
BdM1140pool28     TAAAGATACCTTTAGTCAGTGCATCGTTTAAAGAGTTATTTACCTCTAAAATAAAAACAACTACTACTACCAGTTAAATCATTACCTATA
BdM1142pool28     TAAAGATACCTTTAGTCAGTGCATCGTTTAAAGAGTTATTTACCTCTAAAATAAAAACAACTACTACTACCAGTTAAATCATTACCTATA
BdM1143pool28     TAAAGATACCTTTAGTCAGTGCATCGTTTAAAGAGTTATTTACCTCTAAAATAAAAACAACTACTACTACCAGTTAAATCATTACCTATA
BdM1146pool28     TAAAGATACCTTTAGTCAGTGCATCGTTTAAAGAGTTATTTACCTCTAAAATAAAAACAACTACTACTACCAGTTAAATCATTACCTATA
BdM1149pool28     TAAAGATACCTTTAGTCAGTGCATCGTTTAAAGAGTTATTTACCTCTAAAATAAAAACAACTACTACTACCAGTTAAATCATTACCTATA
BdM1152pool08     TAAAGATACCTTTAGTCAGTGCATCGTTTAAAGAGTTATTTACCTCTAAAATAAAAACAACTACTACTACCAGTTAAATCATTACCTATA
//                 *   -                                                                                    |90291|
BdM1128pool08     CRAAAATGGTATAATATACAGGGTGTTTTATTTAAAATAAAAAAAAAATAGTAATCGCCACGGCAAAACAGTACAACCTGTATATACAAAAAT
BdM1131pool28     CNAAAATGGTATAATATACAGGGTGTTTTATTTAAAAT---AAAAAAATAGTAATCGCCACGGCAAAACAGTACAACCTGTATATACAAAAAT
BdM1133pool28     CGAAAATGGTATAATATACAGGGTGTTTTATTTAAAAT---AAAAAAATAGTAATCGCCACGGCAAAACAGTACAACCTGTATATACAAAAAT
BdM1135pool28     CGAAAATGGTATAATATACAGGGTGTTTTATTTAAAAT---AAAAAAACAGTAATCGCCACGGCAAAACAGTACAACCCGTATATACAAAAAT
BdM1136pool28     CGAAAATGGTATAATATMCAGGGTRTTTTATTTAAAAT---AAAAAAATAGTAATCGCCACGGCAAAACAGTACAACCTGTATATACAAAAAT
BdM1139pool28     CGAAAATGGTATAATATACAGGGTGTTTTATTTAAAAT---AAAAAAATAGTAATCGCCACGGCAAAACAGTACAACCTGTATATACAAAAAT
BdM1140pool28     CGAAAATGGTATAATATACAGGGTGTTTTATTTAAAAT---AAAAAAATAGTAATCGCCACGGCAAAACAGTACAACCTGTATATACAAAAAT
BdM1143pool28     CGAAAATGGTATAATATACAGGGTGTTTTATTTAAAAT---AAAAAAAYAGTAATCGCCACGGCAAAACAGTACAACCTGTATATACAAAAAT
BdM1144pool28     CGAAAATGGTATAATATACAGGGTGTTTTATTTAAAAT---AAAAAAATAGTAATCGCCACGGCAAAACAGTACAACCTGTATATACAAAAAT
BdM1146pool28     CGAAAATGGTATAATATACAGGGTGTTTTATTTAAAAT---AAAAAAATAGTAATCGCCACGGCAAAACAGTACAACCTGTATATACAAAAAT
BdM1148pool28     CGAAAATGGTATAATATACAGGGTGTTTTATTTAAAAT---AAAAAAATAGTAATCGCCACGGCAAAACAGTACAACCTGTATATACAAAAAT
BdM1149pool28     CGAAAATGGTATAATATACAGGGTGTTTTATTTAAAAT---AAAAAAATAGTAATCGCCACGGCAAAACAGTACAACCTGTATATACAAAAAT
BdM1150pool08     CGAAAATGGTATAATATACAGGGTGTTTTATTTAAAAT---AAAAAAATAGTAATCGCCACGGCAAAACAGTACAACCTGTATATACAAAAAT
BdM1151pool28     CGAAAATGGTATAATATACAGGGTGTTTTATTTAAAAT---AAAAAAATAGTAATCGCCACGGCAAAACAGTACAACCTGTATATACAAAAAT
BdM1154pool28     CGAAAATGGTATAATATACAGGGTGTTTTATTTAAAAT---AAAAAAATAGTAATCGCCACGGCAAAACAGTACAACCTGTATATACAAAAAT
BdM1160pool08     CGAAAATGGTATAATATACAGGGTATTTTATWTAAAAT---AAAAAAATAGTAATCGCCACGGCAAAACAGTACAACCTGTATATACAAAAAT
BdM1162pool28     CGAAAATGGTATAATATACAGGGTATTTTATWTAAAAT---AAAAAAATAGTAATCGCCACGGCAAAACAGTACAACCTGTATATACAAAAAT
BdM1163pool08     CGAAAATGGTATAATATACAGGGTGTTTTATTTAAAAT--AAAAAAAATAGTAATCGCCACGGSAAAACAGTACAACCTGTATATACAAAAAT
//                 -               -      *      *                *              -              -              |90293|
BdM1128pool08     TTGAAAAAGTTGTGCAATTCAGATAACGCCCTTRATATAAANNNCTATATGYATTTCCGTTAACAAGTCCGTATGTAAAATGTGTGTCAG
BdM1129pool08     TTGAAAAAGTTGTGCAATTCAGATAACGCCSTTRATATAAACTTCTRTATGYATTTCCGTTAACAAGTCCGTATGTAAAATGTGTGTCAG
BdM1130pool08     TTGAAAAAGTTGTGCAATTCAGATAACGCCSTTRATATAAACTTCTRTATGYATTTCCGTTAACAAGTCCGTATGTAAAATGTGTGTCAG
BdM1131pool28     TTGAAAAAGTTGTGCAATTCAGATAACGCCCTTAATATAAACTTCTATATGTATTTCCGTTAACAAGTCCGTATGTAAAATGTGTGTCAG
BdM1133pool28     TTGAAAAAGTTGTGCAATTCAGATAACGCCCTTNATATAAACTTCTNTATGNATTTCCGTTAACAAGTCCGTATGTAAAATGTGTGTCAG
BdM1135pool28     TTGAAAAAGTTGTGCAATTCAGATAACGCCCTTGATATAAACTTCTGTATGCATTTCCGTTAACAAGTCCGTATGTAAAATGTGTGTCAG
BdM1136pool28     TTGAAAAAGTTGTGCAATTCAGATAACGCCCTTGATATAAACTTCTGTATGCATTTCCGTTAACAAGTCCGTATGTAAAATGTG--TCAG
BdM1138pool28     TTGAAAAAGTTGTGCAATTCAGATAACGCCCTTGATATAAACTTCTGTATGCATTTCCGTTAACAAGTCCGTATGTAAAATGTGTGTCAG
BdM1139pool28     TTGAAAAAGTTGTGCAATTCAGATAACGCCCTTGATATAAACTTCTGTATGCATTTCCGTTAACAAGTCCGTATGTAAAATGTGTGTCAG
BdM1140pool28     TTGAAAAAGTTGTGCAATTCAGATAACGCCCTTGATATAAACTTCTATATGCATTTCCGTTAACAAGTCCGTATGTAAAATGTGTGTCAG
BdM1142pool28     TTGAAAAAGTTGTGCAATTCAGATAACGCCCTTGATATAAACTTCTATATGCATTTCCGTTAACAAGTCCGTATGTAAAATGTGTGTCAG
BdM1143pool28     TTGAAAAAGTTGTGCAATTCAGATAACGCCCTTGATATAAACTTCTNTATGCATTTCCGTTAACAAGTCCGTATGTAAAATGTGTGTCAG
BdM1144pool28     TTGAAAAAGTTGTGCAATTCAGATAACGCCCTTGATATAAACTTCTRTATGCATTTCCGTTAACAAGTCCGTATGTAAAATGTGTGTCAG
BdM1146pool28     TTGAAAAAGTTGTGCAATTCAGATAACGCCCTTGATATAAACTTCTRTATGCATTTCCGTTAACAAGTCCGTATGTAAAATGTGTGTCAG
BdM1147pool28     TTGAAAAAGTTGTGCAATTCAGATAACGCCSTTGATATAAACTTCTRTATGCATTTCCGTTAACAAGTCCGTATGTAAAATGTGTGTCAG
BdM1148pool28     TTGAAAAAGTTGTGCAATTCAGAWAACGCCCTTGATATAAACTTCTATATGCATTTCCGTTAACAAGTCCGTATGTAAAATGTGTKTCAG
BdM1149pool28     TTGAAAAAGTTGTGCAATTCAGATAACGCCCTTGATATAAACTTCTRTATGCATTTCCGTTAACAAGTCCGTATGTAAAATGTGTGTCAG
BdM1151pool08     TTGAAAAAGTTGTGCAATTCAGATAACGCCCTTGATATAAACTTCTATATGCATTTCCGTTAACAAGTCCGTATGTAAAATGTGTGTCAG
BdM1151pool28     TTGAAAAAGTTGTGCAATTCAGATAACGCCCTTGATATAAACTTCTATATGCATTTCCGTTAACAAGTCCGTATGTAAAATGTGTGTCAG
BdM1154pool08     TTGAAAAAGTTGTGCAATTCAGATAACGCCCTTGATATAAACTTCTATATGCATTTCCGTTAACAAGTCCGTATGTAAAATGTGTGTCAG
BdM1154pool28     TTGAAAAAGTTGTGCAATTCAGATAACGCCCTTGATATAAACTTCTRTATGCATTTCCGTTAACAAGTCCGTATGTAAAATGTGTGTCAG
BdM1156pool08     TTGAAAAAGTTGTGCAATTCAGATAACGCCCTTGATATAAACTTCTRTATGCATTTCCGTTAACAAGTCCGTATGTAAAATGTGTGTCAG
BdM1160pool08     TTGAAAAAGTTGTGCAATTCAGATAACGCCCTTGATATAAACTTCTGTATGCATTTCCGTTAACAAGTCCGTATGTAAAATGTGTGTCAG
BdM1161pool08     TTGAAAAAGTTGTGCAATTCAGATAACGCCCTTGATATAAACTTCTGTATGCATTTCCGTTAACAAGTCCGTATGTAAAATGTGTGTCAG
BdM1162pool28     TTGAAAAAGTTGTGCAATTCAGATAACGCCCTTGATATAAACTTCTGTATGCATTTCCGTTAACAAGTYCGTATGTAAAATGTGTGTCAG
BdM1163pool08     TTGAAAAAGTTGTGCAATTCAGATAACGCCCTTGATATAAACTTCTGTATGCATTTCCGTTAACAAGTYCGTATGTAAAATGTGTGTCAG
//                                       -      *  *            *    *                *                -    |90299|
BdM1128pool08     CATGCGTTCTGCAATAACGGGTAGCTTCCAAACTGATATGGGACGAATGATTATCAATAGTCAATAAAACAGGAAACTTGTGATGAATGT
BdM1129pool08     CATGCGTTCTGCAATAACGGGTAGCTTCCAAACTGATATGGGACGAATGATTATCAATAGTCAATAAAACAGGAAACTTGTGATGAATGT
BdM1130pool08     CATGCGTTCTGCAATAACGGGTAGCTTCCAAACTGATATGGGACGAATGATTATCAATAGTCAATAAAACAGGAAACTTGTGATGAATGT
BdM1133pool28     CATGCGTTCTGCAATAACGGGTAGCTTCCAAACTGATATGGGACGAATGATTATCAATAGTCAATAAAACAGGAAACTTGTGATGAATGT
//                                                                                                          |90303|
BdM1128pool08     ACATCAG-CCATCTAAATTAGTCCAAGTTTGGATTTGGCTCTGTCTAAATAGCGGGTTTTGCGTGAACAAAGTTGAACAATAAATAAGAAA
BdM1142pool28     ATATCAGCCCATCTAAATTAGTCCAAGTTTGGATTTGGCTCTGTCTAAATAGCGGGTTTTGCGTGAACAAAGTTGAACAATAAATAAGAA-
BdM1143pool28     ATATCAG-CCATCTAAATTAGTCCAAGTTTGGATTTGCCTCTGTCTAAATAGCGGGTTTTGCGTGAACAAAGTTGAACAATAAATAAGAAA
BdM1146pool28     ATATCAG-CCATCTAAATTAGTCCAAGTTTGGATTTGSCTCTGTCTAAATAGCGGGTTTTGYGTSAACAAAGTTRAACAATAAATAAGAAA
BdM1149pool28     ATATCAG-CCATCTAAATTAGTCCAAGTTTGGCTTTGGCTCTGTCTAAATAGCGGGTTTTGCGTGAACAAAGTTGAACAATAAATAAGAAA
BdM1152pool08     ATATCAG-CCATCTAAATTAGTCCAAGTTTGGATTTGSCTCTGTCTAAATAGCGGGTTTTGCGTGAACAAAGTTGAACAATAAATAAGAAA
BdM1155pool08     ATATCAG-CCATCTAAATTAGTCCAAGTTTGGMTTTGSCTCTGTCTAAATAGCGGGTTTTGCGTGAACAAAGTTGAACAATAAATAAGAAA
BdM1156pool08     ATATCAG-CCATCTAAATTAGTCCAAGTTTGGATTTGSCTCTGTCTAAATAGCGGGTTTTGCGTGAACAAAGTTGAACAATAAATAAGAAA
//                 -                              *    *                       -  -         -                |90305|
BdM1128pool08     CTTAGTATTGCAAATTTTTTAATTATGACATCCAAACTTACTCAGTCGACAGCTTTAGAAAAATCATAGAAAATTGATGCTGAGAAGCGA
BdM1129pool08     CTTAGTATTGCAAATTTTTTAATTAGGACATCCAAACTTACTCAGTCGACAGCTTTAGAAAAATCATAGAAAATTGATGCTGAGAAGCGA
BdM1130pool08     CTTAGTATTGCAAATTTTTTAATTAGGACATCCAAACTTACTCAGTCGACAGCTTTAGAAAAATCATAGAAAATTGATGCTGAGAAGCGA
BdM1131pool28     CTTAGTATTGCAAATTTTTTAATTAGGACATCCAAACTTACTCAGTCGACAGCTTTAGAAAAATCATAGAAAATTGATGCTGAGAAGCGA
//                                         -                                                                |90306|
BdM1128pool08     TGGTCTTAATCTTCGTGGATTTAAGTTCTTCCCGTTATATTTCCGAGAAGCTTGGATTTTAACGTAGAAATGAGCTATTAAGCTTATCTT
BdM1129pool08     TGGTCTTAATCTTCGTGGATTTAAGTTCTTCCCGTTATATTTCCGAGAAGCTTGGATTTTAACGTAGAAATGAGCTATTAAGCTTATCTT
BdM1130pool08     TGGTCTTAATCTTCGTGGATTTAAGTTCTTCCCGTTATATTTCCGAGAAGCTTGGATTTTAACGTAGAAATGAGCTATTAAGCTTATCTT
BdM1133pool28     TGGTCTTAATCTTCGTGGATTTAAGTTCTTCCCGTTATATTTCCGAGAAGCTTGGATTTTAACGTAGAAATGAGCTATTAAGCTTATCTT
BdM1135pool28     TGGTCTTAATCTTCGTGGATTTAAGTTCTTCCCGTTATATTTCCGAGAAGCTTGGATTTTAACGTAGAAATGAGCTATTAAGCTTATCTT
BdM1136pool28     TGGTCTTAATCTTCGTGGATTTAAGTTCTTCCCGTTATATTTCCGAGWAGCTTGGATTTTAACGTAGAAATGAGCTATTAAGCTTATCTT
BdM1138pool28     TGGTCTTAATCTTCGTGGATTTAAGTTCTTCCCGTTATATTTCCGAGAAGCTTGGATTTTAACGTAGAAATGAGCTATTAAGCTTATCTT
BdM1139pool28     TGGTCTTAATCTTCGTGGATTTAAGTTCTTCCCGTTATATTTCCGAGAAGCTTGGATTTTAACGTAGAAATGAGCTATTAAGCTTATCTT
BdM1140pool28     TGGTCTTAATCTTCGTGGATTTAAGTTCTTCCCGTTATATTTCCGAGTAGCTTGGATTTTAACGTAGAAATGAGCTATTAAGCTTATCTT
BdM1146pool28     TGGTCTTAATCTTCGTGGATTTAAGTTCTTCCCGTTATATTTCCGAGWAGCTTGGATTTTAACGTAGAAATGAGCTATTAAGCTTATCTT
BdM1149pool28     TGGTCTTAATCTTCGTGGATTTAAGTTCTTCCCGTTATATTTCCGAGAAGCTTGGATTTTAACGTAGAAATGAGCTATTAAGCTTATCTT
BdM1152pool08     TGGTCTTAATCTTCGTGGATTTAAGTTCTTCCCGTTATATTTCCGAGWAGCTTGGATTTTAACGTAGAAATGAGCTATTAAGCTTATCTT
BdM1159pool08     TGGTCTTAATCTTCGTGGATTTAAGTTCTTCCCGTTATATTTCCGAGAAGCTTGGATTTTAACGTAGAAATGAGCTATTAAGCTTATCTT
BdM1161pool08     TGGTCTTAATCTTCGTGGATTTAAGTTCTTCCCGTTATATTTCCGAGAAGCTTGGATTTTAACGTAGAAATGAGCTATTAAGCTTATCTT
BdM1162pool28     TGGTCTTAATCTTCGTGGATTTAAGTTCTTCCCGTTATATTTCCGAGAAGCTTGGATTTTAACGTAGAAATGAGCTATTAAGCTTATCTT
BdM1163pool08     TGGTCTTAATCTTCGTGGATTTAAGTTCTTCCCGTTATATTTCCGAGAAGCTTGGATTTTAACGTAGAAATGAGCTATTAAGCTTATCTT
//                                                               *                                          |90311|
BdM1128pool08     CATGGAACATCTCTATTGAAAAGTTTAATGCGACAAAACCAAATTTAACTTCAACTGATGYMAMYTGATTATGTAACTTGCAAAAAATCCTC
BdM1129pool08     CATGGAACATCTCTTTTGAGAAGTTTAATGCAACATAACCAAATTTAACTTTAACTGATGCCAAC--ATTATGTAACTTGCAAAAAATCCTC
BdM1130pool08     CATGGAACATCTCTATTGAAAGGTTTAATGCGACAAAACCAAATTTAACTTCAACTGATGTAACTTGATTATGTAACTTGCAAAAAATCC--
BdM1131pool28     CATGGAACATCTCTTTTGAAAAGTTTAATGCGACAAAACCAAATTTAACTWTAACTGATGCCAAC--ATTATGTAACTTGCAAAAAATCCTC
BdM1139pool28     CATGGAACATCTCTATTGAAAAGTTTAATGCGACAAAACCAAATTTAACTTCAACTGATGCCANC--ATTATGTAACTTGCAAAAAATCCTC
BdM1142pool28     CATGGAACATCTCTATTGAAAAGTTTAATGCGACAAAACCAAATTTAACTTCAACTGATGCCAAC--ATTATGTAACTTGCAAAAAATCCTC
BdM1143pool28     CATGGAACATCTCTATTGAAAAGTTTAATGCGACAAAACCAAATTTAACTTCAACTGATGCCAAC--ATTATGTAACTTGGAAAAAATCCTC
BdM1144pool28     CATGGAACATCTCTATTGAAAAGTTTAATGCGACAAAACCAAATTTAACTTCAACTGATGCCAAC--ATTATGTAACTTGGAAAAAATCCTC
BdM1146pool28     CATGGAACATCTCTATTGAAAAGTTTAATGCGACAAAACCAAATTTAACTTCAACTGATGCCAAC--ATTATGTAACTTGCAAAAAATCCTC
BdM1151pool28     CATGGAACATCTCTATTGAAAAGTTTAATGCGACAAAACCAAATTTAACTTCAACTGATGCCAAC--ATTATGTAACTTGCAAAAAATCCTC
BdM1156pool08     CATGGAACATCTCTATTGAAAAGTTTAATGCGACAAAACCAAATTTAACTTCAACTGATGCCAAC--ATTATGTAACTTGCAAAAAATCCTC
BdM1160pool08     CATGGAACATCTCTATTGAAAGGTTTAATGCGACAAAACCAAATTTAACTTCAACTGATGTAACTTGATTATGTAACTTGCAAAAAATCC--
BdM1161pool08     CATGGAACATCTCTATTGAAANGTTTAATGCGACAAAACCAAATTTAACTTCAACTGATGNNANNTGATTATGTAACTTGCAAAAAATC---
BdM1162pool28     CATGGAACATCTCTATTGAAAAGTTTAATGCGACAAAACCAAATTTAACTTCAACTGATGCCAAC--ATTATGTAACTTGCAAAAAATCCTC
BdM1163pool08     CATGGAACATCTCTATTGAAARGTTTAATGCGACAAAACCAAATTTAACTTCAACTGATGYMAMYTGATTATGTAACTTGCAAAAAATCCTC
//                              *    - *         -   -              -*        ** **               *           |90312|
BdM1128pool08     SAATKTAAGTTTATTTAATTTATTACTGAGCTAAGATAATACCTGATGAGATGACAAACCGTAACAAGCTGCTCTAAAGAGATCAGTGGA
BdM1130pool08     CAATTTAAGTTTATTTAATTTATTACTGAGCTAAGATAATACCTGATGAGATGACAAACCGTAACAAGCTGCTCTAAAGAGATCAGTGGA
BdM1131pool28     CAATTTAAGTKTATTTAATTTATTACTGAGCTAAGATAATACCTGATGAGATGACAAACCGTAACAAGCTGCTCTAAAGAGATCAGTGGA
BdM1133pool28     CAATTTAAGTTTATTTAATTTATTACTGAGCTAAGMTAATACCTGATGAGATGACAAACCGTAACAAGCTGCTCTAAAGAGATCAGTGGA
BdM1135pool28     CAATTTAAGTKWATTTAATTTATTACTGAGCTAAGATAATACCTGATGAGATGACAAACCGTAACAARCTGCTCTAAAGAGATCAGTGGA
BdM1136pool28     CAATTTAAGTKTATTTAATTTATTACTGAGCTAAGMTAATACSTGATGAGATGACAAACCGTAACAAGCTGCTCTAAAGAGMTCAGTGGA
BdM1138pool28     CAATTTAAGTKWATTTAATTTATTACTGAGCTAAGATAATACCTGATGAGATGACAAACCGTAACAAGCTGCTCTAAAGAGATCAGTGGA
BdM1139pool28     CAATTTAAGTKTATTTAATTTATTACTGAGCTAAGWTAATACCTGATGAGATGRCAAACCGTAACAAGCTGCTCTAAAGAGATCAGTGGA
BdM1140pool28     CAATTTAAGTTTNTTTAATTTATTACTGAGCTAAGATAATACCTGATGAGATGACAAACCGTAACAAGCTGCTCTAAAGAGATCAGTGGA
BdM1142pool28     CAATTTAAGTTTATTTAATTTATTACTGAGCTAAGATAATACCTGATGAGATGACAAACCGTAACAAGCTGCTCTAAAGAGATCAGTGGA
BdM1143pool28     CAATTTAAGTTTATTTAATTTATTACTGAGCTAAGATAATACCTGATGAGATGACAAACCGTAACAAGCTGCTCTAAAGAGATCAGTGGA
BdM1144pool28     CAATTTAAGTTTATTTAATTTATTACTGAGCTAAGATAATACCTGATGAGATGACAAACCGTAACAAGCTGCTCTAAAGAGATCAGTGGA
BdM1146pool28     CAATTTAAGTTTATTTAATTTATTACTGAGCTRAGATAATACCTGATGAGATGACAAACCGTAACAAGCTGCTCTAAAGAGATCAGTGGA
BdM1149pool28     CAATTTAAGTTTATTTAATTTATTACTGAGCTAAGMTAATACCTGATGAGATRACAAACCGTAACAAGCTGCTCTAAAGAGATCAGTGGA
BdM1151pool28     CAATTTAAGTTTATTTAATTTATTACTGAGCTAAGGTAATACCTGATGAGATGACAAACCGTAACAAGCTGCTCTAAAGAGATCAGTGGA
BdM1160pool08     CAATTTAAGTTTATTTAATTTATTACTGAGCTAAGATAATACCTGATGAGATGACAAACCGTAACAAGCTGCTCTAAAGAGATCAGTGGA
BdM1161pool08     CAATTTAAGTTTATTTAATTTATTACTGAGCTAAGATAATACCTGATGAGATGACAAACCGTAACAAGCTGCTCTAAAGAGATCAGTGGA
BdM1162pool28     CAATTTAAGTKTATTTAATTTATTACTGAGCTAAGATAATACCTGATGAGATGACAAACCGTAACAARCTGCTCTAAAGAGATCAGTGGA
BdM1163pool08     CAATTTAAGTGTATTTAATTTATTACTGAGCTAAGATAATACCTGATGAGATGACAAACCGTAACAAACTGCTCTAAAGAGATCAGTGGA
//                -   -     **                    -  *      -         --             *             -        |90313|
BdM1128pool08     TGYATTATTTTTGACCCGTTTATTTTATGCTTCTTATTGRACTCTGCTCARTGATTATTGAGCAAATGTAAACGACACACTGTATATCGAACC
BdM1129pool08     TGYATTATTTTTGACCCKTTTATTTTATGCTTCTTATTGRACTCTGCTCARTGNNNATTGAGCAAATGTAAACGACACACTGTATATCGAACC
BdM1130pool08     TGCATTATTTTTGACCCGTTTATTTTATGCTTCTTATTGGACTCTGCTCAGTG---ATTGAGCAAATGTAAACGACACACTGTATATCGAACC
BdM1131pool28     TGNATTATTTTTGACCCGTTTATTTTATGCTTCTTATTGNACTCTGCTCANTG---ATTGAGCAAATGTAAACGACACACTGTATATCGAACC
BdM1133pool28     TGTATTATTTTTGACCCGTTTATTTTATGCTTCTTATTGAACTCTGCTCAATGATTATTGAGCAAATGTAAACGACACACTGTATATCGA---
BdM1135pool28     TGCATTATTTTTGACCCGTTTATTTTATGCNTCTTATTGGACTCTGCTCAGTG---ATTGAGCAANTGTAAACGACACACTGTATATCGAACC
BdM1139pool28     TGCATTATTTTTGACCCGTTTATTTTATGCTTCTTATTGGACTCTGCTCAGTG---ATTGAGCAAATGTAAACGACACACTGTATATCGAACC
BdM1140pool28     TGCATTATTTTTGACCCGTTTATTTTATGCTTCTTATTGGACTCTGCTCAGTG---ATTGAGCAAATGTAAACGACACACTGTATATCGAACC
BdM1142pool28     TGCATTATTTTTGACCCGTTTATTTTATGCTTCTTATTGGACTCTGCTCAGTG---ATTGAGCAAATGTAAACGACACACTGTATATCGAACC
BdM1146pool28     TGCATTATTTTTGACCCGTTTATTTTATGCYTCTTATTGGACTCTGCTCAGTG---ATTGAGCAAATGTAAACGACACACTGTATATCGAACC
BdM1149pool28     TGCATTATTTTTGACCCGTTTATTTTATGCTTCTTATTGGACTCTGCTCAGTG---ATTGAGCAAATATAAACGACACACTGTATATCGAACC
BdM1151pool28     TGCATTATTTTTGACCCGTTTATTTTATGCTTCTTATTGGACTCTGCTCAGTG---AKTGAGCAAATRTAAACGACACACTGTATATCGAACC
BdM1154pool28     TGCATTATTTTTGACCCGTTTATTTTATGCTTCTTATTGGACTCTGCTCAGTG---ATTGAGCAAATGTAAACGACACACTGTATATCGAACC
BdM1155pool08     TGCATTATTTTTGACCCGTTTATTTTATGCTTCTTATTGGACTCTGCTCAGTG---ATTGAGCAAATGTAAACGACACACTGTATATCGAACC
BdM1159pool08     TGCATTATTTTTGACCCGTTTATTTTAKGCYTCTTATTGGACTCTGCTCAGTG---ATTGAGCAAATGTAAACGASACACTGTATATCGAACC
BdM1160pool08     TGCATTATTTTTGACCCGTTTATTTTATGCTTCTTATTGGACTCTGCTCAGTG---ATTGAGCAAATGTAAACGACACACTGTATATCGAACC
BdM1161pool08     TGCATTATTTTTGACCCGTTTATTTTATGCTTCTTATTGGACTCTGCTCAGTG---ATTGAGCAAATGTAAACGACACACTGTATATCGAACC
BdM1162pool28     TGCATTATTTTTGACCCGTTTATTTTAKGCTTCTTATTGGACTCTGCTCAGTG---ATTGAGCAAATGTAAACGASACACTGTATATCGAACC
BdM1163pool08     TGCATTATTTTTGACCCGTTTATTTTATGCTTCTTATTGGACTCTGCTCAGTG---ATTGAGCAAATGTAAACGACACACTGTATATCGAACC
//                  *              -         *  *        *          *      -         *       *                 |90316|
BdM1128pool08     TGCTCGGAAATGCGACCAGTGTCCAGGGACCCTTTTCATACACAGTTTAAATTGTAATGAGGTTAAAGGAAAACCTCATAGATAAGAATG
BdM1129pool08     TGCTCCGAAATGCGACCAGTGTCCAGGGACCCTTTTCATACACAGTTTAAATTGTAATGAGGTTAAAGGAAAACCTCATAGATAAGAATG
BdM1130pool08     TGCTCGGAAATGCGACCAGTGTCCAGGGACCCTTTTCATACACAGTTTAAATTGTAATGAGGTTAAAGGAAAACCTCATAGATAAGAATG
BdM1131pool28     TGCTCGGAAATGCGACCAGTGTCCAGGGACCCTTTTCATACACAGTTTAAATTGTAATGAGGTTAAAGGAAAACCTCATAGATAAGAATG
BdM1133pool28     TGCTCGGAAATGCGACCAGTGTCCAGGGACCCTTTTCATACACAGTTTAAATTGTAATGAGGTTAAAGGAAAACCTCATAGATAAGAATG
//                     -                                                                                    |90318|
BdM1128pool08     AGTTTCAAAATGTAACTTTGAACAACTACACTTTCAATTTTATTCAGTAACCTTTTAATAAGTACGCCTTGTAAAATAARRTTCAATWT
BdM1129pool08     AGTTTCAAAATGTAACTTTGAACAACTACACTTTCAATTTTATTCAGTAACCTTTTAATAAGTACGCCTTGTAAAATAANNTTNNATNT
BdM1133pool28     AGTTTCAAAATGTAACTTTGAACAACTACACTTTCAATTTTATTCAGTAACCKTTTAATAAGTACGCCTTGTAAAATAAAATT--ATTT
BdM1135pool28     AGTTTCAAAATGTAACTTTKAACAACTACACTTTCAATTTTATTCARTNACCTTTTAATAAGTACGCCTTGTAAAATAAAATT--ATTT
BdM1139pool28     AGTTTCAAAATGTAACTTTGAACAACTACACTTTCAATTTTATYCAGTAACCTTTTAATAAGTACGCCTTGTAAAATAAAATT--ATTT
BdM1140pool28     AGTTTCAAAATGTAACTTTGAACAASTACACTTTCAATTTTATTCAGTAACCTTTTAATAAGTACGCCTTGTAAAATAAAATT--ATTT
BdM1142pool28     AGTTTCAAAATGTAACTTTGAACAASTACACTTTCAATTTTATTCAGTAACCTTTTAATAAGTACGCCTTGTAAAATAAAAWT--ATTT
BdM1146pool28     AGTTTCAAAATGTAACTTTGAACAAGTACACTTTCAATTTTATTCAGTAACCTTTTAATAAGTACGCCTTGTAAAATAAAATT--ATTT
BdM1149pool28     AGTTTCAAAATGTAACTTTGAACAACTACACTTTCAATTTTATCCAGTAACCTTTTAATAAGTACGCCTTGTAAAATAAAATT--ATTT
BdM1151pool28     AGTTTCAAAATGTAACTTTGAACAASTACWCTTTCAATTTTATTCAGTAACCTTTTAATAAGTACGCCTTGTAAAATAAAAWT--ATTT
BdM1155pool08     AGTTTCAAAATGTAACTTTGAACAAGTACACTTTCAATTTTATTCAGTAACCTTTTAATAAGTACGCCTTGTAAAATAAAATT--ATTT
BdM1160pool08     AGTTTCAAAATGTAACTTTGAACAASTACACTTTCAATTTTATTCAGTAACCTTTTAATAAGTACGCCTTGTAAAATAAAATT--ATTY
BdM1161pool08     AGTTTCAAAATGTAACTTTGAAYAASTACACTTTCAATTTTATTCAGTAACCTTTTAATAAGTACGCCTTGTAAAWTAAAATT--ATTT
BdM1162pool28     AGTTTCAAAATGTAACTTTGAANAANTACACTTTCAATTTTATNCAGTAACCTTTTAATAAGTACGCCTTGTAAAATAAAATT--ATTT
//                                   -  -  *   -             *  -     -                      -   --*     --|90319|
BdM1128pool08     AACATCMCCGTTCTTGGATTGGTTTGGAATAATCACCGAGATACGCTCTACCTCAAAACTTTGGGACTTGAAGAAATGGAGGAGAAGACG
BdM1141pool28     AACATCCCCRTTCTTGGATTGGTTTGGAATAATCACCGAGATACGCTCTACCTCAAAACTTTGGGACTTGAAGAAATGGAGGAGNAGACG
BdM1159pool08     AACATCCCCGTTCTTGGATTGGTTTGGAATAATCACCGAGATACGCTCTACCTCAAAACTTTGGGACTTGAAGAAATGGAGGAGAAGACG
BdM1160pool08     AACATCCCCGTTCTTGGATTGGTTTGGAATAATCACCGAGATACGCTCTACCTCAAAACTTTGGGACTTGAAGAAATGGAGGAGAAGACG
BdM1161pool08     AACATCCCCGTTCTTGGATTGGTTTGGAATAATCACCGAGATACGCTCTACCTCAAAACTTTGGGACTTGAAGAAATGGAGGAGAAGACG
BdM1163pool08     AACATCCCCGTTCTTGGATTGGYTTGGAATAATCACCRAGATACGCTCTACCTCAAAACTTTGGGACTTGAAGAAATGRAGGAGAAGACG
//                      -  -            -              -                                        -           |90320|
BdM1128pool08     ATATATACAGGAGGTTTTTAAAGTGTTACATGGGGAAATCTTGGAAACGGTTTAAACTTTATTTTGTGAAATTATAGGGAGACGGAGGGC
BdM1131pool08     ATATATACAGGAGGTTTTTAAAGTGTTACATGGGGAAATCTTGGAAACGGTTTAAACTTTATTTTGTGAAGTTTTTGTGAAGTTATAGGG
BdM1133pool28     ATATATACAGGAGGTTTTTAAAGTGTTACATGGGGAAATCTTGGAAACGGTTTAAACTTTATTTTGTGAAGTTTTTGTGAAGTTATAGGG
BdM1135pool28     ATATATACAGGAGGTTTTTAAAGTGTTACATGGGGAAATCTTGGAAACGGTTTAAACTTTATTTTGTGAAATTTTTATGAAGTTATAGGG
BdM1142pool28     ATATATACAGGAGGTTTTTAAAGTGTTACATGGGGAAATCTTGGAAACGGTTTAAACTTTATTTTGTGAARTTTTTGTGAAGTTATAGGG
BdM1143pool28     ATATATACAGGAGGTTTTTAAAGTGTTACATGGGGAAATCTTGGAAACGGTTTAAACTTTATTTTGTGAAATTTTTGTGAAGTTATAGGG
BdM1146pool28     ATATATACAGGAGGTTTTTAAAGTGTTACATGGGGAAATCTTGGAAACGGTTTAAACTTTATTTTGTGAARTTTTTGTGAAGTTATAGGG
BdM1150pool28     ATATATACAGGAGGTTTTTAAAGTGTTACATGGGGAAATCTTGGAAACGGTTTAAACTTTATTTTGTGAAATTTTTGTGAAGTTATAGGG
BdM1151pool28     ATATATACAGGAGGTTTTTAAAGTGTTACATGGGGAAATYTTGGAAACGGTTTAAACTTTATTTTGTGAAATTTTTGTGAAGTTATAGGG
BdM1153pool08     ATATATACAGGAGGTTTTTAAAGTGTTACATGGGGAAATCTTGGAAACGGTTTAAACTTTATTTTGTGAAATTTTTGTGAAGTTATAGGG
BdM1154pool28     ATATATACAGGAGGTTTTTAAAGTGTTACATGGGGAAATCTTGGAAACGGTTTAAACTTTATTTTGTGAAGTTTTTGTGAAGTTATAGGG
BdM1159pool08     ATATATACAGGAGGTTTTTAAAGTGTTACATGGGGAAATCTTGGAAACGGTTTAAACTTTATTTTGTGAAATTTTTRTGAAGTTATAGGG
BdM1161pool08     ATATATACAGGAGGTTTTTAAAGTGTTACATGGGGAAATCTTGGAAACGGTTTAAACTTTATTTTGTGAAATTTTTATGAAGTTATAGGG
BdM1162pool28     ATATATACAGGAGGTTTTTAAAGTGTTACATGGGGAAATCTTGGAAACGGTTTAAACTTTATTTTGTGAAATTTTTRTGAAGTTATAGGG
BdM1163pool08     ATATATACAGGAGGTTTTTAAAGTGTTACATGGGGAAATCTTGGAAACGGTTTAAACTTTATTTTGTGAAATTTTTRTGAAGTTATAG--
//                                                       -                              *  - -*-  -------  -|90322|
BdM1128pool08     AATCTCTACATGAATTAGGTCTATCAACGCRCATTGAATATAGTCATTTAAGCATAGTTTCAGTTGCATACGGCCTAAGTCATAGCTCCA
BdM1130pool08     AATCTCTACATGAATTAGGTCTATCAACGCGCATTGAATATAGTCATTTAAGCATAGTTTCAGTTGCATACGGCCTAAGTCATAGCTCCA
BdM1131pool28     AATCTCTACATGAATTAGGTCTATCAACGCGCATTGAATATAGTCATTTAAGCATAGTTTNAGTTGCATACGGCCTAAGTCATAGCTCCA
BdM1135pool28     AATCTCTACATGAATTAGGTCTATCAACGCGCATTGAATATAGTCATTTAAGCATAGTTTCAGTTGTATACGGCCTAAGTCATAGCTCCA
BdM1136pool28     AATCTCTACATGAATTAGGTCTAYCAACGCRCATTRAMTATAGTCATTTAAGCATAGTTTCAGTTGYATACGGCSTAAGTCATAGCTCCA
BdM1140pool28     AATCTCTACATGAATTAGGTCTATCAACGCGCATTAACTATAGTCATTTAAGCATAGTTTCAGTTGCATACGGCCTAAGTCATAGCTCCA
BdM1142pool08     AATCTCTACATGAATTAGGTCTATCAACACGCATTGAATATAGTCATTTAAGCATAGTTTCAGTTGTATACGGCCTAAGTCATAGCTCCA
BdM1142pool28     AATCTCTACATGAATTAGGTCTATCAACRCGCATTGAATATAGTCATTTAAGCATAGTTTCAGTTGTATACGGCCTAAGTCATAGCTCCA
BdM1143pool28     AATCTCTACATGAATTAGGTCTATCAACGCGCATTGAATATAGTCATTTAAGCATAGTTTCAGTTGTATACGGCCTAAGTCATAGCTCCA
BdM1144pool28     AATCTCTACATGAATTAGGTCTATCAACGCGCATTGAATATAGTCATTTAAGCATAGTTTCAGTTGTATACGGCCTAAGTCATAGCTCCA
BdM1146pool28     AATCTCTACATGAATTAGGTCTATCAACGCGCATTGAATATAGTCATTTAAGCATAGTTTCAGTTGTATACGGCCTAAGTCATAGCTCCA
BdM1155pool08     AATCTCTACATGAATTAGGTCTATCAACRCGCATTRAMTATAGTCATTTAAGCATAGTTTCAGTTGYATACGGCCTAAGTCATAGCTCCA
BdM1158pool08     AATGTCTACATGAATTAGGTCTATCAACGCGCATTAAATATAGTCATTTAAGCATAGTTTCAGTTGCATACGGCCTAAGTCATAGCTCCA
BdM1160pool08     AATCTCTACATGAATTAGGTCTATCAACGCGCATTGAATATAGTCATTTAAGCATAGTTTCAGTTGTATACGGCCTAAGTCATAGCTCCA
BdM1161pool08     AATSTCTACATGAATTAGGTCTAYCAACGCRCATTRAATATAGTCATTTAAGCATAGTTTCAGTTGYATACGGCSTAAGTCATAGCTCCA
BdM1162pool28     AATSTCTACATGAATTAGGTCTATCAACGCGCATTAAMTATAGTCATTTAAGCATAGTTTCAGTTGCATACGGCCTAAGTCATAGCTCCA
//                   *                   *    * *    * *                            *       *               |90323|
BdM1128pool08     TCATTTAAGTTCAGTCAAACTTCTTAAACTATCAGTCTTCATAAATTAGCAATCTCATTACTATCTATCTTATCAACATATATTTGA
BdM1130pool08     TCATTTAAGTTCAGTCAAACTTCTTAAACTATCAGTCTTCATAAATTAGCAATCTCATTACTATCTATCTTATCAACATATATTTGA
BdM1146pool28     TTATTTAAGTTCAGTCAAACTTCTTAATCTATCAGTCTTYATAAATTWGCAATCTCATTACTATCTATCTTATCAACATATATTTGA
BdM1162pool28     TTATTCAAGTTCAGTCAAACTTCTTAATCTATCAGTCTTCATAAATTAGCAATCTCATTACTATCTATCTTATCAACATATATTTGA
//                 *   -                     *           -       -                                       |90324|
BdM1128pool08     TTTATGGAAAAGTTTTCAGATAAGTTCTAATGTCAGTCTGCTGAGCATATGTTATTASTACAGTGAGGAAATAATGCAAATTACAWTTTT
BdM1130pool08     TTTATGGAAAAGTTTTCAGATAAGTTCTAATGTCAGTCTGCTGAGCATATGTTATTAGTACAGTGAGGAAATAATGCAAATTACATTTTT
BdM1131pool08     TTTATGGAAAAGTTTTCAGATAAGTTCTAATGTCAGTCTGCTGAGCATATGTTATTAGTACAGTGAGGAAATAATGCAAATTACATTTTT
BdM1131pool28     TTTATGGAAAAGTTTTCAGATAAGTTCTAATGTCAGTCTGCTGAGCATATGTTATTAGTACAGTGAGGAAATAATGCAAATTACATTTTT
BdM1133pool28     TTTATGGAAAAGTTTTCAGATAAGTTCTAATGTCAGTCTGCTGAGCATATGTTATTAGTACAGTGAGGAAATAATGCAAATTACAATTTT
BdM1135pool28     TTTATGGAAAAGTTTTCAGATAAGTTCTAATGTCAGTCTGCTGAGCATATGTTATTAGTACAGTGARGAAATAATGCAAATTACAWTTTT
BdM1136pool28     TTTATGGAAAAGTTTTCAGATAAGTTCTAATGTCAGTCTGCTGAGCATATGTTATTAGTACAGTGAGGAAATAATGCAAATTACAATTTT
BdM1138pool28     TTTATGGAAAAGTTTTCAGATAAGTTCTAATGTCAGTCTGCTGAGCATATGTTATTAGTACAGTGAGGAAATAATGCAAATTACAATTTT
BdM1139pool28     TTTATGGAAAAGTTTTCAGATAAGTTCTAATGTCAGTCTGCTGAGCATATGTTATTAGTACAGTGAGGAAATAATGCAAATTACAATTTT
BdM1140pool28     TTTATGGAAAARTTTTCAGATAAGTTCTAATGTCAGTCTGCTGAGCATATGTTATTAGTACAGTGAGGAAATAATGCAAATTACAATTTT
BdM1142pool28     YTTATGGAAAAGTTTTCAGATAAGTTCTAATGTCAGTCTGCTGAGCATATGTTATTAGTACAGTGAGGAAATAATGCAAATTACAATTTT
BdM1143pool28     TTTATGGAAAAGTTTTCAGATAAGTTCTAATGTCAGTCTGCTGAGCATATGTTATTAGTACAGTGAGGAAATAATGCAAATTACAATTTT
BdM1144pool28     TTTATGGAAAAGTTTTCAGATAAGTTCTAATGTCAGTCTGCTGAGCATATGTTATTAGTACAGTGAGGAAATAATGCAAATTACAATTTT
BdM1146pool28     TTTATGGAAAAATTTTCAGATAAGTTCTAATGTCAGTCTGCTGAGCATATGTTATTAGTACAGTGAGGAAATAATGCAAATTACAATTTT
BdM1148pool28     TTTATGGAAAAGTTTTCAGATAAGTTCTAATGTCAGTCTGCTGAGCATATGTTATTAGTACAGTNAGGAAATAATGCAAATTACAATTTT
BdM1149pool28     TTTATGGAAAAGTTTTCAGATAAGTTCTAATGTCAGTCTGCTGAGCATATGTTATTAGTACAGTRAGGAAATAATGCAAATTACAATTTT
BdM1151pool28     TTTATGGAAAARTTTTCAGATAAGTTCTAATGTCAGTCTGCTGAGCATATGTTATTAGTACAGTGAGGAAATAATGCAAATTACAATTTT
BdM1154pool28     TTTATGGAAAAGTTTTCAGATAAGTTCTAATGTCAGTCTGCTGARCATATGTTATTAGTACAGTGAGGAAATAATGCAAATTACAATTTT
BdM1158pool08     TTTATGGAAAAGTTTTCAGATAAGTTCTAATGTCAGTCTGCTGAGCATATGTTATTAGTACAGTGAGGAAATAATGCAAATTACAATTTT
BdM1160pool08     TTTATGGAAAAGTTTTCAGATAAGTTCTAATGTCAGTCTGCTGAGCATATGTTATTAGTACAGTGAGGAAATAATGCAAATTACAATTTT
BdM1161pool08     TTTATGGAAAAGTTTTCAGATAAGTTCTAATGTCAGTCTGCTGAGCATATGTTATTAGTACAGTGAGGAAATAATGCAAATTACAATTTT
BdM1162pool28     TTTATGGAAAAGTTTTCAGATAAGTTCTAATGTCAGTCTGCTGAGCATATGTTATTAGTACAGTGAGGAAATAATGCAAATTACAATTTT
BdM1163pool08     TTTATGGAAAAGTTTTCAGATAAGTTCTAATGTCAGTCTGCTGAGCATATGTTATTAGTACAGTGARGAAATAATGCAAATTACAWTTTT
//                -          *                                -            -      - *                  *    |90326|
BdM1128pool08     CCATTAGTAATAAATATTTCTATATTATTATTGCTTATAGCTTAGTTAAGCTTAGCTTAGTTAACGGCTTGGCCAGTTTACAGTCTATCA
BdM1129pool08     CCATTAGTAATAAATATTTCTATRTTATTATTGCTTATAGCTTAGTTAAGCTTAGCTTAGTTAACGGCTTGGCCAGTTTACAGTCTATCA
BdM1130pool08     CCATTAGTAATAAATATTTCTATGTTATTATTGCTTATAGCTTAGTTAAGCTTAGCTTAGTTAACGGCTTGGCCAGTTTACAGTCTATCA
BdM1131pool08     CCATTAGTAATAAATATTTCTATATTATTATTGCTTATAGCTTAGTTAAGCTTAGCTTAGTT-ACGGCTTGGCCAGTTTA----------
BdM1139pool28     CCATTAGTAATAAATATTTCTATATTATTATTGCTTATAGCTTAGTTAAGCTTAGCTTAGTTAACGGCTTGGCCAGTTTACAGTCTATCA
BdM1142pool28     CCATTAGTAATAAATATTTCTATATTATTATTGCTTATAGCTTAGTTAAGCTTAGNTTAGTTAACGGCTTGGCCAGTTTACAGTCTNNCA
BdM1146pool28     CCATTAGTAATAAATATTTCTATATTATTATTGCTTATASCTTAGTTAAGCTTAGCTTAGTTAACGGCTTGGCCAGTTTACAGTCTATCA
BdM1149pool28     CCATTAGTAATAAATATTTCTATATTATTATTGCTTATACCTTAGTTAAGCTTAGCTTAGTTAACGGCTTGGCCAGTTTACAGTCTATCA
BdM1150pool08     CCATTAGTAATAAATATTTCTATATTATTATTGCTTATANCTTAGTTAAGCTTAGCTTAGTTAACGGCTTGGCCAGTTTACAGTCTATC-
BdM1151pool28     CCATTAGTAATAAATATTTCTATATTATTATTGCTTATASCTTAGTTAAGCTTAGCTTAGTTAACGGCTTGGCCAGTTTACAGTCTATCA
BdM1152pool08     CCATTAGTAATAAATATTTCTATATTATTATTGCTTATACCTTAGTTAAGCTTAGCTTAGTTAACGGCTTGGCCAGTTTACAGTCTAT--
BdM1153pool08     CCATTAGTAATAAATATTTCTATATTATTATTGCTTATACCTTAGTTAAGCTTAGCTTAGTTAACGGCTTGGCCAGTTTACAGTCTATC-
BdM1154pool28     CCATTAGTAATAAATATTTCTATATTATTATTGCTTATACCTTAGTTAAGCTTAGCTTAGTTAACGGCTTGGCCAGTTTACAGTCTATCA
BdM1155pool08     CCATTAGTAATAAATATTTCTATATTATTATTGCTTATAGCTTAGTTAAGCTTGGCTTAGTTAACGGCTTGGCCAGTTTACAGTCTATCA
BdM1159pool08     CCATTAGTAATAAATATTTCTATATTATTATTGCTTATAGCTTAGTTAAGCTTAGCTTAGTTAACGGCTTGGCCAGTTTACAGTCTATCA
BdM1160pool08     CCATTAGTAATAAATATTTCTATATTATTATTGCTTATAGCTTAGTTAAGCTTAGCTTAGTTAACGGCTTGGCCAGTTTACAGTCTATCA
BdM1161pool08     CCATTAGTAATAAATATTTCTATATTATTATTGCTTATAGCTTAGTTARGCTTAGCTTAGTTAACGGCTTGGCCAGTTTACAGTCTATCA
BdM1163pool08     CCATTAGTAATAAATATTTCTATATTATTATTGCTTATAGCTTAGTTAGGCTTAGCTTAGTTAACGGCTTGGCCAGTTTACAGTCTATCA
//                                       *               *        *    -                                    |90329|
BdM1128pool08     AGGTCTGGAAAATATGGTGGGTCATTTGAAACTTCCACCTTAGCTGGCTCCAAAAACTCAAATTTACGACACACAGTGTGCAAATTAGCA
BdM1129pool08     AGGTCTGGAAAATATGGTGGGTCATTTGAAACTTCCACCTTAGCTGGCTCCAAAAACTCAAATTTACNACNCACAGTGTGCAAATTAGCA
BdM1130pool08     AGGTCTGGAAAATATGGTGGGTCATTTGAAACTTCCACCTTAGCTGGCTCCAAAAACTCAAATTTACGACGCACAGTGTGCAAATTAGCA
BdM1135pool28     AGGTCTGCAAAATATGGTGGGCCATTTGAAACTTCCACCTTAGCTGGCTCCAAAAACTCAAATTTACGACGCACAGTGTGCAAATTAGCA
BdM1136pool28     AGGTCTGSAAAATATGGTGGGYCATTTGAAAYTTCYACCTTAGCTGGCTCCAAAAACTCAAATTTACKACGCACAGTGTGCAAATTAGCA
BdM1138pool28     AGGTCTGGAAAATATGGTGGGTCATTTGAAACTTCCACCTTAGCTGGCTCCAAAAAYTCAAATTTACGACGCACAGTGTGCAAATTAGCA
BdM1142pool28     AGGTCTGSAAAATATGGTGGGYCATTTGAAACTTCYACCTTAGCTGGCTCCAAAAAYTCAAATTTACGACGCACAGTGTGCAAATTAGCA
BdM1144pool28     AGGTCTGGAAAATATGGTGGGTCATTTGAAACTTCCACCTTAGCTGGCTCCAAAAACTCAAATTTACTACGCACAGTGTGCAAATTAGCA
BdM1146pool28     AGGTCTGGAAAATATGGTGGGTCATTTGAAACTTCCACCTTAGCTGGCTCCAAAAACTCAAATTTACTACGCACAGTGTGCAAATTAGCA
BdM1148pool28     AGGTCTGGAAAATATGGTGGGTCATTTGAAACTTCCACCTTAGCTGGCTCTAAAAACTCAAATTTACGACGCACAGTGTGCAAATTAGCA
BdM1149pool28     AGGTCTGSAAAATATGGTGGGYCATTTGAAACTTCYACCTTAGCTGGCTCYAAAAACTCAAATTTACGACGCACAGTGTGCAAATTAGCA
BdM1151pool28     AGGTCTGGAAAATATGGTGGGTCATTTGAAACTTCCACCTTAGCTGGCTCCAAAAAYTCAAATTTACKACGCACAGTGTGCAAATTAGCA
BdM1154pool28     AGGTCTGGAAAATATGGTGGGTCATTTGAAACTTCCACCTTAGCTGGCTCTAAAAACTCAAATTTACGACGCACAGTGTGCAAATTAGCA
BdM1160pool08     AGGTCTGGAAAATATGGTGGGTCATTTGAAAYTTCCACCTTAGCTGGCTCCNAAAACTCAAATTTACKACGCACAGTGTGCAAATTAGCA
BdM1162pool28     AGGTCTGGAAAATATGGTGGGTCATTTGAAACTTCCACCTTAGCTGGCTCCAAAAAYTCAAATTTAYGACGCACAGTGTGCAAATTAGCA
BdM1163pool08     AGGTCTGSAAAATATGGTGGGYCATTTGAAAYTTCCACCTTAGCTGGCTCCAAAAACTCAAATTTACKACGCACAGTGTGCAAATTAGCA
//                       *             *         *   *              *     *         -*  -                   |90331|
BdM1128pool08     ACAAANGTATGAAGAAGACGACTGCAAGAGCCAGAAAAAGTATACCAAAGAAAAGGGATAACAAGAAATTGATGACTATTTATTAAAAAA
BdM1130pool08     ACAAAWGTATGAAGAAGACGACTGCAAGAGCCAGAAAAAGTATACCAAAGAAAAGGGAWAACAAGAAATTGATGACTATTTATTARAAAA
BdM1131pool28     ACAAAAGTWTGAAGAARRAGGCTGCAAGAGCMRGAAAAAGTATACCAAAGAAAAKRGATAACAAGAAATTGATGACTATTTATTMAAAAA
BdM1133pool28     ACAAAAGTATGAAGAAGAMGRCTGCAAGAGCMRGAAAAAGTATACCAAAGAAAAKRGATAACAAGAAATTGATGACTATTTATTMAAAAA
BdM1135pool28     ACAAAAGTATGAAGAAGGCGACTGCAAGAGCCAGAAAAAGTATACCAAAGAAAAGGGATAACAAGAAATTGATGACTATTTATTCAAAAA
BdM1136pool28     ACAAAAGTATGAAGAAGAMGRCTGCAAGAGCMRGAAAAAGTATACCAAAGAAAAKRGAWAACAAGAAATTGATGACTATTTATTMAAAAA
BdM1138pool28     ACAAAAGTATGAAGAAGAAGGCTGCAAGAGCAGGAAAAAGTATACCAAAGAAAATAGATAACAAGAAATTGATGACTATTTATTCAAAAA
BdM1140pool28     ACAAAAGTATGAAGAAGAMGRCTGCAAGAGCMRGAAAAAGTATACCAAAGAAAAKRGATAACAAGAAATTGATGACTATTTATTMAAAAA
BdM1142pool28     ACAAAAGTATGAAGAAGAAGGCTGCAAGAGCAGGAAAAAGTATACCAAAGAAAATAGATAACAAGAAATTGATGACTATTTATTCAAAAA
BdM1143pool28     ACAAAAGTATGAAGAAGACGGCTGCAAGAGCCAGAAAAAGTATACCAAAGAAAAGGGATAACAAGAAATTGATGACTATTTATTAAAAAA
BdM1144pool28     ACAAAAGTATGAAGAAGAMGRCTGCAAGAGCMRGAAAAAGTATACCAAAGAAAAKRGATAACAAGAAATTGATGACTATTTATTMAAAAA
BdM1146pool28     ACAAAAGTATGAAGAAGAAGGCTGCAAGAGCAGGAAAAAGTATACCAAAGAAAATAGATAACAAGAAATTGATGACTATTTATTCAAAAA
BdM1149pool28     ACAAAAGTATGAAGAAGACGACTGCAAGAGCCAGAAAAAGTATACCAAAGAAAAGGGATAACAAGAAATTGATGACTATTTATTAAAAAA
BdM1151pool28     ACAAAAGTATGAAGAAGAMGRCTGCAAGAGCMRGAAAAAGTATACCAAAGAAAAKRGATAACAAGAAATTGATGACTATTTATTMAAAAA
BdM1155pool08     ACAAAAGTATGAAGAAGAMGRCTRCAAGAGCMRGAAAAAGTATACCAAAGAAAAKRGATAACAAGAAATTGATGACTATTTATTMAAAAA
BdM1160pool08     ACAAAAGTATGAAGAAGAAGGCTGCAAGAGCAGGAAAAAGTATACCAAAGAAAATAGATAACAAGAAATTGATGACTATTTATTCAAAAA
BdM1161pool08     ACAAAAGTATGAAGAAGAAGGCTGCAAGAGCAGGAAAAAGTATACCAAAGAAAATAGATAACAAGAAATTGATGACTATTTATTCAAAAA
BdM1162pool28     ACAAAAGTATGAAGAAGAAGGCTGCAAGAGCAGGAAAAAGTATACCAAAGAAAATAGATAACAAGAAATTGATGACTATTTATTCAAAAA
BdM1163pool08     ACAAAAGTATGAAGAAGAAGGCTGCAAGAGCAGGAAAAAGTATACCAAAGAAAATAGATAACAAGAAATTGATGACTATTTATTCAAAAA
//                     -  -       -** *  -       **                     **  *                         *-    |90332|
BdM1128pool08     CTTAGTAGGATTAAATAGCTATAACTTAGCAAATAGGACCGTGTACTTGGTGCATGGTGTTTATTATATACCTTAATGACATTAATTATG
BdM1129pool08     CTTAGTAGGATTAAATAGCTATAACTTAGCAAATAGGACCGTGTACTTGGTGCATGGTGTTTATTATATACCTTAATGACATTAATTATG
BdM1138pool28     CTTAGTAGGATTAAATAGCAATAACTTAGCAAATAGGACCGTGTACTTGGTGCATGGTGTTTATTATATACCTTAATGACATTAATTATG
BdM1143pool28     CTTAGTAGGATTAAATAACAATAACTCAGCAAATAGGACCGTGTACTTGGTGCATGGTGTTTATTATATAACTTAATGACATTAATTATG
BdM1161pool08     CTTAGTAGGATTAAATARCAATAACTYAGCAAATAGGACCGTGTACTTGGTGCATGGTGTTTATTATATAMCTTAATGAYATTAATTATG
//                                 * *      *                                           *        -          |90333|
BdM1128pool08     AGCAAAAGGATTTTATGATGAATACGAGACAACAAACGCGTAATTGGAGGAAAAACTAAACAAGAATTTTGCTTGCTTTTATGGGGAAAA
BdM1129pool08     AGCAAAAGGATTTTATGATGAATACGAGACAACAAACGCGTAATTGGAGGAAAAACTAAACAAGAATTTTGCTTGCTTTTATGGGGAAAA
BdM1130pool08     AGCAAAAGGATTTTATGATGAATACGAGACAACAAACGCGTAATTGGAGGAAAAACTAAACAAGAATTTTGCTTGCTTTTATGGGGAAAA
BdM1153pool08     AGCAAAAGGATTTTATGATGAATACGAGACAACAAACGCGTAATTGGAGGAAAAACTAAACAAGAATTTTGTTTGCTTTTATGGGGAAAA
//                                                                                       -                  |90334|
BdM1128pool08     ANTTAGGAAACGTAAACAAGTTTAAGTTAGGTAGAGTCCACCAACAGAAGAGTGAAGCANTTGTCGCAGTAATTACAGATATTGTTAATA
BdM1140pool28     AATTAGGAAACGTAAACAAGTTTAAGTTAGGTAGAGTCCACCAATAGAAGAGTGAAGCAGTTGTCGCAGTAATTACAGATATTGTTAATA
BdM1152pool08     AATTAGGAAACGTAAACAAGTTTAAGTTAGGTAGAGTCCACCAACAGAAGAGTGAAGCATTTGTCGCAGTAATTACAGATATTGTTAATA
BdM1161pool08     AATTAGGAAACGTAAACAAGTTTAAGTWAGGTAGAGTCCACCAACAGAAGAGTGAAGCAYTTGTCGCAGTAATTACAGATATTGTTAATA
BdM1162pool28     AATTAGGAAACGTAAACAAGTTTAAGTTAGGTAGAGTCCACCAACAGAAGAGTGAAGCAYTTGTCGCAGTAATTACAGATATTGTTAATA
//                                           -                -              *                              |90337|
BdM1128pool08     ARTATCTAAAAGATGACTTGTGAAAAGTTTAAAAACATGCTGAGTGTTGTTAAATCTAAAACTAAAATCTTAAATAGTTACAGAAATYAT
BdM1130pool08     ANTATCTAAAAGATGACTTGTGAAAAGTTTAAAAACATGCTGAGTGTTGTTAAATCTAAAACTAAAATCTTAAATAGTTACAGAAATNAT
BdM1138pool28     AGTATCTAAAAGRTGACTTGTGAAAAGTTTAAAAACATGCWGAGTGTTGTTAAATCTAAAACTAAAATYTTAAATAGTTACAGAAATCAT
BdM1139pool28     AGTATCTAAAAGATGACTTGTGAAAAGTTTAAAAACATGCTGAGTGTTGTTAAATCTAAAACTAAAATCTTAAATAGTTACAGAAATCAT
BdM1140pool28     AGTATCTAAAAGATGACTTGTGAAAAGTTTAAAAACATGCTGAGTGTTGTTAAATCTAAAACTAAAATCTTAAATAGTTACNGAAATCAT
BdM1142pool28     AGTATCTAAAAGATGACTTGTGAAAAGTTTAAAAACATGCTGAGTGTTGTTAAATCTAAAACTAAAATCTTAAATAGTTACAGAAATCAT
BdM1143pool28     AGTATCTAAAAGATGACTTGTGAAAAGTTTAAAAACATGCTGAGTGTTGTTAAATCTAAAACTAAAATCTTAAATAGTTACAGAAATCAT
BdM1144pool28     AGTATCTAAAAGATGACTTGTGAAAAGTTTAAAAACATGCTGAGTGTTGTTAAATCTAAAACTAAAATCTTAAATAGTTACAGAAATCAT
BdM1146pool28     AGTATCTAAAAGATGACTTGTGAAAAGTTTAAAAACATGCTGAGTGTTGTTAAATCTAAAACTAAAATCTTAAATAGTTACAGAAATCAT
BdM1148pool28     AGTATCTAAAAGATGACTTGTGAAAAGTTTAAAAACATGCTGAGTGTTGTTAAATCTAAAACTAAAATCTTAAATAGTTACAGAAATCAT
//                 -          -                           -                           -                  -  |90339|
BdM1128pool08     TAACGGCTTGAATAGAAAGGTGYCGTTGAAGAATRTGATAATTCCARTTGAGGAACACCATTATTRCCTGTTTACTGATTACWGTCGRTA
BdM1130pool08     TAACGGCTTGAATAGAAAGGTGYCGTTGAAGAATRKGATAATTCCARTTGAGGAACACCATTATTRCCTGTTTACTGATTACWGTCGRTA
BdM1160pool08     TAACGGCTTGAATAGAAAGGTGTCGTTGAAGAATATGATAATTCCAGTTGAGGAACACCATTATTGCCTGTTTACTGATTACTGTCGGTA
BdM1161pool08     TAACGGCTTGAATAGAAAGGTGTCGTTGAAGAATATGATAATTCCAGTTGAGGAACACCATTATTGCCTGTTTACTGATTACTGTCGGTA
BdM1163pool08     TAACGGCTTGAATAGAAAGGTGTCGTTGAAGAATATGATAATTCCAGTTGAGGAACACCATTATTGCCTGTTTACTGATTACTGTCGGTA
//                                      *           *-          *                  *                *    *  |90340|
BdM1128pool08     AAGGAAAATTACGCACAGATACCATAACTGTTTTGCGAAGTTTTCAGTAATACAGATAATCAGCTTTCTTTTTTTAATAGCTTKWAWASY
BdM1129pool08     AAGGAAAATTACGCACAGATACCATAACTGTTTTGCGAAGTTTTCAGTAATACAGATAATCAGCTTTCTTTTTTTAATAGCTTGTAAACT
BdM1130pool08     AAGGAAAATTACGCACAGATACCATAACTGTTTTGCGAAGTTTTCAGTAATACAGATAATCAGCTTTCTTTTTTTAATAGCTTGTAAACT
BdM1131pool28     AAGGAAAATTACGCACAGATACCATAACTGTTTTGCGAAGTTTTCAGTAATACAGATAATCAGCTTTCTTTTTTTAATAGCTTKWAWASY
BdM1133pool28     AAGGAAAATTACGCACAGATACCATAACTGTTTTGCGAAGTTTTCAGTAATACAGATAATCAGCTTTCTTTTTTTAATAGCTTGTAAACT
//                                                                                                   ** * **|90342|
BdM1128pool08     AGTGCRTTTTGTATATTGATTGGTTTTAACTTT--AAAAAAAAATCAAAACGCGAACTTGGATCTCGAACCATTTGTAAAAATTGGCGAATC
BdM1129pool08     AGTRCATTTTGTATATTGATTGGTYTTAACTTT--AAAAAAAAATCAAARCGCGAACTTGGATCTCGAACCATTTGTAAAAATTGGCGAATC
BdM1133pool28     AGTGCATTTTGTATATTGATTGGTTTTAACTTT--AAAAAAAAATCAAAACGCGAACTTGGATCTCGAACCATTTGTAAAAATTGGCGAATC
BdM1140pool28     AGTACATTTTGNATATTNATNGGTTTTAACTTN--NAAAAAAAATCAAAGCGCGAACTTGGATCTCGAACCATTTGTAAAAATTGGCGAATC
BdM1146pool08     AGTACATTTTGTATATTRATWGGTTTTAACTTN--WAAAAAAAATCAAAGCGCGAACTTGGATCTCGAACCATTTGTAAAAATTGGCRAATC
BdM1146pool28     AGTACATTTTGTATATTRATWGGTTTTAACTTA--WAAAAAAAATCAAAGCGCGAACTTGGATCTCGAACCATTTGTAAAAATTGGCRAATC
BdM1151pool28     AGTACATTTTGTATATTAATAGGTTTTAACTTN--AAAAAAAAATCAAAGCGCGAACTTGGATCTCGAACCATTTGTAAAAATTGGCGAATC
BdM1155pool08     AGTACATTTTGTATATTAATAGGTTTTAACTTA--AAAAAAAAATCAAAGCGCGAACTTGGATCTCGAACCATTTGTAAAAATTGGCRAATC
BdM1161pool08     AGTRCATTTTGTATATTRATWGGTTTTAACTTW--AAAAAAAAATCAAAGCGCGAACTTGRATCTCGAACCATTTGTAAAAATTGGCGAATC
BdM1163pool08     AGTACATTTTGTATATTGATTGGTTTTAACTTAA-AAAAAAAAATCAAA-------------------------------------------
//                   * -           *  *   -       *  *             *          -                          *    |90343|
BdM1128pool08     CTCGGCGCTGGATATTCAGGAAATGGTTTACATAGGAACCTTTGGATCAAAGACTAAACAACAAAATTTTTCCTGTTTAATAYAGATACT
BdM1129pool08     CTCGGCGCTGGATATTCAGGAAATGGTTTACATAGGAACCTTTGGATCAAAGACTAAACAACAAAATTTTTCCTGTTTAATATAGATACT
BdM1130pool08     CTCGGCGCTGGATATTCAGGAAATGGTTTACATAGGAACCTTTGGATCAAAGACTAAACAACAAAATTTTTCCTGTTTAATACAGATACT
BdM1131pool28     CTCGGCGCTGGATATTCAGGAAATGGTTTACATAGGAACCTTTGGATCAAAGACTAAACAACAAAATTTTTCCTGTTTAATACAGATACT
BdM1133pool28     CTCGGCGCTGGATATTCAGGAAATGGTTTACATAGGAACCTTTGGATCAAAGACTAAACAACAAAATTTTTCCTGTTTAATATAGATACT
//                                                                                                  *       |90347|
BdM1128pool08     GACTTTTGAAGTTTTAAGATAATTCGCAGGCGGAGACTTGAACAGCAATTGCAACGAGAAAAGCAATATATACTATTTATCAGCACGATG
BdM1129pool08     GACTTTTGAAGTTTTAAGAYAATTCGCAGGCGGAGACTTGAACAGCAAYTGCAASGAGAAAAGCAATATATWCTATTTRTCAGCACGATG
BdM1130pool08     GACTTTTGAAGTTTTAAGAYAATTCGCAGGCGGAGACTTGAACAGCAAYTGCAASGAGAAAAGCAATATATWCTATTTRTCAGCACGATG
BdM1131pool28     GACTTTTGAAGTTTTAAGAYAATTCGCAGGCGGAGACTTGAACAGCAAYTGCAASGAGAAAAGCAATATATWCTATTTRTCAGCACGATG
//                                   *                            *     *                *      *           |90349|
BdM1128pool08     CCAATGCTCTTGCCATYCTTGGAATATCTTCTCTTTGAACCCTGAAGTAGAGCTTCACATRTTTGTCTTCAGTRTTGTCTAAATCAAACC
BdM1129pool08     CCAATGCTCTTGCCATCCTTGGAATATATTCTCTTTGAACCCTGAAGTAGAGCTTCACATATTTGTCTTCAGTGTTGTCTAAATCAAACC
BdM1130pool08     CCAATGCTCTTGCCATCCTTGGAATATMTTCTCTTTGAACCCTGAAGTAGAGCTTCACATATTTGTCTTCAGTGTTGTCTAAATCAAACC
BdM1131pool28     CCAATGCTCTTGCCATCCTTGGAATATNTTCTCTTTGAACCCTGAAGTAGAGCTTCACATATTTGTCTTCAGTGTTGTCTAAATCAAACC
BdM1136pool28     CCAATGCTCTTGCCATCCTTGGAATATCTTCTCTTTGAACCCTGAAGTAGAGCTTCACATATTTGTCTTCAGTGTTGTCTAAATCAGACC
BdM1138pool28     CCAATGCTCTTCCCAACCTTGAAATATCTTCTATTTGAAACATGAAAAACAGCTTCACATATTTGTCTTCAATGTTGTGTAAATCACACC
BdM1140pool28     CCAATGCTCTTGCCATCCTTGGAATATCTTCTCTTTGAACCCTGAAGTAGAGCTTCACATATTTGTCTTCAGTGTTGTCTAAATCAAAC-
BdM1142pool28     CCAATGCTCTTACCATCCTTGGAATATCTTCTCTTTGAACCCTGAAGTAGAGCTTCACATATTTGTCTTCAGTGTTGTCTAAATCAAACC
BdM1144pool28     CCAATGCTCTTNCCATCCTTGGAATATCTTCTCTTTGAACCCTGAAGTAGAGCTTCACATATTTGTCTTCAGTGTTGTCTAAATCAAACC
BdM1146pool28     CCAATGCTCTTGCCATCCTTGGAATATCTTCTCTTTGAACCCTGAAGTAGAGCTTCACATATTTGTCTTCAGTGTTGTCTAAATCAAACC
BdM1149pool28     CCAATGCTCTTGCCATCCTTGGAATATCTTCTCTTTGAACCCTGAAGTAGAGCTTCACATATTTGTCTTCAGTGTTGTCTAAATCAAACC
BdM1151pool28     CCAATGCTCTTGCCATCCTTGGAATATCTTCTCTTTGAACCCTGAAGTAGAGCTTCACATATTTGTCTTCAGTGTTGTCTAAATCAAACC
BdM1152pool08     CCAATGCTCTTACCATCCTTGGAATATCTTCTCTTTGAACCCTGAAGTAGAGCTTCACATATTTGTCTTCAGTGTTGTCTAAATCAAACC
BdM1153pool08     CCAATGCTCTTRCCATCCTTGGAATATCTTCTCTTTGAACCCTGAAGTAGAGCTTCACATATTTGTCTTCAGTGTTGTCTAAATCAAACC
BdM1155pool08     CCAATGCTCTTGCCATCCTTGGAATATCTTCTCTTTGAACCCTGAAGTAGAGCKTCACATATTTGTCTTCAGTGTTGTCTAAATCAAACC
BdM1159pool08     CCAATGCTCTTACCATCCTTGGAATATCTTCTCTTTGAACCCTGAAGTAGAGCTTCACATATTTGTCTTCAGTGTTGTCTAAATCAAACC
BdM1161pool08     CCAATGCTCTTACCATCCTTGGAATATCTTCTCTTTGAACCCTGAAGTAGAGCTTCACATATTTGTCTTCAGTGTTGTCTAAATCAAACC
BdM1162pool28     CCAATGCTCTTCCCAACCTTGAAATATCTTCTATTTGAAACATGAAAAACAGCTTCACATATTTGTCTTCAATGTTGTGTAAATCACACC
BdM1163pool08     CCAATGCTCTTACCATCCTTGGAATATCTTCTCTTTGAACCCTGAAGTAGAGCTTCACATATTTGTCTTCAGTGTTGTCTAAATCAAACC
//                           *   *-    *     *    *      * *    ** *   -      -          * -    *       *   |90352|
BdM1128pool08     TAAATAAGGCGCACAAAAATATTCATAATTTGCACTATTGGCMGTAGAAAACCCAATATTGGTAAGAAATGATTGATTTTAGCACCAGTT
BdM1131pool28     TAAATAAGGCGCACAAAAATATTCATAATTTGCACTATTGGCAGTAGAAAACCCAATATTGGTAAGAAATGATTGATTTTAGCACCAGTT
BdM1138pool28     TAAATAAGGCGCACAAAAATATTCATAATTTGCACTATTGGCAGTAGAAAACCCAATATTGGTAAGAANTGATTGATTTTAGCACCAGTT
BdM1142pool28     TAAATAAGGCGCACAAAAATATTCATAATTTGCACTATTGGCAGTAGAAAACCCAATATTGGTAAGAAATGATTGATTTTAGCACCAGTT
BdM1146pool28     TAAATAAGGCGCACAAAAATATTCATAATTTGCACTATTGGCAGTAGAAAACCCAATATTGGTAAGAAATGATTGATTTTAGCACCAGT-
BdM1151pool28     TAAATAAGGCGCACAAAAATATTCATAATTTGCACTATTGGCAGTAAAAAACCCAATATTGGTAAGAAATGATTGATTTTAGCACCAGTT
BdM1153pool08     TAAATAAGGCGCACAAAAATATTCATAATTTGCACTATTGGCAGTARAAAACCCAATATTGGTAAGAAATGATTGATTTTAGCACCAGTT
BdM1155pool08     TAAATAAGGCGCACAAAAATATTCATAATTTGCACTATTGGCAGTANAAAACCCAATATTGGTAAGAAATGATTGATTTTAGCACCAGTT
BdM1159pool08     TAAATAAGGCGCACAAAAATATTCATAATTTGCACTATTGGCAGTAGAAAACCCAATATTGGTAAGAAATGATTGATTTTAGCACCAGTT
BdM1160pool08     TAAATAAGGCGCACAAAAATATTCATAATTTGCACTATTGGCAGTAGAAAACCCAATATTGGTAAGAAATGATTGATTTTGGCACCAGTT
BdM1162pool28     TAAATAAGGCGCACAAAAATATTCATAATTTGCACTATTGGCAGTAGAAAACCCAATATTGGTAAGAAATGATTGATTTTAGCACCAGTT
BdM1163pool08     TAAATAAGGCGCACAAAAATATTCATAATTTGCACTATTGGCAGTAGAAAACCCAATATTGGTAAGAAATGATTGATTTTAGCACCAGTT
//                                                          -   *                                 -         |90357|
BdM1128pool08     TTNGAGCTTAAGGCGCCATTGTGCGAGTTTGGGATTGGAATCCTTCAGTGAGTATAACCACTGGAGAGGACGGTGAACAGAGAGGATTTT
BdM1129pool08     TTTGAGCTTAAGGCRCCATTGTGCGAGTTTGGGATTGGAATCCTTCAGTGAGTATAACCACTGGAGAGGACGGTGAACAGAGAGGATTTT
BdM1130pool08     TTTGAGCTTAAGGCGCCATTGTGCGAGTTTGGAATTGGGATCTTTCAGTGAGTATAACCACTGGAGAGGACGGTGAACAGAGAGGATTTT
BdM1142pool28     TTCGAGCTTAAGGCGCCATTGTGCGAGTTTGGAATTGGGATCCTTCAGTGAGTATAACCACTGGAGAGGACGGTGAACAGAGAGGATTTT
BdM1146pool08     TTCGAGCTTAAGGSGCCATTGTGCGAGTTTGGRATTGGRATCCTTCAGTGAGTATAACCACTGGAGAGGACGGTGAACAGAGAGGATTTT
BdM1146pool28     TTCGAGCTTAAGGGGCCATTGTGCGAGTTTGGGATTGGAATCCTTCAGTGAGTATAACCACTGGAGAGGACGGTGAACAGAGAGGATTTT
BdM1150pool28     TTYGAGCTTAAGGSGCCATNGTNCGAGTTTGGRNTTGGRATCCTTCAGTGAGNATAACCACTGGAGAGGACGGTGANCAGAGAGGATTTT
BdM1151pool28     TTCGAGCTTAAGGGGCCATTGTGCGAGTTTGGGATTGGAATCCTTCAGTGAGTATAACCACTGGAGAGGACGGTGAACAGAGAGGATTTT
BdM1160pool08     TTCGAGCTTAAGGGGCCATTGTGCGAGTTTGGGATTGGAATCCTTCAGTGAGTATAACCACTGGAGAGGACGGTGAACAGAGAGGATTTT
BdM1161pool08     TTNGAGCTTAAGGNGCCATTGTGCGAGTTTGGGATTGGAATCCTTCAGTGAGTATAACNACTGGAGAGGACGGTGAACAGAGAGGATTTT
//                  *          *-                 *     *   -                                               |90360|
BdM1128pool08     ATTCACCATTTGAAAGTTTGGTCTGTAACTACTTGGTCAGCCAATTCCCAGTTCAAAACTNACCGGGTTARTAATTAATTCATCCTCTCC
BdM1129pool08     ATTCACCATTTGAAAGTTTGGTCTGTAACTACTTGGTSAGCCAATTCCCAGTTCAAAACTAACYGGGTTAGTAATTAATTCATCCTCTCY
BdM1130pool08     ATTCACCATTTGAAAGTTTGGTCTGTAACTACTTGGTCAGCCAATTCCCAGTTCAAAACTAACCGGGTTAATAATTAATTCATCCTCTCC
BdM1131pool28     ATTCACCATTTGAAAGTTTGGTCTGTAACTACTTGGTCAGCCAATTCCCAGTTCAAAACTAACCGGGTTAGTAATTAATTCATCCTCTCC
BdM1133pool28     ATTCACCATTTGAAAGTTTGGTCTGTAACTACTTGGTCAGCCAATTCCCAGTTCAAAACTAACCGGGTTARTAATTAATTCATCCTCTCC
BdM1135pool28     ATTCACCATTTGAAAGTTTNNTCTGTAACTACTTGGTGAGCCAATTCCCAGTTCAAAACTAACTGGGTTAGTAATTAATTCATCCTCTCT
BdM1140pool28     ATTCACCATTTGAAAGTTTGGTCTGTAACTACATGGTCAGCCAATTCCCAGTTCAANNNNAACTGGGTTAGTAATTAATTCATCCTCTCT
BdM1142pool28     ATTCACCATTTGAAAGTTTGGTCTGTAACTACWTGGTSAGCCAATTCCCAGTTCAAAACTAACTGGGTTAGTAATTAATTCATCCTCTCT
BdM1146pool28     ATTCACCATTTGAAAGTTTGGTCTGTAACTACTTGGTCAGCCAATTCCCAGTTCAAAACTAACNGGGTTAGTAATTAATTCNTCCTCTC-
BdM1155pool08     ATTCAYCATTTGAAAGTTTGGTCTGTAACTACTTGGTSAGCCAATTCCCAGTTCAAAACTAACTGRGTTAGTAATTAATTCATCCTCTCT
BdM1160pool08     ATTCACCATTTGAAAGTTTSRTCTGTAACTACTTGGTSAGCCAATTCCCAGTTCAAAACTAACYGGGTTAGTAATTAATTCATCCTCTCY
BdM1161pool08     ATTCACCATTTGAAAGTTTCATCTGTAACTACTTGGTGAGCCAATTCCCAGTTCAAAACTAACTGGGTTAGTAATTAATTCATCCTCTCT
BdM1163pool08     ATTCACCATTTGAAAGTTTSRTCTGTAACTACTTGGTGAGCCAATTCCCAGTTCAAAACTAACTGGGTTAGTAATTAATTCATCCTCTCT
//                     -             **           *    *                         * -    *                  *|90361|
BdM1128pool08     TATGAAACTATKAAATTTTCCTAAATTTAAAATCAATAYTANTTTTTTAGCAAATCATACAGAGGTTTCACCTCAATAGAAAAATTAGGAA
BdM1129pool08     TATGAAACTATKAAATTTTCCTAAATTTAAAATCAATAYTATTTTTTTAGCAAATCATACAGAGGTTTCACCTCAATAGAAAAATTAGGA-
BdM1130pool08     TATGAAACTATNAAATTTTCCTAAATTTAAAATCAATANTATTTTTTTAGCAAATCATACAGAGGTTTCACCTCAATAGAAAAATTAGGA-
BdM1135pool28     TATGANACTATGAAATTTTCCTAAATTTAAAATCAATANTA-TTTTTTAGCAAATCATACAGAGGTTTCACCTCAATAGAAAAATTAGGAA
BdM1140pool28     TATGAAAYTATGAAATTTTCCTAAATTTAAAMTCAATAYTA-TTTTTTAGCAAATCATACAGAGGTTTCACCTCAATAGAAAAATTAGGAA
BdM1142pool28     TATGAAACTATGAAATTTTCCTAAATTTAAAATCAATACTA-TTTTTTAGCAAATCATACAGAGGTTTCACCTCAATAGAAAAATTAGGAA
BdM1143pool28     TATGAAACTATGAAATTTTCCTAAATTTAAAATCAATACTA-TTTTTTAGCAAATCATACAGAGGTTTCACCTCAATAGAAAAATTAGGAA
BdM1144pool28     TATGAAACTATGAAATTTTCCTAAATTTAAAMTCAATACTA-TTTTTTAGCAAATCATACAGAGGTTTCACCTCAATAGAAAAATTAGGAA
BdM1146pool28     TATGAAACTATGAAATTTTCCTAAATTTAAAMTCAATAYTA-TTTTTTAGCAAATCATACAGAGGTTTCACCTCAATAGAAAAATTAGGAA
BdM1155pool08     TATGAAACTATGAAATTTTCCTAAATTTAAAATCAATACTA-TTTTTTAGCAAATCATACAGAGGTTTCACCTCAATAGAAAAATTAGGAA
BdM1159pool08     TATGAAACTATGAAATTTTCCTAAATTTAAAACCAATACTA-TTTTTTAGCAAATCATACAGAGGTTTCACCTCAATAGAAAAATTAGGAA
BdM1161pool08     TATGAAACTATGAAATTTTCCTAAATTTAAAACCAATACTA-TTTTTTAGCAAATCATACAGAGGTTTCACCTCAATAGAAAAATTAGGAA
BdM1162pool28     TATGAAACTATGAAATTTTCCTAAATTTAAAACCAATACTA-TTTTTTAGCAAATCATACAGAGGTTTCACCTCAATAGAAAAATTAGGAA
//                       -   *                   **     *                                                    |90362|
BdM1128pool08     TGCTGTTGTGTCAGTATATTTTATATGAGCTGAATATGAAACTTTCTCAAAATTCTTCATTTCTTCGAAATGTTCTTTACAACTTAGAAA
BdM1130pool08     TGCTGTTGTGTCAGTATATTTTATATGAGCTGAATATGAAACTTTCTCAAAATTCTTCATTTCTTCGAAATGTTCTTTACAACTTAGAAA
BdM1160pool08     TGCTGTTGTGTCAGTATATTTTATATGAGCTGAATATGAAACTTTCTCAAAATTCTTCATTTCTTCGAAATGTTCTTTACAACTTAGAAA
BdM1161pool08     TGCTGTTGTGTCAGTATATTTTATATGAGCTGAATATGAAACTTTCTCAAAATTCTTCATTTCTTCGAAATGTTCTTTACAACTTAGAAA
//                                                                                                          |90366|
BdM1128pool08     NCATTTTAAATTTAAAAATTGAAGTGCTAAAACAGCATTGTGGACTCATTACTAAATATTTGTGAATTATGGATCTACGTAAATACCCTT
BdM1129pool08     TTATTTTAAATTTAAAAATTGAAGTGCTAAAACAGCTTTGTGGACTCATTACTAAATATTTGTGAATTATGGATCTACGTAAATACCCTT
BdM1130pool08     WYATTTTAAATTTAAAAATTGAAGTGCTAAAACAGCATTGTGGACTCATTACTAAATATTTGTGAATTATGGATCTACGTAAATACCCTT
BdM1151pool08     ACATTTTAAATTTAAAAATTGAAGTGCTAAAACAGCATTGTGGACTCATTACTAAATATTTGTGAATTATGGATCTACGTAAATACCCTT
BdM1160pool08     WCATTTTAAATTTAAAAATTGAAGTGCTAAAACAGCATTGTGGACTCATTACTAAATATTTGTGAATTATGGATCTACGTAAATACCCTT
BdM1161pool08     ACATTTTAAATTTAAAAATTGAAGTGCTAAAACAGCATTGTGGACTCATTACTAAATATTTGTGAATTATGGATCTACGTAAATACCCTT
BdM1163pool08     WCATTTTAAATTTAAAAATTGAAGTGCTAAAACAGCATTGTGGACTCATTACTAAATATTTGTGAATTATGGATCTACGTAAATACCCTT
//                **                                  -                                                     |90367|
BdM1128pool08     CTCACTTTCATCTACTNCCATGTCCGTTACCGACTATCWGTCGAAGCAGGNTGNTCNWATTTGTGAGRCAGTGRCATCACAAARAATRTA
BdM1133pool28     NTCANTTTCATCTACTGCCATGTSCGTTACCGACTATCAGTCGAAGCAGGGTGCTCATATNTGTGAGGCAGTGAYATCACAAWRAATGTA
BdM1135pool08     CTCATTTTCATCTACTGCCATGTCCGTTACCGACTATCAGTCGAAGCAGGGTGCTCATATCTGTGAGGCAGTGACATCACAAAGAATGTA
BdM1135pool28     CTCACTTTCATCTACTGCCATGTCCGTTACCGACTATCAGTCGAAGCAGGGTGCTCAAATTTGTGAGGCAGTGATATCACAATAAATGTA
BdM1136pool28     CTCACTTTCATCTACTGCCATGTCCGTTACCGACTATCAGTCGAAGCAGGGTGCTCANATTTGTGAGGCAGTGATATCACAATAAATGTA
BdM1138pool28     CTCACTTTCATCTACTGCCATGTSCGTTACCGACTATCAGTCGAAGCAGGGTGCTCATATTTGTGAGGCAGTGATATCACAATAAATGTA
BdM1140pool28     CTCACTTTCATCTACTGCCATGTCCGTTACCGACTATCAGTCGAAGCAGGGTGCTCMTATTTGTGAGGCAGTGATATCAYAATAAATGTA
BdM1146pool28     CTCACTTTCATCTACTGCCATGTCCGTTACCGACTATCAGTCGAAGCAGGGTGCTCCTATTTGTGAGGCAGTGATATCATAATAAATGTA
BdM1151pool28     CTCACTTTCATCTACTGCCATGTCCGTTACCGACTATCAGTCGAAGCAGGGTGCTCCTATTTGTGAGGCAGTGATATCATAATAAATGTA
BdM1154pool28     CTCACTTTCATCTACTGCCATGTCCGTTACCGACTATCAGTCGAAGCAGGGTGCTCATATTTGTGAGGCAGTGATATCACAATAAATGTA
BdM1156pool08     CTCACTTTYATCTACTGCCATGTCCGTTACCGACTATCWGTCRAAGCAGGGTGCTCMTATTTGTGAGGCAGTGAYATCAYAAWRAATGTA
BdM1159pool08     CTCAYTTTCATCTACTGCCATGTSCGTTACCGACTATCAGTCGAAGCAGGGTGCTCATATTTGTGAGGCAGTGATATCACAATAAATGTA
BdM1161pool08     CTCANTTTCATCTACTGCCATGTNCGTTACCGACTATCAGTCGAAGCAGGGTGCTCATATTTGTGAGGCAGTGANATCACAANAAATGTA
BdM1162pool28     CTCAYTTTCATCTACTGCCATGTSCGTTACCGACTATCAGTCGAAGCAGGGTGCTCATATTTGTGAGGCAGTGATATCACAATAAATGTA
//                    *   -              *              *   -             **  -      -     -*    *  **   -  |90368|
BdM1128pool08     AGTATATTTCTGTAAATATAGATCCTGTACTTTTATTTCATATAYTAATGTTACTCCATCCCTAACTTCCCCGCATACAAGTTCCTAAGC
BdM1130pool08     AGTATATTTCTGTAAATATAGATCCTGTACTTTTATTTCATATATTAATGTTACTYYATCCCTAACTTCCCCGCATACAAGTTCCTAAGC
BdM1131pool28     AGTATATTTCTGTAAAAATAGATCCTGTACTTTTATTTCATATATTAATGTTACTCCATCCCTAACTTCCCCGCATACAAGTTCCTAAGC
BdM1142pool28     AGTATATTTSTGTAAATATAGATCCTGTACTTTTATTTCATATATTAATGTTACTCCATCCCTAACTTCCCCGYATACAAGTTCCTAAGC
BdM1143pool28     AGTATATTTNTGTAAATATAGATCCTGTACTTTTATTTCATATATTAATGTTACTCCATCCCTAACTTCCCCGCATACAAGTTCCTAAGC
BdM1144pool28     AGTATATTTCTGTAAATATAGATCCTGTACTTTTATTTCATATATTAATGTTACTCCATYCCTAACTTCCCCGCATACAAGTTCCTAAGC
BdM1146pool28     AGTATATTTCTGTAAATATAGATCCTGTACTTTTATTTCATATATTAATGTTACTCCATCCCTAACTTCCCCGCATACAAGTTCCTAAGC
BdM1155pool08     AGTATATCTCTGTAAATATAGATCCTGTACTTTTATTTTATATATTAATGTCACTCCATCCCTAACTTCCCCGCATACAAGTTCCTAAGC
BdM1159pool08     AGTATATTTCTGTAAATATAGATCCTGTACTTTTATTTCATATATTAATGTTACTCCATCCCTAACTTCCCCGCATACAAGTTCCTAAGC
BdM1160pool08     AGTATATTTCTGTAAATATAGATCCTGTACTTTTATTTCATATATTAATGTTACTCCATCCCTAACTTCCCCGCATACAAGTTCCTAAGC
BdM1161pool08     AGTATATTTCTGTAAATATAGATCCTGTACTTTTATTTCATATATTAATGTTACTCCATCCCTAACTTCCCCGCATACAAGTTCCTAAGC
BdM1162pool28     AGTATATTTCTGTAAATATAGATCCTGTACTTTTATTTCATATATTAATRTTACTCCATYCCTAACTTCCCCGCATACAAGTTCCTAAGC
BdM1163pool08     AGTATATTTCTGTAAATATAGATCCTGTACTTTTATTTCATATATTAATGTTACTCCATCCCTAACTTCCCCGCATACAAGTTCCTAAGC
//                       - -      -                     -     -    - -   --  *             -                |90369|
BdM1128pool08     CACCTCTGATGCCRTTATTCAAGTGAAACCCCACAGATGNNGCGCTGATGACAAGAGTAACAGAYGATAATGTTAACAGACGAAGAACGACA
BdM1130pool08     CACCTCTGATGCCGTTATTCAAGTGAAACCCCACAGATGGCGCGCTGATGACAAGAGTAACAGACGATAATGTTAACAGACGAAGAACGA--
BdM1142pool08     CACCTCTGATGTCGTTATTCAAGTGAAACCCCACAGATG--GCGCTGATGACAAGAGTAACAGATGATAATGTTAACAGACGAAGAACGACA
BdM1150pool08     CACCTCTGATGTCGTTATTCAAGTGAAACCCCACAGATG--GCGCTGATGACAAGAGTAACAGATGATAATGTTAACAGACGAAGAACGACA
BdM1153pool08     CACCTCTGATGNCNTTATTCAAGTGAAACCCCACAGATG--NCGCTGNTGACAANAGTAACAGATGATAATGTTAACAGACGAAGAACGACA
BdM1154pool08     CACCTCTNATGNCGTTATTCAAGTGAAACCCCACAGANG--GCGCTGATGACAAGAGTAACAGATGATAATGTTAACAGACGAAGAACNACA
BdM1155pool08     CACCTCTNATGCCGTTATTNAAGTGAAACCCCACAGANG--GCGCTGATGACAAGAGTAACAGATGATAATGTTAACAGACGAAGAACNACA
BdM1159pool08     CACCTCTGATGCCGTTATTCAAGTGAAACCCCACAGATG--GCGCTGATGACAAAAATAACAGATGATAATGTTAACAGACGAAGAACGACA
BdM1161pool08     CACCTCTGATGCCGTTATTCAAGTGAAACCCCACAGATG--GCGCTGATGACAAAAATAACAGATGATAATGTTAACAGACGAAGAACGACA
BdM1163pool08     CACCTCTGATGCCGTTATTCAAGTGAAACCCCACAGATG--GCGCTGATGACAANANTAACAGATGATAATGTTAACAGACGAAGAACGACA
//                           * -                                        * *       *                           |90371|
BdM1128pool08     AYTTCAGCCAGGAGAYGACTGCATAGTAAAAGTATTTGGTAAAACTTCTGCATCTTTTAGGCTGTAAGTAGCCAAAATATTAAGCAKAGG
BdM1129pool08     ATTTCAGCCAGGAGACGACTGCATAGTAAAAGTATTTGGTAAAACTTCTGCATCTTTTAGGCTGTAAGTAGCCAAAATATTAAGCAGAGG
BdM1130pool08     AYTTCAGCCAGGAGAYGACTGCATAGTAAAAGTATTTGGTAAAACTTCTGCATCTTTTAGGCTGTAAGTAGCCAAAATATTAAGCAKAGG
BdM1140pool28     ACTTCAGCCAGGAGATGAYTGCATAGTAAAAGTATTTGGTAAAACTTCTGCATCTTTTAGGCTGTAAGTAGCCAAAATATTAAGCAGAGG
BdM1144pool28     ACTTCAGCCAGGAGATGACTGCATAGTAAAAGTATTTGGTAAAACTTCTGCATCTTTTAGGCTGTAAGTAGCCAAAATATTAAGCAGAGG
BdM1146pool28     ACTTCAGCCARGAGATGACTGCATAGTAAAAGTATTTGGTAAAACTTCTKCAYCTTTTAGGCTGTAAGTAGCCAAARTATTAAGCAGARG
BdM1149pool28     ACTTCAGCCAGGAGATGATTGCATAGTAAAAGTATTTGGTAAAACTTCTGCATCTTTTAGGCTGTAAGTAGCCAAAATATTAAGCAGAGG
BdM1151pool28     ACTTCAGCCAGGAGATGACTGCATAGTAAAAGTATTTGGTAAAACTTCTGCATCTTTTAGGCTGTAAGTAGCCAAAATATTAAGCAGAGG
BdM1159pool08     ACTTCAGCCAGGAGATGACTGCATAGTAAAAGTATTTGGTAAAACTTCTGCATCTTTTAGGCTGTAAGTAGCCAAAATATTAAGCAGAGG
BdM1160pool08     ACTTCAGCCAGGAGATGACTGCATAGTAAAAGTATTTGGTAAAACTTCTGCATCTTTTAGGCTGTAAGTAGCCAAAATATTAAGCAGAGG
BdM1161pool08     ACTTCAGCCAGGAGATGACTGCATAGTAAAAGTATTTGGTAAAACTTCTGCATCTTTTAGGCTGTAAGTAGCCAAAATATTAAGCAGAGG
BdM1162pool28     ACTTCAGCCAGGAGATGACTGCATAGTAAAAGTATTTGGTAAAACTTCTGCATCTTTTAGGCTGTAAGTAGCCAAAATATTAAGCAGAGG
BdM1163pool08     ACTTCAGCCAGGAGATGACTGCATAGTAAAAGTATTTGGTAAAACTTCTGCATCTTTTAGGCTGTAAGTAGCCAAAATATTAAGCAGAGG
//                 *        -    *  *                              -  -                       -         * - |90373|
BdM1128pool08     ATAATTATTGCATAAATTAACCAAACATGGACCCCCGCGAAATTCAAACCGGTTAAAACAWCTKCTGGGTTCTGCCTTCGTGCAGCCGTA
BdM1130pool08     ATAATTATTGCATAAATTAACCAAACATGGACCCCCGCGAAATTCAAACCGGTTAAAACAACTGCTGGGTTCTGCCTTCGTGCAGCCGTA
BdM1135pool28     ATAATTATTGCATAAATTAACCAAACATNGACCCCCGCGAAATTCAAACCGGTTAAAACAACTGCTGGGTTCTGCCTTCGTGCAGCCGTA
BdM1139pool28     ATAATTATTGCATAAATTAACCAAACATGGACCCCCGCGAAATTCAAACCGGTTAAAACAACTGCTGGGTTCTGCCTTCGTGCAGCCGTA
BdM1142pool28     ATAATTATTGCATAARTTAACCAAACATRGACCCCCGCGAAATTCAAACCGGTTAAAACAACTGCTGGGTTCTGCCTTCGTGCAGCCGTA
BdM1143pool28     ATAATTATTGCATAAATTAACCAAACATRGACYCCCGCGAAATTCAAACCGGTTAAAACAACTGCTGGGTTCTGCCTTCGTGCAGCCGTA
BdM1146pool28     ATAATTATTGCATAAATTAACCAAACATAGACCCCCGCGAAATTCAAACCGGTTAAAACAACTGCTGGGTTCTGCCTTCGTGCAGCCGTA
BdM1149pool28     ATAATTATTGCATAAATTAACCAAACATAGACCCCCGCGAAATTCAAACCGGTTAAAACAACTGCTGGGTTCTGCCTTCGTGCAGCCGTA
BdM1151pool28     ATAATTATTRCATAAATTAACCAAACATRGACCCCCGCGAAATTCAAACCGGTTAAAACAACTGCTGGGTTCTGCCTTCGTGCAGCCGTA
BdM1159pool08     ATAATTATTGCATAAATTAACCAAACATGGACCCCCGCGAAATTCAAACCGGTTAAAACAACTGCTSGGTTCTGCCTTCGTGCAGCCGTA
BdM1161pool08     ATAATTATTGCATAAATTAACCAAACATGGACCCCCGCGAAATTCAAACCGGTTAAAACAACTGCTGGGTTCTGCCTTCGTGCAGCCGTA
BdM1163pool08     ATAATTATTGCATAAATTAACCAAACATGGACCCCCGCGAAATTCAAACCGGTTAAAACAACTGCTGGGTTCTGCCTTCGTGCAGCCGTA
//                         -     -            *   -                           -  -  -                       |90375|
BdM1128pool08     ATTTATAATTGAGGCCAAAGGAAAACAACGATATAGAAGTTCATATTCGACTGATTCACGAGGATATCATGCCAAGTTTAAAACCCGAAA
BdM1129pool08     ATTTATAATTGAGGCCAAAGGAAAACAACGATATAGAAGTTCATATTCGACTGATTCACGAGGATATCATGCCAAGTTTAAAACCCGAAA
BdM1130pool08     ATTTATAATTGAGGCCAAAGGAAAACAACGATATAGAAGTTCATATTCGACTGATTCACGAGGATATCATGCCAAGTTTAAAACCCGAAA
BdM1131pool28     ATTTATAATTGAGGCCAAAGGAAAACAACGATATAGAAGTTCATATTCGACTGATTTACGAGGATATCATGCCAAGTTTAAAACCCGAAA
BdM1133pool28     ATTTATAATTGAGGCCAAAGGAAAACAACGATATAGAAGTTCATATTCGACTGATTCACGAGGATATCATGCCAAGTTTAAAACCCGAAA
BdM1136pool28     ATTTATAATTGAGGCCAAAGGAAAACAACGATATAGAAGTTCATATTCGACTGATTCACGAGGATATCATGCCAAGTTTAAAACCCGAAA
BdM1138pool28     ATTTAGAATTGAGGCCAAAGGAAAACAACGATATAGAAGTTCATATTCGACTGATTCACGAGGATATCATGCCAAGTTTAAAACCCGAAA
BdM1139pool28     ATTTATAATTGAGGCCAAAGGAAAACAACGATATAGAAGTTCATATTCGACTGATTCACGAGGATATCATGCCAAGTTTAAAACCCGAAA
BdM1142pool28     ATTTATAATTGAGGCCAAAGGAAAACAACGATATAGAAGTTCATATTCGACTGATTCACGAGGATATCATGCCAAGTTTAAAACCCGAAA
BdM1146pool08     ATTTATAATTGAGGCCAAAGGAAAACAACGATATAGAAGTTCATATTCGACTGATTCACGAGGATATCATGCCAAGTTTAAAACCCGAAA
BdM1146pool28     ATTTATAATTGAGGCCAAAGGAAAACAACGATATAGAAGTTCATATTCGACTGATTCACGAGGATATCATGCCAAGTTTAAAACCCGAAA
BdM1152pool08     ATTTNTAATTGNGGCCAAAGGAAAACAACGATATAGAAGTTCNTATTCGACTGATTCACGAGGATATCATGCCAAGTTTAAAACCCNAAA
BdM1153pool08     ATTTAKAATTGAGGCCAAAGGAAAACAACGATATAGAAGTTCATATTCGACTGATTCACGAGGATATCATGCCAAGTTTAAAACCCGAAA
BdM1154pool28     ATTTATAATTGAGGCCAAAGGAAAACAACGATATANAAGTTCATATTCGACTGATTCACGANGATATCATGCCAAGTTTAAAACCCGAAA
BdM1155pool08     ATTTATAATTGAGGCCAAAGGAAAACAACGATATAGAAGTTCATATTCGACTGATTCACGAGGATATCATGCCAAGTTTAAAACCCGAAA
BdM1160pool08     ATTTATAATTGAGGCCAAAGGAAAACAACGATATAGAAGTTCATATTCGACTGATTCACGAGGATATCATGCCAAGTTTAAAACCCGAAA
BdM1162pool28     ATTTATAATTGAGGCCAAAGGAAAACAACGATATAGAAGTTCATATTCGACTGATTCACGAGGATATCATGCCAAGTTTAAAACCCGAAA
//                     *                                                  -                                 |90377|
BdM1128pool08     GCACGCRTTCTSGCCTGAACTATCAATCTCAATTTTGCGTCACAATGCTGATACACGACTGACCCAATGSCTGGTCCGAGCTGCTTTTAT
BdM1130pool08     GCACGCATTCTGGCCTGAACTATCAATCTCAATTTTGCGTCACAATGCTGATACACGACTGACCCAATGGCTGGTCCGAGCTGCTTTTAT
BdM1131pool28     GCACGCATTCTGGCCTGAACTATCAATCTCAATTTTGCGTCACAATGCTGATACACGACTGACCCAATGGCTGGTCCGAGCTGCTTTTAT
BdM1142pool28     GCACGCGTTCTCGCCTGAACTATCAATCNCAATTTTGCGTCACAATGCTGATACACGACTGACCCAATGCCTGGTCCGAGCTGCTTTTAT
BdM1144pool28     GCACGCGTTCTCGCCTGAACTATCAATCTCAATTTTGCGTCACAATGCTGATACACGACTGACCCAATGCCTGGTCCGAGCTGCTTTTAT
BdM1146pool28     GCACGCGTTCTCGCCTGAACTATCAATCCCAATTTTGCGTCACAATGCTGATACACGACTGRCCCAATGCCTGGTCCGAGCTGCTTTTAT
BdM1151pool28     GCACGCGTTCTCGCCTGAACTATCAATCYCAATTTTGCGTCACAATGCTGATACACGACTGACCCAATGCCTGGTCCGAGYTGCTTTTAT
BdM1154pool28     GCACGCGTTCTCGCCTGAACTATCAATCTCAATTTTGCGTCACAATGCTGATACACGACTGACCCAATGCCTGGTCCGAGCTGCTTTTAT
BdM1161pool08     GCACGCGTTCTCGCCTGAACTATCAATTTCAATTTTGCGTCACAATGCTGATACACGACTGACCCAATGGCTGGTCCGAGCTGCTTTTAT
//                      *    *               -*                                -       *          -         |90378|
BdM1128pool08     CACTCGGTTAATAACAGTTAGTTCAGATCTACTCTGGTTCGAATATCAAGATCTGTATGCAAGTATTTTATTATTAGTTCAGTACAATAT
BdM1129pool08     CACTCGGTTAATAACAGTTAGTTCAGATCTACTCTGGTTCGAATATCAAGATCTGTATGCAAGTATTTTATTATTAGTTCAGTACAATAT
BdM1130pool08     CACTCGGTTAATAACAGTTAGTTCAGATCTACTCTGGTTCGAATATTAAGATCTGTATGTAAGTATTTTATTATTAGTTCAGTACAATAT
BdM1161pool08     CACTCGGTTAATAACAGTTAGTTCAGATCTACTCTGGTTCGAATATTAAGATCTGTATGTAAGTATTTTATTATTAGTTCAGTACAATAT
BdM1163pool08     CACTCGGTTAATAACAGTTAGTTCAGATCTACTCTGATTCGAATATTAAGATCTGTATGTAAGTATTTTATTATTAGTTCAGTACAATAT
//                                                    -         *            *                              |90383|
BdM1128pool08     ATTAAATCCCAACTTAACTTTACATCCTATAGGTAAATACACAGTTAGCTATCCAGTTACGTAATTAAATCGACGACATCACCCATTTGC
BdM1129pool08     ATTAAATCCCAACTTAACTTTACATCCTATAGGTAAATACACAGTTAGCTATCCAGTTACGTAATTAAATCGACGACATCACCCATTTGC
BdM1130pool08     ATTAAATCCCAACTTAACTTTACATCCTATAGGTAAATACACAGTTAGCTATCCAGTTACGTAATTAAATCGACGACATCACCCATTTGC
BdM1133pool28     ATTAAATTCCAACTTAACTTTACATCCTATAGGTAAATACACAGTTAGCTATCCAGTTACGTAATTAAATCGACGACATCACCCATTTGC
BdM1140pool28     ATTAAATCCCAACTTAACTTTACATCCTATAGGTAAATACACAGTTAGCTATCCAGTTACGTAATTAAATCGACGACATCACCCATTTGC
BdM1142pool28     ATTAAATCCCAACTTAACTTTACATCCTATAGGTAAATACACAGTTAGCTATCCAGTTACGTAATTAAATCGACGACATCACCNNTTNGC
BdM1146pool28     ATTAAATCCCAACTTAACTTTACATCCTATAGGTAAATACACAGTTAGCTATCCAGTTACGTAAYTAAATCGACGACATCACCMATTTGC
BdM1150pool08     ATTAAATCCCAACTTAACTTTACATCCTATAGGTAAATACACAGTTAGCTATCCAGTTACGTAATTAAATCGACGACATCACCAATTTGC
BdM1159pool08     ATTAAATCCCAACTTAACTTTACATCCTATAGGTAAATACACAGTTAGCTATCCAGTTACGTAATTAAATCGACGACATCACCCATTTGC
BdM1160pool08     ATTAAATCCCAACTTAACTTTACATCCTATAGGTAAATACACAGTTAGCTATCCAGTTACGTAATTAAATCGACGACATCACCCATTTGC
BdM1161pool08     ATTAAATCCCAACTTAACTTTACATCCTATAGGTAAATACACAGTTAGCTATCCAGTTACGTAATTAAATCGACGACATCACCCATTTGC
BdM1163pool08     ATTAAATCCCAACTTAACTTTACATCCTATAGGTAAATACACAGTTAGCTATCCAGTTACGTAATTAAATCGACGACATCACCCATTTGC
//                       -                                                        -                  *      |90387|
BdM1128pool08     CAAAAATACCCATAGGCTAATAGAGTATTAAAAAAGTTTACAATCTTGAATTATAATTAAGTTTTCTTTTAGCAGAAACGAATAAATTTT
BdM1129pool08     CAAAAACACCCATAGGGTAATAGAGTATTAAAAAAGTTTACAATCTTGAATTATAATTAAGTTTTCTTTTAGCAAAAACTAATAAATTTT
BdM1135pool28     CAAAAACACCCATAGGGTAATAGAGTATTAAAAAAGTTTACAATCTTGAATTATAATTAAGTTTTCTTTTAGCAAAAACTAATAAATTTT
BdM1151pool28     CAAAAACACCCATAGGGTAATAGAGTATTAAAAAAGTTTACAATCTTGAATTATAATTAAGTTTTCTTTTAGCAAAAACTAATAAATTTT
//                      -         -                                                         -    -          |90392|
BdM1128pool08     TTCCTGTAAAATATGTTATTTTTCTGTAATTCTATCATTATGGCTGCTCAGCTAAAATATTATCAAGGTTAGTTATTTSAAACAAAAATA
BdM1130pool08     TTCCTGTAAAATATGTTATTTTTCTGTAATTCTATCATTATGGCTGCTCAGCTAAAATATTATCAAGGTTAGTTATTTCAAACAAAAATA
BdM1138pool28     TTCCTGTAAAATATGTTATTTTTCTGTAATTCTATCATTATGGCTGCTCAGCTAAAATATTATCAAGGTTAGTTATTTCAAACAAAAATA
BdM1142pool28     TTCCTGTAAAATATGTTATTTTTCTGTAATTCTATCATTATGGCTGCTCAGCTAAAATATTATTAAGGTTAGTTATTTCAAACAAAAATA
BdM1143pool28     TTCCTGTAAAATATGTTATTTTTCTGTAATTCTATCATTATGGCTGCTCAGCTAAAATATTATCAAGGTTAGTTATTTCAAACAAAAATA
BdM1146pool28     TTCCTGTAAAATATGTTATTTTTCTGTAATTCTATCATTATGGCTGCTCAGCTAAAATATTATCAAGGTTAGTTATTTCAAACAAAAATA
BdM1150pool28     TTCCTGTAAAATATGTTATTTTTCTGTAATTCTATCATTATGGCTGCTCAGCTAAAATATTATTAAGGTTAGTTATTTCAAACAAAAATA
//                                                                               *              -           |90393|
BdM1128pool08     TGAATATAAATAGAGAGGGTCATTTGTATGACTATTTCATAGAAAAATCGAAAAGCGAGCTTTACAACGCAGTAAAAATAAAAAATATAT
BdM1129pool08     TGAATATAAATAGAGAGGGTCATTTGTATGACTATTTCATAGAAAAATCGAAAAGCGAGCTTTACAACGCAGTAAAAATAAAAAATATAT
BdM1130pool08     TGAATATAAATAGAGAGGGTCATTTGTATGACTATTTCATAGAAAAATCGAAAAGCGAGCTTTACAACGCAGTAAAAATAAAAAATATAT
BdM1131pool28     TGAATATAAATAGAGAGGGTCATTTGTATGACTATTTCATAGAAAAATCGAAAAGCGAGCTTTACAACGCAGTAAAAATAAAAAATATAT
BdM1135pool28     TGAATATAAATAGAGAGGGTCATTTGTATGACTATTTCATAGAAAAATCGAAAAGCGAGCTTTACAACGCAGTAAAAATAAAAAATATAT
BdM1136pool28     TGAATATAAATAGAGAGGGTCATTTGTATGACTATTTCATAGAAAAATCGAAAAGCGAGCTTTACAACGCAGTAAAAATAAAAAATATAT
BdM1139pool28     TGAATATAAATAGAGAGGGTCATTTGTATGACTATTTCATAGAAAAATCGAAAAGCGAGCTTTACAACGCAGTAAAAATAAAAAATATAT
BdM1143pool28     TGAATAYAAATAGAGAGGRTCATTTGTATGACTATTTCATAGAAAAATCGAAAAGCGAGCTTTACAACGCAGTAAAAATAAAAAATATAT
BdM1146pool28     TGAATACAAATAGAGAGGGTCATTTGTATGACTATTTCATAGAAAAATCGAAAAGCGAGCTTTACAACGCAGTAAAAATAAAAAATATAT
BdM1151pool28     TGAATATAAATAGAGAGGATCATTTGTATGACTATTTCATAGAAAAATCGAAAAGCGAGCTTTACAACGCAGTAAAAATAAAAAATATAT
BdM1155pool08     TGAATACAAATAGAGAGGGTCATTTGTATGACTATTTCATAGAAAAATCGAAAAGCGAGCTTTACAACGCAGTAAAAATAAAAAATATAT
BdM1159pool08     TGAATATAAATAGAGAGGGTCATTTGTATGACTATTTCATAGAAAAATCGAAAAGCGAGCTTTACAACGCAGTAAAAATAAAAAATATAT
BdM1160pool08     TGAATATAAATAGAGAGGGTCATTTGTATGACTATTTCATAGAAAAATCGAAAAGCGAGCTTTACAACGCAGTAAAAATAAAAAATATAT
BdM1161pool08     TGAATATAAATAGAGAGGGTCATTTGTATGACTATTTCATAGAAAAATCGAAAAGCGAGCTTTACAACGCAGTAAAAATAAAAAATATAT
BdM1162pool28     TGAATATAAATAGAGAGGGTCATTTGTATGACTATTTCATAGAAAAATCGAAAAGCGAGCTTTACAACGCAGTAAAAATAAAAAATATAT
BdM1163pool08     TGAATATAAATAGAGAGGGTCATTTGTATGACTATTTCATAGAAAAATCGAAAAGCGAGCTTTACAACGCAGTAAAAATAAAAAATATAT
//                      *           *                                                                       |90399|
BdM1128pool08     TCTACATATATTCTACTTTTCAGTTGA-TTTTTATTAGTTTGGTATGGTTTTGCTATAATTAGGACTTTAATTTTTACATTTAGCATTTTT
BdM1129pool08     TCTACATATATTCTACTTTTCAGTTGA-TTTTTATTAGTTTGGTATGGTTTTGCTATAATTAGGACTTTAATTTTTACATTTAGCATTTTT
BdM1130pool08     TCTACATATATTCTACTTTTCAGTTGA-TTTTTATTAGTTTGGTATGGTTTTGCTATAATTAGGACTTTAATTTTTACATTTAGCATTTTT
BdM1131pool08     TCTACATATATTCTACTTTTCAGTTGA-TTTTTATTAGTTTGGTATGGTTTTGCTATAATTAGGACTTTAATTTTTACATTTAGCATTTTT
BdM1143pool28     TCTACATATATTCTACTTTTCAGTTGA-TTTTTATTAGTTTGGTATGGTTTTGCTATAATTAGGACTTTAATTTTTACATTTAGCATKTTT
BdM1146pool28     TCTACATATATTCTACTTTTCAGTTGA-TTTTTATTAGTTTGGTATGGTTTTGCTATAATTAGGACTTTAATTTTTACATTTAGCATTTTT
BdM1149pool28     TCTACATATATTCTACTTTTCAGTTGA-TTTTTATTAGTTTGGTATGGTTTTGCTATAATTAGGACTTTAATTTTTACATTTAGCATNTTT
BdM1153pool08     TCTACATATATTCTACTTTTCAGTTGA-TTTTTATTAGTTTGGTATGGTTTTGCTATAATTAGGACTTTAATTTTTACATTTAGCATTTTT
BdM1155pool08     TCTACATATATTCTACTTTTCAGTTGA-TTTTTATTAGTTTGGTATGGTTTTGCTATAATTAGGACTTTAATTTTTACATTTAGCATKTTT
BdM1158pool08     TCTACATATATTCTACTTTTCAGTTGA-TTTTTATTAGTTTGGTATGGTTTTGCTATAATTAGGACTTTAATTTTTACATTTAGCATTTTT
BdM1159pool08     TCTACATATATTCTACTTTTCAGTTGA-TTTTTATTAGTTTGGTATGGTTTTGCTATAATTAGGACTTTAATTTTTACATTTAGCATTTTT
BdM1160pool08     TCTACATATATTCTACTTTTCAGTTGATTTTTTATTAGTTTGGTATGGTTTTGCTATAATTAGGACTTTAATTTTTACATTTAGCATGTT-
BdM1161pool08     TCTACATATATTCTACTTTTCAGTTGA-TTTTTATTAGTTTGGTATGGTTTTGCTATAATTAGGACTTTAATTTTTACATTTAGCATTTTT
//                                                                                                       *   |90400|
BdM1128pool08     AAAGCGAAGTATGTCATGGTGTAGAGAAGAAATAGGGACAATCAAAATATATAATTTATTACGTACCTCTTCAAATAAAATTTAAAAAAA
BdM1129pool08     AAAGCGAAGTATGTCATGGTGTAGAGAAGAAATAGGGACAATCAAAATATATAATTTATTACGTACCTCTTCAAATAAAATTTWAAAAAA
BdM1130pool08     AAAGCGAAGTATGTCATGGTGTAGAGAAGAAATAGGGACAATCAAAATATATAATTTATTACGTACCTCTTCAAATAAAATTTAAAAAAA
BdM1131pool28     AAAGCGAAGTATGTCATGGTGTAGAGAAGAAATAGGGACAATCAAAATATATAATTTATTACGTACCTCTTCAAATAAAATTTWAAAAAA
BdM1133pool28     AAAGCGAAGTATGTCATGGTGTAGAGAAGAAATAGGGACAATCAAAATATATAATTTATTACGTACCTCTTCAAATAAAATTTAAAAAAA
//                                                                                                   *      |90401|
BdM1128pool08     TAAGACCAAATGACCTAATGAGCAACGAGCGAGCAGATGGATTTGCGAAGCAGGAATCGTCTTGCCTCTCTACAGGTCCTAAGTTCGACA
BdM1135pool08     TAAGACCAAATGACCTAATGAGCAACGAGCGAGCAGATGGATTTGCGAAGCAGGAATCGTCTTGCCTCTCTACAGGTCCTAAGTTCGACA
BdM1135pool28     TAAGACCAAATGACCTAATGAGCAACGAGCGAGCAGATGGATTTGCGAAGCAGGAATCGTCTTGCCTCTCTACAGGTCCTAAGTTCGACA
BdM1138pool28     TAAGACCAAATGACCTAATGAGCAACGAGCGAGCAGATGGATTTGCGAAGCNGGAATCGTCTTGCCTCTCTACAGGTCCTAAGTTCGACA
BdM1140pool28     TAAGACCAAATGACCTAATGAGCAACGAGCGAGCAGATGGATTTGCGAAGCGGGAATCGTCTTGCCTCTCTACAGGTCCTAAGTTCGACA
BdM1142pool08     TAAGACCAAATGACCTAATGAGCAACGAGCGAGCAGGTGGATTTGCGAAGCAGGAATCGTCTTGCCTCTCTACAGGTCCTAAGTCCGACA
BdM1149pool28     TAAGACCAAATGACCTAATGAGCAACGAGCGAGCAGGTGGATTTGCGAAGCAGGAATCGTCTTGCCTCTCTACAGGTCCTAAGTCCGACA
BdM1152pool08     TAAGACCAAATGACCTAATGAGCAACGAGCGAGCAGATGGATTTGCGAAGCAGGAATCGTCTTGCCTCTCTACAGGTCCTAAGTTCGACA
BdM1155pool08     TAAGACCAAATGACCTAATGAGCAACGAGCGAGCAGATGGATTTGCGAAGCGGGAATCGTCTTGCCTCTCTACAGGTCCTAAGTTCGACA
BdM1158pool08     TAAGACCAAATGACCTAATGAGCAACGAACGAGCAGATGGATTTGCGAAGCAGGAATCGTCTTGCCTCTCTACAGGTCCTAAGTTCGACA
BdM1159pool08     TAAGACCAAATGACCTAATGAGCAACGAACGAGCAGATGGATTTGCGAAGCAGGAATCGTCTTGCCTCTCTACAGGTCCTAAGTTCGACA
BdM1160pool08     TAAGACCAAATGACCTAATGAGCAACGAACGAGCAGATGGATTTGCGAAGCAGGAATCGTCTTGCCTCTCTACAGGTCCTAAGTTCGACA
BdM1161pool08     TAAGACCAAATGACCTAATGAGCAACGAACGAGCAGATGGATTTGCGAAGCAGGAATCGTCTTGCCTCTCTACAGGTCCTAAGTTCGACA
BdM1162pool28     TAAGACCAAATGACCTAATGAGCAACGARCGAGCAGATGGATTTGCGAAGCAGGAATCGTCTTGCCTCTCTACAGGTCCTAAGTTCGACA
BdM1163pool08     TAAGACCAAATGACCTAATGAGCAACGAACGAGCAGATGGATTTGCGAAGCAGGAATCGTCTTGCCTCTCTACAGGTCCTAAGTTCGACA
//                                            *       *              *                                *     |90404|
BdM1128pool08     TGGATCTGGTTCTTGTTCGAGGCTTGGGTATTGAAGCCAGCAATAAAGACGTTTTGGTTAGGGTTATCTGATTGTGTCGGTGTTACCCTC
BdM1129pool08     TGGATCTGGTTCTTGTTCGAGGCTTGGGTATTGGAGCCAGCAATAAAGACGTTTTGGTTAGGGTTATCTGATTGTGTCRGTGTTACCCTC
BdM1130pool08     TGGATCTGGTTCTTGTTCGAGGCTTGGGTATTGRAGCCAGCAATAAAGACGTTTTGGTTAGGGTTATCTGATTGTGTCGGTGTTACCCTC
BdM1131pool08     TGGATCTGGTTCTTGTTCGAGGCTTGGGTATTGRAGCCAGCAATAAAGACGTTTTGGTTAGGGTTATCTGATTGTGTCRGTGTTACCCTC
BdM1131pool28     TGGATCTGGTTCTTGTTCGAGGCTTGGGTATTGAAGCCAGCAATAAAGACGTTTTGGTTAGGGTTATCTGATTGTGTCGGTGTTACCCTC
BdM1133pool28     TGGATCTGGTTCTTGTTCGAGGCTTGGGTATTGGAGCCAGCAATAAAGACGTTTTGGTTAGGGTTATCTGATTGTGTCGGTGTTACCCTC
BdM1138pool28     TGGATCTGGTTCTTGTTCGAGGCTTGGGTATTGGAGCCAGCAATAAAGACGTTTTGGTTAGGGTTATCTGATTGTGTCGGTGTTACCCTC
BdM1139pool28     TGGATCTGGTTCTTGTTCGAGGCTTGGGTATTGGAGCCAGCAATAAAGACGTTTTGGTTAGGGTTATCTGATTGTGTCGGTGTTACCCTC
BdM1140pool28     TGGATTTGGTTATTGTTCGAGGCTTGGGGATTGGAGCCAGCATTAAAGACGTTTTGGTTAGGGTGATCTGATGGTGTAGGAGTTGCCCTC
BdM1142pool28     TGGATTTGGTTATTGTTCGAGGCTTGGGGATTGGAGCCAGCATTAAAGACGTTTTGGTTAGGGTGATCTGATGGTGTAGGAGTTGCCCTC
BdM1143pool28     TGGATTTGGTTRTTGTTCGAGGCTTGGGGATTGGAGCCAGCATTAAAGACGTTTTGGTTAGGGTGATCTGATGGTRTAGRAGTTGCCCTC
BdM1144pool28     TGGATTTGGTTATTGTTCGAGGCTTGGGGATTGGAGCCAGCATTAAAGACGTTTTGGTTAGGGTGATCTGATGGTGTAGGAGTTGCCCTC
BdM1146pool28     TGGATTTGGTTATTGTTCGAGGCTTGGGGATTGGAGCCAGCATTAAAGACGTTTTGGTTAGGGTGATCTGATGGTGTAGGAGTTGCCCTC
BdM1149pool08     TGGATTTGGTTATTGTTCGAGGCTTGGGGATTGGAGCCAGCATTAAAGACGTTTTGGTTAGGGTGATCTGATGGTGTAGGAGTTGCCCTC
BdM1149pool28     TGGATTTGGTTATTGTTCGAGGCTTGGGGATTGGAGCCAGCATTAAAGACGTTTTGGTTAGGGTGATCTGATGGTGTAGGAGTTGCCCTC
BdM1151pool28     TGGATTTGGTTRTTGTTCGAGGCTTGGGGATTGGAGCCAGCATTAAAGACGTTTTGGTTAGGGTGATCTGATGGTGTAGGAGTTGCCCTC
BdM1153pool08     TGGATTTGGTTATTGTTCGAGGCTTGGGGATTGGAGCCAGCATTAAAGACGTTTTGGTTAGGGTGATCTGATGGTGTAGGAGTTGCCCTC
BdM1154pool28     TGGATTTGGTTRTTGTTCGAGGCTTGGGGATTGGAGCCAGCATTAAAGACGTTTTGGTTAGGGTGATCTGATGGTGTAGGAGTTGCCCTC
BdM1155pool08     TGGATTTGGTTATTGTTCGAGGCTTGGGGATTGGAGCCAGCATTAAAGACGTTTTGGTTAGGGTGATCTGATGGTGTAGGAGTTGCCCTC
BdM1161pool08     TGGATTTGGTTGTTGTTCGAGGCTTAGGGATTGGAGCCAGCATTAAAGACGTTTTGGTTAGGGTGATCTGATGGTGTAGGAGTTGCCCTC
BdM1163pool08     TGGATTTGGTTGTTGTTCGAGGCTTGGGGATTGGAGCCAGCATTAAAGACGTTTTGGTTAGGGTGATCTGATGGTGTAGGAGTTGCCCTC
//                     *     *             -  *    *        *                     *       *  - **-*   *     |90408|
BdM1128pool08     AACTACACTACAAATAGGTGAGTTTTTAAAAATTGCTTCCCTTTTTTCAAATTTCACCGCACGCCCCTGACTTGACACTTTCCCAATAGA
BdM1129pool08     AACTACACTACAAATAGGTGAGTTTTTAAAAATTGCTTCCCTTTTTTCAAATTTCACCGCACGCCCCTGACTTGACACTTTCCCAATAGA
BdM1130pool08     AACTACACTACAAATAGGTGAGWTTTTAAAAATTGCTTCCCTTTTTTCAAATTTCACCGCACGCCCCTGACTTGACACTTTCCCAATAGA
BdM1133pool28     AACTACACTACAAATAGGTGAGTTTTTAAAAATTGCTTCCCTTTTTTCAAATTTCACCGCACGCCCCTGACTTGACACTTTCCCAATAGA
BdM1138pool28     AACTACACTACAAATAGGTGAGTTTTTAAAAATTGCTTCCCWTTTTTCAAATTTCACCGCACGCCCCTGACTTGACAYTTTCCCAATCGA
BdM1149pool08     AACTACACTACAAATAGGTGAGTTTTTAAAAATTGCTTCCCTTTTTTCAAATTTCACCGCACGCCCCTGACTTGACACTTTCCCAATCGA
BdM1153pool08     AACTACACTACAAATAGGTGAGTTTTTAAAAATTGCTTCCCTTTTTTCAAATTTCACCGCACGCCCCTGACTTGACACTTTCCCAATCGA
BdM1155pool08     AACTACACTACAAATAGGTGAGTTTTTAAAAATTGCTTCCCTTTTTTCAAATTTCACCGCACGCCCCTGACTTGACAYTTTCCCAATCGA
BdM1159pool08     AACTACACTACAAATAGGTGAGTTTTTAAAAATTGCTTCCCTTTTTTCAAATTTCACCGCACGCCCCTGACTTGACATTTTCCCAATCGA
BdM1160pool08     AACTACACTACAAATAGGTGAGTTTTTAAAAATTGCTTCCCTTTTTTCAAATTTCACCGCACGCCCCTGACTTGACATTTTCCCAATCGA
BdM1161pool08     AACTACACTACAAATAGGTGAGTTTTTAAAAATTGCTTCCCTTTTTTCAAATTTCACCGCACGCCCCTNACTTGACANTTTCCCAATCGA
BdM1162pool28     AACTACACTACAAATAGGTGAGTTTTTAAAAATTGCTTCCCTTTTTTCAAATTTCACCGCACGCCCCTNANTTGACATTTTCCCAATCGA
BdM1163pool08     AACTACACTACAAATAGGTGAGTTTTTAAAAATTGCTTCCCATTTTTCAAATTTCACCGCACGCCCCTGACTTGACACTTTCCCAATCGA
//                                      -                  *                                   *         *  |90409|
BdM1128pool08     TTTGTCATGACGCTTGACTGCCCATGTCATATTTAATTAAAATATCTGATAACTAACTATCCGTAACCACTTTTGCTTATTCAGTATATG
BdM1129pool08     TTTGTCATGACGCTTGACTGCCCATGTCATATTTAATTAAAATATCTGATAACTAACTATCCGTAACCACTTTTGCTTATTCAGTATATG
BdM1130pool08     TTTGTCATGACGCTTGACTGCCCATGTCATATTTAATTAAAATATCTGATAACTAACTATCCGTAACCACTTTTGCTTATTCAGTATATG
BdM1131pool28     TTTGTCATGACGCTTGACTGCCCATGTCATATTTAATTAAAATATCTGATAACTAACTATCCGTAACCACTTTTGCTTATTCAGTATATG
BdM1133pool28     TTTGTCATGACGCTTGACTGCCCATGTCATATTTAATTAAAATATCTGATAACTAACTATCCGTAACCACTTTTGCTTATTCAGTATATG
BdM1135pool28     TTTGTCATGACGCTTGACTGCCCATGTCATATTTAATTAAAATATCTGATAACTAACTATCCGTAACCACTTTTGCTTATTCAGTATATG
BdM1136pool28     TTTGTCATGACGCTTGACTGCCCATGTCATATTTAATTAAAATATCTGATAACTAACTATCCGTAACCACTTTTGCTTATTCAGTATATG
BdM1138pool28     TTTGTCATGACGCTTGACTGCCCATGTCATATTTAATTAAAATATCTGATAACTAACTATCCGTAACCACTTTTGCTTATTCAGTATATG
BdM1139pool28     TTTGTCATGACGCTTGACTGCCCATGTCATATTTAATTAAAATATCTGATAACTAACTATCCGTAACCACTTTTGCTTATTCAGTATATG
BdM1140pool28     TTTGTCATGACGCTTGACTGCCCATGTCATATTTAATTAAAATATCTGATAACTAACTATCCGTAACCACTTTTGCTTATTCAGTATATG
BdM1142pool28     TTTGTCATGACGCTTGACTGCCCATGTCATATTTAATTAAAATATCTGATAACTAACTATCCGTAACCACTTTTGCTTATTCAGTATATG
BdM1143pool28     TTTGTCATGACGCTTGACTGCCCATGTCATATTTAATTAAAATATCTGATAACTAACTATCCGTAACCACTTTTGCTTATTCAGTATATG
BdM1144pool28     TTTGTCATGACGCTTGACTGCCCATGTCATATTTAATTAAAATATCTGATAACTAACTATCCGTAACCACTTTTGCTTATTCAGTATATG
BdM1146pool28     TTTGTCATGACGCTTGACTGYCCATGTCATATTTAATTAAAATATCTGATAACTAACTATCCGTAACCACTTTTGCTTATTCAGTATATG
BdM1149pool28     TTTGTCATGACGCTTGACTGCCCATGTCATATTTAATTAAAATATCTGATAACTAACTATCCGTAACCACTTTNGCTTATTCAGTATATG
BdM1151pool28     TTTGTCATGACGCTTGACTGCCCATGTCATATTTAATTAAAATATCTGATAACTAACTATCCGTAACCACTTTTGCTTATTCAGTATATG
BdM1152pool08     TTTGTCATGACGCTTGACTGCCCATGTCATATTTAATTAAAATATCTGATAACTAACTATCCGTAACCACTTTTGCTTATTCAGTATATG
BdM1156pool08     TTTGTCATGACGCTTGACTGCCCATGTCATATTTAATTAAAATATCTGATAACTAACTATCCGTAACCACTTTTGCTTATTCAGTATATG
BdM1159pool08     TTTGTCATGACGCTTGACTGCCCATGTCATATTTAATTAAAATATCTGATAACTAACTATCCGTAACCACTTTTGCTTATTCAGTATATG
BdM1160pool08     TTTGTCATGACGCTTGACTGCCCATGTCATATTTAATTAAAATATCTGATAACTAACTATCCGTAACCACTTTTGCTTATTCAGTATATG
BdM1161pool08     TTTGTCATGACGCTTGACTGCCCATGTCATATTTAATTAAAATATCTGATAACTAACTATCCGTAACCACTTTTGCTTATTCAGTATATG
BdM1162pool28     TTTGTCATGACGCTTGACTGCCCATGTCATATTTAATTAAAATATCTGATAACTAACTATCCGTAACCACTTTTGCTTATTCAGTATATG
//                                    -                                                                     |90411|
BdM1128pool08     CATCCGATGACAGATCTAAATATACCGTGCAATAAAATAGCTCTTTAATAAAGTGTTATTTCGCTGTTTTTATTGGCATTCGAAACGTAT
BdM1129pool08     CATCCGATGACAGATCTAAATATACCGTGCAATAAAATAGCTCTTTAATAAAGTGTTATTTCGCTGTTTTTATTGGCATTCGAAACGTAT
BdM1130pool08     CATCCGATGACAGATCTAAATATACCGTGCAATAAAATAGCTCTTTAATAAAGTGTTATTTCGCTGTTTTTATTGGCATTCGAAACGTAT
BdM1131pool08     CATCCGATGACAGATCTAAATATACCGTGCAATAAAATAGCTCTTTAATAAAGTGTTATTTCGCTGTTTTTATTGGCATTCGAAACGTAT
BdM1131pool28     CATCCGATGACAGATCTAAATATACCGTGCAATAAAATAGCTCTTTAATAAAGTGTTATTTCGCTGTTTTTATTGGCATTCGAAACGTAT
BdM1133pool28     CATCCGATGACAGATCTAAATATACCGTGCAATAAAATAGCTCTTTAATAAAGTGTTATTTCGCTGTTTTTATTGGCATTCGAAACGTAT
BdM1135pool28     CATCCGATGACAGATCTAAATATACCGTGCAATAAAATAGCTCTTTAATAAAGTGTTATTTCGCTGTTTTTATTGGCATTCGAAACGTAT
BdM1138pool28     CATCCGATGACAGATCTAAATATACCGTGCAATAAAATAGCTCTTTAATAAAGTGTTATTTCGCTGTTTTTATTGGCATTCGAAACGTAT
BdM1139pool28     CATCCGATGACAGATCTAAATATACCGTGCAATAAAATAGCTCTTTAATAAAGTGTTATTTCGCTGTTTTTATTGGCATTCGAAACGTAT
BdM1141pool28     CATCCGATGACAGATCTAAATATACCGTGCAATAAAATAACTCTTTAATAAAGTGTTATTTCGTTGTTTTTATTGGCATTCGAAACGTAT
BdM1142pool28     CATCCGATGACAGATCTAAATATACCGTGCAATAAAATAGCTCTTTAATAAAGTGTTATTTCGCTGTTTTTATTGGCATTCGAAACGTAT
BdM1143pool28     CATCCGATGACAGATCTAAATATACCGTGCAATAAAATAGCTCTTTAATAAAGTGTTATTTCGCTGTTTTTATTGGCATTCGAAACGTAT
BdM1144pool28     CATCCGATGACAGATCTAAATATACCGTGCAATAAAATAGYTCTTTAATAAAGTGTTATTTCGCTGTTTTTATTGGCATTCGAAACGTAT
BdM1146pool28     CATCCGATGACAGATCTAAATATACCGTGCAATAAAATAGCTCTTTAATAAAGTGTTATTTCGCTGTTTTTATTGGCATTCGAAACGTAT
BdM1149pool08     CATCCGATGACAGATCTAAATATACCGTGCAATAAAATAGCTCTTTAATAAAGTGTTATTTCGCTGTTTTTATTGGCATTCGAAACGTAT
BdM1149pool28     CATCCGATGACAGATCTAAATATACCGTGCAATAAAATAGCTCTTTAATAAAGTGTTATTTCGCTGTTTTTATTGGCATTCGAAACGTAT
BdM1150pool08     CATCCGATGACAGATCTAAATATACCGTGCAATAAAATAGCTCTTTAATAAAGTGTTATTTCGCTGTTTTTATTGGCATTCGAAACGTAT
BdM1151pool28     CATCCGATGACAGATCTAAATATACCGTGCAATAAAATAGCTCTTTAATAAAGTGTTATTTCGCTGTTTTTATTGGCATTCGAAACGTAT
BdM1152pool08     CATCCGATGACAGATCTAAATATACCGTGCAATAAAATAGCTCTTTAATAAAGTGTTATTTCGCTGTTTTTATTGGCATTCGAAACGTAT
BdM1154pool28     CATCCGATGACAGATCTAAATATACCGTGCAATAAAATAGCTCTTTAATAAAGTGTTATTTCGCTGTTTTTATTGGCATTCGAAACGTAT
BdM1155pool08     CATCCGATGACAGATCTAAATATACCGTGCAATAAAATAGCTCTTTAATAAAGTGTTATTTCGCTGTTTTTATTGGCATTCGAAACGTAT
BdM1156pool08     CATCCGATGACAGATCTAAATATACCGTGCAATAAAATAGCTCTTTAATAAAGTGTTATTTCGCTGTTTTTATTGGCATTCGAAACGTAT
BdM1159pool08     CATCCGATGACAGATCTAAATATACCGTGCAATAAAATAGCTCTTTAATAAAGTGTTATTTCGCTGTTTTTATTGGCATTCGAAACGTAT
BdM1160pool08     CATCCGATGACAGATCTAAATATACCGTGCAATAAAATAGCTCTTTAATAAAGTGTTATTTCGCTGTTTTTATTGGCATTCGAAACGTAT
BdM1161pool08     CATCCGATGACAGATCTAAATATACCGTGCAATAAAATAGCTCTTTAATAAAGTGTTATTTCGCTGTTTTTATTGGCATTCGAAACGTAT
BdM1162pool28     CATCCGATGACAGATCTAAATATACCGTGCAATAAAATAGCTCTTTAATAAAGTGTTATTTCGCTGTTTTTATTGGCATTCGAAACGTAT
BdM1163pool08     CATCCGATGACAGATCTAAATATACCGTGCAATAAAATAGCTCTTTAATAAAGTGTTATTTCGCTGTTTTTATTGGCATTCGAAACGTAT
//                                                       --                      -                          |90414|
BdM1128pool08     CAAGAACAACTATCGGCACAATCCTCCATCGACGGATTTAAAGATCGGAAAATCCAAAGGACGCTGCGCTTAGCTATATTTTCTCAAACG
BdM1129pool08     CAAGAACAACTATCGGCACAATCCTCCATCGACGGATTTAAAGATCGGAAAATCCACATGACGCTGCGCTTAGCTATATCTTCTCAAACG
BdM1130pool08     CAAGAACAACTATCGGCACAATCCTCCATCGACGGATTTAAAGATCNGAAAATCNAAAGGACGCTGCGCTTAGCTATATTTTCTCAAACG
BdM1155pool08     CAAGAACAACTATCGGCACAATCCTCCATCGACGGATTTAAAGATCGGAAAATCCACATGACGCTGCGCTTAGCTATATCTTCTCAAACG
//                                                                        * *                    *          |90416|
BdM1128pool08     GACATTCGGCGGCAATTTTAGAAACTCTACCATTCACAGACCAGTTATCGATCGAAATCGCTATAGCTTGCTACTCGTGGTGTCTGTCAA
BdM1129pool08     GACATTCGGCGGCAATTTTAGAAACTCTACCATTCACAGACCAGTTATCGATCGAAATCGCTATAGCTTGCTACTCGTGGTGTCTGTCAA
BdM1130pool08     GACATTCGGCGGCAATTTTAGAAACTCTACCATTCACAGACCAGTTATCGATCGAAATCGCTATAGCTTGCTACTCGTGGTGTCTGTCAA
BdM1131pool28     GACATTCGGCGGCAATTTTAGAAACTCTACCATTCACAGACCAGTTATCGATCGAAATCGCTATAGCTTGCTACTCGTGGTGTCTGTCAA
BdM1133pool28     GACATTCGGCGGCAATTTTAGAAACTCTACCATTCACAGACCAGTTATCGATCGAAATCGCTATAGCTTGCTACTCGTGGTGTCTGTCAA
//                                                                                                          |90418|
BdM1128pool08     TTCGAATTATCTGAGATTTAGAGACATTAATTTTTATAGCAAATAGCAATTTAATATAGCAATTTATCGCAATGCCGACAGATTGTATGT
BdM1130pool08     TTCGAATTATCTGAGATTTAGAGACATTAATTTTTATAGCAAATAGCAATTTAATATAGCAATTTATCGCAATGCCGACAGATTGTATGT
BdM1131pool28     TTCGAATTATCTGAGATTTAGAGACATTAATTTTTATAGCAAATAGCAATTTAATATAGCAATTTATCGCAATGCCGACAGATTGTATGT
BdM1133pool28     TTCGAATTATCTGAGATTTAGAGACATTAATTTTTATAGCAAATAGCAATTTAATATAGCAATTTATCGCAATGCCGACAGATTGTATGT
BdM1135pool28     TTCGAATTATCTGAGATTTAGAGACATTAATTTTTATAGCAAATAGCAATTTAATATAGCAATTTATCGCAATGCCGACAGATTGTATGT
BdM1138pool28     TTCGAATTATCTGAGATTTAGAGACATTAATTTTTATAGCAAATAGCAATTTAATATAGCAATTTATCGCAATGCCGACAGATTGTATGT
BdM1140pool28     TTCGAATTATCTGAGATTTAGRGACATTAATTTTTATAGCAAATAGCAATTTAATWTAGCAATTTATCGCAATGCCGACAGATTGTATGT
BdM1142pool28     TTCGAATTWTCTGAGATTTAGAGACATTAATTTTTATAGCAAATAGCAATTTAATATAGCAATTTATCGCAATGCCGACAGATTGTATGT
BdM1143pool28     TTCGAATTWTCTGAGATTTAGRGACATTAATTTTTATAGCAAATAGCAATTTAATWTAGCAATTTATCGCAATGCCGACAGATTGTATGT
BdM1144pool28     TTCGAATTATCTGAGATTTAGRGACATTAATTTTTATAGCAAATAGCAATTTAATWTAGCAATTTATCGCAATGCCGACAGATTGTATGT
BdM1146pool28     TTCGAATTATCTGAGATTTAGAGACATTAATTTTTATAGCAAATAGCAATTTAATATAGCAATTTATCGCAATGCCGACAGATTGTATGT
BdM1149pool28     TTCGAATTWTCTGAGATTTAGAGACATTAATTTTTATAGCAAATAGCAATTTAATATAGCAATTTATCGCAATGCCGACAGATTGTATGT
BdM1150pool28     TTCGAATTATCTGAGATTTAGAGACATTAATTTTTATAGCAAATAGCAATTTAATATAGCAATTTATCGCAATGCCGACAGATTGTATGT
BdM1151pool28     TTCGAATTATCTGAGATTTAGAGACATTAATTTTTATAGCAAATAGCAATTTAATATAGCAATTTATCGCAATGCCGACAGATTGTATGT
BdM1152pool08     TTCGAATTATCTNAGATTTAGNGACATTAATTTTTATAGCAAATAGCAATTTAATNTAGCAATTTATCGCAATGCCGACAGATTGTATGT
BdM1154pool28     TTCGAATTATCTGAGATTTAGGGACATTAATTTTTATAGCAAATAGCAATTTAATTTAGCAATTTATCGCAATGCCGACAGATTGTATGT
BdM1159pool08     TTCGAATTATCTGAGATTTAGAGACATTAATTTTTATAGCAAATAGCAATTTAATATAGCAATTTATCGCAATGCCGACAGATTGTATGT
BdM1161pool08     TTCGAATTATCTGAGATTTAGAGACATTAATTTTTATAGCAAATAGCAATTTAATATAGCAATTTATCGCAATGCCGACAGATTGTATGT
BdM1162pool28     TTCGAATTATCTGAGATTTAGAGACATTAATTTTTATAGCAAATAGCAATTTAATATAGCAATTTATCGCAATGCCGACAGATTGTATGT
//                        *            *                                 *                                  |90419|
BdM1128pool08     AGATTCTTTACATTTCGTTTGGGGCAAACATAAACAGGTGACAAAAGAGCATAGAAAGTTTTGGGATGAATATTTCCGTTAAAAGTTTAA
BdM1146pool28     AGATTCTTTACATTTCGTTTGGGGCAAACAYAAACARGTRACAAAAGAGCATAGAAAGTTTTGGGATGAATATTTCTGTTAAAAGTTTAA
BdM1149pool28     AGATTCTTTACATTTCGTTTGGGGCAAACACAAACAGGTGACAAAAGAGCATAGAAAGTTTTGGGATGAATATTTCTGTTAAAAGTTTAA
BdM1151pool28     AGATTCTTTACATTTCGTTTGGGGCAAACACAAACAGGTGACAAAAGAGCATAGAAAGTTTTGGGATGAATATTTCTGTTAAAAGTTTAA
BdM1155pool08     AGATTCTTTACATTTCGTTTGGGGCAAACACAAACAGGTGACAAAAGAGCATAGAAAGTTTTGGGATGAATATTTCTGTTAAAAGTTTAA
BdM1161pool08     AGATTCTTTACATTTCGTTTGGGGCAAACATAAACAGGTAACAAAAGAGCATAGAAAGTTTTGGGATGAATATTTCTGTTAAAAGTTTAA
//                                              *     -  *                                    -             |90422|
BdM1128pool08     CTCAGAAAGGGGGATGAAAACAAGAGTYAGGCGACACGAAATTTGCTCATTCCTCGAGAAAAACACGAAATAAGGAGCTTTCTGGAGCAG
BdM1129pool08     CTCAGAAAGGGGGATGAAAACAAGAGTCAGGCGACACGAAATTTGCTCATTCCTCGAGAAAAACACGAAATAAAGAGCTTTCTGGAGCAG
BdM1130pool08     CTCAGAAAGGGGGATGAAAACAAGAGTTAGGCGACACGAAATTTGCTCATTCCTCGAGAAAAACACGAAATAAGGAGCTTTCTGGAGCAG
BdM1131pool08     CTCAGAAAGGGGGATGAAAACAAGAGTYAGGCGACACGAAATTTGCTCATTCCTCGAGAAAAACACGAAATAARGAGCTTTCTGGAGCAG
BdM1131pool28     CTCAGAAAGGGGGATGAAAACAAGAGTNAGGCGACACGAAATTTGCTCATTCCTCGAGAAAAACACGAAATAANGAGCTTTCTGGAGCAG
BdM1133pool28     CTCAGAAAGGGGGATGAAAACAAGAGTTAGGCGACACGAAATTTGCTCATTCCTCGAGAAAAACACGAAATAAGGAGCTTTCTGGAGCAG
BdM1135pool28     CTCAGAAAGGGGGATGAAAACAAGAGTAAGGCGACACGAAATTTGCTCATTCCTCGAGAAAAACACGAAATAAGGAGCTTTCTGGAGCAG
BdM1136pool28     CTCAGAAAGGGGGATGAAAACAAGAGTTAGGCGAMACGAAATTTGCTCATTCCTCGARAAAAACACGAAATAAGGAGCTTTCTGGAGCAG
BdM1138pool28     CTCAGAAAGGGGRAYGAAAACAAGAGTYAGGCGACACGAAATTTGCTCATTCCTCGAGAAAAACACGAAATAAGGAGCTTTCTGGAGCAG
BdM1139pool28     CTCAGAAAGGGGGATGAAAACAAGAGTWAGGCGAMACGAAATTTGCTCATTCCTCGARAAAAACACGAAATAAGGAGCTTTCTGGAGCAG
BdM1140pool28     CTCAGAAAGGGGGATGAAAACAAGAGTYAGGCGACACGAAATTTGCTCATTCCTCGAGAAAAACACGAAATAAGGAGCTTTCTGGAGCAG
BdM1142pool28     CTCAGAAAGGGGSATGAAAACAAGAGTTAGGCGACACGAAATTTGCTCATTCCTCGAGAAAAACACGAAATAAGGAGCTTTCTGGAGCAG
BdM1143pool28     CTCAGAAAGGGGGATGAAAACAAGAGTTAGGCGAMACGAAATTTGCTCATTCCTCGAGAAAAACACGAAATAAGGAGCTTTCTGGAGCAG
BdM1144pool28     CTCAGAAAGGGGSATGAAAACAAGAGTTAGGCGACACGAAATTTGCTCATTCCTCGAGAAAAACACGAAATAAGGAGCTTTCTGGAGCAG
BdM1146pool28     CTCAGAAAGGGGSATGAAAACAAGAGTTAGGCGAMACGAAATTTGCTCATTCCTCGAGAAAAACACGAAATAAGGAGCTTTCTGGAGCAG
BdM1147pool28     CTCAGAAAGGGGNATNAAAACAAGAGTTAGGCGACACNNAATTTGCTCATTCCTCGAGAAAAACACGAAATAAGGAGCTTTCTGGAGCAG
BdM1148pool28     CTCAGAAAGGGGCATGAAAACAAGAGTTAGGCGACACGAAATTTGCTCATTCCTCGAGAAAAACACGAAATAAGGAGCTTTCTGGAGCAG
BdM1149pool08     CTCAGAAAGGGGCATGAAAACAAGAGTTAGGCGACACGAAATTTGCTCATTCCTCGAGAAAAACACGAAATAAGGAGCTTTCTGGAGCAG
BdM1149pool28     CTCAGAAAGGGGCATGAAAACAAGAGTTAGGCGACACGAAATTTGCTCATTCCTCGAGAAAAACACGAAATAAGGAGCTTTCTGGAGCAG
BdM1150pool08     CTCAGAAAGGGGSATGAAAACAAGAGTTAGGCGACACGAAATTTGCTCATTCCTCGAGAAAAACACGAAATAAGGAGCTTTCTGGMGCAG
BdM1150pool28     CTCAGAAAGGGGSATGAAAACAAGAGTTAGGCGACACGAAATTTGCTCATTCCTCGAGAAAAACACGAAATAAGGAGCTTTCTGGMGCAG
BdM1151pool28     CTCAGAAAGGGGCATGAAAACAAGAGTTAGGCGACACGAAATTTGCTCATTCCTCGAGAAAAACACGAAATAAGGAGCTTTCTGGAGCAG
BdM1152pool08     CTCAGAAAGGGGSATGAAAACAAGAGTTAGGCGACACGAAATTTGCTCATTCCTCGAGAAAAACACGAAATAAGGAGCTTTCTGGAGCAG
BdM1154pool28     CTCAGAAAGGGGGATAAAAACAAGAGTTAGGCGACACATAATTTGCTCATTCCTCGAGAAAAACACGAAATAAGGAGCTTTCTGGAGCAG
BdM1155pool08     CTCAGAAAGGGGNATGAAAACAAGAGTTAGGCGACACGAAATTTGCTCATTCCTCGAGAAAAACACGAAATAAGGAGCTTTCTGGAGCAG
BdM1156pool08     CTCAGAAAGGGGGATGAAAACAAGAGTTAGGCGACACGAAATTTGCTCATTCCTCGAGAAAAACACGAAATAAGGAGCTTTCTGGAGCAG
BdM1158pool08     CTCAGAAAGGGGAATGAAAACAAGAGTTAGGCGACACGAAATTTGCTCATTCCTCGAGAAAAACACGAAATAAGGAGCTTTCTGGAGCAG
BdM1160pool08     CTCAGAAAGGGGGATGAAAACAAGAGTCAGGCGACACGAAATTTGCTCATTCCTCGAGAAAAACACGAAATAAGGAGCTTTCTGGAGCAG
BdM1161pool08     CTCAGAAAGGGGAATGAAAACAAGAGTTAGGCGACACGAAATTTGCTCATTCCTCGAGAAAAACACGAAATAAGGAGCTTTCTGGAGCAG
BdM1162pool28     CTCAGAAAGGGGAATGAAAACAAGAGTTAGGCGACACGAAATTTGCTCATTCCTCGAGAAAAACACGAAATAAGGAGCTTTCTGGAGCAG
BdM1163pool08     CTCAGAAAGGGGGATGAAAACAAGAGTCAGGCGACACGAAATTTGCTCATTCCTCGAGAAAAACACGAAATAAGGAGCTTTCTGGAGCAG
//                            * --           *      *  --                  *               *           *    |90425|
BdM1128pool08     AGGCCAGAAAAACAACGCGATCCGCACACCTCGACTGTAGTATTTGTTTATGCCAAAGCAGACAGACCCACTAATGCTAAAATTATGCAT
BdM1129pool08     AGGCCAGAAAAACAACGCGATCCGCACACCTCGACTGTAGTATTTGTTTATGCCAAAGCAGACAGACCCACTAATGCTAAAATTATGCAT
BdM1135pool28     AGGCCAGAAAAACAACGCGATCCGCACACCTCGACTGTAGTATTTGTTTATGCCAAAGCAGACAGACCCACTAATGCTAAAATTATGCAT
BdM1138pool28     AGGCCAGAAAAACAACGCGATCCGCACACCTCGACTGTAGTATTTGTTTATGCCAAAGCAGACAGACCCACTAATGCTAAAATTATGCAT
BdM1140pool28     AGGCCAGAAAAACAACGCGATCCGCACACCTCGACTGTAGTATTTGTTTATGCCAAAGCAGACAGACCCACTAATGCTAAAATTATGCAT
BdM1142pool28     AGGCCAGAAAAACAACGCGATCCGCACACCTCGACTGTAGTATTTGTTTATGCCAAAGCAGACAGACCCACTAATGCTAAAATTATGCAT
BdM1144pool28     AGGCCAGAAAAACAACGCGATCCGCACACCTCGACTGTAGTATTTGTTTATGCCAAAGCAGACAGACCCACTAATGCTAAAATTATGCAT
BdM1146pool28     AGGCCAGAAAAACAACGCGATCCGCACACCTCGACTGTAGTATTTGTTTATGCCAAAGCAGACAGACCCACTAATGCTAAAATTATGCAT
BdM1149pool28     AGGCCAGAAAAACAACGCGATCCGCACACCTCGACTGTAGTATTTGTTTATGCCAAAGCAGACAGACCCACTAATGCTAAAATTATGCAT
BdM1152pool08     AGGCCAGAAAAACAACGCGATCCGCACACCTCGACTGTAGTATTTGTTTATGCCAAAGCAGACAGACCCACTAATGCTAAAATTATGCAT
BdM1155pool08     AGGCCAGAAAAACAACGCGATCCGCACACCTCGACTGTAGTATTTGTTTATGCCAAAGCAGACAGACCCACTAATGCTAAAATTATGCAT
BdM1156pool08     AGGCCAGAAAAACAACGCGATCCGCACACCTCGACTGTAGTATTTGTTTATGCCAAAGCAGACAGACCCACTAATGCTAAAATTATGCAT
BdM1160pool08     AGGCCAGAAAAACAACGCGATCCGCACACCTCGACTGTAGTATTTGTTTATGCCAAAGCAGACAGACCCACTAATGCTAAAATTATGCAT
BdM1161pool08     AGGCCAGAAAAACAACGCGATCCGCACACCTCGACTGTAGTATTTGTTTATGCCAAAGCAGACAGACCCACTAATGCTAAAATTATGCAT
BdM1162pool28     AGGCCAGAAAAACAACGCGATCCGCACACCTCGACTGTAGTATTTGTTTATGCCAAAGCAGACAGACCCACTAATGCTAAAATTATGCAT
BdM1163pool08     AGGCCAGAAAAACAACGCGATCCGCACACCTCGACTGTAGTATTTGTTTATGCCAAAGCAGACAGACCCACTAATGCTAAAATTATGCAT
//                                                                                                          |90427|
BdM1128pool08     ACTTAAGTCATCAATGTCATCGTATTTTTATTAATAGTTTTAGTTGTTTGTGAAATAAAGGCCATTTCTAAGAAAAGGCGTTTCCTATAA
BdM1129pool08     ACTTAAGTCATCAATGTCATCGTATTTTTATTAATAGTTTTAGTTGTTTGTGAAATAAAGGCCATTTCTAAGAAAAGGCGTTTCCTATAA
BdM1130pool08     ACTTAAGTCATCAATGTCATCGTATTTTTATTAATAGTTTTAGTTGTTTGTGAAATAAAGGCCATTTCTAAGAAAAGGCGTTTCCTATAA
BdM1133pool28     ACTTAAGTCATCAATGTCATCGTATTTTTATTAATAGTTTTAGTTGTTTGTGAAATAAAGGCCATTTCTAAGAAAAGGCGTTTCCTATAA
BdM1135pool28     ACTTAAGTCATCAATGTCATCGTATTTTTATTAATAGTTTTAGTTGTTTGTGAAATAAAGGCCNTTTCTAAGAAAAGGCGTTTCCTATAA
BdM1139pool28     ACTTAAGTCATCAATGTCATCGTATTTTTATTAATAGTTTTAGTTGTTTGTGAAATAAAGGCCGTTTCTAAGAAAAGGCGTTTCCTATAA
BdM1140pool28     ACTTAAGTCATCAATGTCATCGTATTTTTATTAATAGTTTTAGTTGTTTGTGAAATAAAGGCCATTTCTAAGAAAAGGCGTTTCCTATAA
BdM1142pool08     ACTTAAGTCATCAATGTCATCGTATTTTTATTAATAGTTTTAGTTGTTTGTGAAATAAAGGCCATTTCTAAGAAAAGGCGTTTCCTATA-
BdM1142pool28     ACTTAAGTCATCAATGTCATCGTATTTTTATTAATAGTTTTAGTTGTTTGTGAAATAAAGGCCATTTCTAAGAAAAGGCGTTTCCTATAA
BdM1143pool28     ACTTAAGTCATCAATGTCATCGTATTTTTATTAATAGTTTTAGTTGTTTGTGAAATAAAGGCCATTTCTAAGAAAAGGCGTTTCCTATAA
BdM1146pool28     ACTTAAGTCATCAATGTCATCGTATTTTTATTAATAGTTTTAGTTGTTTGTGAAATAAAGGCCATTTCTAAGAAAAGRCGTTTCCTATAA
BdM1149pool28     ACTTAAGTCATCAATGTCATCGTATTTTTATTAATAGTTTTAGTTGTTTGTGAAATAAAGGCCATTTCTAAGAAAAGGCGTTTCCTATAA
BdM1150pool08     ACTTAAGTCATCAATGTCATCGTATTTTTATTAATAGTTTTAGTTGTTTGTGAAATAAAGGCCATTTCTAAGAAAAGGCGTTTCCTATAA
BdM1155pool08     ACTTAAGTCATCAATGTCATCGTATTTTTATTAATAGTTTTAGTTGTTTGTGAAATAAAGGCCATTTCTAAGAAAAGGCGTTTCCTATAA
BdM1160pool08     ACTTAAGTCATCAATGTCATCGTATTTTTATTAATAGTTTTAGTTGTTTGTGAAATAAAGGCCGTTTCTAAGAAAAGGCGTTTCCTATAA
BdM1161pool08     ACTTAAGTCATCAATGTCATCGTATTTTTATTAATAGTTTTAGTTGTTTGTGAAATAAAGGCCATTTCTAAGAAAAGGCGTTTCCTATAA
BdM1163pool08     ACTTAAGTCATCAATGTCATCGTATTTTTATTAATAGTTTTAGTTGTTTGTGAAATAAAGGCCNTTTCTAAGAAAAGGCGTTTCCTATAA
//                                                                               *             -            |90430|
BdM1128pool08     TACTAAGGAGCTTACAAGCCATGTGACAGAAATTAATCAGACTGGAACCCTAATGAAGTCTTTACAAGGCGATATAAGTAAATGAAGTAA
BdM1129pool08     TACTAARGAGCYTACARGCCATGTGACAGAAATTAATCARACTGGAACCCTAATGAAGTCTTTACAAGGCGATATAAGTAAATGAAGTAA
BdM1146pool28     TACTAAGGAGCTTACAAGCCATGTGACAGAAATTAATCAGACTGGAACCCTAATGAAGTCTTTACAAGGCGATATAAGTAAATGAAGTAA
BdM1151pool08     TACTAAGGAGCTTACAAGCCATGTGACAGAAATTAATCAGACTGGAACCCTAATGAAGTCTTTACAAGGCGATATAAGTAAATGAAGTAA
BdM1151pool28     TACTAAGGAGCTTACAAGCCATGTGACAGAAATTAATCAGACTGGAACCCTAATGAAGTCTTTACAAGGCGATATAAGTAAATGAAGTAA
BdM1155pool08     TACTAAGGAGCTTATAAGCCATGTGACAGAAATTAATCAGACTGGAACCCTAATGAAGTCTTTACAAGGCGATATAAGTAAATGAAGTAA
BdM1161pool08     TACTAAGGAGCCTACAGGCCATGTGACAGAAATTAATCAGACTGGAACCCTAATGAAGTCTTTACAAGGCGATATAAGTAAATAAAGTAA
//                      -    *  - *                      -                                           -      |90434|
BdM1128pool08     ATTTTTCAAATAATCCGTTAGGGGTCTAAGTTTCTACATTTTGTCATGTGGATCTATAGCCGCATTATCAACAAAGTGGATAAAACGACA
BdM1129pool08     ATTTTTCAAATAATCCGTTAGGGGTCTAAGTTTCTACATTTTGTCATGTGGATCTATAGCCGCATTATCAACAAAGTGGATAAAACGACA
BdM1130pool08     ATTTTTCAAATAATCCGTTAGGGGTCTAAGTTTCTACATTTTGTCATGTGGATCTATAGCCGCATTATCAACAAAGTGGATAAAACGACA
BdM1133pool28     ATTTTTCAAATAATCCGTTAGGGGTCTAAGTTTCTACATTTTGTCATGTGGATCTATAGCCGCATTATCAACAAAGTGGATAAAACGACA
//                                                                                                          |90437|
BdM1128pool08     TTTTAATATACTTTTTCTGAGTGGTACTTATGTTGTTGGAAGTTCTTGATATCACCATTCAAATGAATCTTCTAATTTCACCTAAATCTT
BdM1129pool08     TTTTAATATACTTTTTCTGAGTGGTACTTATGTTGTTGGAAGTTCTTGATATCACCATTCAAATGAATCTTCTAATTTCACCTAAATCTT
BdM1131pool08     TTTTAATATACTTTTTCTGAGTGGTACTTATGTTGTTGGAAGTTCTTGATATCACCATTCAAATGAATCTTCTAATTTCACCTAAATCTT
BdM1131pool28     TTTTAATATACTTTTTCTGAGTGGTACTTATGTTGTTGGAAGTTCTTGATATCACCATTCAAATGAATCTTCTAATTTCACCTAAATCTT
BdM1135pool28     TTTTAATATACTTTTTCTGAGTGGTACTTATGTTGTTGGAAGTTCTTGATATCACCATTCAAATGAATCTTCTAATTTCACCTAAATCTT
BdM1138pool28     TTTTAATATACTTTTTCTGAGTGGTACTTATGTTGTTGGAAGTTCTTGATATCACCATTCAAATGAATCTTCTAATTTCACCTAAATCTT
BdM1142pool28     TTTTAATATACTTTTTCTGAGTGGTACTTATGTTGTTGGAAGTTCTTGATATCACCATTCAAATGAATCTTCTAATTTCACCTAAATCTT
BdM1155pool08     TTTTAATATACTTTTTCCGAGTGGTACTTATGTTGTTGGAAGTTCTTGATATCACCATTCAAATGAATCTTCTAATTTCACCTAAATCTT
BdM1161pool08     TTTTAATATACTTTTTCTGAGTGGTACTTATGTTGTTGGAAGTTCTTGATATCACCATTCAAATGAATCTTCTAATTTCACCTAAATCTT
BdM1162pool28     TTTTAATATACTTTTTCTGAGTGGTACTTATGTTGTTGGAAGTTCTTGATATCACCATTCAAATGAATCTTCTAATTTCACCTAAATCTT
BdM1163pool08     TTTTAATATACTTTTTCTGAGTGGTACTTATGTTGTTGGAAGTTCTTGATATCACCATTCAAATGAATCTTCTAATTTCACCTAAATCTT
//                                 -                                                                        |90438|
BdM1128pool08     GTGGGAAAACGTAATAGATATACTGTGAAGTCTTGAGCCCATCTGTTCATGATATGGGCTTAAGTATACCGTCAAGATTATTTAACAAGT
BdM1129pool08     GTGGGAAAACGTAATAGATATACTGTGAAGTCTTGAGCCCATCTGTTCATGATATGGGCTTAAGTATACCGTCAAGATTATTTAACAAGT
BdM1130pool08     GTGGGAAAACGTAATAGATATACTGTGAAGTCTTGAGCCCATCTGTTCATGATATGGGCTTAAGTATACCGTCAAGATTATTTAACAAGT
BdM1131pool08     GTGGGAAAACGTAATAGATATACTGTGAAGTCTTGAGCCCATCTGTTCATGATATGGGCTTAAGTATACCGTCAAGATTATTTAACAAGT
BdM1131pool28     GTGGGAAAACGTAATAGATATACTGTGAAGTCTTGAGCCCATCTGTTCATGATATGGGCTTAAGTATACCGTCAAGATTATTTAACAAGT
BdM1133pool28     GTGGGAAAACGTAATAGATATACTGTGAAGTCTTGAGCCCATCTGTTCATGATATGGGCTTAAGTATACCGTCAAGATTATTTAACAAGT
BdM1135pool28     GTGGGAAAACGTAAAAGATATACTGTGAAGTCTTGAGCCCATCTGTTCATGATATGGGCTTAAGTATACCGTCAAGATTATTTAACAAGT
BdM1136pool28     GTGGGAAAACGTAATAGATATACTGTGAAGTCTTRAGCCCATCTGTTCATGATATGGGCTTAAGTATACCGTCAAGATTATTTAACAAGT
BdM1138pool28     GTGGGAAAACGTAAWAGATATACTGTGAAGTCTTRAGCCCATCTGTTCATGATATGGGCTTAAGTATACCGTCAAGATTATTTAACAAGT
BdM1139pool28     GTGGGAAAACGTAAWAGATATACTGTGAAGTCTTRAGCCCATCTGTTCATGATATGGGCTTAAGTATACCGTCAAGATTATTTAACAAGT
BdM1142pool28     GTGGGAAAACGTAATAGATATACTGTGAAGTCTTGAGCCCATCTGTTCATGATATGGGCTTAAGTATACCGTCAAGATTATTTAACAAGT
BdM1144pool28     GTGGGAAAACGTAATAGATATACTGTGAAGTCTTGAGCCCATCTGTTCATGATATGGGCTTAAGTATACCGTCAAGATTATTTAACAAGT
BdM1146pool28     GTGGGAAAACGTAATAGATATACTGTGAAGTCTTGAGCCCATCTGTTCATGATATGGGCTTAAGTATACCGTCAAGATTATTTAACAAGT
BdM1149pool28     GTGGGAAAACGTAATAGATATACTGTGAAGTCTTGAGCCCATSTGTTCATGATATGGGCTTAAGTAYACCGTCAAGATTATTTAACAAGT
BdM1151pool28     GTGGGAAAACGTAATAGATATACTGTGAAGTCTTGAGCCCATCTGTTCATGATATGGGCTTAAGTATACCGTCAAGATTATTTAACAAGT
BdM1152pool08     GTGGGAAAACGTAATAGATATACTGTGAAGTCTTGAGCCCATCTGTTCATGATATGGGCTTAAGTATACCGTCAAGATTATTTAACAAGT
BdM1153pool08     GTGGGAAAACGTAATAGATATACTGTGAAGTCTTGAGCCCATCTGTTCATGATATGGGCTTAAGTATACCGTCAAGATTATTTAACAAGT
BdM1155pool08     GTGGGAAAACGTAATAGATATACTGTGAAGTCTTGAGCCCATCTGTTCATGATATGGGCTTAAGTATACCGTCAAGATTATTTAMCAAGT
BdM1158pool08     GTGGGAAAACGTAATAGATATACTGTGAAGTCTTAAGCCCATCTGTTCATGATATGGGCTTAAGTATACCGTCAAGATTATTTAACAAGT
BdM1159pool08     GTGGGAAAACGTAATAGATATACTGTGAAGTCTTGAGCCCATCTGTTCATGATATGGGCTTAAGTATACCGTCAAGATTATTTAACAAGT
BdM1160pool08     GTGGGAAAACGTAATAGATATACTGTGAAGTCTTRAGCCCATCTGTTCATGATATGGGCTTAAGTATACCGTCAAGATTATTTAACAAGT
BdM1161pool08     GTGGGAAAACGTAAWAGATATACTGTGAAGTCTTGAGCCCATCTGTTCATGATATGGGCTTAAGTATRCCGTCAAGATTATTTAACAAGT
BdM1162pool28     GTGGGAAAACGTAATAGATATACTGTGAAGTCTTGAGCCCATCTGTTCATGATATGGGCTTAAGTATACCGTCAAGATTATTTAACAAGT
BdM1163pool08     GTGGGAAAACGTAAWAGATATACTGTGAAGTCTTGAGCCCATCTGTTCATGATATGGGCTTAAGTATACCGTCAAGATTATTTAACAAGT
//                              *                   *       -                       --                -     |90439|
BdM1128pool08     AATTTAATATGTTATAACCCTAATGACGCCGTATGGCCCTGCTGGTTCTCAGGACCTGTGTGTGGGGACTCTTCTCTTTATCCCCTGGGT
BdM1129pool08     AATTTAATATGTTATAACCCTAATGACGCCGTATGGCCCTGCTGGTTCTCAGGACCTGTGTGTGGGGACTCTTCTCTTTATCCCCTGGGT
BdM1130pool08     AATTTAATATGTTATAACCCTAATGACGCCGTATGGCCCTGCTGGTTCTCAGGACCTGTGTGTGGGGACTCTTCTCTTTATCCCCTGGGT
BdM1131pool28     AATTTAATATGTTATAACCCTAATGACGCCGTATGGCCCTGCTGGTTCTCAGGACCTGTGTGTGGGGACTCTTCTCTTTATCCCCTGGGT
BdM1133pool28     AATTTAATATGTTATAACCCTAATGACGCCGTATGGCCCTGCTGGTTCTCAGGACCTGTGTGTGGGGACTCTTCTYTTTATCCCCTGGGT
//                                                                                           -              |90440|
BdM1128pool08     ATACTATTGCTAACAAAGGAAAGGTTTTAGAAAGAAAACGATTCTTTTAAATAATACATTTATTTTTGTTGACA---ACATTACTTTTTTACA
BdM1129pool08     ATACTATTGCTAACAAAGGAAAGGTTTTAGAAAGAAAACGATTCTTTTAAATAATACATTTATTTTTGTTGACA---ACATTACTTTTTTACA
BdM1130pool08     ATACTATTGCTAACAAAGGAAAGGTTTTAGAAAGAAAACGATTCTTTTAAATAATACATTTATTTTTGTTGACA---ACATTACTTTTTTACA
[truncated: 37,816,846 more chars]
