# Supplementary material for: Whole-genome amplification in double-digest RADseq results in adequate libraries but fewer sequenced loci
Source: PeerJ. 2018 Jul 17;6:e5089. doi: 10.7717/peerj.5089 (PMC6054070; doi:10.7717/peerj.5089)
Supplement: Supplemental Information 2 — This folder includes raw genetic data in the form of ipyrad *.loci files as well as code to produce bowtie2 alignments and to calculate sample statistics such as number of reads, number of loci, heterozygosity and pairwise distances. [file peerj-06-5089-s002.zip › code/wga_comparisons/do_tabulate_snps.sh]

#!/bin/bash
#SBATCH -n 16 #Number of cores 
#SBATCH -N 1 #All cores in same machine
#SBATCH -p interact,serial_requeue  #Partition to submit to 
#SBATCH --mem=20000
#SBATCH -J tabulate
#SBATCH -o tabulate.%A.out
#SBATCH -t 2-00:00:00
#SBATCH --mail-type=ALL
#SBATCH --mail-user=bruno.asm@gmail.com

./tabulate_s7_stats_snps.py -i sample_info_new.csv 
