# Supplementary material for: Whole-genome amplification in double-digest RADseq results in adequate libraries but fewer sequenced loci
Source: PeerJ. 2018 Jul 17;6:e5089. doi: 10.7717/peerj.5089 (PMC6054070; doi:10.7717/peerj.5089)
Supplement: Supplemental Information 2 — This folder includes raw genetic data in the form of ipyrad *.loci files as well as code to produce bowtie2 alignments and to calculate sample statistics such as number of reads, number of loci, heterozygosity and pairwise distances. [file peerj-06-5089-s002.zip › code/wga_comparisons/Microstrates_bondari.loci]

BdM1221pool21     ACAATTTTTGACAAACCTCGAATACGACTAATAAAATTTGATATTTGATTTTTACATTTTAGGTTTTGGACCATGCAGAACTTTTTATAA
BdM1222pool24     ACAATTTTTGACAAACCTCGAATACGACTAATAAAATTTGATATTTGATTTTTACATTTTAGGTTTTGGACCATGCAGAACTTTTTATAA
BdM1225pool11     ACAATTTTTGACAAACCTCGAATACGACTAATAAAATTTGATATTTGATTTTTACATTTTAGGTTTTGGACCATGCAGAACTTTTTATAA
BdM1227pool24     ACAATTTTTGACAAACCTCGAATACGACTAATAAAATTTGATATTTGATTTTTACATTTTAGGTTTTGGACCATGCAGAACTTTTTATAA
BdM1269pool24     ACAATTTTTGACAAACCTCGAATACGACTAATAAAATTTGATATTTGATTTTTACATTTTAGGTTTTGGACCATGCAGAACTTTTTATAA
//                                                                                                          |1954|
BdM1211pool11     ANTTAAAAAAAAATACAAAAGGAACGAACACAAAAATGCNTACTGGAGCGTTTTCAGTTCTTCTTCTTCAAGGGAGAAGAAATATTTGCC-
BdM1213pool24     ATTT-AAAAAANATACAAAAGGAACGAACACAAAAATGCTTWCTGGAGCGTTTTCAGTTCTTCTTCTTCAAGGGAGAAGAAATATTTGCCC
BdM1219pool11     ATTT--AAAAAAATACAAAAGGAACGAACACAAAAATGCTTACTGGAGCGTTTTCAGTTCTTCTTCTTCAAGGGAGAAGAAATATTTGCCC
BdM1219pool24     ATTT--AAAAAAATACAAAAGGAACGAACACAAAAATGCTTACTGGAGCGTTTTCAGTTCTTCTTCTTCAAGGGAGAAGAAATATTTGCCC
BdM1222pool24     ATTTAAAAAAAAATACAAAAGGAACGAACACAAAAATGCTTACTGGAGCGTTTTCAGTTCTTCTTCTTCAAGGGAGAAGAAATATTTGCC-
BdM1223pool24     ATTTWAAAAAAAATACAAAAGGAACGAACACAAAAATGCTTACTGGAGCGTTTTCAGTTCTTCTTCTTCAAGGGAGAAGAAATATTTGCCC
BdM1224pool11     ATTTWAAWAAAAATACAAAAGGAACGRACACAAAAATGCTTWCNGGAGYGTTTTCAGTTCTTCTTCTTCAARGGAGAAGNAATATTTGCC-
BdM1227pool24     ATTTNAAAAAAAATACAAAAGGAACGAACACAAAAATGCTTACTGGAGCGTTTTCAGTTCTTCTTCTTCAAGGGAGAAGAAATATTTGCC-
BdM1269pool24     ATTT-AAAAAAAATACAAAAGGAACGAACACAAAAATGCTTACTGGAGCGTTTTCAGTTCTTCTTCTTCAAAGGAGAAGAAATATTTGCCC
BdM1270pool11     ANTT-AAAAAAAATACAAAAGGAACKAACACAAAAATGCTTACTGGAGCGTTTTCAGTTCTTCTTCTTCAAGGRAGAAGAAATATTTGCYC
//                    *  -                 --              *      -                      * -               - |2584|

BdM1216pool24     ATTTTGCGAATCAGATAATTTTTGTTTCTTCAATAATTCCTTATTAAATGCCACGGAATAAAAATTTGAAATTCGGCACGCATATGTAAC
BdM1217pool11     ATTTTGCGAATCAGATAATTTTTGTTTCTTCAATAATTCCTTATTAAATGCCACGGAATAAAAATTTGAAATTCGGCACGCATATGTAAC
BdM1218pool11     ATTTTGCGAATCAGATAATTTTTGTTTCTTCAATAATTCCTTATTAAATGCCACGGAATAAAAATTTGAAATTCGGCACGCATATGTAAC
BdM1270pool11     ATTTTGCGAATCAGATAATTTTTGTTTCTTCAATAATTCCTTATTAAATGCCACGGAATAAAAATTTGAAATTCGGCACGCATATGTAAC
//                                                                                                          |7286|
BdM1212pool11     GGAAGAGTATTTTACCAACATCCGGGTAATGAGATGACCCCACAAGCCGAATTAATGCAGGCTTATTCTTTATTCCTCGCTGCTCAATAT
BdM1213pool11     GGAAGAGTATTTTACCAACATCCGGGTAATGAGATGACCCCACAAGCCGAATTAATGCAGGCTTATTCTTTATTCCTCGCTGCTCAATAT
BdM1213pool24     GGAAGAGTATTTTACCAACATCCGGGTAATGAGATGACCCCACAAGCCGAATTAATGCAGGCTTATTCTTTATTCCTCGCTGCTCAATAT
BdM1214pool11     GGAAGAGTATTTTACCAACATCCGGGTAATGAGATGACCCCACAAGCCGAATTAATGCAGGCTTATTCTTTATTCCTCGCTGCTCAATAT
BdM1215pool11     GGAAGAGTATTTTACCAACATCCGGGTAATGAGATGACCCCACAAGCCGAATTAATGCAGGCTTATTCTTTATTCCTCGCTGCTCAATAT
BdM1216pool11     GGAAGAGTATTTTACCAACATCCGGGTAATGAGATGACCCCACAAGCCGAATTAATGCAGGCTTATTCTTTATTCCTCGCTGCTCAATAT
BdM1216pool24     GGAAGAGTATTTTACCAACATCCGGGTAATGAGATGACCCCACAAGCCGAATTAATGCAGGCTTATTCTTTATTCCTCGCTGCTCAATAT
BdM1217pool11     GGAAGAGTATTTTACCAACATCCGGGTAATGAGATGACCCCACAAGCCGAATTAATGCAGGCTTATTCTTTATTCCTCGCTGCTCAATAT
BdM1218pool11     GGAAGAGTATTTTACCAACATCCGGGTAATGAGATGACCCCACAAGCCGAATTAATGCAGGCTTATTCTTTATTCCTCGCTGCTCAATAT
BdM1221pool21     GGAAGAGTATTTTACCAACATCCGGGTAATGAGATGACCCCACAAGCCGAATTAATGCAGGCTTATTCTTTATTCCTCGCTGCTCAATAT
BdM1223pool11     GGAAGAGTATTTTACCAACATCCGGGTAATGAGATGACCCCACAAGCCGAATTAATGCAGGCTTATTCTTTATTCCTCGCTGCTCAATAT
BdM1223pool24     GGAAGAGTATTTTACCAACATCCGGGTAATGAGATGACCCCACAAGCCGAATTAATGCAGGCTTATTCTTTATTCCTCGCTGCTCAATAT
BdM1224pool11     GGAAGAGTATTTTACCAACATCCGGGTAATGAGATGACCCCACAAGCCGAATTAATGCAGGCTTATTCTTTATTCCTCGCTGCTCAATAT
BdM1225pool11     GGAAGAGTATTTTACCAACATCCGGGTAATGAGATGACCCCACAAGCCGAATTAATGCAGGCTTATTCTTTATTCCTCGCTGCTCAATAT
BdM1226pool21     GGAAGAGTATTTTACCAACATCCGGGTAATGAGATGACCCCACAAGCCGAATTAATGCAGGCTTATTCTTTATTCCTCGCTGCTCAATAT
BdM1227pool11     GGAAGAGTATTTTACCAACATCCGGGTAATGAGATGACCCCACAAGCCGAATTAATGCAGGCTTATTCTTTATTCCTCGCTGCTCAATA-
BdM1228pool11     GGAAGAGTATTTTACCAACATCCGGGTAATGAGATGACCCCACAAGCCGAATTAATGCAGGCTTATTCTTTATTCCTCGCTGCTCAATAT
BdM1229pool11     GGAAGAGTATTTTACCAACATCCGGGTAATGAGATGACCCCACAAGCCGAATTAATGCAGGCTTATTCTTTATTCCTCGCTGCTCAATAT
BdM1229pool24     GGAAGAGTATTTTACCAACATCCGGGTAATGAGATGACCCCACAAGCCGAATTAATGCAGGCTTATTCTTTATTCCTCGCTGCTCAATAT
BdM1230pool24     GGAAGAGTATTTTACCAACATCCGGGTAATGAGATGACCCCACAAGCCGAATTAATGCAGGCTTATTCTTTATTCCTCGCTGCTCAATAT
BdM1270pool11     GGAAGAGTATTTTACCAACATCCGGGTAATGAGATGACCCCACAAGCCGAATTAATGCAGGCTTATTCTTTATTCCTCGCTGCTCAATAT
//                                                                                                          |7405|
BdM1213pool24     CTATTTATCCAAGATTCTTATAGGAGCTATCAAAGATAATTTAGATAATAAAAAGCAAGTATTATTGTTTCTTAATAGGCGTGGTTATGC
BdM1215pool11     CTATTTATCCAAGATTCTTATAGGAGCTATCAAAGATAATTTAGATAATAAAAAGCAAGTATTATTGTTTCTTAATAGGCGTGGTTATGC
BdM1216pool24     CTATTTATCCAAGATTCTTATAGGAGCTATCAAAGATAATTTAGATAATAAAAAGCAAGTATTATTGTTTCTTAATAGGCGTGGTTATGC
BdM1217pool11     CTATTTATCCAAGATTCTTATAGGAGCTATCAAAGATAATTTAGATAATAAAAAGCAAGTATTATTGTTTCTTAATAGGCGTGGTTATGC
BdM1218pool11     CTATTTATCCAAGATTCTTATAGGAGCTATCAAAGATAATTTAGATAATAAAAAGCAAGTATTATTGTTTCTTAATAGGCGTGGTTATGC
BdM1221pool21     CTATTTATCCAAGATTCTTATAGGAGCTATCAAAGATAATTTAGATAATAAAAAGCAAGTATTATTGTTTCTTAATAGGCGTGGTTATGC
BdM1223pool11     CTATTTATCCAAGATTCTTATAGGAGCTATCAAAGATAATTTAGATAATAAAAAGCAAGTATTATTGTTTCTTAATAGGCGTGGTTATGC
BdM1223pool24     CTATTTATCCAAGATTCTTATAGGAGCTATCAAAGATAATTTAGATAATAAAAAGCAAGTATTATTGTTTCTTAATAGGCGTGGTTATGC
BdM1225pool11     CTATTTATCCAAGATTCTTATAGGAGCTATCAAAGATAATTTAGATAATAAAAAGCAAGTATTATTGTTTCTTAATAGGCGTGGTTATGC
BdM1226pool21     CTATTTATCCAAGATTCTTATAGGAGCTATCAAAGATAATTTAGATAATAAAAAGCAAGTATTATTGTTTCTTAATAGGCGTGGTTATGC
BdM1228pool11     CTATTTATCCAAGATTCTTATAGGAGCTATCAAAGATAATTTAGATAATAAAAAGCAAGTATTATTGTTTCTTAATAGGCGTGGTTATGC
BdM1229pool24     CTATTTATCCAAGATTCTTATAGGAGCTATCAAAGATAATTTAGATAATAAAAAGCAAGTATTATTGTTTCTTAATAGGCGTGGTTATGC
BdM1270pool11     CTATTTATCCAAGATTCTTATAGGAGCTATCAAAGATAATTTAGATAATAAAAAGCAAGTATTATTGTTTCTTAATAGGCGTGGTTATGC
//                                                                                                          |8086|
BdM1213pool11     ATGCTTAAAAATTCTTGAAGATGCACCAAAGAATAGTTACATTTTTTTAATTACTTCAAGAGCTGCAAGTATTATATCTACAATTAGATC
BdM1213pool24     ATGCTTAAAAATTCTTGAAGATGCACCAAAGAATAGTTACATTTTTTTAATTACTTCAAGAGCTGCAAGTATTATATCTACAATTAGATC
BdM1214pool11     ATGCTTAAAAATTCTTGAAGATGCACCAAAGAATAGTTACATTTTTTTAATTACTTCAAGAGCTGCAAGTATTATATCTACAATTAGATC
BdM1215pool11     ATGCTTAAAAATTCTTGAAGATGCACCAAAGAATAGTTACATTTTTTTAATTACTTCAAGAGCTGCAAGTATTATATCTACAATTAGATC
BdM1216pool11     ATGCTTAAAAATTCTTGAAGATGCACCAAAGAATAGTTACATTTTTTTAATTACTTCAAGAGCTGCAAGTATTATATCTACAATTAGATC
BdM1216pool24     ATGCTTAAAAATTCTTGAAGATGCACCAAAGAATAGTTACATTTTTTTAATTACTTCAAGAGCTGCAAGTATTATATCTACAATTAGATC
BdM1217pool11     ATGCTTAAAAATTCTTGAAGATGCACCAAAGAATAGTTACATTTTTTTAATTACTTCAAGAGCTGCAAGTATTATATCTACAATTAGATC
BdM1221pool21     ATGCTTAAAAATTCTTGAAGATGCACCAAAGAATAGTTACATTTTTTTAATTACTTCAAGAGCTGCAAGTATTATATCTACAATTAGATC
BdM1223pool24     ATGCTTAAAAATTCTTGAAGATGCACCAAAGAATAGTTACATTTTTTTAATTACTTCAAGAGCTGCAAGTATTATATCTACAATTAGATC
BdM1224pool11     ATGCTTAAAAATTCTTGAAGATGCACCAAAGAATAGTTACATTTTTTTAATTACTTCAAGAGCTGCAAGTATTATATCTACAATTAGATC
BdM1225pool11     ATGCTTAAAAATTCTTGAAGATGCACCAAAGAATAGTTACATTTTTTTAATTACTTCAAGAGCTGCAAGTATTATATCTACAATTAGATC
BdM1226pool21     ATGCTTAAAAATTCTTGAAGATGCACCAAAGAATAGTTACATTTTTTTAATTACTTCAAGAGCTGCAAGTATTATATCTACAATTAGATC
BdM1227pool24     ATGCTTAAAAATTCTTGAAGATGCACCAAAGAATAGTTACATTTTTTTAATTACTTCAAGAGCTGCAAGTATTATATCTACAATTAGATC
BdM1228pool11     ATGCTTAAAAATTCTTGAAGATGCACCAAAGAATAGTTACATTTTTTTAATTACTTCAAGAGCTGCAAGTATTATATCTACAATTAGATC
BdM1229pool11     ATGCTTAAAAATTCTTGAAGATGCACCAAAGAATAGTTACATTTTTTTAATTACTTCAAGAGCTGCAAGTATTATATCTACAATTAGATC
BdM1229pool24     ATGCTTAAAAATTCTTGAAGATGCACCAAAGAATAGTTACATTTTTTTAATTACTTCAAGAGCTGCAAGTATTATATCTACAATTAGATC
BdM1230pool11     ATGCTTAAAAATTCTTGAAGATGCACCAAAGAATAGTTACATTTTTTTAATTACTTCAAGAGCTGCAAGTATTATATCTACAATTAGATC
BdM1230pool24     ATGCTTAAAAATTCTTGAAGATGCACCAAAGAATAGTTACATTTTTTTAATTACTTCAAGAGCTGCAAGTATTATATCTACAATTAGATC
BdM1270pool11     ATGCTTAAAAATTCTTGAAGATGCACCAAAGAATAGTTACATTTTTTTAATTACTTCAAGAGCTGCAAGTATTATATCTACAATTAGATC
//                                                                                                          |8883|
BdM1213pool24     GTTGTAAGATCAATAGGCGGTTGATTCCAAGTATTATATCCCATATAGAGTAAAAAAATAAATCCAACAATAAATATAGTTAATTTTAA-
BdM1217pool11     GTTGTAAGATCAATAGGCGGTTGATTCCAAGTATTATATCCCATATAGAGTAAAAAAATAAATCCAACAATAAATATAGTTAATTTTAAT
BdM1218pool11     GTTGTAAGATCAATAGGCGGTTGATTCCAAGTATTATATCCCATATAGAGTAAAAAAATAAATCCAACAATAAATATAGTTAATTTTAAT
BdM1223pool24     GTTGTAAGATCAATAGGCGGTTGATTCCAAGTATTATATCCCATATAGAGTAAAAAAATAAATCCAACAATAAATATAGTTAATTTTAAT
BdM1230pool11     GTTGTAAGATCAATAGGCGGTTGATTCCAAGTATTATATCCCATATAGAGTAAAAAAATAAATCCAACAATAAATATAGTTAATTTTAAT
//                                                                                                          |10399|
BdM1213pool11     AAATTCCCAACGCTACTTAGAGCTTTTAAATAATATCCAACCTTTTGTAGAACATGAAGTGCCTGCAAGAGAATGACCAAATTTAATTTG
BdM1215pool11     AAATTCCCAACGCTACTTAGAGCTTTTAAATAATATYCAACSTTTTGTAGAACATGAAGTGCCTGCAAGAGAACGACCAAATTTAATTTG
BdM1217pool11     AAATTCCCAACGCTACTTAGAGCTTTTAAATAATATCCAACGTTTTGTAGAACATGAAGTGCCTGCAAGAGAACGACCAAATTTAATTTG
BdM1218pool11     AAATTCCCAACRCTACTTAGAGCTTTTAAATAATATCCAACCTTTTGTAGAACATGAAGTGCCTGCAAGAGAAYGAYCAAATTTAATTTG
BdM1224pool11     AAATTCCCAACGCTACTTAGAGCTTTTAAATAATATCCAACCTTTTGTAGAACATGAAGTGCCTGCAAGAGAACGACCAAATTTAATTTG
//                           -                        -    *                               *  -             |10846|


BdM1213pool11     TTTAACGTCGAAAAATCCATACCGAAAAATTGTCTATGTAAATAAAATTCCGACGCTCCGCTATGTACTAACGCGAAATAAAACTATTCA
BdM1213pool24     TTTAACGTCGAAAAATCCATACCGAAAAATTGTCTATGTAAATAAAATTCCGACGCTCCGCTATGTACTAACGCGAAATAAAACTATTCA
BdM1214pool11     TTTAACGTCGAAAAATCCATACCGAAAAATTGTCTATGTAAATAAAATTCCGACGCTCCGCTATGTACTAACGCGAAATAAAACTATTCA
BdM1217pool11     TTTAACGTCGAAAAATCCATACCGAAAAATTGTCTATGTAAATAAAATTCCGACGCTCCGCTATGTACTAACGCGAAATAAAACTATTCA
BdM1218pool11     TTTAACGTCGAAAAATCCATACCGAAAAATTGTCTATGTAAATAAAATTCCGACGCTCCGCTATGTACTAACGCGAAATAAAACTATTCA
BdM1219pool24     TTTAACGTCGAAAAATCCATACCGAAAAATTGTCTATGTAAATAAAATTCCGACGCTCCGCTATGTACTAACGCGAAATAAAACTATTCA
BdM1221pool21     TTTAACGTCGAAAAATCCATACCGAAAAATTGTCTATGTAAATAAAATTCCGACGCTCCGCTATGTACTAACGCGAAATAAAACTATTCA
BdM1222pool24     TTTAACGTCGAAAAATCCATACCGAAAAATTGTCTATGTAAATAAAATTCCGACGCTCCGCTATGTACTAACGCGAAATAAAACTATTCA
BdM1223pool24     TTTAACGTCGAAAAATCCATACCGAAAAATTGTCTATGTAAATAAAATTCCGACGCTCCGCTATGTACTAACGCGAAATAAAACTATTCA
BdM1227pool24     TTTAACGTCGAAAAATCCATACCGAAAAATTGTCTATGTAAATAAAATTCCGACGCTCCGCTATGTACTAACGCGAAATAAAACTATTCA
//                                                                                                          |38595|
BdM1212pool11     TGGATACCAAATAAATATTGA--AAACTATGGAATTAAAACTGCAAAGAAGTTGGTCAACGCATTTCCAT-GTACTGCCTTCCAACTTCCATT
BdM1213pool24     TGGATACCAAATAAATATTGA--AAACTATAGAATTAAAACTGCAAAGAAGTTGGTCAACGCATTTCCAT-GTACTGCCTTCCAACTTCCATT
BdM1222pool24     TGGATACCAAATAAATATTGA--AAACTATGGAATTAAAACTGCAAAGAAGTTGGTCAACGCATTTCCAT-GTACTGCCTTCCAACTTCCATT
BdM1223pool11     TGGATACCAAATAAATATTGA--AAACTATGGAATTAAAACTGCAAAGAAGTTGGTCAACGCATTTCCAT-GTACTGCCTTCCAACTTCCATT
BdM1223pool24     TGGATACCAAATAAATATTGA--AAACTATGGAATTAAAACTGCAAAGAAGTTGGTCAACGCATTTCCAT-GTACTGCCTTCCAACTTCCATT
//                                              -                                                              |39310|
BdM1211pool11     AATNCAAATCTGCTAAATGCTGATCAAGTGCATTCATCATCACTTCACAAAACTGAAGACGGNGGTCCGGATCATCTT
BdM1221pool21     AATCCAAATCTNCTAAATGCTGATCAAGTGCATTCATCATCACTTCACAAAACNGAAGANGGCGGTCCGGATCATCNT
BdM1223pool24     AATCCAAATCTGCTAAATGCTGATCAAGTGCATTCATCATCACTTCACAAAACTNAAGACGGCGGNCCGGATCATCTT
BdM1224pool11     MATCSAAATCTGCTAAATGCTGATCAAGTGCATTCATNNTCANTTCACAAAACTGAAGACGGCGGTCCGGATCATCTT
BdM1225pool11     AATCCAAATCTGCTAAATGCTGATCAAGTGCATTYATCATCACTTCACAAAAYTGAAGACGGCRGTCCGGATCATCTT
//                -   -                             -                 -          -              |41372|


BdM1216pool11     CAACAACGTCTAAAACGTYTAAACATTTTTAAACMTAAATTAGGGTATTTGGTGTKGTACACCATRATATACGG--GGTGTTTAACAAARTG
BdM1230pool24     CAACAACGTCTRAAACGTTTAAACATTTTTAAANATAAATTAGGGTATTTGGTGTNGTACANYATRATATACGG--GGTGTTTAACAAAGTG
BdM1269pool24     CAACAACGTCTAAAACGTTTAAACATTTTTAAACATAAATTAGGGTATTTGNTGNGGTACNNCATRATATACGN--GGTGTTTAACAAAGTG
BdM1270pool11     CAACAACGTCTAAAACGTTTAAACATTTTTAAACATAAATTANGGTANTTNGTGTNGTACACCATGATATACGG--NGTGTTTAACAAAGTG
//                           -      -               -                    -      -  *                       -  |47567|
BdM1211pool11     TCGGAAAGTATTTAATAAAAATTCGTAGCTAATCAAGTTTTGTAAATTTTCGCAAACTTTAAAGAGCCTATTCAAAGCGCAGCAAATTTT
BdM1213pool24     TCGGAAAGTATTTAATAAAAATTCGTAGCTAATCAAGTTTTGTAAATTTTCGCAAACTTTAAAGAGCCTATTCAAAGCGCAGCAAATTTT
BdM1215pool11     TCGGAAAGTATTTAATAAAAATTCGTAGCTAATCAAGTTTTGTAAATTTTCGCAAACTTTAAAGAGCCTATTCAAAGCGCAGCAAATTTT
BdM1216pool11     TCGGAAAGTATTTAATAAAAATTCGTAGCTAATCAAGTTTTGTAAATTTTCGCAAACTTTAAAGAGCCTATTCAAAGCGCAGCAAATTT-
BdM1216pool24     TCGGAAAGTATTTAATAAAAATTCGTAGCTAATCAAGTTTTGTAAATTTTCGCAAACTTTAAAGAGCCTATTCAAAGCGCAGCAAATTTT
BdM1217pool11     TCGGAAAGTATTTAATAAAAATTCGTAGCTAATCAAGTTTTGTAAATTTTCGCAAACTTTAAAGAGCCTATTCAAAGCGCAGCAAATTTT
BdM1218pool11     TCGGAAAGTATTTAATAAAAATTCGTAGCTAATCAAGTTTTGTAAATTTTCGCAAACTTTAAAGAGCCTATTCAAAGCGCAGCAAATTTT
BdM1223pool24     TCGGAAAGTATTTAATAAAAATTCGTAGCTAATCAAGTTTTGTAAATTTTCGCAAACTTTAAAGAGCCTATTCAAAGCGCAGCAAATTTT
BdM1225pool11     TCGGAAAGTATTTAATAAAAATTCGTAGCTAATCAAGTTTTGTAAATTTTCGCAAACTTTAAAGAGCCTATTCAAAGCGCAGCAAATTTT
BdM1229pool11     TCGGAAAGTATTTAATAAAAATTCGTAGCTAATCAAGTTTTGTAAATTTTCGCAAACTTTAAAGAGCCTATTCAAAGCGCAGCAAATTTT
BdM1230pool24     TCGGAAAGTATTTAATAAAAATTCGTAGCTAATCAAGTTTTGTAAATTTTCGCAAACTTTAAAGAGCCTATTCAAAGCGCAGCAAATTTT
//                                                                                                          |47584|
BdM1213pool24     TTTGTTCAGGGGAGAGRTCATCAATAGTATTTAACTTTGAAATAGGAATATTAAAAGAGGAAGAAAAGGTATCAATTGGTTTATCATTTT
BdM1219pool11     TTTGTTCAGGGGAGAGATCATCAATAGTATTTAACTTTGAAATAGGAATATTAAAAGAAGAAGAAAAGGTATCAATTGGTTTATCATTTT
BdM1219pool24     TTTGTTCAGGGGAGAGATCATCAATAGTATTTAACTTTGAAATAGGAATATTAAAAGAAGAAGAAAAGGTATCAATTGGTTTATCATTTT
BdM1224pool11     TTTGTTCAGGGGAGAGATCATCAATAGTATTTAACTTTGAAATAGGAATATTAAAAGAGGAAGAAAAGGTATCAATTGGTTTATCATTTT
//                                -                                         *                               |47585|
BdM1212pool11     TCACTGCAAGTGGGACTTCCGTCAGCTTAAGTGCAGACTCGAATAATTTTGARTTAGGGC----ATTTATTTCATATATGCATGCATCACCTCT
BdM1213pool24     TCACTGCAAGTGGGACTTCCGTCAGCTTAAGTGCAGACTCGAATAATTTTGAATTAGGGC----ATTTATTTCATATATGCATGCATCACCTCT
BdM1217pool11     TCACTGCAAGTGGGACTTCCGTCAGCTTAAGTGCAGACTCGAATAATTTTGAATTAGGGC----ATTTATTTCATATATGCATGCATCACCTCT
BdM1219pool24     TCACTGCAAGTGGGACTTCCGTCAGCTTAAGTGCAGACTCGAATAATTTTGAATTAGGGC----ATTTATTTCATATATGCATGCATCACCTCT
BdM1223pool24     TCACTGCAAGTGGGACTTCCGTCAGCTTAAGTGCAGACTCGAATAATTTTGAATTAGGGC----ATTTATTTCATATATGCATGCATCACCTCT
BdM1224pool11     TCACTGCAAGTGGGACTTCCGTCAACTTAAGTGCAGACTCGAATAATTTTGAATTAGGGC----ATTTATTTCATATATGCATGCATCACCTCT
BdM1228pool11     TCACTGCAAGTGGGACTTCCGTCAGCTTAAGTGCAGACTCGAATAATTTTGAATTAGGGC----ATTTATTTCATATATGCATGCATCACCTCT
BdM1229pool11     TCACTGCAAGTGGGACTTCCGTCAGCTTAAGTGCAGACTCGAATAATTTTGAATTAGGGC----ATTTATTTCATATATGCATGCATCACCTCT
BdM1269pool11     TCACTGCAAGTGGGACTTCCGTCAGCTTAAGTGCAGACTCGAATAATTTTGAATTAGGGC----ATTTATTTCATATATGCATGCATCACCTCT
//                                        -                           -                                         |47636|
BdM1213pool24     TGAACATATAAATAAAGAAATCGGTTAATA---TTTTTTATACCCAATCCAATAAATAATATTATTAATTAATC-TTATCTACAAAATATATA
BdM1216pool24     TGAACATATAAATAAAGAAATCGGTTAATA--TTTTTTTATACCCAATCCAATAAATAATATTATTAATTAATC-TTATCTACAAAATATATA
BdM1217pool11     TGAACATATAAATAAAGAAATCGGTTAATA--TTTTTTTATACCCAATCCAATAAATAATATTATTAATTAATC-TTATCTACAAAATATATA
BdM1218pool11     TGAACATATAAATAAAGAAATCGGTTAATA--NTTTTTTATACCCAATCCAATAAATAATATTATTAATTAATC-TTATCTACAAAATATATA
BdM1221pool21     TGAACATATAAATAAAGAAATCGGTTAATA--TTTTTTTATACCCAATCCAATAAATAATATTATTAATTAATC-TTATCTACAAAATATATA
BdM1222pool24     TGAACATATAAATAAAGAAATCGGTTAATA--TTTTTTTATACCCAATCCAATAAATAATATTATTAATTAATC-TTATCTACAAAATATATA
BdM1223pool24     TGAACATATAAATAAAGAAATCGGTTAATA--TTTTTTTATACCCAATCCAATAAATAATATTATTAATTAATC-TTATCTACAAAATATATA
BdM1225pool11     TGAACATATAAATAAAGAAATCGGTTAATA--TTTTTTTATACCCAATCCAATAAATAATATTATTAATTANTC-TTATCTACAAAATATATA
BdM1270pool11     TGAACATATAAATAAAGAAATCGGTTAATA--TTTTTTTATACCCAATCCAATAAATAATATTATTAATTAATC-TTATCTACAAAATATATA
//                                                                                                             |47719|
BdM1213pool24     TTTGCGACGATTGGCTTCGAACCGACAGATACTTGAAAAACTTCGCGCACGAATTACCCCAATGCCCTTGCACTTTGGAACAAGCC
BdM1216pool24     TTTGCGACGATTGGCTTCGAACCGACAGATACTTGAAAAACTTCGCGCACGAATTACCCCAATGCCCTTGCACTTTGGAACAAGCC
BdM1217pool11     TTTGCGACGATTGGCTTCGAACCGACAGATACTTGAAAAACTTCGCGCACGAATTACCCCAATGCCCTTGCACTTTGGAACAAGCC
BdM1219pool24     TTTGCGACGATTGGCTTCGAACCGACAGATACTTGAAAAACTTCGCGCACGAATTACCCCAATGCCCTTGCACTTTGGAACAAGCC
BdM1223pool24     TTTGCGACGATTGGCTTCGAACCGACAGATACTTGAAAAACTTCGCGCACGAATTACCCCAATGCCCTTGYACTTTGGAACAAGCC
BdM1227pool24     TTTGCGACGATTGGCTTCGAACCGACAGATACTTGAAAAACTTCGCGCACGAATTACCCCAATGCCCTTGCACTTTGGAACAAGCC
BdM1229pool24     TTTGCGACGATTGGCTTCGAACCGACAGATACTTGAAAAACTTCGCGCACGAATTACCCCAATGCCCTTGCACTTTGGAACAAGCC
BdM1230pool24     TTTGCGACGATTGGCTTCGAACCGACAGATACTTGAAAAACTTCGCGCACGAATTACCCCAATGCCCTTGCACTTTGGAACAAGCC
//                                                                                      -               |47730|
BdM1212pool11     CTATCCTAAATCACAACCATTAATTCCCGARGGATCGGTTTGCTTCAGCTACACAGCAGATATTTGCGTTTTCTCTCCCGACTTGTCTAT
BdM1213pool24     CTATCCTAAATCACAACCATTAATTCCCGARGGATCGGTTTGCTTCAGCTACACAGCAGATATTTGCGTTTTCTCTCCCGACTTGTCTAT
BdM1214pool11     CTATCCTAAATCACAACCATTAATTCCCGAAGGATCGGTTTGCTTCAGCTACACAGCAGATATTTGCGTTTTCTCTCCCGACTTGTCTAT
BdM1215pool11     CTATCCTAAATCACAACCATTAATTCCCGAAGGATCGGTTTGCTTCAGCTACACAGCAGATATTTGCGTTTTCTCTCCCGACTTGT----
BdM1216pool24     CTATCCTAAATCACAACCATTAATTCCCGARGGATCGGTTTGCTTCAGCTACACAGCAGATATTTGCGTTTTCTCTCCCGACTTGTCTAT
BdM1217pool11     CTATCCTAAATCACAACCATTAATTCCCGAGGGATCGGTTTGCTTCAGCTACACAGCAGATATTTGCGTTTTCTCTCCCGACTTGTCTAT
BdM1219pool24     CTATCCTAAATCACAACCATTAATTCCCGARGGATCGGTTTGCTTCAGCTACACAGCAGATATTTGCGTTTTCTCTCCCGACTTGTCTAT
BdM1221pool21     CTATCCTAAATCACAACCATTAATTCCCGAAGGATCGGTTTGCTTCAGCTACACAGCAGATATTTGCGTTTTCTCTCCCGACTTGTCTAT
BdM1223pool24     CTATCCTAAATCACAACCATTAATTCCCGAAGGATCGGTTTGCTTCAGCTACACAGCAGATATTTGCGTTTTCTCTCCCGACTTGTCTAT
BdM1225pool11     CTATCCTAAATCACAACCATTAATTCCCGAAGGATCGGTTTGCTTCAGCTACACAGCAGATATTTGCGTTTTCTCTCCCGACTTGTCTAT
//                                              *                                                           |47733|
BdM1211pool11     GTACTGGGATCGACAGGTGAGTCTATAGCGCCACACCTTGCCATTTAGTTAATTCGCCTGCTGGTTGTTTTTACAAACAATATTTTTAGC
BdM1213pool24     GTACTGGGATCGACAGGTGAGTCTATAGCGCCACACCTTGCCATTTAGTTAATTCGCCTGCTGGTTGTTTTTACAAACAATATTTTTAGC
BdM1216pool24     GTACTGGGATCGACAGGTGAGTCTATAGCGCCACACCTTGCCATTTAGTTAATTCGCCTGCTGGTTGTTTTTACAAACAATATTTTTAGC
BdM1217pool11     GTACTGGGATCGACAGGTGAGTCTATAGCGCCACACCTTGCCATTTAGTTAATTCGCCTGCTGGTTGTTTTTACAAACAATATTTTTAGC
BdM1218pool11     GTACTGGGATCGACAGGTGAGTCTATAGCGCCACACCTTGCCATTTAGTTAATTCGCCTGCTGGTTGTTTTTACAAACAATATTTTTAGC
BdM1219pool24     GTACTGGGATCGACAGGTGAGTCTATAGCGCCACACCTTGCCATTTAGTTAATTCGCCTGCTGGTTGTTTTTACAAACAATATTTTTAGC
BdM1221pool21     GTACTGGGATCGACAGGTGAGTCTATAGCGCCACACCTTGCCATTTAGTTAATTCGCCTGCTGGTTGTTTTTACAAACAATATTTTTAGC
BdM1222pool24     GTACTGGGATCGACAGGTGAGTCTATAGCGCCACACCTTGCCATTTAGTTAATTCGCCTGCTGGTTGTTTTTACAAACAATATTTTTAGC
BdM1223pool24     GTACTGGGATCGACAGGTGAGTCTATAGCGCCACACCTTGCCATTTAGTTAATTCGCCTGCTGGTTGTTTTTACAAACAATATTTTTAGC
BdM1224pool11     GTACTGGGATCGACAGGTGAGTCTATAGCGCCACACCTTGCCATTTAGTTAATTCGCCTGCTGGTTGTTTTTACAAACAATATTTTTAGC
BdM1226pool21     GTACTGGGATCGACAGGTGAGTCTATAGCGCCACACCTTGCCATTTAGTTAATTCGCCTGCTGGTTGTTTTTACAAACAATATTTTTAGC
BdM1227pool24     GTACTGGGATCGACAGGTGAGTCTATAGCGCCACACCTTGCCATTTAGTTAATTCGCCTGCTGGTTGTTTTTACAAACAATATTTTTAGC
BdM1230pool24     GTACTGGGATCGACAGGTGAGTCTATAGCGCCACACCTTGCCATTTAGTTAATTCGCCTGCTGGTTGTTTTTACAAACAATATTTTTAGC
BdM1269pool24     GTACTGGGATCGACAGGTGAGTCTATAGCGCCACACCTTGCCATTTAGTTAATTCGCCTGCTGGTTGTTTTTACAAACAATATTTTTAGC
BdM1270pool11     GTACTGGGATCGACAGGTGAGTCTATAGCGCCACACCTTGCCATTTAGTTAATTCGCCTGCTGGTTGTTTTTACAAACAATATTTTTAGC
//                                                                                                          |47767|
BdM1213pool24     GCGTTGGCGAACGTCTGTCCTGACGTCCGTGCTTGATTTCCCTTTTGGATAAGTTTCAGCACTTCGTCGGNNGTAGANAMTANNTTCTCT
BdM1216pool24     GCGTTGGCGAACGTCTGTCCTGACGTCCGTGCTTGATTTCCCTTTTGGATAAGTTTCAGCACTTCGTCGGTCGTAGATACTACTTTCTCT
BdM1217pool11     GCGTTGGCGAACGTCTGTCCTGACGTCCGTGCTTGATTTCCCTTTTGGATAAGTTTCAGCACTTCGTCGGTCGTAGATACTACTTTCTCT
BdM1223pool24     GCGTTGGCGAACGTCTGTCCTGACGTCCGTGCTTGATTTCCCTTTTGGATAAGTTTCAGCACTTCGTCGGTCGTAGATACTACTTTCTCT
BdM1225pool11     GCGTTGGCGAACGTCTGTCCTGACGTCCGTGCTTGATTTCCCTTTTGGATAAGTTTCAGCACTTCGTCGGTCGTAGATACTACTTTCTCT
BdM1270pool11     GCGTTGGCGAACGTCTGTCCTGACGTCCGTGCTTGATTTCCCTTTTGGATAAGTTTCAGCACTTCGTCGGTCGTAGATACTACTTTCTCT
//                                                                                               -          |47790|
BdM1215pool11     TAATTTTTATTTATCGTCAACCAAACGCATATTAATGGCTGACAACTCAATT-GTAAATAAAATCTGACATTTTGTGAAACCAGATAAACA
BdM1222pool24     TAATTTTTATTTATCGTCAACCAAACGYATATTAATGGYTGACAACTCAATT-GTAAATAAAATCTGACATTTTGTGAAACCAGATAAACA
BdM1223pool24     TAATTTTTATTTATCGTCAACCAAACGYATATTAATGGYTGACAACTCAATT-GTAAATAAAATCTGACATTTTGTGAAACCAGATAAACA
BdM1225pool11     TAATTTTTATTTATCGTCAACCAAACGYATATTAATGGYTGACAACTCAATT-GTAAATAAAATCTGACATTTTGTGAAACCAGATAAACA
BdM1227pool24     TAATTTTTATTTATCGTCAACCAAACGCATATTAATGGCTGACAACTCAATT-GTAAATAAAATCTGACATTTTGTGAAACCAGATAAACA
BdM1270pool11     TAATTTTTATTTATCGTCAACCAAACGCATATTAATGGCTGACAACTCAATT-GTAAATAAAATCTGACATTTTGTGAAACCAGATAAACA
//                                           *          *                                                    |48044|
BdM1213pool24     CATTATGTATTGCTGCAACTTTTTTTAGTAGCTGTTTGTAAGCGATTTCGCGGAACTGACCGTACATATCCAACGAGCGTGACAAAGTCA
BdM1214pool11     CATTATGTATTGCTGCAACTTTTTTTAGTAGCTGTTTGTAAGCGATTTCGCGGAACTGACCGTACATATCCAACGAGCGTGACAAAGTCA
BdM1215pool11     CATTATGTATTGCTGCAACTTTTTTTAGTAGCTGTTTGTAAGCGATTTCGCGGAACTGACCGTACATATCCAACGAGCGTGACAAAGTCA
BdM1216pool24     CATTATGTATTGCTGCAACTTTTTTTAGTAGCTGTTTGTAAGCGATTTCGCGGAACTGACCGTACATATCCAACGAGCGTGACAAAGTCA
BdM1226pool11     CATTATGTATTGCTGCAACTTTTTTTAGTAGCTGTTTGTAAGCGATTTCGCGGAACTGACCGTACATATCCAACGAGCGTGACAAAGTCA
//                                                                                                          |48148|
BdM1211pool11     GAAGGTGAAACCATAGGCAAAGAAACCGTCGATCTTAAGAGAAGCTTATTCGGATTCGTATTTTCTAAATCATCTTCCTGAATGCCACTG
BdM1213pool11     GAAGGTGAAACCATAGGCAAAGAAACCGTCGATCTTAAGAGAAGCTTATTCGGATTCGTATTTTCTAAATCATCTTCCTGAATGCCACTG
BdM1213pool24     GAAGGTGAAACCATAGGCAAAGAAACCGTCGATCTTAAGAGAAGCTTATTCGGATTCGTATTTTCTAAATCATCTTCCTGAATGCCACTG
BdM1214pool11     GAAGGTGAAACCATAGGCAAAGAAACCGTCGATCTTAAGAGAAGCTTATTCGGATTCGTATTTTCTAAATCATCTTCCTGAATGCCACTG
BdM1215pool11     GAAGGTGAAACCATAGGCAAAGAAACCGTCGATCTTAAGAGAAGCTTATTCGGATTCGTATTTTCTAAATCATCTTCCTGAATG------
BdM1216pool24     GAAGGTGAAACCATAGGCAAAGAAACCGTCGATCTTAAGAGAAGCTTATTCGGATTCGTATTTTCTAAATCATCTTCCTGAATGCCACTG
BdM1217pool11     GAAGGTGAAACCATAGGCAAAGAAACCGTCGATCTTAAGAGAAGCTTATTCGGATTCGTATTTTCTAAATCATCTTCCTGAATGCCACTG
BdM1218pool11     GAAGGTGAAACCATAGGCAAAGAAACCGTCGATCTTAAGAGAAGCTTATTCGGATTCGTATTTTCTAAATCATCTTCCTGAATGCCACTG
BdM1219pool24     GAAGGTGAAACCATAGGCAAAGAAACCGTCGATCTTAAGAGAAGCTTATTCGGATTCGTATTTTCTAAATCATCTTCCTGAATGCCACTG
BdM1221pool11     GAAGGTGAAACCATAGGCAAAGAAACCGTCGATCTTAAGAGAAGCTTATTCGGATTCGTATTTTCTAAATCATCTTCCTGAATGCCACTG
BdM1221pool21     GAAGGTGAAACCATAGGCAAAGAAACCGTCGATCTTAAGAGAAGCTTATTCGGATTCGTATTTTCTAAATCATCTTCCTGAATGCCACTG
BdM1222pool24     GAAGGTGAAACCATAGGCAAAGAAACCGTCGATCTTAAGAGAAGCTTATTCGGATTCGTATTTTCTAAATCATCTTCCTGAATGCCACTG
BdM1223pool11     GAAGGTGAAACCATAGGCAAAGAAACCGTCGATCTTAAGAGAAGCTTATTCGGATTCGTATTTTCTAAATCATCTTCCTGAATGCCACTG
BdM1223pool24     GAAGGTGAAACCATAGGCAAAGAAACCGTCGATCTTAAGAGAAGCTTATTCGGATTCGTATTTTCTAAATCATCTTCCTGAATGCCACTG
BdM1224pool11     GAAGGTGAAACCATAGGCAAAGAAACCGTCGATCTTAAGAGAAGCTTATTCGGATTCGTATTTTCTAAATCATCTTCCTGAATGCCACTG
BdM1225pool11     GAAGGTGAAACCATAGGCAAAGAAACCGTCGATCTTAAGAGAAGCTTATTCGGATTCGTATTTTCTAAATCATCTTCCTGAATGCCACTG
BdM1227pool24     GAAGGTGAAACCATAGGCAAAGAAACCGTCGATCTTAAGAGAAGCTTATTCGGATTCGTATTTTCTAAATCATCTTCCTGAATGCCACTG
BdM1228pool11     GAAGGTGAAACCATAGGCAAAGAAACCGTCGATCTTAAGAGAAGCTTATTCGGATTCGTATTTTCTAAATCATCTTCCTGAATGCCACTG
BdM1229pool24     GAAGGTGAAACCATAGGCAAAGAAACCGTCGATCTTAAGAGAAGCTTATTCGGATTCGTATTTTCTAAATCATCTTCCTGAATGCCACTG
BdM1230pool11     GAAGGTGAAACCATAGGCAAAGAAACCGTCGATCTTAAGAGAAGCTTATTCGGATTCGTATTTTCTAAATCATCTTCCTGAATGCCACTG
BdM1230pool24     GAAGGTGAAACCATAGGCAAAGAAACCGTCGATCTTAAGAGAAGCTTATTCGGATTCGTATTTTCTAAATCATCTTCCTGAATGCCACTG
BdM1269pool24     GAAGGTGAAACCATAGGCAAAGAAACCGTCGATCTTAAGAGAAGCTTATTCGGATTCGTATTTTCTAAATCATCTTCCTGAATGCCACTG
BdM1270pool11     GAAGGTGAAACCATAGGCAAAGAAACCGTCGATCTTAAGAGAAGCTTATTCGGATTCGTATTTTCTAAATCATCTTCCTGAATGCCACTG
//                                                                                                          |48181|
BdM1215pool11     ATTTACTTGGTATAAATCCTTATTAAATAGTTCTCCTTCCTCTATAATGTCAATGTTGTTTCTTAAG-TTTTGTATCTATCTTTCAAATGC
BdM1218pool11     ATTTACTTGGTATAAATCCTTATTAAATAGTTCTCCTTCCTCTATAATGTCAATGTTGTTTCTTAAG-TTTTGTATATATCTTTCAAATGC
BdM1221pool11     ATTTACTTGGTATAAATCCTTATTAAATAGTTCTCCTTCCTCTATAATGTCAATGTTGTTTCTTAAG-TTTTGTATCTATCTTTCAAATGC
BdM1221pool21     ATTTACTTGGTATAAATCCTTATTAAATAGTTCTCCTTCCTCTATAATGTCAATGTTGTTTCTTAAG-TTTTGTATCTATCTTTCAAATGC
//                                                                                            -              |48531|
BdM1217pool11     TTTTCTACTTTGTTTCGAGTTACTTGAAAGTACCTACTGACTCTTTTT---TGTCAATTAATATCATATCTGGCCAACTAAGCTAACGAA
BdM1218pool11     TTTTCTACTTTGTTTCGAGTTACTTGAAAGTACCTACTGACTCTTTTT---TGTCAATTAATATCATATCTGGCCAACTAAGCTAACGAA
BdM1221pool21     TTTTCTACTTTGTTTCGAGTTACTTGAAAGTACCTACTGACTCTTTTT---TGTCAATTAATATCATATCTGGCCAACTAAGCTAACGAA
BdM1223pool24     TTTTCTACTTTGTTTCGAGTTACTTGAAAGTACCTACTGACTCTTTTT---TGTCAATTAATATCATATCTGGCCAACTAAGCTAACGAA
BdM1225pool11     TTTTCTACTTTGTTTCGAGTTACTTGAAAGTACCTACTGACTCTTTTT---TGTCAATTAATATCATATCTGGCCAACTAAGCTAACGAA
BdM1270pool11     TTTTCTACTTTGTTTCGAGTTACTTGAAAGTACCTACTGACTCTTTTT---TGTCAATTAATATCATATCTGGCCAACTAAGCTAACGAA
//                                                                                                          |48596|
BdM1214pool11     GGCGCATAATAGTTTTTGACAACACCAGCAAGGAAGATCTTATACCACAGTTAATAAATACCGACAACAATCAAATATTTGTTTTCAGAT
BdM1215pool11     GGCGCATAATAGTTTTTGACAACACCAGCAAGGAAGATCTTATACCACAGTTNATAAATACCGACAACAATCAAATATTTGTTTTCAGAT
BdM1217pool11     GGCGCATAATAGTTTTTGACAACACCAGCAAGGAAGATCTTATACCACAGTTAATAAATACCGACAACAATCAAATATTTGTTTTCAGAT
BdM1219pool24     GGCGCATAATAGTTTTTGACAACACCAGCAAGGAAGATCTTATACCACAGTTAATAAATACCGACAACAATCAAATATTTGTTTTCAGAT
BdM1222pool24     GGCGCATAATAGTTTTTGACAACACCAGCAAGGAAGATCTTATACCACAGTTAATAAATACCGACAACAATCAAATATTTGTTTTCAGAT
BdM1223pool24     GGCGCATAATAGTTTTTGACAACACCAGCAAGGAAGATCTTATACCACAGTTAATAAATACCGACAACAATCAAATATTTGTTTTCAGAT
BdM1227pool24     GGCGCATAATAGTTTTTGACAACACCAGCAAGGAAGATCTTATACCACAGTTAATAAATACCGACAACAATCAAATATTTGTTTTCAGAT
BdM1230pool24     GGCGCATAATAGTTTTTGACAACACCAGCAAGGAAGATCTTATACCACAGTTAATAAATACCGACAACAATCAAATATTTGTTTTCAGAT
BdM1270pool11     GGCGCATAATAGTTTTTGACAACACCAGCAAGGAAGATCTTATACCACAGTTAATAAATACCGACAACAATCAAATATTTGTTTTCAGAT
//                                                                                                          |48688|
BdM1211pool11     TAAAAATAAAGCCATTTGATTTATTATAAGCTCCGATAAACTATTTTAAAAACCCTTGAAAGGGTTTTTAAAGAGTTACTAACAACCCAT
BdM1217pool11     TAAAAATAAAGCCATTTGATTTATTATAAGCTCCGATAAACTATTTTAAAAACCCTTGAAAGGGTTTTTAAAGAGTTACTAACAACCCAT
BdM1223pool24     TAAAAATAAAGCCATTTGATTTATTATAAGCTCCGATAAACTATTTTAAAAACCCTTGAAAGGGTTTTTAAAGAGTTACTAACAACCCAT
BdM1227pool24     TAAAAATAAAGCCATTTGATTTATTATAAGCTCCGATAAACTATTTTAAAAACCCTTGAAAGGGTTTTTAAAGAGTTACTAACAACCCAT
BdM1270pool11     TAAAAATAAAGCCATTTGATTTATTATAAGCTCCGATAAACTATTTTAAAAACCCTTGAAAGGGTTTTTAAAGAGTTACTAACAACCCAT
//                                                                                                          |48732|
BdM1211pool11     TTTTGCACTTGATCGCCCACATAAATCTTTCKAAACTGTTCGAAGAAACTGAGCATTGCCAGTTCTAATTTTTCACAGCCACCTAAAAAA
BdM1212pool11     TTTTGCACTTGATCGCCCACATAAATCTTTCTAAACTGTTCGAAGAAACTGAGCATTGCCAGTTCTAATTTTTCACAGCCACCTAAAAAA
BdM1213pool24     TTTTGCACTTGATCGCCCACATAAATCTTTCTAAACTGTTCGAAGAAACTGAGCATTGCCAGTTCTAATTTTTCACAGCCACCTAAAAAA
BdM1214pool11     TTTTGCACTTGATCGCCCACATAAATCTTTCTAAACTGTTCGAAGAAACTGAGCATTGCCAGTTCTAATTTTTCACAGCCACCTAAAAAA
BdM1215pool11     TTTTGCACTTGATCGCCCACATAAATCTTTCTAAACTGTTCGAAGAAACTGAGCATTGCCAGTTCTAATTTTTCACAGCCACCTAAAAAA
BdM1216pool24     TTTTGCACTTGATCGCCCACATAAATCTTTCTAAACTGTTCGAAGAAACTGAGCATTGCCAGTTCTAATTTTTCACAGCCACCTAAAAAA
BdM1217pool11     TTTTGCACTTGATCGCCCACATAAATCTTTCTAAACTGTTCGAAGAAACTGAGCATTGCCAGTTCTAATTTTTCACAGCCACCTAAAAAA
BdM1219pool24     TTTTGCACTTGATCGCCCACATAAATCTTTCTAAACTGTTCGAAGAAACTGAGCATTGCCAGTTCTAATTTTTCACAGCCACCTAAAAAA
BdM1221pool11     TTTTGCACTTGATCGCCCACATAAATCTTTCTAAACTGTTCGAAGAAACTGAGCATTGCCAGTTCTAATTTTTCACAGCCACCTAAAAAA
BdM1221pool21     TTTTGCACTTGATCGCCCACATAAATCTTTCTAAACTGTTCGAAGAAACTGAGCATTGCCAGTTCTAATTTTTCACAGCCACCTAAAAAA
BdM1222pool24     TTTTGCACTTGATCGCCCACATAAATCTTTCTAAACTGTTCGAAGAAACTGAGCATTGCCAGTTCTAATTTTTCACAGCCACCTAAAAAA
BdM1223pool24     TTTTGCACTTGATCGCCCACATAAATCTTTCTAAACTGTTCGAAGAAACTGAGCATTGCCAGTTCTAATTTTTCACAGCCACCTAAAAAA
BdM1225pool11     TTTTGCACTTGATCGCCCACATAAATCTTTCTAAACTGTTCGAAGAAACTGAGCATTGCCAGTTCTAATTTTTCACAGCCACCTAAAAAA
BdM1269pool24     TTTTGCACTTGATCGCCCACATAAATCTTTCTAAACTGTTCGAAGAAACTGAGCATTGCCAGTTCTAATTTTTCACAGCCACCTAAAAAA
BdM1270pool11     TTTTGCACTTGATCGCCCACATAAATCTTTCTAAACTGTTCGAAGAAACTGAGCATTGCCAGTTCTAATTTTTCACAGCCACCTAAAAAA
//                                               -                                                          |48837|
BdM1212pool11     TGTGAGAAAATAGTATTAATGGCTTATAATTTAACATTAGATGTAATTATAATTATTTTCCTGCCAATATTAAACTAATTAATAATTCAA
BdM1213pool24     TGTGAGAAAATAGTATTAATGGCTTATAATTTAACATTAGATGTAATTATAATTATTTTCCTGCCAATATTAAACTAATTAATAATTCAA
BdM1214pool11     TGTGAGAAAATAGTATTAATGGCTTATAATTTAACATTAGATGTAATTATAATTATTTTCCTGCCAATATTAAACTAATTAATAATTCAA
BdM1215pool11     TGTGAGAAAATAGTATTAATGGCTTATAATTTAACATTAGATGTAATTATAATTATTTTCCTGCCAATATTAAACTAATTAATAATTCAA
BdM1217pool11     TGTGAGAAAATAGTATTAATGGCTTATAATTTAACATTAGATGTAATTATAATTATTTTCCTGCCAATATTAAACTAATTAATAATTCAA
BdM1221pool11     TGTGAGAAAATAGTATTAATGGCTTATAATTTAACATTAGATGTAATTATAATTATTTTCCTGCCAATATTAAACTAATTAATAAWTCAA
BdM1222pool24     TGTGAGAAAATAGTATTAATGGCTTATAATTTAACATTAGATGTAATTATAATTATTTTCCTGCCAATATTAAACTAATTAATAATTCAA
BdM1223pool24     TGTGAGAAAATAGTATTAATGGCTTATAATTTAACATTAGATGTAATTATAATTATTTTCCTGCCAATATTAAAMTAATTAATAATTCAA
BdM1230pool24     TGTGAGAAAATAGTATTAATGGCTTATAATTTAACATTAGATGTAATTATAATTATTTTCCTGCCAATATTAAACTAATTAATAATTCAA
BdM1270pool11     TGTGAGAAAATAGTATTAATGGCTTATAATTTAACATTAGATGTAATTATAATTATTTTCCTGCCAATATTAAACTAATTAATAATTCAA
//                                                                                          -          -    |48916|
BdM1212pool11     TTATATAAACTACTCGTCAAAAAAATAAAAATACGATTTTTAGACTAATTTTCAAAGCCTTGTAAATCTGAGGCAGCGTTAGCCATTTTA
BdM1213pool24     TTATATAAACTACTCGTCAAAAAAATAAAAATACGATTTTTAGACTAATTTTCAAAGTCTTGTAAATCTGAGGCAGCGTTAGCCATTTTA
BdM1214pool11     TTATATAAACTACTCGTCAAAAAAATAAAAATACGATTTTTAGACTAATTTTCAAAGTCTTGTAAATCTGAGGCAGCGTTAGCCATTTTA
BdM1216pool24     TTATATAAACTACTCGTCAAAAAAATAAAAATACGATTTTTAGACTAATTTTC--AGTCTTGTAAATCTGAGGCAGCGTTAGCCATTTTA
BdM1217pool11     TTATATAAACTACTCGTCAAAAAAATAAAAATACGATTTTTAGACTAATTTTYAAAGTCTTGTAAATCTGAGGCAGCGTTAGCCATTTTA
BdM1219pool24     TTATATAAACTACTCGTCAAAAAAATAAAAATACGATTTTTAGACTAATTTTCAAAGTCTTGTAAATCTGAGGCAGCGTTAGCCATTTTA
BdM1221pool21     TTATATAAACTACTCGTCAAAAAAATAAAAATACGATTTTTAGACTAATTTTCAAAGTCTTGTAAATCTGAGGCAGCGTTAGCCATTTTA
BdM1222pool24     TTATATAAACTACTCGTCAAAAAAATAAAAATAYGATTTTTAGACTAATTTTCAAAGYCTTGTAAATCTGAGGCAGCGTTAGCCATTTTA
BdM1223pool11     TTATATAAACTACTCGTCAAAAAAATAAAAATACGATTTTTAGACTAATTTTCAAAGTCTTGTAAATCTGAGGCAGCGTTAGCCATTTTA
BdM1223pool24     TTATATAAACTACTCGTCAAAAAAATAAAAATACGATTTTTAGACTAATTTTCAAAGTCTTGTAAATCTGAGGCAGCGTTAGCCATTTTA
BdM1225pool11     TTATATAAACTACTCGTCAAAAAAATAAAAATACGATTTTTAGACTAATTTTCAAAGTCTTGTAAATCTGAGGCAGCGTTAGCCATTTTA
BdM1227pool11     TTATATAAACTACTCGTCAAAAAAATAAAAATACGATTTTTAGACTAATTTTCAAAGTCTTGTAAATCTGAGGCAGCGTTAGCCATTTTA
BdM1227pool24     TTATATAAACTACTCGTCAAAAAAATAAAAATACGATTTTTAGACTAATTTTCAAAGTCTTGTAAATCTGAGGCAGCGTTAGCCATTTTA
BdM1229pool24     TTATATAAACTACTCGTCAAAAAAATAAAAATACGATTTTTAGACTAATTTTCAAAGTCTTGTAAATCTGAGGCAGCGTTAGCCATTTTA
BdM1230pool24     TTATATAAACTACTCGTCAAAAAAATAAAAATACGATTTTTAGACTAATTTTCAAAGTCTTGTAAATCTGAGGCAGCGTTAGCCATTTTA
BdM1269pool24     TTATATAAACTACTCGTCAAAAAAATAAAAATACGATTTTTAGACTAATTTTCAAAGTCTTGTAAATCTGMGGCAGCGTTAGCCATTTTA
//                                                 -                  -    *            -                   |48973|
BdM1211pool11     CACAC--AAAAAAATCTGGAAAGATTTATTGTTTACGCGGGGGAAATTTTCACCTTAAGAATAAAATGGATTTCGAATCGGAAAAGGTTACC
BdM1212pool11     CACAC--AAAAAAATCTGGAAAGATTTATTGTTTACGCGGGGGARATTTTCASCTTAAGAATAAAATGGATTTCGAATCGGAAAAGGTTACC
BdM1216pool24     CACAC--AAAAAAATCTGGAAAGATTTATTGTTTACGCGGGGGAGATTTTCAGCTTAAGAATAAAATGGATTTCGAATCGGAAAAGGTTGCC
BdM1217pool11     CACAC--AAAAAAATCTGGAAAGATTTATTGTTTACGCGGGGGAGATTTTCAGCTTAAGAATAAAATGGATTTCGAATCGGAAAAGGTTACC
BdM1221pool21     CACAC--AAAAAAATCTGGAAAGATTTATTGTTTACGCGGGGGAGATTTTCAGCTTAAGAATAAAATGGATTTCGAATCGGAAAAGGTTACC
BdM1222pool24     CACAC--AAAAAAATCTGGAAAGATTTATKGTTTACGCGGGGGAGATTTTCAGCTTAAGAATAAAATGGATTTCGAATCGGAAAAGGTTACC
BdM1269pool24     CACAC--AAAAAAATCTGGAAAGATTTATTGTTTACGCGGGSGAGATTTTCAGCTTAAGAATAAAATGGATTTCGAATCGGAAAAGGTTACC
BdM1270pool11     CACAC--AAAAAAATCTGGAAAGATTTATTGTTTACGCGGGCGAGATTTTCAGCTTAAGAATAAAATGGATTTCGAATCGGAAAAGGTTACC
//                                             -           *  *       *                                    -  |49149|
BdM1211pool11     AATAATGTTGTACCGGAGTTGTCACTCKTCAAAACATCATCGCTCAATGTGGTTTCGATCTTAGATGGGGAGTTACCTTCTTTTCAGCGA
BdM1212pool11     AATAATGTTGTACCGGAGTTGTCACTCKTCAAAACATCATCGCTCAATGTGGTTTCGATCTTAGATGGGGAGTTACCTTCTTTTCAGCGA
BdM1213pool24     AATAATGTTGTACCGGAGTTGTCACTCGTCAAAACATCATCGCTCAATGTGGTTTCGATCTTAGATGGGGAGTTACCTTCTTTTCAGCGA
BdM1214pool11     AATAATGTTGTACCGGAGTTGTCACTCKTCAAAACATCATCGCTCAATGTGGTTTCGATCTTAGATGGGGAGTTACCTTCTTTTCAGCGA
BdM1215pool11     AATAATGTTGTACCGGAGTTGTCACTCTTCAAAACATCATCGCTCAATGTGGTTTCGATCTTAGATGGGGAGTTACCTTCTTTTCAGCGA
BdM1216pool24     AATAATGTTGTACCGGAGTTGTCACTCTTCAAAACATCATCGCTCAATGTGGTTTCGATCTTAGATGGGGAGTTACCTTCTTTTCAGCGA
BdM1217pool11     AATAATGTTGTACCGGAGTTGTCACTCKTCAAAACATCATCGCTCAATGTGGTTTCGATCTTAGATGGGGAGTTACCTTCTTTTCAGCGA
BdM1218pool11     AATAATGTTGTACCGGAGTTGTCACTCGTCAAAACATCATCGCTCAATGTGGTTTCGATCTTAGATGGGGRGTTACCTTCTTTTCAGCGA
BdM1221pool21     AATAATGTTGTACCGGAGTTGTCACTCKTCAAAACATCATCGCTCAATGTGGTTTCGATCTTAGATGGGGAGTTACCTTCTTTTCAGCGA
BdM1222pool11     AATAATGTTATACCGAAGTTGTCACTCTTCAAAACATCATCGCTCAATGTGGTTACGATCTTA---------------------------
BdM1222pool24     AATAATGTTRTACCGRAGTTGTCACTCKTCAAAACATCATCGCTCAATGTGGTTWCGATCTTAGATGGGGAGTTACCTTCTTTTCAGCGA
BdM1223pool11     AATAATGTTGTACCGGAGTTGTCACTCGTCAAAACATCATCGCTCAATGTGGTTTCGATCTTAGATGGGGAGTTACCTTCTTTTCAGCGA
BdM1223pool24     AATAATGTTGTACCGGAGTTGTCACTCGTCAAAACATCATCGCTCAATGTGGTTTCGATCTTAGATGGGGAGTTACCTTCTTTTCAGCGA
BdM1224pool11     AATAATGTTGTACCGGAGTTGTCACTCGTCAAAACATCATCGCTCAATGTGGTTTCGATCTTAGATGGGGAGTTACCTTCTTTTCAGCGA
BdM1225pool11     AATAATGTTGTACCGGAGTTGTCACTCKTCAAAACATCATCGCTCAATGTGGTTTCGATCTTAGATGGGGRGTTACCTTCTTTTCAGCGA
BdM1227pool11     AATAATGTTGTACCGGAGTTCTCACTCTTCAAAACATCATCGCTCAATGTGGTTTCGATCTTAGATGGGGAGTTACCTTCTTTTCAGCGA
BdM1228pool11     AATAATGTTGTACCGGAGTTSTCACTCKTCAAAACATCATCGCTCAATGTGGTTTCGATCTTAGATGGGGAGTTACCTTCTTTTCAGCGA
BdM1229pool11     AATAATGTTGTACCGGAGTTSTCACTCTTCAAAACATCATCGCTCAATGTGGTTTCGATCTTAGATGGGGAGTTACCTTCTTTTCAGCGA
BdM1230pool11     AATAATGTTGTACCGGAGTTSTCACTCTTCAAAACATCATCGCTCAATGTGGTTTCGATCTTAGATGGGGAGTTACCTTCTTTTCAGCGA
BdM1230pool24     AATAATGTTGTACCGGAGTTGTCACTCTTCAAAACATCATCGCTCAATGTGGTTTCGATCTTAGATGGGGAGTTACCTTCTTTTCAGCGA
BdM1269pool24     AATAATRTTGTACCGGAGTTGTCACTCGTCAAAACATCATCGCTCAATGTGGTTTCGATCTTAGATGGGGAGTTACCTTCTTTTCAGCGA
BdM1270pool11     AATAATGTTGTACCGGAGTTNTCACTCTTCAAAACATCATCGCTCAATGTGGTTTCGATCTTAGATGGGGAGTTACCTTCTTTTCAGCGA
//                      -  *     *    *      *                          *               *                   |49150|
BdM1212pool11     TGCATATCAACCGATCTTGTCTGCGATGGTATCAACCATTGCGCCGACGGATCTGAYGAGTCGTCCAATAATTTATGCCAAAGTACGATT
BdM1213pool24     TGCATATCAACCGATCTTGTCTGCGATGGTATCAACCATTGCGCCGACGGATCTGAYGAGTCGTCCAATAATTTATGCCAAAGTACGATT
BdM1214pool11     TGCATATCAACCGATCTTGTCTGCGATGGTATCAACCATTGCGCCGACGGATCTGATGAGTCGTCCAATAATTTATGCCAAAGTACGATT
BdM1215pool11     TGCATATCAACCGATCTTGTCTGCGATGGTATCAACCATTGCGCCGACGGATCTGATGAGTCGTCCAATAATTTATGCCAAAGTACGATT
BdM1216pool24     TGCATATCAACCGATCTTGTCTGCGATGGTATCAACCATTGCGCCGACGGATCTGATGAGTCGTCCAATAATTTATGCCAAAGTACGATT
BdM1217pool11     TGCATATCAACCGATCTTGTCTGCGATGGTATCAACCATTGCGCCGACGGATCTGATGAGTCGTCCAATAATTTATGCCAAAGTACGATT
BdM1218pool11     TGCATATCAACCGATCTTGTCTGCGATGGTATCAACCATTGCGCCGACGGATCTGAYGAGTCGTCCAATAATTTATGCCAAAGTACGATT
BdM1219pool24     TGCATATCAACCGATCTTGTCTGCGATGGTATCAACCATTGCGCCGACGGATCTGATGAGTCGTCCAATAATTTATGCCAAAGTACGATT
BdM1221pool21     TGCATATCAACCGATCTTGTCTGCGATGGTATCAACCATTGCGCCGACGGATCTGAYGAGTCGTCCAATAATTTATGCCAAAGTACGATT
BdM1222pool24     TGCATATCAACCGATCTTGTCTGCGATGGTATCAACCATTGCGCCGACGGATCTGAYGAGTCGTCCAATAATTTATGCCAAAGTACGATT
BdM1223pool11     TGCATATCAACCGATCTTGTCTGCGATGGTATCAACCATTGCGCCGACGGATCTGATGAGTCGTCCAATAATTTATGCCAAAGTACGATT
BdM1223pool24     TGCATATCAACCGATCTTGTCTGCGATGGTATCAACCATTGCGCCGACGGATCTGATGAGTCGTCCAATAATTTATGCCAAAGTACGATT
BdM1224pool11     TGCATATCAACCGATCTTGTCTGCGATGGTATCAACCATTGCGCCGACGGATCTGATGAGTCGTCCAATAATTTATGCCAAAGTACGATT
BdM1225pool11     TGCATATCAACCGATCTTGTCTGCGATGGTATCAACCATTGCGCCGACGGATCTGATGAGTCGTCCAATAATTTATGCCAAAGTACGATT
BdM1226pool21     TGCATATCAACCGATCTTGTCTGCGATGGTATCAACCATTGCGCCGACGGATCTGANGAGTCGTCCAATAATTTATGCCAAAGTACGATT
BdM1227pool24     TGCATATCAACCGATCTTGTCTGCGATGGTATCAACCATTGCGCCGACGGATCTGATGAGTCGTCCAATAATTTATGCCAAAGTACGATT
BdM1229pool24     TGCATATCAACCGATCTTGTCTGCGATGGTATCAACCATTGCGCCGACGGATCTGATGAGTCGTCCAATAATTTATGCCAAAGTACGATT
BdM1230pool11     TGCATATCAACCGATCTTGTCTGCGATGGTATCAACCATTGCGCCGACGGATCTGACGAGTCGTCCAATAATTTATGCCAAAGTACGATT
BdM1230pool24     TGCATATCAACCGATCTTGTCTGCGATGGTATCAACCATTGCGCCGACGGATCTGAYGAGTCGTCCAATAATTTATGCCAAAGTACGATT
BdM1269pool24     TGCATATCAACCGATCTTGTCTGCGATGGTATCAACCATTGCGCCGACGGATCTGAYGAGTCGTCCAATAATTTATGCCAAAGTACGATT
//                                                                        *                                 |49262|
BdM1215pool11     ATAATGTCCRTGCT-CTACATTGAATGCCGTTTKGGRGATACTTTTGGGAKCCATTTCAATTTGATGGAACCCGCTTGCYAAATCAAGGGT
BdM1216pool24     ATAATGTCCNTGCT-CTACATTGAATGCCGTTTTGGGGATACTTTTGGGATCCATTTCAATTTGATGGAACCCGCTTGCTAAATCAAGGGT
BdM1217pool11     ATAATGTCCRTGCT-CTACATTGAATGCCGTTTKGGRGATACTTTTGGGAKCCATTTCAATTTGATGGAACCCGCTTGCYAAATCAAGGGT
BdM1223pool11     ATAATGTCGGTGCT-CTACACTGAATGCCGTTTTGGGGATACTTTTGGGATCCATTTCAATTTGATGGAACCCGCTTGCCAAATCAAGGGT
BdM1223pool24     ATAATGTCGGTGCT-CTACACTGAATGCCGTTTTGGGGATACTTTTGGGATCCATTTCAATTTGATGGAACCCGCTTGCCAAATCAAGGGT
BdM1226pool21     ATAATGTCGGTGCT-CTACACTGAATGCCGTTTTGGGGATACTTTTGGGATCCATTTCAATTTGATGGAACCCGCTTGCCAAATCAAGGGT
BdM1230pool24     ATAATGTCGGTGCT-CTACACTGAATGCCGTTTTGGGGATACTTTTGGGATCCATTTCAATTTGATGGAACCCGCTTGCCAAATCAAGGGT
//                        **          *            *  *             *                            *           |49265|
BdM1213pool24     GTACATTTTTACCATTTGAAAACACATGCAACAATTATTTCACAAAGAAATATCTCGAAAACTATAGCTCATAGCGACTTTCAACAAGAG
BdM1225pool11     GTACATTTTTACCATTTGAAAACACATGCAACAATTATWTMAMAWASAAATATCTCGAAAACTATAGCTCATAGCGACTTTYAACAAGAG
BdM1227pool24     GTACATTTTTACCATTTGAAAACACATGCAACAATTATTTCACAAAGAAATATCTCGAAAACTATAGCTCATAGCGACTTTCAACAAGAG
BdM1270pool11     GTACATTTTTACCATTTGAAAACACATGCAACAATTATWTMAMAWASAAATATCTCGAAAACTATAGCTCATAGCGACTTTYAACAAGAG
//                                                      * * * * *                                  *        |49304|
BdM1215pool11     TCCTGGACATTCCCTGGATCTAATTGATTATTCTTGGATAACTTTGAAGTTTCTCTGATTTTCTTGAATCTTACTGAATTTTCTTAGAT-
BdM1217pool11     TCCTGGACATTCCCTGGATCTAATTGATTATTCTTGGATAACTTTGAAGTTTCTCTGATTTTCTTGAATCTTACTGAATTTTCTTAGATC
BdM1218pool11     TCCTGGACATTCCCTGGATCTAATTGATTATTCTTGGATAACTTTGAAGTTTCTCTGATTTTCTTGAATCTTACTGAATTTTCTTAGATC
BdM1225pool11     TCCTGGACATTCCCTGGATCTAATTGATTATTCTTGGATAACTTTGAAGTTTCTCTGATTTTCTTGAATCTTACTGAATTTTCTTAGATC
BdM1230pool24     TCCTGGACATTCCCTGGATCTAATTGATTATTCTTGGATAACTTTGAAGTTTCTCTGATTTTCTTGAATCTTACTGAATTTTCTTAGATC
BdM1269pool24     TCCTGGACATTCCCTGGATCTAATTGATTATTCTTGGATAACTTTGAAGTTTCTCTGATTTTCTTGAATCTTACTGAATTTTCTTAGATC
//                                                                                                          |49388|
BdM1214pool11     CGACTAATCGCAATACTCGCCCTGCTTGGTTAAAATTCTGTAAACTAAATGAGGACATTGATGATGTTTCAAAAATTAAAATATGTTCTG
BdM1217pool11     CGACTAATCGCAATACTCGCCCTGCTTGGTTAAAATTCTGTAAACTAAATGAGGACATTGATGATGTTTCAAAAATTAAAATATGTTCTG
BdM1223pool11     CGACTAATCGCAATACTCGCCCTGCTTGGTTAAAATTCTGTAAACTAAATGAGGACATTGATGATGTTTCAAAAATTAAAATATGTTCTG
BdM1224pool11     CGACTAATCGCAATACTCGCCCTGCTTGGTTAAAATTCTGTAAACTAAATGAGGANATTGATGATGTTTCAAAAATTAAAATATGTTCTG
//                                                                                                          |49432|
BdM1211pool11     CTTCAAGACATCCAAAAAATCATTTATTTCATTTNAAGTAATCAACGCAAATNGNTCCTTAGTNGATTCTAAAGTTTGTTCCCTGTATAA
BdM1212pool11     CTTCAAGACATCCAAAAAATCATTTATTTCATTTAAAGTAATCAACGCAAATCGTTCCTTAGTRGATTCTAAAGTTTGTTCCCTGTATAA
BdM1213pool24     CTTCAAGACATCCAAAAAATCATTTATTTCATTTAAAGTAATCAACGCAAATCGTTCCTTAGTGGATTCTAAAGTTTGTTCCCTGTATAA
BdM1214pool11     CTTCAAGACATCCAAAAAATCATTTATTTCATTTAAAGTAATCAACGCAAATCGTTCCTTAGTGGATTCTAAAGTTTGTTCCCTGTATAA
BdM1215pool11     CTTCAAGACATCCAAAAAATCATTTATTTCATTTAAAGTAATCAACGCAAATCGTTCCTTAGTGGATTCTAAAGTTTGTTCCCTGTATAA
BdM1216pool11     CTTCAAGACATCCAAAAAATCATTTATTTCATTTAAAGTAATCAACGCAAATCGTTCCTTAGTRGATTCTAAAGTTTGTTCCCTGTATAA
BdM1216pool24     CTTCAAGACATCCAAAAAATCATTTATTTCATTTAAAGTAATCAACGCAAATCGTTCCTTAGTRGATTCTAAAGTTTGTTCCCTGTATAA
BdM1217pool11     CTTCAAGACATCCAAAAAATCATTTATTTCATTTAAAGTAATCAACGCAAATCGTTCCTTAGTGGATTCTAAAGTTTGTTCCCTGTATAA
BdM1218pool11     CTTCAAGACATCCAAAAAATCATTTATTTCATTTAAAGTAATCAACGCAAATCGTTCCTTAGTGGATTCTAAAGTTTGTTCCCTGTATAA
BdM1219pool11     CTTCAAGACATCCAAAAAATCATTTATTTCATTTAAAGTAATCAACGCAAATCGTTCCTTAGTGGATTCTAAAGTTTGTTCCCTGTATAA
BdM1219pool24     CTTCAAGACATCCAAAAAATCATTTATTTCATTTAAAGTAATCAACGCAAATCGTTCCTTAGTGGATTCTAAAGTTTGTTCCCTGTATAA
BdM1221pool11     CTTCAAGACATCCAAAAAATCATTTATTTCATTTAAAGTAATCAACGCAAATCGTTCCTTAGTGGATTCTAAAGTTTGTTCCCTGTATAA
BdM1221pool21     CTTCAAGACATCCAAAAAATCATTTATTTCATTTAAAGTAATCAACGCAAATCGTTCCTTAGTGGATTCTAAAGTTTGTTCCCTGTATAA
BdM1222pool24     CTTCAAGACATCCAAAAAATCATTTATTTCATTTAAAGTAATCAACGCAAATCGTTCCTTAGTGGATTCTAAAGTTTGTTCCCTGTATAA
BdM1223pool11     CTTCAAGACATCCAAAAAATCATTTATTTCATTTAAAGTAATCAACGCAAATCGTTCCTTAGTGGATTCTAAAGTTTGTTCCCTGTATAA
BdM1223pool24     CTTCAAGACATCCAAAAAATCATTTATTTCATTTAAAGTAATCAACGCAAATCGTTCCTTAGTGGATTCTAAAGTTTGTTCCCTGTATAA
BdM1224pool11     CTTCAAGACATCCAAAAAATCATTTATTTCATTTAAAGTAATCAACGCAAATCGTTCCTTAGTGGATTCTAAAGTTTGTTCCCTGTATAA
BdM1225pool11     CTTCAAGACATCCAAAAAATCATTTATTTCATTTAAAGTAATCAACGCAAATCGTTCCTTAGTGGATTCTAAAGTTTGTTCCCTGTATAA
BdM1227pool11     CTTCAAGACATCCAAAAAATCATTTATTTCATTTAAAGTAATCAACGCAAATCGTTCCTTAGTGGATTCTAAAGTTTGTTCCCTGTATAA
BdM1227pool24     CTTCAAGACATCCAAAAAATCATTTATTTCATTTAAAGTAATCAACGCAAATCGTTCCTTAGTGGATTCTAAAGTTTGTTCCCTGTATAA
BdM1228pool11     CTTCAAGACATCCAAAAAATCATTTATTTCATTTAAAGTAATCAACGCAAATCGTTCCTTAGTGGATTCTAAAGTTTGTTCCCTGTATAA
BdM1229pool11     CTTCAAGACATCCAAAAAATCATTTATTTCATTTAAAGTAATCAACGCAAATCGTTCCTTAGTGGATTCTAAAGTTTGTTCCCTGTATAA
BdM1229pool24     CTTCAAGACATCCAAAAAATCATTTATTTCATTTAAAGTAATCAACGCAAATCGTTCCTTAGTGGATTCTAAAGTTTGTTCCCTGTATAA
BdM1230pool24     CTTCAAGACATCCAAAAAATCATTTATTTCATTTAAAGTAATCAACGCAAATCGTTCCTTAGTGGATTCTAAAGTTTGTTCCCTGTATAA
BdM1269pool24     CTTCAAGACATCCAAAAAATCATTTATTTCATTTAAAGTAATCAACGCAAATCGTTCCTTAGTGGATTCTAAAGTTTGTTCCCTGTATAA
//                                                                               *                          |49502|
BdM1216pool24     TAAATCAAGAAAAGGGTACAAATTAAATCTAACAGAGGTTTGTATGACGATCTGTGATTCACTAATAACAGGATATAATAATAATAATTT
BdM1221pool21     TAAATCAAGAAAAGGGTACAAATTAAATCTAACAGAGGTTTGTATGACGATCTGTGATTCACTAATAACAGGATATAATAATAATAATTT
BdM1225pool11     TAAATCAAGAAAAGGGTACAAATTAAATCTAACAGAGGTTTGTATGACGATCTGTGATTCACTAATAACAGGATATAATAATAATAATTT
BdM1230pool24     TAAATCAAGAAAAGGGTACAAATTAAATCTAACAGAGGTTTGTATGACGATCTGTGATTCACTAATAACAGGATATAATAATAATAATTT
BdM1269pool24     TAAATCAAGAAAAGGGTACAAATTAAATCTAACAGAGGTTTGTATGACGATCTGTGATTCACTAATAACAGGATATAATAATAATAATTT
//                                                                                                          |49791|
BdM1213pool24     TTACATCACCGTACAGATGTTCTGTTCGCATAGTCAGCGCCGCAAGGTAATTTATGAAATAATAACGTACACAGACACTTGCGAGCTATA
BdM1214pool11     TTACATCACCGTACAGATGTTCTGTTCGCATAGTCAGCGCCGCAAGGTAATTTATGAAATAATAACGTACACAGACACTTGCGAGCTATA
BdM1216pool24     TTACATCACCGTACAGATGTTCTGTTCGCATAGTCAGCGCCGCAAGGTAATTTATGAAATAATAACGTACACAGACACTTGCGAGCTATA
BdM1217pool11     TTACATCACCGTACAGATGTTCTGTTCGCATAGTCAGCGCCGCAAGGTAATTTATGAAATAATAACGTACACAGACACTTGCGAGCTATA
BdM1218pool11     TTACATCACCGTACAGATGTTCTGTTCGCATAGTCAGCGCCGCAAGGTAATTTATGAAATAATAACGTACACAGACACTTGCGAGCTATA
BdM1221pool21     TTACATCACCGTACAGATGTTCTGTTCGCATAGTCAGCGCCGCAAGGTAATTTATGAAATAATAACGTACACAGACACTTGCGAGCTATA
BdM1222pool24     TTACATCACCGTACAGATGTTCTGTTCGCATAGTCAGCGCCGCAAGGTAATTTATGAAATAATAACGTACACAGACACTTGCGAGCTATA
BdM1223pool24     TTACATCACCGTACAGATGTTCTGTTCGCATAGTCAGCGCCGCAAGGTAATTTATGAAATAATAACGTACACAGACACTTGCGAGCTATA
BdM1224pool11     TTACATCACCGTACAGATGTTCTGTTCGCATAGTCAGCGCCGCAAGGTAATTTATGAAATAATAACGTACACAGACACTTGCGAGCTATA
BdM1225pool11     TTACATCACCGTACAGATGTTCTGTTCGCATAGTCAGCGCCGCAAGGTAATTTATGAAATAATAACGTACACAGACACTTGCGAGCTATA
BdM1227pool24     TTACATCACCGTACAGATGTTCTGTTCGCATAGTCAGCGCCGCAAGGTAATTTATGAAATAATAACGTACACAGACACTTGCGAGCTATA
BdM1229pool11     TTACATCACCGTACAGATGTTCTGTTCGCATAGTCAGCGCCGCAAGGTAATTTATGAAATAATAACGTACACAGACACTTGCGAGCTATA
BdM1230pool24     TTACATCACCGTACAGATGTTCTGTTCGCATAGTCAGCGCCGCAAGGTAATTTATGAAATAATAACGTACACAGACACTTGCGAGCTATA
BdM1269pool24     TTACATCACCGTACAGATGTTCTGTTCGCATAGTCAGCGCCGCAAGGTAATTTATGAAATAATAACGTACACAGACACTTGCGAGCTATA
//                                                                                                          |49820|
BdM1218pool11     CTAAAATATGNTTGTACTATAAAGAGTGANTATTTAAAGCATCTGCGAGGCCTTCGAGG-AATAAAAACNTTCATAAATAATATCCAAGAA
BdM1225pool11     CTAAAATRTGKTTGTACTAYAAAGAGTGATTATTTAAAGCATCTGCGAGGCCTTCGAGG-AATAAAAACGTTCATAAATRATATCCAAGAA
BdM1227pool24     CTAAAATATGGTTGTACTATAAAGAGTGATTATTTAAAGCATCTGCGAGGCCTTCGAGG-AATAAAAACGTTCATAAATAATATCCAAGAA
BdM1230pool24     CTAAAATATGGTTGTACTATAAAGAGTGATTATTTAAAGCATCTGCGAGGCCTTCGAGG-AATAAAAACGTTCATAAATAATATCCAAGAA
BdM1270pool11     CTAAAATRTGKTTGTACTAYAAAGAGTGATTATTTAAAGCATCTGCGAGGCCTTCGAGG-AATAAAAACGTTCATAAATRATATCCAAGAA
//                       *  *        *                                                           *           |50510|
BdM1217pool11     ATCGGTCGGGTGACAAGATKGTCCCRTGATTGGAAATAAAANGAATCNYTATTGAGTACCAATAACCYTTCGCACAATNCTGCA
BdM1222pool24     ATCGGTCGGGTGACAAGATGGTCCCGTRATTGGAAATAAAAGGAATCTCTATTGAGTACCAATAACCCTTCGCACAATACTGCA
BdM1223pool11     ATCGGTCGGGTGACAAGATGGTCTTGTGATTGGAAATAAAAGGAATCTCTATTGAGTACCAATAACCGCTCGCACAATGCTGCA
BdM1223pool24     ATCGGTCGGGTRACAAGATGGTCCCGTGATTGGAAATAAAAGGAATCTCTATTGAGTACCAATAACCCTTCGCACAATACTGCA
//                           -       -   --- -                    -                  --         -     |50562|
BdM1215pool11     CAATTTGGCGAGGGCCGCGAATGCGTAAATTGCGGTGCAATATCCACCCCCTTGTGGAGGCGAGACGGTACGGGACACTACTTGTGCAAC
BdM1216pool24     CAATTTGGCGAGGGCCGCGAATGCGTAAATTGCGGTGCAATATCCACCCCCTTGTGGAGGCGAGACGGTACGGGACACTACTTGTGCAAC
BdM1217pool11     CAATTTGGCGAGGGCCGCGAATGCGTAAATTGCGGTGCAATATCCACCCCCTTGTGGAGGCGAGACGGTACGGGACACTACTTGTGCAAC
BdM1219pool24     CAATTTGGCGAGGGCCGCGAATGCGTAAATTGCGGTGCAATATCCACCCCCTTGTGGAGGCGAGACGGTACGGGACACTACTTGTGCAAC
BdM1224pool11     CAATTTGGCGAGGGCCGCGAATGCGTAAATTGCGGTGCAATATCCACCCCCTTGTGGAGGCGAGACGGTACGGGACACTACTTGTGCAAC
BdM1228pool11     CAATTTGGCGAGGGCCGCGAATGCGTAAATTGCGGTGCAATATCCACCCCCTTGTGGAGGCGAGACGGTACGGGACACTACTTGTGCAAC
BdM1270pool11     CAATTTGGCGAGGGCCGCGAATGCGTAAATTGCGGTGCAATATCCACCCCCTTGTGGAGGCGAGACGGTACGGGACACTACTTGTGCAAC
//                                                                                                          |50636|
BdM1211pool11     CTGGAAAGCGTCGATAACATCCACCATCAATTYTCGTTTACGTATCCGAAAATGAAGAGTCCTTCCATGTATCTAACTGAAATCGATGAA
BdM1213pool11     CTGGAAAGCGTCGATAACATCCACCATCAATTTTCGTTTACGTATCCGAAAATGAAGAGTCCTTCCATGTATCTAACTGAAATCGATGAA
BdM1213pool24     CTGGAAAGCGTCGATAACATCCACCATCAATTTTCGTTTACGTATCCGAAAATGAAGAGTCCTTCCATGTATCTAACTGAAATCGATGAA
BdM1214pool11     CTGGAAAGCGTCGATAACATCCATCACCAATTCTCGTTTACCTATCCGAAAATGAAGAGTCCTTCCATGTATCTAACTGAAATCGATGAA
BdM1215pool11     CTGGAAAGCGTCGATAACATCCACCATCAATTYTCGTTTACGTATCCGAAAATGAAGAGTCCTTCCATGTATCTAACTGAAATCGATGAA
BdM1216pool24     CTGGAAAGCGTCGATAACATCCACCATCAATTTTCGTTTACGTATCCGAAAATGAAGAGTCCTTCCATGTATCTAACTGAAATCGATGAA
BdM1217pool11     CTGGAAAGCGTCGATAACATCCACCATCAATTYTCGTTTACGTATCCGAAAATGAAGAGTCCTTCCATGTATCTAACTGAAATCGATGAA
BdM1218pool11     CTGGAAAGCGTCGATAACATCCACCATCAATTYTCGTTTACGTATCCGAAAATGAAGAGTCCTTCCATGTATCTAACTGAAATCGATGAA
BdM1219pool11     CTGGAAAGCGTCGATAACATCCACCATCAATTCTCGTTTACGTATCCGAAAATGAAGAGTCCTTCCATGTATCTAACTGAAATCGATG--
BdM1221pool21     CTGGAAAGCGTCGATAACATCCACCATCAATTYTCGTTTACGTATCCGAAAATGAAGAGTCCTTCCATGTATCTAACTGAAATCGATGAA
BdM1222pool24     CTGGAAAGCGTCGATAACATCCAYCAYCAATTYTCGTTTACSTATCCGAAAATGAAGAGTCCTTCCATGTATCTAACTGAAATCGATGAA
BdM1223pool24     CTGGAAAGYGTCGATAACATCCACCATCAATTTTCGTTTACGTATCCGAAAATGAAGAGTCCTTCCATGTATCTAACTGAAATCGATGAA
BdM1225pool11     CTGGAAAGCGTCGATAACATCCACCATCAATTCTCGTTTACGTATCCGAAAATGAAGAGTCCTTCCATGTATCTAACTGAAATCGATGAA
BdM1229pool24     CTGGAAAGCGTCGATAACATCCACCATCAATTCTCGTTTACGTATCCGAAAATGAAGAGTCCTTCCATGTATCTAACTGAAATCGATGAA
//                        -              *  *     *        *                                                |50695|
BdM1217pool11     TATAACTTACCTAATCAAAATGGATCCATCGAYAAAGATACACTAAATTTCATGCAATTACCTCGATGTGGTGTGAAAGATGATAGA
BdM1218pool11     TATAACTTACCTAATCAAAATGGATCCATCNACAAAGATACACTAAATTTCATGCAATTACCTCGATGTGGTGTGAAAGATGATAGA
BdM1222pool24     TATAACTTACCTAATCAAAATGGATCCATCGACAAAGATACACTAAATTTCATGCAATTACCTCGATGTGGTGTGAAAGATGATAGA
BdM1223pool24     TATAACTTACCTAATCAAAATGGATCCATCGACAAAGATACANTAAATTTCATGCAATTACCTCGATGTGGTGTGAAAGATNATANA
//                                                -                                                      |50892|
BdM1217pool11     GAAACCAGAAAACAGCCCTTATATTTCTTAAATGCCCGCTTGGAAGTAGTATCGGTGTTCCAGGGTGTTATGTGTGACAATTTCGTGTAT
BdM1221pool21     GAAACCAGAAAACAGCCCTTATATTTCTTAAATGCCCGCTTGGAAGTAGTATCGGTGTTCCAGGGTGTTATGTGTGACAATTTCGTGTAT
BdM1225pool11     GAAACCAGAAAACAGCCCTTATATTTCTTAAATGCCCGCTTGGAAGTAGTATCGGTGTTCCAGGGTGTTATGTGTGACAATTTCGTGTAT
BdM1227pool24     GAAACCAGAAAACAGCCCTTATATTTCTTAAATGCCCGCTTGGAAGTAGTATCGGTGTTCCAGGGTGTTATGTGTGACAATTTCGTGTAT
//                                                                                                          |51332|
BdM1213pool24     AACTGCGTTCGCTTAAAATTGGATTAACAAAAAATCTTCAGAAAAAAWTCATCCTGTCATACGAACGCATTCCCGACATAAGTAATTTCG
BdM1216pool24     AACTGCGTTCGCTTAAAATTGGATTAACAAAAAATCTTCAGAAAAAATTCATCCTGTCATACGAACGCATTCCCGACATAAGTAATTTCG
BdM1217pool11     AACTGCGTTCGCTTAAAATTGGATTAACAAAAAATCTTCAGAAAAAATTCATCCTGTCATACGAACGCATTCCCGACATAAGTAATTTCG
BdM1218pool11     AACTGCGTTCGCTTAAAATTGGATTAACAAAAAATCTTCAGAAAAAATTCATCCTGTCATACGAACGCATTCCCGACATAAGTAATTTCG
BdM1219pool24     AACTGCGTTCGCTTAAAATTGGATTAACAAAAAATCTTCAGAAAAAANTCATCCTGTCATACGAACGCATTCCCGACATAAGTAATTTCG
BdM1221pool21     AACTGCGTTCGCTTAAAATTGGATTAACAAAAAATCTTCAGAAAAAATTCATCCTGTCATACGAACGCATTCCCGACATAAGTAATTTCG
BdM1222pool24     AACTGCGTTCGCTTAAAATTGGATTAACAAAAAATCTTCAGAAAAAATTCATCCTGTCATACGAASGCATTCCCGACATAAGTAATTTCG
BdM1223pool24     AACTGCGTTCGCTTAAAATTGGATTAACAAAAAATCTTCAGAAAAAAWTCATCCTGTCATACGAACGCATTCCCGACATAAGTAATTTCG
BdM1227pool24     AACTGCGTTCGCTTAAAATTGGATTAACAAAAAATCTTCAGAAAAAATTCATCCTGTCATACGAACGCATTCCCGACATAAGTAATTTCG
BdM1230pool24     AACTGCGTTCGCTTAAAATTGGATTAACAAAAAATCTTCAGAAAAAATTCATCCTGTCATACGAACGCATTCCCGACATAAGTAATTTCG
BdM1270pool11     AACTGCGTTCGCTTAAAATTGGATTAACAAAAAATCTTCAGAAAAAATTCATCCTGTCATACGAACGCATTCCCGACATAAGTAATTTCG
//                                                               *                 -                        |51363|
BdM1213pool24     TACAACTTTTATTCAATTAAAAGTATACCAATTTATTTCGGACTGTCAATAATAAGTCAAAGTAAGCATAAATAACATGATCGTCGAAAA
BdM1216pool24     TACAACTTTTATTCAATTAAAAGTATACCAATTTATTTCGGACTGTCAATAATAAGTCAAAGTAAGCATAAATAACATGATCGTCGAAAA
BdM1217pool11     TACAACTTTTATTCAATTAAAAGTATACCAATTTATTTCGGACTGTCAATAATAAGTCAAAGTAAGCATAAATAACATGATCGTCGAAAA
BdM1219pool11     TACAACTTTTATTCAATTAAAAGTATACCAATTTATTTCGGACTGTCAATAATAAGTCAAAGTAAGCATAAATAACATGATCGTCGAAAA
BdM1219pool24     TACAACTTTTATTCAATTAAAAGTATACCAATTTATTTNGGACTGTCAATAATAAGTCAAAGTAAGCATAAATAACATGATCGTCGAAAA
BdM1221pool21     TACAACTTTTATTCAATTAAAAGTATACCAATTTATTTYGGACTGTCAATAATAAGTCAAAGTAAGCATAAATAACATGATSGWCGAAAA
BdM1222pool24     TACAACTTTTATTCAATTAAAAGTATACCAATTTATTTCGGACTGTCAATAATAAGTCAAAGTAAGCATAAATAACATGATCGTCGAAAA
BdM1223pool24     TACAACTTTTATTCAATTAAAAGTATACCAATTTATTTCGGACTGTCAATAATAAGTCAAAGTAAGCATAAATAACATGATCGTCGAAAA
BdM1224pool11     TACAACTTTTATTCAATTAAAAGTATACCAATTTATTTCGGACTGTCAATAATAAGTCAAAGTAAGCATAAATAACATGATCGTCGAAAA
BdM1225pool11     TACAACTTTTATTCAATTAAAAGTATGCCAATTTATTTTGGACTGTCAATAATAAGTCAAAGTAAGCATAAATAACATGACCGTCGAAAA
BdM1227pool24     TACAACTTTTATTCAATTAAAAGTATRCCAATTTATTTYGGACTGTCAATAATAAGTCAAAGTAAGCATAAATAACATGAYCGTYGAAAA
BdM1229pool24     TACAACTTTTATTCAATTAAAAGTATACCAATTTATTTCGGACTGTCAATAATAAGTCAAAGTAAGCATAAATAACATGATCGTCGAAAA
BdM1230pool24     TACAACTTTTATTCAATTAAAAGTATACCAATTTATTTCGGACTGTCAATAATAAGTCAAAGTAAGCATAAATAACATGATCGTCGAAAA
BdM1270pool11     TACAACTTTTATTCAATTAAAAGTATACCAATTTATTTCGGACTGTCAATAATAAGTCAAAGTAAGCATAAATAACATGATCGTCGAAAA
//                                          *           *                                         *- --     |51677|
BdM1211pool11     GGGATTTACTATTTTAAAGACTGATACTACGATGAACTTGGACTTACCTCTGGATCCGATAGGCGATTCGAAGAATTTTACTTTAACGCG
BdM1212pool11     GGGATTTACTATTTTAAAGACTGATACTACGATGAACTTGGACTTACCTCTGGATCCGATAGGCGATTCGAAGAATTTTACTTTAACGCG
BdM1213pool11     GGGATTTACTATTTTAAAGACTGATACTACGATGAACTTGGACTTACCTCTGGATCCGATAGGCGATTCGAAGAATTTTACTTTAACGCG
BdM1213pool24     GGGATTTACTATTTTAAAGACTGATACTACGATGAACTTGGACTTACCTCTGGATCCGATAGGCGATTCGAAGAATTTTACTTTAACGCG
BdM1214pool11     GGGATTTACTATTTTAAAGACTGATACTACGATGAACYTGGACTTACCTCTGGATCCGATAGGCGATTCGAAGAATTTTACTTTAACGCG
BdM1215pool11     GGGATTTACTATTTTAAAGACTGATACTACGATGAACTTGGACTTACCTCTGGATCCGATAGGCGATTCGAAGAATTTTACTTTAACGCG
BdM1216pool11     GGGATTTACTATTTTAAAGACTGATACTACGATGAACTTGGACTTACCTCTGGATCCGATAGGCGATTCGAAGAATTTTACTTTAACGCG
BdM1216pool24     GGGATTTACTATTTTAAAGACTGATACTACGATGAACTTGGACTTACCTCTGGATCCGATAGGCGATTCGAAGAATTTTACTTTAACGCG
BdM1217pool11     GGGATTTACTATTTTAAAGACTGATACTACGATGAACTTGGACTTACCTCTGGATCCGATAGGCGATTCGAAGAATTTTACTTTAACGCG
BdM1218pool11     GGGATTTACTATTTTAAAGACTGATACTACGATGAACTTGGACTTACCTCTGGATCCGATAGGCGATTCGAAGAATTTTACTTTAACGCG
BdM1219pool24     KGGATTTACTATTTTAAAGACTGATACTACGATGAACTTGGACTTACCTCTGGATCCGATAGGCGATTCGAAGAATTTTACWTTAACGCG
BdM1221pool21     GGGATTTACTATTTTAAAGACTGATACTACGATGAACTTGGACTTACCTCTGGATCCGATAGGCGATTCGAAGAATTTTACTTTAACGCG
BdM1222pool24     GGGATTTACTATTTTAAAGACTGATACTACGATGAACTTGGACTTACCTCTGGATCCGATAGGCGATTCGAAGAATTTTACTTTAACGCG
BdM1223pool24     GGGATTTACTATTTTAAAGACTGATACTACGATGAACTTGGACTTACCTCTGGATCCGATAGGCGATTCGAAGAATTTTACTTTAACGCG
BdM1224pool11     GGGATTTACTATTTTAAAGACTGATACTACGATGAACTTGGACTTACCTCTGGATCCGATAGGCGATTCGAAGAATTTTACTTTAACGCG
BdM1225pool11     GGGATTTACTATTTTAAAGACTGATACTACGATGAACTTGGACTTACCTCTGGATCCGATAGGCGATTCGAAGAATTTTACTTTAACGCG
BdM1226pool21     GGGATTTACTATTTTAAAGACTGATACTACGATGAACTTGGACTTACCTCTGGATCCGATAGGCGATTCGAAGAATTTTACTTTAACGCG
BdM1228pool11     GGGATTTACTATTTTAAAGACTGATACTACGATGAACTTGGACTTACCTCTGGATCCGATAGGCGATTCGAAGAATTTTACTTTAACGCG
BdM1230pool24     GGGATTTACTATTTTAAAGACTGATACTACGATGAACTTGGACTTACCTCTGGATCCGATAGGCGATTCGAAGAATTTTACTTTAACGCG
BdM1269pool24     GGGATTTACTATTTTAAAGACTGATACTACGATGAACTTGGACTTACCTCTGGATCCGATAGGCGATTCGAAGAATTTTACTTTAACGCG
BdM1270pool11     GGGATTTACTATTTTAAAGACTGATACTACGATGAACTTGGACTTACCTCTGGATCCGATAGGCGATTCGAAGAATTTTACTTTAACGCG
//                -                                    -                                           -        |51730|
BdM1211pool11     AAATCAGTTCCCACCGACACAAAAGTAGCTGCAGGCGAGACCGCTTTGCTTCAATGTGGCGCTCCCAGAGGTTATCCAGAACCCACC
BdM1212pool11     AAATCAGTTCCCACCGACACAAAAGTAGCTGCAGGCGAGACCGCTTTGCTTCAATGTGGCGCTCCCAGAGGTTATCCAGAACCCACC
BdM1213pool24     AAATCAGTTCCCACCGACACAAAAGTAGCTGCAGGCGAGACCGCTTTGCTTCAATGTGGCGCTCCCAGAGGTTATCCAGAACCCACC
BdM1214pool11     AAATCAGTTCCCACCGACACAAAAGTAGCTGCAGGCGAGACCGCTTTGCTTCAATGTGGCGCTCCCAGAGGTTATCCAGAACCCACC
BdM1216pool11     AAATCAGTTCCCACCGACACAAAAGTAGCTGCAGGCGAGACCGCTTTGCTTCAATGTGGCGCTCCCAGAGGTTATCCAGAACCCACC
BdM1216pool24     AAATCAGTTCCCACCGACACAAAAGTAGCTGCAGGCGAGACCGCTTTGCTTCAATGTGGCGCTCCCAGAGGTTATCCAGAACCCACC
BdM1217pool11     AAATCAGTTCCCACCGACACAAAAGTAGCTGCAGGCGAGACCGCTTTGCTTCAATGTGGCGCTCCCAGAGGTTATCCAGAACCCACC
BdM1221pool21     AAATCAGTTCCCACCGACACAAAAGTAGCTGCAGGCGAGACCGCTTTGCTTCAATGTGGCGCTCCCAGAGGTTATCCAGAACCCACC
BdM1222pool24     AAATCAGTTCCCACCGACACAAAAGTAGCTGCAGGCGAGACCGCTTTGCTTCAATGTGGYGCTCCCAGAGGTTATCCAGAACCCACC
BdM1223pool11     AAATCAGTTCCCACCGACACAAAAGTAGCTGCAGGCGAGACCGCTTTGCTTCAATGTGGCGCTCCCAGAGGTTATCCAGAACCCACC
BdM1223pool24     AAATCAGTTCCCACCGACACAAAAGTAGCTGCAGGCGAGACCGCTTTGCTTCAATGTGGCGCTCCCAGAGGTTATCCAGAACCCACC
BdM1225pool11     AAATCAGTTCCCACCGACACAAAAGTAGCTGCAGGCGAGACCGCTTTGCTTCAATGTGGCGCTCCCAGAGGTTATCCAGAACCCACC
BdM1227pool11     AAATCAGTTCCCACCGACACAAAAGTAGCTGCAGGCGAGACCGCTTTGCTTCAATGTGGCGCTCCCAGAGGTTATCCAGAACCCACC
BdM1227pool24     AAATCAGTTCCCACCGACACAAAAGTAGCTGCAGGCGAGACCGCTTTGCTTCAATGTGGCGCTCCCAGAGGTTATCCAGAACCCACC
BdM1229pool11     AAATCAGTTCCCACCGACACAAAAGTAGCTGCAGGCGAGACCGCTTTGCTTCAATGTGGCGCTCCCAGAGGTTATCCAGAACCCACC
BdM1229pool24     AAATCAGTTCCCACCGACACAAAAGTAGCTGCAGGCGAGACCGCTTTGCTTCAATGTGGCGCTCCCAGAGGTTATCCAGAACCCACC
BdM1230pool24     AAATCAGTTCCCACCGACACAAAAGTAGCTGCAGGCGAGACCGCTTTGCTTCAATGTGGCGCTCCCAGAGGTTATCCAGAACCCACC
BdM1270pool11     AAATCAGTTCCCACCGACACAAAAGTAGCTGCAGGCGAGACCGCTTTGCTTCAATGTGGCGCTCCCAGAGGTTATCCAGAACCCACC
//                                                                           -                           |51870|
BdM1212pool11     ATGCATGTTACTGTTGGATTGCGACATAGAATTGTAAAACAGTGAATTTTGAAAAAGCTGAATGAAATTAACTGGTATGTAGCAAGCCTT
BdM1213pool24     ATGCATGTTACTGTTGGATTGCGACATAGAATTGTAAAACAGTGAATTTTGAAAAAGCTGAATGAAATTAACTGGTATGTAGCAAGCCTT
BdM1215pool11     ATGCATGTTACTGTTGGATTGCGACATAGAATTGTAAAACAGTGAATTTTGAAAAAGCTGAATGAAATTAACTGGTATGTAGCAAGCCTT
BdM1216pool24     ATGCATGTTACTGTTGGATTGCGACATAGAATTGTAAAACAGTGAATTTTGAAAAAGCTGAATGAAATTAACTGGTATGTAGCAAGCCTT
BdM1217pool11     ATGCATGTTACTGTTGGATTGCGACATAGAATTGTAAAACAGTGAATTTTGAAAAAGCTGAATGAAATTAACTGGTATGTAGCAAGCCTT
BdM1218pool11     ATGCATGTTACTGTTGGATTGCGACATAGAATTGTAAAACAGTGAATTTTGAAAAAGCTGAATGAAATTAACTGGTATGTAGCAAGCCTT
BdM1219pool24     ATGCATGTTACTGTTGGATTGCGACATAGAATTGTAAAACAGTGAATTTTGAAAAAGCTGAATGAAATTAACTGGTATGTAGCAAGCCTT
BdM1221pool21     ATGCATRTTACTGTTGGATTGCGACATAGAATTGTAAAACAGTGAATTTTGAAAAAGCTGAATGAAATTAACTGGTATGTAGCAAGCCTT
BdM1222pool24     ATGCATGTTACTGTTGGATTGCGACATAGAATTGTAAAACAGYGAATTTTGAAAAAGCTGAATGAAATTAACTGGTATGTAGCAAGCCTT
BdM1223pool11     ATGCATGTTACTGTTGGATTGCNACATAGAATTGTAAAACAGTGAATTTTGAAAAAGCTGAATGAAATTAACTGGTATGTAGCAAGCCTT
BdM1223pool24     ATGCATGTTACTGTTGGATTGCRACATAGAATTGTAAAACAGTGAATTTTGAAAAAGCTGAATGAAATTAACTGGTATGTAGCAAGCCTT
BdM1224pool11     ATGCATGTTACTGTTGGATTGCGACAYAGAATTGTAAAACAGTGAATTTTGAAAAAGCTGAATGAAATTAACTGGTATGTAGCAAGCCTT
BdM1225pool11     ATGCATGTTACTGTTGGATTGCGACATAGAATTGTAAAACAGTGAATTTTGAAAAAGCTGAATGAAATTAACTGGTATGTAGCAAGCCTT
BdM1227pool24     ATGCATGTTACTGTTGGATTGCGACATASAATTGTAAAACAGTGAATTTTGAAAAAGCTGAATGAAATTAACTGGTATGTAGCAAGCCTT
BdM1229pool11     ATGCATGTTACTGTTGGATTGCGACATAGAATTGTAAAACAGTGAATTTTGAAAAAGCTGAATGAAATTAACTGGTATGTAGCAAGCCTT
BdM1230pool24     ATGCATGTTACTGTTGGATTGCGACATAGAATTGTAAAACAGTGAATTTTGAAAAAGCTGAATGAAATTAACTGGTATGTAGCAAGCCTT
BdM1269pool24     ATGCATGTTACTGTTGGATTGCRACATAGAATTGTAAAACAGTGAATTTTGAAAAAGCTGAATGAAATTAACTGGTATGTAGCAAGCCTT
//                      -               *   - -             -                                               |51907|
BdM1212pool11     GTACAAGTTCACTTGGAGAAAAAAATAATAGTCGGGATAGATTATTATTAGGCCACGGGACGACACTGCTGCTCTGCCACTGACTTTATT
BdM1213pool24     GTACAAGTTCACTTGGAGAAAAAAATAATAGTCGGGATAGATTATTATTAGGCCACGGGACGACACTGCTGCTCTGCCACTGACTTTATT
BdM1214pool11     GTACAAGTTCACTTGGAGAAAAAAATAATAGTCGGGATAGATTATTATTAGGCCACGGGACGACACTGCTGCTCTGCCACTGACTTTATT
BdM1215pool11     GTACAAGTTCACTTGGAGAAAAAAATAATAGTCGGGATAGATTATTATTAGGCCACGGGACGACACTGCTGCTCTGCCACTGACTTTATT
BdM1216pool11     GTACAAGTTCACTTGGAGAAAAAAATAATAGTCGGGATAGATTATTATTAGGCCACGGGACGACACTGCTGCTCTGCCACTGACTTTATT
BdM1216pool24     GTACAAGTTCACTTGGAGAAAAAAATAATAGTCGGGATAGATTATTATTAGGCCACGGGACGACACTGCTGCTCTGCCACTGACTTTATT
BdM1217pool11     GTACAAGTTCACTTGGAGAAAAAAATAATAGTCGGGATAGATTATTATTAGGCCACGGGACGACACTGCTGCTCTGCCACTGACTTTATT
BdM1218pool11     GTACAAGTTCACTTGGAGAAAAAAATAATAGTCGGGATAGATTATTATTAGGCCACGGGACGACACTGCTGCTCTGCCACTGACTTTATT
BdM1219pool24     GTACAAGTTCACTTGGAGAAAAAAATAATAGTCGGGATAGATTATTATTAGGCCACGGGACGACACTGCTGCTCTGCCACTGACTTTATT
BdM1221pool21     GTACAAGTTCACTTGGAGAAAAAAATAATAGTCGGGATAGATTATTATTAGGCCACGGGACGACACTGCTGCTCTGCCACTGACTTTATT
BdM1222pool24     GTACAAGTTCACTTGGAGAAAAAAATAATAGTCGGGATAGATTATTATTAGGCCACGGGACGACACTGCTGCTCTGCCACTGACTTTATT
BdM1223pool11     GTACAAGTTCACTTGGAGAAAAAAATAATAGTCGGGATAGATTATTATTAGGCCACGGGACGACACTGCTGCTCTGCCACTGACTTTATT
BdM1223pool24     GTACAAGTTCACTTGGAGAAAAAAATAATAGTCGGGATAGATTATTATTAGGCCACGGGACGACACTGCTGCTCTGCCACTGACTTTATT
BdM1224pool11     GTACAAGTTCACTTGGAGAAAAAAATAATAGTCGGGATAGATTATTATTAGGCCACGGGACGACACTGCTGCTCTGCCACTGACTTTATT
BdM1225pool11     GTACAAGTTCACTTGGAGAAAAAAATAATAGTCGGGATAGATTATTATTAGGCCACGGGACGACACTGCTGCTCTGCCACTGACTTTATT
BdM1227pool11     GTACAAGTTCACTTGGAGAAAAAAAYAATAGTCGGGATAGATTATTATTAGGCCACGGGACGACACTGCTGCTCTGCCACTGACTTTATT
BdM1227pool24     GTACAAGTTCACTTGGAGAAAAAAACAATAGTCGGGATAGATTATTATTAGGCCACGGGACGACACTGCTGCTCTGCCACTGACTTTATT
BdM1228pool11     GTACAAGTTCACTTGGAGAAAAAAATAATAGTCGGGATAGATTATTATTAGGCCACGGGACGACACTGCTGCTCTGCCACTGACTTTATT
BdM1229pool11     GTACAAGTTCACTTGGAGAAAAAAATAATAGTCGGGATAGATTATTATTAGGCCACGGGACGACACTGCTGCTCTGCCACTGACTTTATT
BdM1230pool24     GTACAAGTTCACTTGGAGAAAAAAATAATAGTCGGGATAGATTATTATTAGGCCACGGGACGACACTGCTGCTCTGCCACTGACTTTATT
BdM1269pool24     GTACAAGTTCACTTGGAGAAAAAAATAATAGTCGGGATAGATTATTATTAGGCCACGGGACGACACTGCTGCTCTGCCACTGACTTTATT
BdM1270pool11     GTACAAGTTCACTTGGAGAAAAAAATAATAGTCGGGATAGATTATTATTAGGCCACGGGACGACACTGCTGCTCTGCCACTGACTTTATT
//                                         *                                                                |52163|
BdM1211pool11     GTAAAGATATACCTGGGTTTATAAAACCATACTTGGGTTTGGAATGACATACCTGTATTTGGGTATATAAAGCAATACCTGGAYTTTTGA
BdM1213pool24     GTAAAGATATACCTGGGTTTAYAAAASCATACTTGGGTTTGGAATGACATACCTSTATTTGGGTATATAAAGCAATACCTGGAYTTTTGA
BdM1215pool11     GTAAAGATATACCTGGGTTTATAAAACCATACTTGGGTTTGGAATGACATACCTGTATTTGGGTATATAAAGCAATACCTGGATTTTTRA
BdM1217pool11     GTAAAGATATACCTGGGTTTATAAAACCATACTTGGGTTTGGAATGACATACCTGTATTTGGGTATATAAAGCAATACCTGGATTTTTGA
BdM1218pool11     GTAAAGATATACCTGGGTTTATAAAACCATACTTGGGTTTGGAATGACATACCTGTATTTGGGTATATAAAGCAATACCTGGANTTTTGA
BdM1219pool24     GTAAAGATATACCTGGGTTTATAAAACCATACTTGGGTTTGGAATGACATACCTGTATTTGGGTATATAAAGCAATACCTGKATTTTTGA
BdM1221pool21     GTAAAGATATACCTGGGTTTATAAAACCATACTTGGGTTTGGAATGACATACCTGTATTTGGGTATATAAAGCAATACCTGGATTTTTGA
BdM1222pool24     GTAAAGATATACCTGGGTTTATAAAACCATMCTTGGGTTTGGAATGACATACCTGTATTTGGGTATATAAAGCAATACCTGGATTTTTGA
BdM1223pool24     GTAAAGATATACCTGGGTTTATAAAACCATACTTGGGTTTGGAATGACATACCTGTATTTGGGTATATAAAGCAATACCTGGATTTTTGA
BdM1227pool24     GTAAAGATATACCTGGGTTTATAAAACCATACTTGGGTTTGGAATGACATACCTGTATTTGGGTATATAAAGCAATACCTGGATTTTTGA
BdM1229pool24     GTAAAGATATACCTGGGTTTATAAAACCATACTTGGGTTTGGAATGACATACCTGTATTTGGGTATATAAAGCAATACCTGGATTTTTGA
BdM1230pool24     GTAAAGATATACCTGGGTTTATAAAACCATACTTGGGTTTGGAATGACATACCTGTATTTGGGTATATAAAGCAATACCTGGATTTTTGA
BdM1269pool24     GTAAAGATATACCTGGGTTTATAAAACCATACTTGGGTTTGGAATGACATACCTGTATTTGGGTATATAAAGCAATNCCTGGATTTTTGA
BdM1270pool11     GTAAAGATATACCTGGGTTTATAAAACCATACTTGGGTTTGGAATGACATACCTGTATTTGGGTATATAAAGCAATACCTGGAYTTTTGA
//                                     -    -   -                       -                          - *    - |52287|
BdM1213pool11     TTCCTGGTTATAGAGGGTTTCTGGAGGTCTGCTGGATGTATGTCCGAAAATCAATTCATATGGAGTGAATCCATGAGCTTTATTCATGGT
BdM1214pool11     TTCCTGGTTATAGAGGGTTTCTGGAGGTCTGCTGGATGTATGTCCGAAAATCAATTCATATGGAGTGAATCCATGAGCTTTA-TAACAGC
BdM1217pool11     TTCCTGGTTATAGAGGGTTTCTGGAGGTCTGCTGGATGTATGTCCGAAAATCAATTCATATGGAGTGAATCCATGAGCTTTATTCATGGT
BdM1225pool11     TTCCTGGTTATAGAGGGTTTCTGGAGGTCTGCTGGATGTATGTCCGAAAATCAATTCATATGGAGTGAATCCATGAGCTTTATTCATGGT
//                                                                                                    - -- -|52289|
BdM1216pool24     TCGCATATGCACATTAAGGAAATATCCAACGCACATTATAGGTATATTAATATATATGCTCTGAATATTCTATGAATTATGACTTGGCCA
BdM1219pool24     TCGCACATGCATTTTGAGGCAATATCCAATGCATATTACAGGCATATTAATATATATGCTCTGAATATTCTACGAATTATGAGTTGGTTG
BdM1221pool21     TCGCATATGCACATTAAGGAAATATCCAACGCACATTATAGGTATATTAATATATATGCTCTGAATATTCTATGAATTATGACTTGGCCA
BdM1223pool24     TCGCATATGCACATTAAGGAAATATCCAACGCACATTATAGGTATATTAATATATATGCTCTGAATATTCTATGAATTATGACTTGGCCA
BdM1225pool11     TCGCATATGTACATTAAGGAAATATCCAACGCACATTATAGGTATATTAATATATATGCTCTGAATATTCTATGAATTATGACTTGGCCA
BdM1230pool24     TCGCATATGTACATTAAGGAAATATCCAACGCACATTATAGGTATATTAATATATATGCTCTGAATATTCTATGAATTATGACTTGGCCA
BdM1269pool24     TCGCATATGCACATTAAGGAAATATCCAACGCACATTATAGGTATATTAATATATATGCTCTGAATATTCTATGAATTATGACTTGGCCA
//                     -   * --  -   -         -   -    -   -                             -         -    ---|52345|
BdM1213pool24     AGACAAAAATTAGAAAATGCTGATGAATCTGATATAAAATCTGGAAAAATTGCTGAAGAATTACAATTTGTATCTCATCACGTCAGAACC
BdM1216pool24     AGACAAAAATTAGAAAATGCTGATGAATCTGATATAAAATCTGGAAAAATTGCTGAAGAATTACAATTTGTATCTCATCACGTMAGAACC
BdM1217pool11     AGACAAAAATTAGAAAATGCTGATGAATCTGATATAAAATCTGGAAAAATTGCTGAAGAATTACAATTTGTATCTCATCACGTNAGAACC
BdM1219pool24     AGACAAAAATTAGAAAATGCTGATGAATCTGATATAAAATCTGGAAAAATTGCTGAAGAATTACAATTTGTATCTCATCACGTCAGAACC
BdM1222pool24     AGACAAAAATTAGAAAATGCTGATGAATCTGATATAAAATCTGGAAAAATTGCTGAAGAATTACAATTTGTATCTCATCACGTCAGAACC
BdM1223pool24     AGACAAAAATTAGAAAATGCTGATGAATCTGATATAAAATCTGGAAAAATTGCTGAAGAATTACAATTTGTATCTCATCACGTCAGAACC
BdM1224pool11     AGACAAAAATTAGAAAATGCTGATGAATCTGATATAAAATCTGGAAAAATTGCTGAAGAATTACAATTTGTATCTCATCACGTCAGAACC
BdM1227pool24     AGACAAAAATTAGAAAATGCTGATGAATCTGATATAAAATCTGGAAAAATTGCTGAAGAATTACAATTTGTATCTCATCACGTCAGAACC
//                                                                                                   -      |52463|
BdM1215pool11     AAGGCCGCTGTAAATGCTCATTTTTCTATCAAGGAAGAACCATATTTTTTGAAGTTGTTACCGAAAAGGTGTAATAAGTGTATAGATGTA
BdM1221pool21     AAGGCCGCTGTAAATGCTCATTTTTCTATCAAGGAAGAACCATATTTTTTGAAGTTGTTACCGAAAAGGTGTAATAAGTGTATAGATGTA
BdM1223pool11     AAGGCCGCTGTAAATGCTCATTTTTCTATCAAGGAAGAACCATATTTTTTGAAGTTGTTACCGAAAAGGTGTAATAAGTGTATAGATGTA
BdM1223pool24     AAGGCCGCTGTAAATGCTCATTTTTCTATCAAGGAAGAACCATATTTTTTGAAGTTGTTACCGAAAAGGTGTAATAAGTGTATAGATGTA
//                                                                                                          |52526|
BdM1211pool11     CTTGATTGTAGTGGAACCATCGAAGCTGGTGATGTGGTAGGTACCATTRGAAAGGTGCACTGGCATAGAGTGGGGAAGGGAGTGATGTTG
BdM1212pool11     CTTGATTGTAGTGGAACCATCGAAGCTGGTGATGTGGTAGGTACCATTGGAAAGGTGCACTGGCATGGAGTGGGGGAGGGAGTGATGTTG
BdM1213pool24     CTTGATTGTAGTGGAACCATCGAAGCTGGTGATGTGGTAGGTACCATTGGAAAGGTGCACTGGCATAGAGTGGGGTAGGGAGTGATGTTG
BdM1214pool11     CTTGATTGTAGTGGAACCATCGAAGCTGGTGATGTGGTAGGTACCATTGGAAAGGTGCACTGGCATGGAGTGGGGGAGGGAGTGATGTTG
BdM1215pool11     CTTGATTGTAGTGGAACCATCGAAGCTGGTGATGTGGTAGGTACCATTGGAAAGGTGCACTGGCATRGAGTGGGGRAGGGAGTGATGTTG
BdM1216pool11     CTTGATTGTAGTGGAACCATCGAAGCTGGTGATGTGGTAGGTACCATTGGAAAGGTGCACTGGCATGGAGTGGGGGAGGGAGTGATGTTG
BdM1216pool24     CTTGATTGTAGTGGAACCATCGAAGCTGGTGATGTGGTAGGTACCATTGGAAAGGTGCACTGGCATGGAGTGGGGGAGGGAGTGATGTTG
BdM1217pool11     CTTGATTGTAGTGGAACCATCGAAGCTGGTGATGTGGTAGGTACCATTGGAAAGGTGCACTGGCATGGAGTGGGGGAGGGAGTGATGTTG
BdM1218pool11     CTTGATTGTAGTGGAACCATCGAAGCTGGTGATGTGGTAGGTACCATTGGAAAGGTGCACTGGCATGGAGTGGGGGAGGGAGTGATGTTG
BdM1219pool24     CTTGATTGTAGTGGAACCATCGAAGCTGGTGATGTGGTAGGTACCATTGGAAAGGTGCACTGGCATGGAGTGGGGGAGGGAGTGATGTTG
BdM1221pool21     CTTGATTGTAGTGGAACCATCGAAGCTGGTGATGTGGTAGGTACCATTGGAAAGGTGCACTGGCATRGAGTGGGGRAGRGAGTGATGTTG
BdM1222pool24     CTTGATTGTAGTGGAACCATCGAAGCTGGTGATGTGGTAGGTACCATTGGAAAGGTGCACTGGCATRGAGTGGGGRAGGGAGTGATGTTG
BdM1223pool24     CTTGATTGTAGTGGAACCATCGAAGCTGGTGATGTGGTAGGTACCATTGGAAAGGTGCACTGGCATAGAGTGGGGAAGGGAGTGATGTTG
BdM1225pool11     CTTGATTGTAGTGGAACCATCGAAGCTGGTGATGTGGTAGGTACCATTGGAAAGGTGCACTGGCATGGAGTGGGGGAGGGAGTGATGTTG
BdM1227pool24     CTTGATTGTAGTGGAACCATCGAAGCTGGTGATGTGGTAGGTACCATTGGAAAGGTGCACTGGCATGGAGTGGGGGAGGGAGTGATGTTG
BdM1229pool24     CTTGATTGTAGTGGAACCATCGAAGCTGGTGATGTGGTAGGTACCATTGGAAAGGTGCACTGGCATGGAGTGGGGGAGGGAGTGATGTTG
BdM1230pool24     CTTGATTGTAGTGGAACCATCGAAGCTGGTGATGTGGTAGGTACCATTGGAAAGGTGCACTGGCATGGAGTGGGGGAGGGAGTGATGTTG
BdM1269pool24     CTTGATTGTAGTGGAACCATCGAAGCTGGTGATGTGGTAGGTACCATTGGAAAGGTGCACTGGCATAGAGTGGGGAAGGGAGTGATGTTG
BdM1270pool11     CTTGATTGTAGTGGAACCATCGAAGCTGGTGATGTGGTAGGTACCATTGGAAAGGTGCACTGGCATGGAGTGGGGGAGGGAGTGATGTTG
//                                                                -                 *        *  -           |52638|
BdM1215pool11     CGGATAATCCAAAGCTAGTTGCTTGAAATCCGGACGTTCTCTATAAATATTTCTTGGGTGCATGTATTTATTCATAGACATTTTTAAT
BdM1217pool11     CGGATAATCCAAAGCTAGTTGCTTGAAATCCGGACGTTCTCTATAAATATTTCTTGGGTGCATGTATTTATTCATAGACATTTTTAAT
BdM1224pool11     CGGATAATCCAAAGCTAGTTGCTTGAAATCCGGACGTTCTCTATAAATATTTCTTGGGTGCATGTATTTATTCATAGACATTTTTAAT
BdM1225pool11     CGGATAATCCAAAGCTAGTTGCWTGAAATCCGGACGTTCTCTATAAATATTTCTTGGGTGCATGTATTTATTCATAGACATTTTTAAT
//                                      -                                                                 |52687|
BdM1214pool11     ATTCATGCAAACCACATAGATTTTAATAGNAATAAAATTTGCTTATAGAAATCATTCATTAATGTTGTAATAGGCAGGCACTTTCTCGTT
BdM1217pool11     ATTCATGCAAACCAYATAGATTTTAATAGYAATAAAATTTGCTTATAGAAATCATTCATTAATGTTGTAATAGGCAGGCACTTTCTCGTT
BdM1223pool24     ATTCATGCAAACCAYATAGATTTTAATAGTAATAAAATTTGCTTATAGAAATCATTCATTAATGTTGTAATAGGCAGGCACTTTCTCGTT
BdM1224pool11     ATTCATGCAAACCACATAGATTTTAATAGTAATAAAATTTGCTTATAGAAATYATTCATTAATGTTGTAATAGGCAGGCACTTTCTCGTT
BdM1225pool11     ATTCATGCAAACCACATAGATTTTAATAGTAATAAAATTTGCTTATAGAAATTATTCATTAATGTTGTAATAGGCAGGCACTTTCTCGTT
//                              *              -                      *                                     |52719|
BdM1211pool11     AATAGCATATCTGATAACGTTGACGCGTTTGACCTGGAACAATCACAAAAAAACTTTTTTGACTTGACGAGACTTGGACGAATGGATAAA
BdM1214pool11     AATAGCATATCTGATAACGTTGACGCGTTTGACCTGGAACAATCACAAAAAAACTTTTTTGACTTGACGAGACTTGGACGAATGGATAAA
BdM1217pool11     AATAGCATATCTGATAACGTTGACGCGTTTGACCTGGAACAATCACAAAAAAACTTTTTTGACTTGACGAGACTTGGACGAATGGATAAA
BdM1218pool11     AATAGCATATCTGATAACGTTGACGCGTTTGACCTGGAACAATCACAAAAAAACTTTTTTGACTTGACGAGACTTGGACGAATGGATAAA
BdM1221pool11     AATAGCATATCTGATAACGTTGACGCGTTTGACCTGGAACAATCACAAAAAAACTTTTTTGACTTGACGAGACTTGGACGAATGGATAAA
BdM1223pool24     AATAGCATATCTGATAACGTTGACGCGTTTGACCTGGAACAATCACAAAAAAACTTTTTTGACTTGACGAGACTTGGACGAATGGATAAA
BdM1224pool11     AATAGCATATCTGATAACGTTGACGCGTTTGACCTGGAACAATCACAAAAAAACTTTTTTGACTTGACGAGACTTGGACGAATGGATAAA
BdM1230pool24     AATAGCATATCTGATAACGTTGACGCGTTTGACCTGGAACAATCACAAAAAAACTTTTTTGACTTGACGAGACTTGGACGAATGGATAAA
//                                                                                                          |52787|
BdM1213pool24     ACGGGCATCAAATCAATATAAAAACTCAACGACAATAAAAATTTGTAGGCAATTTATTTCGAATGTTATTGTTTATGATATGCGAATTTA
BdM1216pool24     ACGGGCATCAAATCAATATAAAAACTCAACGACAATAAAAATTTGTAGGCAATTTATTTCGAATGTTATTGTTTATGATATGCGAATTTA
BdM1217pool11     ACGGGCATCAAATCAATATAAAAACTCAACGACAATAAAAATTTGTAGGCAATTTATTTCGAATGTTATTGYTTATGATATGCGAATTTA
BdM1218pool11     ACGGGCATCAAATCAATATAAAAACTCAACRACAATAAAAATTTGTAGGCAATTTATTTCGAATGTTATTGYTTATGATATGCGAATTTA
BdM1223pool24     ACGGGCATCAAATCAATATAAAAACTCAACGACAMTAAAAATTTGTAGGCAATTTATTTCGAATGTTATTGYTTATGATATGCGAATTTA
BdM1225pool11     AYGGGCATCAAATCAATATAAAAACTCAACGACAATAAAAATTTGTAGGCAATTTATTTCGAATGTTATTGCTTATGATATGCGAATTTA
BdM1227pool24     ACGGGCATCAAATCAATATAAAAACTCAACGACANTAAAAATTTGTAGGCAATTTATTTCGAATGTTATTGNTTATGATATGCGAATTTA
BdM1228pool11     ACGGGCATCAAATCAATATAAAAACTCAACGACAATAAAAATTTGTAGGCAATTTATTTCGAATGTTATTGCTTATGATATGCGAATTTA
BdM1269pool24     ACGGGCATCAAATCAATATAAAAACTCAACGACAATAAAAATTTGTAGGCAATTTATTTCGAATGTTATTGCTTATGATATGCGAATTTA
//                 -                            -   -                                    *                  |52919|
BdM1211pool11     ATACATTAGTATCCAAAACAAATAACTATTAAAATGACATGTCTATATGCTGCTTTAAAAAATGCATATTCGTTTGTTGAGTGTTTTTCT
BdM1212pool11     ATACATTAGGATCCAAAACAAATAACTATTAAAATGACATGTCTATGTGCTGCTTTAAAAAATGCATATTCGTTTGTTGAGTGTTTTTCT
BdM1213pool24     ATACATTAGKATCCAAAACAAATAACTATTAAAATGACATGTCTATGTGCTGCTTTAAAAAATGCATATTCGTTTGTTGAGTGTTTTTCT
BdM1214pool11     ATACATTAGGATCCAAAACAAATAACTATTAAAATGACATGTCTATGTGCTGCTTTAAAAAATGCATATTCGTTTGTTGAGTGTTTTTCT
BdM1215pool11     ATACATTAGKATCCAAAACAAATAACTATTAAAATGAYATGTCTATGTGCTGCTTTAAAAAATGCATATTCGTTKGTTGAGTGTTTTTCT
BdM1216pool24     ATACATTAGGATCCAAAACAAATAACTATTAAAATGACATGTCTATGTGCTGCTTTAAAAAATGCATATTCGTTTGTTGAGTGTTTTTCT
BdM1217pool11     ATACATTAGKATCCAAAACAAATAACTATTAAAATGACATGTCTATGTGCTGCTTTAAAAAATGCATATTCGTTKGTTGAGTGTTTTTCT
BdM1218pool11     ATACATTAGTATCCAAAACAAATAACTATTAAAATGACATGTCTATGTGCTGCTTTAAAAAATGCATATTCGTTTGTTGAGTGTTTTTCT
BdM1221pool21     ATACATTAGWRTCCAAAACAAATAACTATTAAAATGACATGTCTATGTGCTGCTTTAAAAAATGCATATTCGTTTGTTGAGTGTTTTTCT
BdM1222pool24     ATACATTAGTATCCAAAACAAATAACTATTAAAATGACATGTCTATGTGCTGCTTTAAAAAATGCATATTCGTTTGTTGAGTGTTTTTCT
BdM1223pool11     ATACATTAGTATCCAAAACAAATAACTATTAAAATGACATGTCTATGTGCTGCTTTAAAAAATGCATATTCGTTTGTTGAGTGTTTTTCT
BdM1223pool24     ATACATTAGTATCCAAAACAAATAACTATTAAAATGACATGTCTATGTGCTGCTTTAAAAAATGCATATTCGTTTGTTGAGTGTTTTTCT
BdM1225pool11     ATACATTAGGATCCAAAACAAATAACTATTAAAATGACATGTCTATGTGCTGCTTTAAAAAATGCATATTCGTTTGTTGAGTGTTTTTCT
BdM1226pool21     ATACATTAGRRTCCAAAACAAATAACTATTAAAATGACATGTCTATGTGCTGCTTTAAAAAATGCATATTCGTTTGTTGAGTGTTTTTCT
BdM1228pool11     ATACATTAGGATCCAAAACAAATAACTATTAAAATSACATGTCTATGTGCTGCTTTAAAAAATGCATATTCGTTTGTTGAGTGTTTTTCT
BdM1230pool11     ATACATTAGNATCCAAAACAAATAACTATTAAAATGACATGTCTATNTGCTGCTTTAAAAAATGCATATTCGTTNGTTGAGTGTTTTTCT
BdM1230pool24     ATACATTAGNATCCAAAACAAATAACTATTAAAATGACATGTCTATNTGCTGCTTTAAAAAATGCATATTCGTTNGTTGAGTGTTTTTCT
BdM1269pool24     ATACATTAGTATCCAAAACAAATAACTATTAAAATGACATGTCTATGTGCTGCTTTAAAAAATGCATATTCGTTNGTTGAGTGTTTTTCT
BdM1270pool11     ATACATTAGGATCCAAAACAAATAACTATTAAAATGACATGTCTATGTGCTGCTTTAAAAAATGCATATTCGTTKGTTGAGTGTTTTTCT
//                         **                        - -        -                           *               |53083|
BdM1214pool11     GCTGCGAAAATTAATTCAGAAATAAAAGACGATACAAAACCAATGGAGACTAATATATGGAAACTCAAAGGTGAAACACAAGCACTAAAA
BdM1216pool24     GCTGCGAAAACTAATTCAGAAATAAAAGACGATACAAAACCAATGGAGACTAATATATGGAAACTCAAAGGTGAAACACAAGCACTAAAA
BdM1219pool24     GCTGCGAAAACTAATTCAGAAATAAAAGACGATACAAAACCAATGGAGACTAATATATGGAAACTCAAAGGTGAAACACAAGCACTAAAA
BdM1221pool21     GCTGCGAAAACTAATTCAGAAATAAAAGACGATACAAAACCAATGGAGACTAATATATGGAAACTCAAAGGTGAAACACAAGCACTAAAA
BdM1222pool24     GCTGCGAAAACTAATTCAGAAATAAAAGACGATACAAAACCAATGGAGACTAATATATGGAAACTCAAAGGTGAAACACAAGCACTAAAA
BdM1223pool24     GCTGCGAAAACTAATTCAGAAATAAAAGACGATACAAAACCAATGGAGACTAATATATGGAAACTCAAAGGTGAAACACAAGCACTAAAA
BdM1269pool24     GCTGCGAAAACTAATTCAGAAATAAAAGACGATACAAAACCAATGGAGACTAATATATGGAAACTCAAAGGTGAAACACAAGCACTAAAA
//                          -                                                                               |53101|
BdM1212pool11     TTAATAAATTTTGAAAAAATGTCGCCGAAGAGAAGGGAAAACGATACGGTTTTTAATT---TATTTTGACGGTTTTACTGGTGCAGCAGCAAT
BdM1213pool24     TTAATAAATTTTGAAAAAATGTCGTCGAAGAGAAGGGAAAACGATACGGTTTTTAATT---TATTTTGACGGTTTTACTGGTGCAGCAGCAAT
BdM1214pool11     TTAATAAATTTTGAAAAAATGTCGCCGAAGAGAAGGGAAAACGATACGGTTTTTAATT---TATTTTGACGGTTTTACTGGTGCAGCAGCAAT
BdM1217pool11     TTAATAAATTTTGAAAAAATGTCGCCGAAGAGAAGGGAAAACGATACGGTTTTTAATT---TATTTTGACGGTTTTACTGGTGCAGCAGCAAT
BdM1219pool24     TTAATAAATTTTGAAAAAATGTCGCCGAAGAGAAGGGAAAACGATACGGTTTTTAATT---TATTTTGACGGTTTTACTGGTGCAGCAGCAAT
BdM1222pool24     TTAATAAATTTTGAAAAAATGTCGTCGAAGAGAAGGGAAAACGATACGGTTTTTAATT---TATTTTGACGGTTTTACTGGTGCAGCAGCAA-
BdM1223pool11     TTAATAAATTTTGAAAAAATGTCGCCGAAGAGAAGGGAAAACGATACGGTTTTTAATT---TATTTTGACGGTTTTACTGGTGCAGCAGCAAT
BdM1223pool24     TTAATAAATTTTGAAAAAATGTCGCCGAAGAGAAGGGAAAACGATACGGTTTTTAATT---TATTTTGACGGTTTTACTGGTGCAGCAGCAAT
BdM1224pool11     TTAATAAATTTTGAAAAAATGTCGCCGAAGAGAAGGGAAAACGATACGGTTTTTAATT---TATTTTGACGGTTTTACTGGTGCAGCAGCAAT
BdM1227pool24     TTAATAAATTTTGAAAAAATGTCGCCGAAGAGAAGGGAAAACGATACGGTTTTTAATT---TATTTTGACGGTTTTACTGGTGCAGCAGCAAT
BdM1230pool24     TTAATAAATTTTGAAAAAATGTCGCCGAAGAGAAGGGAAAACGATACGGTTTTTAATT---TATTTTGACGGTTTTACTGGTGCAGCAGCAAT
BdM1269pool24     TTAATAAATTTTGAAAAAATGTCGCCGAAGAGAAGGGAAAACGATACGGTTTTTAATT---TATTTTGACGGTTTTACTGGTGCAGCAGCAAT
BdM1270pool11     TTAATAAAWTTTGAAAAAATGTCGYCGAAGAGAAGGGAAAACGATACGGTTTTTAATT---TATTTTGACGGTTTTACTGGTGCAGCAGCAAT
//                        -               *                                                                    |53150|
BdM1214pool11     -----------CCAACGTTGCCAAATTTATTTTACAAAAAAAAGAGAAAAGGTAGTGTTAGTTTTTAATTAATTGAAAACTTCATATGTGG
BdM1225pool11     CAACAAGANTNCNAACGTTGCCAAATTTATTTTACAAAAAAAN-AGAAAAGGTAGTGATAGTTTTTAATTAATTGAAAACTTCATATGTAG
BdM1227pool24     CAACAAGATTGCCAACGTTGCCAAATTTATTTTACAAAAAAAA-AGAAAAGGTAGTGATAGTTTTTAATTAATTGAAAACTTCATATGTAG
BdM1229pool24     CAACAAGATTGCCAACGTTGCCAAATTTATTTTACAAAAAAAA-AGAAAAGGTAGTGATAGTTTTTAATTAATTGAAAACTTCATATGTAG
BdM1270pool11     CAACAAGATTGCCAACGTTGCCAAATTTATTTTACAAAAAAAA-AGAAAAGGTAGTGATAGTTTTTAATTAATTGAAAACTTCATATGTAG
//                                                                         -                               - |53214|
BdM1211pool11     AACATTGTTATTTAACTTGTGCCATTAACATATCAAAAATGAATATGAATCTCCAGAAAAACTA-TTTGATGGCACAAGCACAAGTATATT
BdM1213pool24     AACATTGTTATTTAACTTGTGCCATTAACATATCAAAAATGAATATGAATCTCCAGAAAAACTA-TTTGATGGCACAAGCACAAGTATATT
BdM1216pool24     AACATTGTTATTTAACTTGTGCCATTAACATATCAAAAATGAATATGAATCTCCAGAAAAACTA-TTTGATGGTACAAGCACAAGTATATT
BdM1217pool11     AACATTGTTATTTAACTTGTGCCATTAACATATCAAAAATGAATATGAATCTMCAGAAAAACTA-TTTGATGGCACAAGCACAAGTATATT
BdM1218pool11     AACATTGTTATTTAACTTGTGCCATTAACATATCAAAAATGAATATGAATCTCCAGAAAAACTA-TTTGATGGCACAAGCACAAGTATATT
BdM1221pool21     AACATTGTTATTTAACTTGTGCCATTAACATATCAAAAATGAATATGAATCTCCAGAAAAACTA-TTTGATGGCACAAGCACAAGTATATT
BdM1222pool24     AACATTGTTATTTAACTTGTGCCATTAACATATCAAAAATGAATATNAATCTCCAGAAAAACTA-TTTGATGGCACAAGCACAAGTATATT
BdM1223pool24     AACATTGTTATTTAACTTGTGCCATTAACNTATCAAAAATGAATATGAATCTCCAGAAAAACTA-TTTGATGGCACAAGCACAAGTATATT
//                                                                    -                    -                 |53228|
BdM1215pool11     GATGGATATTATATTTGGAGGCCGGGCAGCATTAAGGGAACAGATACGAAACCTTCCCCTCCTAACAATTGGGTAAGATATAGTGTGATT
BdM1217pool11     GAWGGATATTATATTTGGAGGCCGGGCAGCATTAAGGGAACAGATACGAAACCTTCCCCTCCTAACAATTGGGTAAGATATAGTGTGATT
BdM1221pool21     GATGGATATTATATTTGGAGGCCRGGCAGCATTAAGGGAACAGATACGAAACCTTCCCCTCCTAACAATTGGGTAAGATATAGTGTGATT
BdM1223pool24     GATGGATATTATATTTGGAGGCCRGGCAGCATTAAGGGAACAGATACKAAACCTTCCCCTCCTAACAATTGGGTAAGATATAGTGTGATT
BdM1227pool24     GATGGATATTATATTTGGAGGCCGGGCAGCATTAAGGGAACAGATACGAAACCTTCNCCTCCTAACAATTGGGTAAGATATAGTGTGATT
//                  -                    *                       -                                          |53281|
BdM1211pool11     CGGCTAACCTTTTTCCCCGTCGCCATTAGAATATAATCAGATACTTTCGAGGACGTAGTGACCTTTCCTGTATTGGCCGTTGCTGCTATG
BdM1212pool11     CGGCTAACCTTTTTCCCCGTCGCCATTAGAATATAATCAGATACTTTCGAGGACGTAGTGACCTTTCCTGTATTGGCCGTTGCTGCTATG
BdM1215pool11     CGGCTAACCTTTTTCCCCGTCGCCATTAGAATATAATCAGATACTTTCGAGGACGTAGTGACCTTTCCTGTATTGGCCGTTGCTGCTATG
BdM1217pool11     CGGMTAACCTTTTTCCCCGTCGCCATTAGAATATAATCAGATACTTTCGAGGACGTAGTGACCTTTCCTGTATTGGCCGTTGCTGCTATG
BdM1218pool11     CGGCTAACCTTTTTCCCCGTCGCCATTAGAATATAATCAGATACTTTCGAGGACGTAGTGACCTTTCCTGTATTGGCCGTTGCTGCTATG
BdM1224pool11     CGGCTAACCTTTTTCCCCGTCGCCATTAGAATATAATCAGATACTTTCGAGGACGTAGTGACCTTTCCTGTATTGGCCGTTGCTGCTATG
BdM1225pool11     CGGCTAACCTTTTTCCCCGTCGCCATTAGAATATAATCAGATACTTTCGAGGACGTAGTGACCTTTCCTGTATTGGCCGTTGCTGCTATG
//                   -                                                                                      |53398|
BdM1215pool11     TAAACTATTTCGCAAGATATTATTAAACCTATTTAGATAACCC-CCCTAATAGCAATTAGTTGCATATAATATAATACTTTTCAAGTNTTA
BdM1216pool24     TAAACTATTTCGCAAGATATTATTAAACCTATTTAGATAACCC-CCCTAATAGCAATTAGTTGCATATAATATAATACTTTTCAAGTGTTA
BdM1217pool11     TAAACTATTTCGCAAGATATTATTAAACCTATTTAGATAACCC-CCCTAATAGYAATTAGTTGCATATAATATAATACTTTTCAAGTGTTA
BdM1223pool11     TAAACTATTTCGCAAGATATTATTAAACCTATTTAGATAACCC-CCCTAATAGYAATTAGTTGCATATAATATAATACTTTTCAAGTGTTA
BdM1228pool11     TAAACTATTTCGCAAGATATTATTAAACCTATTTAGATAACCC-CCCTAATAGTAATTAGTTGCATATAATATAATACTTTTCAAGTGTTA
BdM1270pool11     TAAACTATTTCGCAAGATATTATTAAACCTATTTAGATAACCC-CCCTAATAGYAATTAGTTGCATATAATATAATACTTTTCAAGTGTTA
//                                                                     *                                     |53603|
BdM1211pool11     GGCCCAATTAGATATTCTTTTAGTCTCTGTTTTCGTTATAACAATTTCTGGGTTATCCTTTAAGGACTTGTTAATTTGCTTTTC
BdM1214pool11     GGCCCAATTAGATATTCTTTTAGTCTCTGTTTTCGTTATAACAATTTCTGGGTTATCCTTTAAGGACTTGTTAATTTGCTTTTC
BdM1217pool11     GGCCCAATTAGATATTCTTTTAGTCTCTGTTTTCGTTATAACAATTTCTGGGTTATCCTTTAAGGACTTGTTAATTTGCTTTTC
BdM1223pool24     GGCCCAATTAGATATTCTTTTAGTCTCTGTTTTCGTTATAACAATTTCTGGGTTATCCTTTAAAGACTTGGTAATTTGCTTTTC
//                                                                               -      -             |53662|
BdM1213pool24     TCTTTCTGCCCATCTGAAACAAAATATTTCTTTTAATACTATTGAATTTAATATATATTAAAGATAAAAATTACGGGAATAATTATAATT
BdM1216pool24     TCTTTCTGCCCATCTGAAACAAAATATTTCTTTTAATACTATTGAATTTAATATATATTAAAGATAAAAATTACGGGAATAATTATAATT
BdM1217pool11     TCTTTCTGCCCATCTGAAACAAAATATTTCTTTTAATACTATTGAATTTAATATATATTAAAGATAAAAATTACGGGAATAATTATAATT
BdM1219pool24     TCTTTCTGCCCATCTGAAACAAAATATTTCTTTTAATACTATTGAATTTAATATATATTAAAGATAAAAATTACGGGAATAATTATAATT
BdM1221pool21     TCTTTCTGCCCATCTGAAACAAAATATTTCTTTTAATACTATTGAATTTAATATATATTAAAGATAAAAAWTACGGGAATAATTATAATT
BdM1222pool24     TCTTTCTGCCCATCTGAAACAAAATATTTCTTTTAATACTATTGAATTTAATATATATTAAAGATAAAAAWTACGGGAATAATTATAATT
BdM1223pool24     TCTTTCTGCCCATCTGAAACAAAATATTTCTTTTAATACTATTGAATTTAATATATATTAAAGATAAAAAATACGGGAATAATTATAATT
BdM1225pool11     TCTTTCTGCCCATCTGAAACAAAATATTTCTTTTAATACTATTGAATTTAATATATATTAAAGATAAAAATTACGGGAATAATTATAATT
//                                                                                      *                   |53702|
BdM1213pool24     AGAAATCAATTTAATTAATTAATATTATATCAATTAAAATAATAATAATCAAAGAGAATAGATTAATATTTGTTATTCTGAAGCTGATAT
BdM1222pool24     AGAAATCAATTTAATTAATTAATATTATATCAATTAAAATAATAATAATCAAGGAGAATAGATTGATATTTGTTATTCTGAAGCTGATAT
BdM1224pool11     AGAAATCAATTTAATTAGTTAATATTATATSAATTRAAATAATAATAATCAAGGAGAATAGATTMATATTTGTTATTCTGAAGCTGATAT
BdM1229pool24     AGAAATCAATTTAATTAATTAATATTATATCAATTAAAATAATAATAATCAANGAGAATAGATTNATATTTGTTATTCTGAAGCTGATAT
//                                 -            -    -                -           -                         |53852|
BdM1219pool11     ACTTAGATCTGCTTCAAACTCAGTTGAACCAATACCATATGCATTGTGGAACCGATAATATAACTCAGGCAGTAGATCAACGTCACCCGG
BdM1219pool24     ACTTAGATCTGCTTCAACYTCAGYTGAACCAATACCATATGCATCRTGGWACCGATRATACAACTKACGCARTAAATCAACGTCACCCGG
BdM1221pool11     ACTTAGATCTGCTTCAACCTCAGTTGAACCAATACCATATGCATCATGGAACCGATGATACAACTTACGCAGTAAACCAACGTCACCCGG
BdM1221pool21     ACTTAGATCTGCTTCAACCTCAGTTGAACCAATACCATATGCATCATGGAACCGATGATACAACTTACGCAGTAAACCAACGTCACCCGG
BdM1224pool11     ACTTAGATCTGCTTCAACTTCAGTTGAACNAATACNATATGCGTNGTGGAACCGATAATACAACTTACGCAGTAAATCAACGTCACNCGG
//                                 -*    -                  - -*   -      *   -    - -   -  - *             |54050|
BdM1211pool11     NAAATTGAAGGGCGATATCTGGGATATGTATTCCTNATGATCAGCGNTATATCCATTGTGGCGAACATCCTTAAACTTAAACTGAAATCG
BdM1212pool11     AAAATTGAAGGGCGATATCTGGGATATGTATTCCTGATGATCAGCGTTATATCCATTGTGGCGAACATCCTTAAACTTAAACTGAAATCG
BdM1213pool24     AAAATTGAAGGGCGATATCTGGGATATGTATTCCTGATGATCAGCGTTATATCCATTGTGGCGAACATCCTTAAACTTAAACTGAAATCG
BdM1214pool11     AAAATTGAAGGGCGATATCTGGGATATGTATTCCTGATGATCAGCGTTATATCCATTGTGGCGAACATCCTTAAACTTAAACTGAAATCG
BdM1215pool11     GAAATTGAAGGGCGATATCTGGGATATGTATTCCTAATGATCAGCGTTATATCCATTGTGGCGAACATCCTTAAACTTAAACTGAAATCG
BdM1216pool24     AAAATTGAAGGGCGATATCTGGGATATGTATTCCTGATGATCAGCGTTATATCCATTGTGGCGAACATCCTTAAACTTAAACTGAAATCG
BdM1217pool11     AAAATTGAAGGGCGATATCTGGGATATGTATTCCTGATGATCAGCGTTATATCCATTGTGGCGAACATCCTTAAACTTAAACTGAAATCG
BdM1219pool11     AAAATTGAAGGGCGATATCTGGGATATGTATTCCTGATGATCAGCGTTATATCCATTGTGGCGAACATCCTTAAACTTAAACTGAAATCG
BdM1221pool21     AAAATTGAAGGGCGATATCTGGGATATGTATTCCTGATGATCAGCGTTATATCCATTGTGGCGAACATCCTTAAACTTAAACTGAAATCG
BdM1222pool24     AAAATTGAAGGGCGATATCTGGGATATGTATTCCTGATGATCAGCGTTATATCCATTGTGGCGAACATCCTTAAACTTAAACTGAAATCG
BdM1223pool24     AAAATTGAAGGGCGATATCTGGGATATGTATTCCTGATGATCAGCGTTATATCCATTGTGGCGAACATCCTTAAACTTAAACTGAAATCG
BdM1224pool11     AAAATTGAAGGGCGATATCTGGGATATGTATTCCTGATGATCAGCGTTATATCCATTGTGGCGAACATCCTTAAACTTAAACTGAAATCG
BdM1230pool24     AAAATTGAAGGGCGATATCTGGGATATGTATTCCTGATGATCAGCGTTATATCCATTGTGGCGAACATCCTTAAACTTAAACTGAAATCG
BdM1270pool11     AAAATTGAAGGGCGATATCTGGGATATGTATTCCTGATGATCAGCGTTATATCCATTGTGGCGAACATCCTTAAACTTAAACTGAAATCG
//                -                                  -                                                      |54088|
BdM1212pool11     GAATCAATTGTCCGCCACCATAGAGAAACCGAATCCTTTCATTTCGCCGGTATGGCTACTGGGTACTTAAATGGCTGTATCATTATTTAT
BdM1216pool24     GAATCAATTGTCCGCCACCATAGAGAAACCGAATCCTTTCATTTCGCCGGTATGGCTACTGGGTACTTAAATGGCTGTATCATTATTTAT
BdM1217pool11     GAATCAATTGTCCGCCACCATAGAGAAACCGAATCCTTTCATTTCGCCGGTATGGCTACTGGGTACTTAAATGGCTGTATCATTATTTAT
BdM1218pool11     SAATCAATTGTCCGCCACCATAGAGAAACCGAATCCTTTCATTTCGCCGGTATGGCTACTGGGTACTTAAATGGCTGTATCATTATTTAT
BdM1223pool24     GAATCAATTGTCCGCCACCATAGAGAAACCGAATCCTTTCATTTCGCCGGTATGGCTACTGGGTACTTAAATGGCTGTATCATTATTTAT
BdM1227pool24     GAATCAATTGTCCGCCACCATAGAGAAACCGAATCCTTTCATTTCGCCGGTATGGCTACTGGGTACTTAAATGGCTGTATCATTATTTAT
BdM1229pool11     GAATCAATTGTCCGCCACCATAGAGAAACCGAATCCTTTCATTTCGCCGGTATGGCTACTGGGTACTTAAATGGCTGTATCATTATTTAT
BdM1270pool11     GAATCAATTGTCCGCCACCATAGAGAAACCGAATCCTTTCATTTCGCCGGTATGGCTACTGGGTACTTAAATGGCTGTATCATTATTTAT
//                -                                                                                         |54277|
BdM1211pool11     AAACACCTTCTGAAACATCCGGTTATTGTCAGCTTTTTGTTTATGAAATGGCTTCGAGTGCAGTGGCTGTTCTGGGCAAATTTAACCTTT
BdM1215pool11     AAACACCTTCTGAAACATCCGGTTATTGTCAGCTTTTTGTTTATGAAATGGCTTCGAGTGCAGTGGCTGTTCTGGGCAAATTTAACCTTT
BdM1216pool24     AAACACCTTCTGAAACATCCGGTTATTGTCAGCTTTTTGTTTATGAAATGGCTTCGAGTGCAGTGGCTGTTCTGGGCAAATTTAACCTTT
BdM1217pool11     AAACACCTTCTGAAACATCCGGTTATTGTCAGCTTTTTGTTTATGAAATGGCTTCGAGTGCAGTGGCTGTTCTGGGCAAATTTAACCTTT
BdM1218pool11     AAACACCTTCTGAAACATCCGGTTATTGTCAGCTTTTTGTTTATGAAATGGCTTCGAGTGCAGTGGCTGTTCTGGGCAAATTTAACCTTT
BdM1219pool24     AAACACCTTCTGAAACATCCGGTTATTGTCAGCTTTTTGTTTATGAAATGGCTTCGAGTGCAGTGGCTGTTCTGGGCAAATTTAACCTTT
BdM1221pool21     AAACACCTTCTGAAACATCCGGTTATTGTCAGCTTTTTGTTTATGAAATGGCTTCGAGTGCAGTGGCTGTTCTGGGCAAATTTAACCTTT
BdM1222pool24     AAACACCTTCTGAAACATCCGGTTATTGTCAGCTTTTTGTTTATGAAATGGCTTCGAGTGCAGTGGCTGTTCTGGGCAAATTTAACCTTT
BdM1223pool24     AAACACCTTCTGAAACATCCGGTTATTGTCAGCTTTTTGTTTATGAAATGGCTTCGAGTGCAGTGGCTGTTCTGGGCAAATTTAACCTTT
BdM1224pool11     AAACACCTTCTGAAACATCCGGTTATTGTCAGCTTTTTGTTTATGAAATGGCTTCGAGTGCAGTGGCTGTTCTGGGCAAATTTAACCTTT
BdM1225pool11     AAACACCTTCTGAAACATCCGGTTATTGTCAGCTTTTTGTTTATGAAATGGCTTCGAGTGCAGTGGCTGTTCTGGGCAAATTTAACCTTT
BdM1226pool11     AAACACCTTCTGAAACATCCGGTTATTGTCAGCTTTTTGTTTATGAAATGGCTTCGAGTGCAGTGGCTGTTCTGGGCAAATTTAACCTTT
BdM1230pool24     AAACACCTTCTGAAACATCCGGTTATTGTCAGCTTTTTGTTTATGAAATGGCTTCGAGTGCAGTGGCTGTTCTGGGCAAATTTAACCTTT
//                                                                                                          |54330|
BdM1211pool11     CTCGTAGACGGACATTTGGGCAGCGGTCACACCGCCTACCTTTAACCGTATCGGTTCGGGCATTCGTTCAGCTTGGTAAGTSAGAGCTAT
BdM1212pool11     CTCGTAGACGGACATTTGGGCAGCGGTCACACCGCCTACCTTTAACCGTATCGGTTCGGGCATTCGTTCAGCTTGGTAAGTCAGAGCTAT
BdM1213pool24     CTCGTAGACGGACATTTGGGCAGCGGTCACACCGCCTACCTTTAACCGTATCGGTTCGGGCATTCGTTCAGCTTGGTAAGTSAGAGCTAT
BdM1214pool11     CTCGTAGACGGACATTTGGGCAGCGGTCACACCGCCTACCTTTAACCGTATCGGTTCGGGCATTCGTTCAGCTTGGTAAGTSAGAGCWAT
BdM1215pool11     CTCGTAGACGGACATTTGGGCAGCGGTCACACCGCCTACCTTTAACCGTATCGGTTCGGGCATTCGTTCAGCTTGGTAAGTSAGAGCTAT
BdM1216pool24     CTCGTAGACGGACATTTGGGCAGCGGTCACACCGCCTACCTTTAACCGTATCGGTTCGGGCATTCGTTCAGCTTGGTAAGTSAGAGCTAT
BdM1217pool11     CTCGTAGACGGACATTTGGGCAGCGGTCACACCGCCTACCTTTAACCGTATCGGTTCGGGCATTCGTTCAGCTTGGTAAGTCAGAGCTAT
BdM1218pool11     CTCGTAGACGGACATTTGGGCAGCGGTCACACCGCCTACCTTTAACCGTATCGGTTCGGGCATTCGTTCAGCTTGGTAAGTCAGAGCTAT
BdM1219pool11     CTCGTAGACGGACATTTGGGCAGCGGTCACACCGCCTACTTTTAACCGTATCGGTTCGGGCATTCGTTCAGCTTGGTAAGTCAGAGCTAT
BdM1221pool21     CTCGTAGACGGACATTTGGGCAGCGGTCACACCGCCTACYTTTAACCGTATCGGTTCGGGCATTCGTTCAGCTTGGTAAGTSAGAGCTAT
BdM1222pool24     CTCGTAGACGGACATTTGGGCAGCGGTCACACCGCCTACCTTTAACCGTATCGGTTCGGGCATTCGTTCAGCTTGGTAAGTGAGAGCTAT
BdM1223pool24     CTCGTAGACGGACATTTGGGCAGCGGTCACACCGCCTACCTTTAACCGTATCGGTTCGGGCATTCGTTCAGCTTGGTAAGTSAGAGCTAT
BdM1224pool11     CTCGTAGACGGACATTTGGGCAGCGGTCACACCGCCTACCTTTAACCGTATCGGTTCGGGCATTCGTTCAGCTTGGTAAGTSAGAGCTAT
BdM1225pool11     CTCGTAGACGGACATTTGGGCAGCGGTCACACCGCCTACCTTTAACCGTATCGGTTCGGGCATTCGTTCAGCTTGGTAAGTSAGAGCTAT
BdM1227pool24     YTCGTAGACGGACATTTGGGCAGCGGTCACACCGCCTACCTTTAACCGTATCGGTTCGGGCATTCGTTCAGCTTGGTAAGTSAGAGCTAT
BdM1229pool11     YTCGTAGACGGACATTTGGGCAGCGGTCACACCGCCTACCTTTAACCGTATCGGTTCGGGCATTCGTTCAGCTTGGTAAGTCAGAGCTAT
BdM1229pool24     YTCGTAGACGGACATTTGGGCAGCGGTCACACCGCCTACCTTTAACCGTATCGGTTCGGGCATTCGTTCAGCTTGGTAAGTCAGAGCTAT
BdM1230pool11     TTCGTAGACGGACATTTGGGCAGCGGTCACACCGCCTACCTTTAACCGTATCGGTTCGGGCATTCGTTCAGCTTGGTAAGTCAGAGCTAT
BdM1230pool24     NTCGTAGACGGACATTTGGGCAGCGGTCACACCGCCTACCTTTAACCGTATCGGTTCGGGCATTCGTTCAGCTTGGTAAGTNAGAGCTAT
BdM1269pool11     TTCGTAGACGGACATTTGGGCAGCGGTCACACCGCCTACCTTTAACCGTATCGGTTCGGGCATTCGTTCAGCTTGGTAAGTCAGAGCTAT
BdM1269pool24     YTCGTAGACGGACATTTGGGCAGCGGTCACACCGCCTACCTTTAACCGTATCGGTTCGGGCATTCGTTCAGCTTGGTAAGTCAGAGCTAT
//                *                                      *                                         *     -  |54356|
BdM1212pool11     ACCGTCAGAGGCATCAATGTTGCCTGTGATTGATTTACAGATTGTTCCTATTCCATGTAAAACACCGCGTTTTAATCTATACGTATAAAT
BdM1213pool24     ACCGTCAGAGGCATCAATGTTGCCTGTGATTGATTTACAGATTGTTCCTATTCCATGTAAAACACCGCGTTTTAATCTATACGTATAAAT
BdM1218pool11     ACCGTCAGAGGCATCAATGTTGCCTGTGATTGATTTACAGATTGTTCCTATTCCATGTAAAACACCGCGTTTTAATCTATACGTATAAAT
BdM1224pool11     ACCGTCAGAGGCATCAATGTTGCCTGTGATTGATTTACAGATTGTTCCTATTCCATGTAAAACACCGCGTTTTAATCTATACGTATAAAT
//                                                                                                          |54366|
BdM1213pool24     GTAGTTAATATTTTATGTTATATGTCCCGTGAA-CACTATTTTTCATGTGTAATCTGTGCACTATTTTACAAAGTTTAGTGGTGCACTACA
BdM1221pool21     GTAGTTAATATTTTATGTTATATGTCCCGTGAA-CACTATTTTTCGTGTGTAATCTGTGCACTATTTTACATAGTTTAGTGGTGCACTACA
BdM1223pool24     GTAGTTAATATTTTATGTTATATGTCCCGTGAA-CACTATTTTTCGTGTGTAATCTGTGCACTATTTTACAAAGTTTAGTGGTGCACTATT
BdM1225pool11     GTAGTTAATATTTTATGTTATATATCCCTTGAA-CACTATTTTTCGTGTGTAATCTGTGCACTATTTTACAAAGTTTAGTGGTGCACTATT
BdM1227pool24     GTAGTTAATATTTTATGTTATATGTCCCGTGAA-CACTATTTTTCGTGTGTAATCTGTGCACTATTTTACAAAGTTTAGTGGTGCACTATT
BdM1230pool24     GTAGTTAATATTTTATGTTATATRTCCCKTGAA-CACTATTTTTCGTGTGTAATCTGTGCACTATTTTACAAAGTTTAGTGGTGCACTATT
//                                       *    *                -                         -                 **|54409|
BdM1213pool24     ATGGCAAATCGTACAGAAGGTAAGGCCTCTTTCCATTTTGTATCATCCTTTTCTACAAGAATTGCTAACTGGGTTTTCAGATCTCTGTTT
BdM1214pool11     ATGGCAAATCGTACAGAAGGTAAGGCCTCTTTCCATTTTGTATCATCCTTTTCTACAAGAATTGCTAACTGGGTTTTCAGATCTCTGTTT
BdM1215pool11     ATGGCAAATCGTACAGAAGGTAAGGCCTCTTTCCATTTTGTATCATCCTTTTCTACAAGAATTGCTAACTGGGTTTTCAGATCTCTGTTT
BdM1217pool11     ATGGCAAATCGTACAGAAGGTAAGGCCTCTTTCCATTTTGTATCATCCTTTTCTACAAGAATTGCTAACTGGGTTTTCAGATCTCTGTTT
BdM1218pool11     ATGGCAAATCGTACAGAAGGTAAGGCCTCTTTCCATTTTGTATCATCCTTTTCTACAAGAATTGCTAACTGGGTTTTCAGATCTCTGTTT
BdM1221pool21     ATGGCAAATCGTACAGAAGGTAAGGCCTCTTTCCATTTTGTATCATCCTTTTCTACAAGAATTGCTAACTGGGTTTTCAGATCTCTGTTT
BdM1222pool24     ATGGCAAATCGTACAGAAGGTAAGGCCTCTTTCCATTTTGTATCATCCTTTTCTACAAGAATTGCTAACTGGGTTTTCAGATCTCTGTTT
BdM1224pool11     ATGGCAAATCGTACAGAAGGTAAGGCCTCTTTCCATTTTGTATCATCCTTTTCTACAAGAATTGCTAACTGGGTTTTCAGATCTCTGTTT
BdM1225pool11     ATGGCAAATCGTACAGAAGGTAAGGCCTCTTTCCATTTTGTATCATCCTTTTCTACAAGAATTGCTAACTGGGTTTTCAGATCTCTGTTT
BdM1228pool11     ATGGCAAATCGTACAGAAGGTAAGGCCTCTTTCCATTTTGTATCATCCTTTTCTACAAGAATTGCTAACTGGGTTTTCAGATCTCTGTTT
BdM1270pool11     ATGGCAAATCGTACAGAAGGTAAGGCCTCTTTCCATTTTGTATCATCCTTTTCTACAAGAATTGCTAACTGGGTTTTCAGATCTCTGTTT
//                                                                                                          |54627|
BdM1218pool11     TYGTCAATTCTTTAAATAAAGATATCAAAAAATCCWTTACCAAACATCGGGTAGAGAAATGGCAAACCTTCATCAAATATGCCCCCCCC
BdM1221pool21     TCGTCAATTCTTTAAATAAAGATATCAAAAAATCCATTACCAAACATCGGGTAGAGAAATGGCAAACCTTCATCAAATATGCCYCCCYC
BdM1223pool11     TTGTCAATTCTTTAAATAAAGATATCAAAAAATCCATTACCAAACATCGGGTAGAGAAATGGCAAACCTTCATCAAATATGCCCCCCCC
BdM1230pool11     TCGTCAATTCTTTAAATAAAGAYATCAAAAARKCCATTACCAAACATYGGGTWGAGAAATGGCAAACCTTCATYAAATATGCCYCCCYC
BdM1230pool24     TCGTCAATTCTTTAAATAAAGAYATCAAAAARKCCATTACCAAACATYGGGTWGAGAAATGGCAAACCTTCATYAAATATGCCYCCCYC
//                 *                    *        **  -           *    *                    *         *   * |54660|
BdM1217pool11     GCCGATTAATCTCAACAGGACCT-GGATCGGGCCGGCCGCGAGTCCGGCTCGCTTGTACATAGATGCGATTTTGAAAAA---AAATAAATT
BdM1218pool11     GCCGATTAATCTCAACAGGACCT-GGATCGGGCCGGCCGCGAGTCCGGCTCGCTTGTACATAGATGCGATTTTGAAAAA---AAATAAATT
BdM1223pool24     GCCGATTAATCTCAACAGGACCT-GGATCGGGCCGGCCGCGAGTCCGGCTCGCTTGTACATAGATGCGATTTTGAAAAAAATAAATTATAA
BdM1225pool11     GCCGATTAATCTCAACAGGACCT-GGATCGGGCCGGCCGCGAGTCCGGCTCGCTTGTACATAGATGCGATTTTGAAAAAAATAAATTATAA
BdM1270pool11     GCCGATTAATCTCAACAGGACCT-GGATCGGGCCGGCCGCGAGTCCGGCTCGCTTGTACATAGATGCGATTTTGAAAAA---AAATAAATT
//                                                                                                      * ***|54688|
BdM1216pool24     GTCCAAAGTTGGCAAGTCACTTCTCCTTTTGGTTTCTTGCCACTCACGAGCTGTTAAAGAATCCAATTTATTACACATGAAATAAATGAT
BdM1227pool24     GTCCAAAGTTGGCAAGTCACTTCTCCTTTTGGTTTCTTGCCACTCACGAGCTGTTAAAGAATCCAATTTATTACACATGAAATAAATGAT
BdM1229pool11     GTCCAAAGTTGGCAAGTCACTTCTCCTTTTGGTTTCTTGCCACTCACGAGCTGTTAAAGAATCCAATTTATTACACATGAAATAAATGAT
BdM1230pool24     GTCCAAAGTTGGCAAGTCACTTCTCCTTTTGGTTTCTTGCCACTCACGAGCTGTTAAAGAATCCAATTTATTACACATGAAATAAATGAT
BdM1270pool11     GTCCAAAGTTGGCAAGTCACTTCTCCTTTTGGTTTCTTGCCACTCACGAGCTGTTAAAGAATCCAATTTATTACACATGAAATAAATGAT
//                                                                                                          |54701|
BdM1214pool11     ATACTTTTGAAGAANTTAAGTTATACTTCCCTCAGTGTAAAGTTGAATTTT-AGAAAATCGTTATGAAAAACTGTTAATT--ATGGAAAGTTA
BdM1215pool11     ATACTTTTGAAGAATTTAAGTTATACTTCCCTCAGTGTAAAGTTGAATTTT-AGAAAATCGTTATGAAAAACTGTTAATT--ATGGAAAGTT-
BdM1216pool24     ATACTTTTGAAGAATTTAAGTTATACTTCCCTCAGTGTAAAGTTGAATTTT-AGAAAATCGTTATGAAAAACTGTTAATT--ATGGAAAGTTA
BdM1218pool11     ATACTTTTGAAGAAWTTAAGTTATACTTCCCTCAGTGTAAAGTTGAATTTT-AGAAAATCGTTATGAAAAACTGTTAATT--ATGGAAAGTTA
BdM1221pool21     ATACTTTTGAAGAATTTAAGWTATACTTCCCTCAGTGTAAAGTTGAATTTT-AGAAAATCGTTATGAAAAACTGTTAATT--ATGGAAAGTTA
BdM1222pool24     ATACTTTTGAAGAATTTAAGTTATACTTCCCTCAGTGTAAAGTTGAATTTT-AGAAAATCGTTATGAAAAACTGTTAATT--ATGGAAAGTTA
BdM1224pool11     ATACTTTTGAAGAATTTAAGTTATACTTCCCTCAGTGTAAAGTTGAATTTT-AGAAAATCGTTATGAAAAACTGTTAATT--ATGGAAAGTTA
BdM1225pool11     ATACTTTTGAAGAATTTAAGTTATACTTCCCTCAGTGTAAAGTTGAATTTT-AGAAAATCGTTATGAAAAACTGTTAATT--ATGGAAAGTTA
BdM1269pool24     ATACTTTTGAAGAATTTAAGTTATACTTCCCTCAGTGTAAAGTTGAATTTT-AGAAAATCGTTATGAAAAACTGTTAATT--ATGGAGAGTTA
BdM1270pool11     ATACTTTTGAAGAATTTAAGTTATACTTCCCTCAGTGTAAAGTTGAATTTT-AGAAAATCGTTATGAAWAACTGTTAATT--ATGGAAAGTTA
//                              -     -                                               -                  -     |54775|
BdM1211pool11     TAAGGGTTTCACTGAGTTTTGATAAAGTATTTACATTTGCCTGTCTATTTTTT-AACAGTCTGAGAATATC----TATGTCTAAATTGATGGAAA
BdM1213pool24     TAAGGGTTTCACTGAGTTTTGATAAAGTATTTACATTTGCCTGTCTATTTTTT-AACAGTCTGAGAATATC----TATGTCTAAATTGATGGAAA
BdM1222pool24     TAAGGGTTTCACTGAGTTTTGATAAAGTATTTACATTTGCCTGTCTATTTTTT-AACAGTCTGAGAATATC----TATGTCTAAATTGATGGAAA
BdM1223pool24     TAAGGGTTTCACTGAGTTTTGATAAAGTATTTACATTTGCCTGTCTATTTTTT-AACAGTCTGAGAATATC----TATGTCTAAATTGATGGAAA
BdM1225pool11     TAAGGGTTTCACTGAGTTTTGATAAAGTATTTACATTTGCCTGTCTATTTTTT-AACAGTCTGAGAATATC----TATGTCTAAATTGATGGAAA
BdM1230pool24     TAAGGGTTTCACTGAGTTTTGATAAAGTATTTACATTTGCCTGTCTATTTTTT-AACAGTCTGAGAATATC----TATGTCTAAATTGATGGAAA
//                                                                                                               |54954|
BdM1214pool11     CTCCTGATAGCTATAATCCTGCTACAATTGTTTTATTATTAAGCAGAAATTCAACATACATTACCTGCATGGTTTAATTTTAGGTTACTT
BdM1215pool11     CTCCTGATAGCTATAATCCTGCTACAATTGTTTTATTATTAAGCAGAAATTCAACATACATTACCTGCATGGTTTAATTTTTGGTTACTT
BdM1217pool11     CTCCTGATAGCTATAATCCTGCTACAATTGTTTTATTATTAAGCAGAAATTCAACATACATTACCTGCATGGTTTAATTTTTGGTTACTT
BdM1223pool11     CTCCTGATAGCTATAATCCTGCTACAATTGTTTTATTATTAAGCARAAATTCAACATACMTTACCTGCATGGTTTAATTTTAGGTTACTT
BdM1223pool24     CTCCTGATAGCTATAATCCTGCTACAATTGTTTTATTATTAAGCANAAATTCAACATACNTTACCTGCATGGTTTAATTTTAGGTTACTT
BdM1225pool11     CTCCTGATAGCTATAATCCTGCTACAATTGTTTTATTATTAAGCAAAAATTCAACATACATTACCTGCATGGTTTAATTTTAGGTTACTT
BdM1228pool11     CTCCTGATAGCTATAATCCTGCTACAATTGTTTTATTATTAAGCAAAAATTCAACATACATTACCTGCATGGTTTAATTTTAGGTTACTT
BdM1270pool11     CTCCTGATAGCTATAATCCTGCTACAATTGTTTTATTATTAAGCAAAAATTCAACATACATTACCTGCATGGTTTAATTTTAGGTTACTT
//                                                             *             -                     *        |54974|
BdM1214pool11     CCAGAGTGTATATTATTTAAGTTTAAACTGATGAAACTAATTGGTAATTTGATTAAATGATTATTAAAGTCATTTTATTTCTTAAAAAAA
BdM1217pool11     CCAGAGTGTATATTATTTAAGTTTAAACTGATGAAACTAATTGGTAATTTGATTAAATGATTATTAAGGTCATTTTATTTCTTAAAAAAA
BdM1218pool11     CCAGAGTGTATATTATTTAAGTTTAAACTGATGAAACTAATTGGTAATTTGATTAAATGATTATTAAGGTCATTTTATTTCTTAAAAAAA
BdM1223pool24     CCAGAGTGTATATTATTTAAGTTTAAACTGATGAAACTAATTGGTAATTTGATTAAATGATAATTAAGGTCATTTTATTTCTTAAAAAAA
BdM1229pool24     CCAGAGTGTATATTATTTAAGTTTAAACTGATGAAACTAATTGGTAATTTGATTAAATGATTATTAAGGTCATTTTATTTCTTAAAAAAA
BdM1270pool11     CCAGAGTGTATATTATTTAAGTTTAAACTGATGAAACTAATTGGTAATTTGATTAAATGATAATTAAGGTCATTTTATTTCTTAAAAAAA
//                                                                             *     -                      |55047|
BdM1211pool11     TGCTAAATCTGCTGACGGCAGTCACTGTAAGTACAGCTATATATAAAAATCCACCTTTATGTTAATACACAAAACAATGTATTTTAGTGG
BdM1212pool11     TGCTAAATCTGCTGACGGCAGTCACTGTAAGTACARCTATATATAAAAATCCACCTTTATGTTAATACACAAAACAATGTATTTTAGTGG
BdM1213pool24     TGCTAAATCTGCTGACGGCAGTCACTGTAAGTACAACTATATATAAAAATCCACCTTTATGTTAATACACAAAACAATGTATTTTAGTGG
BdM1215pool11     TGCTAAATCTGCTGACGGCAGTCACTGTAAGTACARCTATATATAAAAATCCACCTTTATGTTAATACACAAAACAATGTATTTTAGTGG
BdM1216pool24     TGCTAAATCWGCTGACGGCAGTCACTGTAAGTACAACTATATATAAAAATCCACCTTTATGTTAATACACAAAACAATGTATTTTAGTGG
BdM1217pool11     TGCTAAATCTGCTGACGGCAGTCACTGTAAGTACAACTATATATAAAAATCCACCTTTATGTTAATACACAAAACAATGTATTTTAGTGG
BdM1218pool11     TGCTAAATCTGCTGACGGCAGTCACTGTAAGTACAGCTATATATAAAAATCCACCTTTATGTTAATACACAAAACAATGTATTTTAGTGG
BdM1219pool24     TGCTAAATCTGCTGACGGCAGTCACTGTAAGTACAGCTATATATAAAAATCCACCTTTATGTTAATACACAAAACAATGTATTTTAGTGG
BdM1221pool21     TGCTAAATCTGCTGACGGCAGTCACTGTAAGTACARCTATATATAAAAATCCACCTTTATGTTAATACACAAAACAATGTATTTTAGTGG
BdM1222pool24     TGCTAAATCTGCTGACGGCAGTCACTGTAAGTACARCTATATATAAAAATCCACCTTTATGTTAATACACAAAACAATGTATTTTAGTGG
BdM1223pool11     TGCTAAATCTGCTGACGGCAGTCACTGTAAGTACAACTATATATAAAAATCCACCTTTATGTTAATACACAAAACAATGTATTTTAGTGG
BdM1223pool24     TGCTAAATCTGCTGACGGCAGTCACTGTAAGTACAACTATATATAAAAATCCACCTTTATGTTAATACACAAAACAATGTATTTTAGTGG
BdM1224pool11     TGCTAAATCTGCTGACGGCAGTCACTGTAAGTACAACTATATATAAAAATCCACCTTTATGTTAATACACAAAACAATGTATTTTAGTGG
BdM1225pool11     TGCTAAATCTGCTGACGGTAGTCACTGTAAGTACAGCTATATATAAAAATCCACCTTTATGTTAATACACAAAACAATGTATTTTAGTGG
BdM1226pool21     TGCTAAATCTGCTGACGGNAGTCACTGTAAGTACANCTATATATAAAAATCCACCTTTATGTTAATACACAAAACAATGTATTTTAGTGG
BdM1227pool24     TGCTAAATCTGCTGACGGCAGTCACTGTAAGTACAACTATATATAAAAATCCACCTTTATGTTAATACACAAAACAATGTATTTTAGTGG
BdM1228pool11     TGCTAAATCTGCTGACGGCAGTCACTGTAAGTACAACTATATATAAAAATCCACCTTTATGTTAATACACAAAACAATGTATTTTAGTGG
BdM1229pool11     TGCTAAATCTGCTGACGGYAGTCACTGTAAGTACARCTATATATAAAAATCCACCTTTATGTTAATACACAAAACAATGTATTTTAGTGG
BdM1229pool24     TGCTAAATCTGCTGACGGNAGTCACTGTAAGTACANCTATATATAAAAATCCACCTTTATGTTAATACACAAAACAATGTATTTTAGTGG
BdM1230pool11     TGCTAAATCTGCTGACGGYAGTCACTGTAAGTACARCTATATATAAAAATCCACCTTTATGTTAATACACAAAACAATGTATTTTAGTGG
BdM1230pool24     TGCTAAATCTGCTGACGGYAGTCACTGTAAGTACARCTATATATAAAAATCCACCTTTATGTTAATACACAAAACAATGTATTTTAGTGG
BdM1269pool24     TGCTAAATCWGCTGACGGCAGTCACTGTAAGTACARCTATATATAAAAATCCACCTTTATGTTAATACACAAAACAATGTATTTTAGTGG
//                         *        *                *                                                      |55058|
BdM1212pool11     CTATTTACCCAATTTCTGTAGCTGTTATTGTGTAAGGATGATGATGTATTTTTCAAGGATTACTCGCAGTACTTCGACTTATTGACAAAA
BdM1213pool11     CTATTTACCCAATTTCTGTAGCTGTTATTGTGTAAGGATGATGATGTATTTTTCAAGGATTACTCGCAGTACTTYGACTTATTGACAAAA
BdM1213pool24     CTATTTACCCAATTTCTGTAGCTGTTATTGTGTAAGGATGATGATGTATTTTTCAAGGATTACTCGCAGTACTTYGACTTATTGACAAAA
BdM1214pool11     CTATTTACCCAATTTCTGTAGCTGTTATTGTGTAAGGATGATGATGTATTTTTCAAGGATTACTCGCAGTACTTCGACTTATTGACAAAA
BdM1215pool11     CTATTTACCCAATTTCTGTAGCTGTTATTGTGTAAKKATGATGATGTATTTTTCAAGGATTACTCGCAGTACTTYGACTTATTGACAAAA
BdM1216pool24     CTATTTACCCAATTTCTGTAGCTGTTATTGTGTAAGGATGATGATGTATTTTTCAAGGATTACTCGCAGTACTTCGACTTATTGACAAAA
BdM1217pool11     CTATTTACCCAATTTCTGTAGCTGTTATTGTGTAAGGATGATGATGTATTTTTCAAGGATTACTCGCAGTACTTTGACTTATTGACAAAA
BdM1218pool11     CTATTTACCCAATTTCTGTAGCTGTTATTGTGTAAGGATGATGATGTATTTTTCAAGGATTACTCGCAGTACTTYGACTTATTGACAAAA
BdM1219pool24     CTATTTACCCAATTTCTGTAGCTGTTATTGTGTAAGGATGATGATGTATTTTTCAAGGATTACTCGCAGTACTTTGACTTATTGACAAAA
BdM1221pool21     CTATTTACCCAATTTCTGTAGCTGTTATTGTGTAAGGATGATGATGTATTTTTCAAGGATTACTCGCAGTACTTTGACTTATTGACAAAA
BdM1269pool24     CTATTTACCCAATTTCTGTAGNTGTTATTGTGTAAGGATGATGATGTATTTTTCAAGGATTACTCGNNGTACTTNGACTTATTGACAAAA
//                                                   --                                     *               |55077|
BdM1212pool11     GGTATGACTGAACCCTTTTTATGATCCAAAGGGTTCGTCGTTAACAAGGACATTGAAAGTAGGTGTTAAATCATTTGCTGCAGCTGATGT
BdM1213pool24     GGTATGACTGAACCCTTTTTATGATCSAAAGGGTTCKTCGTTAACAAGGACATTGAAAGTAGGTGTTAAATCATTTGCTGCAGCTGAYGT
BdM1215pool11     GGTATGACTGAACCCTTTTTATGATCSAAAGGGTTCGTCGTTAACAAGGACATTGAAAGTAGGTGTTAAATCATTTGCTGCAGCTGAYGT
BdM1216pool24     GGTATGACTGAACCCTTTTTATGATCSAAAGGGTTCGTCGTTAACAAGGACATTGAAAGTAGGTGTTAAATCATTTGCTGCAGCTGAYGT
BdM1217pool11     GGTATGACTGAACCCTTTTTATGATCCAAAGGGTTCGTCGTTAACAAGGACATTGAAAGTAGGTGTTAANTCATTTGCTGCAGCTGATGT
BdM1218pool11     GGTATGACTGAACCCTTTTTATGATCCAAAGGGTTCKTCGTTAACAAGGACATTGAAAGTAGGTGTTAAATCATTTGCTGCAGCTGATGT
BdM1219pool24     GGTATGACTGAACCCTTTTTATGATCCAAAGGGTTCGTCGTTAACAAGGACATTGAAAGTAGGTGTTAARTCATTTGCTGCAGCTGATGT
BdM1221pool21     GGTATGACTGAACCCTTTTTATGATCCAAAGGGTTCGTCGTTAACAAGGACATTGAAAGTAGGTGTTAAATCATTTGCTGCAGCTGATGT
BdM1222pool24     GGTATGACTGAACCCTTTTTATGATCCAAAGGGTTCKTCGTTAACAAGGACATTGAAAGTAGGTGTTAAATCATTTGCTGCAGCTGATGT
BdM1223pool24     GGTATGACTGAACCCTTTTTATGATCCAAAGGGTTCGTCGTTAACAAGGACATTGAAAGTAGGTGTTAAATCATTTGCTGCAGCTGATGT
BdM1224pool11     GGTATGACTGAACCCTTTTTATGATCCAAAGGGTTCGTCGTTAACAAGGACATTGAAAGTAGGTGTTAAATCATTTGCTGCAGCTGATGT
BdM1227pool24     GGTATGACTGAACCCTTTTTATGATCGAAAGGGTTCGTCGTTAACAAGGACATTGAAAGTAGGTGTTAAATCATTTGCTGCAGCTGACGT
BdM1230pool24     GGTATGACTGAACCCTTTTTATGATCCAAAGGGTTCGTCGTTAACAAGGACATTGAAAGTAGGTGTTAAATCATTTGCTGCAGCTGATGT
BdM1269pool24     GGTATGACTGAACCCTTTTTATGATCCAAAGGGTTCGTCGTTAACAAGGACATTGAAAGTAGGTGTNAAATCATTTGCTGCAGCTGATGT
//                                          *         *                                -                 *  |55093|
BdM1211pool11     CCATATGTCTAATAAGAATAGCTTTAAACATCCACCCCAAGAAATGCCCCAGGGCAAACACGTCCACATGGCTCCAAATTCTCTCTACAG
BdM1212pool11     CCATATGTCTAATAAGAATAGCTTTAAACATCCACCCCAAGAAATGCCCCAGGGCAAACACGTCCACATGGCTCCAAATTCTCTCTACA-
BdM1213pool24     CCATATGTCTAATAAGAATAGCTTTAAACATCCACCCTAAGAAATGCCCCAGGGCAAACACGTCCACATGGCTCCAAATTCTCTCTACAG
BdM1214pool11     CCATATGTCTAATAAGAATAGCTTTAAACATCCACCCCAAGAAATGCCCCAGGGCAAACACGTCCACATGGCTCCAAATTCTCTCTACAG
BdM1217pool11     CCATATGTCTAATAAGAATAGCTTTAAACATCCACCCCAAGAAATGCCCCAGGGCAAACACGTCCACATGGCTCCAAATTCTCTCTACAG
BdM1218pool11     CCATATGTCTAATAAGAATAGCTTTAAACATCCACCCCAAGAAATGCCCCAGGGCAAACACGTCCACATGGCTCCAAATTCTCTCTACAG
BdM1219pool11     CCATATGTCTAATAAGAATAGCTTTAAACATCCACCCCAAGAAATGCCCCAGGGCAAACACGTCCACATGGCTCCAAATTCTCTCTACAG
BdM1221pool21     CCATATGTCTAATAAGAATAGCTTTAAACATCCACCCYAAGAAATGCCCCAGGGCAAACACGTCCACATGGCTCCAAATTCTCTCTACAG
BdM1222pool24     CCATATGTCTAATAAGAATAGCTTTAAACATCCACCCCAAGAAATGCCCCAGGGCAAACACGTCCACATGGCTCCAAATTCTCTCTACAG
BdM1223pool24     CCATATGTCTAATAAGAATAGCTTTAAACATCCACCCCAAGAAATGCCCCAGGGCAAACACGTCCACATGGCTCCAAATTCTCTCTACAG
BdM1230pool24     CCATATGTCTAATAAGAATAGCTTTAAACATCCACCCCAAGAAATGCCCCAGGGCAAACACGTCCACATGGCTCCAAATTCTCTCTACAG
BdM1269pool24     CCATATGTCTAATAAGAATAGCTTTAAACATCCACCCCAAGAAATGCCCCAGGGCAAACACGTCCACATGGCTCCAAATTCTCTCTACAG
//                                                     *                                                    |55096|
BdM1215pool11     ATGTAACCTGTTTCTAACAATTTGACCGCACACAACAATATTGTGGGTGCATTGTAGATTGTAGCTAATTTGCAAACTGACATGCGGAAA
BdM1217pool11     ATTTAAGCTGTTTCTAACAACTTGACAGCAGACAACAATATTGTGGGTGC-------ATTGTAGCTAATTTGCAACCCGAAATGCGGAAA
BdM1221pool21     ATGTAACCTGTTTCTAACAATTTGACCGCACACAACAATATTGTGGGTGCATTGTAGATTGTAGCTAATTTGCAAACTGACATGCGGAAA
BdM1224pool11     ATGTAASMTGTTTCTAACAAYTTGACMGCACACAACAATATTGTGGGTGC-------ATTGTAGCTAATTTGCAAMCYGAMATGCGGAAA
BdM1228pool11     ATGTAACCTGTTTCTAACAATTTGACCGCACACAACAATACTGTGGGTGCATTGTAGATTGTAGCTAATTTGCAAACTGACATGCGGAAA
BdM1229pool24     ATGTAACCTGTTTCTAACAATTTGACCGCACACAACAATACTGTGGGTGCATTGTAGATTGTAGCTAATTTGCAAACTGACATGCGGAAA
//                  -   *-            *     *   -         *                                  * *  *         |55279|
BdM1211pool11     AAARTTACAATAAAAATACCTCTCATGGGTKGCTGTTTCTTGGTAATCAAATATTAACAYATCTTCSWTTCTGGTTCTCACGGCAGTAGA
BdM1212pool11     AAAGTTACAATAAAAATACCTCTCATGGGTGGCTGTTTCTTGGTAATCAAATATTAACATATCTTCGTTTCTGGTTCTCACGGCAGTAGA
BdM1213pool11     AAAGTTACAATAAAAATACCTCTCATGGGTGGCTGTTTCTTGGNAATCAAATATTAACATATCTTCGTTTCTGGTTCTCACGGCAGTAG-
BdM1213pool24     AAARTTACAATAAAAATACCTCTCATGGGTKGCTGTTTCTTGGTAATCAAATATTAACAYATCTTCSWTTCTGGTTCTCACGGCAGTAGA
BdM1217pool11     AAAGTTACAATAAAAATACCTCTCATGGGTGGCTGTTTCTTGGTAATCAAATATTAACATATCTTCGTTTCTGGTTCTCACGGCAGTAGA
BdM1218pool11     AAAGTTACAATAAAAATACCTCTCATGGGTGGCTGTTTCTTGGTAATCAAATATTAACATATCTTCGTTTCTGGTTCTCACGGCAGTAGA
BdM1222pool24     AAAGTTACAATAAAAATACCTCTCATGGGTGGCTGTTTCTTGGTAATCAAATATTAACATATCTTCGTTTCTGGTTCTCACGGCAGTAGA
BdM1223pool24     AAAGTTACAATAAAAATACCTCTCATKGGTGGCTGTTTCTTGGTAATCAAATATTAACATATCTTCGTTTCTGGTTCTCACGGCAGTAGA
BdM1230pool24     AAAGTTACAATAAAAATACCTCTCATGGGTGGCTGTTTCTTGGTAATCAAATATTAACATATCTTCGTTTCTGGTTCTCACGGCAGTAGA
BdM1270pool11     AAAGTTACAATAAAAATACCTCTCATGGGTGGCTGTTTCTTGGTAATCAAATATTAACATATCTTCGTTTCTGGTTCTCACGGCAGTAGA
//                   *                      -   *                            *      **                      |55367|
BdM1214pool11     ATCGTAGACTAAAATCATATCATTTTTTTCACTTCTTGTGAAATTAGTTGCCATTTTATAATATTTAAATTGAAATGCTATTTTCGACAA
BdM1216pool11     ATCGTAGACTAAAATCATATCATTTTTTTCACTTCTTGTGAAATTAGTTGCCATTTTATAATATTTAAATTGAAATGCTATTTTCGACAA
BdM1217pool11     ATCGTAGACTAAAATCATATCATTTTTTTCACTTCTTGTGAAATTAGTTGCCATTTTATAATATTTAAATTGAAATGCTATTTTCGACAA
BdM1218pool11     ATCGTAGACTAAAATCATATCATTTTTTTCACTTCTTGTGAAATTAGTTGCCATTTTATAATATTTAAATTGAAATGCTATTTTCGACAA
BdM1224pool11     ATCGTAGACTAAAATCATATCATTTTTTTCACTTCTTGTGAAATTAGTTGCCATTTTATAATATTTAAATTGAAATGCTATTTTCGACAA
BdM1225pool11     ATCGTAGACTAAAATCATATMATTTTTTTCACTTCTTGTGAAATTAGTTGCCATTTTATAATATTTAAATTGAAATGCTATTTTCGACAA
//                                    -                                                                     |55414|
BdM1213pool24     TGAGAAAAATTCTAAATATTTTTATTAAACATACTTT-ACGTAAACTGTATAGTTTTCCAAATATTTGCAGTCAAACATTAATATTTAAAG
BdM1216pool24     TGAGAAAAATACTAAATATTTTTATTAAACATACTTT-ACGTAAACTGTATAGTTTTCCAAATATTTGCAGTCAAACATTAATATTTAAAG
BdM1222pool24     TGAGAAAAATACTAAATATTTTTATTAAACATACTTT-ACGTAAACTGTATAGTTTTCCAAATATTTGCAGTCAAACATTAATATTTAAAG
BdM1223pool11     TGAGAAAAATACTAAATWTTTTTWTTAAACATACTTT-ACGTAAACTGTATAGTTTTCCAAATATTTGCAGTCAAACATTAATATTTAAAK
BdM1223pool24     TGAGAAAAATACTAAATWTTTTTWTTAAACATACTTT-ACGTAAACTGTATAGTTTTCCAAATATTTGCAGTCAAACATTAATATTTAAAK
BdM1224pool11     TGAGAAAAATTCTAAATATTTTTATTAAACATACTTT-ACGTAAACTGTATAGTTTTCCAAATATTTGCAGTCAAACATTAATATTTAAAG
//                          *      *     *                                                                  *|55693|
BdM1215pool11     GAATTTAACGCCGAATTTCAATTTCTCAATTTCGAATCTTGGCTTTCAAAGTCAAATTTCCACTGCYTCCAGCAATCAAACGCCATTTTT
BdM1217pool11     GAATTTAACGCCGAATTTCAATTTCTCAATTTCGAATCTTGGCTTTCAAAGTCAAATTTCCACTGCTTCCAGCAATCAAACGCCATTTTT
BdM1222pool24     GAATTTAACGCCGAATTTCAATTTCTCAATTTCGAATCTTGGCTTTCAAAGTCAAATTTCCACTGCCTCCAGCAATCAAACGCCATTTTT
BdM1223pool24     GAATTTAACGCCGAATTTCAATTTCTCAATTTCGAATCTTGGCTTTCAAAGTCAAATTTCCACTGCTTCCAGCAATCAAACGCCATTTTT
//                                                                                  *                       |55704|
BdM1212pool11     GCCTACGATCATCATTTTCTTTCAGTATATTCTGACTCTGCTAATAACTAACCAGAGAGTGATACAAACAT-AACTTGCTAATAATATCTT
BdM1213pool11     GCCTACGATCATCATTTTCTTTCAGTATATTCTGACTCTGCTAATAACCAACCAGAGAGTGATACAAACAT-AACTTGCTAATAATATCTT
BdM1213pool24     GCCTACGATCATCATTTTCTTTCAGTATATTCTGACTCTGCTAATAACCAACCAGAGAGTGATACAAACAT-AACTTGCTAATAATATCTT
BdM1214pool11     ACCTACGATCATCATTTTCTTTCAGTATATTCTGACTCTGCTAATAACCAACCAGAGAGTGATACAAACAT-AACTTGCTAATAATATCTT
BdM1215pool11     GCCTACGATCATCATTTTCTTTCAGTATATTCTGACTCTGCTAATAACCAACCAGAGAGTGATACAAACAT-AACTTGCTAATAATATCTT
BdM1216pool24     ACCTACGATCATCATTTTCTTTCAGTATATTCTGACTCTGCTAATAACCAACCAGAGAGTGATACAAACAT-AACTTGCTAATAATATCTT
BdM1217pool11     GCCTACGATCATCATTTTCTTTCAGTATATTCTGACTCTGCTAATAACCAACCAGAGAGTGATACAAACAT-AACTTGCTAATAATATCTT
BdM1218pool11     GCCTACGATCATCATTTTCTTTCAGTATATTCTGACTCTGCTAATAACCAACCAGAGAGTGATACAAACAT-AACTTGCTAATAATATCTT
BdM1219pool24     GCCTACGATCATCATTTTCTTTCAGTATATTCTGACTCTGCTAATAACCAACCAGAGAGTGATACAAACAT-AACTTGCTAATAATATCTT
BdM1221pool21     GCCTACGATCATCATTTTCTTTCAGTATATTCTGACTCTGCTAATAACCAACCAGAGAGTGATACAAACAT-AACTTGCTAATAATATCTT
BdM1222pool24     GCCTACGATCATCATTTTCTTTCAGTATATTCTGACTCTGCTAATAACCAACCAGAGAGTGATACAAACAT-AACTTGCTAATAATATCTT
BdM1223pool11     GCCTACGATCATYATTTTCTTTCAGTATATTCTGACTCTGCTAATAACCAACCAGAGAGTGATACAAACAT-AACTTGCTAATAATATCTT
BdM1223pool24     GCCTACGATCATYATTTTCTTTCAGTATATTCTGACTCTGCTAATAACCAACCAGAGAGTGATACAAACAT-AACTTGCTAATAATATCTT
BdM1224pool11     GCCTACGATCATCATTTTCTTTCAGTATATTCTGACTCTGCTAATAACNAACCAGAGAGTGATACAAACAT-AACTTGCTAATAATATCTT
BdM1226pool21     GCCTACGATCATCATTTTCTTTCAGTATATTCTGACTCTGCTAATAACCAACCAGAGAGTGATACAAACAT-AACTTGCTAATAATATCTT
BdM1227pool11     NCCTACGATCATCATTTTCTTTCAGTATATTCTGACTCTGCTAATAACCAACCAGAGAGTGATACAAACAT-AACTTGCTAATAATATCTT
BdM1227pool24     NCCTACGATCATCATTTTCTTTCAGTATATTCTGACTCTGCTAATAACCAACCAGAGAGTGATACAAACAT-AACTTGCTAATAATATCTT
BdM1230pool24     GCCTACGATCATCATTTTCTTTCAGTATATTCTGACTCTGCTAATAACCAACCAGAGAGTGATACAAACAT-AACTTGCTAATAATATCTT
BdM1269pool24     GCCTACGATCATCATTTTCTTTCAGTATATTCTGACTCTGCTAATAACCAACCAGAGAGTGATACAAACAT-AACTTGCTAATAATATCTT
BdM1270pool11     RCCTACGATCATCATTTTCTTTCAGTATATTCTGACTCTGCTAATAACCAACCAGAGAGTGATACAAACAT-AACTTGCTAATAATATCTT
//                *           *                                   -                                          |55779|
BdM1217pool11     GAAAAAATATCCGAYTGGCTSCAACAAATCTCAATTCTAATCAAAAACCAGAAAATTGCCCTTTCTTCCAACTTACAAGAAAAAGAAAAA
BdM1223pool24     GAAAAAATATCCGACTGGCTCCAACAAATCTCAATTCTAATCAAAAACCAGAAAATTGCCCTTTCTTCCAACTTACAAGAAAAAGAAAAA
BdM1224pool11     GAAAAAATATCCGACTGGCTSCAACAAATCTCAATTCTAATCAAAAACCAGAAAATTGCCCTTTCTTCCAACTTACAAGAAAAAGAAAAA
BdM1225pool11     GAAAAAATATCCGACTGGCTCCAACAAATCTCAATTCTAATCAAAAACCAGAAAATTGCCCTTTCTTCCAACTTACAAGAAAAAGAAAAA
//                              -     *                                                                     |55816|
BdM1211pool11     GAGCTTTGTTGCATAAAAACTGGAAACAATTTATTAGAAACAATTTGTAAGTATGACATTTTCAACTAATGTATAAAGATTGTTGAAAAA
BdM1212pool11     GAGCTTTGTTGCATAAAAACTGGAAACAATTTATTAGAAACAATTTGTAAGTATGACATTTTCAACTAATGTGTAAAAATTGTTTAAAAA
BdM1214pool11     GAGCTTTGTTGCATAAAAACTGGAAACAATTTATTAGAAACAATTTGTAAGTATGACATTTTCAACTAATGTGTAMAAATTGTTTAAAAA
BdM1215pool11     GAGCTTTGTTGCATAAAAACTGGAAACAATTTATTAGAAACAATTTGTAAGTATGACATTTTCAACTAATGTRTAAARATTGTTKAAAAA
BdM1216pool24     GAGCTTTGTTGCATAAAAACTGGAAACAATTTATTAGAAACAATTTGTAAGTATGACATTTTCAACTAATGTGTAAAAATTGTTTAAAAA
BdM1217pool11     GAGCTTTGTTGCATAAAAACTGGAAACAATTTATTAGAAACAATTTGTAAGTATGACATTTTCAACTAATGTGTAAAAATTGTTTAAAAA
BdM1218pool11     GAGCTTTGTTGCATAAAAACTGGAAACAATTTATTAGAAACAATTTGTAAGTATGACATTTTCAACTAATGTGTAAAAATTGTTTAAAAA
BdM1219pool24     GAGCTTTGYTGCATAAAAACTGGAAACAATTTATTAGAAACAATTTGTAAGTATGACATTTTCAACTAATGTNTAAANATTGTTNAAAAA
BdM1221pool21     GAGCTTTGTTGCATAAAAACTGGAAACAATTTATTAGAAACAATTTGTAAGYATGACATTTTCAACTAATGTGTAAAAATTGTTTAAAAA
BdM1222pool24     GAGCTTTGTTGCATAAAAACTGGAAACAATTTATTAGAAACAATTTGTAAGTATGACATTTTCAACTAATGTGTAAAGATTGTTTAAAAA
BdM1223pool24     GAGCTTTGTTGCATAAAAACTGGAAACAATTTATTAGAAACAATTTGTAAGTATGACATTTTCAACTAATGTGTAAAAATTGTTKAAAAA
BdM1224pool11     GAGCTTTGTTGCATAAAAACTGGAAACAATTTATTAGAAACAATTTGTAAGTATGACATTTTCAACTAATGTGTAAAAATTGTTTAAAAA
BdM1225pool11     GAGCTTTGTTGCATAAAAACTGGAAACAATTTATTAGAAACAATTTGTAAGTATGACATTTTCAACTAATGTGTAAAAATTGTTTAAAAA
BdM1226pool21     GAGCTTTGTTGCATAAAAACTGGAAACAATTTATTAGAAACAATTTGTAAGTATGACATTTTCAACTAATGTGTAAAAATTGTTTAAAAA
BdM1227pool24     GAGCTTTGTTGCATAAAAACTGGAAACAATTTATTAGAAACAATTTGTAAGTATGACATTTTCAACTAATGTGTANAAATTGTTTAAAAA
BdM1228pool11     GAGCTTTGTTGCATAAAAACTGGAAACAATTTATTAGAAACAATTTGTAAGTATGACATTTTCAACTAATGTGTANAAATTGTTTAAAAA
BdM1230pool24     GAGCTTTGTTGCATAAAAACTGGAAACAATTTATTAGAAACAATTTGTAAGTATGACATTTTCAACTAATGTGTANAAATTGTTTAAAAA
BdM1269pool24     GAGCTTTGTTGCATAAAAACTGGAAACAATTTATTAGAAACAATTTGTAAGTATGACATTTTCAACTAATGTGTAAARATTGTTKAAAAA
BdM1270pool11     GAGCTTTGTTGCATAAAAACTGGAAACAATTTATTAGAAACAATTTGTAAGTATGACATTTTCAACTAATGTGTAAAAATTGTTTAAAAA
//                        -                                          -                    *  - *      *     |55852|
BdM1217pool11     GTCTTGCCAAATRTTGCTGGCTTTAAACTGTTTGTTAGTATGTTTCCATAWGTCTAAACCTAAAATATCCCYTTGTATAAACYTWAAATR
BdM1223pool24     GTCTTGCCAAATGTTGCTGGCTTTAAACTGTTTGTTAGTATGTTTCCATANGTCTAAACCTAAAATATCCCCTTGTATAAACTTAAAATG
BdM1229pool24     GTCTTGCCAAATGTTGCTGGCTTTAAACTGTTTGTTAGTATGTTTCCATAWGTCTAAACCTAAAATATCCCCTTGTATAAACYTWAMATR
BdM1270pool11     GTCTTGCCAAATGTTGCTGGCTTTAAACTGTTTGTTAGTATGTTTCCATAAGTCTAAACCTAAAATATCCCCTTGTATAAACTTAAAATG
//                            -                                     *                    -          * * -  *|55918|
BdM1212pool11     CCCGGCCCCGATTAATGTCCATTATTAAATAATAAATCTGAGAGAAGTCACCGGGCGCTGGATCCGGCCGGTGGTATGCATGCGAGACCA
BdM1213pool24     CCCGGCCCCGATTAATGTCCATTATTAAATAATAAATCTGAGAAAAGTCACCGGGCGCTGGATCCGGCCGGTGGTATGCATGCGAGACCA
BdM1218pool11     CCCGGCCCCGATTAATGTCCATTATTAAATAATAAATCTGAGAGAAGTCACCGGGCGCTGGATCCGGCCGGTGGYATGCATGCGAGACCA
BdM1223pool24     CCCGRCCCCGATTAATGTCCATTATTAAATAATAAATCTGAGAGAAGTCACCGGGCGCTGGATCCGGCCGGTGGTATGCATGCGAGACCA
BdM1230pool24     CCCGGCCCCGATTAATGTCCATTATTAAATAATAAATCTGAGAAAAGTCACCGGGCGCTGGATCCGGCCGGTGGTATGCATGCGAGACCA
//                    -                                      *                              -               |56041|
BdM1211pool11     TTTTTTTACGTACTCTATTTCAAATATTAAAATGCAATATAGATTGTCCAGATAATTTAAGACAGCTACCTTTCTTAATAAATAGAATTA
BdM1219pool24     TTTTTTTACGTACTCTATTTCAAATATTAAAATGCAATATAGATTGTCCAGATAATTTAAGACAGCTACCTTTCTTAATAAATAGAATTA
BdM1230pool24     TTTTTTTACGTACTCTATTTCAAATATTAAAATGCAATATAGATTGTCCAGATAATTTAAGACAGCTACCTTTCTTAATAAATAGAATTA
BdM1269pool24     TTTTTTTACGTACTCTATTTCAAATATTAAAATGCAATATAGATTGTCCAGATAATTTAAGACAGCTACCTTTCTTAATAAATAGAATTA
//                                                                                                          |56093|
BdM1212pool11     CGGAATGCCTTTTTCATCATTGTCCTTCTTCTCCTCCTCCTTGCCATTGGTCTCCTCAATCTTNGCCTTTTCTTTTAAAGCATTAGGCAG
BdM1213pool24     CGGAATGCCTTTTTCATCATTGTCCTTCTTCTCCTCCTCCTTGCCATTGGTCTCCTCAATCTTYGCCTTTTCTTTTAAAGCATTAGGCAG
BdM1214pool11     CGGAATGCCTTTTTCATCATTGTCCTTCTTCTCCTCCTCCTTGCCATTGGTCTCCTCAATCTTCGCCTTTTCTTTTAAAGCATTAGGCAG
BdM1215pool11     CGGAATGCCTTTTTCATCATTGTCCTTCTTCTCYTCCTCCTTGCCATTGGTCTCCTCAATCTTTGCCTTTTCTTTTAAAGCATTAGGCAG
BdM1216pool24     CGGAATGCCTTTTTCATCATTGTCCTTCTTCTCYTCCTCCTTGCCATTGGTYTCCTCAATCTTYGCCTTTTCTTTTAAAGCATTAGGCAG
BdM1217pool11     CGGAATGCCTTTTTCATCATTGTCCTTCTTCTCYTCCTCCTTGCCATTGGTCTCCTCAATCTTCGCCTTTTCTTTTAAAGCATTAGGCAG
BdM1218pool11     CGGAATGCCTTTTTCATCATTGTCCTTCTTCTCCTCCTCCTTGCCATTGGTCTCCTCAATCTTTGCCTTTTCTTTTAAAGCATTAGGCAG
BdM1219pool24     CGGAATGCCTTTTTCATCATTGTCCTTCTTCTCCTCCTCCTTGCCATTGGTCTCCTCAATCTTTGCCTTTTCTTTTAAAGCATTAGGCAG
BdM1221pool21     CGGAATGCCTTTWTCATCATTGTCCTTCTTCTCCTCCTCCTTGCCATTGGTCTCCTCAATCTTTGCCTTTTCTTTTAAAGCATTAGGCAG
BdM1222pool24     CGGAATGCCTTTTTCATCATTGTCCTTCTTCTCCTCCTCCTTGCCATTGGTCTCCTCAATCTTTGCCTTTTCTTTTAAAGCATTAGGCAG
BdM1223pool11     CGGAATGCCTTTTTCATCATTGTCCTTCTTCTCCTCCTCCTTGCCATTGGTCTCCTCAATCTTTGCCTTTTCTTTTAAAGCATTAGGCAG
BdM1223pool24     CGGAATGCCTTTTTCATCATTGTCCTTCTTCTCCTCCTCCTTGCCATTGGTCTCCTCAATCTTTGCCTTTTCTTTTAAAGCATTAGGCAG
BdM1225pool11     CGGAATGCCTTTTTCATCATTGTCCTTCTTCTCCTCCTCCTTGCCATTGGTCTCCTCAATCTTNGCCTTTTCTTTTAAAGCATTAGGCAG
BdM1227pool24     CGGAATGCCTTTTTCATCATTGTCCTTCTTCTCCTCCTCCTTGCCATTGGTCTCCTCAATCTTTGCCTTTTCTTTTAAAGCATTAGGCAG
BdM1229pool24     CGGAATGCCTTTTTCATCATTGTCCTTCTTCTCCTCCTCCTTGCCATTGGTCTCCTCAATCTTCGCCTTTTCTTTTAAAGCATTAGGCAG
BdM1230pool24     CGGAATGCCTTTTTCATCATTGTCCTTCTTCTCCTCCTCCTTGCCATTGGTCTCCTCAATCTTYGCCTTTTCTTTTAAAGCATTAGGCAG
BdM1269pool24     CGGAATGCCTTTTTCATCATTGTCCTTCTTCTCCTCCTCCTTGCCATTGGTCTCCTCAATCTTNGCCTTTTCTTTTAAAGCATTAGGCAG
BdM1270pool11     CGGAATGCCTTTTTCATCATTGTCCTTCTTCTCCTCCTCCTTGCCATTGGTCTCCTCAATCTTYGCCTTTTCTTTTAAAGCATTAGGCAG
//                            -                    *                 -           *                          |56148|
BdM1211pool11     TCGGCCTATATCTRATATATTTTATGATGGTAATAGGATTAGTTCGCTCTTGTCCAATGAAAGCAGATGAAATATGGTTCGAAACCCTGC
BdM1212pool11     TCGGCCTATATCTAATATATTTTATGATGGTAATAGGATTAGTTCGCTCTTGTCCAATGAAAGCAGATGAAATATGGTTCGAAACCCTGC
BdM1213pool11     TCGGCCTATATCTAATATATTTTATGATGGTAATAGGATTAGTTCGCTCTTGTCCAATGAAAGCAGATGAAATATGGTTCGAAACCCTGC
BdM1213pool24     TCGGCCTATATCTAATATATTTTATGATGGTAATAGGATTAGTTCGCTCTTGTCCAATGAAAGCAGATGAAATATGGTTCGAAACCCTGC
BdM1214pool11     TCGGCCTATATCTAATATATTTTATGATGGTAATAGGATTAGTTCGCTCTTGTCCAATGAAAGCAGATGAAATATGGTTCGAAACCCTGC
BdM1215pool11     TCGGCCTATATCTAATATATTTTATGATGGTAATAGGATTAGTTCGCTCTTGTCCAATGAAAGCAGATGAAATATGGTTCGAAACCMTGC
BdM1216pool11     TCGGCCTATATCTAATATATTTTATGATGGTAATAGGATTAGTTCGCTCTTGTCCAATGAAAGCAGATGAAATATGGTTCGAAACCCTGC
BdM1216pool24     TCGGCCTATATCTAATATATTTTATGATGGTAATAGGATTAGTTCGCTCTTGTCCAATGAAAGCAGATGAAATATGGTTCGAAACCCTGC
BdM1217pool11     TCGGCCTATATCTRATATATTTTATGATGGTAATAGGATTAGTTCGCTCTTGTCCAATGAAAGCAGATGAAATATGGTTCGAAACCCTGC
BdM1218pool11     TCGGCCTATATCTAATATATTTTATGATGGTAATAGGATTAGTTCGCTCTTGTCCAATGAAAGCAGATGAAATATGGTTCGAAACCCTGC
BdM1219pool24     TCGGCCTATATCTRATATATTTTATGATGGTAATAGGATTAGTTCGCTCTTGTCCAATGAAAGCAGATGAAATATGGTTCGAAACCCTGC
BdM1220pool21     TCGGCCTATATCTAATATATTTTATGATGGTAATAGGATTAGTTCGCTCTTGTCCAATGAAAGCAGATGAAATATGGTTCGAAACCCTGC
BdM1221pool11     TCGGCCTATATCTRATATATTTTATGATGGTAATAGGATTAGTTCGCTCTTGTCCAATGAAAGCAGATGAAATATGGTTCGAAACCCTGC
BdM1221pool21     TCGGCCTATATCTRATATATTTTATGATGGTAATAGGATTAGTTCGCTCTTGTCCAATGAAAGCAGATGAAATATGGTTCGAAACCCTGC
BdM1222pool24     TCGGCCTATATCTRATATATTTTATGATGGTAATAGGATTAGTTCGCTCTTGTCCAATGAAAGCAGATGAAATATGGTTCGAAACCCTGC
BdM1223pool11     TCGGCCTATATCTAATATATTTTATGATGGTAATAGGATTAGTTCGCTCTTGTCCAATGAAAGCAGATGAAATATGGTTCGAAACCCTGC
BdM1223pool24     TCGGCCTATATCTAATATATTTTATGATGGTAATAGGATTAGTTCGCTCTTGTCCAATGAAAGCAGATGAAATATGGTTCGAAACCCTGC
BdM1224pool11     TCGGCCTATATCTAATATATTTTATGATGGTAATAGGATTAGTTCGCTCTTGTCCAATGAAAGCAGATGAAATATGGTTCGAAACCCTGC
BdM1225pool11     TCGGCCTATATCTAATATATTTTATGATGGTAATAGGATTAGTTCGCTCTTGTCCAATGAAAGCAGATGAAATATGGTTCGAAACCCTGC
BdM1226pool21     TCGGCCTATATCTAATATATTTTATGATGGTAATAGGATTAGTTCGCTCTTGTCCAATGAAAGCAGATGAAATATGGTTCGAAACCCTGC
BdM1227pool24     TCGGCCTATATCTAATATATTTTATGATGGTAATAGGATTAGTTCGCTCTTGTCCAATGAAAGCAGATGAAATATGGTTCGAAACCCTGC
BdM1228pool11     TCGGCCTATATCTAATATATTTTATGATGGTAATAGGATTAGTTCGCTCTTGTCCAATGAAAGCAGATGAAATATGGTTCGAAACCCTGC
BdM1229pool24     TCGGCCTATATCTAATATATTTTATGATGGTAATAGGATTAGTTCGCTCTTGTCCAATGAAAGCAGATGAAATATGGTTCGAAACCCTGC
BdM1230pool24     TCGGCCTATATCTAATATATTTTATGATGGTAATAGGATTAGTTCGCTCTTGTCCAATGAAAGCAGATGAAATATGGTTCGAAACCCTGC
BdM1269pool11     TCGGCCTATATCTRATATATTTTATGATGGTAATAGGATTAGTTCGCTCTTGTCCAATGAAAGCAGATGAAATATGGTTCGAAACCCTGC
BdM1269pool24     TCGGCCTATATCTNATATATTTTATGATGGTAATAGGATTAGTTCGCTCTTGTCCAATGAAAGCAGATGAAATATGGTTCGAAACCCTGC
BdM1270pool11     TCGGCCTATATCTAATATATTTTATGATGGTAATAGGATTAGTTCGCTCTTGTCCAATGAAAGCAGATGAAATATGGTTCGAAACCCTGC
//                             *                                                                        -   |56173|
BdM1211pool11     CGAAAGCAAACAGGTGAGGTATTTAGTTAAAATATTAAAAAACAAGTACYAATATATTATAGA-CTTTCAAGAGAGAAGTAGAAAGAAAGT
BdM1213pool11     CGAAAGCAAACAGGTGAGGTATTTAGTTAAAATATTAAAAAACAAGTACCAATATATTATAGA-CTTTCAAGAGAGAAGTAGAAAGAAAGT
BdM1215pool11     CGAAAGCAAACAGGTGAGGTATTTAGTTAAAATATTAAAAAACAAKTACCAATATATTATAGA-CTTTCAAGAGAGAAGTAGAAAGAAAGT
BdM1217pool11     CGAAAGCAAACAGGTGAGGTATTTAGTTAAAATATTAAAAAACAAGTACCAATATATTATAGA-CTTTCAAGAGAGAAGTAGAAAGAAAGT
BdM1218pool11     CGAAAGCAAACAGGTGAGGTATTTAGTTAAAATATTAAAAAACAAGTACCAATATATTATAGA-CTTTCAAGAGAGAAGTAGAAAGAAAGT
BdM1219pool11     CGAAAGCAAACAGGTGAGGTATTTAGTTAAAATATTAAAAAACAAGTACCAATATATTATAGA-CTTTCAAGAGAGAAGTAGAAAGAAAGT
BdM1222pool24     CGAAAGCAAACAGGTGAGGTATTTAGTTAAAATATTAAAAAMCAAGTACCAATATATTATAGA-CTTTCAAGAGAGAAGTAGAAAGAAAGT
BdM1224pool11     CGAAAGCAAACAGGTGAGGTATTTAGTTAAAATATTAAAAAACAAGTACCAATATATTATAGA-CTTTCAAGAGAGAAGTAGAAAGAAAGT
BdM1228pool11     CGAAAGCAAACAGGTGAGGTATTTAGTTAAAATATTAAAAAACAAGTACCAATATATTATAGA-CTTTCAAGAGAGAAGTAGAAAGAAAGT
//                                                         -   -   -                                         |56184|
BdM1214pool11     TGTTTTATGCGACACATTACCATTACCAAAACCAGATATATTAATTTAAATAGAACACTAAATTTTCTTCGATTATTAAAAATAGACTTA
BdM1215pool11     TGTTTTATGCGACACATTACCATTACCAAAACCAGATATATTAATTTAAATAGAACACTAAATTTTCTTCGATTATTAAAAATAGATTTA
BdM1217pool11     TGTTTTATGCGACACATTACCATTACCAAAACCAGATATATTAATTTAAATAGAACACTAAATTTTCTTCGATTATTAAAAATAGANTTA
BdM1223pool24     TGTTTTATGCGACACATTACCATTACCAAAACCAGATATATTAATTTAAATAGAACACTAAATTTTCTTCGATTATTAAAAATANATTTA
BdM1224pool11     TGTTTTATGCGACACATTACCATTACCAAAACCAGATATATTAATTTAAATAGAACACTAAATTTTCTTCGATTATTAAAAATAGATTTA
BdM1230pool24     TGTTTTATGCGACACATTACCATTACCAAAACCAGATATATTAATTTAAATAGAACACTAAATTTTCTTCGATTATTAAAAATAGATTTA
//                                                                                                      -   |56324|
BdM1217pool11     AACCAGATAA-GCCTCTCTTGGCCGTATTGTCACTAAAGATGGAGTAAAACCAAATCCATCAAAAATCGAATGTATCCAGAAGTTTCCAGA
BdM1221pool21     AACCAGATAA-GCCTCTCTTGGCCGTATTGTCACTAAAGATGGAGTAAAACCAAATCCATCAAAAATCGAATGTATCCAGAAGTTTCCAGA
BdM1223pool24     AACCAGATAA-GCCTCTCTTGGCCGTATTGTCACTAAAGATGGAGTAAAACCAAATCCATCAAAAATCGAATGTATCCAGAAGTTTCCAGA
BdM1224pool11     AACCAGATAA-GCCTCTCTTGGCCGTATTGTCACTAAAGATGGAGTAAAACCAAATCCATCAAAAATCGAATGTATCCAGAAGTTTCCAGA
BdM1225pool11     AACCAGATAA-GCCTCTCTTGGCCGTATTGTCACTAAAGATGGAGTAAAACCAAATCCATCAAAAATCGAATGTATCCAGAAGTTTCCAGA
BdM1228pool11     AACCAGATAA-GCCTCTCTTGGCCGTATTGTCACTAAAGATGGAGTAAAACCAAATCCATCAAAAATCGAATGTATCCAGAAGTTTCCAGA
//                                                                                                           |56398|
BdM1219pool24     TATAATCAAATTCAGATAGTTTTAATCTCCATCTGACTAATTTAGAATTGGGTTCTTTTATTGAAAATAGCCAGTTAAGAGGTTTATGAT
BdM1222pool24     TATAATCAAATTCAGATAGTTTTAATCTCCATCTGACTAATTTAGAATTGGGTTCTTTTATTGAAAATAGCCAGTTAAGAGGTTTATGAT
BdM1225pool11     TATAATCAAATTCAGATAGTTTTAATCTCCATCTGACTAATTTAGAATTGGGTTCTTTTATTGAAAATAGCCAGTTAAGAGGTTTATGAT
BdM1270pool11     TATAATCAAATTCAGATAGTTTTAATCTCCATCTGACTAATTTAGAATTGGGTTCTTTTATTGAAAATAGCCAGTTAAGAGGTTTATGAT
//                                                                                                          |56405|
BdM1212pool11     TGGCCTGAACCCGCACCTAAATTTTGTCAAATCGCAACGCTTTACAGTGAACTAATAGCTCTGTCTACCAACGGCCAGATCTATCAATGG
BdM1213pool24     TGGCCTGAACCCGCACCTAAATTTTGTCAAATCGCAACGCTTTACAGTGAACTAATAGCTCTGTCTACCAACGGCCAGATCTATCAATGG
BdM1214pool11     TGGCCTGAACCCGCACCTAAATTTTGTCAAATCGCAACGCTTTACAGTGAACTAATAGCTCTGTCTACCAACGGCCAGATCTATCAATGG
BdM1215pool11     TGGCCTGAACCCGCACCTAAATTTTGTCAAATCGCAACGCTTTACAGTGAACTAATAGCTCTGTCTACCAACGGCCAGATCTATCAATGG
BdM1216pool24     TGGCCTGAACCCGCACCTAAATTTTGTCAAATCGCAACGCTTTACAGTGAACTAATAGCTCTGTCTACCAAYGGCCAGATMTATCAATGG
BdM1217pool11     TGGCCTGAACCCGCACCTAAATTTTGTCAAATCGCAACGCTTTACAGTGAACTAATAGCTCTGTCTACCAACGGCCAGATCTATCAATGG
BdM1218pool11     TGGCCTGAACCCGCACCTAAATTTTGTCAAATCGCAACGCTTTACAGTGAACTAATAGCTCTGTCTACCAACGGCCAGATCTATCAATGG
BdM1219pool24     TGGCCTGAACCCGCACCTAAATTTTGTCAAATCGCAACGCTTTACAGTGAACTAATAGCTCTGTCTACCAACGGCCAGATCTATCAATGG
BdM1221pool21     TGGCCTGAACCCGCACCTAAATTTTGTCAAATCGCAACGCTTTACAGTGAACTAATAGCTCTGTCTACCAACGGCCAGATCTATCAATGG
BdM1222pool24     TGGCCTGAACCCGCACCTAAATTTTGTCAAATCGCAACGCTTTACAGTGAACTAATAGCTCTGTCTACCAACGGCCAGATCTATCAATGG
BdM1223pool24     TGGCCTGAACCCGCACCTAAATTTTGTCAAATCGCAACGCTTTACAGTGAACTAATAGCTCTGTCTACCAACGGCCAGATCTATCAATGG
BdM1225pool11     TGGCCTGAACCCGCACCTAAATTTTGTCAAATCGCAACGCTTTACAGTGAACTAATAGCTCTGTCTACCAACGGCCAGATMTATCAATGG
BdM1227pool24     TGGCCTGAACCCGCACCTAAATTTTGTCAAATCGCAACGCTTTACAGTGAACTAATAGCTCTGTCTACCAACGGCCAGATCTATCAATGG
BdM1229pool24     TGGCCTGAACCCGCACCTAAATTTTGTCAAATCGCAACGCTTTACAGTGAACTAATAGCTCTGTCTACCAACGGCCAGATCTATCAATGG
BdM1230pool24     TGGCCTGAACCCGCACCTAAATTTTGTCAAATCGCAACGCTTTACAGTGAACTAATAGCTCTGTCTACCAACGGCCAGATCTATCAATGG
BdM1269pool24     TGGCCTGAACCCGCACCTAAATTTTGTCAAATCGCAACGCTTTACAGTGAACTAATAGCTCTGTCTACCAACGGCCAGATCTATCAATGG
BdM1270pool11     TGGCCTGAACCCGCACCTAAATTTTGTCAAATCGCAACGCTTTACAGTGAACTAATAGCTCTGTCTACCAACGGCCAGATCTATCAATGG
//                                                                                       -        *         |56411|
BdM1212pool11     AGATTTTCTGAAAATTCAAAGAAATTATTCGTTGTGCTATAYAAGAAAACTCYGATAATAGTGAGAGTTTATATTGTCAAGTTTAAYATT
BdM1213pool24     AGATTTTCTGAAAATTCAAAGAAATTATTCGTTGTGCTATACAAGAAAAYTCYGATAATAGTGASAGTTTATATTGTCAAGTTTAAYATT
BdM1214pool11     AGATTTTCTGAAAATTCAAAGAAATTATTCGTTGTGCTATACAAGAAAACTCCGATAATAGTGAGAGTTTATATTGTCAWGTTTAAYATT
BdM1215pool11     AGATTTTCTGAAAATTCAAAGAAATTATTCGTTGTGCTATACAAGAAAACTCCAATAATAGTGAGAGTTTATATTGTCAAGTTTAAAATT
BdM1219pool11     AGATTTTCTGAAAATTYAAAGAAATTATTCGTTGTGCTATACAAGAAAAYTCYGATAATAGTGAGAGTTTATATTGTCAAGTTTAAYATT
BdM1219pool24     AGATTTTCTGAAAATTYAAAGAAATTATTCGTTGTGCTATAYAAGAAAACTCYGATAATAGTGAGAGTTTATATTGTCAAGTTTAAYATT
BdM1222pool24     AGATTTTCTGAAAATTCAAAGAAATTATTCGTTGTGCTATACAAGAAAACTCCGATAATAGTGAGAGTTTATATTGTCAWGTTTAAYATT
BdM1223pool11     AGATTTTCTGAAAATTYAAAGAAATTATTCGTTGTGCTATACAAGAAAACTCYGATAATAGTGAGAGTTTATATTGTCAWGTTTAAYATT
BdM1223pool24     AGATTTTCTGAAAATTYAAAGAAATTATTCGTTGTGCTATACAAGAAAACTCYGATAATAGTGAGAGTTTATATTGTCAWGTTTAAYATT
BdM1225pool11     AGATTTTCTGAAAATTCAAAGAAATTATTCGTTGTGCTATACAAGAAAATTCTGATAATAGTGAGAGTTTATATTGTCAAGTTTAACATT
BdM1226pool21     AGATTTTCTGAAAATTCAAAGAAATTATTCGTTGTGCTATACAAGAAAATTCTGATAATAGTGAGAGTTTATATTGTCAAGTTTAACATT
BdM1228pool11     AGATTTTCTGAAAATTYAAAGAAATTATTCGTTGTGYTATAMAAGAAAAYTCYGATAATAGTGAGAGTTTATATTGTCAAGTTTAAYATT
BdM1230pool11     AGATTTTCTGAAAATTCAAAGAAATTATTCGTTGTGCTATACAAGAAAATTCTGATAATAGTGAGAGTTTATATTGTCAAGTTTAACATT
BdM1230pool24     AGATTTTCTGAAAATTCAAAGAAATTATTCGTTGTGCTATACAAGAAAATTCTGATAATAGTGAGAGTTTATATTGTCAAGTTTAACATT
BdM1269pool24     AGATTTTCTGAAAATTCAAAGAAACTATTCGTTGTGCTATACAAGAAAACTCCGATAATAGTGAGAGTTTATATTGTCAAGTTTAATATT
BdM1270pool11     AGATTTTCTGAAAATTTAAAGAAATTATTCGTTGTGTTATAAAAGAAAACTCCGATAATAGTGAGAGTTTATATTGTCAAGTTTAATATT
//                                *       -           *    *       *  *-          -              *      *   |56508|
BdM1211pool11     CAATAAGTGTTAACAGTACATGACGTAAAATAAATACCTACATTCTTTCCGATTTATATTTAACAGCTGGTGAATGCAAATGGTTTACGT
BdM1215pool11     CAATAAGTGTTAACAGTACATGACGTAAAATAAATACCTACATTCTTTCCGATTTATATTTAACAGCTGGTGAATGCAAATGGTTTACGT
BdM1217pool11     CAATAAGTGTTAACAGTACATGACGTAAAATAAATACCTACATTCTTTCCGATTTATATTTAACAGCTGGTGAATGCAAATGGTTTACGT
BdM1218pool11     CAATAAGTGTTAACAGTACATGACGTAAAATAAATACCTACATTCTTTCCGATTTATATTTAACAGCTGGTGTATGCAAATGGTTTACGT
BdM1223pool24     CAATAAGTGTTAACAGTACATGACGTAAAATAAATACCTACATTCTTTCCGATTTATATTTAAMAGCTGSTGAATGCAAATGGTTTACGT
//                                                                               -     -  -                 |56541|
BdM1211pool11     ATTGTTCCATTCATTAAAACTCAAAATTCTGAGCATGGGAATGTACCGTCACCGCCATACGCAAGCAATACTATCGTTGAAGAGGTAGTG
BdM1212pool11     ATTGTTCCATTCATTAAAACTCAAAATTCTGAGCATGGGAATGTACCGTCACCGCCATACGCAAGCAATACTATCGTTGAAGAGGTAGTG
BdM1214pool11     ATTGTTCCATTCATTAAAACTCAAAATTCTGAGCATGGGAATGTACCGTCACCGCCATACGCAAGCAATACTATCGTTGAAGAGGTAGTG
BdM1217pool11     ATTGTTCCATTCATTAAAACTCAAAATTCTGAGCATGGGAATGTACCGTCACCGCCATACGCAAGCAATACTATCGTTGAAGAGGTAGTG
BdM1221pool21     ATTGTTCCATTCATTAAAACTCAAAATTCTGAGCATGGGAATGTACCGTCACCGCCATACGCAAGCAATACTATCGTTGAAGAGGTAGTG
BdM1223pool11     ATTGTTCCATTCATTAAAACTCAAAATTCTGAGCATGGGAATGTACCGTCACCGCCATACGCAAGCAATACTATCGTTGAAGAGGTAGTG
BdM1225pool11     ATTGTTCCATTCATTAAAACTCAAAATTCTGAGCATGGGAATGTACCGTCACCGCCATACGCAAGCAATACTATCGTTGAAGAGGTAGTG
//                                                                                                          |56589|
BdM1213pool24     ACACTGGCCGAGTGCATTGTGGCGTATTAGGTCTGAGAAAATGGCAATTCGACGTTTGGTCCAACGATGTCACCTTGGCTAATTATATGG
BdM1216pool24     ACACTGGCCGRGTGCATTGTGGCGTATTAGGTCTSAGAAAATGGCAATTCGACGTTTGNTCCAACGATGTCACCTTGGCTAATTATATGG
BdM1217pool11     ACACTGGCCGRGTGCATTGYGGCGTATTAGGTCTGAGAAAATGGCAATTCGACGTTTGGTCCAACGATGTYACCTTGGCTAATTATATGG
BdM1218pool11     ACACTGGYCGAGTGCATTGTGGCGTATTAGGTCTGAGAAAATGGCAATTCGACGTTTGGTCCAACGATGTTACCTTGGCTAATTATATGG
BdM1219pool24     ACACTGGYCGRGTGCATTGTGGMGTATTAGGTCTGAGAAAATGGCAATTCGACGTTTGGTCCAACGATGTCACCTTGGCTAATTATATGG
BdM1221pool21     ACACTGGCCGAGTGCATTGTGGCGTATTAGGTCTGAGAAAATGGCAATTCGACGTTTGGTCCAACGATGTCACCTTGGCTAATTATATGG
BdM1222pool24     ACACTGGCCGAGTGCATTGTGGCGTATTAGGTCTGAGAAAATGGCAATTCGACGTTTGGTCCAACGATGTCACCTTGGCTAATTATATGG
BdM1223pool11     ACACTGGCCGAGTGCATTGTGGCGTATTAGGTCTGAGAAAATGGCAATTCGACGTTTGGTCCAACGATGTCACCTTGGCTAATTATATGG
BdM1223pool24     ACACTGGCCGAGTGCATTGTGGCGTATTAGGTCTGAGAAAATGGCAATTCGACGTTTGGTCCAACGATGTCACCTTGGCTAATTATATGG
BdM1225pool11     ACACTGGCCGAGTGCATTGTGGCGTATTAGGTCTCAGAAAATGGCAATTCGACGTTTGGTCCAACGATGTCACCTTGGCTAATTATATGG
BdM1227pool24     ACACTGGCCGAGTGCATTGTGGCGTATTAGGTCTSAGAAAATGGCAATTCGACGTTTGGTCCAACGATGTCACCTTGGCTAATTATATGG
BdM1228pool11     ACACTGGCCGAGTGCATTGTGGCGTATTAGGTCTCAGAAAATGGCAATTCGACGTTTGGTCCAACGATGTCACCTTGGCTAATTATATGG
BdM1269pool24     ACACTGGCCGAGTGCATTGTGGCGTATTAGGTCTSAGAAAATGGCARTTCGACGTTTGGTCCAACGATGTTACCTTGGCTAATTATATGG
//                       *  *        -  -           *           -                       *                   |56608|
BdM1213pool24     GGTGACTGCTATTGAAATCGCATATAACAAACGCTATATTATCCTTGTAGGATTGTCTACACTTTTTYAAGTGTACGTCCATCCTGTATT
BdM1214pool11     GGTGACTGCTATTGAAATCGCATATAACAAACGCTATATTATCCTTGTAGGATTGTCTACACTTTTTCAAGTGTACGTCCATCCTGTATT
BdM1215pool11     GGTGACTGCTATTGAAATCGCATATAACAAACGCTATATTATCCTTGTAGGATTGTCTACACTTTTTCAAGTGTACGTCCATCCTGTATT
BdM1216pool24     GGTGACTACTATTGAAATCGCATATAACAAACGCTATATTATCCTTGTAGGATTGTCTACACTTTTTCAAGTGTACGTCCATCCTGTATT
BdM1217pool11     GGTGACTGCTATTGAAATCGCATATAACAAACGCTATWTTATCCTTGTAGGATTGTCTACACTTTTTCAAGTGTACGTCCATCCTGTATT
BdM1218pool11     GGTGACTGCTATTGAAATCGCATATAACAAACGCTATATTATCCTTGTAGGATTGTCTACACTTTTTCAAGTGTACGTCCATCCTGTATT
BdM1219pool24     GGTGACTGCTATTGAAATCGCATATAACAAACGCTATATTATCCTTGTAGGATTGTCTACACTTTTTCAAGTGTACGTCCATCCTGTATT
BdM1221pool21     GGTGACTGCTATTGAAATCGCATATAACAAACGCTATATTATCCTTGTAGGATTGTCTACACTTTTTCAAGTGTACGTYCATCCTGTATT
BdM1226pool21     GGTGACTACTATTGAAATCGCATATAACAAATGCTATATTATCCTTGTAGGATTGTCTACACTTTTTCAAGTGTACGTCCATCCTGTATT
BdM1227pool24     GGTGACTGCTATTGAAATCGCATATAACAAACGCTATATTATCCTTGTAGGATTGTCTACACTTTTTCAAGTGTACGTCCATCCTGTATT
BdM1230pool24     GGTGACTNCTATTGAAATCGCATATAACAAANGCTATATTATCCTTGTAGGATTGTCTACACTTTTTCAAGTGTACGTCCATCCTGTATT
BdM1269pool24     GGTGACTGCTATTGAAATCGCATATAACAAACGCTATWTTATCCTTGTAGGATTGTCTACACTTTTTCAAGTGTACGTCCATCCTGTATT
//                       *                       -     *                             -          -           |56611|
BdM1211pool11     GTCCGATATTTYATAGGAGGCAGCATGCATAAAACTTTATGGCGTTGTTTTTTACAATTACAATTCATCCGTGGAAATTTATCGCAAATT
BdM1212pool11     GTCCGATATTTTATAGGAGGCAGCATGCATAAAACTTTATGGCGTTGTTTTTTACAATTACAATTCATCCGTGGAAATTTATCGCAAATT
BdM1213pool11     GTCCGATATTTTATAGGAGGCAGCATGCATAAAACTTTATGGCGTTGTTTTTTACAATTACAATTCATCCGTGGAAATTTATCGCAAATT
BdM1213pool24     GTCCGATATTTTATAGGAGGCAGCATGCATAAAACTTTATGGCGTTGTTTTTTACAATTACAATTCATCCGTGGAAATTTATCGCAAATT
BdM1214pool11     GTCCGATATTTTATAGGAGGCAGCATGCATAAAACTTTATGGCGTTGTTTTTTACAATTACAATTCATCTGTGGAAATTTATCGCAAATT
BdM1215pool11     GTCCGATATTTTATAGGAGGCAGCATGCATAAAACTTTATGGCGTTGTTTTTTACAATTACAATTCATCCGTGGAAATTTATCGCAAATT
BdM1216pool11     GTCCGATATTTTATAGGAGGCAGCATGCATAAAACTTTATGGCGTTGTTTTTTACAATTACAATTCATCCGTGGAAATTTATCGCAAATT
BdM1216pool24     GTCCGATATTTTATAGGAGGCAGCATGCATAAAACTTTATGGCGTTGTTTTTTACAATTACAATTCATCCGTGGAAATTTATCGCAAATT
BdM1217pool11     GTCCGATATTTTATAGGAGGCAGCATGCATAAAACTTTATGGCGTTGTTTTTTACAATTACAATTCATCCGTGGAAATTTATCGCAAATT
BdM1218pool11     GTCCGATATTTTATAGGAGGCAGCATGCATAAAACTTTATGGCGTTGTTTTTTACAATTACAATTCATCCGTGGAAATTTATCGCAAATT
BdM1219pool24     GTCCGATATTTTATAGGAGGCAGCATGCATAAAACTTTATGGCGTTGTTTTTTACAATTACAATTCATCCGTGGAAATTTATCGCAAATT
BdM1221pool21     GTCCGATATTTTATAGGAGGCAGCATGCATAAAACTTTATGGCGTTGTTTTTTACAATTACAATTCATCCGTGGAAATTTATCGCAAATT
BdM1222pool24     GTCCGATATTTYATAGGAGGCAGCATGCATAAAACTTTATGGCGTTGTTTTTTACAATTACAATTCATCCGTGGAAATTTATCGCAAATT
BdM1223pool11     GTCCGATATTTTATAGGAGGCAGCATGCATAAAACTTTATGGCGTTGTTTTTTACAATTACAATTCATCCGTGGAAATTTATCGCAAATT
BdM1223pool24     GTCCGATATTTTATAGGAGGCAGCATGCATAAAACTTTATGGCGTTGTTTTTTACAATTACAATTCATCCGTGGAAATTTATCGCAAATT
BdM1224pool11     GTCCGATATTTTATAGGAGGCAGCATGCATAAAACTTTATGGCGTTGTTTTTTACAATTACAATTCATCCGTGGAAATTTATCGCAAATT
BdM1225pool11     GTCCGATATTTNATAGGAGGCAGCATGCATAAAACTTTATGGCGTTGTTTTTTACAATTACAATTCATCCGTGGAAATTTATCGCAAATT
BdM1226pool21     GTCCGATATTTYATAGGAGGCAGCATGCATAAAACTTTATGGCGTTGTTTTTTACAATTACAATTCATCCGTGGAAATTTATCGCAAATT
BdM1227pool11     GTCCGATATTTTATAGGAGGCAGCATGCATAAAACTTTATGGCGTTGTTTTTTACAATTACAATTCATCCGTGGAAATTTATCGCAAATT
BdM1227pool24     GTCCGATATTTTATAGGAGGCAGCATGCATAAAACTTTATGGCGTTGTTTTTTACAATTACAATTCATCCGTGGAAATTTATCGCAAATT
BdM1229pool11     GTCCGATATTTTATAGGAGGCAGCATGCATAAAACTTTATGGCGTTGTTTTTTACAATTACAATTCATCCGTGGAAATTTATCGCAAATT
BdM1229pool24     GTCCGATATTTTATAGGAGGCAGCATGCATAAAACTTTATGGCGTTGTTTTTTACAATTACAATTCATCCGTGGAAATTTATCGCAAATT
BdM1230pool11     GTCCGATATTTYATAGGAGGCAGCATGCATAAAACTTTATGGCGTTGTTTTTTACAATTACAATTCATCCGTGGAAATTTATCGCAAATT
BdM1230pool24     GTCCGATATTTYATAGGAGGCAGCATGCATAAAACTTTATGGCGTTGTTTTTTACAATTACAATTCATCCGTGGAAATTTATCGCAAATT
BdM1269pool24     GTCCGATATTTTATAGGAGGCAGCATGCATAAAACTTTATGGCGTTGTTTTTTACAATTACAATTCATCCGTGGAAATTTATCGCAAATT
BdM1270pool11     GTCCGATATTTCATAGGAGGCAGCATGCATAAAACTTTATGGCGTTGTTTTTTACAATTACAATTCATCCGTGGAAATTTATCGCAAATT
//                           *                                                         -                    |56818|
BdM1213pool24     TAACTTGGATGAAATTAACACCTACCAGTTGACCATTGAAGAGAATAAAGCGGAATTGATAAATTCCGCTGAAACGATCAACAAGTTGCA
BdM1221pool21     TAACTTGGATGAARTTAACACCTACCAGTTGACCATTGAAGAGAATAAAGCGGAATTGATAAATTCCGCTGAAACGATCAACAAGTTGCA
BdM1223pool24     TAACTTGGATGAAATTAACACCTACCAGTTGACCATTGAAGAGAATAAAGCGGAATTGATAAATTCCGCTGAAACGATCAACAAGTTGCA
BdM1229pool24     TAACTTGGATGAAATTAACACCTACCAGTTGACCATTGAAGAGAATAAAGCGGAATTGATAAATTCCGCTGAAACGATCAACAAGTTGC-
BdM1270pool11     TAACTTGGATGAAATTAACACCTACCAGTTGACCATTGAAGAGAATAAAGCGGAATTGATAAATTCCGCTGAAACGATCAACAAGTTGCA
//                             -                                                                            |56826|
BdM1216pool24     ATGATCTTTTGGGTTCGGATTGGAATATCTTGCGGAATGTTCTAATATGATTAGTTTTCGAGATATAATCTTCTAAAGAGGAACAATTTT
BdM1223pool24     ATGATCTTTTGGGTTCGGATTGGAATATCTTGCGGAATGTTCTAATATGATTAGTTTTCGAGATATAATCTTCTAAAGAGGAACAATTTT
BdM1225pool11     ATGATCTTTTGGGTTCGGATTGGAATATCTTGCGGAATGTTCTAATATGATTAGTTTTCGAGATATAATCTTCTAAAGAGGAACAATTTT
BdM1269pool24     ATGATCTTTTGGGTTCGGATTGGAATATCTTGCGGAATGTTCTAATATGATTAGTTTTCGAGATATAATCTTCTAAAGAGGAACAATTTT
//                                                                                                          |57049|
BdM1218pool11     TTACTAACAT-AAAAAAGTTTGTAAAAGTTGAAAATGATGTCAAATGACT-GCTAAAAGTTATCATTTCTTCAGGCATATTTATTTTCCAAG
BdM1222pool24     TTRCTAACAT-AAAAAAGTTTGTAGAGGCTGAAAATGATGTCAAATGACT-GTTAAAAGGTATCATTTCTTCAGGCATATTTATTTTCCAAG
BdM1224pool11     TTACTAACAT-AAAAAAGTTTGTAAAAGTTGAAAATGATGTCAAATGACT-GCTAAAAGTTATCATTTCTTCAGACATAGTCATTTTCCAAG
BdM1227pool24     TTGCTAACAT-AAAAAAGTTTGTAGAAGCTAAAAATGATGTCAAATGACT-GTTAAAAGGTATCATTTCTTCAGGCATATTTATTTTCCAAG
BdM1230pool24     TTACTAACAT-AAAAAAGTTTGTAAAAGTTGAAAATGATGTCAAATGACT-GCTAAAAGTTATCATTTCTTCAGACATATTTATTTTCCAAG
BdM1269pool24     TTGCTAACAT-AAAAAAGTTTGTAGAGGCTGAAAATGATGTCAAATGACT-GTTAAAAGGTATCATTTCTTCAGGCATATTTATTTTCCAAG
BdM1270pool11     TTACTAACAT-AAAAAAGTTTGTAAAAGTTGAAAATGATGTCAAATGACT-GCTAAAANTTATCATTTCTTCAGACATATTTATTTTCCAAG
//                  *                     * * * -                     *      *              *    - -          |57070|
BdM1212pool11     CACYGAAAATTTCCCGCTCGAAAAGTTGTCGAGYGTGTATTGTAACCGAACTTGAAAGATTAACAAATACCCAAGTGTACTATAACTACA
BdM1213pool11     CACCGAAAATTTCCCGCTCGAAAAGTTGTCGAGCGTGTATTGTAACCGAACTTGAAAGATTAACAAATACCCAAGTGTACTATAACTACA
BdM1213pool24     CACCGAAAATTTCCCGCTCGAAAAGTTGTCGAGCGTGTATTGTAACCGAACTTGAAAGATTAACAAATACCCAAGTGTACTAYAACTACA
BdM1214pool11     CACCGAAAATTTCCCGCTCGAAAAGTTGTCGAGYGTGTATTGTAACCGAACTTGAAAGATTAACAAATACCCAAGTGTACTATAACTACA
BdM1215pool11     CACCGAAAATTTCCCGCTCGAAAAGTTGTCGAGCGTGTATTGTAACCGAACTTGAAAGATTAACAAATACCCAAGTGTACTATAACTACA
BdM1216pool11     CACYGAAAATTTCCCGCTCGAAAAGTTGTMGAGCGTGTATTGTAACCGAACTTGAAAGATTAACAAATACCCAAGTGTACTATAACTACA
BdM1216pool24     CACYGAAAATTTCCCGCTCGAAAAGTTGTMGAGCGTGTATTGTAACCGAACTTGAAAGATTAACAAATACCCAAGTGTACTATAACTACA
BdM1217pool11     CACCGAAAATTTCCCGCTCGAAAAGTTGTCGAGCGTGTATTGTAACCGAACTTGAAAGATTAACAAATACCCAAGTGTACTACAACTACA
BdM1218pool11     CACCGAAAATTTCCCGCTCGAAAAGTTGTCGAGCGTGTATTGTAACCGAACTTGAAAGATTAACAAATACCCAAGTGTACTATAACTACA
BdM1219pool24     CACCRAAAATTTCNCGCTCGAAAAGTTGTCGAGCGYGTATTGTAACMGAACTTRAAAGATTAACAAATACNCAAGTGTACTATAACTACA
BdM1221pool21     CACTGAAAATTTCCCGCTCGAAAAGTTGTCGAGYGTGTATTGTAACCGAACTTGAAAGATTAACAAATACCCAAGTGTACTATAACTACA
BdM1222pool24     CACCGAAAATTTCCCGCTCGAAAAGTTGTCGAGYGTGTATTGTAACCGAACTTGAAAGATTAACAAWTACCCAAGTGTACTATAACTACA
BdM1223pool24     CACCGAAAATTTCCCGCTCGAAAAGTTGTCGAGCGTGTATTGTAACCGAACTTGAAAGATTAACAAATACCCAAGTGTACTATAACTACA
BdM1224pool11     CACCGAAAATTTCCCGCTCGAAAAGTTGTCGAGCGTGTATTGTAACCGAACTTGAAAGATTAACAAATACCCAAGTGTACTATAACTACA
BdM1225pool11     CACCGAAAATTTCCCGCTCGAAAAGTTGTCGAGCGTGTATTGTAACCGAACTTGAAAGATTAACAAATACCCAAGTGTACTATAACTACA
BdM1226pool21     CACTGAAAATTTCCCGCTCGAAAAGTTGTAGAGCGTGTATTGTAACCGAACTTGAAAGATTAACAAATACCCAAGTGTACTATAACTACA
BdM1229pool24     CACCGAAAATTTCCCGCTCGAAAAGTTGTCGAGCGTGTATTGTAACCGAACTTGAAAGATTAACAAATACCCAAGTGTACTATAACTACA
BdM1230pool24     CACCGAAAATTTCCCGCTCGAAAAGTTGTCGAGCGTGTATTGTAACCGAACTTGAAAGATTAACAAATACCCAAGTGTACTATAACTACA
BdM1269pool24     CACYGAAAATTTCCCGCTCGAAAAGTTGTCGAGYGTGTATTGTAACCGAACTTGAAAGATTAACAAATACCCAAGTGTACTATAACTACA
BdM1270pool11     CACYGAAAATTTCCCGCTCGAAAAGTTGTMGAGCGTGTATTGTAACCGAACTTGAAAGATTAACAAATACCCAAGTGTACTATAACTACA
//                   *-                        *   * -          -      -            -               *       |57092|
BdM1213pool24     AGCACGGCCACCGATTGGCCAGCCTACAGATTCTGTAATCCCAGTACCTTCGAGCAACTGAAACAGAGCGTGGAAAAAGCCAAAGCTGCT
BdM1214pool11     AGCACGGCCACCGATTGGCCAGCCTACAGATTCTGTAATCCCAGTACCTTCGAGCAACTGAAACAGAGCGTGGAAAAAGCCAAAGCTGCT
BdM1217pool11     AGCACGGCCACCGATTGGCCAGCCTACAGATTCTGTAATCCCAGTACCTTCGAGCAACTGAAACAGAGCGTGGAAAAAGCCAAAGCTGCT
BdM1221pool21     AGCACGGCCACCGATTGGCCAGCCTACAGATTCTGTAATCCCAGTACCTTCGAGCAACTGAAACAGAGCGTGGAAAAAGCCAAAGCTGCT
//                                                                                                          |57096|
BdM1211pool11     GCCCCAGAATCGGCCGCATCCGTCAAGTGCGTTTTCGTCGCCTCATCACGGACCATATCCACCTCCCTTGGGAGGTAGGCCCTCCTCACA
BdM1213pool24     GCCCCAGAATCGGCCGCATCCGTCAAGTGCGTTTTCGTCGCCTCATCACGGACCATATCCACCTCCCTTGGGAGGTAGGCCCTCCTCACA
BdM1214pool11     GCCCCAGAATCGGCCGCATCCKTCAAGTGCGTTTTCGTCGCCTCATCACGGACCATATCCACCTCCCTTGGGAGGTAGGCCCTCCTCACA
BdM1216pool11     GCCCCAGAATCGGCCGCATCCRTCAAGTGCGTTTTCGTCGCCTCATCACGGACCATATCCACCTCCCTTGGGAGGTAGGCCCTCCTCACA
BdM1216pool24     GCCCCAGAATCGGCCGCATCCRTCAAGTGCGTTTTCGTCGCCTCATCACGGACCATATCCACCTCCCTTGGGAGGTAGGCCCTCCTCACA
BdM1217pool11     GCCCCAGAATCGGCCGCATCCRTCAAGTGCGTTTTCGTCGCCTCATCACGGACCATATCCACCTCCCTTGGGAGGTAGGCCCTCCTCACA
BdM1218pool11     GCCCCAGAATCGGCCGCATCCGTCAAGTGCGTTTTCGTCGCCTCATCACGGACCATATCCACCTCCCTTGGGAGGTAGGCCCTCCTCACA
BdM1221pool21     GCCCCAGAATCGGCCGCATCCSTCAAGTGCGTTTTCGTCGCCTCATCACGGACCATATCCACCTCCCTTGGGAGGTAGGCCCTCCTCACA
BdM1222pool24     GCCCCAGAATCGGCCGCATCCRTCAAGTGCGTTTTCGTCGCCTCATCACGGACCATATCCACCTCCCTTGGGAGGTAGGCCCTCCTCACA
BdM1223pool24     GYCCCAGAATCGGCCGCATCCRTCAAGTGCGTTTTCGTCGCCTCATCACGGACCATATCCACCTCCCTTGGGAGGTAGGCCCTCCTCACA
BdM1224pool11     GCCCCAGAATCGGCCGCATCCATCAAGTGCGTTTTCGTCGCCTCATCACGGACCATATCCACCTCCCTTGGGAGGTAGGCCCTCCTCACA
BdM1225pool11     GCCCCAGAATCGGCCGCATCCGTCAAGTGCGTTTTCGTCGCCTCATCACGGACCATATCCACCTCCCTTGGGAGGTAGGCCCTCCTCACA
BdM1227pool24     GCCCCAGAATCGGCCGCATCCGTCAAGTGCGTTTTCGTCGCCTCATCACGGACCATATCCACCTCCCTTGGGAGGTAGGCCCTCCTCACA
BdM1230pool24     GCCCCAGAATCGGCCGCATCCGTCAAGTGCGTTTTCGTCGCCTCATCACGGACCATATCCACCTCCCTTGGGAGGTAGGCCCTCCTCACA
BdM1269pool24     GCCCCAGAATCGGCCGCATCCRTCAAGTGCGTTTTCGTCGCCTCATCACGGACCATATCCACCTCCCTTGGGAGGTAGGCCCTCCTCACA
BdM1270pool11     GCCCCAGAATCGGCCGCATCCGTCAAGTGCGTTTTCGTCGCCTCATCACGGACCATATCCACCTCCCTTGGGAGGTAGGCCCTCCTCACA
//                 -                   *                                                                    |57193|
BdM1212pool11     AAGCTTACTTTAAAGCCCGCACAGAAAGCTGCCGAACAGGTGGCGGAAGTGGAAGAAATCGAAGTTGTAGCKGAAAAAAGCCTACCGGAA
BdM1213pool24     AAGCTTACTTTAAAGCCCGCACAGAAAGCTGCCGAACAGGTGGCGGAAGTGGAAGAAATCGAAGTTGTAGCGGAAAAAAGCCTACCGGAA
BdM1216pool24     AAGCTTACTTTAAAGCCCGCACAGAAAGCTGCCGAACAGGTGGCGGAAGTGGAAGAAATCGAAGTTGTAGCGGAAAAAAGCCTACCGGAA
BdM1217pool11     AAGCTTACTTTAAAGCCCGCACAGAARGCTGCCGAACAGGTGGCGGAAGTGGAAGAAATCGAAGTTGTAGCGGAAAAAAGCCTACCGGAA
BdM1219pool11     AAGCTTACTTTAAAGCCCGCACAGAAAGCTGCCGAACAGGTGGCGGAAGTGGAAGAAATCGAAGTTGTAGCGGAAAAAAGCCTACCGGAA
BdM1219pool24     AAGCTTACTTTAAAGCCCGCACAGAAAGCTGCCGAACAGGTGGCGGAAGTGGAAGAAATCGAAGTTGTAGCGGAAAAAAGCCTACCGGAA
BdM1221pool21     AAGCTTACTTTAAAGCCCGCACAGAAAGCTGCCGAACAGGTGGCGGAAGTGGAAGAAATCGAAGTTGTAGCGGAAAAAAGCCTACCGGAA
BdM1222pool24     AAGCTTACTTTAAAGCCCGCACAGAAAGCTGCCGAACAGGTGGCGGAAGTGGAAGAAATCGAAGTTGTAGCGGAAAAAAGCCTACCGGAA
BdM1223pool24     AAGCTTACTTTAAAGCCCGCACAGAAAGCTGCCGAACAGGTGGCGGAAGTGGAAGAAATCGAAGTTGTAGCGGAAAAAAGCCTACCGGAA
BdM1225pool11     AAGCTTACTTTAAAGCCCGCACAGAAAGCTGCCGAACAGGTGGCGGAAGTGGAAGAAATCGAAGTTGTAGCGGAAAAAAGCCTACCGGAA
BdM1227pool24     AAGCTTACTTTAAAGCCCGCACAGAAAGCTGCCGAACAGGTGGCGGAAGTGGAAGAAATCGAAGTTGTAGCGGAAAAAAGCCTACCGGAA
BdM1230pool24     AAGCTTACTTTAAAGCCCGCACAGAAAGCTGCCGAACAGGTGGCGGAAGTGGAAGAAATCGAAGTTGTAGCGGAAAAAAGCCTACCGGAA
BdM1269pool24     AAGCTTACTTTAAAGCCCRCACAGAARGCTGCCGAACAGGTRGCGGAAGTGGAAGAAATCGAAGTTGTAGCGGAAAAAAGCCTACCGGAA
//                                  -       *              -                             -                  |57358|
BdM1214pool11     CGCCGCGAAACCGATCGATTTTTGCCAAATATAGATATATAGTGGCTCCGCCACTATATAACGAGTGGATGC------GTTAGCTAAAACTA
BdM1219pool24     AGCCGCGAAACCGATCGATTTTTGCCAAATATRGATATATAGTGGCTCCGCCACTATATAACAAGTGATGCC--AATTGATGGACAAAACAG
BdM1222pool24     AGCCGCGAAACCGATCGATTTTTGCCAAATATGGATATATAGTGGCTCCGCCACTATATAACAAGTGATGCC--AATTGATGGACAAAACAG
BdM1270pool11     AGCCGCGAAACCGATCGATTTTTGCCAAATATGGATATATAGTGGCTCCGCCACTATATAACAAGTGATGCC--AATTGATGGACAAAACAG
//                -                               *                             -    ----        - - --     --|57515|
BdM1212pool11     CTGACAATTTCGAAATCGAGGCTTTACCATTTTCTATTGTTGTTATCTAAAAATAATATATGWTTTTAATACAGGTTTTGTTAAGTTAAG
BdM1214pool11     CTGACAATTTCGAAATCGAGGCTTTACCATTTTCTATTGTTGTTATCTAAAAATAATATAKGTTTTTAATACAGGTTTTGTTAAGTTAAG
BdM1215pool11     CTGACAATTTCGAAATCGAGGCTTTACCATTTTCTATTGTTGTTATCTAAAAATAATATATGTTTTTAATACAGGTTTTGTTAAGTTAAG
BdM1217pool11     CTGACAATTTCGAAATCGAGGCTTTACCATTTTCTATTGTTGTTATCTAAAAATAATATATGTTTTTAATACAGGTTTTGTTAAGTTAAG
BdM1218pool11     CTGACAATTTCGAAATCGAGGCTTTACCATTTTCTATTGTTGTTATCTAAAAATAATATATGTTTTTAATACAGGTTTTGTTAAGTTAAG
BdM1219pool24     CTGACAATTTCGAAATCGAGGCTTTACCATTTTCTATTGTTGTTATCTAAAAATAATATATGTTTTTAATACAGGTTTTGTTAAGTTAAG
BdM1220pool21     CTGACAATTTCGAAATCGAGGCTTTACCATTTTCTATTGTTGTTATCTAAAAATAATATATGTTTTTAATACAGGTTTTGTTAAGTTAA-
BdM1222pool24     CTGACAATTTCGAAATCGAGGCTTTACCATTTTCTATTGTTGTTATCTAAAAATAATATATGTTTTTAATACAGGTTTTGTTAAGTTAAG
BdM1223pool24     CTGACAATTTCGAAATCGAGGCTTTACCATTTTCTATTGTTGTTATCTAAAAATAATATATGTTTTTAATACAGGTTTTGTTAAGTTAAA
BdM1224pool11     CTGACAATTTCGAAATCGAGGCTTTACCATTTTCTATTGTTGTTATCTAAAAATAATATATGTTTTTAATACAGGTTTTGTTAAGTTAAG
BdM1225pool11     CTGACAATTTCGAAATCGAGGCTTTACCATTTTCTATTGTTGTTATCTAAAAATAATATAGGTTTTTAATACAGGTTTTGTTAAGTTAAG
BdM1227pool24     CTGACAATTTCGAAATCGAGGCTTTACCATTTTCTATTGTTGTTATCTAAAAATAATATATGTTTTTAATACAGGTTTTGTTAAGTTAAG
BdM1230pool24     CTGACAATTTCGAAATCGAGGCTTTACCATTTTCTATTGTTGTTATCTAAAAATAATATAGGTTTTTAATACAGGTTTTGTTAAGTTAAG
BdM1269pool11     CTGACAATTTCGAAATCGAGGCTTTACCATTTTCTATTGTTGTTATCTAAAAATAATATATGTTTTTAATACAGGTTTTGTTAAGTTAAG
BdM1269pool24     CTGACAATTTCGAAATCGAGGCTTTACCATTTTCTATTGTTGTTATCTAAAAATAATATATGTTTTTAATACAGGTTTTGTTAAGTTAAG
BdM1270pool11     CTGACAATTTCGAAATCGAGGCTTTACCATTTTCTATTGTTGTTATCTAAAAATAATATATGTTTTTAATACAGGTTTTGTTAAGTTAAG
//                                                                            * -                          -|57585|
BdM1213pool24     TTGACCTTGTTGTGAATAATAATGAGCAGTATATAGTGCAGAAGTCGATAGATGTATTTTTAGATGACGACGATCATCATCCTTTTCTTT
BdM1217pool11     TTGACCTTGTTGTGAATAATAATGAGCAGTATATAGTGCAGAAGTCGATAGATGTATTTTTAGATGACGACGATCATCATCCTTTTCTTT
BdM1219pool24     TTGACCTGGTTGTGAATAATAATGAGCAGTATATAGTGCAGAAGTCGATAGATGTATTTTTAGATGACGACGATCATCATCCTTTTCTTT
BdM1226pool21     TTGACCTGGTTGTGAATAATAATGAGCAGTATATAGTGCAGAAGTCGATAGATGTATTTTTAGATGACGACGATCATCATCCTTTTCTTT
BdM1230pool24     TTGACCTGGTTGTGAATAATAATGAGCAGTATATAGTGCAGAAGTCGATAGATGTATTTTTAGATGACGACGATCATCATCCTTTTCTTT
BdM1270pool11     TTGACC------TGAATAATAATGAGCAGTAAATAGTGCAGAAGTCGATAGATGTATTTTTAGATGACGACGATCATCATCATTTTCTTT
//                       *                       -                                                 -        |57631|
BdM1211pool11     AACGATTTATGAATGCGTTTGTCCCAATGGATTTGGGCTTTCCTAAAAAACGAATCGTACGGACTGGACTCTTTCTTTTTGGTTTTCACC
BdM1213pool24     AACGATTTATGAATACGTTTGTCCCAATGGATTTGGGCTTTCCTAAAAAACGAATCGTACGGACTGGACTCTTTCTTTTTGGTTTTCACC
BdM1215pool11     AACGATTTATGAATNCGTTTGTCCCAATGGATTTGGGCTTTCCTAAAAAACGAATCGTACGGACTGGACTCTTTCTTTTTGGTTTTCACC
BdM1217pool11     AACGATTTATGAATGCGTTTGTCCCAATGGATTTGGGCTTTCCTAAAAAACGAATCGTACGGACTGGACTCTTTCTTTTTGGTTTTCACC
BdM1222pool24     AACGATTTATGAATGCGTTTGTCCCAATGGATTTGGGCTTTCCTAAAAAACGAATCGTACGGACTGGACTCTTTCTTTTTGGTTTTCACC
BdM1225pool11     AACGATTTATGAATGCGTTTGTCCCAATGGATTTGGGCTTTCCTAAAAAACGAATCGTACGGACTGGACTCTTTCTTTTTGGTTTTCACC
BdM1269pool11     AACGATTTATGAATACGTTTGTCCCAATGGATTTGGGCTTTCCTAAAAAACGAATCGTACGGACTGGACTCTTTCTTTTTGGTTTTCACC
//                              *                                                                           |57719|
BdM1212pool11     GCAATTATATAAATTAAGTCAATATATTTACAATGTGAATTAAATCCGTAACAAAATATTTTGACTTAAATTGGTACTTTTTTTATAAAC
BdM1213pool24     GCAATTATATAAATTAAGTCAATATATTTACAATGTGAATTAAATCCGTAACAAAATATTTTGACTTAAATTGGTACTTTTTTTATAAAC
BdM1216pool24     GCAATTATATAAATTAAGTCAATATATTTACAATGTGAATTAAATCCGTAACAAAATATTTTGACTTAAATTGGTACTTTTTTTATAAAC
BdM1217pool11     GCAATTATATAAATTAAGTCAATATATTTACAATGTGAATTAAATCCGTAACAAAATATTTTGACTTAAATTGGTACTTTTTTTATAAAC
BdM1225pool11     GCAATTATATAAATTAAGTCAATATATTTACAATGTGAATTAAATCCGTAACAAAATATTTTGACTTAAATTGGTACTTTTTTTATAAAC
BdM1227pool24     GCAATTATATAAATTAAGTCAATATATTTACAATGTGAATTAAATCCGTAACAAAATATTTTGACTTAAATTGGTACTTTTTTTATAAAC
BdM1229pool24     GCAATTATATAAATTAAGTCAATATATTTACAATGTGAATTAAATCCGTAACAAAATATTTTGACTTAAATTGGTACTTTTTTTATAAAC
BdM1230pool24     GCAATTATATAAATTAAGTCAATATATTTACAATGTGAATTAAATCCGTAACAAAATATTTTGACTTAAATTGGTACTTTTTTTATAAAC
BdM1269pool24     GCAATTATATAAATTAAGTCAATAAATTTACAATGTGAATTAAATCCGTAAAAAAATATTTTGACTTAAATTGGTACTTTTTTTATAAAC
//                                        -                          -                                      |57720|
BdM1211pool11     GATATACCAATTCATGAATTGCCCAGCGACCCGCCCAAACGTGAAGTATCGACGCCAGATATCGACATTACTCTTGGGAAGAAACCCGAT
BdM1212pool11     GATATACCAATTCATGAATTGCCCAGCGACCCGCCCAAACGTGAAGTATCGACGCCAGATATCGACATTACACTTGGGAAGAAACCCGAT
BdM1213pool11     GATATACCAATTCATGAATTGCCCAGCGACCCGCCCAAACGTGAAGTATCGACGCCAGATATCGACATTACTCTTGGGAAGAAACCCGAT
BdM1213pool24     GATATACCAATTCATGAATTGCCCAGCGACCCGCCCAAACGTGAAGTATCGACGCCAGATATCGACATTACTCTTGGGAAGAAACCCGAT
BdM1214pool11     GATATACCAATTCATGAATTGCCCAGCGACCCGCCCAAACGTGAAGTATCGACGCCAGATATCGACATTACTCTTGGGAAGAAACCCGAT
BdM1215pool11     GATATACCAATTCATGAATTGCCCAGCGACCCGCCCAAACGTGAAGTATCGACGCCAGATATCGACATTACTCTTGGGAAGAAACCCGAT
BdM1216pool24     GATATACCAATTCATGAATTGCCCAGCGACCCGCCCAAACGTGAAGTATCGACGCCAGATATCGACATTACTCTTGGGAAGAAACCCGAT
BdM1217pool11     GATATACCAATTCATGAATTGCCCAGCGACCCGCCCAAACGTGAAGTATCGACGCCAGATATCGACATTACTCTTGGGAAGAAACCCGAT
BdM1219pool24     GATATACCAATTCATGAATTGCCCAGCGACCCGCCCAAACGTGAAGTATCGACGCCAGATATCGACATTACTCTTGGGAAGAAACCCGAT
BdM1221pool21     GATATACCAATTCATGAATTGCCCAGCGACCCGCCCAAACGTGAAGTATCGACGCCAGATATCGACATTACTCTTGGGAAGAAACCCGAT
BdM1222pool24     GATATACCAATTCATGAATTGCCCAGCGACCCGCCCAAACGTGAAGTATCGACGCCAGATATCGACATTACWCTTGGGAAGAAACCCGAT
BdM1223pool11     GATATACCAATTCATGAATTGCCCAGCGACCCGCCTAAACGTGAAGTATCGACGCCAGATATCGACATTACTCTTGGGAAGAAACCCGAT
BdM1223pool24     GATATACCAATTCATGAATTGCCCAGCGACCCGCCYAAACGTGAAGTATCGACGCCAGATATCGACATTACTCTTGGGAAGAAACCCGAT
BdM1225pool11     GATATACCAATTCATGAATTGCCCAGCGACCCGCCCAAACGTGAAGTATCGACGCCAGATATCGACATTACTCTTGGGAAGAAACCCGAT
BdM1226pool21     GATATACCAATTCATGAATTGCCCAGCGACCCGCCCAAACGTGAAGTATCGACGCCAGATATCGACATTACTCTTGGGAAGAAACCCGAT
BdM1227pool24     GATATACCAATTCATGAATTGCCCAGCGACCCGCCCAAACGTGAAGTATCGACGCCAGATATCGACATTACTCTTGGGAAGAAACCCGAT
BdM1228pool11     GATATACCAATTCATGAATTGCCCAGCGACCCGCCCAAACGTGAAGTATCGACGCCAGATATCGACATTACTCTTGGGAAGAAACCCGAT
BdM1229pool24     GATATACCAATTCATGAATTGCCCAGCGACCCGCCCAAACGTGAAGTATCGACGCCAGATATCGACATTACTCTTGGGAAGAAACCCGAT
BdM1230pool24     GATATACCAATTCATGAATTGCCCAGCGACCCGCCCAAACGTGAAGTATCGACGCCAGATATCGACATTACTCTTGGGAAGAAACCCGAT
BdM1269pool24     GATATACCAATTCATGAATTGCCCAGCGACCCGCCCAAACGTGAAGTATCGACGCCAGATATCGACATTACTCTTGGGAAGAAACCCGAT
//                                                   *                                   *                  |57789|
BdM1212pool11     CGTTTAGATTTTCTTTGAAACAATTTTATCAGGTTCGGAAGGCTTTTTAGATTCAGCCTGATGGTTTTCTTGAGCCTCCCCCGAACTGAA
BdM1215pool11     CGTTTAGATTTTCTTTGAAACAATTTTATCAGGTTCGGAAGGCTTTTTAGATTCAGCCTGATGGTTTTCTTGAGCCTCCCCCGAACTGAA
BdM1217pool11     CGTTTAGATTTTCTTTSAAACAATTTTATCAGGTTCGGAAGGCTTTTTAGATTCAGCCTGATGGTTTTCTTGAGCCTCCCCCGAACTGAA
BdM1221pool21     CGTTTAGATTTTCTTTGAAACAATTTTATNANNTTCGGAAGGCTTTTTAGATTCAGCCTGATGGTTTTCTTGAGCCTCNCCCGAACTGAA
BdM1222pool24     CGTTTAGATTTTCTTTSAAACAATTTTATCAGGTTCGGAAGGCTTTTTAGATTCAGCCTGATGGTTTTCTTGAGCCTCCCCCGAACTGAA
BdM1223pool24     CGTTTAGATTTTCTTTSAAACAATTTTATCAGGTTCGGAAGGCTTTTTAGATTCAGCCTGATGGTTTTCTTGAGCCTCCCCSGAACTGAA
BdM1225pool11     CGTTTAGATTTTCTTTSAAACAATTTTATCAGGTTCGGAAGGCTTTTTAGATTCAGCCTGATGGTTTTCTTGAGCCTCCCCCGAACTGAA
BdM1227pool24     CGTTTAGATTTTCTTTCAAACAATTTTATCAGGTTCGGAAGGCTTTTTAGATTCAGCCTGATGGTTTTCTTGAGCCTCCCCCGAACTGAA
BdM1228pool11     CGTTTAGATTTTCTTTGAAACAATTTTATCAGGTTCGGAAGGCTTTTTAGATTCAGCCTGATGGTTTTCTTGAGCCTCCCCCGAACTGAA
//                                *                                                                -        |57793|
BdM1213pool24     AATATAATGCCCAGATCCCTCACAGTAGACACAACCTCCAGAGGACTGCCATCAATGAAGTAGATGTGATTAAA---ATTCGCAACCCGACCA
BdM1214pool11     AATATAATNCCCAGATCCCTCACAGTAGACACAACCTCCAGAGGACTGCCATCAATGAAGTAGATGTGATTAAA---ATTCGCAACCCGACCA
BdM1222pool24     AATATAATGCCCAGATCCCTCACAGTAGACACAACCTCCAGAGGACTGCCATCAATGAAGTAGATGTGATTAAA---ATTCGCAACCCGACCA
BdM1227pool24     AATATAATGCCCAGATCCCTCACAGTAGACACAACCTCCAGAGGACTGCCATCAATGAAGTAGATGTGATTAAA---ATTCGCAACCCGACCA
//                                                                                                             |57794|
BdM1213pool24     CTTGAAATAGTATACATTAAAAACAATTCAAATGCAATATACAACCAATCTGACATAAAAAATCTGAGCAAAATATATTACAACCTCTTA
BdM1216pool24     CTTGAAATAGTATACATTAAAAACAATTCAATTGCAATATACAACCAATCTGACATAAAAAATCTGAGCAAAATATATTACAACCTCTTA
BdM1227pool24     CTTGAAATRGTATACATTAAAAACAATWCAAWTGCAATAWACAACCAATCTGACATAAAAAATCTGAGCAAAATATATTACAACCTCTTA
BdM1230pool24     CTTGAAATRGTATACATTAAAAACAATWCAAWTGCAATAWACAACCAATCTGACATAAAAAATCTGAGCAAAATATATTACAACCTCTTA
//                        *                  *   *       *                                                  |57907|
BdM1215pool11     GTTAGAAAAACCTCGTCGA---AATTTCCAAAGGAAATCTGGTGTTGGGAGGGAAGTTTTGTAATGGTGGCTTCAAGGCTTGGTCTTAGAAAA
BdM1216pool24     GTTAGAAAAACCTCGTCGA---AATTTCCAAAGGAAATCTGGTGTTGGGAGGGAAGTTTTGTAATGGTGGCTTCAAGGCTTGGTCTTAGAAAA
BdM1219pool24     GTTAGAAAAACCTCGTCGA---AATTTCCAAAGGAAATCTGGTGTTGGGAGGGAAGTTTTGTAATGGTGGCTTCAAGGCTTGGTCTTAGAAAA
BdM1227pool24     GTTAG-AAAACCTCGTTGAACGAAATTCCAAACGAAATTTGGTTTTGGGAGGGAAA---TGTAATGATGGCTTCAAGGCTTGCCCTTAGAAAA
BdM1270pool11     GTTAGAAAAACCTCGTTCCACGAAATTCCAAACGAAATCTGGTTTTGGGAGGGAAATGTTGTAATGGTGACTTCAAGGCTTGCCCTTACA---
//                                *--     *       *     -    *           * -        -  -            **    -    |57915|
BdM1213pool24     ATATTTCGTAGCTTTCTTCTCCTTACCAAAATGGAAACCATAATAACAGGATACAGTAAAAAAAT--ACACACACAAGTAACAAAACAATTC
BdM1216pool24     ATATTTCGTAGCTTTCTTCTCCTTACCAAAATGGAAACCATAATAACAGGATACAGTAAAAAAAT--ACACACACAAGTAACAAGACAATTC
BdM1221pool21     ATATTTCGTAGCTTTCTTCTCCTTACCAAAATGGAAACCATAATAACAGGATATAGTAAAAAAAT--ACACACACAAGTAACAAGACAATTC
BdM1223pool11     ATATTTCGTAGCTTTCTTCTCCTTACCAAAATGGAAACCATAATAACAGGATACAGTAAAAAAAT--ACACACACAAGTAACAARACAATTC
BdM1223pool24     ATATTTCGTAGCTTTCTTCTCCTTACCAAAATGGAAACCATAATAACAGGATACAGTAAAAAAAT--ACACACACAAGTAACAARACAATTC
//                                                                     -                              *       |58036|
BdM1215pool11     TGGTTCTTGGGTTAA-----TGAATTAGGTAAGAATGGCTTATAACCCAATAATAGTTCATAAGGAGTGTAATTAGTAGAGGAATGGATATGCGT
BdM1217pool11     TGGTTCTTGGGTTAA-----TGAATTAGGTAAGAATGGCTTATAACACAATAATAGTTCATAAGGAGTGTAATTAGTAGAGGAATGGATATGCGT
BdM1219pool24     TGGTTCTTGGGTTAA-----TGAATTAGGTAAGAATGGCTTATAACCCAATAATAGTTCATAAGGAGCGTAATTAGTAGAGGAATGGATATGCGT
BdM1269pool24     TGGTTCTTGGGTTAA-----TGAATTAGGTAAGAATGGCTTATAACCSAATAATAGTTCATAAGGAGTGTAATTAGKAGAGGAATGGATATGCGT
//                                                              --                   -        -                  |58372|
BdM1213pool11     TCAGCTTACCTTACCTTGAAAACAAATCCATTTTAATAACAGTATCGATCCTTCGCCCACCAATTTATTTAAATATTCATATCATACATT
BdM1213pool24     TCAGCTTACCTTACCTTGAAAACAAATCCATTTTAATAACAGTATCGATCCTTCGCCCACCAATTTATTTAAATATTCATATCATACATT
BdM1214pool11     TCAGCTTACCTTACCTTGAAAACAAATCCATTTTAATAACAGTATCGATCCTTCGCCCACCAATTTATTTAAATATTCATATCATACATT
BdM1217pool11     TCAGCTTACCTTACCTTGAAAACAAATCCATTTTAATAACAGTATCGATCCTTCGCCMACCAATTTATTTAAATATTCATATCATACATT
BdM1219pool24     TCAGCTTACCTTACCTTGAAAACAAATCCATTTTAATAACAGTATCGATCCTTCGCCCACCAATTTATTTAAATATTCATATCATACATT
BdM1221pool21     TCRGCTTACCTTACCTTGAAAACAAATCCATTTTAATAACAGTATCGATCCTTCGCCCACCAATTTATTTAAATATTCATATCATACATT
BdM1222pool24     TCAGCTTACCTTACCTTGAAAACAAATCCATTTTAATAACAGTATCGATCCTTCGCCMACCAATTTATTTAAATATTCATATCATACATT
BdM1223pool24     TCAGCTTACCTTACCTTGAAAACAAATCCATTTTAATAACAGTATCGATCCTTCGCCCACCAATTTATTTAAATATTCATATCATACATT
BdM1224pool11     TCAGCTTACCTTACCTTGAAAACAAATCCATTTTAATAACAGTATCGATCCTTCGCCCNCCAATTTATTTAAATATTCATATCATACATT
BdM1227pool24     TCAGCTTACCTTACCTTGAAAACAAATCCATTTTAATAACAGTATCGATCCTTCGCCCWCCAATTTATTTAAATATTCATATCATACATT
BdM1230pool24     TCAGCTTACCTTACCTTGAAAACAAATCCATTTTAATAACAGTATCGATCCTTCGCCCTCCAATTTATTTAAATATTCATATCATACATT
//                  -                                                      **                               |58488|
BdM1213pool24     TAAACGGTAAGTTTTAATTATTCATTTGGATTTCTTAAAATTTGTGTTTTTGTTACATATTTTGGAGTAACAATATAGANNGMGCTAAYA--
BdM1216pool24     TAAACGGTAAGTTTTAATTATTCATTTGGATTTCTTAAAATTTGTGTTTTTGTTACATATTTTGGAGTAACAATATAGANNGMGCTAAYA--
BdM1217pool11     TAAACGGTAAGTTTTAATTATTCATTTGGATTTCTTAAAATTTGTGTTTTTGTTACATATTTTGGAGTAACAATATAGA--GAGCTAATAAT
BdM1219pool24     TAAACGGTAAGTTTTAATTATTCATTTGGATTTCTTAAAATTTGTGTTTTTGTTACATATTTTGGAGTAACAATATAGANNGMGCTAAYAAT
BdM1220pool21     TAAACGGTAAGTTTTAATTATTCATTTGGATTTCTTAAAATTTGTGTTTTTGTTACATATTTTGGAGTAACAATATAGA--GAGCTAATAAT
BdM1221pool21     TAAACGGTAAGTTTTAATTATTCATTTGGATTTCTTAAAATTTGTGTTTTTGTTACATATTTTGGAGTAACAATATAGATGGMGCTAAYA--
BdM1222pool24     TAAACGGTAAGTTTTAATTATTCATTTGGATTTCTTAAAATTTGTGTTTTTGTTACATATTTTGGAGTAACAATATAGANNGMGCTAAYA--
BdM1223pool11     TAAACGGTAAGTTTTAATTATTCATTTGGATTTCTTAAAATTTGTGTTTTTGTTACATATTTTGGAGTAACAATATAGA--GAGCTAATAAT
BdM1223pool24     TAAACGGTAAGTTTTAATTATTCATTTGGATTTCTTAAAATTTGTGTTTTTGTTACATATTTTGGAGTAACAATATAGANNGMGCTAAYA--
BdM1224pool11     TAAACGGTAAGTTTTAATTATTCATTTGGATTTCTTAAAATTTGTGTTTTTGTTACATATTTTGGAGTAACAATATAGA--GAGCTAATAAT
BdM1225pool11     TAAACGGTAAGTTTTAATTATTCATTTGGATTTCTTAAAATTTGTGTTTTTGTTACATATTTTGGAGTAACAATATAGA--GAGCTAATAAT
BdM1227pool24     TAAACGGTAAGTTTTAATTATTCATTTGGATTTCTTAAAATTTGTGTTTTTGTTACATATTTTGGAGTAACAATATAGATGGMGCTAAYA--
BdM1230pool24     TAAACGGTAAGTTTTAATTATTCATTTGGATTTCTTAAAATTTGTGTTTTTGTTACATATTTTGGAGTAACAATATAGANNGMGCTAAYA--
BdM1269pool24     TAAACGGTAAGTTTTAATTATTCATTTGGATTTCTTAAAATTTGTGTTTTTGTTACATATTTTGGAGTAACAATATAGANNGNGCTAANA--
//                                                                                                  *     *   |58538|
BdM1211pool11     CATATNNNNTTTATTTCCTTAATACCACCAATGCTATTTACAATAATTAC--TGTATGTAACTAATTATATGATAAAAAATACTTGGATTTA
BdM1212pool11     CATATTTTATTTATTTCCTTAATACCACCAATGCTATTTACAATAATTAC--TGTATGTAACTAATTATATGATAAAAAATACTTGGATTTA
BdM1213pool24     CATATTTTATTTATTTCCTTAATACCACCAATGCTATTTACAATAATTAC--TGTATGTAACTAATTATATGATAAAAAATACTTGGATTTA
BdM1215pool11     CATATTTTATTTATTTCCTTAATACCACCAATGCTATTTACAATAATTAC--TGTATGTAACTAATTATATGATAAAAAATACTTGGATTTA
BdM1216pool11     CATATTTTATTTATTTCCTTAATACCACCAATGCTATTTACAATAATTAC--TGTATGTAACTAATTATATGATAAAAAATACTTGGATTTA
BdM1216pool24     CATATTTTATTTATTTCCTTAATACCACCAATGCTATTTACAATAATTAC--TGTATGTAACTAATTATATGATAAAAAATACTTGGATTTA
BdM1217pool11     CATATTTTATTTATTTCCTTAATACCACCAATGCTATTTACAATAATTAC--TGTATGTAACTAATTATATGATAAAAAATACTTGGATTTA
BdM1219pool24     CATATTTTATTTATTTCCTTAATACCACCAATGCTATTTACAATAATTAC--TGTATGTAACTAATTATATGATAAAAAATACTTGGATTTA
BdM1221pool21     CATATTTTATTTATTTCCTTAATACCACCAATGCTATTTACAATAATTAC--TGTATGTAACTAATTATATGATAAAAAATACTTGGATTTA
BdM1222pool24     CATATTTTATTTATTTCCTTAATACCACCAATGCTATTTACAATAATTAC--TGTATGTAACTAATTATATGATAAAAAATACTTGGATTTA
BdM1223pool24     CATATTTTATTTATTTCCTTAATACCACCAATGCTATTTACAATAATTAC--TGTATGTAACTAATTATATGATAAAAAATACTTGGATTTA
BdM1227pool24     CATATTTTATTTATTTCCTTAATACCACCAATGCTATTTACAATAATTAC--TGTATGTAACTAATTATATGATAAAAAATACTTGGATTTA
BdM1230pool24     CATATTTTATTTATTTCCTTAATACCACCAATKCTATTTACAATAATTAC--TGTATGTAACTAATTATATGATAAAAAATACTTGGATTTA
BdM1269pool24     CATATTTTATTTATTTCCTTAATACCACCAATGCTATTTACAATAATTAC--TGTATGTAACTAATTATATGATAAAAAATACTTGGATTTA
BdM1270pool11     CATATTTTATTTATTTCCTTAATACCACCAATTCTATTTACAATAATTAC--TGTATGTAACTAATTATATGATAAAAAATACTTGGATTTA
//                                                *                                                           |58623|
BdM1216pool24     ATCCGCTTCTTGGAAAAATAATATCGCACTATCACCATCACATTCGTCCTGCGAGTTAAGGGATTCCTCGGTTAACTCGCCCTCACTTTC
BdM1217pool11     ATCCGCTTCTTGGAAAAATAATATCGCACTATCACCATCACATTCGTCCTGCGAGTTAAGGGATTCCTCGGTTAACTCGCCCTCACTTTC
BdM1218pool11     ATCCGCTTCTTGGAAAAATAATATCGCACTATCACCATCACATTCGTCCTGCGAGTTAAGGGATTCCTCGGTTAACTCGCCCTCACTTTC
BdM1221pool21     ATCCGCTTCTTGGAAAAATAATATCGCACTATCACCATCACATTCGTCCTGCGAGTTAAGGGATTCCTCGGTTAACTCGCCCTCACTTTC
BdM1222pool24     ATCCGCTTCTTGGAAAAATAATATCGCACTATCACCATCACATTCGTCCTGCGAGTTAAGGGATTCCTCGGTTAACTCGCCCTCACTTTC
BdM1223pool24     ATCCGCTTCTTGGAAAAATAATATCGCACTATCACCATCACATTCGTCCTGCGAGTTAAGGGATTCCTCGGTTAACTCGCCCTCACTTTC
//                                                                                                          |58670|
BdM1217pool11     GACAATATGGTGTTCTACTTTGTATAGCGTCAATACCTCTATTWACCACGAATGCGGGACGCTGTCAAACGCCTTTTGGTAGTCTATATA
BdM1219pool24     GACAATATGGTGTTCTACTTTGTATAGCGTCAATACCTCTATTWACCACGAATGCGGGACGCTGTCAAACGCCTTTTGGTAGTCTATATM
BdM1221pool21     GACAATATGGTGTTCTACTTTGTATAGCGTCAATACCTCTATTAACCACGAATGCGGGACGCTGTCAAACGCCTTTTGGTAGTCTATATC
BdM1222pool24     GACAATATGGTGTTCTACTTTGTATAGCGTCAATACCTCTATTAACCACGAATGCGGGACGCTGTCAAACGCCTTTTGGTAGTCTATATC
BdM1223pool11     GACAATATGGTGTTCTACTTTGTATAGCGTCAATACCTCTATTTACCACGAATGCGGGACGCTGTCAAACGCCTTTTGGTAGTCTATATA
BdM1223pool24     GACAATATGGTGTTCTACTTTGTATAGCGTCAATACCTCTATTTACCACGAATGCGGGACGCTGTCAAACGCCTTTTGGTAGTCTATATA
BdM1224pool11     GACAATATGGTGTTCTACTTTGTATAGCGTCAATACCTCTNTTAACCACGAATGCGGGACGCTGTCAAACGCCTTTTGGTAGTCTATAT-
BdM1229pool24     GACAATATGGTGTTCTACTTTGTATAGYGTCAATACCTCTATTAACCACGAATGCGGGACGCTGTCAAAYGCCTTTTGGKAGTCTATATA
BdM1230pool11     GACAATATGGTGTTCTACTTTGTATAGYGTCAATACCTCTATTWACCACGAATGCGGGACGYTGTCAAACGCCTTTTGGTAGTCTATATA
BdM1230pool24     GACAATATGGTGTTCTACTTTGTATAGCGTCAATACCTCTATTTACCACGAATGCGGGACGCTGTCAAACGCCTTTTGGTAGTCTATATA
BdM1269pool24     GACAATATGGTGTTCTACTTTGTATAGNGTCAATACCTCTATTWACCACGAATGCGGGACGCTGTCAAACGCCTTTTGGTAGTCTATATA
BdM1270pool11     GACAATATGGTGTTCTACTTTGTATAGCGTCAATACCTCTATTTACCACGAATGCGGGACGCTGTCAAACGCCTTTTGGTAGTCTATATA
//                                           *               *                 -       -         -         *|58738|
BdM1213pool24     ATCTATCATGTTGCCCTTCCAGGGATCATATACCTGTCCTCTATAGGGCGAAATCGGCGAATGATAAAATTCTGGACGTTCCTCCGGTCC
BdM1214pool11     ATCTATCATGTTGCCCTTCCAGGGATCATATACCTGTCCTGTATAGGGCGAAATCGGCGAATGATAAAATTCTGGACGTTCCTCCGGTCC
BdM1216pool24     ATCTATCATGTTGCCCTTCCAGGGATCATATACCTGTCCTGTATAGGGCGAAATCGGCGAATGATAAAATTCTGGACGTTCCTCCGGTCC
BdM1217pool11     ATCTATCATGTTGCCCTTCCAGGGATCATATACCTGTCCTGTATAGGGCGAAATCGGCGAATGATAAAATTCTGGACGTTCCTCCGGTCC
BdM1221pool21     ATCTATCATGTTGCCCTTCCAGGGATCATATACCTGTCCTGTATAGGGCGAAATCGGCGAATGATAAAATTCTGGACGTTCCTCCGGTCC
BdM1222pool24     ATCTATCATGTTGCCCTTCCAGGGATCATATACCTGTCCTGTATAGGGCGAAATCGGCGAATGATAAAATTCTGGACGTTCCTCCGGTCC
BdM1223pool11     ATCTATCATGTTGCCCTTCCAGGGATCATATACCTGTCCTGTATAGGGCGAAATCGGCGAATGATAAAATTCTGGACGTTCCTCCGGTCC
BdM1223pool24     ATCTATCATGTTGCCCTTCCAGGGATCATATACCTGTCCTGTATAGGGCGAAATCGGCGAATGATAAAATTCTGGACGTTCCTCCGGTCC
BdM1269pool24     ATCTATCATGTTGCCCTTCCANGGATCATATACCTGTCCTGTATAGGGCGAAATCGGCGAATGATAAAATTCTGGACGTTCCTCCGGTCC
//                                                        -                                                 |58814|
BdM1222pool24     GACGCTATCCAAATTGGAAACGGCCTCACCCAGTCAACTTTTAAGTGCGACCTTTCCAATTTCCATTAAAACTTAGTTTATAGTATGTTT
BdM1223pool24     GACACTATCCAAATTGGAAACGGCCTCACCCAGTCAACTTTTAAGTGCGACCTTTCCAATTTCCATTAAAACTTAGTTTATAGTATGTTT
BdM1226pool21     GACGCTATCCAAATTGGAAACGGCCTCACCCAGTCAACTTTTAAGTGCGACCTTTCCAATTTCCATTAAAACTTAGTTTATAGTATGTTT
BdM1227pool24     GACGCTAYCCAAATTGGAAACGGCCTCACCCAGTCAACTTTTAAGTGCGACCTTTCCAATTTCCATTAAAACTTAGTTTATAGTATGTTT
BdM1230pool24     GACGCTATCCAAATTGGAAACGGCCTCACCCAGTCAACTTTTAAGTGCGACCTTTCCAATTTCCATTAAAACTTAGTTTATAGTATGTTT
//                   -   -                                                                                  |58828|
BdM1225pool11     GAGTAAATCTTAAAAAATCAAATCGTTTTTGATTGAGGAAACTGACATAAACAGCATTAAAGAGCAAGTAATAGAATTACAGAAATTGAA
BdM1227pool24     AAGTAAATCTCAAAAAATCAAAGCGTTTTTGATTGAGGAAACTGACATANACAGCGTTAAAGAGCAAGTANCAGAATTANANAAATTGAA
BdM1230pool24     GAGTAAATCTTAAAAAATCAAATCGTTTTTGATTGAGGAAACTGACATAAACAGCATTAAAGAGCAAGTAATAGAATTACAGAAATTGAA
BdM1270pool11     GAGTAAATCTTAAAAAATCAAATCGTTTTTGATTGAGGAAACTGACATAAACAGCATTAAAGAGCAAGTAATAGAATTACAGAAATTGAA
//                -         -           -                                -               -                  |58955|
BdM1213pool24     AACACGGCCAAAGCAAACCGTAAATCGGCCAAACCCAAACCAAAAATAGTGGATGCCGAGGTGAAAGCTGAGCCTCATCCAGTGCGAAAT
BdM1214pool11     AACACGGCCAAAGCAAACCGTAAATCGGCCAAACCCAAACCAAAAATAGTGGATGCCGAGGTGAAAGCTGAGCCTCATCCAGTGCGAAAT
BdM1215pool11     AACACGGCCAAAGCAAACCGTAAATCGGCCAAACCCAAACCRAAAATAGTGGATGCCGAGGTGAAARCTGAGCCTCATCCAGTGCGAAAT
BdM1217pool11     AACACGGCCAAAGCAAACCGTAAATCGGCCAAACCCAAACCAAAAATAGTGGATGCCGAGGTGAAAGCTGAGCCTCATCCAGTGCGAAAT
BdM1221pool21     AACACGGCCAAAGCAAACCGTAAATCGGCCAAACCCAAACCAAAAATAGTGGATGCCGAGGTGAAAGCTGAGCCTCATCCAGTGCGAAAT
BdM1222pool24     AACACGGCCAAAGCAAACCGTAAATCGGCCAAACCCAAACCAAAAATAGTGGATGCCGAGGTGAAAGCTGAGCCTCATCCAGTGCGAAAT
BdM1225pool11     AACACGGCCAAAGCAAACCGTAAATCGGCCAAACCCAAACCAAAAATAGTGGATGCCGMGGTGAAARCTGAGCCTCATCCAGTGCGAAAT
BdM1230pool24     AACACGGCCAAAGCAAACCGTAAATCGGCCAAACCCAAACCAAAAATAGTGGATGCCGMGGTGAAARCTGAGCCTCATCCAGTGCGAAAT
//                                                         -                *       *                       |59003|
BdM1213pool24     GGTGAT----GACAAGCTTAAAACATTTCCAAATATAATTTGCATGGATGGTACACATGGGACAAATCGAAGAGGAATGGATTTAACAATAGTG
BdM1214pool11     GGTGAT----GACAAGCTTAAAACATTTCCAAATATAATTTGCATGGATGGTACACATGGGACAAATCGAAGAGGAATGGATTTAACAATAGTG
BdM1215pool11     GGTGAT----GACAAGCTTAAAACATTTCCAAATATAATTTGCATGGATGGTACACATGGGACAAATCGAAGAGGAATGGATTTAACAATAGTG
BdM1217pool11     GGTGAT----GACAAGCTTAAAACATTTCCAAATATAATTTGCATGGATGGTACACATGGGACAAATCGAAGAGGAATGGATTTAACAATAGTG
BdM1218pool11     GGTGAT----GACAAGCTTAAAACATTTCCAAATATAATTTGCATGGATGGTACACATGGGACAAATCGAAGAGGAATGGATTTAACAATAGTG
BdM1219pool24     GGTGAT----GACAAGCTTAAAACATTTCCAAATATAATTTGCATGGATGGTACACATGGGACAAATCGAAGAGGAATGGATTTAACAATAGTG
BdM1221pool21     GGTGAT----GACAAGCTTAAAACATTTCCAAATATAATTTGCATGGATGGTACACATGGGACAAATCGAAGAGGAATGGATTTAACAATAGTG
BdM1222pool24     GGTGAT----GACAAGCTTAAAACATTTCCAAATATAATTTGCATGGATGGTACACATGGGACAAATCGAAGAGGAATGGATTTAACAATAGTG
BdM1223pool11     GGTGAT----GACAAGCTTAAAACATTTCCAAATATAATTTGCATGGATGGTACACATGGGACAAATCGAAGAGGAATGGATTTAACAATAGTG
BdM1223pool24     GGTGAT----GACAAGCTTAAAACATTTCCAAATATAATTTGCATGGATGGTACACATGGGACAAATCGAAGAGGAATGGATTTAACAATAGTG
BdM1224pool11     GGTGAT----GACAAGCTTAAAACATTTCCAAATATAATTTGCATGGATGGTACACATGGGACAAATCGAAGAGGAATGGATTTAACAATAGTG
BdM1225pool11     GGTGAT----GACAAGCTTAAAACATTTCCAAATATAATTTGCATGGATGGTACACATGGGACAAATCGAAGAGGAATGGATTTAACAATAGTG
BdM1226pool21     GGTGAT----GACAAGCTTAAAACATTTCCAAATATAATTTGCATGGATGGTACACATGGGACAAATCGAAGAGGAATGGATTTAACAATAGTG
BdM1227pool24     GGTGAT----GACAAGCTTAAAACATTTCCAAATATAATTTGCATGGATGGTACACATGGGACAAATCGAAGAGGAATGGATTTAACAAT----
BdM1230pool11     GGTGAT----GACAAGCTTAAAACATTTCCAAATATAATTTGCATGGATGGTACACATGGGACAAATCGAAGAGGAATGGATTTAACAATAGTG
BdM1230pool24     GGTGAT----GACAAGCTTAAAACATTTCCAAATATAATTTGCATGGATGGTACACATGGGACAAATCGAAGAGGAATGGATTTAACAATAGTG
//                                                                                                              |59025|
BdM1217pool11     AGTAGTRTAGATAGTTTTTGTTAAATATTTACTGTTTTTGAGTTATGACCCAAAGTTATG-TTTTTTTWAATGMAACACCCTGTATATTTA
BdM1219pool24     AGTAGTGTRGATAGTTTTYGTTAAATATTTACTRTTTTTGAGTTATGACCCAAAGTTATG-TTTTTTTAAATRRAACACCCTGTATATTTA
BdM1221pool21     AGTAGTGTCGATAGTTTTTGTTAAATGTTTACTGTTTTTGAGTTATGACCCAAAATTATG--TTTTTTAAGTGGAACACCCTGTATATTTA
BdM1223pool24     AGTAGTGTAGATAGTTTTGGTTAAATATTTACTGTTTTTGAGTTATGACCCAAAGTTATG-TTTTTTTAAATGGAACACCCTGTATATTTA
BdM1230pool24     AGTAGTGTAGATRGTTTTKGTTAAATATTTACTGTTTTTGAGTTATGACCCAAAGTTATG-TTTTTTTAAATGGAACACCCTGTATATTTA
//                      - -   -     *       -      -                    -             - - -*                 |59167|
BdM1213pool24     CTTTGCAATATTACCAATAAGTGCAGTAAATAATGGAAAGAAAAGTAGAGTGACACGTTTACGTTACCTCATCGRCGTATAAATTGAAGA
BdM1214pool11     CTTTGCAATATTACCAATAAGTGCAGTAAATAATGGAAAGAAAAGTAGAGTGACACGTTTACGTTACCTCATCGRCGTATAAATTGAAGA
BdM1215pool11     CTTTGCAATATTACCAATAAGTGCAGTAAATAATGGAAAGAAAAGTAGAGTGACACGTTTRCGTTACCTCATCRGCGTATAAATTGAAGA
BdM1216pool24     CTTTGCAATATTACCAATAAGTGCAGTAAATAATGGAAAGAAAAGTAGAGTGACACGTTTACGTTACCTCATCGNCGTATAAATTGAAGA
BdM1217pool11     CTTTGCAATATTACCAATAAGTGCAGTAAATAATGGAAAGAAAAGTAGAGTGACACGTTTACGTTACCTCATCGACGTATAAATTGAAGA
BdM1219pool24     CTTTGCAATATTACCAATAAGTGCAGTAAATAATGGAAAGAAAAGTAGAGTGACACGTTTACGTTACCTCATCGGCGTATAAATTGAAGA
BdM1221pool21     CTTTGCAATATTACCAATAAGTGCAGTAAATAATGGAAAGAAAAGTAGAGTGACACGTTTACGTTACCTCATCGRCGTATAAATTGAAGA
BdM1222pool24     CTTTGCAATATTACCAATAAGTGCAGTAAATAATGGAAAGAAAAGTAGAGTGACACGTTTRCGTTACSTCATCGGCGTATAAATTGAAGA
BdM1223pool24     CTTTGCAATATTACCAATAAGTGCAGTAAATAATGGAAAGAAAAGTAGAGTGACACGTTTACGTTACCTCATCGGCGTATAAATTGAAGA
BdM1225pool11     CTTTGCAATATTACCAATAAGTGCAGTAAATAATGGAAAGAAAAGTAGAGTGACACGTTTACGTTACCTCATCGGCGTATAAATTGAAGA
BdM1227pool24     CTTTGCAATATTACCAATAAGTGCAGTAAATAATGGAAAGAAAAGTAGAGTGACACGTTTRCGTTACCTCATCGRCGTATAAATTGAAGA
BdM1230pool24     CTTTGCAATATTACCAATAAGTGCAGTAAATAATGGAAAGAAAAGTAGAGTGACACGTTTACGTTACCTCATCGNCGTATAAATTGAAGA
BdM1269pool24     CTTTGCAATATTACCAATAAGTGCAGTAAATAATGGAAAGAAAAGTAGAGTGACACGTTTACGTTACCTCATCGGCGTATAAATTGAAGA
//                                                                            *      -     -*               |59580|
BdM1216pool24     CGCTGATATTATNCCAACATCGAAATGCTCATCTGCAAATTCTCCACTAACAAGCAATAANTCCCACAACGGTTGTGTTTCAAGACTCAC
BdM1217pool11     CGCTGATATTATCCCAACATCGAAATGCTCATCTGCAAATTCTCCACTAACAAGCAATAACTCCCACAACGGTTGTGTTTCAAGACTCAC
BdM1221pool21     CGCTGATATTATCCCAACATCGAAATGCTCATCTGCAAATTCTCCACTAACAAGCAATAACTCCCACAACGGTTGTGTTTCAAGACTCAC
BdM1222pool24     CGCTGATATTATCCCAACATCGAAATGCTCATCTGCAAATTCTCCACTAACAAGCAATAACTCCCACAACGGTTGTGTTTCAAGACTCAC
BdM1223pool24     CGCTGATATTATCCCAACATCGAAATGCTCATCTGCAAATTCTCCACTAACAAGCAATAACTCCCACAACGGTTGTGTTTCAAGACTAAC
BdM1224pool11     CGCTGATATTATCCCAACATCGAAATGCTCATCTGCAAATTCTCCACTAACAAGCAATAACTCCCACAACGGTTGTGTTTCAAGACTCAC
//                                                                                                       -  |59605|
BdM1215pool11     GGCACTTTCCATGTCAATAAACGAACAAGTATTTTTGTTGCCGGATTGTAACCATACGCAAGAAGTCAAGAAATAATTAGACTTAAATAT
BdM1217pool11     GGCACTTTCCATGTCAATAAACGAACAAGTATTTTTGTTGCCGGATTGTAACCATACGCAAGAAGTCAAGAAATAATTAGACTCAAATAT
BdM1222pool24     GGCACTTTCCATGTCAATAAACGAACAAGTATTTTTGTTGCCGGATTGTAACCATACGCAAGAAGTCAAGAAATAATTAGACTTAAATAT
BdM1224pool11     GGCACGTTCCATGTCAATAAACGAACAAGTATTTTTGTTGCCGGATTGTAACCATACGCAAGAAGTCAAGAAATAATTAGACTTAAATAT
//                     -                                                                             -      |59729|
BdM1216pool24     ATTCATGAATACATTTAAGCTGATATTTAACCAATGTTTCCCTAATAAGTTGGTTGGTAAAAAGTYAAAACCNGATTTATATNAAGATGT
BdM1221pool21     ATTCATGAATACATTTAAGNTGATATTTAACCAATGTTNCCCTAATAAGTTGGTTGGTAAAAAGTCAAAACCGGATTTATATAAAGAWGT
BdM1224pool11     ATTCATGAATACATTTAAGCTGATATTTAACCAATGTTTCCCTAATAAGTTGGTTGGTAAAAAGTCAAAACCGGATTTATNTAAAGATGT
BdM1229pool24     ATTCATGAATACATTTAAGCTGATATTTAACCAATGTTTCCCTAATAAGTTGGTTGGTAAAAAGTCAAAACCGGATTTATATGTAACTCT
BdM1230pool24     ATTCATGAATACATTTAANCTGATATTTAACCAATGTTTCCCTAATAANTTGGTTGGTAAAAAGTCAAAACCGGATTTATATAAAGATGT
//                                                                                 -                -- ---- |59748|
BdM1213pool24     ATTTAGGAATATATGAAAACAGTCTGAAAAGAAAAAGA---AAACAAATATTTTAACAAAATTCTCGTGTTGTTTAGTGCACATTTATTAAAG
BdM1217pool11     ATTTAGGAATATATGAAAACAGTCTGAAAAGAAAAAGR---AAACAAATATTTTAACAAAATTCTCGTGTTGTTTAGTGCACATTTATTAAAG
BdM1221pool21     ATTNAGGAATATATGAAAACAGTCTGAAAAGAAAAAGAAGNAAACNAATATTTTAACAAAATTCTCGTGTTGTTTAGTGCACATTTNTTA---
BdM1223pool24     ATTTAGGAATATATGAAAACAGTCTGAAAAGAAAAAGA---AAACAAATATTTTAACAAAATTCTCGTGTTGTTTAGTGCACATTTATTAAAG
BdM1224pool11     ATTTAGGAATATATGAAAACARTCTGAAAAGAAAAAGA---AAACAAATATTTTAACAAAATTCTCGTGTTGTTTAGTGCACATTTATTAAAG
BdM1226pool11     ATTTAGGAATATATGAAAACAGTCTGAAAAGAAAAAGA---AAACAAATATTTTAACAAAATTCTCGTGTTGTTTAGTGCACATTTATTAAAG
BdM1227pool24     ATTTAGNAATATATGAAAACAGTCTGAAAAGAAAAAGN---AAACAAATATTTTAACAAAATTCTCGTGTTGTTTAGTGCACATTTATTAAAG
BdM1230pool11     ATTTAGSAATATATGAAAACAGTCTGAAAAGAAAAAGR---AAACAAATATTTTAACAAAATTCTCGTGTTGTTTAGTGCACATTTATTAAAG
//                      -              -               *                                                       |59862|
BdM1213pool24     TGAATAAGGTTGTTATGTGGGGTTGGTTATAATGGAAATTTAGAATAGGTTTAATAAAAATCAGTATTTTTTTAAAACCTAATTTATATT
BdM1214pool11     TGAATAAGGTTGTTATGTGGGGTTGGTTATAATGGAAATTTAGAATAGGTTTAATAAAAATCAGTATTTTTTTAAAACCTAATTTATATT
BdM1217pool11     TGAATAAGGTTGTTATGTGGGGTTGGTTATAATGGAAATTTAGAATAGGTTTMATAAAAATCAGTATTTTTTTAAAACCTAATTTWTATT
BdM1222pool24     TGAATAAGGTTGTTATGTGGGGTTGGTTATAATGGAAATTTAGAATAGGTTTAATAAAAATCAGTATTTTTTTAAAACCTAATTTATATT
BdM1224pool11     TGAATAAGGTTGTTATGTGGGGTTGGTTATAATGGAAATTTAGAATAGGTTTAATNAAAATCAGTATTTTTTTAAAACCTAATTTATATT
//                                                                    -                                -    |59917|
BdM1213pool24     AATGTAGAATGTGTTAAAACCTTGTATGTTTCATATGGAAGGAGCATATTGGAGTATTGCTCTATAATATGGAGTCCCTGTTATGAAAGA
BdM1215pool11     AATGTAGAATGTGTTAAAACCTTGTATGTTTCATATGGAAGGAGCATATTGGAGTATTGCTCTATAATATGGAGTCCCTGTTATGAAAGA
BdM1221pool21     AATGTAGAATGTGTTAAAGCCTTGTATGTTTCATATGTAAGGAGCATATTGGAGTATTGCTCTATAATATGGAGTCCCTG----------
BdM1222pool24     AATGTAGAATGTATTAAAACCTTGTATGTTTCATATGGAAGGAGCATATTGGAGTATTGCTCTATAATATAGAGTCCCTGTTATGAAAGA
BdM1226pool21     AATGTAGAATGTGTTAAAACCTCGTATGTTTCATATGAAAGGAGCATATTGGAGCATTGCTCTATAATATGGAGTCCCTGTTATGAAAGA
BdM1227pool11     AATGTAGAATGTGTTAAAACCTCGTATGTTTCATATGAAAGGAGCATATTGGAGCATTGCTCTATAATATGGAGTCCCTGTTATGAAAGA
BdM1227pool24     AATGTAGAATGTGTTAAAACCTCGTATGTTTCATATGAAAGGAGCATATTGGAGCATTGCTCTATAATATGGAGTCCCTGTTATGAAAGA
//                            -     -   *              *                *               -                   |60035|
BdM1213pool24     CGCAAATTCCTACCGAATGAGTAACGCGAGGGGAAAAATGGAAAATGGGTGGAATAAATGTAAAAGAATGGCGAAAGGGAACAACATACA
BdM1214pool11     CGCAAATTCCTACCGAATGAGTAACGCGAGGGGAAAAATGGAAAATGGGTGGAATAAATGTAAAAGAATGGCGAAAGGGAACAAAATACA
BdM1215pool11     CGCAAATTCCTACCGAATGAGTAACGCGAGGGGAAAAATGGAAAATGGGTGGAATAAATGTAAAAGAATGGCGAAAGGGAACAAAATACA
BdM1217pool11     CGCAAATTCCTACCGAATGAGTAACGCGAGGGGAAAAATGGAAAATGGGTGGAATAAATGTAAAAGAATGGCGAAAGGGAACAAAATACA
BdM1219pool24     CGCAAATTCCTACCGAATGAGTAACGCGAGGGG-AAAATGGAAAATGGGTGGAATAAATGTAAAAGAATAGCGAAAGGGAACAAAATACA
BdM1221pool21     CGCAAATTCCTACCGAATGAGTAACGCGAGGGGAAAAATGGAAAATGGGTGGAATAAATGTAAAAGAATGGCGAAAGGGAAYAAAATACA
BdM1222pool24     CGCAAATTCCTACCGAATGAGTAACGCGAGGGGAAAAATGGAAAATGGGTGGAATAAATGTAAAAGAATGGCGAAAGGGAACAAAATACA
BdM1223pool11     CGCAAATTCCTACCGAATGAGTAACGCGAGGGGAAAAATGGAAAATGGGTGGAATAAATGTAAAAGAATGGCGAAAGGGAACAAAATACA
BdM1223pool24     CGCAAATTCCTACCGAATGAGTAACGCGAGGGGAAAAATGGAAAATGGGTGGAATAAATGTAAAAGAATGGCGAAAGGGAACAAAATACA
BdM1224pool11     CGCAAATTNCTACCGAATGAGTAACGCGAGGGGAAAAATGGAAAATGGGTGGAATAAATGTAAAAGAATGGCGAAAGGGAACAAAATACA
BdM1226pool21     CGCAAATTCCTACCGAATGAGTAACGCGAGGGGAAAAATGGAAAATGGGTGGAATAAATGTAAAAGAATGGCGAAAGGGAACAAAATACA
BdM1229pool24     CGCAAATTCCTACCGAATGAGTAACGCGAGGGGAAAAATGGAAAATGGGTGGAATAAATGTAAAAGAATGGCGAAAGGGAACAAAATACA
BdM1269pool24     CGCAAATTCCTACCGAATGAGTAACGCGAGGGGAAAAATGGAAAATGGGTGGAATAAATGTAAAAGAATGGCGAAAGGGAACAAAATACA
BdM1270pool11     CGCAAATTCCTACCGAATGAGTAACGCGAGGGGAAAAATGGAAAATGGGTGGAATAAATGTAAAAGAATGGCGAAAGGGAACAAAATACA
//                                                                                     -           -  -     |60088|
BdM1211pool11     AAAGTCCTCGTTTTGTTTAATGCATAATTTAGAAGCGCACGACAACACTTCGTCTGCTAAAAATAGTGTGTTTGGCATGCGAGGAGCAAA
BdM1212pool11     AAAGTCCTCGTTTTGTTTAATGCATAATTTAGAAGCGCATGACAACACTTCGTCTGCTAAAAATAGTGTGTTTGGCATGCGAGGAGCAAA
BdM1213pool11     AAAGTCCTCGTTTTGTTTAATGCATAATTTAGAAGCGCATGACAACACTTCGTCTGCTAAAAATAGTGTGTTTGGCATGCGAGGAGCAAA
BdM1213pool24     AAAGTCCTCGTTTTGTTTAATGCATAATTTAGAAGCGCATGACAACACTTCGTCTGCTAAAAATAGTGTGTTTGGCATGCGAGGAGCAAA
BdM1214pool11     AAAGTCCTCGTTTTGTTTAATGCATAATTTAGAAGCGCATGACAACACTTCGTCTGCTAAAAATAGTGTGTTTGGCATGCGAGGAGCAAA
BdM1215pool11     AAAGTCCTCGTTTTGTTTAATGCATAATTTAGAAGCGCAYGACAACACTTCGTCTGCTAAAAATAGTGTGTTTGGCATGCGAGGAGCAAA
BdM1216pool24     AAAGTCCTCGTTTTGTTTAATGCATAATTTAGAAGCGCATGACAACACTTCGTCTGCTAAAAATAGTGTGTTTGGCATGCGAGGAGCAAA
BdM1217pool11     AAAGTCCTCGTTTTGTTTAATGCATAATTTAGAAGCGCAYGACAACRCTTCGTCTGCTAAAAATAGTGTGTTTGGCATGCGAGGAGCAAA
BdM1218pool11     AAAGTCCTCGTTTTGTTTAATGCATAATTTAGAAGCGCATGACAACACTTCGTCTGCTAAAAATAGTGTGTTTGGCATGCGAGGAGCAAA
BdM1219pool24     AAAGTCCTCGTTTTGTTTAATGCATAATTTAGAAGCGCACGACAACRCTTCGTCTGCTAAAAATAGTGTGTTTGGCATGCGAGGAGCAAA
BdM1221pool21     AAAGTCCTCGTTTTGTTTAATGCATAATTTAGAAGCGCAYGACAACACTTCGTCTGCTAAAAATAGTKTGTTTGGCATGCGAGGAGCAAA
BdM1222pool24     AAAGTCCTCGTTTTGTTTAATGCATAATTTAGAAGCGCACGACAACGCTTCGTCTGCTAAAAATAGTGTGTTTGGCATGCGAGGAGCAAA
BdM1223pool11     AAAGTCCTCGTTTTGTTTAATGCATAATTTAGAAGCGCACGACAACACTTCGACTGCTAAAAATAGTGTGTTTGGCATGCGAGGAGCAAA
BdM1223pool24     AAAGTCCTCGTTTTGTTTAATGCATAATTTAGAAGCGCACGACAACACTTCGWCTGCTAAAAATAGTGTGTTTGGCATGCGAGGAGCAAA
BdM1224pool11     AAAGTCCTCGTTTTGTTTAATGCATAATTTAGAAGCGCACGACAACACTTCGTCTGCTAAAAATAGTGTGTTTGGCATGCGAGGAGCAAA
BdM1225pool11     AAAGTCCTCGTTTTGTTTAATGCATAATTTAGAAGCGCATGACAACACTTCGTCTGCTAAAAATAGTGTGTTTGGCATGCGAGGAGCAAA
BdM1227pool24     AAAGTCCTCGTTTTGTTTAATGCATAATTTAGAAGCGCAYGACAACACTTCGTCTGCTAAAAATAGTGTGTTTGGCATGCGAGGAGCAAA
BdM1228pool11     AAAGTCCTCGTTTTGTTTAATGCATAATTTAGAAGCGCACGACAACACTTCGTCTGCTAAAAATAGTGTGTTTGGCATGCGAGGAGCAAA
BdM1229pool11     AAAGTCCTCGTTTTGTTTAATGCATAATTTAGAAGCGCACGACAACRCTTCGTCTGCTAAAAATAGTKTGTTTGGCATGCGAGGAGCAA-
BdM1229pool24     AAAGTCCTCGTTTTGTTTAATGCATAATTTAGAAGCGCACGACAACGCTTCGTCTGCTAAAAATAGTTTGTTTGGCATGCGAGGAGCAAT
BdM1230pool24     AAAGTTCTCGTTTTGTTTAATGCATAATTTAGAAGCGCATGACAACACTTCGTCTGCTAAAAATAGTGTGTTTGGCATGCGAGGAGCAAA
BdM1269pool11     AAAGTCCTCGTTTTGTTTAATGCATAATTTAGAAGCGCACGACAACNCTTCGTCTGCTAAAAATAGTGTGTTTGGCATGCGAGGAGCAA-
BdM1269pool24     AAAGTCCTCGTTTTGTTTAATGCATAATTTAGAAGCGCACGACAACRCTTCGTCTGCTAAAAATAGTGTGTTTGGCATGCGAGGAGCAAW
BdM1270pool11     AAAGTCCTCGTTTTGTTTAATGCATAATTTAGAAGCGCAYGACAACACTTCGTCTGCTAAAAATAGTGTGTTTGGCATGCGAGGAGCAAA
//                     -                                 *      *     *              *                     *|60171|
BdM1213pool24     GTCTTCTACTCTTTGGAAGTTTTGAGGGCTGGATATGATCAGTTTTCTGTCTTTTAAAGATTTAGACGTTTTTTTCTCTCTTTTAGTGGA
BdM1214pool11     GTCTTCTACTCTTTGGAAGTTTTGAGGGCTGGATATGATCAGTTTTCTGTCTTTTAAAGATTTAGACGTTTTTTTCTCTCTTTTAGTGGA
BdM1215pool11     GTCTTCTACTCTTTGGAAGTTTTGAGGGCTGGATATGATCAGTTTTCTGTCTTTTAAAGATTTAGACGTTTTTTTCTCTCTTTTAGTGGA
BdM1216pool24     GTCTTCTACTCTTTGGAAGTTTTGAGGGCTGGATATGATCAGTTTTCTGTCTTTYAAAGATTTAGACGTTTTTTTCTCTCTTTTAGTRGA
BdM1217pool11     GTCTTCTACTCTTTGGAAGTTTTGAGGGCTGGATATGATCAGTTTTCTGTCTTTTAAAGATTTAGACGTTTTTTTCTCTCTTTTAGTGGA
BdM1218pool11     GTCTTCTACTCTTTGGAAGTTTTGAGGGCTGGATATGATCAGTTTTCTGTCTTTTAAAGATTTAGACGTTTTTTTCTCTCTTTTAGTGGA
BdM1219pool24     GTCTTCTACTCTTTGGAAGTTTTGAGGGCTGGATATGATCAGTTTTCTGTCTTTTAAAGATTTAGACGTTTTTTTCTCTCTTTTAGTGGA
BdM1221pool21     GTCTTCTACTCTTTGGAAGTTTTGAGGGCTGGATATGATCAGTTTTCTGTCTTTTAAAGATTTAGACGTTTTTTTCTCTCTTTTAGTGGA
BdM1222pool24     GTCTTCTACTCTTTGGAAGTTTTGAGGGCTGGATATGATCAGTTTTCTGTCTTTTAAAGATTTAGACGTTTTTTTCTCTCTTTTAGTGGA
BdM1223pool24     GTCTTCTACTCTTTGGAAGTTTTGAGGGCTGGATATGATCAGTTTTCTGTCTTTTAAAGATTTAGACGTTTTTTTCTCTCTTTTAGTGGA
BdM1225pool11     GTCTTCTACTCTTTGGAAGTTTTGAGGGCTGGATATGATCAGTTTTCTGTCTTTTAAAGATTTAGACGTTTTTTTCTCTCTTTTAGTGGA
BdM1227pool24     GTCTTCTACTCTTTGGAAGTTTTGAGGGCTGGATATGATCAGTTTTCTGTCTTTTAAAGATTTAGACGTTTTTTTCTCTCTTTTAGTGGA
BdM1230pool11     GTCTTCTACTCTTTGGAAGTTTTGAGGGCTGGATATGATCAGTTTTCTGTCTTTTAAAGATTTAGACGTTTTTTTCTCTCTTTTAGTGGA
BdM1269pool24     GTCTTCTACTCTTTGGAAGTTTTGAGGGCTGGATATGATCAGTTTTCTGTCTTTTAAAGATTTAGACGTTTTTTTCTCTCTTTTAGTGGA
//                                                                      -                                -  |60215|
BdM1211pool11     GCCATTTCACACTCACAAAAAA-AGAGCTCTCAGAAATAAAGCAAATTCGACACCTACAACTCAACTGTC-----CGCCGCCACGACTAATAATAA
BdM1212pool11     GCCATTTCACACTCACAAAAAA-AGAGCTCTCAGAAATAAAGCAAATTCGACACCTACAACTCAACTGTC-----CGCCGCCACGACTAATAATAA
BdM1213pool11     GCCATTTCACACTCACAAAAAA-AGAGCTCTCAGAAATAAAGCAAATTCGACACCTACAACTCAACTGTC-----CGCCGCCACGACTAATAATAA
BdM1213pool24     GCCATTTCACACTCACAAAAAA-AGAGCTCTCAGAAATAAAGCAAATTCGACACCTACAACTCAACTGTC-----CGCCGCCACGACTAATAATAA
BdM1214pool11     GCCATTTCACACTCACAAAAAA-AGAGCTCTCAGAAATAAAGCAAATTCGACACCTACAACTCAACTGTC-----CGCCGCCACGACTAATAATAA
BdM1215pool11     GCCATTTCACACTCACAAAAAA-AGAGCTCTCAGAAATAAAGCAAATTCGACACCTACAACTCAACTGTC-----CGCCGCCACGACTAATAATAA
BdM1216pool11     GCCATTTCACACTCACAAAAAA-AGAGCTCTCAGAAATAAAGCAAATTCGACACCTACAACTCAACTGTC-----CGCCGCCACGACTAATAATAA
BdM1216pool24     GCCATTTCACACTCACAAAAAA-AGAGCTCTCAGAAATAAAGCAAATTCGACACCTACAACTCAACTGTC-----CGCCGCCACGACTAATAATAA
BdM1217pool11     GCCATTTCACACTCACAAAAAA-AGAGCTCTCAGAAATAAAGCAAATTCGACACCTACAACTCAACTGTC-----CGCCGCCACGACTAATAATAA
BdM1218pool11     GCCATTTCACACTCACAAAAAA-AGAGCTCTCAGAAATAAAGCAAATTCGACACCTACAACTCAACTGTC-----CGCCGCCACGACTAATAATAA
BdM1219pool11     GCCATTTCACACTCACAAAAAA-AGAGCTCTCAGAAATAAAGCAAATTCGACACCTACAACTCAACTGTC-----CGCCGCCACGACTAATAATAA
BdM1219pool24     GCCATTTCACACTCACAAAAAA-AGAGCTCTCAGAAATAAAGCAAATTCGACACCTACAACTCAACTGTC-----CGCCGCCACGACTAATAATAA
BdM1220pool11     GCCATTTCACACTCACAAAAAA-AGAGCTCTCAGAAATAAAGCAAATTCGACACCTACAACTCAACTGTC-----CGCCGCCACGACTAATAATAA
BdM1220pool21     GCCATTTCACACTCACAAAAAA-AGAGCTCTCAGAAATAAAGCAAATTCGACACCTACAACTCAACTGTC-----CGCCGCCACGACTAATAATAA
BdM1221pool11     GCCATTTCACACTCACAAAAAA-AGAGCTCTCAGAAATAAAGCAAATTCGACACCTACAACTCAACTGTC-----CGCCGCCACGACTAATAATAA
BdM1221pool21     GCCATTTCACACTCACAAAAAA-AGAGCTCTCAGAAATAAAGCAAATTCGACACCTACAACTCAACTGTC-----CGCCGCCACGACTAATAATAA
BdM1222pool24     GCCATTTCACACTCACAAAAAA-AGAGCTCTCAGAAATAAAGCAAATTCGACACCTACAACTCAACTGTC-----CGCCGCCACGACTAATAATAA
BdM1223pool11     GCCATTTCACACTCACAAAAAA-AGAGCTCTCAGAAATAAAGCAAATTCGACACCTACAACTCAACTGTC-----CGCCGCCACGACTAATAATAA
BdM1223pool24     GCCATTTCACACTCACAAAAAA-AGAGCTCTCAGAAATAAAGCAAATTCGACACCTACAACTCAACTGTC-----CGCCGCCACGACTAATAATAA
BdM1224pool11     GCCATTTCACACTCACAAAAAA-AGAGCTCTCAGAAATAAAGCAAATTCGACACCTACAACTCAACTGTC-----CGCCGCCACGACTAATAATAA
BdM1225pool11     GCCATTTCACACTCACAAAAAA-AGAGCTCTCAGAAATAAAGCAAATTCGACACCTACAACTCAACTGTC-----CGCCGCCACGACTAATAATAA
BdM1226pool21     GCCATTTCACACTCACAAAAAA-AGAGCTCTCAGAAATAAAGCAAATTCGACACCTACAACTCAACTGTC-----CGCCGCCACGACTAATAATAA
BdM1227pool24     GCCATTTCACACTCACAAAAAA-AGAGCTCTCAGAAATAAAGCAAATTCGACACCTACAACTCAACTGTC-----CGCCGCCACGACTAATAATAA
BdM1229pool11     GCCATTTCACACTCACAAAAAA-AGAGCTCTCAGAAATAAAGCAAATTCGACACCTACAACTCAACTGTC-----CGCCGCCACGACTAATAATAA
BdM1229pool24     GCCATTTCACACTCACAAAAAA-AGAGCTCTCAGAAATAAAGCAAATTCGACACCTACAACTCAACTGTC-----CGCCGCCACGACTAATAATAA
BdM1230pool11     GCCATTTCACACTCACAAAAAA-AGAGCTCTCAGAAATAAAGCAAATTCGACACCTACAACTCAACTGTC-----CGCCGCCACGACTAATAATAA
BdM1230pool24     GCCATTTCACACTCACAAAAAA-AGAGCTCTCAGAAATAAAGCAAATTCGACACCTACAACTCAACTGTC-----CGCCGCCACGACTAATAATAA
BdM1269pool11     GCCATTTCACACTCACAAAAAA-AGAGCTCTCAGAAATAAAGCAAATTCGACACCTACAACTCAACTGTC-----CGCCGCCACGACTAATAATAA
BdM1269pool24     GCCATTTCACACTCACAAAAAA-AGAGCTCTCAGAAATAAAGCAAATTCGACACCTACAACTCAACTGTC-----CGCCGCCACGACTAATAATAA
BdM1270pool11     GCCATTTCACACTCACAAAAAA-AGAGCTCTCAGAAATAAAGCAAATTCGACACCTACAACTCAACTGTC-----CGCCGCCACGACTAATAATAA
//                                                                                                                |60319|
BdM1213pool24     ACACACACATACAC----ATATATATAGCGGCATTGTTGCGCACTTGTTTACATTTTATGAATTTTACGACGACGATTGGCCCAATTTTTAG
BdM1216pool24     ACACACACATACAC----ATATATATAGCGGCATTGTTGCGCACTTGTTTACATTTTATGAATTTTACGACGACGATTGACCCAATTTTTAG
BdM1222pool24     ACACACACATACAC--ATATATATATAGCGGCATTGTTGCGCACTTGTTTACATTTTATGAATTTTACGACGACGATTGACCCAATTTTTAG
BdM1223pool24     ACACACACATACACATATATATATATAGCGGCATTGTTGCGCACTTGTTTACATTTTATGAATTTTACGACGACGATTGACCCAATTTTT--
BdM1224pool11     ACACACACATACAC--ATATATATATAGCGGTATTGTTGCGCACTTGTTTACATTTTATGAATTTTACGACGACGATTGACCCAATTTTTAG
BdM1269pool24     ACACACACATACACNNNNATATATATAGCGGCATTGTTGYGCACTTGTTTACATTTTATGAATTTTACGACGACGAKTGACCCAATTTTT--
BdM1270pool11     ACACACACATACAC----ATATATATAGCGGCATTGTTGCGCACTTGTTTACATTTTATGAATTTTACGACGACGATTGACCCAATTTTTAG
//                                               -       -                                    -  -            |60343|
BdM1213pool11     AAAGATATCATTGCCAAAAAWAAARTTAAAATTGCSAAACTGGAGACTGRATTAAGARAAATTCAAGGCCGATATGGAAAGGAAAGAGRA
BdM1214pool11     AAAGATATCATTGCCAAAAAAAA---TAAAATTGCGAAACTGGAGACTGGATTAAGAGAAATTCAAGGCCGATATGGAAAGAAAAGAGAA
BdM1218pool11     AAAGATATCATTGCCAAAAAAAA---TAAAATTGCGAAACTGGAGACTGGATTAAGAGAAATTCAAGGCCGATATGGAAAGAAAAGAGAA
BdM1223pool24     AAAGATATCATTGCCAAAAAWAAANNWAAAATTGCGAAACTGGAGACTGRATTAAGAKAAATTCAAGKCCGATATRGAAAKGAAAKAGNA
//                                    *   - -        -             *       -         -       -    -*   -  - |60352|
BdM1212pool11     CTCTCGCGTATTCGATTTGGTAATTTCGATTCGAAGGTCAAGAGGTGAGCACACAT---AAAAAAAATCGTCAAGTTTGTATAAATCGTAGTT
BdM1213pool24     CTCTCGCGTATTCGATTTGGTAATTTCGATTCGAAGGTCAAGAGGTGAGCACACAT---AAAAAAAATCGTCAAGTTTGTATAAATCGTAGTT
BdM1214pool11     CTCTCGCGTATTCGATTTGGTAATTTCGATTCGAAGGTCAAGAGGTGAGCACACAT---AAAAAAAATCGTCAAGTTTGTATAAATCGTAGTT
BdM1215pool11     CTCTCGCGTATTCGATTTGGTAATTTCGATTCGAAGGTCAAGAGGTGAGCACACAT---AAAAAAAATCGTCAAGTTTGTATAAATCGTAGTT
BdM1216pool24     CTCTCGCGTATTCKATTTGGTAATTTCGATTCGAAGGTCAAGAGGTGAGCACACAT---AAAAAAAATCGTCAAGTTTGTATAAATCGTAGTT
BdM1217pool11     CTCTCGCGTATTCGATTTGGTAATTTCGATTCGAAGGTCAAGAGGTGARCACACAT---AAAAAAAATCGTCAAGTTTGTATAAATCGTAGTT
BdM1221pool21     CTCTCGCGTATTCGATTTGGTAATTTCGATTCGAAGGTCAAGAGGTGAGCACACAT---AAAAAAAATCGTCAAGTTTGTATAAATCGTAGTT
BdM1222pool24     CTCTCGCGTATTCGATTTGGTAATTTCGATTCGAAGGTCAAGAGGTGAGCACACAT---AAAAAAAATCRTCAAGTTTGTATAAATCGTAGTT
BdM1223pool11     CTCTCGCGTATTCGATTTGGTAATTTCGATTCGAAGGTCAAGAGGTGAGCACACAT---AAAAAAAATCGTCAAGTTTGTATAAATCGTAGTT
BdM1223pool24     CTCTCGCGTATTCGATTTGGTAATTTCGATTCGAAGGTCAAGAGGTGAGCACACAT---AAAAAAAATCGTCAAGTTTGTATAAATCGTAGTT
BdM1224pool11     CTCTCGCGTATTCGATTTGGTAATTTCGATTCGAAGGTCAAGAGGTGAGCACACAT---AAAAAAAATCGTCAAGTTTGTATAAATCGTAGTT
BdM1227pool24     CTCTCGCGTATTCGATTTGGTAATTTCGATTCGAAGGTCAAGAGGTGAGCACACAT---AAAAAAAATCGTCAAGTTTGTATAAATCGTAGTT
BdM1230pool24     CTCTCGCGTATTCGATTTGGTAATTTCGATTCGAAGGTCAAGAGGTGAGCACACAT---AAAAAAAATCGTCAAGTTTGTATAAATCGTAGTT
BdM1269pool24     CTCTCGCGTATTCGATTTGGTAATTTCGATTCGAAGGTCAAGAGGTGAGCACACAT---AAAAAAAATCGTCAAGTTTGTATAAATCGTAGTT
BdM1270pool11     CTCTCGCGTATTCGATTTGGTAATTTCGATTCGAAGGTCAAGAGGTGAGCACACAT---AAAAAAAATCGTCAAGTTTGTATAAATCGTAGTT
//                             -                                  -                    -                       |60372|
BdM1212pool11     TCCATTGATACTTCTTCAATTTAAAGTTTTTATTTGTWTCATTATTGTTATCTTTTAACTTTTCTTCCTTATTYGTTAGCATTGTCTTAT
BdM1215pool11     TCCATTGATACTTCTTCAATTTAAAGTTTTTATTTGTTTCATTATTGTTATCTTTTAACTTTTCTTCTTTATTTGTTAGCATTGTCTTAT
BdM1217pool11     TCCATTGATACTTCTTCAATTTAAAGTTTTTATTTGTWTCATTATTGTTATCTTTTAACTTTTCTTCCTTATTYGTTAGCATTGTNTTAT
BdM1218pool11     TCCATTGATACTTYTTCAATTTAAAGTYTTTATTTGTTTCATTATTGTTATCTTTTAACTTTTCTTCCTTATTYGTTAGCATTGTCTTAT
BdM1222pool24     TCCATTGATACTTCTTCAATTTAAAGTTTTTATTTGTATCATTATTGTTATCTTTTAACTTTTCTTCCTTATTCGTTAGCATTGTCTTAT
BdM1223pool11     TCCATTGATACTTCTTCAATTTAAAGTTTTTATTTGTTTCATTATTGTTATCTTTTAACTTTTCTTCCTTATTTGTTAGCATTGTCTTA-
BdM1225pool11     TCCATTGATACTTCTTCAATTTAAAGTTTTTATTTGTTTCATTATTGTTATCTTTTAACTTTTCTTCCTTATTTGTTAGCATTGTCTTAT
//                             -             -         *                             -     *                |60424|
BdM1217pool11     TGCTAACTCTACAAAATCTAATAATGAATTACAAACAAGTCTGCCATCTGGTCTGGAATGGAATTTTGTTAGTACTGGATAG
BdM1218pool11     TGCTAACTCTACAAAATCTAATAATGAATTACAAACAAGTCTGCCATCTGGTCTGGAATGGAATTTTGTTAGTACTGGATAG
BdM1223pool24     TGCTAACTCTACAAAATCTAATAATGAATTACAAACAAGTCTGCCATCTGGTCTGGAATGGAATTTTGTTAGTACTGGATAG
BdM1225pool11     TGCTAACTCTACAAAATCTAATAATGAATTACAAACAAGTCTGCCATCTGGTCTGGAATGGAATTTTGTTAGTACTGGATAG
BdM1227pool24     TGCTAACTCTACAAAATCTAATAATGAATTACAAACAAGTCTGCCATCTGGTCTGGAATGGAATTTTGTTAGTACTGGATAG
//                                                                                                  |60425|
BdM1217pool11     GCAACCAGCTGTGAGACATTTTTGTGTGCATCGGACGACAGTATGGGACGGCGCATAAATATATGCAGAGAGACACAAAGAAATTGCTCC
BdM1218pool11     GCAACCAGCTGTGAGACATTTTTGTGTGCATCGGACGACAGTATGGGAYGGCGCATAAATATATGCAGAGAGACACAAAGAAATTGCTCC
BdM1221pool21     GCAACCAGCTGTGAGACATTTTTGTGTGCATCGGACGACAGTATGGGACGGCGCATAAATATATGCAGAGAGACACAAAGAAATTGCTCC
BdM1224pool11     GCAACCAGCTGTGAGACATTTTTGTGTGCATCGGACGACAGTATGGGANGGCGCATAAATATATGCAGAGAGACACAAAGAAATTGCTCC
BdM1225pool11     GCAACCAGCTGTGAGACATTTTTGTGTGCATCGGACGACAGTATGGGACGGCGCATAAATATATGCAGAGAGACACAAAGAAATTGCTCC
BdM1230pool24     GCAACCAGCTGTGAGACATTTTTGTGTGCATCGGACGACAGTATGGGACGGCGCATAAATATATGCAGAGAGACACAAAGAAATTGCTCC
//                                                                -                                         |60435|
BdM1214pool11     GGTATATTTGTSATGGTTCAAATCGGCGGTGCRCCWCTTCGYTGCGTAATTGAATTGGTACGGAAAATATATGAATTATAATAAAAACKC
BdM1215pool11     GGTATATTTGTGATGGTTCAAATCGGCGGTGCGCCACTTCGCTGCGTAATTGAATTGGTACGGAAAATATATGAATTATAATAAAAACNC
BdM1216pool24     GGTATNTTTGTNATGGTTCAAATCGGCGGNGCGCCACTTCGNTGCGTAATTGAATTGGTACGGAAAATATATGAATTATAATAAAAACGC
BdM1217pool11     GGTATATTTGTGATGGTTCAAATCGGCGGTGCGCCACTTCGCTGCGTAATTGAATTGGTACGGAAAATATATGAATTATAATAAAAACKC
BdM1218pool11     GGTATTTTTGTCATGGTTCAAATCGGCGGTGCGCCACTTCGTTGCGTAATTGAATTGGTACGGAAAATATATGAATTATAGTAAAAACGC
BdM1230pool24     GGTATATTTGTGATGGTTCAAATCGGCGGTGCGCCACTTCGCTGCGTAATTGAATTGGTACGGAAAATATATGAATTATAATAAAAACGC
//                     -     *                    -  -     *                                      -       * |60476|
BdM1211pool11     ACACAATCATTTTGGCTATGTAGATTATTTTAAAATGGACAAGCCATCCGATGATATTTTGGTGGTACTCGCCCAAATTTGCAAACTTTA
BdM1215pool11     ACACAATCATTTTGGCTATGTAGATTATTTTAAAATGGACAAGCCATCCGATGATATTTTGGTGGTACTCGCCCAAATTTGCAAACTTTA
BdM1217pool11     ACACAATCATTTTGGCTATGTAGATTATTTTAAAATGGACAAGCCATCCGATGATATTTTGGTRGTACTCGCCCAAATTTGCAAACTTTA
BdM1218pool11     ACACAATCATTTTGGCTATGTAGATTATTTTAAAATGGACAAGCCATCCGATGATATTTTGGTGGTACTCGCCCAAATTTGCAAACTTTA
BdM1222pool24     ACACAATCATTTTGGCTATGTAGATTATTTTAAAATGGAYAAGCCATCCGATGATATTTTGRTGGTACTCGCCCAAATTTGCAAACTTTA
BdM1223pool24     ACACAATCATTTTGGCTATGTAGATTATTTTAAAATGGACAAGCCATCCGATGATATTTTGGTGGTACTCGCCCAAATTTGCAAACTTTA
BdM1224pool11     ACACAATCATTTTGGCTATGTAGATTATTTTAAAATGGACAAGCCATCCGATGATATTTTGGTRGTACTCGCCCAAATTTKCAAACTTTA
BdM1225pool11     ACACAATCATTTTGGCTATGTAGATTATTTTAAAATGGACAAGCCATCCGATGATATTTTGRTGGTACTCGCCCAAATTTGCAAACTTTA
BdM1228pool11     ACACAATCATTTTGGCTATGTAGATTATTTTAAAATGGACAAGCCATCCGATGATATTTTGATGGTACTNGCCCAAATTTGCAAACTTTA
BdM1270pool11     ACACAATCATTTTGGCTATGTAGATTATTTTAAAATGGACAAGCCATCCGATGATATTTTGGTGGTACTCGCCCAAATTTGCAAACTTTA
//                                                       -                     * *                -         |60516|
BdM1216pool24     GAGGAGAATTTCAAAACGACGGTTTTGCCGCCAATCGAGAATAATAGATAGCAACGCCATTACACAACACATAGCTGTTTATAAAGTCAG
BdM1217pool11     GAGGAGAATTTCAAAACGACGGTTTTGCCGCCAATCGAGAATAATAGATAGCAACGCCATTACACAACACATAGCTGTTTATAAAGTCAG
BdM1219pool24     GARGAGAATTTCAAWACGACGGTTTTGCCGCCAAYCGAGAAKAATAGATAGCRACGCCATTACACAACACANAGCTGTTTATAARGTCAG
BdM1221pool21     GAGGAGAATTTCAAAACGACGGTTTTGCCGCCAATCGAGAATAATAGATAGCAACGCCATTACACAACACAYAGCTGTTTATAAAGTCAG
BdM1223pool24     GAGGAGAATTTCAAAACGACGGTTTTGCCGCCAATCGAGAATAATAGATAGCAACGCCATTACACAACACAYAGCTGTTTATAAAGTCAG
BdM1226pool21     GAGGAGAATTTCAAAACGACGGTTTTGCCGCCAATCGAGAATAATAGATAGCAACGCCATTACACAACACANAGCTGTTTATAAAGTCAG
//                  -           -                   -      -          -                  *            -     |60630|
BdM1214pool11     CGTGCAGTTTCCCAACCTTCATTGAAATTCTGTTGAAGCTTCAAAGCATGCAAYCTTAAGTCTTCTGGATAACTCGCCATATCTTCTGAA
BdM1215pool11     CGTGCAGTTTCCCAACCTTCATTGAAATTCTGTTGAAGCTTCAAAGCATGCAAYCTTAAGTCTTCTGGATAACTCGCCATATCTTCTGAA
BdM1217pool11     CGTGCAGTTTCCCAACCTTCATTGAAATTCTGTTGAAGCTTCAAAGCATGCAACCTTAAGTCTTCTGGATAACTCGCCATATCTTCTGAA
BdM1219pool24     CGTGCAGTTTCCCAACCTTCATTGAAATTCTGTTGAAGCTTCAAAGCATGCAATCTTAAGTCTTCTGGATAACTCGCCATATCTTCTGAA
BdM1223pool24     CGTGCAGTTTCCCAACCTTCATTGAAATTCTGTTGAAGCTTCAAAGCATGCAATCTTAAGTCTTCTGGATAACTCGCCATATCTTCTGAA
BdM1270pool11     CGTGCAGTTTCCCAACCTTCATTGAAATTCTGTTGAAGCTTCAAAGCATGCAACCTTAAGTCTTCTGGATAACTCGCCATATCTTCTGAA
//                                                                     *                                    |60663|
BdM1211pool11     CGACTTTTGGGCTCGTCTGAATCTACATGCGTAATATATTCAAATGTTGTTTACGAGTTCCTAAAAATAACAGCTTAAAAAATAAC
BdM1212pool11     CGACTTTTGGGCTCGTCTGAATCTACATGCGTAATATATTCAAATGTTGTTTACRAGTTCCTAAAAATAACAGCTTAAAAAATAAC
BdM1215pool11     CGACTTTTGGGCCCGTCTGAATCTACATGCGTAATATATTCAAATGTTGTTTACGAGTTCCTAAAAATAACAGCTTAAAAAATAAC
BdM1216pool24     CGACTTTTGGGCYCGTCTGAATCTACATGCGTAATATATTCAAATGTTGTTTACGAGTTCCTAAAAATAACAGCTTAAAAAATAAC
BdM1217pool11     CGACTTTTGGGCTCGTCTGAATCTACATGCGTAATATATTCAAATGTTGTTTACGAGTTCCTAAAAATAACAGCTTAAAAAATAAC
BdM1219pool24     CGACTTTTGGGCTCGTCTGAATCTACATGCRTAATATATTCAAATGTTGTTTACGAGTTCCTAAAAATAACAGCTTAAAAAATAAC
BdM1221pool21     CGACTTTTGGGCTCGTCTGAATCTACATGCGTAATATATTCAAATGTTGTTTACGAGTTCCTAAAAATAACASCTTAAAAAATAAC
BdM1222pool24     CGACTTTTGGGCTCGTCTGAATCTACATGCGTAATATATTCAAATGTTGTTTACGAGTTCCTAAAAATAACAGCTTAAAAAATAAC
BdM1223pool24     CGACTTTTGGGCCCGTCTGAATCTACATGCGTAATATATTCAAATGTTGTTTACGAGTTCCTAAAAATAACAGCTTAAAAAATAAC
BdM1224pool11     CGACTTTTGGGCTCGTCTGAATCTACATGCGTAATATATTCAAATGTTGTTTACGAGTTCCTAAAAATAACAGCTTAAAAAATAAC
BdM1227pool24     CGACTTTTGGGCTCGTCTGAATCTACATGCGTAATATATTCAAATGTTGTTTACGAGTTCCTAAAAATAACAGCTTAAAAAATAAC
BdM1230pool24     CGACTTTTGGGCTCGTCTGAATCTACATGCGTAATATATTCAAATGTTGTTTACGAGTTCCTAAAAATAACAGCTTAAAAAATAAC
BdM1269pool24     CGACTTTTGGGCYCGTCTGAATCTACATGCGTAATATATTCAAATGTTGTTTACGAGTTCCTAAAAATAACAGCTTAAAAAATAAC
//                            *                 -                       -                 -             |60664|
BdM1211pool11     ACCGTATCCGACCCAACAACGATGGGTGCCCCACTATGGTCGGCNGTGTCTCGCTCGAGACCAGCAAAACAATACAAATCGACTAATCGG
BdM1213pool24     ACCGTATCCGACCCAACAACGATGGGTGCCCCACTATGGTCGGCCGTGTCTCGCTCGAGACCRGCAAAACAATACAAATCGACTAATCGG
BdM1214pool11     ACCGTATCCGACCCAACAACGATGGGTGCCCCACTATGGTCGGCCGTGTCTCGCTCGAGACCAGCAAAACAATACAAATCGACTAATCGG
BdM1215pool11     ACCGTATCCGACCCAACAACGATGGGTGCCCCACTATGGTCGGCCGTGTCTCGCTCGAGACCAGCAAAACAATACAAATCGACTAATCGG
BdM1216pool11     ACCGTATCCGACCCAACAACGATGGGTGCCCCACTATGGTCGGCCGTGTCTCGCT-----------------------------------
BdM1216pool24     ACCGTATCCGACCCAACAACGATGGGTGCCCCACTATGGTCGGCCGTGTCTCGCTCGAGACCAGCAAAACAATACAAATCGACTAATCGG
BdM1217pool11     ACCGTATCCGACCCAACAACGATGGGTGCCCCACTATGGTCGGCCGTGTCTCGCTCGAGACCAGCAAAACAATACAAATCGACTAATCGG
BdM1218pool11     ACCGTATCCGACCCAACAACGATGGGTGCCCCACTATGSTCGGCCGTGTCTCGCTCGAGACCAGCAAAACAATACAAATCGACTAATCGG
BdM1219pool24     ACCGTATCCGACCCAACAACGATGGGTGCCCCACTATGGTCGGCCGTGTCTCGCTCGAGACCAGCAAAACAATACAAATCGACTAATCGG
BdM1221pool21     ACCGTATCCGACCCAACAACGATGGGTGCCCCACTATGGTCGGCCGTGTCTCGCTCGAGACCAGCAAAACAATACAAATCGACTAATCGG
BdM1222pool24     ACCGTATCCGACCCAACAACGATGGGTGCCCCACTATGGTCGGCCGTGTCTCGCTCGAGACCAGCAAAACAATACAAATCGACTAATCGG
BdM1223pool11     ACCGTATCCGACCCAACAACGATGGGTGCCCCACTATGGTCGGCCGTGTCTCGCTCGAGACCAGCAAAACAATACAAATCGACTAATCGG
BdM1223pool24     ACCGTATCCGACCCAACAACGATGGGTGCCCCACTATGGTCGGCCGTGTCTCGCTCGAGACCAGCAAAACAATACAAATCGACTAATCGG
BdM1224pool11     ACCGTATCCGACCCAACAACGATGGGTGCCCCACTATGGTCGGCCGTGTCTCGCTCGAGACCAGCAAAACAATACAAATCGACTAATCGG
BdM1225pool11     ACCGTATCCGACCCAACAACGATGGGTGCCCCACTATGGTCGGCCGTGTCTCGCTCGAGACCGGCAAAACAATACAAATCGACTAATCGG
BdM1226pool21     ACCGTATCCGACCCAACAACGATGGGTGCCCCACTATGGTCGGCCGTGTCTCGCTCGAGACCRGCAAAACAATACAAATCGACTAATCGG
BdM1227pool11     ACCGTATCCGACCCAACAACGATGGGTGCCCCACTATGGTCGGCCGTGTCTCGCTCGAGACCGGCAAAACAATACAAATCGACTAATCGG
BdM1227pool24     ACCGTATCCGACCCAACAACGATGGGTGCCCCACTATGGTCGGCCGTGTCTCGCTCGAGACCGGCAAAACAATACAAATCGACTAATCGG
BdM1228pool11     ACCGTATCCGACCCAACAACGATGGGTGCCCCACTATGSTCGGCCGTGTCTCGCTCGAGACCRGCAAAACAATACAAATCGACTAATCGG
BdM1229pool11     ACCGTATCCGACCCAACAACGATGGGTGCCCCACTATGSTCGGCCGTGTCTCGCTCGAGACCAGCAAAACAATACAAATCGACTAATC--
BdM1230pool24     ACCGTATCCGACCCAACAACGATGGGTGCCCCACTATGGTCGGCCGTGTCTCGCTCGAGACCAGCAAAACAATACAAATCGACTAATCGG
BdM1269pool24     ACCGTATCCGACCCAACAACGATGGGTGCCCCACTATGGTCGGCCGTGTCTCGCTCGAGACCAGCAAAACAATACAAATCGACTAATCGG
BdM1270pool11     ACCGTATCCGACCCAACAACGATGGGTGCCCCACTATGGTCGGCCGTGTCTCGCTCGAGACCNGCAAAACAATACAAATCGACTAATCGG
//                                                      *                       *                           |60714|
BdM1211pool11     AATGGGCACACGTTCTGTCGTAATTGGTCTAAAACGGATGGGTATTTTATAATTTGATGGGAACATTCTGCGTTCTTTAATTATTGTTAT
BdM1213pool24     AATGGGCACACGTTCTGTCGTAATTGGTCTAAAACGGATGGGTATTTTATAATTTGATGGGAACATTCTGCGTTCTTTAATTATTGTTAT
BdM1215pool11     AATGGGCACACGTTCTGTCGTAATTGGTCTAAAACGGATGGGTATTTTATAATTTGATGGGAACATTCTGCGTTCTTTAATTATTGTTAT
BdM1216pool24     AATGGGCACACGTTCTGTCGTAATTGGTCTAAAACGGATGGGTATTTTATAATTTGATGGGAACATTCTGCGTTCTTTAATTATTGTTAT
BdM1217pool11     AATGGGCACACGTTCTGTCGTAATTGGTCTAAAACGGATGGGTATTTTATAATTTGATGGGAACATTCTGCGTTCTTTAATTATTGTTAT
BdM1218pool11     AATGGGCACACGTTCTGTCGTAATTGGTCTAAAACGGATGGGTATTTTATAATTTGATGGGAACATTCTGCGTTCTTTAATTATTGTTAT
BdM1221pool21     AATGGGCACACGTTCTGTCGTAATTGGTCTAAAACGGATGGGTATTTTATAATTTGATGGGAACATTCTGCGTTCTTTAATTATTGTTAT
BdM1222pool24     AATGGGCACACGTTCTGTCGTAATTGGTCTAAAACGGATGGGTATTTTATAATTTGATGGGAACATTCTGCGTTCTTTAATTATTGTTAT
BdM1223pool24     AATGGGCACACGTTCTGTCGTAATTGGTCTAAAACGGATGGGTATTTTATAATTTGATGGGAACATTCTGCGTTCTTTAATTATTGTTAT
BdM1225pool11     AATGGGCACACGTTCTGTCGTAATTGGTCTAAAACGGATGGGTATTTTATAATTTGATGGGAACATTCTGCGTTCTTTAATTATTGTTAT
BdM1227pool24     AATGGGCACACGTTCTGTCGTAATTGGTCTAAAACGGATGGGTATTTTATAATTTGATGGGAACATTCTGCGTTCTTTAATTATTGTTAT
BdM1229pool24     AATGGGCACACGTTCTGTCGTAATTGGTCTAAAACGGATGGGTATTTTATAATTTGATGGGAACATTCTGCGTTCTTTAATTATTGTTAT
BdM1269pool24     AATGGGCACACGTTCTGTCGTAATTGGTCTAAAACGGATGGGTATTTTATAATTTGATGGGAACATTCTGCGTTCTTTAATTATTGTTAT
//                                                                                                          |60717|
BdM1212pool11     CCATTTTTACTATGTTCGTTCAAATTAAACAGCGGACTTGCGGACACATCCAAAGGCATGCACCATTGAATTGCATTCAGMAAAAACAGC
BdM1215pool11     CCATTTTTACTATGTTCNTTCAAATTAAACAGCGGACTTGCGGACACATCCAAAGGCATGCACCATTGAATTGCATTCAGCAAAAACAGC
BdM1216pool11     CCATTTTTACTATGTTCATTCAAATTAAACAGCGGACTTGCGGACACATCCAAAGGCATGCACCATTGAATTGCATTCAGCAAAAACAGC
BdM1217pool11     CCATTTTTACTATGTTCRTTCAAATTAAACAGCGGACTTGCGGACACATCCAAAGGCATGCACCATTGAATTGCATTCAGCAAAAACAGC
BdM1270pool11     CCATTTTTACTATGTTCATTCAAATTAAACAGCGGACTTGCGGACACATCCAAAGGCATGCACCATTGAATTGCATTCAGCAAAAACAGC
//                                 *                                                              -         |60777|
BdM1221pool21     TTAGCACTAATAGATAAATTCACAGGGTTCGGAGATCCATTGCTTTGATCTTGCGATGACGTCTCTTCCGCCTGATCGTCCTCGTCATCT
BdM1223pool11     TTAGCACTAATAGATAAATTCACAGGGTTCGGAGATCCATTGCTTTGATCTTGCGATGACGTCTCTTCCGCCTGATCGTCCTCGTCATCT
BdM1223pool24     TTAGCACTAATAGATAAATTCACAGGGTTCGGAGATCCATTGCTTTGATCTTGCGATGACGTCTCTTCCGCCTGATCGTCCTCGTCATCT
BdM1225pool11     TTAGCACTAATAGATAAATTCACAGGGTTCGGAGATCCATTGCTTTGATCTTGCGATGACGTCTCTTCCGCCTGATCGTCCTCGTCATCT
BdM1269pool11     TTAGCACTAATAGATAAATTCACAGGGTTCGGAGATCCATTGCTTTGATCTTGCGATGACGTCTCTTCCGCCTGATCGTCCTCGTCATCT
//                                                                                                          |60789|
BdM1219pool24     TGTTTAGTTTATTGTGTACCTTCAAAGTGTTCTTTTTTAATTTGCTAAACAAAAATGGTATTGTCAGAGAGGCAGCGTATCGAAGTGTTG
BdM1228pool11     TGTTTAGTTTATTGTGTACCTTCAAAGTGTTCTTTTTTAATTTGCTAAACAAAAATGGTATTGTCAGAGAGGCAGCGTATCGAAGTGTTG
BdM1229pool24     TGTTTAGTTTATTGTGTACCTTCAAAGTGTTCTTTTTTAATTTGCTAAACAAAAATGGTATTGTCAGAGAGGCAGCGTATCGAAGTGTTG
BdM1270pool11     TGTTTAGTTTATTGTGTACCTTCAAAGTGTTCTTTTTTAATTTGCTAAACAAAAATGGTATTGTCAGAGAGGCAGCGTATCGAAGTGTTG
//                                                                                                          |61175|
BdM1215pool11     AATGGGATAAGTCCCCTCCTAAGGATATTGTCGATAAATGGACTATTTTTAAACAGGATTTGTCTCACTTACGCGATTTTAAACTTCCAC
BdM1227pool11     AATGGGATGAGTCCCCTCCTAAGAATATTGTCGATAAATGGACTATTTTTAAACAGGATTTGTCTCACTTACGCGATTTTAAACTTCCAC
BdM1227pool24     AATGGGATGAGTCCCCTCCTAAGAATATTGTCGATAAATGGACTATTTTTAAACAGGATTTGTCTCACTTACGCGATTTTAAACTTCCAC
BdM1230pool11     AATGGGATGAGTCCCCTCCTAAGAATATTGTCGATAAATGGACTATTTTTAAACAGGATTTGTCTCACTTACGCGATTTTAAACTTCCAC
//                        -              -                                                                  |61208|
BdM1211pool11     TACGATGGTAATATATTCAAAGCAAAATCACTTGCTCTGAT--------ACAGCAACAGGAAGAGTGTGCACATACAAACAAACGTCAACAGGAAGGT
BdM1212pool11     TACGATGGTAATATATTCAAAGCAAAATCACTTGCTCTGAT--------ACAGCAACAGGAAGAGTGTGCACATACAAACAAACGTCAACAGGAAGG-
BdM1213pool24     TAYGATGGTAATATATTCAAAGCAAAATCACTTGCTCTGAT--------ACAGCAACAGGAAGAGTGTGCACATACAAACAAACGTCAACAGGAAGGT
BdM1214pool11     TACGATGGTAATATATTCAAAGCAAAATCACTTGCTCTGAT--------ACAGCAACAGGAAGAGTGTGCACATACAAACAAACGTCAACAGGAAGGT
BdM1215pool11     TACNATGGTAATATATTCAAAGCAAAATCACTTGCTCTGAT--------ACAGCAACAGGAAGAGTGTGCACATACAAACAAACGTCAACAGGAAGGT
BdM1216pool24     TACGATGGTAATATATTCAAAGCAAAATCACTTGCTCTGAT--------ACAGCAACAGGAAGAGTGTGCACATACAAACAAACGTCAACAGGAAGGT
BdM1217pool11     TACGATGGTAATATATTCAAAGCAAAATCACTTGCTCTGAT--------ACAGCAACAGGAAGAGTGTGCACATACAAACAAACGTCAACAGGAAGGT
BdM1218pool11     TACGATGGTAATATATTCAAAGCAAAATCACTTGCTCTGAT--------ACAGCAACAGGAAGAGTGTGCACATACAAACAAACGTCAACAGGAAGGT
BdM1219pool24     TACGATGGTAATATATTCAAAGCAAAATCACTTGCTCTGAT--------ACAGCAACAGGAAGAGTGTGCACATACAAACAAACGTCAACAGGAAGGT
BdM1221pool21     TACGATGGTAATATATTCAAAGCAAAATCACTTGCTCTGAT--------ACAGCAACAGGAAGAGTGTGCACATACAAACAAACGTCAACAGGAAGGT
BdM1222pool24     TACGATGGTAATATATTCAAAGCAAAATCACTTGCTCTGAT--------ACAGCAACAGGAAGAGTGTGCACATACAAACAAAMGTCAACAGGAAGGT
BdM1223pool11     TACGATGGTAATATATTCAAAGCAAAATCACTTGCTCTGAT--------ACAGCAACAGGAAGAGTGTGCACATACAAACAAACGTCAACAGGAAGG-
BdM1223pool24     TACGATGGTAATATATTCAAAGCAAAATCACTTGCTCTGAT--------ACAGCAACAGGAAGAGTGTGCACATACAAACAAACGTCAACAGGAAGGT
BdM1225pool11     TACGATGGTAATATATTCAAAGCAAAATCACTTGCTCTGAT--------ACAGCAACAGGAAGAGTGTGCACATACAAACAAACGTCAACAGGAAGGT
BdM1230pool24     TACGATGGTAATATATTCAAAGCAAAATCACTTGCTCTGAT--------ACAGCAACAGGAAGAGTGTGCACATACAAACAAACGTCAACAGGAAGGT
BdM1270pool11     TACGATGGTAATATATTCAAAGCAAAATCACTTGCTCTGAT--------ACAGCAACAGGAAGAGTGTGCACATACAAACAAACGTCAACAGGAAGGT
//                  -                                                                                -              |61733|
BdM1217pool11     CTCCTAAAGCAATGTCAAGTACCCTACGACATCAGAGATCGATGGGGCAAGACGCCTTTAGAAGAAGCATTGACGTTTGGTCATACAGCT
BdM1222pool24     CTCCTAAAGCAATGTCAAGTACCCTACGACATCAGAGATCGATGGGGCAAGACGCCTTTAGAAGAAGCATTGACGTTTGGTCATACAGCT
BdM1223pool24     CTCCTAAAGCAATGTCAAGTACCCTACGACATCAGAGATCGATGGGGCAAGACRCCTTTAGAAGAAGCATTGACGTTTGGTCATACAGCT
BdM1270pool11     CTCCTAAAGCAATGTCAAGTACCCTACGACATCAGAGATCGATGGGGCAAGACGCCTTTAGAAGAAGCATTGACGTTTGGTCATACAGCT
//                                                                     -                                    |61740|
BdM1211pool11     TTGCATTTATTCAATGATATTATCAACAATAATATTACCGTCAATAGAAGCATGGAACTTTTTAATCCATTGAATATAAGCCATTTGAAA
BdM1212pool11     TTGCATTTATTCAATGATATTATCAACAATAATATTACCGTCWATAGAAGCATGGAACTTTTTAATCCATTGAATATAAGCCATTTGAAA
BdM1213pool24     TTGCATTTATTCAATGATATTATCAACAATAATATTACCGTCWATAGAAGCATGGAACTTTTTAATCCATTGAATATAAGCCATTTGAAA
BdM1214pool11     TTGCATTTATTCAATGATATNATCAACAATAATATTACNGTCAATAGAAGCATGGAACTTTTTAATCCATTGAATATAAGCCATTTGAAA
BdM1215pool11     TTGCATTTATTCAATGATATTATCAACAATAATATTACCGTCAATARAAGCATGGAACTKTTTAATCCATTGAATATAAGCCATTTGAAA
BdM1216pool24     TTGCATTTATTCAATGATATTATCAACAATAATATTACYGTCAATAGAAGCATGGAWCTTTTTAATCCATTGAATATAAGCCATTTGAAA
BdM1217pool11     TTGCATTTATTCAATGATATTATCAAYAATAATATTACCGTCAATAGAAGCATGGAACTKTTTAATCCATTGAATATAAGCCATTTGAAA
BdM1218pool11     TTGCATTTATTCAATGATATAATCAACAATAATATTACAGTCAATASAAGCATGGAACTTTTTAATCCATTGAATATAAGCCATTTGAAA
BdM1221pool11     TTGCATTTATTCAATGATATWATCAACAATAATATTACWGTCAATAGAAGCATGGAACTTTTTAATCCATTGAATATAAGCCATTTGAAA
BdM1221pool21     TTGCATTTATTCAATGATATWATCAACAATAATATTACWGTCAATAGAAGCATGGAACTTTTTAATCCATTGAATATAAGCCATTTGAAA
BdM1222pool24     TTGCATTTATTCAATGATATWATCAACAATAATATTACMGTCAATAGAAGCATGGAACTTTTTAATCCATTGAATATAAGCCATTTGAAA
BdM1223pool24     TTGCATTTATTCAATGATATTATCAACAATAATATTACCGTCAATAGAAGCATGGAACTTTTTAATCCATTGAATATAAGCCATTTGAAA
BdM1227pool24     TTGCATTTATTCAATGATATTATCAATAATAATATTACCGTCAATAGAAGCATGGAACTGTTTAATCCATTGAATATAAGCCATTTGAAA
BdM1228pool11     TTGCATTTATTCAATGATATTATCAATAATAATATTACCGTCAATAGAAGCATGGAACTGTTTAATCCATTGAATATAAGCCATTTGAAA
BdM1229pool24     TTGCATTTATTCAATGATATTATCAATAATAATATTACCGTCAATAGAAGCATGGAACTGTTTAATCCATTGAATATAAGCCATTTGAAA
//                                    *     *           *   *   -         -  *                              |61802|
BdM1212pool11     TACTTGAATGGGCCGCCACTTGAACAAAGTAGGGTCAAATATCCAATTCCTGTATAAAGGCAGACAAAAATATAATTAAAAATAAGTGAT
BdM1214pool11     TACTTGAATGGGCCGCCACTTGAACAAAGTAGGGTCAAATATCCAMTTCCTGTATAAAGGMAGACAAAAATATAATTAAAAATAAGTGAT
BdM1215pool11     TACTTGAATGGGCCGCCACTTGAACAAAGTAAGGTCAAATATCCAATTCCTGTATAAAGGCAGACAAAAATATAATTAAAAATAAGTGAT
BdM1216pool11     TACTTGAATGGGCCGCCACTTGAACAAAGTAGGGTCAAATATCCAATTCCTGTATAAAGGCAGACAAAAATATAATTAAAAATAAGTGAT
BdM1216pool24     TACTTGAATGGGCCGCCACTTGAACAAAGTAGGGTCAAATATCCAMTTCCTGTATAAAGGMAGACAAAAATATAATTAAAAATAAGTGAT
BdM1217pool11     TACTTGAATGGGCCGCCACTTGAACAAAGTARGGTCAAATATCCAATTCCTGTATAAAGGMAGACAAAAATATAATTAAAAATAAGTGAT
BdM1218pool11     TACTTGAATGGGCCGCCACTTGAACAAAGTAGGGTCAAATATCCAATTCCTGTATAAAGGCAGACAAAMATATAATTAAAAATAAGTGAT
BdM1221pool21     TACTTGAATGGGCCGCCACTTGAACAAAGTARGGTCAAATATCCAATTCCTGTATAAAGGCAGACAAAAATATAATTAAAAATAAGTGAT
BdM1222pool24     TACTTGAATGGGCCGCCACTTGAACAAAGTAGGGTCAAATATCCAATTCCTGTATAAAGGCAGACAAAAATATAATTAAAAATAAGTGAT
BdM1223pool11     TACTTGAATGGGCCGCCACTTGAACAAAGTAAGGTCAAATATCCAATTCCTGTATAAAGGCAGACAAAAATATAATTAAAAATAAGTGAT
BdM1223pool24     TACTTGAATGGGCCGCCACTTGAACAAAGTAAGGTCAAATATCCAATTCCTGTATAAAGGCAGACAAAAATATAATTAAAAATAAGTGAT
BdM1225pool11     TACTTGAATGGGCCGCCACTTGAACAAAGTAGGGTCAAATATCCAMTTCCTGTATAAAGGMAGACAAAAATATAATTAAAAATAAGTGAT
BdM1227pool24     TACTTGAATGGGCCGCCACTTGAACAAAGTAGGGTCAAATATCCACTTCCTGTATAAAGGAAGACAAAAATATAATTAAAAATAAGTGAT
BdM1229pool24     TACTTGAATGGGCTGCCACTTGAACAAAGGAGGGTCAAATATCCAATTCCTCTACAAAGGAAGACAAAAATATAATTAAAAATAAGTGAT
BdM1269pool11     TACTTGAATGGGCCGCCACTTGAACAAAGTAGGGTCAAATATCCAATTCCTGTATAAAGGCAGACAAAAATATAATTAAAAATAAGTGAT
BdM1270pool11     TACTTGAATGGGCNGCCACTTGAACAAAGNAGGGTCAAATATCCAATTCCTNTANAAAGGNAGACAAAAATATAATTAAAAATAAGTGAT
//                             -               - *             *     -  -     *       -                     |61947|
BdM1211pool11     TTAAAATTCTTTAACGTATTCCGTCGCGCGTATTTCCTTCTTATTCACAACACTTCTTCGCATTCGAACATTAAATTTGTGAGTGGGTAG
BdM1212pool11     TTAAAATTCTTTAACGTATTCCGTCGNGCGTATTTCCTTCTTATTCACAACACTTCTTCGCATTCGAACATTAAATTTGTGAGTGGGTAG
BdM1213pool24     TTAAAATTCTTTAACGTATTCCGTCGTGCGTATTTCCTTCTTATTCACAACACTTCTTCGCATTCGAACATTAAATTTGTGAGTGGGTAG
BdM1215pool11     TTAAAATTCTTTAACGTATTCCGTCGTGCGTATTTCCTTCTTATTCACAACACTTCTTCGCATTCGAACATTAAATTTGTGAGTGGGTAG
BdM1216pool24     TTAAAATTCTTTAACGTATTCCGTCGTGCGTATTTCCTTCTTATTCACAACACTTCTTCGCATTCGAACATTAAATTTGTGAGTGGGTAG
BdM1217pool11     TTAAAATTCTTTAACGTATTCCGTCGYGCGTATTTCCTTCTTATTCACAACACTTCTTCGCATTCGAACATTAAATTTGTGAGTGGGTAG
BdM1218pool11     TTAAAATTCTTTAACGTATTCCGTCGCGCGTATTTCCTTCTTATTCACAACACTTCTTCGCATTCGAACATTAAATTTGTGAGTGGGTAG
BdM1221pool11     TTAAAATTCTTTAACGTATTCCGTCGTGCGTATTTCCTTCTTATTCACAACACTTCTTCGCATTCGAACATTAAATTTGTGAGTGGGTAG
BdM1221pool21     TTAAAATTCTTTAACGTATTCCGTCGTGCGTATTTCCTTCTTATTCACAACACTTCTTCGCATTCGAACATTAAATTTGTGAGTGGGTAG
BdM1222pool24     TTAAAATTCTTTAACGTATTCCGTCGTGCGTATTTCCTTCTTATTCACAACACTTCTTCGCATTCGAACATTAAATTTGTGAGTGGGTAG
BdM1223pool11     TTAAAATTCTTTAACGTATTCCGTCGTGCGTATTTCCTTCTTATTCACAACACTTCTTCGCATTCGAACATTAAATTTGTGATTGGGTAG
BdM1223pool24     TTAAAATTCTTTAACGTATTCCGTCGTGCGTATTTCCTTCTTATTCACAACACTTCTTCGCATTCGAACATTAAATTTGTGATTGGGTAG
BdM1224pool11     TTAAAATTCTTTAACGTATTCCGTCGCGCGTATTTCCTTCTTATTCACAACACTTCTTCGCATTCGAACATTAAATTTGTGAGTGGGTAG
BdM1227pool24     TTAAAATTCTTTAACGTATTCCGTCGYGCGTATTTCCTTCTTATTCACAACACTTCTTCGCATTCGAACATTAAATTTGTGAGTGGGTAG
BdM1228pool11     TTAAAATTCTTTAACGTATTCCGTCGTGCGTATTTCCTTCTTATTCACAACACTTCTTCGCATTCGAACATTAAATTTGTGAGTGGGTAG
BdM1269pool24     TTAAAATTCTTTAACGTATTCCGTCGTGCGTATTTCCTTCTTATTCACAACACTTCTTCGCATTCGAACATTAAATTTGTGAGTGGGTAG
BdM1270pool11     TTAAAATTCTTTAACGTATTCCGTCGTGCGTATTTCCTTCTTATTCACAACACTTCTTCGCATTCGAACATTAAATTTGTGAGTGGGTAG
//                                          *                                                       *       |62111|
BdM1211pool11     TCTATACAATCCRTAAAAA-TTGAGAATAATATCATATAACTGTTCATAGAASATTGARAAGAATAATATCATAGAATAGTTCGTATGATT
BdM1218pool11     TCTATACAATCCGTAAAAA-TTGAGAATAATATCATATAACTGTTCATAGAAGATTGAAAAGAATAATATCATAGAATAGTTCGTATGATT
BdM1225pool11     TCTATACAATCCGTAAAAA-TTGAGAATAATATCATATAACTGTTCATAGAAGATTGAAAAGAATAATATCATAGAATAGTTCGTATGATT
BdM1227pool24     TCTATACAATCCGTAAAAA-TTGAGAATAATATCATATAACTGTTCATAGAAGATTGAAAAGAATAATATCATAGAATAGTTCGTATGATT
BdM1230pool24     TCTATACAATCCGTAAAAA-TTGAGAATAATATCATATAACTGTTCATAGAAGATTGAAAAGAATAATATCATAGAATAGTTCGTATGATT
//                            -                                       -     -                                |62323|
BdM1213pool24     TCGGCAAAATACCAGMCACAGCTTTCAAGAYTTWAATTAAACMTAWATAACTTSTATAATTTTGCTGAAGCTAATGAATCAAAATTT---
BdM1215pool11     TCGGCAAAATACCAGCCACAGCTTTCAAGACTTTAATTAAACCTATATAACTTGTATAATTTTGCTGAAGCTAATGAATCAAAATTTCTG
BdM1217pool11     TCGGCAAAATACCAGCCACAGCTTTCAAGACTTTAATTAAACCTATATAACTTGTATAATTTTGCTGAAGCTAATGAATCAAAATTTCTG
BdM1221pool21     TCGGCAAAATACCAGCCACAGCTTTCAAGACTTTAATTAAACCTATATAACTTGTATAATTTTGCTGAAGCTAATGAATCAAAATTTCTG
BdM1223pool24     TCGGCAAAATACCAGMCACAGCTTTCAAGACTTWAATTAAACNTATATAACTTGTATAATTTTGCTGAAGCTAATGAATCAAAATTTCTG
BdM1227pool24     TCGGCAAAATACCAGNCACAGCTTTYAAGACTTNAATTAAACNTANATAACTTGTATAATTTTGCTGAAGCTAATGAATCAAAATTTCTG
BdM1229pool24     TCGGCAAAATACCAGCCACAGCTTTCAAGACTTTAATTAAACCTATATAACTTGTATAATTTTGCTGAAGCTAATGAATCAAAATTTCTG
BdM1230pool24     TCGGCAAAATACCAGCCACAGCTTTCAAGACTTTAATTAAACCTATATAACTTGTATAATTTTGCTGAAGCTAATGAATCAAAATTTCTG
//                               *         -    -  *        -  -       -                                    |62454|
BdM1213pool24     GCCTGTAAAAGATAAACTAAACTAAAGCAACATTATTGTATAGAAGATACCA--ATTTTTATGAAGATCAGTTGAATAGTGTATAAGTTGTT
BdM1214pool11     GCCTGTAAAAGATAAACTAAACTAAAGCAACATTATTGTATAGAAGATACCA--ATTTTTATGAAGATCAGTTGAATAGTGTATAAGTTGTT
BdM1217pool11     GCCTGTAAAAGATAAACTAAACTAAAGCAACATTATTGTATAGAAGATACCA--ATTTTTATGAAGATCAGTTGAATAGTGTATAAGTTGTT
BdM1222pool24     GCCTGTAAAAGATAAACTAAACTAAAGCAACATTATTGTATAGAAGATACCA--ATTTTTATGAAGATCAGTTGAATAGTGTATAAGTTGTT
BdM1269pool24     GCMTGTAAAAGATAAACTAAACTAAAGCAACATTATTGTATAGAAGATACCA--ATTTTTATGAAGATCAGTTGAATAGTGTATAAGTTGTT
//                  -                                                                                         |62567|
BdM1212pool11     CTGGAAGTTTTCACCCTCCACGTGATGTACGTCACTGCCGTCCTCTACCTGAGACATTTAGTGCCTCGCAAACTTACCGCATGCGGACAA
BdM1213pool24     CTGGAAGTTTTCACCCTCCACGTGATGTACGTCACTGCCGTCCTCTACCTGAGACATTTAGTGCCTCGCAAACTTACCGCATGCGGACAA
BdM1214pool11     CTGGAAGTTTTCACCCTCCACGTGATGTACGTCACTGCCGTCCTCTAYCTGAGACATTTAGTRCCTCGSAAACTTACCGCATGCGGACAA
BdM1215pool11     CTGGAAGTTTTCACCCTCCACGTGATGTACGTCACTGCCGTCCTCTACCTGAGACATTTAGTGCCTCGCAAACTTACCGCATGCGGACAA
BdM1216pool24     CTGGAAGTTTTCACCCTCCAYGTGATGTACGTCACTGCCGTCCTCTACCTGAGACATTTAGTGCCTCGCAAACTTACCGCATGCGGACAA
BdM1217pool11     CTGGAAGTTTTNACCCTCCACGTGATGTACGTCACTGCCGTCCTCTACCTGAGACATTTAGTGCCTCGCAAACTTACCGCATGCGGACAA
BdM1218pool11     CTGGAAGTTTTCACCCTCCACGTGATGTACGTCACTGCCGTCCTCTACCTGAGACATTTAGTGCCTCGCAAACTTACCGCATGCGGACAA
BdM1221pool21     CTGGAAGTTTTCACCCTCCACGTGATGTACGTCACTGCCGTCCTCTATCTGAGACATTTAGTGCCTCGCAAACTTACCGCATGCGGACAA
BdM1222pool24     CTGGAAGTTTTCACCCTCCACGTGATGTACGTCACYKCCGTCCTCTAYCTGAGACATTTAGTGCCTCGCAAACTTACCGCATGCGGACAA
BdM1223pool24     CTGGAAGTTTTCACCCTMCACGTGATGTACGTCACTGCCGTCCTCTAYCTGAGACATTTAGTRCCTCGSAAACTTACCGCATGCGGACAA
BdM1224pool11     CTGGAAGTTTTCACCCTCCACGTGATGTACGTCACTGCCGTCCTCTACCTGAGACATTTAGTGCCTCGCAAACTTACCGCATGCGGACAA
BdM1227pool24     CTGGAAGTTTTCACSCTCCACGTGATGTACGTCACTGCCGTCCTCTACCTGAGACATTTAGTGCCTCGCAAACTTACCGCATGCGGACAA
//                              -  -  -              --          *              *     *                     |62628|
BdM1213pool24     TCGTG-TATCTTGCATTACGTTATATTCTTGAAATTTCCTGAATCTAATTGATTATTCTTGGATCATTTAATTTTTTTTCGATTTTCTTGA
BdM1217pool11     TCGTG-TATCTTGCATTACGTTATATTCTTGAAATTTCCTGAATCTAATTGATTATTCTTGGATCATTTAATTTTTTTTCGATTTTCTTGA
BdM1227pool24     TCGTG-TATCTTGCATTACGTTATATTCTTGAAATTTCCTGAATCTAATTGATTATTCTTGGATCATTTAATTTTTTTTCGATTTTCTTGA
BdM1270pool11     TCGTG-TATCTTGCATTACGTTATATTCTTGAAATTTCCTGAATCTAATTGATTATTCTTGGATCATTTAATTTTTTTTCGATTTTCTTGA
//                                                                                                           |62663|
BdM1216pool24     TACACAAGTTTCTTAAGTAAAATTTCTGGATATTTTGCTGAGAAGAGGCACTTTACCTATTTACTTATGTTCCTGTCAAGGCCTGTTTGA
BdM1219pool24     TACACAAGTTTTTTAAGTAAAATTTCTGAATATTTTGCTGAGAAGAGGCACTTTACCTATTTACTTATGTTCCTGTCAAGGCCTGTTTGA
BdM1221pool21     TACACAAGTTTTTTAAGTAAAATTTCTGAATATTTTGCTGAGAAGAGGCACTTTACCTATTTACTTATGTTCCTGTCAAGGCCTGTTTGA
BdM1222pool11     TACACAAGTTTTTTAAGTAAAATTTCTGNATATTTTGCTNAGAAGAGGCACTTTACCTATTTACTTATGTTCCTGTCAAGGCCTGTTTGA
BdM1222pool24     TACACAAGTTTTTTAAGTAAAATTTCTGRATATTTTGCTRAGAAGAGGCACTTTACCTATTTACTTATGTTCCTGTCAAGGCCTGTTTGA
BdM1225pool11     TACACAAGTTTTTTAAGTAAAATTTCTGGATATTTTGCTGAGAAGAGGAACTTTACCTATTTACTTATGTTCCTGTCAAGGCCTATTTGA
BdM1227pool24     TACACAAGTTTTTTAAGTAAAATTTCTGGATATTTTGCTGAGAAGAGGAACTTTACCTATTTACTTATGTTCCTGTCAAGGCCTATTTGA
BdM1230pool24     TACACAAGTTTTTTAAGTAAAATTTCTGGATATTTTGCTGAGAAGAGGAACTTTACCTATTTACTTATGTTCCTGTCAAGGCCTATTTGA
BdM1269pool24     TACACAAGTTTTTTAAGTAAAATTTCTGAATATTTTGCTAAAAAGAGGCACTTTACCTATTTACTTATGTTCCTGTCAAGGCCTGTTTGA
//                           -                *          * -      *                                   *     |62746|
BdM1218pool11     TTAACAAAGCAGATGC---AACTTCATTGCCCCCTCTTCTTGAAATTGATTCATTCCATAAACACATATATGCATTTCCATTATCTGACAAGT
BdM1219pool11     TTAACAAAGCAGATGC---AACTTCATTGCCCCCTCTTCTTGAAATTGATTCATTCCATAAACACATATATGTATTTCCATTATCTGACAAGT
BdM1221pool21     TTAACAAAGCAGATGC---AACCTCATTGCTCCCTCTTCTTGAAATTGATTCATTCCATAAACACTTATATGCATTTCCATTATCTGACAAGT
BdM1225pool11     TTAACAAAGCAGATGC---AACTTCATTGCCCCCTCTTCCTGAAATTGATTCATTCCATAAACACATATATGCATTTCCATTATCTGACAAGT
BdM1227pool24     TTAACAAAGCAGATGC---AACTTCATTGCCCCCTCTTCCTGAAATTGATTCATTCCATAAACACATATATGCATTTCCATTATCTGACAAGT
BdM1229pool11     TTAACAAAGCAGATGN---AACTTCATTGCCCCCTCTTCCTGAAATTGATTCATTCCATAAACACATATATGCATTTCCATTATCTGACAAGT
BdM1270pool11     TTAACAAAGCAGATGC---AACTTCATTGCCCCCTCTTCCTGAAATTGATTCATTCCATAAACACATATATGCATTTCCATTATCTGACAAGT
//                                      -       -        *                         -      -                    |62953|
BdM1212pool11     AAAGGAAAATTAATTTTCCRTTGTCCCGCGTATATGTATGCGAAATCGTTTGTTCCGCGGACTTTACGAGTTTCTGAAATTGTATATTGT
BdM1213pool11     AAAGGAAAATTAATTTTCCGTTGTCCCGCGTATATGTATGCGAAATCGTTTGTTCCGCGGACTTTACGAGTTTCTGAAATTGTATATTG-
BdM1213pool24     AAAGGAAAATTAATTTTCCGTTGTCCCGCGTATATGTATGCGAAATCGTTTGTTCCGCGGACTTTACGAGTTTCTGAAATTGTATATTGT
BdM1216pool24     AAAGGAAAATTAATTTTCCGTTGTCCCGCGTATATGTATGCGAAATCGTTTGTTCCGCGGACTTTACGAGTTTCTGAAATTGTATATTGT
BdM1217pool11     AAAGGAAAATTAATTTTCCGTTGTCCCGCGTATATGTATGCGAAATCGTTTGTTCCGCGGACTTTACGAGTTTCTGAAATTGTATATTGT
BdM1221pool21     AAAGGAAAATTAATTTTCCGTTGTCCCGCGTATATGTATGCGAAATCGTTTGTTCCGCGGACTTTACGAGTTTCTGAAATTGTATATTGT
BdM1222pool24     AAAGGAAAATTAATTTTCCGTTGTCCCGCGTATATGTATGCGAAATCGTTTGTTCCGCGGACTTTACGAGTTTCTGAAATTGTATATTGT
BdM1223pool24     AAAGGAAAATTAATTTTCCGTTGTCCCGCGTATATGTATGCGAAATCGTTTGTTCCGCGGACTTTACGAGTTTCTGAAATTGTATATTGT
BdM1225pool11     AAAGGAAAATTAATTTTCCGTTGTCCCGCGTATATGTATGCGAAATCGTTTGTTCCGCGGACTTTACGAGTTTCTGAAATTGTATATTGT
BdM1230pool24     AAAGGAAAATTAATTTTCCRTTGTCCCGCGTATATGTATGCGAAATCGTTTGTTCCGCGGACTTTACGAGTTTCTGAAATTGTATATTGT
BdM1270pool11     AAAGGAAAATTAATTTTCCGTTGTCCCGCGTATATGTATGCGAAATCGTTTGTTCCGCGGACTTTACGAGTTTCTGAAATTGTATATTGT
//                                   *                                                                      |62980|
BdM1216pool24     TTTTCACAAC----GGACCTTATGTGAAATATTGGATTACTTTAAATGAGCCTTTGTCCACGTGTTATATGGCTTATGGCAAGGTAATAT
BdM1217pool11     TTTTCACAACGCTTGGACCTTATGTGAAATATTGGATTACTTTAAATGAGCCTTTGTCCACGTGTTATATGGCTTATGGCAAGGTAATAT
BdM1221pool21     TTTTCACAACGCTTGGATCTTATGTGAAATATTGGATTACTTTAAATGAGCCTTTGTCCACGTGTTATATGGCTTATGGCAAGGTAATAT
BdM1224pool11     TTTTCACAAC----GGACCTTATGTGAAATATTGGATTACTTTAAATGAGCCTTTGTCCACGTGTTATATGGCTTATGGCAAGGTAATAT
BdM1230pool24     TTTTCACAACGCTTGGATCTTATGTGAAATATTGGATTACTTTAAATGAGCCTTTGTCCACGTGTTATATGGCTTATGGCAAGGTAATAT
//                                 *                                                                        |63066|
BdM1214pool11     CACTTTGTAGCAATCATCTTCCAATTTATTGTACCTCTCCATTTGCCGGGGGCTGCAAACCTTGCAGGATTTCGAATTTCCCATACATTC
BdM1216pool24     CACTTTGTAGCAATCATCTTCCAATTTATTGTACCTCTCCATTTGCCGGGGGCTGCAAACCTTGCAGGATTTCGAATTTCCCATACATTC
BdM1217pool11     CACTTTGTAGCAATCATCTTCCAATTTATTATACCTCTCCATTTGCCGGGGGCTGCAAACCTTGCAGGATTTCGAATTTCCCATACATTC
BdM1218pool11     CACTTTGTAGCAATCATCTTCCAATTTATTRTACCTCTCCATTTGCCGGGGGCTGCAAACCTTGCAGGATTTCGAATTTCCCATACATTC
BdM1223pool24     CACTTTGTAGCAATCATCTTCCAATTTATTGTACCTCTCCATTTGCCGGGGGCTGCAAACCTTGCAGGATTTCGAATTTCCCATACATTC
//                                              *                                                           |63158|
BdM1213pool24     GCCCGGCTCCTTTGCATAAACCTATTTTGATTTTGTCCTCGTGGAAGTTGAAAATAAAANTAAAAGGCGAGTAGTATCAGGATGCATGAA
BdM1217pool11     GCCCGGCTCCTTTGCATAAACCTATTTTGATTTTGTCCTCGTGGAAGTTGAAAATAAAAATAAAAGGCGAGTAGTATCAGGATGCATGAA
BdM1222pool24     GCCCGGCTCCTTTGCATAAACCTATTTTGATTTTRTCCTCGTGGAAGTTGAAAATAAAAATAAAAGGCGAGTAGTATCAGGATGCATGAA
BdM1223pool24     GCCCGGCTCCTTTGCATAAACCTATTTTGATTTTGTCCTCGTGGAAGTTGAAAATAAACATAAAAGACGAGTAGTATCAGGATGCATGAA
BdM1225pool11     GCCCGGCTCCTTTGCATAAACCTATTTTGATTTTGTCCTCGTGGAAGTTGAAAATAAAAATAAAAGGCGAGTAGTATCAGGATGCATGAA
BdM1230pool24     GCCCGGCTCCTTTGCATAAACCTATTTTGATTTTGTCCTCGTGGAAGTTGAAAATAAAAATAAAAGGCGAGTAGTATCAGGATGCATGAA
BdM1270pool11     GCCCGGCTCCTTTGCATAAACCTATTTTGATTTTGTCCTCGTGGAAGTTGAAAATAAAAATAAAAGGCGAGTAGTATCAGGATGCATGAA
//                                                  -                       -       -                       |63495|
BdM1214pool11     GTATGTGAAACGTCCCTTAACTTTTATACACAAAACGTGGATCTATTCGCTTAACTACTGATGGTGATGATGATAATGACATTTTGACGT
BdM1216pool24     GTATGTGAAACGTCCCTTAACTTTTATACACAAAACGTGGATCTATTCGCTTAACTACTGATGG---TGATGATGATGACATTTTGACGT
BdM1217pool11     GTATGTGAAACGTCCCTTAACTTTTATACACAAAACGTGGATCTATTCGCTTAACTACTGATGGTGATGATGATAATGACATTTTGACGT
BdM1218pool11     GTATGTGAAACGTCCCTTAACTTTTATACACAAAACGTGGATCTATTCGCTTAACTACTGATGGTGATGATGATAATGACATTTTGACWT
BdM1227pool24     GTATGTGAAACGTCCCTTAACTTTTATACACAAAACGTGGATCTATTCGCTTAACTACTGATGG---TGATGATGATGACATTTTGACGT
//                                                                                          *             - |63532|
BdM1213pool11     GTATTATAACCCAAATTCTCGGTCTCGGGTTGACATAGTATCTAATTTACATAGAGCTCAGGCTTAGCCACGTATCTTGTTAAAGTTTCC
BdM1213pool24     GTATTATAACCCAAATTCTCGGTCTCGGGTTGACATAGTATCTAATTTACATAGAGCTCAGGCTTAGCCACGTATCTTGTTAAAGTTTCC
BdM1214pool11     RTATTATAACCCAAATTCTCGGTCTCGGGTTGACATAGTATCTAATTTACATAGAGCTCAGGCTTAGCCACGTATCTTGTTAAAGTTTCC
BdM1215pool11     GTATTATAACCCAAATTCTCGGTCTCGGGTTGACATAGTATCTAATTTACATAGAGCTCAGGCTTAGCCACGTATCTTGTTAAAGTTTCC
BdM1216pool24     GTATTATAACCCAAATTCTCGGTCTCSGGTTGACATAGTATCTAATTTACATAGAGCTCAGGCTTAGCCACGTATCTTGTTAAAGTTTCC
BdM1217pool11     GTATTATAACCCAAATTCTCGGTCTCGGGTTGACATAGTATCTAATTTACATAGAGCTCAGGCTTAGCCACGTATCTTGTTAAAGTTTCC
BdM1218pool11     GTATTATAACCCAAATTCTCGGTCTCGGGTTGACATAGTATCTAATTTACATAGAGCTCAGGCTTAGCCACGTATCTTGTTAAAGTTTCC
BdM1219pool24     GTATTAKAACCCAAATTCTCGGTCTCGGGTTGACATAGTATCTAATTTACATAGAGCTCAGGCTTAGCCACGTATCTTGTTAAAGTTTCC
BdM1221pool11     GTATTATAACCCAAATTCTCGGTCTCCGGTTGACATAGTATCTAATTTACATAGAGCTCAGGCTTAGCCACGTATCTTGTTAAAGTTTCC
BdM1221pool21     GTATTATAACCCAAATTCTCGGTCTCCGGTTGACATAGTATCTAATTTACATAGAGCTCAGGCTTAGCCACGTATCTTGTTAAAGTTTCC
BdM1222pool24     GTATTATAACCCAAATTCTCGGTCTCGGGTTGACATAGTATCTAATTTACATAGAGCTCAGGCTTAGCCACGTATCTTGTTAAAGTTTCC
BdM1223pool24     GTATTATAACCCAAATTCTCGGTCTC-GGTTGACATAGTATCTAATTTACATAGAGCTCAGGCTTAGCCACGTATCTTGTTAAAGTTTCC
BdM1225pool11     RTATTATAACCCAAATTCTCGGTCTCGGGTTGACATAGTATCTAATTTACATAGAGCTCAGGCTTAGCCACGTATCTTGTTAAAGTTTCC
BdM1226pool21     NTATTATAACCCAAATTCTCGGTCTCGGGTTGACATAGTATCTAATTTACATAGAGCTCAGGCTTAGCCACGTATCTTGTTAAAGTTTCC
BdM1227pool11     GTATTATAACCCAAATTCTCGGTCTCGGGTTGACATAGTATCTAATTTACATAGAGCTCAGGCTTAGCCACGTATCTTGTTAAAGTTTCC
BdM1227pool24     GTATTATAACCCAAATTCTCGGTCTCGGGTTGACATAGTATCTAATTTACATAGAGCTCAGGCTTAGCCACGTATCTTGTTAAAGTTTCC
BdM1229pool24     GTATTATAACCCAAATTCTCGGTCTCGGGTTGACATAGTATCTAATTTACATAGAGCTCAGGCTTAGCCACGTATCTTGTTAAAGTTTNC
BdM1230pool24     GTATTATAACCCAAATTCTCGGTCTCGGGTTGACATAGTATCTAATTTACATAGAGCTCAGGCTTAGCCACGTATCTTGTTAAAGTTTCC
BdM1269pool24     GTATTATAACCCAAATTCTCGGTCTCGGGTTGACATAGTATCTAATTTACATAGAGCTCAGGCTTAGCCACGTATCTTGTTAAAGTTTCC
//                *     -                   *                                                               |63891|
BdM1213pool24     TTACTGGTTGTATTTTGTGAGGGTTTTTAGTTNCCCAGAAATGTTTGTTTTTTCGGTTATACATTCCTGATGTAGTGAACGTCGCTTCGT
BdM1223pool11     TTACTGGTTGTATTTTGTGAGGGTTTTCAGTTGCCCAGAAATGTTTATTTTTTCGGTTATACATTCCCGATGTAGTGAACGTCGCTTCTT
BdM1223pool24     TTACTGGTTGTATTTTGTGAGGGTTTTCAGTTGCCCAGAAATGTTTATTTTTTCGGTTATACATTCCCGATGTAGTGAACGTCGCTTCKT
BdM1270pool11     TTACTGGTTGTATTTTGTGAGGGTTTTTAGTTGCCCAGAAATGTTTGTTTTTTCGGTTATACATTCCTGATGTAGTGAACGTCGCTTCGT
//                                           *                  *                    *                    * |63910|
BdM1217pool11     AAAACTACCTTGCAACCACCCTCGCTTCTGAGCCGGCTCAGGCGGACCGCAGGGAACACAGACACGCACTGGCAACACTATATTTGCGCT
BdM1221pool11     AAAACTACCTTGCAACCACCCTCGCTTCTGAGCCGGCTCAGGCGGACCGCAGGGAACACAGACACGCACTGGCAACACTRTATTTGCGCT
BdM1221pool21     AAAACTACCTTGCAACCACCCTCGCTTCTGAGCCGGCTCAGGCGGACCGCAGGGAACACAGACACGCACTGGCAACACTGTATTTGCGCT
BdM1222pool24     AAAACTACCTTGCAACCACCCTCGCTTCTGAGCCGGCTCAGGCGGACCGCAGGGAACACAGACACGCACTGGCAACACTGTATTTGCGCT
//                                                                                               *          |63990|
BdM1211pool11     CAATCGCAAATTGGCGATTATTGTGGAAAATTAGAAGAAGTTAAAAAGAGTTTGGAGGAAAAAACCGCCGAATGTCTCAAACTACAAATG
BdM1212pool11     CAATCGCAAATTGGCGATTATTGTGGAAAATTAGAAGAAGTTAAAAAGAGTTTGGAGGAAAAAACCGCCGAATGTCTCAAACTACAAATG
BdM1213pool24     CAATCGCAAATTGGCGATTATTGTGGAAAATTAGAAGAAGTTAAAAAGAGTTTGGAGGAAAAAACCGCCGAATGTCTCAAACTACAAATG
BdM1214pool11     CAATCGCAAATTGGCGATTATTGTGGAAAATTAGAAGAAGTTAAAAAGAGTTTGGAGGAAAAAACCGCCGAATGTCTCAAACTACAAATG
BdM1215pool11     MAATCGCAAATTGGCGATTATTGTGGAAAATTAGAAGAAGTTAAAAAGAGTTTGGAGGAAAAAACCGCCGAATGTCTCAAACTACAAATG
BdM1216pool24     CAATCGCAAATTGGCGATTATTGTGGAAAATTAGAAGAAGTTAAAAAGAGTTTGGAGGAAAAAACCGCCGAATGTCTCAAACTACAAATG
BdM1217pool11     CAATCGCAAATTGGCGATTATTGTGGAAAATTAGAAGAAGTTAAAAAGAGTTTGGAGGAAAAAACCGCCGAATGTCTCAAACTACAAATG
BdM1218pool11     CAATCGCAAATTGGCGATTATTGTGGAAAATTAGAAGAAGTTAAAAAGAGTTTGGAGGAAAAAACCGCCGAATGTCTCAAACTACAAATG
BdM1219pool11     CAATCGCAAATTGGCGATTATTGTGGAAAATTAGAANAAGTTAAAAAGAGTTTGGAGGAAAAAACCGCCGAATGTCTCAAACTACAAATG
BdM1219pool24     CAATCGCAAATTGGCGATTATTGTGGAAAATTAGAAGAAGTTAAAAAGAGTTTGGAGGAAAAAACCGCCGAATGTCTCAAACTACAAATG
BdM1221pool11     CAATCGCAAATTGGCGATTATTGTGGAAAATTAGAAGAAGTTAAAAAGAGTTTGGAGGAAAAAACCGCCGAATGTCTCAAACTACAAATG
BdM1221pool21     CAATCGCAAATTGGCGATTATTGTGGAAAATTAGAAGAAGTTAAAAAGAGTTTGGAGGAAAAAACCGCCGAATGTCTCAAACTACAAATG
BdM1222pool24     CAATCGCAAATTGGCGATTATTGTGGAAAATTAGAAGAAGTTAAAAAGAGTTTGGAGGAAAAAACCGCCGAATGTCTCAAACTACAAATG
BdM1223pool11     CAATCGCAAATTGGCGATTATTGTGGAAAATTAGAAGAAGTTAAAAAGAGTTTGGAGGAAAAAACCGCCGAATGTCTCAAACTACAAATG
BdM1223pool24     CAATCGCAAATTGGCGATTATTGTGGAAAATTAGAAGAAGTTAAAAAGAGTTTGGAGGAAAAAACCGCCGAATGTCTCAAACTACAAATG
BdM1224pool11     CAATCGCAAATTGGCGATTAYTGTGGAAAATTAGAAGAAGTTAAAAAGAGTTTGGAGGAAAAAACCGCCGAATGTCTCAAACTACAAATG
BdM1225pool11     CAATCGCAAATTGGCGATTATTGTGGAAAATTAGAAGAAGTTAAAAAGAGTTTGGAGGAAAAAACCGCCGAATGTCTCAAACTACAAATG
BdM1226pool21     CAATCGCAAATTGGCGATTATTGTGGAAAATTAGAAGAAGTTAAAAAGAGTTTGGAGGAAAAAACCGCCGAATGTCTCAAACTACAAATG
BdM1227pool24     CAATCGCAAATTGGCGATTATTRTGGAAAATTAGAAGAAGTTAAAAAGAGTTTGGAGGAAAAAACCGCCGAATGTCTCAAACTACAAATG
BdM1228pool11     CAATCGCAAATTGGCGATTATTGTGGAAAATTAGAAGAAGTTAAAAAGAGTTTGGAGGAAAAAACCGCCGAATGTCTCAAACTACAAATG
BdM1229pool11     CAATCGCAAATTGGCGATTATTGTGGAAAATTAGAAGAAGTTAAAAAGAGTTTGGAGGAAAAAACCGCCGAATGTCTCAAACTACAAATG
BdM1229pool24     CAATCGCAAATTGGCGATTATTGTGGAAAATTAGAAGAAGTTAAAAAGAGTTTGGAGGAAAAAACCGCCGAATGTCTCAAACTACAAATG
BdM1230pool24     CAATCGCAAATTGGCGATTATTGTGGAAAATTAGAAGAAGTTAAAAAGAGTTTGGAGGAAAAAACCGCCGAATGTCTCAAACTACAAATG
BdM1269pool24     CAATCGCAAATTGGCGATTATTGTGGAAAATTAGAAGAAGTTAAAAAGAGTTTGGAGGAAAAAACCGCCGAATGTCTCAAACTACAAATG
BdM1270pool11     CAATCGCAAATTGGCGATTATTGTGGAAAATTAGAAGAAGTTAAAAAGAGTTTGGAGGAAAAAACCGCCGAATGTCTCAAACTACAAATG
//                -                   - -                                                                   |63999|
BdM1211pool11     GCCGAAAAGACTGTCAAGAAATTGCAAAAGGAAGTCGACAGGCTCGAAGGTGATGA---TTTTGGAATTTTTACGCTTCTGTCGCTTAAGCTG
BdM1213pool24     GCCGAAAAGACTGTCAAGAAATTGCAAAAGGAAGTCGACAGGCTCGAAGGTGATGA---TTTTGGAATTTTTACGCTTYTGTCGCTTAAGCTG
BdM1216pool24     GCCGAAAAGACTGTCAAGAAATTRCAAAAGGAAGTCGACAGGCTCGAAGGTGATGA---TTTTGGAATTTTTACGCTTCTGTCGCTTAAGCTG
BdM1217pool11     GCCGAAAAGACTGTCAAGAAATTGCAAAAGGAAGTCGACAGGCTCGAAGGTGATGA---TTTTGGAATTTTTACGCTTCTGTCGCTTAAGCTG
BdM1219pool24     GCCGAAAAGACTGTCAAGAAATTGCAAAAGGAAGTCGACAGGCTCGAAGGTGATGA---TTTTGGAATTTTTACGCTTCTGTCGCTTAAGCTG
BdM1221pool21     GCCGAAAAGACTGTCAAGAAATTGCAAAAGGAAGTCGACAGGCTCGAAGGTGATGA---TTTTGGAATTTTTACGCTTCTGTCGCTTAAGCTG
BdM1222pool24     GCCGAAAAGACTGTCAAGAAATTGCAAAAGGAAGTCGACAGGCTCGAAGGTGATGA---TTTTGGAATTTTTACGCTTCTGTCGCTTAAGCTG
BdM1223pool24     GCCGAAAAGACTGTCAAGAAATTGCAAAAGGAAGTCGACAGGCTCGAAGGTGATGA---TTTTGGAATTTTTACGCTTCTGTCGCTTAAGCTG
BdM1224pool11     GCCGAAAAGACTGTCAAGAAATTGCAAAAGGAAGTCGACAGGCTCGAAGGTGATGA---TTTTGGAATTTTTACGCTTNTGTCGCTTAAGCTG
BdM1225pool11     GCCGAAAAGACTGTCAAGAAATTGCAAAAGGAAGTCGACAGGCTCGAAGGTGATGA---GTTTGGAATTTTTACGCTTCTGTCGCTTAAGCTG
BdM1226pool21     GCCGAAAAGACTGTCAAGAAATTGCAAAAGGAAGTNGACAGGCTCGAAGGTGATGA---TTTTGGAATTTTTACGCTTCTGTCGCTTAAGCTG
BdM1227pool24     GCCGAAAAGACTGTCAAGAAATTGCAAAAGGAAGTYGACAGGCTCGAAGGTGATGA---TTTTGGAATTTTTACGCTTCTGTCGCTTARGCTG
BdM1230pool24     GCCGAAAAGACTGTCAAGAAATTGCAAAAGGAAGTCGACAGGCTCGAAGGTGATGA---KTTTGGAATTTTTACGCTTYTGTCGCTTAAGCTG
BdM1269pool24     GCCGAAAAGACTGTCAAGAAATTGCAAAAGGAAGTCGACAGGCTCGAAGGTGATGA---TTTTGGAATTTTTACGCTTCTGTCGCTTAAGCTG
//                                       -           -                       *                  *         -    |64066|
BdM1211pool11     ACCGATGGCGACTTAAAAATCTGCTTGTCCCAACTCCACATGTTTTTGTTGGAATATGACGATATTCCTTTTAAGGTAGAGCRACCTGAA
BdM1212pool11     ACCGATGGCGACTTAAAAATCTGCTTGTCCCAACTCCACATGTTTTTGTTGGAATATGACGATATTCCTTTTAAGGTAGAGCAACCTGAA
BdM1213pool24     ACCGATGGCGACTTAAAAATCTGCTTGTCCCAACTCCACATGTTTTTGTTGGAATATGACGATATTCCTTTTAAGGTAGAGCAACCTGAA
BdM1214pool11     ACCGATGGCGACTTAAAAATCTGCTTGTCCCAACTCCACATGTTTTTGTTGGAATATGACGATATTCCTTTTAAGGTAGAGCAACCTGAA
BdM1215pool11     ACCGATGGCGACTTAAAAATCTGCTTGTCCCAACTCCACATGTTTTTGTTGGAATATGACGATATTCCTTTTAAGGTAGAGCAACCTGAA
BdM1216pool24     ACCGATGGCGACTTAAAAATCTGCTTGTCCCAACTCCACATGTTTTTGTTGGAATATGACGATATTCCTTTTAAGGTAGAGCAACCTGAA
BdM1217pool11     ACCGATGGCGACTTAAAAATCTGCTTGTCCCAACTCCACATGTTTTTGTTGGAATATGACGATATTCCTTTTAAGGTAGAGCRACCTGAA
BdM1218pool11     ACCGATGGCGACTTAAAAATCTGCTTGTCCCAACTCCACATGTTTTTGTTGGAATATGACGATATTCCTTTTAAGGTAGAGCAACCTGAA
BdM1219pool24     ACCGATGGCGACTTAAAAATCTGCTTGTCCCAACTCCACATGTTTTTGTTGGAATATGACGATATTCCTTTTAAGGTAGAGCAACCTGAA
BdM1221pool21     ACCGATGGCGACTTAAAAATCTGCTTGTCCCAACTCCACATGTTTTTGTTGGAATATGACGATATTCCTTTTAAGGTAGAGCRACCTGAA
BdM1222pool24     ACCGATGGCGACTTAAAAATCTGCTTGTCYCAACTCCACATGTTTTTGTTGGAATATGACGATATTCCTTTTAAGGTAGAGCAWCCTGAA
BdM1223pool11     ACCGATGGCGACTTAAAAATCTGCTTGTCCCAACTCCACATGTTTTTGTTGGAATATGACGATATTCCTTTTAAGGTAGAGCAACCTGAA
BdM1223pool24     ACCGATGGCGACTTAAAAATCTGCTTGTCCCAACTCCACATGTTTTTGTTGGAATATGACGATATTCCTTTTAAGGTAGAGCAACCTGAA
BdM1224pool11     ACCGATGGCGACTTAAAAATCTGCTTGTCCCAACTCCACATGTTTTTGTTGGAATATGACGATATTCCTTTTAAGGTAGAGCAACCTGAA
BdM1225pool11     ACCGATGGCGACTTAAAAATCTGCTTGTCCCAACTCCACATGTTTTTGTTGGAATATGACGATATTCCTTTTAAGGTAGAGCAACCTGAA
BdM1227pool24     ACCGATGGCGACTTAAAAATCTGCTTGTCCCAACTCCACATGTTTTTGTTGGAATATGACGATATTCCTTTTAAGGTAGAGCAACCTGAA
BdM1269pool24     ACCGATGGCGACTTAAAAATCTGCTTGTCCCAACTCCACATGTTTTTGTTGGAATATGACGATATTCCTTTTAAGGTAGAGCAACCTGAA
BdM1270pool11     ACCGATGGCGACTTAAAAATCTGCTTGTCCCAACTCCACATGTTTTTGTTGGAATATGACGATATTCCTTTTAAGGTAGAGCAACCTGAA
//                                             -                                                    *-      |64145|
BdM1223pool24     AGTTGTTGATAGTGATGGGCATAATCACATGATTGTAATAAT-GAATTTTTGATTATAGATTATTTTGAAAATTGGATTATAATTTGAATT
BdM1227pool24     AGTTGTTGGTAGTGATGGGCATAATCACATGATTGTAATAAT-GAATTTTTGATTATAGATTATTTTGAAAATTGGATTATAATTTGAATT
BdM1230pool11     AGTTGTTGGTAGTGATGGGCATAATCACATGATTGTAATAAT-GAATTTTTGATTATAGATTATTTTGAAAATTGGATTATAATTTGAATT
BdM1270pool11     AGTKGTTGGTAGTGATGGGCATAATCACATGATTGTAATAAT-GAATTTTTGATTATAGATTATTTTGAAAATTGGATTATAATTKGAATT
//                   -    -                                                                            -     |64168|
BdM1211pool11     CCTGGCATAATTTGATTTCGAATGGTATTTGGTAAGAAAATTTCACACCAATATAATTAGCGTCTATAATAAAATGAAAAAAACGCTCCG-
BdM1212pool11     CCTGGCATAATTTGATTTCGAATGGTATTTGGTAAGAAAATATCACACCAATATAATTAGCGTCTATAATAAAATG-AAAAAACGCTCCGT
BdM1213pool11     CCTGGCATAATTTGATTTCGAATGGTATTTGGTAAGAAAATTTCACACCAATATAATTAGCGTCTATAATAAAATGAAAAAAACGCTCCG-
BdM1214pool11     CCTGGCATAATTTGATTTCGAATGGTATTTGGTAAGAAAATTTCACACMAATATAATTARCRTCTATAATAAAATGAAAAAAACGCTCCG-
BdM1215pool11     C-TGGCATAATTTGATTTCGAATGGTATTTGGTAAGAAAATTTCACACCAATATAATTAGCGTCTATAATAAAATG-AAAAAACGCTCCGT
BdM1217pool11     CCTGGCATAATTTGATTTCGAATGGTATTTGGTAAGAAAATTTCACACCAATATAATTAGCGTCTATAATAAAATGAAAAAAACGCTCCG-
BdM1218pool11     CYTGGCATAATTTGATTTCGAATGGTATTTGGTAAGAAAATTTCACACCAATATAATTAGCGTCTATAATAAAATGAAAAAAACGCTCCG-
BdM1227pool11     CCTGGCATAATTTGATTTCGAATGGTATTTGGTAAGAAAATTTCACACCAATATAATTAGCGTCTANAATAAAATG-AAAAAACGC-----
BdM1227pool24     CCTGGCATAATTTGATTTCGAATGGTATTTGKTAAGAAAATTTCACACCAATATAAWTAGCGTCTATAATAAAATG-AAAAAACGCTCYGT
BdM1228pool11     CCTGGCATAATTTGATTTCGAATGGTATTTGGTAAGAAAATTTTACACCAATATAATTAGCGTCTATAATAAAATG-AAAAAACGCTCCGT
BdM1229pool11     CCTGGCATAATTTGATTTCGAATGGTATTTGTTAAGAAAATTTCACACCAATATAAATAGCGTCTATAATAAAATG-AAAAAACGCTCTGT
BdM1230pool11     CCTGGCATAATTTGATTTCGAATGGTATTTGKTAAGAAAATTTCACACCAATATAAWTAGCGTCTATAATAAAATG-AAAAAACGCTCYGT
BdM1230pool24     CCTGGCATAATTTGATTTCGAATGGTATTTGKTAAGAAAATTTCACACCAATATAAWTAGCGTCTATAATAAAATG-AAAAAACGCTCYGT
BdM1270pool11     CCTGGCATAATTTGATTTCGAATGGTATTTGKTAAGAAAATTTYACACCAATATAAWTAGCGTCTATAATAAAATG-AAAAAACGCTCYGT
//                 -                             *         - *    -       *  - -                          *  |64175|
BdM1211pool11     AGCCATAGGATTGAAGGTGTAAATGTGTTTATCTCCTGGTCCAGGGAAGGCCCCGCATGTGAGGTCTGAGGATGTAAATAAAACATTTAT
BdM1212pool11     AGCCATAGGATTGAAGGTGTAAATGTGTTTATCTCCTGGTCCAGGGAAGGCCCCGCATGTGAGGTCTGAGGATGTAAATAAAACATTTAT
BdM1213pool11     AGCCATAGGATTGAAGGTGTAAATGTGTTTATCTCCTGGTCCAGGGAAGGCCCCGCATGTGAGGTCTGAGGATGTAAATAAAACATTTAT
BdM1214pool11     AGCCATAGGATTGAAGGTGTAAATGTGTTTATCTCCTGGTCCAGGGAAGGCCCCGCATGTGAGGTCTGAGGATGTAAATAAAACATTTAT
BdM1215pool11     AGCCATAGGATTGAAGGTGTAAATGTGTTTATCTCCTGGTCCAGGGAAGGCCCCGCATGTGAGGTCTGAGGATGTAAATAAAACATTTAT
BdM1217pool11     AGCCATAGGATTGAAGGTGTAAATGTGTTTATCTCCTGGTCCAGGGAAGGCCCCGCATGTGAGGTCTGAGGATGTAAATAAAACATTTAT
BdM1221pool11     AGCCATAGGATTGAAGGTGTAAATGTGTTTATCTCCTGGTCCAGGGAAGGCCCCGCATGTGAGGTCTGAGGATGTAAATAAAACATTTAT
BdM1222pool24     AGCCATAGGATTGAAGGTGTAAATGTGTTTATCTCCTGGTCCAGGGAAGGCCCCGCATGTGAGGTCTRAGGATGTAMATAAAACATTWWT
BdM1223pool11     AGCCATAGGATTGAAGGTGTAAATGTGTTTATCTCCTGGTCCAGGGAAGGCCCCGCATGTGAGGTCTGAGGATGTAAATAAAACATTTAT
BdM1223pool24     AGCCATAGGATTGAAGGTGTAAATGTGTTTATCTCCTGGTCCAGGGAAGGCCCCGCATGTGAGGTCTGAGGATGTAAATAAAACATTTAT
BdM1228pool11     AGCCATAGGATTGAAGGTGTAAATGTGTTTATCTCCTGGTCCAGGGAAGGCCCCGCATGTGAGGTCTGAGGATGTAAATAAAACATTTAT
BdM1269pool11     AGCCATAGGATTGAAGGTGTAAATGTGTTTATCTCCTGGYCCAGGGAAGGCCCCGCATGTGAGGTCTGAGGATGTAAATAAAACATTTAT
BdM1269pool24     AGCCATAGGATTGAAGGTGTAAATGTGTTTATCTCCTGGYCCAGGGAAGGCCCCGCATGTGAGGTCTGAGGATGTAAATAAAACATTTAT
//                                                       *                           -        -          -- |64399|
BdM1214pool11     TACTATTATGTGCGATTCAGAAGATTCGGATATAGAAAACGCCGCTGAAGCAGCAGTTTCAACATTAGTGCCGAATAAGTCAAGAAAGTT
BdM1218pool11     TACTATTATGTGCGATTCAGAAGATTCGGATATAGAAAACGCCACTGAAGCAGCAGTTTCAACATTAGTGCCGAATAAGTCAAGAAAGTT
BdM1221pool21     TACTATTATGTGCGATTCAGAAGATTCGGATATAGAAAACGCCGCTGAAGCAGCAGTTTCAAYATTAGTGCCGAATAAGTCAAGAAAGTT
BdM1222pool24     TACTATTATGTGCGATTCAGAAGATTCGGATATAGAAAACGCCGCTGAAGCAGCAGYTTCAACATTAGTGCCRAATAAGTCAAGAAAGTT
BdM1223pool24     TACTATTATGTGCGATTCAGAAGATTCGGATATAGAAAACGCTGCTGAAGCAGCAGTTTCAACATTAGTGCCAAATAAGTCAAGAAAATT
BdM1225pool11     TACTATTATGTGCGATTCAGAAGATTCGGATATAGAAAACGCCGCTGAAGCAGCAGTTTCAACATTAGTGCCGAATAAGTCAAGAAAGTT
//                                                          --            -     -         *              -  |64415|
BdM1211pool11     GTATCCGCGTATTCACATATACATAG----ACACAYATATACACGTATTTCGGAATTTAATATTTATTTTTGAACAACAACGCTGCCGCATACG
BdM1213pool24     GTATCCGCGTATTCACATATACATAG----ACACAYATATACACGTATTTCGGAATTTAATATTTATTTTTGAACAACAACGCTGCCGCATACG
BdM1214pool11     GTATCCGCGTATTCACATATACATAG----ACACAYATATACACGTATTTCGGAATTTAATATTTATTTTTGAACAACAACGCTGCCGCATAYR
BdM1215pool11     GTATCCGCGTATTCACATATACATAG----ACACAYATATACACGTATTTCGGAATTTAATATTTATTTTTGAACAACAACGCTGCCGCATACG
BdM1216pool24     GTATCCGCGTATTCACATATACATAG----ACACANATATACACGTATTTCGGAATTTAATATTTATTTTTGAACAACAACGCTGCNGCATACG
BdM1217pool11     GTATCCGCGTATTCACATATACATAG----ACACATATATACACGTATTTCGGAATTTAATATTTATTTTTGAACAACAACGCTGCCGCATACG
BdM1218pool11     GTATCCGCGTATTCACATATACATAG----ACACAYATATACACGTATTTCGGAATTTAATATTTATTTTTGAACAACAACGCTGCCGCATACG
BdM1219pool24     GTATCCGCGTATTCACATATACATAG----ACACAYATATACACGTATTTCGGAATTTAATATTTATTTTTGAACAACAACGCTGCCGCATACG
BdM1221pool21     GTATCCGCGTATTCACATATACATAG----ACACACATATACACGTATTTCGGAATTTAATATTTATTTTTGAACAACAACGCTGCCGCATACG
BdM1223pool24     GTATCCGCGTATTCACATATACATAG----ACACAYATATACACGTATTTCGGAATTTAATATTTATTTTTGAACAACAACGCTGCYGCATACG
BdM1224pool11     GTATCCGCGTATTCACATATACATAG----ACACAYATATACACGTATTTCGGAATTTAATATTTATTTTTGAACAACAACGCTGCCGCATACG
BdM1225pool11     GTATCCGCGTATTCACATATACATAG----ACACACATATACACGTATTTCGGAATTTAATATTTATTTTTGAACAACAACGCTGCCGCATACG
BdM1227pool24     GTATCCGCGTATTCACATATACATAG----ACACACATATACACGTATTTCGGAATTTAATATTTATTTTTGAACAACAACGCTGCCGCATACG
BdM1230pool24     GTATCCGCGTATTCACATATACATAG----ACACAYATATACACGTATTTCGGAATTTAATATTTATTTTTGAACAACAACGCTGCCGCATACG
BdM1269pool24     GTATCCGCGTATTCACATATACATAG----ACACAYATATACACGTATTTCGGAATTTAATATTTATTTTTGAACAACAACGCTGCCGCATACG
BdM1270pool11     GTATCCGCGTATTCACATATACATAG----ACACAYATATACACGTATTTCGGAATTTAATATTTATTTTTGAACAACAACGCTGCCGCATACG
//                                                   *                                                  -     --|64463|
BdM1211pool11     CATAGGGTTCACTTTACTTCCAACAACACAACACAATTTTACCAGGTAAACGTTCATTTAATTCTACTTTGTTTTTGACAGTTATAACAC
BdM1213pool11     CATAGGGTTCACTTTACTTCCAACAACACAACACAATTTTACCAGGTAAACGTTCATTTAATTCTACTTTGTTTTTGACAGTTATAACAC
BdM1213pool24     CATAGGGTTCACTTTACTTCCAACAACACAACACAATTTTACCAGGTAAACGTTCATTTAATTCTACTTTGTTTTTGACAGTTATAACAC
BdM1214pool11     CATAGGGTTCACTTTACTTCCAACAACACAACACAATTTTACCAGGTAAACGTTCATTTAATTCTACTTTGTTTTTGACAGTTATAACAC
BdM1215pool11     CATAGGGTTCACTTTACTTCCAACAACACAACACAATTTTACCAGGTAAACGTTCATTTAATTCTACTTNGTTTTTGACAGTTATAACAC
BdM1216pool24     CATAGGGTTCACTTTACTTCCAACAACACAACACAATTTTACCAGGTAAACGTTCATTTAATTCTACTTTGTTTTTGAYAGTTATAACAC
BdM1217pool11     CATAGGGTTCACTTTACTTCCAACAACACAACACAATTTTACCAGGTAAACGTTCATTTAATTCTACTTTGTTTTTGACAGTTATAACAC
BdM1219pool24     CATAGGGTTCACTTTACTTCCAACAACACAACACAATTTTACCAGGTAAACGTTCATTTAATTCTACTTTGTTTTTGACAGTTATAACAC
BdM1221pool11     CATAGGGTTCACTTTACTTCCAACAACACAACACAATTTTACCAGGTAAACGTTCATTTAATTCTACTTTGTTTTTGACAGTTATAACAC
BdM1221pool21     CATAGGGTTCACTTTACTTCCAACAACACAACACAATTTTACCAGGTAAACGTTCATTTAATTCTACTTTGTTTTTGACAGTTATAACAC
BdM1222pool24     CATAGGGTTCACTTTACTTCCAACAACACAACACAATTTTACCAGGTAAACGTTCATTTAATTCTACTTTGTTTTTGACAGWTATAACAC
BdM1223pool11     CATAGGGTTCACTTTACTTCCAACAACACAACACAATTTTACCAGGTAAACGTTCATTTAATTCTACTTTGTTTTTGACAGTTATAACAC
BdM1223pool24     CATAGGGTTCACTTTACTTCCAACAACACAACACAATTTTACCAGGTAAACGTTCATTTAATTCTACTTTGTTTTTGACAGTTATAACAC
BdM1225pool11     CATAGGGTTCACTTTACTTCCAACAACACAACACAATTTTACCAGGTAAACGTTCATTTAATTCTACTTYGTTTTTGACAGTTATAACAC
BdM1226pool21     CATAGGGTTCACTTTACTTCCAACAACACAACACAATTTTACCAGGTAAACGTTCATTTAATTCTACTTTGTTTTTGACAGTTATAACAC
BdM1227pool24     CATAGGGTTCACTTTACTTCCAACAACACAACACAATTTTACCAGGTAAACGTTCATTTAATTCTACTTTGTTTTTGACAGTTATAACAC
BdM1229pool24     CATAGGGTTCACTTTACTTCCAACAACACAACACAATTTTACCAGGTAAACGTTCATTTAATTCTACTTTGTTTTTGACAGTTATAACAC
BdM1230pool24     CATAGGGTTCACTTTACTTCCAACAACACAACACAATTTTACCAGGTAAACGTTCATTTAATTCTACTTCGTTTTTGACAGTTATAACAC
BdM1269pool24     CATAGGGTTCACTTTACTTCCAACAACACAACACAATTTTACCAGGTAAACGTTCATTTAATTCTACTTTGTTTTTGACAGWTATAACAC
//                                                                                     *        -  *        |64671|
BdM1211pool11     CCATGAAAAATAATTATGCACCGGAGGCACAAGGGCATGAAGCGAAATCCGGTNAAAAGTATGGATGCATGACTCGTTTGTTCGTATGTA
BdM1212pool11     CCATGAAAAATAATTATGCACCGGAGGCACAAGGGCATGAAGCGAAATCCGGTCAAAAGTATGGATGCATGACTCGTTTGTTCGTATGTA
BdM1215pool11     CCATGAAAAATAATTATGCACCGGAGGCACAAGGGCATGAAGCGAAATCCGGTCAAAAGTATGGATGCATGACTCGTTTGTTCGTATGTA
BdM1217pool11     CCATGAAAAATAATTATGCACCGGAGGCACAAGGGCATGAAGCGAAATCCGGTTAAAAGTATGGATGCATGACTCGTTTGTTCGTATGTA
//                                                                     -                                    |64689|
BdM1212pool11     CTTATGATCAGCGATCAATTGCTCAGTAGCCGGAATATTCATTGGTAGTTCTTCTCTCTTCAACGCTATAAGAGTATTTTCCAATCCCAA
BdM1217pool11     CTTATGATCAGCGATCAATTGCTCAGTAGCCGGAATATTCATTGGTAGTTCTTCTCTCTTCAACGCTATAAGAGTATTTTCCAATCCCAA
BdM1218pool11     CTTATGATCAGCGATCAATTGCTCAGTAGCCGGAATATTCATTGGTAGTTCTTCTCTCTTCAACGCTATAAGAGTATTTTCCAATCCCAA
BdM1221pool21     CTTATGATCAGCGATCAATTGCTCAGTAGCCGGAATATTCATTGGTAGTTCTTCTCTCTTCAACGCTATAAGAGTATTTTCCAATCCCAA
BdM1223pool24     CTTATGATCAGCGATCAATTGCTCAGTAGCCGGAATATTCATTGGTAGTTCTTCTCTCTTCAACGCTATAAGAGTATTTTCCAATCCCAA
BdM1225pool11     CTTATGATCAGCGATCAATTGCTCAGTAGCCGGAATATTCATTGGTAGTTCTTCTCTCTTCAACGCTATAAGAGTATTTTCCAATCCCA-
//                                                                                                          |64799|
BdM1213pool24     GAAGTTTAGCTGTCGTAAATGCATAGATTCGCGGCCGTACCTTCGCGAATATCATTGCCGCAACACCGCAAGACTGACACCTAACACAAC
BdM1219pool24     GAAGTTTAGCTGTCGTAAATGCATAGATTCGCGGCCGTACCTTCGCGAATATCATTGCCGCAACACCGCAAGACTGACACCTAACACAAC
BdM1223pool11     GAAGTTTAGCTGTCGTAAATGCATAGATTCGCGGCCGTACCTTCGCGAATATCATTGCCGCAACACCGCAAGACTGACACCTAACACAAC
BdM1223pool24     GAAGTTTAGCTGTCGTAAATGCATAGATTCGCGGCCGTACCTTCGCGAATATCATTGCCGCAACACCGCAAGACTGACACCTAACACAAC
BdM1270pool11     GAAGTTTAGCTGTCGTAAATGCATAGATTCGCGGCCGTACCTTCGCGAATATCATTGCCGCAACACCGCAAGACTGACACCTAACACAAC
//                                                                                                          |64863|
BdM1211pool11     AAGAGGAAATATAAAAAAGATCTGAGTAAAAATCCGAGAGCTTTGCGACGGTTGAGAACGGCTGCCGAACGGTATACATTTGAAATTTAA
BdM1213pool24     AAGAGGAAATATAAAAAAGATCTGAGTAAAAATCCGAGAGCTTTGCGACGGTTGAGAACGGCTGCCGAACGGTATACATTTGAAATTTAA
BdM1214pool11     AAGAGGAAATATAAAAAAGACCTGAGTAAAAATCCGAGAGCTTTGCGACGGTTGAGAACGGCTGCCGAACGGTATACATTTGAAATTTAA
BdM1215pool11     AAGAGGAAATATAAAAAAGATCTGAGTAAAAATCCGAGAGCTTTGCGACGGTTGAGAACGGCTGCCGAACGGTATACATTTGAAATTTAA
BdM1216pool24     AAGAGGAAATATAAAAAAGATCTGAGTAAAAATCCGAGAGCTTTGCGACGGTTGAGAACGGCTGCCGAACGGTATACATTTGAAATTTAA
BdM1217pool11     AAGAGGAAATATAAAAAAGATCTGAGTAAAAATCCRAGAGCTTTGCGACGGTTGAGAACGGCTGCCGAACGGTATACATTTGAAATTTAA
BdM1218pool11     AAGAGGAAATATAAAAAAGATCTGAGTAAAAATCCGAGAGCTTTGCGACGGTTGAGAACGGCTGCCGAACGGTATACATTTGAAATTTAA
BdM1219pool24     AAGAGGAAATATAAAAAAGATCTGAGTAAAAATCCGAGAGCTTTGCGACGGTTGAGAACGGCTGCCGAACGGTATACATTTGAAATTTAA
BdM1221pool21     AAGAGGAAATATAAAAAAGATCTGAGTAAAAATCCRAGAGCTTTGCGACGGTTGAGAACGGCTGCCGAACGGTATACATTTGAAATTTAA
BdM1222pool24     AAGAGGAAATATAAAAAAGATCTGAGTAAAAATCCGAGAGCTTTGCGACGGTTGAGAACGGCTGCCGAACGGTATACATTTGAAATTTAA
BdM1223pool24     AAGAGGAAATATAAAAAAGATCTGAGTAAAAATCCGAGAGCTTTGCGACGGTTGAGAACGGCTGCCGAACGGTATACATTTGAAATTTAA
BdM1224pool11     AAGAGGAAATATAAAAAAGATCTGAGTAAAAATCCRAGAGCTTTGCGACGGTTGAGAACGGCTGCCGAACGGTATACATTTGAAATTTAA
BdM1225pool11     AAGAGGAAATATAAAAAAGATCTGAGTAAAAATCCGAGAGCTTTGCGACGGTTGAGAACGGCTGCCGAACGGTATACATTTGAAATTTAA
BdM1226pool21     AAGAGGAAATATAAAAAAGATCTGAGTAAAAATCCAAGAGCTTTGCGACGGTTGAGAACGGCTGCCGAACGGTATACATTTGAAATTTAA
BdM1227pool24     AAGAGGAAATATAAAAAAGATCTGAGTAAAAATCCRAGAGCTTTGCGACGGTTGAGAACGGCTGCCGAACGGTATACATTTGAAATTTAA
BdM1230pool24     AAGAGGAAATATAAAAAAGATCTGAGTAAAAATCCGAGAGCTTTGCGACGGTTGAGAACGGCTGCCGAACGGTATACATTTGAAATTTAA
BdM1270pool11     AAGAGGAAATATAAAAAAGATCTGAGTAAAAATCCAAGAGCTTTGCGACGGTTGAGAACGGCTGCCGAACGGTATACATTTGAAATTTAA
//                                    -              *                                                      |64962|
BdM1213pool24     TTTATTGTAGATGAATATATGGATATGGGTACCGATAGTGTTGACAACTATGTATTTATTTATAAAATAAGTTTATATTTGTAGTTATTC
BdM1215pool11     TTTATTGTAGATGAATATATGGATATGGGTACCGATAGTGTTGACAACTATGTATTTATTTATAAAATAAGTTTATATTTGTAGTTATTC
BdM1216pool24     TTTATTGTAGATGAATATATGGATATGGGTANCGATAGTGTTGACAACTATGTATTTATTTATAAAATAAGTTTATATTTGTAGTTATTC
BdM1217pool11     TTTATTGTAGATGAATATATGGATATGGGTACCGATAGTGTTGACAACTATGTATTTATTTATAAAATAAGTTTATATTTGTAGTTATTC
BdM1221pool11     TTTATTGTAGATGAATATATGGATATGGGTACCGATAGTGTTGACAACTATGTATTTATTTATAAAATAAGTTTATATTTGTAGTTATTC
BdM1221pool21     TTTATTGTAGATGAATATATGGATATGGGTACCGATAGTGTTGACAACTATGTATTTATTTATAAAATAAGTTTATATTTGTAGTTATTC
BdM1222pool24     TTTATTGTAGATGAATATATGGATATGGGTACCGATAGTGTTGACAACTATGTATTTATTTATAAAATAAGTTTATATTTGTAGTTATTC
BdM1223pool24     TTTATTGTAGATGAATATATGGATATGGGTACCGATAGTGTTGACAACTATGTATTTATTTATAAAATAAGTTTATATTTGTAGTTATTC
BdM1226pool21     TTTATTGTAGATGAATATATGGATATGGGTACCGATAGTGTTGACAACTATGTATTTATTTATAAAATAAGTTTATATTTGTAGTTATTC
BdM1230pool24     TTTATTGTAGATGAATATATGGATATGGGTACCGATAGTGTTGACAACTATGTATTTATTTATAAAATAAGTTTATATTTGTAGTTATTC
BdM1270pool11     TTTATTGTAGATGAATATATGGATATGGGTACCGATAGTGTTGACAACTATGTATTTATTTATAAAATAAGTTTATATTTGTAGTTATTC
//                                                                                                          |64996|
BdM1215pool11     AGATCGCATGAGAACTCGATCCCNGGCAATTTTTCTCGAGACGACAAANTAAAGAAAAAGTGACATTGACGAATCGGGGACAAGTCCCTC
BdM1216pool24     AGATCGCATGAGAACTCGATCCCYGGCAATTTTTCTCGAGACGACAAAATAAAGAAAAAGTGACATTGACGAATCGGGGACAAGTCCCTC
BdM1217pool11     AGATCGCATGAGAACTCGATCCCCGGCAATTTTTCTCGAGACGACAAAATAAAGAAAAAGTGACATTGACGAATCGGGGACAAGTCCCTC
BdM1219pool24     AGATCGCATGAGAACTCGATCCCYGGCAATTTTTCTCGAGACGACAAAATAAAGAAAAAGTGACATTGACGAATCGGGGACAAGTCCCTC
BdM1221pool21     AGATCGCATGAGAACTCGATCCCCGGCAATTTTTCTCGAGACGACAAAATAAAGAAAAAGTGACATTGACGAATCGGGGACAAGTCCCTC
BdM1222pool24     AGATCGCATGAGAACTCGATCCCCGGCAATTTTTCTCGAGACGACAAAATAAAGAAAAAGTGACATTGACGAATCGGGGACAAGTCCCTC
BdM1223pool24     AGATCGCATGAGAACTCGATCCCCGGCAATTTTTCTCGAGACGACAAAATAAAGAAAAAGTGACATTGACGAATCGGGGACAAGTCCCTC
BdM1225pool11     AGATCGCATGAGAACTCGATCCCCGGCAATTTTTCTCGAGACGACAAAATAAAGAAAAAGTGACATTGACGAATCGGGGACAAGTCCCTC
BdM1230pool24     AGATCGCATGAGAACTCGATCCCCGGCAATTTTTCTCGAGACGACAAAATAAAGAAAAAGTGACATTGACGAATCGGGGACAAGTCCCTC
BdM1269pool24     AGATCGCATGAGAACTCGATCCCCGGCAATTTTTCTCGAGACGACAAAATAAAGAAAAAGTGACATTGACGAATCGGGGACAAGTCCCTC
//                                       *                                                                  |65183|
BdM1213pool24     TAATAATAATAACGGTGGTAATAAAGGTAACAATAAGAGATGGAGCGGTTATAAGAAAAAATATTAATTGGGTGGTACAACAATGGTTAG
BdM1217pool11     TAATAATAATAACGGTGGTAATAAAGGTAACAATAAGAGATGGAGCGGTTATAAGAAAAAATATTAATTGGGTGGTACAACAATGGTTAG
BdM1218pool11     TAATAATAATAACGGTGGTAATAAAGGTAACAATAAGAGATGGAGCGGTTATAAGAAAAAATATTAATTGGGTGGTACAACAATGGTTAG
BdM1223pool24     TAATAATAATAACGGTGGTAATAAAGGTAACAATAAGAGATGGAGCGGTTATAAGAAAAAATATTAATTGGGTGGTACAACAATGGTTAG
BdM1225pool11     TAATAATAATAACGGTGGTAATAAAGGTAACAATAAGAGATGGAGCGGTTATAAGAAAAAATATTAATTGGGTGGTACAACAATGGTTAG
//                                                                                                          |65200|
BdM1213pool24     GAAGCCGTTCCGCAAAATAATAAAGGCCYCGCATTAAAACTTGCGCTTAAAATTTATTGTGTTGGATTAATATTATAGTCGAGATTGCTT
BdM1214pool11     GAAGCCGTTCCGCAAAATAATAAAGGCCTCGCATTAAAACTTGCGCTTAAAATTTATTGTGTTGGATTAATATTATAGTCGAGATTGCTT
BdM1217pool11     GAAGCCGTTCCGCAAAATAATAAAGGCCNCGCATTAAAACTTGCGCTTAAAATTTATTGTGTTGGATTAATATTATAGTCGAGATTGCTT
BdM1218pool11     GAAGCCGTTCCGCAAAATAATAAAGGCCCCGCATTAAAACTTGCGCTTAAAATTTATTGTGTTGGATTAATATTATAGTCGAGATTGCTT
BdM1221pool21     GAAGCCGTTCCGCAAAATAATAAAGGCCYCGCATTAAAACTTGCGCTTAAAATTTATTGTGTTGGATTAATATTATAGTCGAGATTGCTT
BdM1222pool24     GAAGCCGTTCCGCAAAATAATAAAGGCCCCGCATTAAAACTTGCGCTTAAAATTTATTGTGTTGGATTAATATTATAGTCGAGATTGCTT
BdM1223pool24     GAAGCCGTTCCGCAAAATAATAAAGGCCYCGCATTAAAACTTGCGCTTAAAATTTATTGTGTTGGATTAATATTATAGTCGAGATTGCTT
BdM1224pool11     GAAGCCGTTCCGCAAAATAATAAAGGCCYCGCATTAAAACTTGCGCTTAAAATTTATTGTGTTGGATTAATATTATAGTCGAGATTGCTT
BdM1225pool11     GAAGCCGTTCCGCAAAATAATAAAGGCCTCGYATTAAAACTTGCGCTTAAAATTTATTGTGTTGGATTAATATTATAGTCGAGATTGCTT
BdM1230pool24     GAAGCCGTTCCGCAAAATAATAAAGGCCNCGCATTAAAACTTGCGCTTAAAATTTATTGTGTTGGATTAATATTATAGTCGAGATTGCTT
//                                            *  -                                                          |65335|
BdM1211pool11     TTCTTCTTCTGCCTCTTCCCGAGTGGTGCGCCCCGAAAGCAATTTACAATGTGGGACGTCACTCATCGGATGATAAATTAACGAAAAATT
BdM1212pool11     TTCTTCTTCTGCCTCTTCCCGAGTGGTGCGCCCCGAAAGCAATTTACAATGTGGGACGTCACTCATCGGATGATAAATTAACGAAAAATT
BdM1213pool11     TTCTTCTTCTGCCTCTTCCCGAGTGGTGCGCCCCGAAAGCAATTTACAATGTGGGACGTCACTCATCGGATGATAAATTAACGAAAAATT
BdM1213pool24     TTCTTCTTCTGCCTCTTCCCGAGTGGTGCGCCCCGAAAGCAATTTACAATGTGGGACGTCACTCATCGGATGATAAATTAACGAAAAATT
BdM1214pool11     TTCTTCTTCTGCCTCTTCCCGAGTGGTGCGCCCCGAAAGCAATTTACAATRTGGGACGTCACTCATCGGATGATAAATTAACGAAAAATT
BdM1217pool11     TTCTTCTTCTGCCTCTTCCCGAGTGGTGCGCCCCGAAAGCAATTTACAATGTGGGACGTCACTCATCGGATGATAAATTAACGAAAAATT
BdM1218pool11     TTCTTCTTCTGCCTCTTCCCGAGTGGTGCGCCCCGAAAGCAATTTACAATGTGGGACGTCACTCATCGGATGATAAATTAACGAAAAATT
BdM1219pool24     TTCTTCTTCTGCCTCTTCCCGAGTGGTGCGCCCCGAAAGCAATTTACAATGTGGGACGTCACTCATCGGATGATAAATTAACGAAAAATT
BdM1221pool21     TTCTTCTTCTGCCTCTTCCCGAGTGGTGCGCCCCGAAAGCAATTTACAATGTGGGACGTCACTCATCGGATGATAAATTAACGAAAAATT
BdM1222pool24     TTCTTCTTCTGCCTCTTCCCGAGTGGTGCGCCCCGAAAGCAATTTACAATGTGGGACGTCACTCATCGGATGATAAATTAACGAAAAATT
BdM1223pool24     TTCTTCTTCTGCCTCTTCCCGAGTGGTGCGCCCCGAAAGCAATTTACAATGTGGGACGTCACTCATCGGATGATAAATTAACGAAAAATT
BdM1224pool11     TTCTTCTTCTGCCTCTTCCCGAGTGGTGCGCCCCGAAAGCAATTTACAATGTGGGACGTCACTCATCGGATGATAAATTAACGAAAAATT
BdM1225pool11     TTCTTCTTCTGCCTCTTCCCGAGTGGTGCGCCCCGAAAGCAATTTACAATGTGGGACGTCACTCATCGGATGATAAATTAACGAAAAATT
BdM1227pool24     TTCTTCTTCTGCCTCTTCCCGAGTGGTGCGCCCCGAAAGCAATTTACAATGTGGGACGTCACTCATCGGATGATAAATTAACGAAAAATT
BdM1228pool11     TTCTTCTTCTGCCTCTTCCCGAGTGGTGCGCCCCGAAAGCAATTTACAATGTGGGACGTCACTCATCGGATGATAAATTAACGAAAAATT
BdM1270pool11     TTCTTCTTCTGCCTCTTCCCGAGTGGTGCGCCCCGAAAGCAATTTACAATGTGGGACGTCACTCATCGGATGATAAATTAACGAAAAATT
//                                                                  -                                       |65368|
BdM1212pool11     ACTTCAAGATGATTACTTGGCAGGGTTTTTGTTAGTTTTGTTAGAACAATACAAGATACCTCGAGTTGAAAATTGCTTGAAAATCGCGGT
BdM1214pool11     ACTTCAAGATGATTACTTGGCAGGGTTTTTGTTAGTTTTGTTAGAACAATACAAGATACCTCGAGTTGAAMATTGCTTGAAAATCGCGGT
BdM1215pool11     ACTTCAAGATGATTACTTGGCAGGGTTTTTGTTAGTTTTGTTAGAACAATACAAGATACCTCGARTTGAAAATTGCTTGAAAATCGCGGT
BdM1216pool24     ACTTCAAGATGATTACTTGGCAGGGTTTTTGTTAGTTTTGTTAGAACAATACAAGATACCTCGAGTTGAAAATTGCTTGAAAATCGCGGT
BdM1217pool11     ACTTYAAGATGATTACTTGGCAGGGTTTTTGTTAGTTTTGTTAGAACAATACAAGATACCTCGAGTTGAAAATTGCTTGAAAATCGCGGT
BdM1219pool24     ACTTCAAGATGATTACTTGGCAGGGYTTTTGTTAGTTTTGTTAGAACAATACAAGATACCTCGAGTTGAAAATTGCTTGAAAATCGCGGT
BdM1221pool21     ACTTCAAGATGATTACTTGGCAGGGTTTTTGTTAGTTTTGTTAGAACAATACAAGATACCTCGAGTTGAAAATTGCTTGAAAATCGCKKT
BdM1224pool11     ACTTCAAGATGATTACTTGGCAGGGTTTTTGTTAGTTTTGTTAGAACAATACAAGATACCTCGAGTTGAAAATTGCTTGAAAATCGCKKT
BdM1226pool21     ACTTCAAGATGATTACTTGGCAGGGTTTTTGTTAGTTTTGTTAGAACAATACAAGATACCTCGAGTTGAAAATTGCTTGAAAATCGCGGT
BdM1227pool24     ACTTCAAGATGATTACTTGGCAGGGTTTTTGTTAGTTTTGTTAGAACAATACAAGATACCTCGAGTTGAAAATTGCTTGAAAATCGCTTT
BdM1229pool11     ACTTCAAGATGATTACTTGGCAGGGTTTTTGTTAGTTTTGTTAGAACAATACAAGATACCTCGAGTTGAAAATTGCTTGAAAATCGCTTT
BdM1230pool24     ACTTCAAGATGATTACTTGGCAGGGTTTTTGTTAGTTTTGTTAGAACAATACAAGATACCTCGAGTTGAAAATTGCTTGAAAATCGCGGT
BdM1270pool11     ACTTCAAGATGATTACTTGGCAGGGTTTTTGTTAGTYTTGTTAGAACAATACAAGATACCTCGAGTTGAAAATTGCTTGAAAATCGCGGT
//                    -                    -          -                           -     -                ** |65401|
BdM1213pool24     TTTAAAAGAAAAGGAATCCTTAATGTAGTAATCGTTTTTTCCTGTGATGTTAACAATTACAGATGATAGATATTTCGATAAATTATAAAA
BdM1219pool24     TTTAAAAGAAAAGGAATCCTTAATGTAGTAATCGTTNTTTCCTGTGATGTTAACAATTACAGATGATAGATATTTCGATAAATTATAAAA
BdM1221pool21     TTTAAAAGAAAAGGAATCCTTAATGTAGTAATCGTTTTTTCCTGTGATGTTAACAATTACAGATGATAGATATTTCGATAAATTATAAAA
BdM1222pool24     TTTAAAAGAAAAGGAATCCTTAATGTAGTAATCGTTTTTTCCTGTGATGTTAACAATTACAGATGATAGATATTTCGATAAATTATAAAA
BdM1223pool11     TTTAAAAGAAAAGGAATCCTTAATGTAGTAATCGTTTTTTCCTGTGATGTTAACAATTACAGATGATAGATATTCCGATAAATTATAAAA
BdM1223pool24     TTTAAAAGAANAGGAATCCTTAATGTAGTAATCGTTTTTTCCTGNGATGTTAACAATTACAGATGATAGATATTTCGATAAATTATAAAA
BdM1230pool24     TTTAAAAGAAAAGGAATCCTTAATGTAGTAATCGTTTTTTCCTGTGATGTTAACAATTACAGATGATAGATATTTCGATAAATTATAAAA
//                                                                                          -               |65402|
BdM1212pool11     TGAATGAGTATATAACCCATAACCCAAAAATGGTTTTACAGTCAACATGTTACAGTTTCAATTGAAAATGAATAATTAAAATTGTATTCC
BdM1213pool11     TGAATGAGTATATAACCCATAACCCAAAAATGGTTTTACAGTCAACATGTTACAGTTTCAATTGAAAATGAATAATTAAAATTGTATTTC
BdM1213pool24     TGAATGAGTATATAACCCATAACCCAAAAATGGTTTTACAGTCAACATGTTACAGTTTCAATTGAAAATGAATAATTAAAATTGTATTTC
BdM1214pool11     TGAATGAGTATATAACCCATAACCCAAAAATGGTTTTACAGTCAACATGTTACAGTTTCAATTGAAAATGAATAATTAAAATTGTATTYC
BdM1215pool11     TGAATGAGTATATAACCCATAACCCAAAAATGGTTTTACAGTCAACATGTTACAGTTTCAATTGAAAATGAATAATTAAAATTGTATTTC
BdM1216pool24     TGAATGAGTATATAACCCATAACCCAAAAATGGTTTTACAGTCAACATGTTACAGTTTCAATTGAAAATGAATAATTAAAATTGTATTTC
BdM1217pool11     TGAATGAGTATATAACCCATAACCCAAAAATGGTTTTACAGTCAACATGTTACAGTTTCAATTGAAAATGAATAATTAAAATTGTATTTC
BdM1218pool11     TGAATGAGTATATAACCCATAACCCAAAAATGGTTTTACAGTCAACATGTTACAGTTTCAATTGAAAATGAATAATTAAAATTGTATTTC
BdM1219pool11     TGAATGAGTATATAACCCATAACCCAAAAATGGTTTTACAGTCAACATGTTACAGTTTCAATTGAAAATGAATAATTAAAATTGTATTCC
BdM1219pool24     TGAATGAGTATATAACCCATAACCCAAAAATGGTTTTACAGTCAACATGTTACAGTTTCAATTGAAAATGAATAATTAAAATTGTATTCC
BdM1221pool21     TGAATGAGTATATAACCCATAACCCAAAAATGGTTTTACAGTCAACATGTTACAGTTTCAATTGAAAATGAATAATTAAAATTGTATTTC
BdM1222pool24     TGAATGAGTATATAACCCATAACCCAAAAATGGTTTTACAGTCAACATGTTACAGTTTCAATTGAAAATGAATAATTAAAATTGTATTTC
BdM1223pool24     TGAATGAGTATATAACCCATAACCCAAAAATGGTTTTACAGTCAACATGTTACAGTTTCAATTGAAAATGAATAATTAAAATTGTATTTC
BdM1225pool11     TGAATGAGTATATAACCNATAACCCAAAAATGGTTTTACAGTCAACATGTTACAGTTTCAATTGAAAATGAATAATTAAAATTGTATTTC
BdM1226pool21     TGAATGAGTATATAACCCATAACCCAAAAATGGTTTTACAGTCAACATGTTACAGTTTCAATTGAAAATGAATAATTAAAATTGTATTTC
BdM1227pool24     TGAATGAGTATATAACCCATAACCCAAAAATGGTTTTACAGTCAACATGTTACAGTTTCAATTGAAAATGAATAATTAAAATTGTATTCC
BdM1269pool24     TGAATGAGTATATAACCCATAACCCAAAAATGGTTTTACAGTCAACATGTTACAGTTTCAATTGAAAATGAATAATTAAAATTGTATTTC
BdM1270pool11     TGAATGAGTATATAACCCATAACCCAAAAATGGTTTTACAGTCAACATGTTACAGTTTCAATTGAAAATGAATAATTAAAATTGTATTTC
//                                                                                                        * |65448|
BdM1211pool11     TAATATAGGTTCAAGAGAAAATCAACTAATAGAAATAAAAGATGTCAATATCATTCCGAATAGAAGACATCCTTAAGGATAAGTGTTCGC
BdM1213pool24     TAATATAGGTTCAAGAGAAAATCAACTAATAGAAATAAAAGATGTCAATATCATTCCGAATAGAAGACATCCTTAAGGATAAGTGTTCGC
BdM1215pool11     TAATATAGGTTCAAGAGAAAATCAACTAATAGAAATAAAAGATGTCAATATCATTCCGAATAGAAGACATCCTTAAGGATAAGTGTTCGC
BdM1217pool11     TAATATAGGTTCAAGAGAAAATCAACTAATAGAAATAAAAGATGTCAATATCATTCCGAATAGAAGACATCCTTAAGGATAAGTGTTCGC
BdM1218pool11     TAATATAGGTTCAAGAGAAAATCAACTAATAGAAATAAAAGATGTCAATATCATTCCGAATAGAAGACATCCTTAAGGATAAGTGTTCGC
BdM1221pool21     TAATATAGGTTCAAGAGAAAATCAACTAATAGAAATAAAAGATGTCAATATCATTCCGAATAGAAGACATCCTTAAGGATAAGTGTTCGC
BdM1223pool11     TAATATAGGTTCAAGAGAAAATCAACTAATAGAAATAAAAGATGTCAATATCATTCCGAATAGAAGACATCCTTAAGGATAAGTGTTCGC
BdM1223pool24     TAATATAGGTTCAAGAGAAAATCAACTAATAGAAATAAAAGATGTCAATATCATTCCGAATAGAAGACATCCTTAAGGATAAGTGTTCGC
BdM1224pool11     TAATATAGGTTCAAGAGAAAATCAACTAATAGAAATAAAAGATGTCAATATCATTCCGAATAGAAGACATCCTTAAGGATAAGTGTTCGC
BdM1225pool11     TAATATAGGTTCAAGAGAAAATCAACTAATAGAAATAAAAGATGTCAATATCATTCCGAATAGAAGACATCCTTAAGGATAAGTGTTCGC
BdM1227pool11     TAATATAGGTTCAAGAGAAAATCAACTAATAGAAATAAAAGATGTCAATATCATTCCGAATAGAAGACATCCTTAAGGATAAGTGTTCGC
BdM1227pool24     TAATATAGGTTCAAGAGAAAATCAACTAATAGAAATAAAAGATGTCAATATCATTCCGAATAGAAGACATCCTTAAGGATAAGTGTTCGC
BdM1269pool24     TAATATAGGTTCAAGAGAAAATCAACTAATAGAAATAAAAGATGTCAATATCATTCCGAATAGAAGACATCCTTAAGGATAAGTGTTCGC
//                                                                                                          |65471|
BdM1211pool11     AGTGGGTTTATAATAGGCGTGGTACACCTCGATGTTGTCCGCACCATAACGGCTTGTTGCAGTTTCTTCACTTAAACCTAAACAAAAAAA
BdM1212pool11     AGTGGGTTTATAATAGGCGTGGTACACCTCGATGTTGTCCGCACCATAACGGCTTGTTGCAGTTTCTTCACTTAAACCTAAACAAAAAAA
BdM1213pool24     AGTGGGTTTATAATAGGCGTGGTACACCTCGATGTTGTCCGCACCATAACGGCTTGTTGCAGTTTCTTCACTTAAACCTAAACAAAAAAA
BdM1214pool11     AGTGGGTTTATAATAGGCGTGGTACACCTCGATGTTGTCCGCACCATAACGGCTTGTTGCAGTTTCTTCACTTAAACCTAAACAAAAAAA
BdM1215pool11     AGTGGGTTTATAATAGGCGTGGTACACCTCGATGTTGTCCGCACCATAACGGCTTGTTGCAGTTTCTTCACTTAAACCTAAACAAAAAAA
BdM1216pool24     AGTGGGTTTATAATAGGCGTGGTACACCTCGATGTTGTCCGCACCATAACGGCTTGTTGCAGTTTCTTCACTTAAACCTAAACAAAAAAA
BdM1217pool11     AGTGGGTTTATAATAGGCGTGGTACACCTCGATGTTGTCCGCACCATAACGGCTTGTTGCAGTTTCTTCACTTAAACCTAAACAAAAAAA
BdM1218pool11     AGTGGGTTTATAATAGGCGTGGTACACCTCGATGTTGTCCGCACCATAACGGCTTGTTGCAGTTTCTTCACTTAAACCTAAACAAAAAAA
BdM1219pool24     AGTGGGTTTATAATAGGCGTGGTACACCTCGATGTTGTCCGCACCATAACGGCTTGTTGCAGTTTCTTCACTTAAACCTAAACAAAAAAA
BdM1221pool21     AGTGGGTTTATAATAGGCGTGGTACACCTCGATGTTGTCCGCACCATAACGGCTTGTTGCAGTTTCTTCACTTAAACCTAAACAAAAAAA
BdM1222pool24     AGTGGGTTTATAATAGGCGTGGTACACCTCGATGTTGTCCGCACCATAACGGCTTGTTGCAGTTTCTTCACTTAAACCTAAACAAAAAAA
BdM1223pool11     AGTGGGTTTATAATAGGCGTGGTACACCTCGATGTTGTCCGCACCATAACGGCTTGTTGCAGTTTCTTCACTTAAACCTAAACAAAAAAA
BdM1223pool24     AGTGGGTTTATAATAGGCGTGGTACACCTCGATGTTGTCCGCACCATAACGGCTTGTTGCAGTTTCTTCACTTAAACCTAAACAAAAAAA
BdM1225pool11     AGTGGGTTTATAATAGGCGTGGTACACCTCGATGTTGTCCGCACCATAACGGCTTGTTGCAGTTTCTTCACTTAAACCTAAACAAAAAAA
BdM1227pool11     AGTGGGTTTATAATAGGCGTGGTACACCTCGATGTTGTCCGCACCATAACGGCTTGTTGCAGTTTCTTCACTTAAACCTAAACAAAAAAA
BdM1228pool11     AGTGGGTTTATAATAGGCGTGGTACACCTCGATGTTGTCCGCACCATAACGGCTTGTTGCAGTTTCTTCACTTAAACCTAAACAAAAAAA
BdM1229pool11     AGTGGGTTTATAATAGGCGTGGTACACCTCGATGTTGTCCGCACCATAACGGCTTGTTGCAGTTTCTTCACTTAAACCTAAACAAAAAAA
BdM1230pool24     AGTGGGTTTATAATAGGCGTGGTACACCTCGATGTTGTCCGCACCATAACGGCTTGTTGCAGTTTCTTCACTTAAACCTAAACAAAAAAA
BdM1269pool24     AGTGGGTTTATAATAGGCGTGGTACACCTCGATGTTGTCCGCACCATAACGGCTTGTTGCAGTTTCTTCACTTAAACCTAAACAAAAAAA
//                                                                                                          |65552|
BdM1211pool11     TATCTTTGTTT----TTTGTTTGTTTGTGTTGGCCGCATGGTTGGAAGTATCAACATTCTCATTTTCCACATCCATTGACAAATTCCAATCATC
BdM1213pool24     TATCTTTGTTT----TTTGTTTGTTTGTGTTGGCCGCATGGTTGGAAGTATCAACATTCTCATTTTCCACATCCATTGACAAATTCCAATCATC
BdM1215pool11     TATCTTTGTTT----TTTGTTTGTTTGTGTTNGCCGCATGGTTGGAAGTATCAACATTCTCATTTTCCACATCCATTGACAAATTCCAATCATC
BdM1217pool11     TATCTTTGTTT----TTTGTTTGTTTGTGTTGGCCGCATGGTTGGAAGTATCAACATTCTCATTTTCCACATCCATTGACAAATTCCAATCATC
BdM1218pool11     TATCTTTGTTT----TTTGTTTGTTTGTGTTGGCCGCATGGTTGGAAGTATCAACATTCTCATTTTCCACATCCATTGACAAATTCCAATCATC
BdM1219pool24     TATCTTTGTTTTTTGTTTGTTTGTTTGTGTTGGCCGCATGGTTGGAAGTATCRACATTCTCATTTTCCACATCCATTGACAAATTCCAAT----
BdM1221pool21     TATCTTTGTTTTTTGTTTGTTTGTTTGTGTTGGCCGCATGGTTGGAAGTATCRACATTCTCATTTTCCACATCCATTGACAAATTCCAAT----
//                                                                    *                                         |65577|
BdM1212pool11     AGTCCTCCAATGGCACATTATAAAGACTGTACATTTAGTTTTGCAGGGATTAAAACTGTTTGTCTAAGGCATTTATTAAAGGAAGAACAA
BdM1213pool24     AGTCCTCCAATGGCACATTATAAAGACTGTACATTTAGTTTTGCAGGGATTAAAACTGTTTGTCTAAGGCATTTATTAAAGGAAGAACAA
BdM1215pool11     AGTCCTCCAATGGCACATTATAAAGACTGTACATTTAGTTTTGCAGGGATTAAAACTGTTTGTCTAAGGCATTTATTAAAGGAAGAACAA
BdM1216pool24     AGTCCTCCAATGGCACATTATAAAGACTGTACATTTAGTTTTGCAGGGATTAAAACTGTTTGTCTAAGGCATTTATTAAAGGAAGAACAA
BdM1217pool11     AGTCCTCCAATGGCACATTATAAAGACTGTACATTTAGTTTTGCAGGGATTAAAACTGTTTGTCTAAGGCATTTATTAAAGGAAGAACAA
BdM1218pool11     AGTCCTCCAATGGCACATTATAAAGACTGTACATTTAGTTTTGCAGGGATTAAAACTGTTTGTCTAAGGCATTTATTAAAGGAAGAACAA
BdM1219pool24     AGTCCTCCAATGGCACATTATAAAGACTGTACATTTAGTTTTGCAGGGATTAAAACTGTTTGTCTAAGGCATTTNTTAAAGGAAGAACAA
BdM1221pool21     AGTCCTCCAATGGCACATTATAAAGACTGTACATTTAGTTTTGCAGGGATTAAAACTGTTTGTCTAAGGCATTTATTAAAGGAAGAACAA
BdM1222pool24     AGTCCTCCAATGGCACATTATAAAGACTGTACATTTAGTTTTGCAGGGATTAAAACTGTTTGTCTAAGGCATTTATTAAAGGAAGAACAA
BdM1223pool24     AGTCCTCCAATGGCACATTATAAAGACTGTACATTTAGTTTTGCAGGGATTAAAACTGTTTGTCTAAGGCATTTATTAAAGGAAGAACAA
BdM1225pool11     AGTCCTCCAATGGCMCATTATAAAGACTGTACATTTAGTTTTGCAGGGATTAAAACTGTTTGTCTAAGGCATTTATTAAAGGAAGAACAA
BdM1227pool24     AGTCCTCCAATGGCACATTATAAAGACTGTACATTTAGTTTTGCAGGGATTAAAACTGTTTGTCTAAGGCATTTATTAAAGGAAGAACAA
BdM1229pool24     AGTCCTCCAATGGCACATTATAAAGACTGTACATTTAGTTTTGCAGGGATTAAAACTGTTTGTCTAAGGCATTTATTAAAGGAAGAACAA
BdM1230pool24     AGTCCTCCAATGGCACATTATAAAGACTGTACATTTAGTTTTGCAGGGATTAAAACTGTTTGTCTAAGGCATTTATTAAAGGAAGAACA-
BdM1270pool11     AGTCCTCCAATGGCACATTATAAAGACTGTACATTTAGTTTTGCAGGGATTAAAACTGTTTGTCTAAGGCATTTATTAAAGGAAGAACAA
//                              -                                                                           |65626|
BdM1213pool24     AAAACAGTGACATGGATAGTCCAATATC----ACAAAGAACCCGATCACTTAACAATCAATAACGGTAGTGTCGTTAATTAATATTATCAATAA
BdM1214pool11     AAAACAGTGACATGGATAGTCCAATATC----ACAAAGAACCCGATCACTTAACAATCAATAACGGTAGTGTCGTTAAATAATATTATCAATAA
BdM1215pool11     AAAACAGTGACATGGATAGTCCAATATC----ACAAAGAACCCGATCACTTAACAATCAATAACGGTAGTGTCGTTAAWTAATATTATCAATAA
BdM1216pool24     AAAACAGTGACATGGATAGTCCAATATC----ACAAAGAACCCGATCACTTAACAATCAATAACGGTAGTGTCKTTAAWTAATATTATCAATAA
BdM1217pool11     AAAACAGTGACATGGATAGTCCAATATC----ACAAAGAACCCGATCACTTAACAATCAATAACGGTAGTGTCGTTAATTAATATTATCAATAA
BdM1218pool11     AAAACAGTGACATGGATAGTCCAATATC----ACAAAGAACCCGATCACTTAACAATCAATAACGGTAGTGTCGTTAAWTAATATTATCAATAA
BdM1219pool24     AAAACAGTGACATGGATAGTCCAATATC----ACAAAGAACCCGATCACTTAACAATCAATAACGGTAGTGTYKTTAAATAATATTATCAATAA
BdM1221pool21     AAAACAGTGACATGGATAGTCCAATATC----ACAAAGAACCCGATCACTTAACAATCAATAACGGTAGTGTCGTTAAWTAATATTATCAATAA
BdM1222pool24     AAAACAGTGACATGGATAGTCCAATATC----ACAAAGAACCCGATCACTTAACAATCAATAACGGTAGTGTCGTTAAATAATATTATCAATAA
BdM1223pool11     AAAACAGTGACATGGATAGTCCAATATC----ACAAAGAACCCGATCACTTAACAATCAATAACGGTAGTGTCGTTAATTAATATTATCAATAA
BdM1223pool24     AAAACAGTGACATGGATAGTCCAATATC----ACAAAGAACCCGATCACTTAACAATCAATAACGGTAGTGTCGTTAAWTAATATTATCAATAA
BdM1225pool11     AAAACAGTGACATGGATAGTCCAATATC----ACAAAGAACCCGATCACTTAACAATCAATAACGGTAGTGTCGTTAAWTAATATTATCAATAA
BdM1226pool21     AANACAGTGACATGGATAGTCCAATATC----ACAAAGAACCCGATCACTTAACAATCAATAACGGTAGTGTCGTTAANTAATATTATCAATAA
BdM1227pool24     AAAACAGTGACATGGATAGTCCAATATC----ACAAAGAACCCGATCACTTAACAATCAATAACGGTAGTGTCKTTAAWTAATATTATCAATAA
BdM1230pool24     AAAACAGTGACATGGATAGTCCAATATC----ACAAAGAACCCGATCACTTAACAATCAATAACGGTAGTGTCGTTAANTAATATTATCAATAA
BdM1269pool24     AAAACAGTGACATGGATAGTCCAATATC----ACAAAGAACCCGATCACTTAACAATCAATAACGGTAGTGTCGTTAAWWAATATTATCAATAA
BdM1270pool11     AAWACAGTGACATGGATAGTCCAATATC----ACAAAGAACCCGATCACTTAACAATCAATAACGGTAGTGTCGTTAAATAATATTATCAATAA
//                  -                                                                     -*    *-              |65652|
BdM1215pool11     CTTCACATCCAGACTTAATAAGTATCCCACTGGTAATACCCAGAGCCGTTCAGTAATGCTCAATTATTCGGTGCAATAGAGACAAATTGA
BdM1217pool11     YTTCACATCCAGACTTAATAAGTATCCCACTGGCAATACCCAGAGCCGTTCAGTAATGCTCAATTATTCGGTGCAATAGAGACAAATTGA
BdM1218pool11     CTTCACATCCAGACTTAATAAGTATCCCACTGGCAATACCCAGAGCCGTTCAGTAATGCTCAATTATTCGGTGCAATAGAGACAAATTGA
BdM1221pool21     CTTCACATCCAGACTTAATAAGTATCCCACTGGCAATACCCAGAGCCGTTCAGTAATGCTCAATTATTCGGTGCAATAGAGACAAATTGA
//                -                                -                                                        |65721|
BdM1212pool11     CATCATTCCCAAAAATATTTCGAATTTTTAATTGCAAAATGCGTAGCTGCGACGTCGAAAAAACCATCAACGTTTGAAGAGGCGTTTGAA
BdM1213pool24     CATCATTCCCAAAAATATTTCGAATTTTTAATTGCAAAATGCGTAGCTGCGACGTCGAAAAAACCATCAACGTTTGAAGAGGCGTTTGAA
BdM1215pool11     CATCATTCCCAAAAATATTTCGAATTTTTAATTGCAAAATGCGTAGCTGCGACGTCGAAAAAACTATCAACGTTTGAAGAGGCGTTTGAA
BdM1216pool24     CATCATTCCCAAAAATATTTCGAATTTTTAATTGCAAAATGCGTAGCTGCGACGTCGAAAAAACCATCAACGTTTGAAGAGGCGTTTGAA
BdM1217pool11     CATCATTCCCAAAAATATTTCGAATTTTTWATTGCAAAATGCGTAGCTGCGACGTCGAAAAAACYATCAACGTTTGAAGAGGYGTTTGAA
BdM1218pool11     CATCATTCCCAAAAATATTTCGAATTTTTWATTGCAAAATGCGTAGCTGCGACGTCGAAAAAACYATCAACGTTTGAAGAGGYGTTTGAA
BdM1221pool21     CATCATTCCCAAAAATATTTCGAATTTTTAATTGCAAAATGCGTAGCTGCGACGTCGAAAAAACCATCAACGTTTGAAGAGGCGTTTGAA
BdM1222pool24     CATCATTCCCAAAAATATTTCGAATTTTTAATTGCAAAATGCGTAGCTGCGACGTCGAAAAAACCATCAACGTTTGAAGAGGCGTTTGAA
BdM1223pool24     CATCATTCCCAAAAATATTTCGAATTTTTAATTGCAAAATGCGTAGCTGCGACGTCGAAAAAMCCATCAACGTTTGAAGAGGCGTTTGAA
BdM1227pool24     CATCATTCCCAAAAATATTTCGAATTTTTAATTGCAAAATGSGTAGCTGCGACGTCGAAAAAACCATCAACGTTTGAAGAGGCGTTTGAA
BdM1230pool24     CATCATTCCCAAAAATATTTCGAATTTTTAATTGCAAAATGCGTAGCTGCGACGTCGAAAAAACCATCAACGTTTGAAGAGGCGTTTGAA
BdM1269pool24     CATCATTCCCAAAAATATTTCGAATTTTTAATTGCAAAATTAGTAGCTGCGACGTAGAAAACACCATCAATGTTTGAAGAGGCGTTTGAA
//                                             *          --             -     -- *     -           *       |65751|
BdM1217pool11     AATTTTTCTTTTGATCATATCCCTCAAGTGCTCAATATAATTAAGGTCCAGTGAACAAGAAGGTCACTCTAAAACATTCACACCTTCTG
BdM1223pool24     AATTTTTCTTTTGATCATATCCCACAAGTGCTCAATAGAATTAAGGTCCAGTGAACAAGAAGGTCACTCTAAAACATTCACACCTTCTG
BdM1225pool11     AATTTTTCTTTTGATCATATCCCACAAGTGCTCAATAGAATTAAGGTCCAGTGAACAAGAAGGTCACTCTAAAACATTCACACCTTCTG
BdM1270pool11     AATTTTTCTTTTGATCATATCCCACAAGTGCTCAATAGAATTAAGGTCCAGTGAACAAGAAGGTCACTCTAAAACATTCACACCTTCTG
//                                       -             -                                                   |66006|
BdM1213pool24     TAAAACGATTACTTTCGGTCAGTGCAAAATGACCGGCTCGTCGCGGCTTTCTTGAAAGCCATAGTTTCCATTCTTAGCAATTTTATGTGG
BdM1216pool24     TAAAACGATTACWTTCGGTCAGTGCAAAATGACCGGCTCGTCGCGGCTTTCTTGAAAGCCATAGTTTCCATTCTTAGCAATTTTATGTGG
BdM1217pool11     TAAAACGATTACWTTCGGTCAGTGCAAAATGACCGGCTCGTCGCGGCTTTCTTGAAAGCCATAGTTTCCATTCTTAGYAATTTTATGTGG
BdM1218pool11     TAAAACGATTACATTCGGTCAGTGCAAAATGACCGGCTCGTCGCGGCTTTCTTGAAAGCCATAGTTTCCATTCTTAGCAATTTTATGTGG
BdM1221pool21     TAAAACGATTACTTTCGGTCAGTGCAAAATGACCGGCTCGTCGCGGCTTTCTTGAAAGCCATAGTTTCCATTCTTAGCAATTTTATGTGG
BdM1222pool24     TAAAACGATTACTTTCGGTCAGTGCAAAATGACCGGCTCGTCGCGGCTTTCTTGAAAGCCATAGTTTCMATTCTTAGYAATTTTATGTGG
BdM1223pool11     TAAAACGATTACTTTCGGTCAGTGCAAAATGACCGGCTCGTCGCGGCTTTCTTGAAAGCCATAGTTTCCATTCTTAGCAATTTTATGTGG
BdM1223pool24     TAAAACGATTACTTTCGGTCAGTGCAAAATGACCGGCTCGTCGCGGCTTTCTTGAAAGCCATAGTTTCCATTCTTAGCAMTTTTATGTGG
BdM1225pool11     TAAAACGATTACTTTCGGTCAGTGCAAAATGGCCGGCTCGTCGCGGCTTTCTTAAAAGCCATAGTTTCCATTCTTACCAATTTTATGTGG
//                            *                  -                     -              -       -* -          |66042|
BdM1213pool24     ATCCTCGCTCCCAGAATCAAAATCCTCATCCAAATTGTCCGACAAATTGCCCTCCAAAATATCAAGTAATTCAGCCTCTGTTAGTGGCAC
BdM1221pool11     ATCCTCGCTCCCAGAATCAAAATCCTCATCCAAATTGTCCGACAAATTGCCCTCCAAAATATCAAGTAATTCAGCCTCTGTTAGTGGCAC
BdM1221pool21     ATCCTCGCTCCCAGAATCAAAATCCTCATCCAAATTGTCCGACAAATTGCCCTCCAAAATATCAAGTAATTCAGCCTCTGTTAGTGGCAC
BdM1222pool24     ATCCTCGCTCCCAGAATCAAAATCCTCATCCAAATTGTCCGACAAATTGCCCTCCAAAATATCAAGTAATTCAGCCTCTGTTAGTGGCAC
BdM1223pool24     ATCCTCGCTCCCAGAATCAAAATCCTCATCCAAATTGTCCGACAAATTGCCCTCCAAAATATCAAGTAATTCAGCCTCTNTTAGTGGCAC
BdM1227pool24     ATCCTCGCTCCCAGAATCAAAATCCTCATCCAAATTGTCCGACAAATTGCCCTCCAAAATATCAAGTAATTCAGCCTCTGTTAGTGGCAC
BdM1229pool11     ATCCTCGCTCCCAGAATCAAAATCCTCATCCAAATTGTCCGACAAATTGCCCTCCAAAATATCAAGTAATTCAGCCTCTGTTAGTGGCAC
BdM1269pool24     ATCCTCGCTCCCAGAATCAAAATCCTCATCCAAATTGTCCGACAAATTGCCCTCCAAAATATCAAGTAATTCAGCCTCTGTTAGTGGCAC
//                                                                                                          |66129|
BdM1211pool11     ATCAGAAAGGTTTAATTTCGTAAGTAATATGTCGTCATAAGATAGTTGGATGGACTTGTAGGATCTTAGAATGAACGATTTTAACTGGAT
BdM1213pool24     ATCAGAAAGGTTTAATTTCGKAAGTAATATGTCGTCATAAGATAGTTGGATGGACTTGTAGGATCTTAGAATGAACGATTTTAACTGGAT
BdM1216pool24     ATCAGAAAGGTTTAATTTCGTAAGTAATATGTCGTCATAAGATAGTTGGATGGACTTGTAGGATCTTAGAATGAACGATTTTAACTGGAT
BdM1217pool11     ATCAGAAAGGTTTAATTTCGKAAGTAATATGTCGTCATAAGATAGTTGGATGGACTTGTAGGATCTTAGAATGAACGATTTTAACTGGAT
BdM1218pool11     ATCAGAAAGRTTTAATTTCGKAAGTAATATGTCGTCATAAGATAGTTGGATGGACTTGTAGGATCTTAGAATGAACGATTTTAACTGGAT
BdM1219pool24     ATCAGAAAGGTTTAATTTCGTAAGTAATATGTCGTCATAAGATAGTTGGATGGACTTGTAGGATCTTAGAATGAACGATTTTAACTGGAT
BdM1221pool21     ATCAGAAAGGTTTAATTTCGTAAGTAATATGTCGTCATAAGATAGTTGGATGGACTTGTAGGATCTTAGAATGAACGATTTTAACTGGAT
BdM1222pool24     ATCAGAAAGATTTAATTTCGGAAGTAATATGTCGTCATAAGATAGTTGGATGGACTTGTAGGATCTTAGAATGAACGATTTTAACTGGAT
BdM1226pool21     ATCAGAAAGGTTTAATTTCGTAAGTAATATGTCGTCATAAGATAGTTGGATGGACTTGTAGGATCTTAGAATGAACGATTTTAACTGGAT
BdM1227pool24     ATCAGAAAGGTTTAATTTCGTAAGTAATATGTCGTCATAAGATAGTTGGATGGACTTGTAGGATCTTAGAATGAACGATTTTAACTGGAT
BdM1228pool11     ATCAGAAAGGTTTAATTTCGTAAGTAATATGTCGTCATAAGATAGTTGGATGGACTTGTAGGATCTTAGAATGAACGATTTTAACTGGAT
BdM1230pool11     ATCAGAAAGGTTTAATTTCGTAAGTAATATGTCGTCATAAGATAGTTGGATGGACTTGTAGGATCTTAGAATGAACGATTTTAACTGGAT
BdM1230pool24     ATCAGAAAGGTTTAATTTCGTAAGTAATATGTCGTCATAAGATAGTTGGATGGACTTGTAGGATCTTAGAATGAACGATTTTAACTGGAT
BdM1269pool24     ATCAGAAAGGTTTAATTTCGTAAGTAATATGTCGTCATAAGATAGTTGGATGGACTTGTAGGATCTTAGAATGAACGATTTTAACTGGAT
//                         *          *                                                                     |66308|
BdM1215pool11     TAATTATCAACCTCAATTTAGAACTTMCTTTTAACCTAAAACACATYATGTCAACCTTGWAGSATTCCAGTATTAACACAACTAACCCAC
BdM1216pool24     TAATTATCAACCTCAATTTAGAACTTCCTTTTAACCTAAAACACATTATGTCAACCTTGAAGGATTCCAGTATTAACACAACTAACCCAC
BdM1217pool11     TAATTATCAACCTCAATTTAGAACTTACTTTTAACCTAAAACACATCATGTCAACCTTGTAGCATTCCAGTATTAACACAACTAACCCAC
BdM1219pool24     TAATTATCAACCTCAMTTTAGAACTTNCTTTTAACCTAAAACACATNATGTCAACCTTGNANNATTCCAGTATTAACACAACTAACCCAC
BdM1220pool21     TAATTATCAACCTCAATTTAGAACTTACTTTTAATCTAAAACACATCATGTCAACCTTGAAGCGTTCCAGTATTAACACAACTAACCCAC
BdM1221pool21     TAANTATCAACCTCAATTTAGAACTTNCTTTTAACCTAAAACACATNATGTCAACCTTGAAGNATTCCAGTATTAACACAACTAACCCAC
BdM1222pool24     TAATTATCAACCTCAATTTAGAACTTCCTTTTAACCTAAAACACATTATGTCAACCTTGAAGGATTCCAGTATTAACACAACTAACCCAC
BdM1223pool24     TAATTATCAACCTCAATTTAGAACTTCCTTTTAACCTAAAACACATYATGTCAACCTTGAAGGATTCCAGTATTAACACAACTAACYYAC
BdM1227pool24     TAATTATCAACCTCAATTTAGAACTTCCTTTTAACCTAAAACACATTATGTCAACCTTGAAGGATTCCAGTATTAACACAACTAACCCAC
BdM1229pool24     TAATTATCAACCTCAATTTAGAACTTCCTTTTAACCTAAAACACATCATGTCAACCTTGAAGGATTCCAGTATTAACACAACTAACCCAC
BdM1230pool24     TAATTATCAACCTCAATTTAGAACTTCCTTTTAACCTAAAACACATTATGTCAACCTTGAAGGATTCCAGTATTAACACAACTAACCCAC
BdM1269pool24     TAATTATCAACCTCAATTTAGAACTTCCTTTTAACCTAAAACACATCATGTCAACCTTGAAGGATTCCAGTATTAACACAACTAACCTAC
//                               -          *       -           *            *  *-                      -*  |66324|
BdM1213pool24     CCTACATTCAAAAATATAATTCACATTAGAAAAAGAGCAAAATAATAGCTTACCTT---TTTTGGATTTGTTAATAACAAGAAATAAWAACAT
BdM1214pool11     CCTACATTCAAAAATATAATTCACATTAGAAAAAGAGCAAAATAATAGCTTACCTT---TTTTGGATTTGTTAATAACAAGAAATAAWAACAT
BdM1215pool11     CCTACANTCAAAAATANAATTCACATTAGAAAAAGANCAAAATAATAGCTTANCTT---TTTTGGATTTGTTAATAACAAGAAATAATAACAT
BdM1217pool11     CCTACATTCAAAAATATAATTCACATTAGAAAAAGAGCAAAATAATAGCTTACCTT---TTTTGGATTTGTTAATAACAAGAAATAATAACAT
BdM1218pool11     CCTACAYTCAAAAATAKAATTCACATTAGAAAAAGARCAAAATAATAGCTTAYCTTNNNTTTTGGATTTGTTAATAACAAGAAATAATAA---
BdM1219pool24     CCTACATTCAAAAATATAATTCACATTAGAAAAAGAGCAAAATAATAGCTTACCTT---TTTTGGATTTGTTAATAACAAGAAATAAWAACAT
BdM1221pool21     CCTACATTCAAAAATATAATTCACATTAGAAAAAGAGCAAAATAATAGCTTACCTT---TTTTGGATTTGTTAATAACAAGAAATAATAACAT
BdM1227pool24     CCTACATTCAAAAATANAATTCACATTAGAAAAAGANCAAAATAATAGCTTACCTT---TTTTGGATTTGTTAATAACAANAAATAATAACA-
BdM1230pool24     CCTACATTCAAAAATATAATTCACATTAGAAAAAGAGCAAAATAATAGCTTACCTT---TTTTGGATTTGTTAATAACAAGAAATAATAACAT
BdM1269pool24     CCTAAATTCCAAAATATATTTCACATTAGAAAAAGAGCAAAATAATAGCTTACCTT---TTTTGGATTTGTTAATAACAAGAAATAATAACAT
//                    - -  -      - -                 -               -                                  *     |66679|
BdM1212pool11     ATTAAATAAGAAAAAGTATAAATTATCCCTTTTATCTTATTGAGAGGTTTCGCTTTCGCGGTAAAATTGCTTTAAACAAAACTTTATTGA
BdM1213pool24     ATTAAATAAGAAAAAGTATAAATTACCCCTTTTATCTTATTGAGAGGTTTCGCTTTCGCGGTAAAATTGCTTTAAACAAAACTTTATTGA
BdM1217pool11     ATTAAATAAGAAAAAGTATAAATTACCCCTTTTATCTTATTGAGAGGTTTCGCTTTCKCGGTAAAATTGCTTTAAACAAAACTTTATTGA
BdM1221pool21     ATTAAATAAGAAAAAGTATAAATTACCCCTTTTATCTTATTGAGAGGTTTCGCTTTCGCGGTAAAATTGCTTTAAACAAAACTTTATTGA
BdM1222pool24     ATTAAATAACAAAAAKTATAAATTACCYCTTTTATCTTATTGAGAGGTTTCGCTTTCGCGGTAAAATTGCTTTAAACAAAACTTTATTGA
BdM1223pool24     ATTAAATAASAAAAAKTATAAATTACCCCTTTTATCTTATTGAGAGGTTTCGCTTTCGCGGTAAAATTGCTTTAAACAAAACTTTATTGA
BdM1224pool11     ATTAAATAASAAAAAKTATAAATTACCCCTTTTATCTTATTGAGAGGTTTCGCTTTCGCGGTAAAATTGCTTTAAACAAAACTTTATTGA
BdM1225pool11     ATTAAATAAGAAAAAGTATAAATTACCCCTTTTATCTNATTGAGAGGTTTCGCTTTCGCGGTAAAATTGCTTTAAACAAAACTTTATTGA
BdM1269pool24     ATTAAATAAGAAAAAGTATAAATTACCCCTTTTATCTTATTGAGAGGTTTCGCTTTCNCGGTAAAATTGCTTTAAACAAAACTTTATTGA
//                         *     *         - -                             -                                |66684|
BdM1211pool11     AGAAAATTACAGGAATAATTTGAAGATTTTGTTTATTTTAAGGGTCGTAAAAAGGATAATGAGACATCCCTAAATTGTCCTAAAAATTAA
BdM1213pool24     AGAAAATTACAGGAATAATTTGAAGATTTTGTTTATTTTAAGGGTCGTAAAAAGGATAATGAGACATTCCTAAATTGTCCTAAAAATTAA
BdM1223pool11     AGAAAATTACAGGAATAATTTGAAGATTTTGTTTATTTTAAGGGTCGTAAAAAGGATAATGAGRCATCCCTAAATTRTCCTAAAAATTAA
BdM1223pool24     AGAAAATTACAGGAATAATTTGAAGATTTTGTTTATTTTAAGGGTCGTAAAAAGGATAATGAGGCATCCCTAAATTATCCTAAAAATTAA
BdM1227pool24     AGAAAATTACAGGAATAATTTGAAGATTTTGTTTATTTTAAGGGTCGTAAAAAGGATAATGAGACATCCCTAAATTGTCCTAAAAATTAA
BdM1229pool24     AGAAAATTACAGGAATAATTTGAAGATTTTCTTTATTTTAAGGGTCGTAAAAAGGATAATGAGACATCCCTAAATTGTCCTAAAAATTAA
BdM1230pool24     AGAAAATTACAGGAATAATTTGAAGATTTTGTTTATTTTAAGGGTCGTAAAAAGGATAATGAGACATCCCTAAATTGTCCTAAAAATTAA
//                                              -                                *   -        *             |66694|
BdM1213pool24     CTGGAGCTATCAGTGGGTCAAATTCCAACATTTAAAGGAATCAAATATACCTCTAATGATTTGTGCGAAGGCTACAATKCTCTTAATGCC
BdM1214pool11     CTGGAGCTATCAGTGGGTCAAATTCCAACATTTAAAGGAATCAAATATACCTCTAATGATTTGTGCGAAGGCTACAATGCTCTTAATGCC
BdM1216pool24     CTGGAGCTATCAGTGGGTCAAATTCCAACATTTAAAGGAATCAAATATACCTCTAATGATTTGTGCGAAGGCTACAATGCTCTTAATGCC
BdM1217pool11     CTGGAGCTATCAGTGGGTCAAATTCCAACATTTAAAGGAATCAAATWTACCTCTAATGATTTGTGCGAAGGCTACAATGCTCTTAATGCC
BdM1223pool24     CTGGAGYTATCAGTGGGTCAAATTCCAACATTTAAAGGAATCAAATATACCTCTAATGATTTGTGCGAAGGCTACAATGCTCTTAATGCC
BdM1225pool11     CTGGAGCTATCAGTGGGTCAAATTCCAACATTTAAAGGAATCAAATATACCTCTAATGATTTGTGCGAAGGCTACAATGCTCTTAATGCC
BdM1228pool11     CTGGAGCTATCAGTGGGTCAAATTCCAACATTTAAAGGAATCAAATATACCTCTAATGATTTGTGCGAAGGCTACAATGCTCTTAATGCC
BdM1230pool24     CTGGAGCTATCAGTGGGTCAAATTCCAACATTTAAAGGAATCAAATATACCTCTAATGATTTGTGCGAAGGCTACAATGCTCTTAATGCC
//                      -                                       -                               -           |66696|
BdM1211pool11     TTTTGTTCAATT--TTTTTTTTCATGCKGACTACATTGGCCAAATTCCTATGCTAAAATTTAGGGAAAATTGCTTTGGACCCTTGCATTCTGA-
BdM1213pool24     TTTTGTTCAATT--TTTTTTTTCATGCKGACTACATTGGCCAAATTCCTATGCTAAAATTTAGGGAAAATTGCTTTGGACCCTTGCATTCTGA-
BdM1214pool11     TTTTGTTCAATT---TTTTTTTCATGCGGACTACATTGGCCAAATTCCTATRCTAAAATTTAGGGAAAATTGCTTTGGACCCTTGCATTCTGA-
BdM1215pool11     TTTTGTTCAATT---TTTTTTTCATGCGGACTACATTGGCCAAATTCCTATGCTAAAATTTAGGGAAAATTGCTTTGGACCCTTRCATTCTGAG
BdM1216pool24     TTTTGTTCAATT---TTTTTTTCATGCTGACTACATTGGCCAAATTCCTATGCTAAAATTTAGGGAAAATTGCTTTGGACCCTTGCATTCTGAG
BdM1217pool11     TTTTGTTCAATT---TTTTTTTYATGCKGACTACATTGGCCAAATTCCTATGCTAAAATTTAGGGAAAATTGCTTTGGACCCTTGCATTCTGAG
BdM1218pool11     TTTTGTTCAATT---TTTTTTTTATGCTGACTACATTGGCCAAATTCCTATGCTAAAATTTAGGGAAAATTGCTTTGGACCCTTACATTCTGA-
BdM1219pool24     TTTTGTTCAATT---TTTTTTTCATGCGGACTACATTGGCCAAATTCCTATGCTAAAATTTAGGGAAAATTGCTTTGGACCCTTGCATTCTGA-
BdM1221pool11     TTTTGTTCAATT---TTTTTTTCATGCGGACTACATTGGCCAAATTCCTATGCTAAAATTTAGGGAAAATTGCTTTGGACCCTTGCATTCTGA-
BdM1221pool21     TTTTGTTCAATT---TTTTTTTCATGCGGACTACATTGGCCAAATTCCTATGCTAAAATTTAGGGAAAATTGCTTTGGACCCTTGCATTCTGA-
BdM1222pool24     TTTTGTTCAATT---TTTTTTTCATGCKGACTACATTGGCCAAATTCCTATGCTAAAATTTAGGGAAAATTGCTTTGGACCCTTGCATTCTGA-
BdM1223pool24     TTTTGTTCAATT---TTTTTTTCATGCGGACTACATTGGCCAAATTCCTATGCTAAAATTTAGGGAAAATTGCTTTGGACCCTTGCATTCTGA-
BdM1224pool11     TTTTGTTCAATT---TTTTTTTCATGCKGACTACATTGGCCAAATTCCTATGCTAAAATTTAGGGAAAATTGCTTTGGACCCTTGCATTCTGA-
BdM1225pool11     TTTTGTTCAAT----TTTTTTTTATGCTGACTACATTGGCCAAATTCCTATGCTAAAATTTAGGGAAAATTGCTTTGGACCCTTGCATTCTGAG
BdM1227pool24     TTTTGTTCAATT---TTTTTTTCATGCKGACTACATTGGCCAAATTCCTATGCTAAAATTTAGGGAAAATTGCTTTGGACCCTTGCATTCTGA-
BdM1229pool24     TTTTGTTCAATT---TTTTTTTCATGCTGACTACATTGGCCAAATTCCTATGCTAAAATTTAGGGAAAATTGCTTTGGACCCTTGCATTCTGA-
BdM1230pool24     TTTTGTTCAATT---TTTTTTTCATGCTGACTACATTGGCCAAATTCCTATGCTAAAATTTAGGGAAAATTGCTTTGGACCCTTGCATTCTGAG
BdM1269pool11     TTTTGTTCAATT---TTTTTTTNATGCGGACTACATTGGCCAAATTCCTATGCTAAAATTTAGGGAAAATTGCTTTGGACCCTTGCATT-----
BdM1269pool24     TTTTGTTCAATT---TTTTTTTCATGCGGACTACATTGGCCAAATTCCTATGCTAAAATTTAGGGAAAATTGCTTTGGACCCTTGCATTCTGA-
//                                      *    *                       -                                *         |66876|
BdM1211pool11     GTCGTCATAACAACGCTCTGCCAGTTACATCGATCGGTTTTCCTCACAATGAAGTTTCCTTTGACGTTGTGCGTAATTGAGTTATTATTG
BdM1215pool11     GTCGTCATAACAACGCTCTGCCAGTTACATCGATCGGTTTTCCTCACAATGAAGTTTCCTTTGACGTTGTGCGTAATTGAGTTATTATTG
BdM1216pool24     GTCGTCATAACAACGCTCTGCCAGTTACATCGATCGGTTTTCCTCACAATGAAGTTTCCTTTGACGTTGTGYGTAATTGAGTTATTATTG
BdM1217pool11     GTCGTCATAACAACGCTCTGCCAGTTACATCGATCGGTTTTCCTCACAATGAAGTTTCCTTTGACGTTGTGCGTAATTGAGTTATTATTG
BdM1219pool24     GTCGTCATAACAACGCTCTGCCAGTTACATCGATCGGTTTTCCTCACAATGAAGTTTCCTTTGACGTTGTGCGTAATTGAGTTATTATTG
BdM1222pool24     GTCGTCATAACAACGCTCTGCCAGTTACATCGATCGGTTTTCCTCACAATGAAGTTTCCTTTGACGTTGTGCGTAATYGAGTTATTATTG
BdM1223pool11     GTCGTCATAACAACGCTCTGCCAGTTACATCGATCGGTTTTCCTCACAATGAAGTTTCCTTTGACGTTGTGCGTAATTSAGTTATTATTG
BdM1223pool24     GTCGTCATAACAACGCTCTGCCAGTTACATCGATCGGTTTTCCTCACAATGAAGTTTCCTTTGACGTTGTGCGTAATTSAGTTATTATTG
BdM1270pool11     GTCGTCATAACAACGCTCTGCCAGTTACATCGATCGGTTTTCCTCACAATGAAGTTTCCTTTGACGTTGTGCGTAATTGAGTTATTATTG
//                                                                                       -     -*           |66919|
BdM1216pool24     AGATTGTCAACGATCAAGTTGTTGAGCTTTTCCGCGCACTTCTCTAAAATGTCCTATAAATGTTTCTTTGAAATATGCCTATAATTATTT
BdM1217pool11     AGATTGTCAACGATCAAGTTGTTGAGCTTTTCCGCACATTTCTCCAAAATGTCCTATAAATGTTTCTTTGAAATATGCCTATAATTATTT
BdM1221pool21     AGATTGTCAACGATCAAGTTGTTGAGCTTTTCCGCACAYTTCTCCAAAATGTCCTATAAATGTTTCTTTGAAATATGCCTATAATTATTT
BdM1222pool24     AGATTGTCAACGATCAAGTTGTTGAGCTTTTCCGCACATTTCTCCAAAATGTCCTATAAATGTTTCTTTGAAATATGCCTATAATTATTT
BdM1223pool24     AGATTGTCAACGATCAAGTTGTTGAGCTTTTCCGCRCAYTTCTCYAAAATGTCCTATAAATGTTTCTTTGAAATATGCCTATAATTATTT
BdM1229pool24     AGATTGTCAACGATCAAGTTGTTGAGCTTTTCCGCACATTTCTCCAAAATGTCCTATAAATGTTTCTTTGAAATATGCCTATAATTATTT
BdM1230pool24     AGATTGTCAACGATCAAGTTGTTGAGTTTTTCCGCACATTTCTCCAAAATGTCCTATAAATGTTTCTTTGAAATATGCCTATAATTATTT
BdM1269pool24     AGATTGTCAACGATCAAGTTGTTGAGCTTTTCCGCACATTTCTCCAAAATGTCCTATAAATGTTTCTTTGAAATATGCCTATAATTATTT
//                                          -        *  *     *                                             |66931|
BdM1211pool11     TTTATGGAGATGCTTTGTATATCGGAAGCGCGCTTAGTTGCTCAACCGAATCTTTTATGTAAATTTATCTATTTATTCGAGGGAAATAAT
BdM1213pool24     TTTATGGAGATGCTTTGTATATCGGAAGCGCGCTTAGTTGCTCAACCGAATCTTTTATGTAAATTTATCTATTTATTCGAAGGAAATAAT
BdM1214pool11     TTTATGGAGATGCTTTGTATATCGGAAGCGCGCTTAGTTGCTCAACCGAATCTTTTATGTAAATTTATCTATTTATTCGAAGGAAATAAT
BdM1215pool11     TTTATGGAGATGCTTTGTATATCGGAARCGCGCTTAGTTGCTCAACCGAATCTTTTATGTAAATTTATCTATTTATTCGAAGGAAATAAT
BdM1217pool11     TTTATGGAGATGCTTTGTATATCGGAAGCGCGCTTAGTTGCTCAACCGAATCTTTTATGTAAATTTATCTATTTATTCGAAGGAAATAAT
BdM1219pool24     TTTATGGAGATGCTTTGTATATCGGAAGCGCGCTTAGTTGCTCAACCGAATCTTTTATGTAAATTTATCTATTTATTCGAAGGAAATAAT
BdM1223pool24     TTTATGGAGATGCTTTGTATATCGGAAGCGCGCTTAGTTGTTCAACCGAATCTTTTATGTAAATTTATCTATTTATTCGAAGGAAATAAT
BdM1224pool11     TTTATGGAGATGCTTTGTATATCGGAAGCGCGCTTAGTTGCTCAACCGAATCTTTTATGTAAATTTATCTATTTATTCGAAGGAAATAAT
//                                           -            -                                       -         |66956|
BdM1213pool24     CGTCTTAATGCAAAAAGTATGTTAATTTGTTTACCAGGTTTCTTTAACATTTACTGTACCTGCCTTGCATCGA-------AAGTTTGTTTTGATCGA
BdM1214pool11     CGTCTTAATGCAAAAAGTATGTTAATTTGTTTACCAGGTTTCTTTAACATTTACTGTACCTGCCTTGCATCGA-------AAGTTTGTTTTGATCGA
BdM1217pool11     CGTCTTAATGCAAAAAGTATGTTAATTTGTTTACCAGGTTTCTTTAACATTTACTGTACCTGCCTTGCATCGA-------AAGTTTGTTTTGATCGA
BdM1219pool24     CGTCTTAATGCAAAAAGTATGTTAATTTGTTTACCAGGTTTCTTTAACATTTACTGTACCTGCCTTGCATCGA-------AAGTTTGTTTTGATYGA
BdM1221pool21     CGTCTTAATGCAAAAAGTATGTTAATTTGTTTACCAGGTTTCTTTAACATTTACTGTACCTGCCTTGCATCGA-------AAGTTTGTTTTGATCGA
BdM1222pool24     CGTCTTAATGCAAAAAGTATGTTAATTTGTTTACCAGGTTTCTTTAACATTTACTGTACCTGCCTTGCATCGA-------AAGTTTGTTTTGATCGA
BdM1223pool24     CGTCTTAATGCAAAAAGTATGTTAATTTGTTTACCAGGTTTCTTTAACATTTACTGTACCTGCCTTGCATCGA-------AAGTTTGTTTTGATCGA
BdM1225pool11     CGTCTTAATGCAAAAAGTATGTTAATTTGTTTACCAGGTTTCTTTAACATTTACTGTACCTGCCTTGCATCGA-------AAGTTTGTTTTGATCGA
BdM1227pool11     CGTCTTAATGCAAAAAGTATGTTAATTTGTTTACCAGGTTTCTTTAACATTKACTGTACCTGCCTTGCATCGA-------AAGTTTGTTTTGATCGA
BdM1227pool24     CGTCTTAATGCAAAAAGTATGTTAATTTGTTTACCAGGTTTCTTTAACATTKACTGTACCTGCCTTGCATCGA-------AAGTTTGTTTTGATCGA
BdM1230pool24     CGTCTTAATGCAAAAAGTATGTTAATTTGTTTACCAGGTTTCTTTAACATTTACTGTACCTGCCTTGCATCGA-------AAGTTTGTTTTGATCGA
BdM1269pool24     CGTCTTAATGCAAAAAGTATGTTAATTTGTTTACCAGGTTTCTTTAACATTTACTGTACCTGCCTTGCATCGA-------AAGTTTGTTTTGATCGA
//                                                                   *                                          -  |67087|
BdM1213pool24     CCTCATGTGAGCGTCAGTACGTTCGTTATTATTTT-AAAGAAATGCTTAAACGGAAGCAYGTCACGTTAAGTTTAAAACAAAAATCTGAAA
BdM1214pool11     CCTCATGTGAGCGTCAGTACGTTTGTTATTATTTT-AAAGAAATGCTTAAACGGAAGCACGTCACGTTAAGTTTAAAACAAAAATCTGAAA
BdM1215pool11     CCTCATGTGAGCGTCAGTACGTTCGTTATTATTTT-AAAGAAATGCTTAAACGGAAGCAYGTCACGTTAAGTTTAAAACAAAAATCTGAAA
BdM1216pool11     CCTCATGTGAGCGTCAGTACGTTCGTTATTATTTT-AAAGAAATGCTTAAACGGAAGCAYGTCACGTTAAGTTTAAAACAAAAATCTGAAA
BdM1216pool24     CCTCATGTGAGCGTCAGTACGTTCGTTATTATTTT-AAAGAAATGCTTAAACGGAAGCAYGTCACGTTAAGTTTAAAACAAAAATCTGAAA
BdM1217pool11     CCTCATGTGAGCGTCASTACGTTCGTTATTATTTT-AAAGAAATGCTTAAACGGAAGCACGTCACGTTAAGTTTAAAACAAAAATCTGAAA
BdM1218pool11     CCTCATGTGAGCGTCAGTACGTTCGTTATTATTTT-AAAGAAATGCTTAAACGGAAGCACGTCACGTTAAGTTTAAAACAAAAATCTGAAA
BdM1219pool11     CCTCATGTGAGCGTCAGTACGTTCGTTATTATTTT-AAAGAAATGCTTAAACGGAAGCACGTCACGTTAAGTTTAAAACAAAAATCTGAAA
BdM1219pool24     CCTCATGTGAGCGTCAGTACGTTCGTTATTATTTT-AAAGAAATGCTTAAACGGAAGCACGTCACGTTAAGTTTAAAACAAAAATCTGAAA
BdM1221pool21     CCTCATGTGAGCGTCASTACGTTCGTTATTATTTT-AAAGAAATGCTTAAACGGAAGCACGTCACGTTAAGTTTAAAACAAAAATCTGAAA
BdM1222pool24     YCTCATGTGAGCGTCAGTACGTTCGTTATTATTTT-AAAGAAATGCTTAAACGGAAGCACGTCACGTTAAGTTTAAAACAAAAATCTGAAA
BdM1223pool24     CCTCATGTGAGCGTCAGTACGTTCGTTATTATTTT-AAAGAAATGCTTAAACGGAAGCACGTCACGTTAAGTTTAAAACAAAAATCTGAAA
BdM1227pool24     CCTCATGTGAGCGTCAGTACGTTCGTTATTATTTT-AAAGAAATGCTTAAACGGAAGCAYGTCACGTTAAGTTTAAAACAAAAATCTGAAA
BdM1228pool11     CCTCATGTGAGCGTCAGTACGTTCGTTATTATTTT-AAAGAAATGCTTAAACGGAAGCACGTCACGTTAAGTTTAAAACAAAAATCTGAAA
BdM1229pool24     CCTCATGTGAGCGTCAGTACGTTCGTTATTATTTT-AAAGAAATGCTTAAACGGAAGCACGTCACGTTAAGTTTAAAACAAAAATCTGAAA
BdM1230pool24     CCTCATGTGAGCGTCAGTACGTTCGTTATTATTTT-AAAGAAATGCTTAAACGGAAGCACGTCACGTTAAGTTTAAAACAAAAATCTGAAA
BdM1269pool24     CCTCATGTGAGCGTCAGTACGTTCGTTATTATTTT-AAAGAAATGCTTAAACGGAAGCACGTCACGTTAAGTTTAAAACAAAAATCTGAAA
BdM1270pool11     ACTCATGTGAGCGTCAGTACGTTAGTTATTATTTTAAAAAAAATGCTTAAACGGAAGCACGTCACGTTAAGTTTAAAAGAAAAATTTGAA-
//                -               *      -               -                   *                  -      -     |67104|
BdM1212pool11     AAAACCGATAAAAACTAAAACAAATTGCGTCATTACT-----TTATAAACA-TTTTTTTACTATATCTTCACTAAACCCATCAATTCTCTTTTAAT
BdM1213pool24     AAAACCGATAAAAACTAAAACAAATTGCGTCATTACT-----TTATAAACA-TTTTTTTACTATATCTTCACTAAACCCATCAATTCTCTTTTAAT
BdM1214pool11     AAAACCGATAAAAACTAAAACAAATTGCGTCATTACT-----TTATAAACA-TTTTTTTACTATATCTTCACTAAACCCATCAATTCTCTTTTAAT
BdM1215pool11     AAAACCGATAAAAACTAAAACAAATTGCGTCATTACT-----TTATAAACA-TTTTTTTACTATATCTTCACTAAACCCATCAATTCTCTTTTAAT
BdM1216pool24     AAAACCGATAAAAACTAAAACAAATTGCGTCATTACT-----TTATAAACA-TTTTTTTACTATATCTTCACTAAACCCATCAATTCTCTTTTAAT
BdM1217pool11     AAAACCGATAAAAACTAAAACAAATTGCGTCATTACT-----TTATAAACA-TTTTTTTACTATATCTTCACTAAACCCATCAATTCTCTTTTAAT
BdM1219pool11     AAAACCGATAAAAACTAAAACAAATTGCGTCATTACT-----TTATAAACA-TTTTTTTACTATATCTTCACTAAACCCATCAATTCTCTTTTAAT
BdM1219pool24     AAAACCGATAAAAACTAAAACAAATTGCGTCATTACT-----TTATAAACA-TTTTTTTACTATATCTTCACTAAACCCATCAATTCTCTTTTAAT
BdM1221pool11     AAAACCGATAAAAACTAAAACAAATTGCGTCATTACT-----TTATAAACA-TTTTTT--------------------------------------
BdM1221pool21     AAAACCGATAAAAACTAAAACAAATTGCGTCATTACT-----TTATAAACA-TTTTTTTACTATATCTTCACTAAACCCATCARTTCTCTTTTAAT
BdM1222pool24     AAAACCGATAAAAACTAAAACAAATTGCGTCATTACT-----TTATAAACA-TTTTTTTACTATATCTTCACTAAACCCATCAATTCTCTTTTAAT
BdM1223pool24     AAAACCGATAAAAACTAAAACAAATTGCGTCATTACT-----TTATAAACA-TTTTTTTACTATATCTTCACTAAACCCATCAATTCTCTTTTAAT
BdM1225pool11     AAAACCGATAAAAACTAAAACAAATTGCGTCATTACT-----TTATAAACA-TTTTTTTACTATATCTTCACTAAA--CATCARTTCTCTTTTAAT
BdM1227pool24     AAAACCGATAAAAACTAAAACAAATTGCGTCATTACT-----TTATAAACA-TTTTTTTACTATATCTTCACTAAACCCATCAGTTCTCTTTTAAT
BdM1230pool11     AAAACCGATAAAAACTAAAACAAATTGCGTCATTACT-----TTATAAACA-TTTTTTTACTATATCTTCACTAAACCCATCANTTCTCTTTTAAT
BdM1230pool24     AAAACCGATAAAAACTAAAACAAATTGCGTCATTACT-----TTATAAACA-TTTTTTTACTATATCTTCACTAAACCCATCANTTCTCTTTTAAT
BdM1269pool24     AAAACCGATAAAAACTAAAACAAATTGCGTCATTACT-----TTATAAACA-TTTTTTTACTATATCTTCACTAAACCCATCAATTCTCTTTTAAT
//                                                                                                   *            |67170|
BdM1217pool11     TGTTTATGCAAAATACGAATATATGTTAGAGAATGTACAATGTCTAAATATGAAATGTAAATATTTTAGGGAGAGTGGCCAATATTTGTG
BdM1221pool21     TGTTTATGCAAAATACGGATATATGTTAGAGAATGTACAAAGTCTAAATATGAAATGTAAATATTTTAGGGAGACTGACCAATATTTGTG
BdM1223pool24     TGTTTATGCAAAATACGAATATATGTTAGAGAATGTACAAAGTCTAAATATGAAATGTAAATATTTTAGGGAGACTGACCAATATTTGTG
BdM1227pool24     TGTTTATGCAAAATACGAATATATGTTAGAGAATGTACAANGTCTAAATANGAAATGTAAATATTTTAGGGAGACTGGCCAATATTTGTG
//                                 -                      -                                 -  *            |67172|
BdM1213pool24     ATCGTCTGTATCGCTATCTGTCTGATGAGCCCTAAAAACCCACATGCTGCATATTTTCTCACACCCTGTATTATATGTGCTCTTAGAAAA
BdM1216pool24     ATCGTCTGTATCGCTATCTGTCTGATGAGCCCTAAAAACCCACATGCTGCATATTTTCTCACACCCTGTATTATATGTGCTCTTAGAAAA
BdM1219pool24     ATCGTCTGTATCGCTATCTGTCTGATGAGCCCTAAAAACCCACATGCTGCATATTTTCTCACACCCTGTATTATATGTGCTCTTAGAAAA
BdM1221pool21     ATCGTCTGTATCGCTATCTGTCTGATGAGCCCTAAAAACCCACATGCTGCATATTTTCTCACACCCTGTATTATATGTGCTCTTAGAAAA
BdM1230pool24     ATCGTCTGTATCGCTATCTGTCTGATGAGCCCTAAAAACCCACATGCTGCATATTTTCTCACACCCTGTATTATATGTGCTCTTAGAAAA
//                                                                                                          |67284|
BdM1211pool11     TTCGGTTCCTGGTTGATKTTTGCCCTTATCTGGTGGCTAATTGCATTTGTTCATGGCGATTTACACGATGATCATCTACCTTTAAGACAA
BdM1213pool24     TTCGGTTCCTGGTTGATKTTTGCCCTTATCTGGTGGCTAATTGCATTTGTTCATGGCGATTTACACGATGATCATCTACCTTTAAGACAA
BdM1214pool11     TTCGGTTCCTGGTTGATKTTTGCCCTTATCTGGTGGCTAATTGCATTTGTTCATGGCGATTTACACGATGATCATCTACCTTTAAGACAA
BdM1215pool11     TTCGGTTCNTGGTTGATNTTTGNCCTTATCTGGTGGCTAATTGCATTTGTTCATGGCGATTTACACGATGATCATCTACCTTTAAGACAA
BdM1216pool24     TTCGGTTCCTGGTTGATGTTTGCCCTTATCTGGTGGCTAATTGCATTTGTTCATGGCGATTTACACGATGATCATCTACCTTTAAGACAA
BdM1217pool11     TTCGGTTCCTGGTTGATGTTTGCCCTTATCTGGTGGCTAATTGCATTTGTTCATGGCGATTTACACGATGATCATCTACCTTTAAGACAA
BdM1219pool24     TTCGGTTCCTGGTTGATGTTTGSCCTTATCTGGTGGCTAATTGCATTTGTTCATGGCGATTTACACGATGATCANCTACCTTTAAGACAA
BdM1221pool21     TTCGGTTCCTGGTTGATGTTTGCCCTTATCTGGTGGCTAATTGCATTTGTTCATGGCGATTTACACGATGATCATCTACCTTTAAGACAA
BdM1222pool24     TTCGGTTCCTGGTTGATGTTTGCCCTTATCTGGTGGCTAATTGCATTTGTTCATGGCGATTTACACGATGATCATCTACCTTTAAGACAA
BdM1223pool24     TTCGGTTCCTGGTTGATGTTTGCCCTTATCTGGTGGCTAATTGCATTTGTTCATGGCGATTTACACGATGATCATCTACCTTTAAGACAA
BdM1225pool11     TTCGGTTCCTGGTTGATGTTTGCCCTTATCTGGTGGCTAATTGCATTTGTTCATGGCGATTTACACGATGATCATCTACCTTTAAGACAA
BdM1227pool24     TTCGGTTCCTGGTTGATGTTTGCCCTTATCTGGTGGCTAATTGCATTTGTTCATGGCGATTTACACGATGATCATCTACCTTTAAGACAA
BdM1228pool11     TTCGGTTCCTGGTTGATGTTTGCCCTTATCTGGTGGCTAATTGCATTTGTTCATGGCGATTTACACGATGATCATCTACCTTTAAGACAA
BdM1229pool24     TTCGGTTCCTGGTTGATGTTTGCCCTTATCTGGTGGCTAATTGCATTTGTTCATGGCGATTTACACGATGATCATCTACCTTTAAGACAA
//                                 *    -                                                                   |67311|
BdM1213pool24     CTTATTGTCCTATGCCTGCGAAATTGGTATTAGCTGATCTTAAAAAGAGGCCATTAT--ACGT---ATCGCAATAAAACATTTTTTTCTCAA
BdM1218pool11     CTTATTGTCCTATTCCTGCGAAATTGGTATTAGCTGATCTTAAAAAGA------TTTTACCGTCTAATCGAATTAAAACATTTTTTTCTCAA
BdM1223pool11     CTTATTGTCCTATTCCTGCGAAATTGGTATTAGCTGATCTTAAAAATC--TTAATTTTACCGTCTAATCGAAATAAAACATTTTTTTCTCAA
BdM1223pool24     CTTATTGTCCTATTCCTGCGAAATTGGTATTAGCTGATCTTAAAAATC--TTAATTTTACCGTCTAATCGAAATAAAACATTTTTTTCTCAA
//                             -                                **  -- - -   -          - -                   |67312|
BdM1214pool11     CTTTCCGTCCTCTATTCGTAGCGGTAATCGGTGAACGACCTTTATAAATGAAGAGATTTGTTAAATTAGAACGTGCTCTATAAAACCGAC
BdM1216pool24     CTTTCCTTCCTCTATTCGTAGCGGTAAWCGGTGAACGACCTTTATAAATGAAGAGATTTGTTAAATTAGAACGTGCTCTATAAAACCGAS
BdM1217pool11     CTTTCCTTCCTCTATTCGTAGCGGTAAACGGTGAACGACCTTTATAAATGAAGAGATTTGTTAAATTAGAACGTGCTCTATAAAACCGAC
BdM1219pool24     CTTTCCTTCCTCTATTCGTAGCGGTAATCGGTGAACGACCTTTATAAATGAAGAGATTTGTTAAATTAGAACGTGCTCTATAAAACCGAC
BdM1221pool21     CTTTCCTTCCTCTATTCGTAGCGGTAATCGGTGAACGACCTTTATAAATGAAGAGATTTGTTAAATTAGAACGTGCTCTATAAAACCGAC
BdM1222pool24     CTTTCCTTCCTCTATTCGTAGCGGTAAACGGTGAACGACCTTTATAAATGAAGAGATTTGTTAAATTAGAACGTGCTCTATAAAACCGAC
//                      -                    *                                                             -|67349|
BdM1212pool11     CGTCCGAATCTTTGGAAATTCGCATGATCTGAACGCARAGAACTAATAGAGTTGTTGTAGTCRAAATCCGYCTCGTTAGGGCCATTYGAG
BdM1213pool24     CGTCCGAATCTTTGGAAATTCGCATGATCTGAACGCAGAGAACTAATAGAGTTGTTGTAGTCAAAATCCGCCTCGTTAGGGCCATTTGAG
BdM1214pool11     CGTCCGAATCTTTGGAAATTCGCATGATCTGAACGCAGAGAACTAATAGAGTTGTTGTAGTCRAAATCCGCCTCRTTAGGGCCATTCGAG
BdM1215pool11     CGTCCGAATCTTTGGAAATTCGCATGATCTGAACGCAGAGAACTAATAGAGTTGTTGTAGTCRAAATCCGCCTCGTTAGGGCCATTCGAG
BdM1216pool11     CGTCCGAATCTTTGGAAATTCGCATGATCTGAACGCARAGAACTAATAGAGTTGTTGTAGTCRAAATCCGYCTCGTTAGGGCCATTCGAG
BdM1216pool24     CGTCCGAATCTTTGGAAATTCGCATGATCTGAACGCARAGAACTAATAGAGTTGTTGTAGTCRAAATCCGYCTCGTTAGGGCCATTCGAG
BdM1217pool11     CGTCCGAATCTTTGGAAATTCGCATGATCTGAACGCARAGAACTAATAGAGTTGTTGTAGTCRAAATCCGYCTCGTTAGGGCCATTYGAG
BdM1218pool11     CGTCCGAATCTTTGGAAATTCGCATGATCTGAACGCAGAGAACTAATAGAGTTGTTGTAGTCGAAATCCGCCTCGTTAGGGCCATTCGAG
BdM1219pool24     CGTCCGAATCTTTGGAAATTCGCATGATCTGAACGCAGAGAACTAATAGAGTTGTTGTAGTCGAAATCCGCCTCGTTAGGGCCATTCGAG
BdM1221pool11     CGTCCGAATCTTTGGAAATTCGCATGATCTGAACGCAGAGAACTAATAGAGTTGTTGTAGTCRAAATCCGCCTCGTTAGGGCCATTYGAG
BdM1221pool21     CGTCCGAATCTTTGGAAATTCGCATGATCTGAACGCAGAGAACTAATAGAGTTGTTGTAGTCRAAATCCGCCTCGTTAGGGCCATTYGAG
BdM1222pool24     CGTCCGAATCTTTGGAAATTCGCATGATCTGAACGCAGAGAACTAATAGAGTTGTTGTAGTCGAAATCCGCCTCGTTAGGGCCATTCGAG
BdM1223pool11     CGTCCGAATCTTTGGAAATTCGCATGATCTGAACGCAGAGAACTAATAGAGTTGTTGTAGTCNAAATCCGCCTCGTTAGGGCCATTNGAG
BdM1223pool24     CGTCCGAATCTTTGGAAATTCGCATGATCTGAACGCAGAGAACTAATAGAGTTGTTGTAGTCRAAATCCGCCTCGTTAGGGCCATTYGAG
BdM1224pool11     CGTCCGAATCTTTGGAAATTCGCATGATCTGAACGCAGAGAACTAATAGAGTTGTTGTAGTCRAAATCCGYCTCGTTAGGGCCATTCGAG
BdM1225pool11     CGTCCGAATCTTTGGAAATTCGCATGATCTGAACGCAGAGAACTAATAGAGTTGTTGTAGTCRAAATCCGCCTCGTTAGGGCCATTYGAG
BdM1226pool21     CGTCCGAATCTTTGGAAATTCGCATGATCTGAACGCAGAGAACTAATAGAGTTGTTGTAGTCAAAATCCGCCTCGTTAGGGCCATTTGAG
BdM1227pool24     CGTCCGAATCTTTGGAAATTCGCATGATCTGAACGCAGAGAACTAATAGAGTTGTTGTAGTCGAAATCCGCCTCGTTAGGGCCATTCGAG
BdM1228pool11     CGTCCGAATCTTTGGAAATTCGCATGATCTGAACGCAGAGAACTAATAGAGTTGTTGTAGTCAAAATCCGCCTCGTTAGGGCCATTTGAG
BdM1230pool24     CGTCCGAATCTTTGGAAATTCGCATGATCTGAACGCAGAGAACTAATAGAGTTGTTGTAGTCRAAATCCGCCTCGTTAGGGCCATTYGAG
BdM1269pool24     CGTCCGAATCTTTGGAAATTCGCATGATCTGAACGCAGAGAACTAATAGAGTTGTTGTAGTCGAAATCCGCCTCGTTAGGGCCATTCGAG
BdM1270pool11     CGTCCGAATCTTTGGAAATTCGCATGATCTGAACGCAGAGAACTAATAGAGTTGTTGTAGTCAAAATCCGCCTCGTTAGGGCCATTTGAG
//                                                     *                        *       *   -           *   |67408|
BdM1211pool11     AAGTTGTACTCACCTTAGTACGGACCACTGGCGCCTTTGCCGCGGTCACCGTGACTACAATGAGGAAAGCTGTGACAATTGTGATATCCT
BdM1212pool11     AAGTTGTACTYACCTTAGTACGGACCACTGGCGCCTTTGCCGCGGTCACCGTGACTACAATGAGGAAAGCTGTGACTATTGTGATATCGT
BdM1213pool11     AAGTTGTACTCACCTTAGTACGGACCACTGGCGCCTTTGCCGCGGTCACCGTGACTACAATGAGGAAAGCTGTGACWATTGTGATATCST
BdM1215pool11     AAGTTGTACTYACCTTAGTACGGACCACTGGCGCCTTTGCCGCGGTCACCGTGACTACAATGAGGAAAGCTGTGACWATTGTGATATCST
BdM1217pool11     AAGTTGTACTTACCTTAGTACGGACCACTGGCGCCTTTGCCGCGGTCACCGTGACTACAATGAGGAAAGCTGTGACTATTGTGATATCGT
BdM1218pool11     AAGTTGTACTCACCTTAGTACGGACCACYGGCGCCTTTGCCGCGGTCACCGTGACTACAATGAGGAAAGCTGTGACTATTGTGATATCGT
BdM1219pool24     AAGTTGTACTCACCTTAGTACGGACCACYGGCGCCTTTGCCGCGGTCACCGTGACTACAATGAGGAAAGCTGTGACTATTGTGATATCGT
BdM1221pool21     AAGTTGTACTCACCTTAGTACGGACCACTGGCGCCTTTGCCGCGGTCACCGTGACTACAATGAGGAAAGCTGTGACTATTGTGATATCGT
BdM1223pool24     AAGTTGTACTCACCTTAGTACGGACCACKGGCGCCTTTGCYGCGGTCACCGTGACTACAATGAGGAAAGCTGTGACTATTGTGATATCGT
BdM1224pool11     AAGTTGTACTYACCTTAGTACGGACCACTGGCGCCTTTGCCGCGGTCACCGTGACTACAATGAGGAAAGCTGTGACWATTGTGATATCST
BdM1227pool24     AAGTTGTACTCACCTTAGTACGGACCACTGGCGCCTTTGCCGCGGTCACCGTGACTACAATGAGGAAAGCTGTGACWATTGTRATATCST
BdM1230pool11     AAGTTGTACTCACCTTAGTACGGACCACTGGCGCCTTTGCCGCGGTCACTGTGACTACAATGAGGAAAGCTGTGACTATTGTGATATCGT
BdM1230pool24     AAGTTGTACTCACCTTAGTACGGACCACTGGCGCCTTTGCCGCGGTCACYGTGACTACAATGAGGAAAGCTGTGACTATTGTGATATCGT
BdM1270pool11     AAGTTGTACTCACCTTAGTACGGACCACTGGCGCCTTTGCCGCGGTCACCGTGACTACAATGAGGAAAGCTGTGACWATTGTRATATCST
//                          *                 *           -        *                          *     *     * |67418|
BdM1211pool11     GTGAGTTACTGGAGCAGAAGAGATTTTTTCGTATGATTTTGTTTCTGTGAATATCGGGATTTCAGGTTTGGCAGAATCCACAGTACTAAA
BdM1212pool11     GTGAGTTACTGGAGCAGAAGAGATTTTTTCGTATGATTTTGTTTCTGTGAATATCGGGATTTCAGGTTTGGCGGAATCCACAGTACTAAA
BdM1213pool24     GTGAGTTACTGGRGCAGAAGAGATTTTTTCGTATGATTTTGTTTCTGTGAATATCGGGATTTCAGGTTTGGCAGAATCCACAGTACTAAA
BdM1214pool11     GTGAGTTACTGGAGCAGAAGAGATTTTTTCGTATGATTTTGTTTCTGTGAATATCGGGATTTCAGGTTTGGCGGAATCCACAGTACTAAA
BdM1215pool11     GTGAGTTACTGGAGCAGAAGAGATTTTTTCGTATGATTTTGTTTCTGTGAATATCGGGATTTCAGGTTTGGCAGAATCCAYAGTACTAAA
BdM1216pool24     GTGAGTTACTGGAGCAGAAGAGATTTTTTCGTATGATTTTGTTTCTGTGAATATCGGGATTTCAGGTTTGGCAGAATCCACAGTACTAAA
BdM1217pool11     GTGAGTTACTGGAGCAGAAGAGATTTTTTCGTATGATTTTGTTTCTGTGAATATCGGGATTTCAGGTTTGGCAGAATCCACAGTACTAAA
BdM1218pool11     GTGAGTTACTGGAGCAGAAGAGATTTTTTCGTATGATTTTGTTTCTGTGAATATCGGGATTTCAGGTTTGGCAGAATCCACAGTACTAAA
BdM1219pool24     GTGAGTTACTGGAGCAGAAGAGATTTTTTCGTATGATTTTGTTTCTRTGAATATCGGGATTTCAGGTTTGGCAGAATCCACAGTACTAAA
BdM1221pool21     GTGAGTTACTGGAGCAGAAGAGATTTTTTCGTATGATTTTGTTTCTGTGAATATCGGGATTTCAGGTTTGGCAGAATCCACAGTACTAAA
BdM1222pool24     GTGAGTTACTGGAGCAGAAGAGATTTTTTCGTATGATTTTGTTTCTGTGAATATCGGGATTTCAGGTTTGGCAGAATCCACAGTACTAAA
BdM1223pool11     GTGAGTTACTGGAGCAGAAGAGATTTTTTCGTATGATTTTGTTTCTGTGAATATCGGGATTTCRGGTTTGGCAGAATCCACAGTACTAAA
BdM1223pool24     GTGAGTTACTGGAGCAGAAGAGATTTTTTCGTATGATTTTGTTTCTGTGAATATCGGGATTTCRGGTTTGGCAGAATCCACAGTACTAAA
BdM1224pool11     GTGAGTTACTGGAGCAGAAGAGATTTTTTCGTATGATTTTGTTTCTGTGAATATCGGGATTTCAGGTTTGGCRGAATCCACAGTACTAAA
BdM1225pool11     GTGAGTTACTGGAGCAGAAGAGATTTTTTCGTATGATTTTGTTTCTGTGAATATCGGGATTTCAGGTTTGGCAGAATCCACAGTACTAAA
BdM1226pool21     GTGAGTTACTGGAGCAGAAGAGATTTTTTCGTATGATTTTGTTTCTGTGAATATCGGGATTTCAGGTTTGGCAGAATCCACAGTACTAAA
BdM1227pool24     GTGAGTTACTGGAGCAGAAGAGATTTTTTCGTATGATTTTGTTTCTGTGAATATCGGGATTTCAGGTTTGGCAGAATCCACAGTACTAAA
BdM1230pool11     GTGAGTTACTGGGGCAGAAGAGATTTTTTCGTATGATTTTGTTTCTGTGAATATCGGGATTTCAGGTTTGGCAGAATCCACAGTACTAAA
BdM1230pool24     GTGAGTTACTGGGGCAGAAGAGATTTTTTCGTATGATTTTGTTTCTGTGAATATCGGGATTTCAGGTTTGGCAGAATCCACAGTACTAAA
BdM1269pool24     GTGAGTTACTGGAGCAGAAGAGATTTTTTCGTATGATTTTGTTTCTGTGAATATCGGGATTTCAGGTTTGGCAGAATCCACAGTACTAAA
BdM1270pool11     GTGAGTTACTGGRGCAGAAGAGATTTTTTCGTATGATTTTGTTTCTGTGAATATCGGGATTTCAGGTTTGGCAGAATCCACAGTACTAAA
//                            *                                 -                *        *       -         |67454|
BdM1211pool11     CGTTAACGTAGGTCTTCGATACTAAATCTAACTAATTAATAATAAACTCGACCGCGCACAAACACTTTTCCCAAGTTTCCTACAACTTCT
BdM1213pool24     CGTTAACGTAGGTCTTCGATACTAAATCTAACTAATTAATAATAAACTCGACCGCGCACAAACACTTTTCCCAAGTTTCCTACAACTTCT
BdM1215pool11     CGTTAACGTAGGTCTTCGATACTAAATCTAACTAATTAATAATAAACTCGACCGCGCACAAACACTTTTCCCAAGTTTCCTACAACTTCT
BdM1216pool24     CGTTAACGTAGGTCTTCGATACTAAATCTAACTAATTAATAATAAACTCGACCGCGCACAAACACTTTTCCCAAGTTTCCTACAACTTCT
BdM1217pool11     CGTTAACGTAGGTCTTCGATACTAAATCTAACTAATTAATAATAAACTCGACCGCGCACAAACACTTTTCCCAAGTTTCCTACAACTTCT
BdM1219pool24     CGTTAACGTAGGTCTTCGATACTAAATCTAACTAATTAATAATAAACTCGACCGCGCACAAACACTTTTCCCAAGTTTCCTACAACTTCT
BdM1221pool21     CGTTAACGTAGGTCTTCGATACTAAATCTAACTAATTAATAATAAACTCGACCGCGCACAAACACTTTTCCCAAGTTTCCTACAACTTCT
BdM1222pool24     CGTTAACGTAGGTCTTCGATACTAAATCTAACTAATTAATAATAAACTCGACCGCGCACAAACACTTTTCCCAAGTTTCCTACAACTTCT
BdM1223pool24     CGTTAACGTAGGTCTTCGATACTAAATCTAACTAATTAATAATAAACTCGACCGCGCACAAACACTTTTCCCAAGTTTCCTACAACTTCT
BdM1230pool24     CGTTAACGTAGGTCTTCGATACTAAATCTAACTAATTAATAATAAACTCGACCGCGCACAAACACTTTTCCCARGTTTCCTACAACTTCT
BdM1269pool24     CGTTAACGTAGGTCTTCGATACTAAATCTAACTAATTAATAATAAACTCGACCGCGCACAAACACTTTTCCCAAGTTTCCTACAACTTCT
//                                                                                         -                |67541|
BdM1213pool24     GTCGACTGCTGTAAGATTGGACAAAGTCTTGTCGTCGATGTCCTGCGTTTGTGTGGAGCTGTCTTTTGTACTTATTTGTCCCCCGCATGT
BdM1216pool24     GTCGACTGCTGTAAGATTGGACAAAGTCTTGTCGTCGATGTCCTGCGTTTGTGTGGAGCTGTCTTTTGTACTTATTTGTCCCCCGCATGT
BdM1219pool24     GTCGACTGCTGTAAGATTGGACAAAGTCTTGTCGTCGATGTCCTGCGTTTGTGTGGAGCTGTCTTTTGTACTTATTTGTCCCCCGCATGT
BdM1221pool21     GTCGACTGCTGTAAGATTGGACAAAGTCTTGTCGTCGATGTCCTGCGTTTGTGTGGAGCTGTCTTTTGTACTTATTTGTCCCCCGCATGT
BdM1222pool24     GTCGACTGCTGTAAGATTGGACAAAGTCTTGTCGTCGATGTCCTGCGTTTGTGTGGAGCTGTCTTTTGTACTTATTTGTCCCCNGCATGT
BdM1223pool24     GTCGACTGCTGTAAGATTGGACAAAGTCTTGTCGTCGATGTCCTGCGTTTGTGTGGAGCTGTCTTTTGTACTTATTTGTCCCCCGCATGT
BdM1229pool24     GTCGACTGCTGTAAGATTGGACAAAGTCTTGTCGTCGATGTCCTGCGTTTGTGTGGAGCTGTCTTTTGTACTTATTTGTCCCCCGCATGT
BdM1230pool24     GTCGACTGCTGTAAGATTGGACAAAGTCTTGTCGTCGATGTCCTGCGTTTGTGTGGAGCTGTCTTTTGTACTTATTTGTCCCCCGCATGT
//                                                                                                          |67568|
BdM1219pool24     GGTAATATTTGCTGACGAAACCAAAATAAACCTTTTTGGGWCGCTATTTACTTTATTTTTCAACATTAACCACAGATTTTCAATTACATT
BdM1220pool21     GGTAATATTTGCTGACGAAACCAAAATAAACCTTTTTGGGWCGCTATTTACTTTATTTTTCAACATTAACCACAGATTTTCAATTACATT
BdM1223pool24     GGTAATATTTGCTGACGAAACCAAAATAAACCTTTTTGGGWCGCTATTTACTTTATTTTTCAACATTAACCACAGATTTTCAATTACATT
BdM1226pool21     GGTAATATTTGCTGACGAAACCAAAATAAACCTTTTTGGGWCGCTATTTACTTTATTTTTCAACATTAACCACAGATTTTCAATTACATT
BdM1227pool24     GGTAATATTTGCTGACGAAACCAAAATAAACCTTTTTGGGWCGCTATTTACTTTATTTTTCAACATTAACCACAGATTTTCAATTACATT
BdM1269pool24     GGTAATATTTGCTGACGAAACCAAAATAAACCTTTTTGGGWCGCTATTTACTTTATTTTTCAACATTAACCACAGATTTTCAATTACATT
//                                                        *                                                 |67645|
BdM1211pool11     AGCTTGGTGCCGCCTATAAACGAAGACAATGTAAAGTGTTTGTTTGTATTGGTTTTTAACAACACGACTGGAAGTATAATTGCTTCACAT
BdM1212pool11     AGCTTGGTGCCGCCTATAAACGAAGACAATGTAAAGTGTTTGTTTGTATTGGTTTTTAACAACACGACTGGAAGTATAATTGCTTCACAT
BdM1213pool11     AGCTTGGTGCCGCCTATAAACGAAGACAATGTAAAGTGTTTGTTTGTATTGGTTTTTAACAACACGACTGGAAGTATAATTGCTTCACAT
BdM1213pool24     AGCTTGGTGCCGCCTATAAACGAAGACAATGTAAAGTGTTTGTTTGTATTGGTTTTTAACAACACGACTGGAAGTATAATTGCTTCACAT
BdM1214pool11     AGCTTGGTGCCGCCTATAAACGAAGACAATGTAAAGTGTTTGTTTGTATTGGTTTTTAACAACACGACTGGAAGTATAATTGCTTCACAT
BdM1215pool11     AGCTTGGTGCCGCCTATAAACGAAGACAATGTAAAGTGTTTGTTTGTATTGGTTTTTAACAACACGACTGGAAGTATAATTGCTTCACAT
BdM1216pool24     AGCTTGGTGCCGCCTATAAACGAAGACAATGTAAAGTGTTTGTTTGTATTGGTTTTTAACAACACGACTGGAAGTATAATTGCTTCACAT
BdM1217pool11     AGCTTGGTGCCGCCTATAAACGAAGACAATGTAAAGTGTTTGTTTGTATTGGTTTTTAACAACACGACTGGAAGTATAATTGCTTCACAT
BdM1218pool11     AGCTTGGTGCCGCCTATAAACGAAGACAATGTAAAGTGTTTGTTTGTATTGGTTTTTAACAACACGACTGGAAGTATAATTGCTTCACAT
BdM1221pool21     AGCTTGGTGCCGCCTATAAACGAAGACAATGTAAAGTGTTTGTTTGTATTGGTTTTTAACAACACGACTGGAAGTATAATTGCTTCACAT
BdM1222pool24     AGCTTGGTGCCGCCTATAAACGAAGACAATGTAAAGTGTTTGTTTGTATTGGTTTTTAACAACACGACTGGAAGTATAATTGCTTCACAT
BdM1223pool11     AGCTTGGTGCCGCCTATAAACGAAGACAATGTAAAGTGTTTGTTTGTATTGGTTTTTAACAACACGACTGGAAGTATAATTGCTTCACAT
BdM1223pool24     AGCTTGGTGCCGCCTATAAACGAAGACAATGTAAAGTGTTTGTTTGTATTGGTTTTTAACAACACGACTGGAAGTATAATTGCTTCACAT
BdM1225pool11     AGCTTGGTGCCGCCTATAAACGAAGACAATGTAAAGTGTTTGTTTGTATTGGTTTTTAACAACACGACTGGAAGTATAATTGCTTCACAT
BdM1227pool11     AGCTTGGTGCCGCCTATAAACGAAGACAATGTAAAGTGTTTGTTTGTATTGGTTTTTAACAACACGACTGGAAGTATAATTGCTTCACAT
BdM1227pool24     AGCTTGGTGCCGCCTATAAACGAAGACAATGTAAAGTGTTTGTTTGTATTGGTTTTTAACAACACGACTGGAAGTATAATTGCTTCACAT
BdM1230pool24     AGCTTGGTGCCGCCTATAAACGAAGACAATGTAAAGTGTTTGTTTGTATTGGTTTTTAACAACACGACTGGAAGTATAATTGCTTCACAT
BdM1269pool24     AGCTTGGTGCCGCCTATAAACGAAGACAATGTAAAGTGTTTGTTTGTATTGGTTTTTAACAACACGACWGGAAGTATAATTGCTTCACAT
BdM1270pool11     AGCTTGGTGCCGCCTATAAACGAAGACAATGTAAAGTGTTTGTTTGTATTGGTTTTTAACAACACGACTGGAAGTATAATTGCTTCACAT
//                                                                                    -                     |67860|
BdM1211pool11     AACTAACCCCATTACGACCTAAGCGATGCAATTTTGGAAATACTTGGAGGTGGCTCTCACCCTAATGGTGGGCGGATGCATTGTGGGTGC
BdM1212pool11     AACTAACCCCATTACGACCTAAGCGATGCAATTTTGGAAATACTTGGAGGTGGCTCTCACCCTAATGGTGGGCGGATGCATTGTGGGTGC
BdM1213pool11     AACTAACCCCATTACGACCTAAGCGATGCAATTTTGGAAATACTTGGAGGTGGCTCTCACCCTAATGGTGGGCGGATGCATTGTGGGTGC
BdM1213pool24     AACTAACCCCATTACGACCTAAGCGATGCAATTTTGGAAATACTTGGAGGTGGCTCTCACCCTAATGGTGGGCGGATGCATTGTGGGTGC
BdM1214pool11     AACTAACCCCATTACGACCTAAGCGATGCAATTTTGGAAATACTTGGAGGTGGCTCTCACCCTAATGGTGGGCGGATGCATTGTGGGTGC
BdM1215pool11     AACTAACCCCATTACGACCTAAGCGATGCAATTTTGGAAATACTTGGAGGTGGCTCTCACCCTAATGGTGGGCGGATGCATTGTGGGTGC
BdM1216pool24     AACTAACCCCATTACGACCTAAGCGATGCAATTTTGGAAATACTTGGAGGTGGCTCTCACCCTAATGGTAGGCGGATGCATTGTGGGTGC
BdM1217pool11     AACTAACCCCATTACGACCTAAGCGATGCAATTTTGGAAATACTTGGAGGTGGCTCTCACCCTAATGGTGGGCGGATGCATTGTGGGTGC
BdM1218pool11     AACTAACCCCATTACGACCTAAGCGATGCAATTTTGGAAATACTTGGAGGTGGCTCTCACCCTAATGGTGGGCGGATGCATTGTGGGTGC
BdM1221pool21     AACTAACCCCATTACGACCTAAGCGATGCAATTTTGGAAATACTTGGAGGTGGCTCTCACCCTAATGGTGGGCGGATGCATTGTGGGTGC
BdM1222pool24     AACTAACCCCATTACGACCTAAGCGATGCAATTTTGGAAATACTTGGAGGTGGCTCTCACCCTAATGGTGGGCGGATGCATTGTGGGTGC
BdM1223pool24     AACTAACCCCATTACGACCTAAGCGATGCAATTTTGGAAATACTTGGAGGTGGCTCTCACCCTAATGGTRGGCGGATGCATTGTGGGTGC
BdM1227pool24     AACTAACCCCATTACGACCTAAGCGATGCAATTTTGGAAATACTTGGAGGTGGCTCTCACCCTAATGGTGGGCGGATGCATTGTGGGTGC
BdM1230pool24     AACTAACCCCATTACGACCTAAGCGATGCAATTTTGGAAATACTTGGAGGTGGCTCTCACCCTAATGGTGGGCGGATGCATTGTGGGTGC
BdM1269pool24     AACTAACCCCATTACGACCTAAGCGATGCAATTTTGGAAATACTTGGAGGTGGCTCTCACCCTAATGGTGGGCGGATGCATTGTGGGTGC
//                                                                                     *                    |67864|
BdM1214pool11     CGACAGGTAACCCAAAGTCACGCGAGTACCGTTGATATAACCCGATTTCAATTTTTTCATCGTTGTTATCATGGCTAAAGGAATTTTTCC
BdM1216pool24     CGACAGGTAACCCAAAGTCACGCGAGTACCGTTGATATAACCCGATTTCAATTTTTTCATTGTTGTTATCATGGCTAAAGGAATTTTTCC
BdM1217pool11     CGACAGGTAACCCAAAGTCACGCGAGTACCGTTGATATAACCCGATTTCAATTTTTTCATCGTTGTTATCATGGCTAAAGGAATTTTTCC
BdM1219pool24     CGACAGGTAACCCAAAGTCACSCGAGTACCGTTGATATAACCCGATTTCAATTTTTTCATYGTTGTTATCATGGCTAAAGGAATTTTTCC
BdM1222pool24     CGACAGGTAACCCAAAGTCACGCGAGTACCGTTGATATAACCCGATTTCAATTTTTTCATCGTTGTTATCATGGCTAAAGGAATTTTTCC
BdM1223pool11     CGACAGGTAACCCAAAGTCACGCGAGTACCGTTGATATAACCCGATTTCAATTTTTTCATTGTTGTTATCATGGCTAAAGGAATTTTTCC
BdM1223pool24     CGACAGGTAACCCAAAGTCACGCGAGTACCGTTGATATAACCCGATTTCAATTTTTTCATTGTTGTTATCATGGCTAAAGGAATTTTTCC
BdM1224pool11     CGACAGGTAACCCAAAGTCACGCGAGTACCGTTGATATAACCCGATTTCAATTTTTTCATCGTTGTTATCATGGCTAAAGGAATTTTTCC
BdM1225pool11     CGATAGGTAACCCAAAGTCACACGAGTACCGTTGATATAACCCGATTTCAATTTTTTCATCGTTGTTATCATGGCCAAAGGAATCTTTCC
BdM1227pool24     CGACAGGTAACCCAAAGTCACGCGAGTACCGTTGATATAACCCGATTTCAATTTTTTCATTGTTGTTATCATGGCTAAAGGAATTTTTCC
BdM1230pool11     CGACAGGTAACCCAAAGTCACCCGAGTACCGTTGATATAACCCGATTTCAATTTTTTCATCGTTGTTATCATGGCTAAAGGAATTTTTCC
//                   -                 *                                      *              -        -     |67874|
BdM1213pool24     TCTTATCAGACCTTACATCTGGTCTCATTCTAATTGGTGTACCCCTAATGCCAGATCTTGGCGTTCTAATTGACCCCATAGAACTTGGAG
BdM1216pool24     TCTTATCAGACCTTACATCTGGTCTCATTCTAATTGGTGTACCCCTAATGCCAGATCTTGGCGTTCTAATTGACCCCATAGAACTTGGAG
BdM1217pool11     TCTTATCAGACCTTACATCTGGTCTCATTCTAATTGGTGTACCCCTAATGCCAGATCTTGGCGTTCTAATTGACCCCATAGAACTTGGAG
BdM1222pool24     TCTTATCAGACCTTACATCTGGTCTCATTCTAATTGGTGTACCCCTAATGCCAGATCTTGGCGTTCTAATTGACCCCATAGAACTTGGAG
BdM1223pool24     TCTTATCAGACCTTACATCTGGTCTCATTCTAATTGGTGTACCCCTAATGCCAGATCTTGGCGTTCTAATTGACCCCATAGAACTTGGAG
BdM1227pool24     TCTTATCAGACCTTACATCTGGTCTCATTCTAATTGGTGTACCCCTAATGCCAGATCTTGGCGTTCTAATTGACCCCATAGAACTTGGAG
BdM1270pool11     TCTTATCAGACCTTACATCTGGTCTCATTCTAATTGGTGTACCCCTAATGCCAGATCTTGGCGTTCTAATTGACCCCATAGAACTTGGAG
//                                                                                                          |67877|
BdM1212pool11     CTCACATGAATAAAATGCTTTTGAAATTAAATATTGTTTT-----ATTTTTAAAACTTTTGAAGGGCAATCT
BdM1222pool24     CTCACATGAATAAAATGCTTTTKATATTAAATATTGTTTTATTTNATTTTTAAAACTTTTGAARGGCAATCT
BdM1223pool24     CTCACATGNNNNNAATGCTTTTSATATTAAATATTGTTTTATTTTATTTTTAAAACTTTTGAAGGGCAATCT
BdM1224pool11     CTCACATGAATAAAATGCTTTNGATATTAAATATTGTTTTATWTTATTTTTAAANCTTTTGAAGGGCAATCT
//                                      - -                 -                    -        |68054|
BdM1211pool11     TTTTACGTTACTTGTTATAAATACAGAACGGATCAATGCCAATGCTTTGGCGGACGACGACCTTGGTAGGCTGAGTACTCTTGTAGTCAG
BdM1213pool24     TTTTACGTTACTTGTTATAAATACAGAACGGATCAATGCCAATGCTTTGGCGGACGACGACCTTGGTAGGCTGAGTACTCTTGTAGTCAG
BdM1215pool11     TTTTACGTTACTTGTTATAAATACAGAACGGATCAATGCCAATGCTTTGGCGGACGACGACCTTGGTAGGCTGAGTACTCTTGTAGTCAG
BdM1217pool11     TTTTACGTTACTTGTTATAAATACAGAACGGATCAATGCCAATGCTTTGGCGGACGACGACCTTGGTAGGCTGAGTACTCTTGTAGTCAG
BdM1218pool11     TTTTACGTTACTTGTTATAAATACAGAACGGATCAATGCCAATGCTTTGGCGGACGACGACCTTGGTAGGCTGAGTACTCTTGTAGTCAG
BdM1221pool21     TTTTACGTTACTTGTTATAAATACAGAACGGATCAATGCCAATGCTTTGGCGGACGACGACCTTGGTAGGCTGAGTACTCTTGTAGTCAG
BdM1222pool24     TTTTACGTTACTTGTTATAAATACAGAACGGATCAATGCCAATGCTTTGGCGGACGACGACCTTGGTAGGCTGAGTACTCTTGTAGTCAG
BdM1223pool24     TTTTACGTTACTTGTTATAAATACAGAACGGATCAATGCCAATGCTTTGGCGGACGACGACCTTSGTAGGCTGAGTAMTCTTGTAGTCAG
BdM1224pool11     TTTTACGTTACTTGTTATAAATACAGAACGGATCAATGCCAATGCTTTGGCGGACGACGACCTTGGTAGGCTGAGTACTCTTGTAGTCAG
BdM1225pool11     TTTTACGTTACTTGTTATAAATACAGAACGGATCAATGCCAATGCTTTGGCGGACGACGACCTTGGTAGGCTGAGTACTCTTGTAGTCAG
BdM1227pool24     TTTTACGTTACTTGTTATAAATACAGAACGGATCAATGCCAATGCTTTGGCGGACGACGACCTTGGTAGGCTGAGTACTCTTGTAGTCAG
BdM1269pool24     TTTTACGTTACTTGTTATAAATACAGAACGGATCAATGCCAATGCTTTGGCGGACGACGACCTTGGTAGGCTGAGTACTCTTGTAGTCAG
//                                                                                -            -            |68289|
BdM1225pool11     AGTTCAGAACTTTTATGATTATTTAAATTTTAGTGGAAAAAGCTGGTGGTAAAAGCTTGCCTTGCGTAGTGGACATCCGAGATGAAGCTC
BdM1226pool21     AGTTCAGAACTTTTATGATTATTTAAATTTTAGTGGAAAAAGCTGGTGGTAAAAGCTTGCCTTGCGTAGTGGACATCCGAGATGAAGCTC
BdM1227pool24     AGTTCAGAACTTTTATGATTATTTAAATTTTAGTGGAAAAAGCTGGTGGTAAAAGCTTGCCTTGCGTAGTGGACATCCGAGATGAAGCTC
BdM1229pool24     AGTTCAGAACTTTTATGATTATTTAAATTTTAGTGGAAAAAGCTGGTGGTAAAAGCTTGCCTTGCGTAGTGGACATCCGAGATGAAGCTC
BdM1230pool24     AGTTCAGAACTTTTATGATTATTTAAATTTTAGTGGAAAAAGCTGGTGGTAAAAGCTTGCCTTGCGTAGTGGACATCCGAGATGAAGCTC
//                                                                                                          |68379|
BdM1211pool11     TCTCTTG---ATTTTTATATCAGTAATGAAGTTAAG-AAAACCTGCCTATTTTGGATTTTCTTTAATATTTCAAAATTCCTAACTTGGAGTACC
BdM1213pool11     TCTCTTG---ATTTTTATATCAGTAATGAAGTTAAG-AAAACCTGCCTATTTTGGATTTTCTTTAATATATCAAAATTCCTAACTTGGGGTACC
BdM1213pool24     TCTCTTG---ATTTTTATATCAGTAATGAAGTTAAG-AAAMCCTGCCTATTTTGGATTTTCTTTAATATATCAAAATTCCTAACTTGGGGTACC
BdM1217pool11     TCTCTTG---ATTTTTATATCAGTAATGAAGTTAAG-AAANCCTGCCTATTTTGGATTTTCTTTAATATNTCAAAATTCCTAACTTGGNGTACC
BdM1218pool11     TCTCTTG---ATTTTTATATCAGTAATGAAGTTAAG-AAACCCTGCCTATTTTGGATTTTCTTTAATATATCAAAATTCCTAACTTGGGGTACC
BdM1221pool21     TCTCTTG---ATTTTTATATCAGTAATGAAGTTAAG-AAAACCTGCCTATTTTGNATTTTCTTTAATATATCAAAATTCCTAACTTGGGGTACC
BdM1222pool24     TCTCTTG---ATTTTTATATCAGTAATGAAGTTAAG-AAACCCTGCCTATTTTGGATTTTCTTTAATATATCAAAATTCCTAACTTGGGGTACC
BdM1223pool24     TCTCTTG---ATTTTTATATCAGTAATGAAGTTAAG-AAACCCTGCCTATTTTGGATTTTCTTTAATATATCAAAATTCCTAACTTGGGGTACC
BdM1224pool11     TCTCTTG---ATTTTTATATCAGTAATGAAGTTAAG-AAAACCTGCCTATTTTGGATTTTCTTTAATATATCAAAATTCCTAACTTGGGGTACC
BdM1225pool11     TCTCTTG---ATTTTTATATCAGTAATGAAGTTAAG-AAAACCTGCCTATTTTGGATTTTCTTTAATATATCAAAATTCCTAACTTGGGGTACC
BdM1228pool11     TCTCTTG---ATTTTTATATCAGTAATGAAGTTCAG-AAACACTGCCTATTTTGGATTTTCTTTAATATATCAAAATTCCTAACTTGGGGTACC
//                                                 -      *-                           -                  -     |68386|
BdM1211pool11     TACCATTTGGTGCGGTTTTCATCGAATTATTTTTTATATTCACCGCTATTTGGCAGAACCAATTCTACTACCTGTTTGGCTTCCTGTTTT
BdM1213pool24     TACCATTTGGTGCGGTTTTCATCGAATTATTTTTTATATTCACCGCTATTTGGCAGAACCAATTCTACTACCTGTTTGGCTTCCTGTTTT
BdM1214pool11     TACCATTTGGTGCGGTTTTCATCGAATTATTTTTTATATTCACCGCTATTTGGCAGAACCAATTCTACTACCTGTTTGGCTTCCTGTTTT
BdM1217pool11     TACCATTTGGTGCGGTTTTCATCGAATTATTTTTTATATTCACCGCTATTTGGCAGAACCAATTCTACTACCTGTTTGGCTTCCTGTTTT
BdM1222pool24     TACCATTTGGTGCGGTTTTCATCGAATTATTTTTTATATTCACCGCTATTTGGCAGAACCAATTCTACTACCTGTTTGGCTTCCTGTTTT
BdM1223pool24     TACCATTTGGTGCGGTTTTCATCGAATTATTTTTTATATTCACCGCTATTTGGCAGAACCAATTCTACTACCTGTTTGGCTTCCTGTTTT
BdM1225pool11     TACCATTTGGTGCGGTTTTCATCGAATTATTTTTTATATTCACCGCTATTTGGCAGAACCAATTCTACTACCTGTTTGGCTTCCTGTTTT
//                                                                                                          |68403|
BdM1215pool11     AAAGGGTCTGGAAGTGATAYAATAAGTKCTAAYGAAATAATATTGGAGCAAAACGAGACTCATTTAGMARWTTTTTTAAGGCAATCSAGT
BdM1216pool11     AAAGGGTCTGGAAGTGATATAATAAGTGCTAATGAAATAATATTGGAGCAAAACGAGATTCATTTAGAAATTTTTTTAAGGCAATCCAGT
BdM1217pool11     AAAGGGTCTGGAAGTGATATAATAAGTGCTAATGAAATAATATTGGAGCAAAACGAGAYTCATTTAGAAATTTTTTTAAGGCAATCCAGT
BdM1218pool11     AAAGGGTCTGGAAGTGATATAATAAGTGCTAATGAAATAATATTGGAGCAAAACGAGAYTCATTTASMAATTTTTTTAAGGCAATCCAGT
//                                   -       -    -                         *       -* --               -   |68435|
BdM1213pool24     ACAAAATGGTGGGTAAACGAATTTAAAACAGTGAGGTTTCCTTCGCAAGGGACAGTCTTTGATTATTATATTGATGATGAAACAAAACAA
BdM1215pool11     ACAAAATGGTGGGTAAACGAATTTAAAACAGTGAGGTTTCCTTCGCAAGGGACAGTCTTTGATTATTATATTGATGATGAAACAAAACAG
BdM1216pool11     ACAAAATGGTGGGTAAACGAATTTAAAACAGTGAGGTTTCCTTCGCAAGGGACAGTCTTTGATTATTATATTGATGATGAAACAAAACAG
BdM1216pool24     ACAAAATGGTGGGTAAACGAATTTAAAACAGTGAGGTTTCCTTCGCAAGGGACAGTCTTTGATTATTATATTGATGATGAAACAAAACAR
BdM1217pool11     ACAAAATGGTGGGTAAACGAATTTAAAACAGTGAGGTTTCCTTCGCAAGGGACAGTCTTTGATTATTATATTGATGATGAAACAAAACAG
BdM1218pool11     ACAAAATGGTGGGTAAACGAATTTAAAACAGTGAGGTTTCCTTCGCAAGGGACAGTCTTTGATTATTATATTGATGATGAAACAAAACAG
BdM1219pool24     ACAAAATGGTGGGTAAACGAATTTAAAACAGTGAGGTTTCCTTCGCAAGGGACAGTCTTTGATTATTATATTGATGATGAAACAAAACAG
BdM1221pool11     ACAAAATGGTGGGTAAACGAATTTAAAACAGTGAGGTTTCCTTCGCAAGGGACAGTCTTTGATTATTATATTGATGATGAAACAAAACAG
BdM1221pool21     ACAAAATGGTGGGTAAACGAATTTAAAACAGTGAGGTTTCCTTCGCAAGGGACAGTCTTTGATTATTATATTGATGATGAAACAAAACAG
BdM1222pool11     ACAAAATGGTGGGTAAACGAATTTAAAACAGTGAGGTTTCCTTCGCAAGGGACAGTCTTTGATTATTATATTGATGATGAAACAAAACAG
BdM1222pool24     ACAAAATGGTGGGTAAACGAATTTAAAACAGTGAGGTTTCCTTCGCAAGGGACAGTCTTTGATTATTATATTGATGATGAAACAAAACAG
BdM1223pool11     ACAAAATGGTGGGTAAACGAATTTAAAACAGTGAGGTTTCCTTCGCAAGGGACAGTCTTTGATTATTATATTGATGATGAAACAAAACAG
BdM1223pool24     ACAAAATGGTGGGTAAACGAATTTAAAACAGTGAGGTTTCCTTCGCAAGGGACAGTCTTTGATTATTATATTGATGATGAAACAAAACAG
BdM1224pool11     ACAAAATGGTGGGTAAACGAATTTAAAACAGTGAGGTTTCCTTCGCAAGGGACAGTCTTTGATTATTATATTGATGATGAAACAAAACAG
BdM1225pool11     ACAAAATGGTGGGTAAACGAATTTAAAACAGTGAGGTTTCCTTCGCAAGGGACAGTCTTTGATTATTATATTGATGATGAAACAAAACAA
BdM1226pool21     ACAAAATGGTGGGTAAACGAATTTAAAACAGTGAGGTTTCCTTCGCAAGGGACAGTCTTTGATTATTATATTGATGATGAAACAAAACAA
BdM1227pool24     ACAAAATGGTGGGTAAACGAATTTAAAACAGTGAGGTTTCCTTCGCAAGGGACAGTCTTTGATTATTATATTGATGATGAAACAAAACAA
BdM1228pool11     ACAAAATGGTGGGTAAACGAATTTAAAACAGTGAGGTTTCCTTCGCAAGGGACAGTCTTTGATTATTATATTGATGATGAAACAAAACAA
BdM1229pool11     ACAAAATGGTGGGTAAACGAATTTAAAACAGTGAGGTTTCCTTCGCAAGGGACAGTCTTTGATTATTATATTGATGATGAAACAAAACAA
BdM1229pool24     ACAAAATGGTGGGTAAACGAATTTAAAACAGTGAGGTTTCCTTCGCAAGGGACAGTCTTTGATTATTATATTGATGATGAAACAAAACAA
BdM1230pool24     ACAAAATGGTGGGTAAACGAATTTAAAACAGTGAGGTTTCCTTCGCAAGGGACAGTCTTTGATTATTATATTGATGATGAAACAAAACAA
BdM1269pool24     ACAAAATGGTGGGTAAACGAATTTAAAACAGTGAGGTTTCCTTCGCAAGGGACAGTCTTTGATTATTATATTGATGATGAAACAAAACAG
BdM1270pool11     ACAAAATGGTGGGTAAACGAATTTAAAACAGTGAGGTTTCCTTCGCAAGGGACAGTCTTTGATTATTATATTGATGATGAAACAAAACAA
//                                                                                                         *|68463|
BdM1211pool11     GTTCAAGTCTCTGGAGCCCAAACGTTCTCAGGAAACATTGAATCAGTCGATACCAAAGAAAAGTCTAAGTTTCCACAACACTTCTTTCCA
BdM1213pool24     GTTCAAGTCTCTGGAGCCCAAACGTTCTCAGGAAACATTGAATCAGTCGATACCAAAGAAAAGTCTAAGTTTCCACAACACTTCTTTCCA
BdM1214pool11     GTTCAAGTCTCTGGAGCCCAAACGTTCTCAGGAAACATTGAATCAGTCGATACCAAAGAAAAGTCTAAGTTTCCACAACACTTCTTTCCA
BdM1216pool24     GTTCAAGTCTCTGGAGCCCAAACGTTCTCAGGAAACATTGAATCAGTCGATACCAAAGAAAAGTCTAAGTTTCCACAACACTTCTTTCCA
BdM1217pool11     GTTCAWGTCTCTGGAGCCCAAACGTTCTCAGGAAACATTGAATCAGTCGATACCAAAGAAAAGTCTAAGTTTCCACAACACTTCTTTCCA
BdM1218pool11     GTTCAAGTCTCTGGAGCCCAAACGTTCTCAGGAAACATTGAATCAGTCGATACCAAAGAAAAGTCTAAGTTTCCACAACACTTCTTTCCA
BdM1221pool21     GTTCAAGTCTCTGGAGCCCAWACGTTCTCAGGAAACATTGAATCAGTCGATACCAAAGAAAAGTCTAAGTTTCCACAACACTTYTTTCCA
BdM1222pool24     GTTCAAGTCTCTGGAGCCCAWACGTTCTCAGGAAACATTGAATCAGTCGATACCAAAGAAAAGTCTAAGTTTCCACAACACTTCTTTCCA
BdM1223pool24     GTTCAAGTCTCTGGAGCCCATACGTTCTCAGGAAACATTGAATCAGTCGATACCAAAGAAAAGTCTAAGTTTCCACAACACTTCTTTCCA
BdM1230pool24     GTTCAAGTCTCTGGAGCCCAWACGTTCTCAGGAAACATTGAATCAGTCGATACCAAAGAAAAGTCTAAGTTTCCACAACACTTCTTTCCA
//                     -              *                                                              -      |68516|
BdM1211pool11     TCTTCTTCGGCACTTTGTCCTGACGAATGCAGAGTGGCTTCTTGAGCTACAGCTCTTCGACCCTGTCCTGCTGTAACCGCCGCTCCAAAG
BdM1212pool11     TCTTCTTCGGCACTTTGTCCTGACGAATGCAGAGTGGCTTCTTGAGCTACAGCTCTTCGACCCTGTCCTGCTGTAACCGCCGCTCCAAAG
BdM1213pool24     TCTTCTTCGGCACTTTGTCCTGACGAATGCAGAGTGGCTTCTTGAGCTACAGCTCTTCGACCCTGTCCTGCTGTAACCGCCGCTCCAAAG
BdM1214pool11     TCTTCTTCGGCACTTTGTCCTGACGAATGCAGAGTGGCTTCTTGAGCTACAGCTCTTCGACCCTGTCCTGCTGTAACCGCCGCTCCAAAG
BdM1215pool11     TCTTCTTCGGCACTTTGTCCTGACGAATGCAGAGTGGCTTCTTGAGCTACAGCTCTTCGACCCTGTCCTGCTGTAACCGCCGCTCCAAAG
BdM1216pool24     TCTTCTTCGGCACTTTGTCCTGACGAATGCAGAGTGGCTTCTTGAGCTACAGCTCTTCGACCCTGTCCTGCTGTAACCGCCGCTCCAAAG
BdM1217pool11     TCTTCTTCGGCACTTTGTCCTGACGAATGCAGAGTGGCTTCTTGAGCTACAGCTCTTCGACCCTGTCCTGCTGTAACCGCCGCTCCAAAG
BdM1218pool11     TCTTCTTCGGCACTTTGTCCTGACGAATGCAGAGTGGCTTCTTGAGCTACAGCTCTTCGACCCTGTCCTGCTGTAACCGCCGCTCCAAAG
BdM1219pool24     TCTTCTTCGGCACTTTGTCCTGACGAATGCAGAGTGGCTTCTTGAGCTACAGCTCTTCGACCCTGTCCTGCTGTAACCGCCGCTCCAAAG
BdM1221pool21     TCTTCTTCGGCACTTTGTCCTGACGAATGCAGAGTGGCTTCTTGAGCTACAGCTCTTCGACCCTGTCCTGCTGTAACCGCCGCTCCAAAG
BdM1222pool24     TCTTCTTCGGCACTTTGTCCTGACGAATGCAGAGTGGCTTCTTGAGCTACAGCTCTTCGACCCTGTCCTGCTGTAACCGCCGCTCCAAAG
BdM1223pool11     TCTTCTTCGGCACTTTGTCCTGACGAATGCAGAGTGGCTTCTTGAGCTACAGCTCTTCGACCCTGTCCTGCTGTAACCGCCGCTCCAAAG
BdM1223pool24     TCTTCTTCGGCACTTTGTCCTGACGAATGCAGAGTGGCTTCTTGAGCTACAGCTCTTCGACCCTGTCCTGCTGTAACCGCCGCTCCAAAG
BdM1224pool11     TCTTCTTCGGCACTTTGTCCTGACGAATGCAGAGTGGCTTCTTGAGCTACAGCTCTTCGACCCTGTCCTGCTGTAACCGCCGCTCCAAAG
BdM1225pool11     TCTTCTTCGGCACTTTGTCCTGACGAATGCAGAGTGGCTTCTTGAGCTACAGCTCTTCGACCCTGTCCTGCTGTAACCGCCGCTCCAAAG
BdM1230pool24     TCTTCTTCGGCACTTTGTCCTGACGAATGCAGAGTGGCTTCTTGAGCTACAGCTCTTCGACCCTGTCCTGCTGTAACCGCCGCTCCAAAG
BdM1269pool24     TCTTCTTCGGCACTTTGTCCTGACGAATGCAGAGTGGCTTCTTGAGCTACAGCTCTTCGACCCTGTCCTGCTGTAACCGCCGCTCCAAAG
BdM1270pool11     TCTTCTTCGGCACTTTGTCCTGACGAATGCAGAGTGGCTTCTTGAGCTACAGCTCTTCGACCCTGTCCTGCTGTAACCGCCGCTCCAAAG
//                                                                                                          |68650|
BdM1211pool11     CAAGTCGACTTGTTAACAAACAATGTGCTCCTATGTTAATATCGAACTATACAGTACCATCATCTGAATCTAACTTC-AAAAAAAATGTA
BdM1221pool21     CAAGTCGACTTGTTAACAAACAATGTGCTCCTATGTTAATATCGAACTANACAGTACCATCATNTGAATCTAACCTCNAAAAAAGATGTA
BdM1223pool24     CAAGTCGACTTGTTAACAAACAATGTGCTCCTATGTTAATATCGAACTATACAGTACCATCATCTGAATCTAACCTCAAAAAAAGATGTA
BdM1224pool11     CAAGTCGACTTGTTAACAAACAATGTGCTCCTATGTTAATATCGAACTATACAGTACCATCATCTGAATCTAACCTCAAAAAAAGATGTA
//                                                                                          -         -     |68777|
BdM1213pool24     ACGCCATCTTTTAAAAATTACTTTTTGATTTGTTCAGACTGGATTAATTAATAACAAAGTGGTTATTGATTTAGACAGGGTGTTGGAAAC
BdM1215pool11     ACGCCATCTTTTAAAAATTACTTTTTGATTTGTTCAGACTGGATTAATTAATAACAAAGTGGTTATTGATTTAGACAGGGTGTTGAAAAC
BdM1216pool24     ACGCCATCTTTTAAAAATTACTTTTTGATTTGTTCAGACTGGATTAATTAATAACAAAGTGGTTATTGATTTAGACAGGGTGTTGGAAAC
BdM1217pool11     ACGCCATCTTTTAAAAATTACTTTTTGATTTGTTCAGACTGGATTAATTAATAACAAAGTGGTTATTGATTTAGACAGGGTGTTGGAAAC
BdM1223pool24     ACGCCATCTTTTAAAAATTACTTTTTGATTTGTTCAGACTGGATTAATTAATAACAAAGTGGTTATTGATTTAGACAGGGTGTTGGAAAC
BdM1230pool24     ACGCCATCTTTTAAAAATTACTTTTTGATTTGTTCAGACTGGATTAATTAATAACAAAGTGGTTATTGATTTAGACAGGGTGTTGGAAAC
BdM1269pool24     ACGCCATCTTTTAAAAATTACTTTTTGATTTGTTCAGACTGGATTAATTAATAACAAAGTGGTTATTGATTTAGACAGGGTGTTGGAAAC
//                                                                                                     -    |68818|
BdM1211pool11     ACAACAGAGTKGAAGGAGTGAACAAGATAATTAATGAGCCCACTATATTTTTTAATTATGATTATGAAAATAAATTAGATTAAATGAAAG
BdM1213pool24     ACAACAGAGTGGAAGGAGTTAACAAGATAATTAATGAGCCCACTATATTTTTTAATTATGATTATGAAAATAAATTAGATTAAATGAAAG
BdM1214pool11     ACAACAGAGTGGAAGGAGTTAACAAGATAATTAATGAGCCCACTATATTTTTTAATTATGATTATGAAAATAAATTAGATTAAATGAAAG
BdM1215pool11     ACAACAGAGTGGAAGGAGTKAACAAGATAATTAATGAGCCCACTATATTTTTTAATTATGATTATGAAAATAAATTAGATTAAATGAAAG
BdM1217pool11     ACAACAGAGTGGAAGGAGTKAACAAGATAATTAATGAGCCCACTATATTTTTTAATTATGATTATGAAAATAAATTAGATTAAATGAAAG
BdM1219pool24     ACAACAGAGTGGAAGGAGTGAACAAGATAATTAATGAGCCCACTATATTTTTTAATTATGATTATGAAAATAAATTAGATTAAATRAAAG
BdM1221pool21     ACAACAGAGTGGAAGGAGTGAACAAGATAATTAATGAGCCCACTATATTTTTTAATTATGATTATGAAAATAAATTAGATTAAATGAAAG
BdM1222pool24     ACAACAGAGTGGAAGGAGTGAACAAGATAATTAATGAGCCCWMTATATTTTTTAATTATGATTATGAAAATAAATTAGATTAAATRAAAG
BdM1223pool24     ACAACAGAGTGGAAGGAGTGAACAAGATAATTAATGAGCCCACTATATTTTTTAATTATGATTATGAAAATAAATTAGATTAAATRAAAG
BdM1227pool24     ACAACAGAGTGGAAGGAGTGAACAAGATAATTAATGAGCCCACTATATWTTTTAATTATGATTATGAAAATAAATTAGATTAAATRAAAG
BdM1269pool24     ACAACAGAGTGGAAGGAGTKAACAAGATAATTAATGAGCCCACTATATTTTTTAATTATGATTATGAAAATAAATTAGATTAAATRAAAG
BdM1270pool11     ACAACAGAGTGGAAGGAGTGAACAAGATAATTAATGAGCCCACTATATTTTTTAATTATGATTATGAAAATAAATTAGATTAAATNAAA-
//                          -        *                     --     -                                    *    |68857|
BdM1211pool11     TTAATATAAAATCTTTTAAAATAATGAAATGCCGTTCCAGTAACACATCTTGGCATGGAAGGTTGAAATCTTTTGCAAAAATCCCTTAAG
BdM1217pool11     TTAATATAAAATCTTTTAAAATAATGAAATGCCGTTCCAGTAACACATCTTGGCATGGAAGGTTGAAATCTTTTGCAAAAATCCCTTAAG
BdM1218pool11     TTAATATAAAATCTTTTAAAATAATGAAATGCCGTTCCAGTAACACATCTTGGCATGGAAGGTTGAAATCTTTTGCAAAAATCCCTTAAG
BdM1221pool21     TTAATATAAAATCTTTTAAAATAATGAAATGCCGTTCCAGTAACACATCTTGGCATGGAAGGTTGAAATCTTTTGCAAAAATCCCTTAAG
BdM1222pool24     TTAATATAAAATCTTTTAAAATAATGAAATGCCGTTCCAGTAACACATCTTGGCATGGAAGGTTGAAATCTTTTGCAAAAATCCCTTAAG
BdM1223pool24     TTAATATAAAATCTTTTAAAATAATGAAATGCCGTTCCAGTAACACATCTTGGCATGGAAGGTTGAAATCTTTTGCAAAAATCCCTTAAG
//                                                                                                          |68910|
BdM1217pool11     GGTTAGTATCTCTTTTGCAAAAAGTTAAAAACGACTTGACNAAGTCAAATCCCTTCCAGATTTCTTAACCCTTTTGTGGGACGTGGGGAA
BdM1221pool21     GGTTAGTATCTCTTTTGCAAAAAGTTAAAAACGACTTGACGAAGTCAAATCCCTTCCAGATTTCTTAACCCTTTTGTGGGACGTGGGGAA
BdM1223pool11     GGTTAGTATCTCTTTTGCAAAAAGTTAAAAACGACTTGACGAAGTCAAATCCCTTCCAGATTTCTTAACCCTTTTGTGGGACGTGGGGAA
BdM1225pool11     GGTTAGTATCTCTTTTGCAAAAAGTTAAAAACGACTTGACGAAGTCAAATCCCTTCCAGATTTCTTAACCCTTTTGTGGGACGTGGGGAA
//                                                                                                          |68998|
BdM1212pool11     ATCATTATTGACTATATTTATTACGGCTTGTTTCTGTTTTATCTCCTCTGGTAGCGGAATGAATGCCGATGCTTTAAGTGGATTGTATTT
BdM1216pool24     ATCATTATTGACTANATTTATTACGGCTTGTTTCTGTTTTATCTCCTCTGGTAGCGGAATGAATGCNGATGCTTTAAGTGGATTGTATTT
BdM1224pool11     ATCATTATTGACTATATTTATTACGGCTTGTTTCTGTTTTATCTCCTCTGGTAGCGGAATGAATGCCGATGCTTTAAGTGGATTGTATTT
BdM1230pool24     ATCATTATTGACTACATTTATTACGGCTYGTTTCTGTTTTATCTCCTCTGGTAGCGGAATGAATGCTGATGCTTTAAGTGGATTGTATTT
//                              -             -                                     -                       |69084|
BdM1215pool11     AAAAGGAYTMNNYTACTCTT-ATAWATAATATCTTTACTAATCTCAATGCNNTATYTGCAAATACTTTAAATGTAACTTTCTCTGACCACG
BdM1217pool11     AAAAGGATTCATTTACTCTTAATAGATAATATCTTTACTAATCTCAATGCTATATCTGCAAATACTTTAAATGTAACTTTCTCTGACCAC-
BdM1219pool11     AAAAKGATTCATTTACTCTT-ATAGATAATATCTTTACTAATCTCAATGCTATATCTGCAAATASTTTAAATGTAAYTTTCTCTGACCACG
BdM1219pool24     AAAAGGATTCATTTACTCTT-ATAGATAATATCTTTACTAATCTCAATGCTATATSTGCAAATACTTTAAATGTAACTTTCTCTGACCACG
BdM1221pool21     AAAAGGATTNATTTACTCTT-ATAGATAATNTCTTTACTAATCTCAATGCTATATCTGCAAATACTTTAAATGTANCTTTCTCTGACCACG
BdM1222pool24     AAAAGGATTNANTTACTCTT-ATAGATAATATCTTTACTAATCTCAATNCTATATCTGCAAATACTTTAAATGTAACTTTCTCTGNCC---
BdM1223pool24     AAAAGGATTCATTTACTCTT-ATAGATAATATCTTTACTAATCTCAATGCTATATCTGCAAATACTTTAAATGTAACNTTCTCTGANCA--
BdM1224pool11     AAAAGGATTNATTTACTCTT-ATAGATAATATCTTTACTAATNTCAAYGCTATATCTGCAAATACTTTAAATGTNACTTTCTNTGACCAC-
BdM1230pool24     AAAARGATTCATTTACTCTT-ATAGATAATATCTTTACTAATCTNAATGCTATATCTGCAAATACTTTAAATGTAACTTTCTCTGACCACG
//                    -  - -  -           -                      -       -        -           -              |69102|
BdM1212pool11     CGGGAAAGCCGGTATTTGTGCTTGGAATTGTGTATCTGTGCTACTCAAGGCGGTTTTAATAGTATTCTTGGAACGATATATGCATTGATG
BdM1213pool11     CGGGAAAGCCGGTANTTGTGCTTGNAATTGTGTATCTGTGCTACTCAAGGCGGTTTTAATAGTATTCTTGGAANGANATATGCATTGATG
BdM1217pool11     CGGGAAAGCCGGTATTTGTGCTTGGAATTGTGTATCTGTGCTACTCAAGGCGGTTTTAATAGTATTCTTGGAACGATATATGCATTGATG
BdM1221pool21     SGGGAAAGCCGGTATTTGTGCTTGGAATTGTSTATCTGTGCTACTCAAKRCGGTTTTAATAGTATTCTTGGAACGATATATSCATTGATG
BdM1222pool24     SGGGAAAGCCGGTATTTGTGCTTGGAATTGTGTATCTGTGCTACTCAAGGCGGTTTTAATAGTATTCTTGGAACGATATATGCATTGRTR
BdM1223pool24     SGGGAAAGCCGGTATTTGTGCTTGGAATTGTGTATCTGTGCTACTCAAGGCGGTTTTAATAGTATTCTTGGAACGATATATGCATTGRTG
BdM1224pool11     CGGGAAAGCCGGTANTTGTGCTTGGAATTGTGTATCTGTGCTACNCAAGGYGGTTTTAAWWGTATTCYTRKARCGATATATGCATTGAKG
//                *                              -                ---        --      - -- -        -     *--|69119|
BdM1211pool11     CAAGTTCTCAAGTTCTCGGTAAGCAACCAGAAAATATACAGAGTGCATTTGCTGCAATATTAAAAGTCCCCTTAACAGGTCTTCCCATGA
BdM1213pool24     GAAGTTCTCAAGTTCTCGGTAAGCAACCAGAAAATATACAGAGTGCATTTGCTGCAATATTAAAAGTCCCCTTAACAGGTCTTCCCATGA
BdM1216pool24     CAAGTTCTCAAGTTCTCGGTAAGCAACCAGGAAATATACAGAGTGCATTTGCTGCAATATTAAAAGTCCCCTTAACAGGTCTTCCCATGA
BdM1217pool11     CAAGTTYTCAAGTTCTCGGTAAGCAACCAGGAAATATACAGAGTGCATTTGCTGCAATATTAAAAGTCCCCTTAACAGGTCTTCCCATGA
BdM1221pool21     CAAGTTCTCAAGTTCTCGGTAAGCMACCAGAAAATATACARAGTGCATTTGCTGCAATATTAAAAGTCCCCTTAACAGGTCTTCCCATGA
//                -     -                 -     *         -                                                 |69158|
BdM1211pool11     GAGGCATTATTCGAGAGAGAG-AAAATTTAAATAATTTGTAAAATATAGGTATTTAAC-AAAAAAAATTGTGAAAATTTAGATAAATTACGT
BdM1212pool11     GAGGCATTATTCGAGAGAGAG-AAAATTTAAATAATTTGTAAAATATAGGTATTTAAC-AAAAAAAATTGTGAAAATTTAGATAAATTACGT
BdM1213pool24     GAGGCATTATTCGAGAGAGAG-AAAATTTAAATAATTTGTAAAATATAGGTATTTAAC-AAAAAAAATTGTGAAAATTTAGATAAATTACGT
BdM1214pool11     GAGGCATTATTCGAGAGAGAG-AAAATTTAAATAATTTGTAAAATATAGGTATTTAAC-AAAAAAAATTGTGAAAATTTAGATAAATTACGT
BdM1215pool11     GAGGCATTATTCGAGAGAGAG-AAAATTTAAATAATTTGTAAAATATAGGTATTTAAC-AAAAAAAATTGTGAAAATTTAGATAAATTACGT
BdM1216pool24     GAGGCATTATTCGAGAGAGAG-AAAAYTTAAATAATTTGTAAAATATAGGTATTTAAC-AAAAAAAATTGTGAAAATTTAGATAAATTACGT
BdM1217pool11     GAGGCATTATTCGAGAGAGAG-AAAATTTAAATAATTTGTAAAATATAGGTATTTAAC-AAAAAAAATTGTGAAAATTTAGATAAATTACGT
BdM1218pool11     GAGGCATTATTCGAGAGAGAG-AAAATTTAAATAATTTGTAAAATATAGGTATTTAAC-AAAAAAAATTGTGAAAATTTAGATAAATTACGT
BdM1219pool24     GAGGCATTATTCGAGAGAGAG-AAAATTTAAATAATTTGTAAAATATAGGTATTTAAC-AAAAAAAATTGTGAAAATTTAGATAAATTACGT
BdM1221pool21     GAGGCATTATTCGAGAGAGAG-AAAATTTAAATAATTTGTAAAATATAGGTATTTAAC-AAAAAAAATTGTGAAAATTTAGATAAATTACGT
BdM1222pool24     GAGGCATTATTCGAGAGAGAG-AAAATTTAAATAATTTGTAAAATATAGGTATTTAAC-AAAAAAAATTGTGAAAATTTAGATAAATTACGT
BdM1223pool24     GAGGCATTATTCGAGAGAGAG-AMAATTTAAATAATTTGTAAAATATAGGTATTTAAC-AAAAAAAATTGTGAAAATTTAGATAAATTACGT
BdM1227pool24     GAGGCATTATTCGAGAGAGAG-AAAATTTAAATAATTTGTAAAATATAGGTATTTAAC-AAAAAAAATTGTGAAAATTTAGATAAATTACGT
BdM1229pool24     GAGGCATTATTCGAGAGAGAG-AAAATTTAAATAATTTGTAAAATATAGGTATTTAAC-AAAAAAAATTGTGAAAATTTAGATAAATTACGT
BdM1230pool11     GAGGCATTATTCGAGAGAGAG-AAAATTTAAATAATTTGTAAAATATAGGTATTTAAC-AAAAAAAATTGTGAAAATTTAGATAAATTACGT
BdM1230pool24     GAGGCATTATTCGAGAGAGAG-AAAATTTAAATAATTTGTAAAATATAGGTATTTAAC-AAAAAAAATTGTGAAAATTTAGATAAATTACGT
BdM1269pool24     GAGGCATTATTCGAGAGAGAG-AAAATTTAAATAATTTGTAAAATATAGGTATTTAAC-AAAAAAAATTGTGAAAATTTAGATAAATTACGT
BdM1270pool11     GAGGCATTATTCGAGAGAGAG-AAAANTTAAATAATTTGTAAAATATAGGTATTTAAC-AAAAAAAATTGTGAAAATTTAGATAAATTACGT
//                                       -  -                                                                 |69174|
BdM1215pool11     GTAAAAGATGATTATAATAAAAGCTTCGCGAGTACCGAGCGACGCCGACGGTGCCATAATAGTTTTCATACACGA----GAAGATTCGTAATAT
BdM1216pool11     GTAAAAGATGATTATAATAAAAGCTTCGCGAGTACCGAGCGACGCCGACGGTGCCATAATAGTTTTCATACACGA----GAAGATTCGTAATAT
BdM1219pool24     GTAAAAGATGATTATAATAAAAGCTTCGCGAGTACCGAGCGACGCCGACGGTGCCATAATAGTTTTCATACACGA----GAAGATTCGTAATAT
BdM1222pool24     GTAAAAGATGATTATAATAAAAGCTTCGCGAGTACCGAGCGACGCCGACGGTGCCATAATAGTTTTCATACACGA----GAAGATTCGTAATAT
BdM1225pool11     GTAAAAGATGATTATAATAAAAGCTTCGCGAGTACCGAGCGACGCCGACGGTGCCATAATAGTTTTCATACACGA----GAAGATTCGTAATAT
BdM1227pool11     GTAAAAGATGATTATAATAAAAGCTTCGCGAGTACCGAGCGACGCCGACGGTGCCATAATAGTTTTCATACACGA----GAAGATTCGTAATAT
BdM1230pool24     GTAAAAGATGATTATAATAAAAGCTTCGCGAGTACCGAGCGACGCCGACGGTGCCATAATAGTTTTCATACACGA----GAAGATTCGTAATAT
BdM1269pool24     GTAAAAGATGATTATAATAAAAGCTTCGCGAGTACCGAGCGACGCCGACGGTGCCATAATAGTTTTCATACACGA----GAAGATTCGTAATAT
BdM1270pool11     GTAAAAGATGATTATAATAAAAGCTTCGCGAGTACCGAGCGACGCCGACGGTGCCATAATAGTTTTCATACACGA----GAAGATTCGTAATAT
//                                                                                                              |69230|
BdM1213pool24     CAAGCCACCGTGAAAAGCATGAACATCATGGGAATGACTCCCGAAGATTTCAGTGCCATTTTCCGAGTAGTATCCGCTGTCATGCTCTTC
BdM1214pool11     CAAGCCACCGTGAAAAGCATGAACATCATGGGAATGACTCCCGAAGATTTCAGTGCCATTTTCCGAGTAGTATCCGCTGTCATGCTCTTC
BdM1215pool11     CAAGCCACCGTGAAAAGCATGAACATCATGGGAATGACTCCCGAAGATTTCAGTGCCATTTTCCGAGTAGTATCCGCTGTCATGCTCTTC
BdM1216pool11     CAAGCCACCGTGAAAAGCATGAACATCATGGGAATGACTCCCGAAGATTTCAGTGCCATTTTCCGAGTAGTATCCGCTGTCATGCTCTTC
BdM1216pool24     CAAGCCACCGTGAAAAGCATGAACATCATGGGAATGACTCCCGAAGATTTCAGTGCCATTTTCCGAGTAGTATCCGCTGTCATGCTCTTC
BdM1217pool11     CAAGCCACCGTGAAAAGCATGAACATCATGGGAATGACTCCCGAAGATTTCAGTGCCATTTTCCGAGTAGTATCCGCTGTCATGCTCTTC
BdM1219pool24     CAAGCCACCGTGAAAAGCATGAACATCATGGGAATGACTCCCGAAGATTTCAGTGCCATTTTCCGAGTAGTATCCGCTGTCATGCTCTTC
BdM1221pool21     CAAGCCACCGTGAAAAGCATGAACATCATGGGAATGACTCCCGAAGATTTCAGTGCCATTTTCCGAGTAGTATCCGCTGTCATGCTCTTC
BdM1222pool24     CAAGCCACCGTGAAAAGCATGAACATCATGGGAATGACTCCCGAAGATTTCAGTGCCATTTTCCGAGTAGTATCCGCTGTCATGCTCTTC
BdM1223pool24     CAAGCCACCGTGAAAAGCATGAACATCATGGGAATGACTCCCGAAGATTTCAGTGCCATTTTCCGAGTAGTATCCGCTGTCATGCTCTTC
BdM1225pool11     CAAGCCACCGTGAAAAGCATGAACATCATGGGAATGACTCCCGAAGATTTCAGTGCCATTTTCCGAGTAGTATCCGCTGTCATGCTCTTC
BdM1227pool24     CAAGCCACCGTGAAAAGCATGAACATCATGGGAATGACTCCCGAAGATTTCAGTGCCATTTTCCGAGTAGTATCCGCTGTCATGCTCTTC
BdM1229pool11     CAAGCCACCGTGAAAAGCATGAACATCATGGGAATGACTCCCGAAGATTTCAGTGCCATTTTCCGAGTAGTATCCGCTGTCATGCTCTTC
BdM1229pool24     CAAGCCACCGTGAAAAGCATGAACATCATGGGAATGACTCCCGAAGATTTCAGTGCCATTTTCCGAGTAGTATCCGCTGTCATGCTCTTC
BdM1230pool24     CAAGCCACCGTGAAAAGCATGAACATCATGGGAATGACTCCCGAAGATTTCAGTGCCATTTTCCGAGTAGTATCCGCTGTCATGCTCTTC
BdM1269pool24     CAAGCCACCGTGAAAAGCATGAACATCATGGGAATGACTCCCGAAGATTTCAGTGCCATTTTCCGAGTAGTATCCGCTGTCATGCTCTTC
BdM1270pool11     CAAGCCACCGTGAAAAGCATGAACATCATGGGAATGACTCCCGAAGATTTCAGTGCCATTTTCCGAGTAGTATCCGCTGTCATGCTCTTC
//                                                                                                          |69357|
BdM1214pool11     GTAAAAATAGTGGAAGAAAATGCGTTTAATATATGATGAATGAAGCAAAC------AAATATTTAAATAATATAAAAGTTCGTGTTAAGGAGGGCG
BdM1216pool24     GTAAAAATAGTGGAAGAAAATGCGTTTAATATATGATGAATGAAGCAAAC------AAATATTTAAATAATATAAAAGTTCGTGTTAAGGAGGGCG
BdM1223pool11     GTAAAAATAGTGGAAGAAAATGCGTTTAATATATGATGAATGAAGCAAAC------AAATATTTAAATAATATAAAAGTTCGTGTTAAGGAGGGCG
BdM1223pool24     GTAAAAATAGTGGAAGAAAATGCGTTTAATATATGATGAATGAAGCAAAC------AAATATTTAAATAATATAAAAGTTCGTGTTAAGGAGGGCG
BdM1230pool24     GTAAAAATAGTGGAAGAAAATGCGTTTAATATATGATGAATGAAGCAAAC------AAATATTTAAATAATATAAAAGTTCGTGTTAAGGAGGGCG
BdM1269pool24     GTAAAAATAGTGGAAGAAAATGCGTTTAATATATGATGAATGAAGCAAAC------AAATATTTAAATAATATAAAAGTTCGTGTTAAGGAGGGCG
BdM1270pool11     GTAAAAATAGTGGAAGAAAATGCGTTTAATATATGATGAATGAAGCAAAC------AAATATTTAAATAATATAAAAGTTCGTGTTAAGGAGGGCG
//                                                                                                                |69396|
BdM1211pool11     AAAATATTTTGTCTCACTCTGGATAAAGCTGAGAAAAATTTTGGTTCTTTTCCTCCTATTGACGAACTTCTTTGTCTTGGTAATCCTAAA
BdM1212pool11     AAAATATTTTGTCTCACTCTGGATAAAGCTGAGAAAAATTTTGGTTCTTTTCCTCCTATTGACGAACTTCTTTGTCTTGGTAATCCTAAA
BdM1213pool24     AAAATATTTTGTCTCACTCTGGATAAAGCTGAGAAAAATTTTGGTTCTTTTCCTCCTATTGACGAACTTCTTTGTCTTGGTAATCCTAAA
BdM1214pool11     AAAATATTTTGTCTCACTCTGGATAAAGCTGAGAAAAATTTTGGTTCTTTTCCTCCTATTGACGAACTTCTTTGTCTTGGTAATCCTAAA
BdM1216pool11     AAAATATTTTGTCTCACTCTGGATAAAGCTGAGAAAAATTTTGGTTCTTTTCCTCCTATTGACGAACTTCTTTGTCTTGGTAATCCTAAA
BdM1216pool24     AAAATATTTTGTCTCACTCTGGATAAAGCTGAGAAAAATTTTGGTTCTTTTCCTCCTATTGACGAACTTCTTTGTCTTGGTAATCCTAAA
BdM1217pool11     AAAATATTTTGTCTCACTCTGGATAAAGCTGAGAAAAATTTTGGTTCTTTTCCTCCTATTGACGAACTTCTTTGTCTTGGTAATCCTAAA
BdM1218pool11     AAAATATTTTGTCTCACTCTGGATAAAGCTGAGAAAAATTTTGGTTCTTTTCCTCCTATTGACGAACTTCTTTGTCTTGGTAATCCTAAA
BdM1219pool24     AAAATATTTTGTCTCACTCTGGATAAAGCTGAGAAAAATTTTGGTTCTTTTCCTCCTATTGACGAACTTCTTTGTCTTGGTAATCCTAAA
BdM1221pool21     AAAATATTTTGTCTCACTCTGGATAAAGCTGAGAAAAATTTTGGTTCTTTTCCTCCTATTGACGAACTTCTTTGTCTTGGTAATCCTAAA
BdM1222pool24     AAAATATTTTGTCTCACTCTGGATAAAGCTGAGAAAAATTTTGGTTCTTTTCCTCCTATTGACGAACTTCTTTGTCTTGGTAATCCTAAA
BdM1223pool11     AAAATATTTTGTCTCACTCTGGATAAAGCTGAGAAAAATTTTGGTTCTTTTCCTCCTATTGACGAACTTCTTTGTCTTGGTAATCCTAAA
BdM1223pool24     AAAATATTTTGTCTCACTCTGGATAAAGCTGAGAAAAATTTTGGTTCTTTTCCTCCTATTGACGAACTTCTTTGTCTTGGTAATCCTAAA
BdM1224pool11     AAAATATTTTGTCTCACTCTGGATAAAGCTGAGAAAAATTTTGGTTCTTTTCCTCCTATTGACGAACTTCTTTGTCTTGGTAATCCTAAA
BdM1225pool11     AAAATATTTTGTCTCACTCTGGATAAAGCTGAGAAAAATTTTGGTTCTTTTCCTCCTATTGACGAACTTCTTTGTCTTGGTAATCCTAAA
BdM1226pool21     AAAATATTTTGTCTCACTCTGGATAAAGCTGAGAAAAATTTTGGTTCTTTTCCTCCTATTGACGAACTTCTTTGTCTTGGTAATCCTAAA
BdM1227pool24     AAAATATTTTGTCTCACTCTGGATAAAGCTGAGAAAAATTTTGGTTCTTTTCCTCCTATTGACGAACTTCTTTGTCTTGGTAATCCTAAA
BdM1230pool11     AAAATATTTTGTCTCACTCTGGATAAAGCTGAGAAAAATTTTGGTTCTTTTCCTCCTATTGACGAACTTCTTTGTCTTGGTAATCCTAAA
BdM1230pool24     AAAATATTTTGTCTCACTCTGGATAAAGCTGAGAAAAATTTTGGTTCTTTTCCTCCTATTGACGAACTTCTTTGTCTTGGTAATCCTAAA
BdM1269pool24     AAAATATTTTGTCTCACTCTGGATAAAGCTGAGAAAAATTTTGGTTCTTTTCCTCCTATTGACGAACTTCTTTGTCTTGGTAATCCTAAA
//                                                                                                          |69436|
BdM1213pool24     GAGAAACATGGCGCCGTTCAAGTGACCATCAAAAAAATATGGACCTACTACCCGCGTTCCAATTATTCCACCCCACACGTTAACAGACCA
BdM1222pool24     GAGAAACATGGCGCCGTTCAAGTGACCATCAAAAAAATATGGACCTACTACCCGCGTTCCAATTATTCCACCCCACACGTTAACAGACCA
BdM1223pool24     GAGAAACATGGCGCCGTTCAAGTGACCATCAAAAAAATATGGACCTACTACCCGCGTTCCAATTATTCCACCCCACACGTTAACAGACCA
BdM1224pool11     GAGAAACATGGCGCCGTTCAAGTGACCATCAAAAAAATATGGACCTACTACCCGCGTTCCAATTATTCCACCCCACASGTTAACAGACCA
//                                                                                             -            |69605|
BdM1212pool11     TGGCCAGGGATTCCCCTATCGGTACATTTGTATAGAGGCTTGTCACATCGAAGCTAACAAATTTWWCATTCMGTTCTAAATTGAAGCTTT
BdM1213pool24     TGGCCAGGGATTCCCCTATCGGTACATTTGTATAGAGGCTTGTCACATCGAAGCTAACAAATTTATCATTCAGTTCTAAATTGAAGCTTT
BdM1214pool11     TGGCCAGGGATTCCCCTATCGGTACATTTGTATAGAGGCTTGTCAYATCGAAGCTAACAAATTTATCATTCRGTTCTAAATTGAAGYTTT
BdM1216pool24     TGGCCAGGGATTCCMYTATCGGTACATTTGTATAGAGGCTTGTCACATCGAAGCTAACAAATTTATCATTCAGTTCTAAATTGAAGCTTT
BdM1217pool11     TGGCCAGRGATTCCCCTATSGGTACATTTGTATAGAGGCTTGTCACATCGAAGCTAACAAATTTATCATTCRGTTCTAAATTRAAGCTTT
BdM1218pool11     TGGCCAGNGATTCCCCTATCGGTACATTTGTATAGAGGCTTGTCACATCGAAGCTAACAAATTTATCATTCAGTTCTAAATTGAAGCTTT
//                       -      --   -                         -                  --     *          -   -   |69747|
BdM1212pool11     CTATAGATATAAGACAATCTTATATGAAGAGATTTAAAAGAATAAGTAATTAAAGATATACAGATT----AAAAAAACTAATTTTGCTAATGTG
BdM1213pool11     CTATAGATATAAGACAATCTTATATGAAGAGATTTAAAAGANTAAGTAATTANAGATATACANATT----AAAAAAANTAATTTTGNTAATGTG
BdM1213pool24     CTATAGATATAAGACAATCTTATATGAAGAGATTTAAAAGARTAAGTAATTAWAGATATACAKATTA---AAAAAAAMTAATTTTGYTAATGTG
BdM1215pool11     CTATAGATATAAGACAATCTTATATGAAGAGATTTAAAAGAATAAGTAATTAAAGATATACAGATT----AAAAAAACTAATTTTGCTAATGTG
BdM1216pool11     CTATAGATATAAGACAATCTTATATGAAGAGATTTAAAAGAATAAGTAATTAAAGATATACAGATT----AAAAAAACTAATTTTGCTAATGTG
BdM1216pool24     CTATAGATATAAGACAATCTTATATGAAGAGATTTAAAAGAATAAGTAATTAAAGATATACAGATT----AAAAAAACTAATTTTGCTAATGTG
BdM1217pool11     CTATAGATATAAGACAATCTTATATGAAGAGATTTAAAAGAATAAGTAATTAAAGATATACAGATT----AAAAAAACTAATTTTGCTAATGTG
BdM1218pool11     CTATAGATATAAGACAATCTTATATGAAGAGATTTAAAAGAATAAGTAATTAAAGATATACAGATT----AAAAAAACTAATTTTGCTAATGTG
BdM1219pool24     CTATAGATATAAGACAATCTTATATGAAGAGATTTAAAAGAATAAGTAATTAAAGATATACAGATT----AAAAAAACTAATTTTGCTAATGTG
BdM1221pool21     CTATAGATATAAGACAATCTTATATGAAGAGATTTAAAAGAATAAGTAATTAAAKATATACAGATT----AAAAAAACTAATTTTGCTAATGTG
BdM1222pool24     CTATAGATATAAGACAATCTTATWTGAAGAGATTTAAAAGAATAAGTAATTAAAGATATACAGATT----AAAAAAACTAATTTTGCTAATGTG
BdM1223pool24     CTATAGATATAAGACAATCTTATATGAAGAGATTTAAAAGAATAAGTAATTAAAGATATACAGATT----AAAAAAACTAATTTTGCTAATGTG
BdM1225pool11     CTATAGATATAAGACAATCTTATATGAAGAGATTTAAAAGAATAAGTAATTAAAGATATACAGATT----AAAAAAACTAATTTTGCTAATGTG
BdM1227pool24     CTATAGATATAAGACAATCTTATATGAAGAGATTTAAAAGAATAAGTAATTAAAGATATACAGATT----AAAAAAACTAATTTTGCTAATGTG
BdM1228pool11     CTATAGATATAAGACAATCTTATATGAAGAGATTTAAAAGAATAAGTAATTAAAGATATACAGATT----AAAAAAACTAATTTTGCTAATGTG
BdM1230pool11     CTATAGATATAAGACAATCTTATATGAAGAGATTTAAAAGAATAAGTAATTAAAGATATACAGATT----AAAAAAACTAATTTTG--------
BdM1230pool24     CTATAGATATAAGACAATCTTATATGAAGAGATTTAAAAGAATAAGTAATTAAAGATATACAGATT----AAAAAAACTAATTTTGCTAATGTG
BdM1269pool24     CTATAGATATAAGACAATCTTATATGAAGAGATTTAAAAGAATAAGTAATTAAAKATATACAGATT----AAAAAAACTAATTTTGCTAATGTG
BdM1270pool11     CTATAGATATAAGACAATCTTATATGAAGAGATTTAAAAGAATAAGTAATTAAAGATATACAGATT----AAAAAAACTAATTTTGCTAATGTG
//                                       -                 -          - *       -              -        -       |69771|
BdM1211pool11     TTCGACTGACCACGTGTAAAACAGCTTGGGAGTTCAAGGTGGGATCTTCTGGAAATTCGAAAGTTTCTTCTTCTGAAGTATTGAATACGA
BdM1215pool11     TCCGACTGACCACGTGTAAAACAGCTTGGGAGTTCAAGGTGGGATCTTCTGGAAATTCGAAAGTTTCTTCTTCTGAACTGTTGAATACGA
BdM1217pool11     TTCGACTGACCACGTGTAAAACAGCTTGGGAGTTCAAGGTGGGATCTTCTGGAAATTCGAAAGTTTCTTCTTCTGAAGTATTGAATACGA
BdM1221pool21     TCCGACTGACCACGTGTAAAACAGCTTGGGAGTTCAAGGTGGGATCTTCTGGAAATTCRAAAGTTTCTTCTTCTGAAGTGTTGAATAYGA
BdM1222pool24     TYCGACTGACYACGTGTAAAACAGCTTGGGAGTTCAAGGTGGGATCTTCTGGAAATTCGAAAGTTTCTTCTTCTGAAGTRTTGAATACGA
BdM1223pool24     TYCGACTGACYACGTGTAAAACAGCTTGGGAGTTCAAGGTGRGATCTTCTGGAAATTCGAAAGTTTCTTCTTCTGAAGTRTTGAATACGA
BdM1225pool11     TCCGACTGACCACGTGTAAAACAGCTTGGGAGTTCAAGGTGGGATCTTCTGGAAATTCGAAAGGTTCTTCTTCTGAAGTGTTGAATACGA
BdM1227pool11     TCCGACTGACCACGTGTAAAACAGCTTGGGAGTTCAAGGTGGGATCTTCTGGAAATTCGAAAGGTTCTTCTTCTGAAGTGTTGAATACGA
BdM1227pool24     TCCGACTGACCACGTGTAAAACAGCTTGGGAGTTCAAGGTGGGATCTTCTGGAAATTCGAAAGGTTCTTCTTCTGAAGTGTTGAATACGA
//                 *        *                              -                -    *             - *       -  |69824|
BdM1211pool11     CGGAACCAACACAACTGCCGAATAGTCAGAAAATATTGCCATTCGTTTTTTTGGGAGATGATGCCTTCGGGTTAACAGTAAATTTGATGA
BdM1212pool11     CGGAACCAACACAACTGCCGAATAGTCAGAAAATATTGCCATTCGTTTTTTTGGGAGATGATGCCTTCGGGTTAACAGTAAATTTGATGA
BdM1213pool24     CGGAACCAACACAACTGCCGAATAGTCAGAAAATATTGCCATTCGTTTTTTTGGGAGATGATGCCTTCGGGTTAACAGTAAATTTGATGA
BdM1214pool11     CGGAACCAACACAACTGCCGAATAGTCAGAAAATATTGCCATTCGTTTTTTTGGGAGATGATGCCTTCGGGTTAACAGTAAATTTGATGA
BdM1215pool11     CGGAACCAACACAACTGCCGAATAGTCAGAAAATATTGCCATTCGTTTTTTTGGGAGATGATGCCTTCGGGTTAACAGTAAATTTGATGA
BdM1216pool24     CGGAACCAACACAACTGCCGAATAGTCAGAAAATATTGCCATTCGTTTTTTTGGGAGATGATGCCTTCGGGTTAACAGTAAATTTGATGA
BdM1217pool11     CGGAACCAACACAACTGCCGAATAGTCAGAAAATATTGCCATTCGTTTTTTTGGGAGATGATGCCTTCGGGTTAACAGTAAATTTGATGA
BdM1218pool11     CGGAACCAACACAACTGCCGAATAGTCAGAAAATATTGCCATTCGTTTTTTTGGGAGATGATGCCTTCGGGTTAACAGTAAATTTGATGA
BdM1220pool21     CGGAACCAACACAACTGCCGAATAGTCAGAAAATATTGCCATTCGTTTTTTTGGGAGATGATGCCTTCGGGTTAACAGTAAATTTGATGA
BdM1221pool21     CGGAACCAACACAACTGCCGAATAGTCAGAAAATATTGCCATTCGTTTTTTTGGGAGATGATGCCTTCGGGTTAACAGTAAATTTGATGA
BdM1222pool24     CGGAACCAACACAACTGCCGAATAGTCAGAAAATATTGCCATTCGTTTTTTTGGGAGATGATGCCTTCGGGTTAACAGTAAATTTGATGA
BdM1223pool11     CGGAACCAACACAACTGCCGAATAGTCAGAAAATATTGCCATTCGTTTTTTTGGGAGATGATGCCTTCGGGTTAACAGTAAATTTGATGA
BdM1223pool24     CGGAACCAACACAACTGCCGAATAGTCAGAAAATATTGCCATTCGTTTTTTTGGGAGATGATGCCTTCGGGTTAACAGTAAATTTGATGA
BdM1224pool11     CGGAACCAACACAACTGCCGAATAGTCAGAAAATATTGCCATTCGTTTTTTTGGGAGATGATGCCTTCGGGTTAACAGTAAATTTGATGA
BdM1225pool11     CGGAACCAACACAACTGCCGAATAGTCAGAAAATATTGCCATTCGTTTTTTTGGGAGATGATGCCTTCGGGTTAACAGTAAATTTGATGA
BdM1227pool24     CGGAACCAACACAACTGCCGAATAGTCAGAAAATATTGCCATTCGTTTTTTTGGGAGATGATGCCTTCGGGTTAACAGTAAATTTGATGA
BdM1229pool11     CGGAACCAACACAACTGCCGAATAGTCAGAAAATATTGCCATTCGTTTTTTTGGGAGATGATGCCTTCGGGTTAACAGTAAATTTGATGA
BdM1229pool24     CGGAACCAACACAACTGCCGAATAGTCAGAAAATATTGCCATTCGTTTTTTTGGGAGATGATGCCTTCGGGTTAACAGTAAATTTGATGA
BdM1230pool11     CGGAACCAACACAACTGCCGAATAGTCAGAAAATATTGCCATTCGTTTTTTTGGGAGATGATGCCTTCGGGTTAACAGTAAATTTGATGA
BdM1230pool24     CGGAACCAACACAACTGCCGAATAGTCAGAAAATATTGCCATTCGTTTTTTTGGGAGATGATGCCTTCGGGTTAACAGTAAATTTGATGA
BdM1270pool11     CGGAACCAACACAACTGCCGAATAGTCAGAAAATATTGCCATTCGTTTTTTTGGGAGATGATGCCTTCGGGTTAACAGTAAATTTGATGA
//                                                                                                          |70021|
BdM1211pool11     GTGAGTGAGACCGCGGCCATTTAGCGCTCGATTAGGAATGGGCGATTCAGAGAAACATCGATATAAAATCAAAAATAAAAATGTTC
BdM1212pool11     GTGAGTGAGACCGCGGCCATTTAGCGCTCGATTAGGAATGGGCGATTCAGAGAAACATCGATATAAAATCAAAAATAAAAATGTTC
BdM1213pool11     GTGAGTGAGACCGCGGCCATTTAGCGCTCGATTAGGAATGGGCGATTCAGAGAAACATCGATATAAAATCAAAAATAAAAATGTTC
BdM1213pool24     GTGAGTGAGACCGCGGCCATTTAGCGCTCGATTAGGAATGGGCGATTCAGAGAAACATCGATATAAAATCAAAAATAAAAATGTTC
BdM1214pool11     GTGAGTGAGACCGCGGCCATTTAGCGCTCGATTAGGAATGGGCGATTCAGAGAAACATCGATATAAAATCAAAAATAAAAATGTTC
BdM1215pool11     GTGAGTGAGACCGCGGCCATTTAGCGCTCGATTAGGAATGGGCGATTCAGAGAAACATCGATATAAAATCAAAAATAAAAATGTTC
BdM1216pool24     GTGAGTGAGACCGCGGCCATTTAGCGCTCGATTAGGAATGGGCRATTCAGAGAAACATCGATATAAAATCAAAAATAAAAATGTTC
BdM1217pool11     GTGAGTGAGACCGCGGCCATTTAGCGCTCGATTAGGAATGGGCGATTMAGAGAAACATCGATATAAAATCAAAAATAAAAATGTTC
BdM1218pool11     GTGAGTGAGACCGCGGCCATTTAGCGCTCGATTAGGAATGGGCGATTCAGAGAAACATCGATATAAAATCAAAAATAAAAATGTTC
BdM1219pool24     GTGAGTGAGACCGCGGCCATTTAGCGCTCGATTAGGAATGGGCGATTCAGAGAAACATCGATATAAAATCAAAAATAAAAATGTTC
BdM1221pool21     GTGAGTGAGACCGCGGCCATTTAGCGCTCGWTTAGGAATGGGCGATTCAGAGAAACATCGATATAAAATYAAAAATAAAAATGTTC
BdM1222pool24     GTGAGTGAGACCGCGGCCATTTAGCGCTCGATTAGGAATGGGCGATTCAGAGAAACATCGATATAAAATCAAAAATAAAAATGTTC
BdM1223pool11     GTGAGTGAGACCGCGGCCATTTAGCGCTCGATTAGGAATGGGCGATTCAGAGAAACATCGATATAAAATCAAAAATAAAAATGTTC
BdM1223pool24     GTGAGTGAGACCGCGGCCATTTAGCGCTCGATTAGGAATGGGCGATTCAGAGAAACATCGATATAAAATCAAAAATAAAAATGTTC
BdM1225pool11     GTGAGTGAGACCGCGGCCATTTAGCGCTCGATTAGGAATGGGCGATTCAGAGAAACATCGATATAAAATCAAAAATAAAAATGTTC
BdM1226pool21     GTGAGTGAGACCGCGGCCATTTAGCGCTCGATTAGGAATGGGCGATTCAGAGAAACATCGATATAAAATCAAAAATAAAAATGTTC
BdM1227pool24     GTGAGTGAGACCGCGGCCATTTAGCGCTCGATTAGGAATGGGCGATTCAGAGAAACATCGATATAAAATCAAAAATAAAAATGTTC
BdM1230pool24     GTGAGTGAGACCGCGGCCATTTAGCGCTCGATTAGGAATGGGCGATTCAGAGAAACATCGATATAAAATCAAAAATAAAAATGTTC
BdM1269pool24     GTGAGTGAGACCGCGGCCATTTAGCGCTCGATTAGGAATGGGCGATTCAGAGAAACATCGATATAAAATCAAAAATAAAAATGTTC
//                                              -            -   -                     -                |70064|
BdM1221pool21     NTTTTAATCGCATCGTTTAAAGTGGACTTTGGACCGTCTATAACGTCAGTACTGAMCTGCCCTGTTGCCAAGAATCACACAANGKAGCGT
BdM1222pool24     CTTTTAATCGCATCGTTTAAAGTGGACTTTGGACCGTCTATAACGTCAGTACTGACCTGCCCTGTTGCCAAGAATCACANAAAGTAGCGT
BdM1223pool11     CTTTTAATCGCATCGTTTAAAGTGGACTTTGGACCGTCTATAACGTCAGTACTGMNNNNCCCTGTTGCCAAGAATCACACAAAGTAGCGT
BdM1223pool24     CTTTTAATCGCATCGTTTAAAGTGGACTTTGGACCGTCTATAACGTCAGTACTGACCTGCCCTGTTGCCAAGAATCACACNAAGTAGCGT
BdM1225pool11     CTTTTAATCGCATCNTNTAAAGTGGACTTTGGACCGTCTATAACGTYAGTACTGACCTGCCCTGTYGNCAAGAATCACACAAAGTAGCRT
//                                                              -       --         -                  -   - |70073|
BdM1214pool11     AATGGTTATCACCAGTTGTTTGTAATTCCAGCCGTTTTTGAGATATGAATA-TTTTTTGGAGGT---------------------------
BdM1215pool11     AATGRTKATCACCAGTTGTTCGTAATTCCAGTCGTTTTTGAGATATKAATA-TTTTTTGGAGGTTGACACTTGATGNAACAATTGAAGTGT
BdM1219pool11     AATGGTGATCACCAGTTGTTCGTAATTCAAATCGTTTTTGAGATATGAATA-TTTTTTGGAGGTTGACACTTGATGGAACAATTGAAGTTT
BdM1219pool24     AATGGTGATCACCAGTTGTTCGTAATTCAAATCGTTTTTGAGATATGAATA-TTTTTTGGAGGTTGACACTTGATGGAACAATTGAAGTTT
BdM1222pool24     AATGGTTATCACCAGTTGTTCGTAATTCCAGTCGTTTTTGAGATATGGATATTTTTTTGGAGGTTGACACTTGATGGAACAATTGAAGTG-
BdM1223pool11     AATGGTTATCACCAGTTGTTTGTAATTTCAGTCGTTTTTGAGATATGAATA-TTTTTTGGAGGTTGATACTTGATGGAACAATTGAAGTGT
BdM1223pool24     AATGGTTATCACCAGTTGTTTGTAATTTCAGTCGTTTTTGAGATATGAATA-TTTTTTGGAGGTTGAYACTTGATGGAACAATTGAAGTGT
BdM1270pool11     AATGGTTATCACCAGTTGTTCGTAATTCMARTCGTTTTTGAGATATGAATA-TTTTTTGGAGGTTGACACTTGATGGAACAATTGAAGTKT
//                    - *             *      ** *-              --                   *                     * |70156|
BdM1211pool11     CCCTCAGAAAATCAGTGAGTGCCGCCATCACTCCAGGTCTACTGACTACTTCCGACGACGTTGCCCAATACAGCATCAGAAAACGAAAAT
BdM1215pool11     CCCTCAGAAAATCAGTCAGTGCCGCCATCACTCCAGGTCTACTGACTACTTCCGACGACGTTGCCCAATACAGCATCAGAAAACGAAAAT
BdM1216pool24     CCCTSAGAAAATCAGTCAGTGCCGCCATCACTCCAGGTCTACTGACTACTTCCGACGACGTTGCCCAATACAGCATCAGAAAACGAAAAT
BdM1217pool11     CCCTCAGAAAATCAGTCAGTGCCGCCATCACTCCAGGTCTACTGACTACTTCCGACGACGTTGCCCAATACAGCATCAGAAAACGAAAAT
BdM1221pool21     CCCTCAGAAAATCAGTCAGTGCCGCCATCACTCCAGGTCTACTGACTACTTCCGACGACGTTGCCCAATACAGCATCAGAAAACGAAAAT
BdM1223pool24     CCCTCAGAAAATCAGTCAGTGCCGCCATCACTCCAGGTCTACTGACTACTTCCGACGACGTTGCCCAATACAGCATCAGAAAACGAAAAT
//                    -           -                                                                         |70159|
BdM1213pool24     ATGGCCGGTAATAGAAAAAGAGGGCGATGATGCGTTCATTACGAAATCGCATTATGAACTGCTGRAAAATGGGGAATTTAATCAAGTACC
BdM1216pool24     ATGGCCGGTAATAGAAAAAGAGGGCGATGATGCGTTCATTACGAAATCGCATTATGAACTGCTGAAAAATGGGGAATTTAATCAAGTACC
BdM1223pool24     ATGGCCGGTAATAGAAAAAGAGGGCGATGATGCGTTCATTACGAAATCGCATTATGAACTGCTGAAAAATGGAGAATTTAATCAAGTACC
BdM1227pool24     ATGGCCGGTAATAGAAAAAGAGGGCGATGATGCGTTCATTACGAAATCGCATTATGAACTGCTGAAAAATGGNGAATTTAATCAAGTACC
//                                                                                -       -                 |70400|
BdM1212pool11     CTTCACGTTCCGCTCGCCCGGTTTGAAATKATTGCTTTTATTTTGTCTTTGCCGAAAACGTGATATCATCTATTGTTTACTTGGGGGGAC
BdM1217pool11     CTTCACGTTCCGCTCGCCCGGTTTGAAATGATTGCTTTTATTTTGTCTTTGCCGAAAACGTGATATCATCTATTGTTTACTTGGGGGGAC
BdM1221pool21     CTTCACGTTCCGCTCGCCCGGTTTGAAATGATTGCTTTTATTTTGTCTTTGCCGAAAACGTGATATCATCTATTGTTTACTTGGGGGGAC
BdM1227pool24     CTTCACGTTCCGCTCGCCCGGTTTGAAATGATTGCTTTTATTTTGTCTTTGCCGAAAACGTGATATCATCTATTGTTTACTTGGGGGGAC
BdM1230pool24     CTTCACGTTCCGCTCGCCCGGTTTGANATGATTGCTTTTATTTTGTCTTTGCCGAAAACGTGATATCATCTATTGTTTACTTGGGGGGAC
//                                             -                                                            |70502|
BdM1217pool11     TTGTCTGGTGGAGAATTATTTGAACGTATTACTGCAGAGGGATACAGCATGTCTGAAGCTGAAGTTATTAACTATATGAGACAGATTTGT
BdM1221pool21     TTGTCTGGTGGAGAATTATTTGAACGTATTACTGCAGAGGGATACAGCATGTCTGAAGCTGAAGTTATTAACTAYATGAGACAGATTTGT
BdM1223pool24     TTGTCTGGTGGAGAATTATTTGAACGTATTACTGCAGAGGGATACAGCATGTCTGAAGCTGAAGTTATTAACTACATGAGACAGATTTGT
BdM1225pool11     TTGTCTGGTGGAGAATTATTTGAACGTATTACTGCAGAGGGATACAGCATGTCTGAAGCTGAAGTTATTAACTACATGAGACAGATTTGT
BdM1227pool24     TTGTCTGGTGGAGAATTATTTGAACGTATTACTGCAGAGGGATACAGCATGTCTGAAGCTGAAGTTATTAACTACATGAGACAGATTTGT
//                                                                                          *               |70602|
BdM1211pool11     AAAAAAGAGATGGAAAGTGGCGGTAGTAGCGATGAAGAGAAAGGNTTTNACAAACAACAGGCTATTAAGTTAACGCCGGNATGAATTATT
BdM1212pool11     AAAAAAGAGATGGAAAGTGGCGGTAGTAGCGATGAAGAGAAAGGTTTTGACAAACAACAGGCTATTAAGTTAACGCCGGTATGAATTATT
BdM1213pool24     AAAAAAGAGATGGAAAGTGGCGGTAGTAGCGATGAAGAGAAAGGTTTTGACAAACAACAGGCTATTAAGTTAACGCCGGTATGAATTATT
BdM1214pool11     AAAAAAGAGATGGAAAGTGGCGGTAGTAGCGATGAAGAGAAAGGTTTTGACAAACAACAGGCTATTAAGTTAACGCCGGTATGAATTATT
BdM1215pool11     AAAAAAGAGATGGAAAGTGGCGGTAGTAGCGATGAAGAGAAAGGTTTTGACAAACAACAGGCTATTAAGTTAACGCCGGTATGAATTATT
BdM1216pool24     AAAAAAGAGATGGAAAGTGGCGGTAGTAGCGATGAAGAGAAAKGTTTTGACAAACAACAGGCTATTAAGTTAACGCCGGTATGAATTATT
BdM1217pool11     AAAAAAGAGATGGAAAGTGGCGGTAGTAGCGATGAAGAGAAAGGTTTTGACAAACAACAGGCTATTAAGTTAACGCCGGTATGAATTATT
BdM1218pool11     AAAAAAGAGATGGAAAGTGGCGGTAGTAGCGATGAAGAGAAAGGTTTTGACAAACAACAGGCTATTAAGTTAACGCCGGTATGAATTATT
BdM1219pool11     AAAAAAGAGATGGAAAGTGGCGGTAGTAGCGATGAAGAGAAANGKTTT------------------------------------------
BdM1219pool24     AAAAAAGAGATGGAAAGTGGCGGTAGTAGCGATGAAGAGAAAGGTTTTGACAAACAACAGGCTATTAAGTTAACGCCGGTATGAATTATT
BdM1220pool21     AAAAAAGAGATGGAAAGTGGCGGTAGTAGCGATGAAGAGAAAGGTTTTGACAAACAACAGGCTATTAAGTTAACGCCGGTATGAATTA--
BdM1221pool11     AAAAAAGAGATGGAAAGTGGCGGTAGTAGCGATGAAGAGAAAGGNTTTGACAAACAACAGGCTATTAAGTTAACGCCGGTATGAATTATT
BdM1221pool21     AAAAAAGAGATGGAAAGTGGCGGTAGTAGCGATGAAGAGAAAGGTTTTGACAAACAACAGGCTATTAAGTTAACGCCGGTATGAATTATT
BdM1222pool24     AAAAAAGAGATGGAAAGTGGCGGTAGTAGCGATGAAGAGAAAGGTTTTGACAAACAACAGGCTATTAAGTTAACGCCGGTATGAATTATT
BdM1223pool11     AAAAAAGAGATGGAAAGTGGCGGTAGTAGCGATGAAGAGAAAGGTTTTGACAAACAACAGGCTATTAAGTTAACGCCGGTATGAATTATT
BdM1223pool24     AAAAAAGAGATGGAAAGTGGCGGTAGTAGCGATGAAGAGAAAGGTTTTGACAAACAACAGGCTATTAAGTTAACGCCGGTATGAATTATT
BdM1224pool11     AAAAAAGAGATGGAAAGTGGCGGTAGTAGCGATGAAGAGAAAGGTTTTGACAAACAACAGGCTATTAAGTTAACGCCGGTATGAATTATT
BdM1225pool11     AAAAAAGAGATGGAAAGTGGCGGTAGTAGCGATGAAGAGAAAGGTTTTGACAAACAACAGGCTATTAAGTTAACGCCGGTATGAATTATT
BdM1226pool21     AAAAAAGAGATGGAAAGTGGCGGTAGTAGCGATGAAGAGAAAGGTTTTGACAAACAACAGGCTATTAAGTTAACGCCGGTATGAATTATT
BdM1227pool11     AAAAAAGAGATGGAAAGTGGCGGTAGTAGCGATGAAGAGAAAGGTTTTGACAAACAACAGGCTATTAAGTTAACGCCGGTATGAATTATT
BdM1227pool24     AAAAAAGAGATGGAAAGTGGCGGTAGTAGCGATGAAGAGAAAGGTTTTGACAAACAACAGGCTATTAAGTTAACGCCGGTATGAATTATT
BdM1228pool11     AAAAAAGAGATGGAAAGTGGCGGTAGTAGCGATGAAGAGAAAGGTTTTGACAAACAACAGGCTATTAAGTTAACGCCGGTATGAATTATT
BdM1229pool24     AAAAAAGAGATGGAAAGTGGCGGTAGTAGCGATGAAGAGAAAGGTTTTGACAAACAACAGGCTATTAAGTTAACGCCGGTATGAATTATT
BdM1230pool24     AAAAAAGAGATGGAAAGTGGCGGTAGTAGCGATGAAGAGAAAGGTTTTGACAAACAACAGGCTATTAAGTTAACGCCGGTATGAATTATT
BdM1269pool11     AAAAAAGAGATGGAAAGTGGCGGTAGTAGCGATGAAGAGAAAGGTTTTGACAAACAACAGGCTATTAAGTTAACGCCGGTATGAATTATT
BdM1269pool24     AAAAAAGAGATGGAAAGTGGCGGTAGTAGCGATGAAGAGAAAGGTTTTGACAAACAACAGGCTATTAAGTTAACGCCGGTATGAATTATT
BdM1270pool11     AAAAAAGAGATGGAAAGTGGCGGTAGTAGCGATGAAGAGAAAGGNTTTGACAAACAACAGGCTATTAAGTTAACGCCGGTATGAATTATT
//                                                          - -                                             |70669|
BdM1211pool11     ACAGACTATCTGACCGCTTCATCTTTCAATAACACGATGCCCAAACCAACCAAAATGCACGTAAACTCYCTTCAAATTCCCGACAGCATC
BdM1212pool11     ACAGACTATCTGACCGCTTCATCTTTCAATAACACGATGCCCAAACCAACCAAAATGCACGTAAACTCTCTTCAAATTCCCGACAGCATC
BdM1213pool11     ACAGACTATCTGACCGCTTCATCTTTCAATAACACGATGCCCAAACCAACCAAAATGCACGTAAACTCTCTTSAAATTCCCGACAGYATC
BdM1213pool24     ACAGACTATCTGACCGCTTCATCTTTCAATAACACGATGCCCAAACCAACCAAAATGCACGTAAACTCTCTTSAAATTCCCGACAGYATC
BdM1214pool11     ACAGACTATCTGACCGCTTCATCTTTCAATAACACGATGCCCAAACCAACCAAAATGCACGTAAACTCTCTTCAAATTCCCGACAGCATC
BdM1215pool11     ACAGACTATCTGACCGCTTCATCTTTCAATAACACGATGCCCAAACCAACCAAAATGCACGTAAACTCTCTTCAAATTCCCGACAGCATC
BdM1216pool24     ACAGACTATCTGACCGCTTCATCTTTCAATAACACGATGCCCAAACCAACCAAAATGCACGTAAACTCTCTTCAAATTCCCGACAGCATC
BdM1217pool11     ACAGACTATCTGACCGCTTCATCTTTCAATAACACGATGCCCAAACCAACCAAAATGCACGTAAACTCTCTTCAAATTCCCGACAGCATC
BdM1218pool11     ACAGACTATCTGACCGCTTCATCTTTCAATAACACGATGCCCAAACCAACCAAAATGCACGTAAACTCTCTTCAAATTCCCGACAGCATC
BdM1219pool24     ACAGACTATCTGACCGCTTCATCTTTCAATAACACGATGCCCAAACCAACCAAAATGCACGTAAACTCTCTTCAAATTCCCGACAGCATC
BdM1221pool21     ACAGACTATCTGACCGCTTCATCTTTCAATAACACGATGCCCAAACCAACCAAAATGCACGTAAACTCTCTTCAAATTCCCGACAGCATC
BdM1222pool24     ACAGACTATCTGACCGCTTCATCTTTCAATAACACGATGCCCAAACCAACCAAAATGCACGTAAACTCTCTTSAAATTCCCGACAGYATC
BdM1223pool24     ACAGACTATCTGACCGCTTCATCTTTCAATAACACGATGCCCAAACCAACCAAAATSCACGTAAACTCTCTTSAAATTCCCGACAGYATC
BdM1224pool11     ACAGACTATCTGACCGCTTCATCTTTCAATAACACGATGCCCAAACCAACCAAAATGCACGTAAACTCTCTTCAAATTCCCGACAGCATC
BdM1225pool11     ACAGACTATCTGACCGCTTCATCTTTCAATAACACGATGCCCAAACCAACCAAAATGCACGTAAACTCTCTTCAAATTCCCGACAGCATC
BdM1226pool21     ACAGACTATCTGACCGCTTCATCTTTCAATAACACGATGCCCAAACCAACCAAAATGCACGTAAACTCTCTTCAAATTCCCGACAGCATC
BdM1227pool11     ACAGACTATCTGACCGCTTCATCTTTCAATAACACGATGCCCAAACCAACCAAAATGCACGTAAACTCTCTTCAAATTCCCGACAGCATC
BdM1227pool24     ACAGACTATCTGACCGCTTCATCTTTCAATAACACGATGCCCAAACCAACCAAAATGCACGTAAACTCTCTTCAAATTCCCGACAGCATC
BdM1228pool11     ACAGACTATCTGACCGCTTCATCTTTCAATAACACGATGCCCAAACCAACCAAAATGCACGTAAACTCTCTTCAAATTCCCGACAGCATC
BdM1230pool24     ACAGACTATCTGACCGCTTCATCTTTCAATAACACGATGCCCAAACCAACCAAAATGCACGTAAACTCTCTTCAAATTCCCGACAGCATC
BdM1269pool24     ACAGACTATCTGACCGCTTCATCTTTCAATAACACGATGCCCAAACCAACCAAAATGCACGTAAACTCTCTTCAAATTCCCGACAGCATC
//                                                                        -           -   *             *   |70672|
BdM1213pool24     TAAGTCGAGATTTTGAGTTGAAGAACTGATATTCGGAGTTAGA-AAGTCGAGATTCGGCGTTAAATATTTGAAGTTAAGAAGCCA------
BdM1216pool24     GAAGTCGAGATTTTAAATTGAAAAGCTGATATTCGGAGTTAAAGAAGTCGGGATTCTGCGTTATA-ATTTTGAGTTAAGAAGCCGAGGTTG
BdM1217pool11     GAAGTCGAGATTTTGAATTGAAAAGCTGATATTCGGAGTTAAAGAAGTCGGGATTCTGCGTTATA-ATTTTGAGTTAAGAAGCCGAGGTTG
BdM1222pool24     GAAGTCGAGATTTTGAATTGAAAAGCTGATATTCGGAGTTAAAGAAGTCGGGATTCTGCGTTATA-ATTTTGAGTTAAGAAGCCGAGGTTG
BdM1223pool24     GAAGTCGAGATTTTGAATTGAAAAGCTGATATTCGGAGTTAAAGAAGTCGGGATTCTGCGTTATA-ATTTTGAGTTAAGAAGCCGAGGTTG
BdM1227pool24     GAAGTCGAGATTTTGAATTGAAAAGCTGATATTCGGAGTTAAAGAAGTCGGGATTCTGCGTTATA-ATTTTGAGTTAAGAAGCCGAGGTTG
BdM1229pool11     GAAGTCGAGATTTTGAATTGAAAAGCTGATATTCGGAGTTAAAGAAGTCGGGATTCTGCGTTATA-ATTTTGAGTTAAGAAGCCGAGGTTG
BdM1270pool11     GAAGTCGAGATTTTGAATTGAAAAGCTGATATTCGGAGTTAAAGAAGTCGGGATTCTGCGTTATA-ATTTTGAGTTAAGAAGCCGAGGTTG
//                -             - -     - -                -        -     -      -      --            -      |70766|
BdM1213pool24     AAAACGTGTCCAAAATATCCTTGCTCTTTCCATCGGGCGTTGCGA-TTTTTTTTGACGAGTAATAAATATATTTACAAAATTCAAAATGAA
BdM1215pool11     AAAACGTGTCCAAAATATCCTTGCTCTTTCCATCGGGCGTTGCGA-TTTTTTTTGACGAGTAATAAATATATTTACAAAATTCAAAATGAA
BdM1216pool24     AAAACGTGTCCAAAATATCCTTGCTCTTTCCATCGGGCGTTGCGANTTTTTTTTGACGAGTAATAAATATATTTACAAAATTCAAAATGA-
BdM1217pool11     AAAACGTGTCCAAAATATCCTTGCTCTTTCCATCGGGCGTTGCGA-TTTTTTTTGACGAGTAATAAATATATTTACAAAATTCAAAATGAA
BdM1218pool11     AAAACGTGTCCAAAATATCCTTGCTCTTTCCATCGGGCGTTGCGA-TTTTTTTTGACGAGTAATAAATATATTTACAAAATTCAAAATGAA
BdM1221pool21     AAAACGTGTCCAAAATATCCTTGCTCTTTCCATCGGGCGTTGCGA-TTTTTTTTGACGAGTAATAAATATATTTACAAAATTCAAAATGAA
BdM1222pool24     AAAACGTGTCCAAAATATCCTTGCTCTTTCCATCGGGCGTTGCGA-TTTTTTTTGACGAGTAATAAATATATTTACAAAATTCAAAATGAA
BdM1223pool11     AAAACGTGTCCAAAATATCCTTGCTCTTTCCATCGGGCGTTGCGA-TTTTTTTTGACGAGTAATAAATATATTTACAAAATTCAAAATGAA
BdM1223pool24     AAAACGTGTCCAAAATATCCTTGCTCTTTCCATCGGGCGTTGCGA-TTTTTTTTGACGAGTAATAAATATATTTACAAAATTCAAAATGAA
BdM1224pool11     AAAACGTGTCCAAAATATCCTTGCTCTTTCCATCGGGCGTTGCGA-TTTTTTTTGACGAGTAATAAATATATTTACAAAATTCAAAATGAA
BdM1225pool11     AAAACGTGTCCAAAATATCCTTGCTCTTTCCATCGGGCGTTGCGA-TTTTTTTTGACGAGTAATAAATATATTTACAAAATTCAAAATGAA
BdM1228pool11     AAAACGTGTCCAAAATATCCTTGCTCTTTCCATCGGGCGTTGCGA-TTTTTTTTGACGAGTAATAAATATATTTACAAAATTCAAAATGAA
BdM1230pool11     AAAACGTGTCCAAAATATCCTTGCTCTTTCCATCGGGCGTTGCGA-TTTTTTTTGACGAGTAATAAATATATTTACAAAATTCAAAATGAA
BdM1230pool24     AAAACGTGTCCAAAATATCCTTGCTCTTTCCATCGGGCGTTGCGA-TTTTTTTTGACGAGTAATAAATATATTTACAAAATTCAAAATGAA
BdM1269pool24     AAAACGTGTCCAAAATATCCTTGCTCTTTCCATCGGGCGTTGCGA-TTTTTTTTGACGAGTAATAAATATATTTACAAAATTCAAAATGAA
BdM1270pool11     AAAACGTGTCCAAAATATCCTTGCTCTTTCCATCGGGCGTTGCGA-TTTTTTTTGACGAGTAATAAATATATTTACAAAATTCAAAATGAA
//                                                                                                           |70835|
BdM1211pool11     CATTGATTTCCAAAATTTTGTCGCCAATGTGCAAGGACATCAAATCATTATTAACGTCAAGTCTATACAACATAATACAAATATTATAAA
BdM1212pool11     CATTGATTTCCAAAATTTTGTCGCCAATGTGCAAGGACATCAAATCATTATTAACGTCAAGTCTATACAACATAATACAAATATTATAAA
BdM1213pool24     CATTGATTTCCAAAATTTTGTCGCCAATGTGCAAGGACATCAAATCATTATTAACGTCAAGTCTATACAACATAATACAAATATTATAAA
BdM1214pool11     CATTGATTTCCAAAATTTTGTCGCCAATGTGCAAGGACATCAAATCATTATTAACGTCAAGTCTATACAACATAATACAAATATTATAAA
BdM1215pool11     CATTGATTTCCAAAATTTTGTCGCCAATGTGCAAGGACATCAAATCATTATTAACGTCAAGTCTATACAACATAATACAAATATTATAAA
BdM1217pool11     CATTGATTTCCAAAATTTTGTCGCCAATGTGCAAGGACATCAAATCATTATTAACGTCAAGTCTATACAACATAATACAAATATTATAAA
BdM1219pool11     CATTGATTTCCAAAATTTTGTCGCCAATGTGCAAGGACATCAAATCATTATTAACGTCAAGTCTATACAACATAATACAAATATTATAAA
BdM1219pool24     CATTGATTTCCAAAATTTTGTCGCCAATGTGCAAGGACATCAAATCATTATTAACGTCAAGTCTATACAACATAATACAAATATTATAAA
BdM1221pool11     CATTGATTTCCAAAATTTTGTCGCCAATGTGCAAGGACATCAAATCATTATTAACGTCAAGTCTATACAACATAATACAAATATTATAAA
BdM1221pool21     CATTGATTTCCAAAATTTTGTCGCCAATGTGCAAGGACATCAAATCATTATTAACGTCAAGTCTATACAACATAATACAAATATTATAAA
BdM1222pool24     CATTGATTTCCAAAATTTTGTCGCCAATGTGCAAGGACATCAAATCATTATTAACGTCAAGTCTATACAACATAATACAAATATTATAAA
BdM1223pool24     CATTGATTTCCAAAATTTTGTCGCCAATGTGCAAGGACATCAAATCATTATTAACGTCAAGTCTATACAACATAATACAAATATTATAAA
BdM1225pool11     CATTGATTTCCAAAATTTTGTCGCCAATGTGCAAGGACATCAAATCATTATTAACGTCAAGTCTATACAACATAATACAAATATTATAAA
BdM1227pool24     CATTGATTTCCAAAATTTTGTCGCCAATGTGCAAGGACATCAAATCATTATTAACGTCAAGTCTATACAACATAATACAAATATTATAAA
BdM1229pool24     CATTGATTTCCAAAATTTTGTCGCCAATGTGCAAGGACATCAAATCATTATTAACGTCAAGTCTATACAACATAATACAAATATTATAAA
BdM1230pool24     CATTGATTTCCAAAATTTTGTCGCCAATGTGCAAGGACATCAAATCATTATTAACGTCAAGTCTATACAACATAATACAAATATTATAAA
BdM1269pool24     CATTGATTTCCAAAATTTTGTCGCCAATGTGCAANGACATCAAATCATTATTAACGTCAAGTCTATACAACATAATACAAATATTATAAA
BdM1270pool11     CATTGATTTCCAAAATTTTGTCGCCAATGTGCAAGGACATCAAATCATTATTAACGTCAAGTCTATACAACATAATACAAATATTATAAA
//                                                                                                          |70945|
BdM1214pool11     TACCACCCGATTCTCGCTGGTACCAGAAAGTGCTACGAAGTCCCACATCTGGAGATGTTGCACCATTTCGCACAGACCTACGCCACCAGC
BdM1215pool11     TACCACCCGATTCTCGCTGGTACCAGAAAGTGCTACGAAGTCCCACATTTGAAGATGTTGCACCATTTCGCATAGACCTACTCCACCCGC
BdM1216pool24     TACCACCCGATTCTCGCTGGTACCAGAAAGTGCTACNAAGTCCCACATTTGGAGATGTTGCACCATTTCGCACAGACCTACTCCACCCGC
BdM1217pool11     TACCACCCGATTCTCGCTGGTACCAGAAAGTGCTACGAAGTCCCACATTTGAAGATGTTGCACCATTTCGCACAGACCTACGCCACCAGC
BdM1219pool24     TACCACCCGATTCTCGCTGGTACCAGAAAGTGCTACAAAGTCCCACATTTGAAGATGTTGCACCATTTCGCATAGACCTACTCCACCNGC
BdM1221pool21     TACCACCCGATTCTCGCTGGTACCAGAAAGTGCTACGAAGTCCCACATTTGGAGATGTTGCACCATTTCGCACAGACCTACKCCACCMGC
BdM1223pool24     TACCACCCGATTCTCGCTGGTACCAGAAAGTGCTACRAAGTCCCACATTTGRAGATGTTGCACCATTTCGCAYAGACCTACKCCACCMGC
//                                                    *           -  *                    *        *     *  |71112|
BdM1211pool11     CGCGAGAAATTGCCCTAANTGTTCCCAGCGATTGGGGCATCGGAAGGTCGNAANCTGGATGGATGACTGGTGAGACCTTCTTTGAATATA
BdM1212pool11     CGCGAGAAATTGCCCTAAGTGTTCCCAGCGATTGGGGCATCGGAAGGTCGGAATCTGGATGGATGACTGGTGAGACCTTCTTTGAATATA
BdM1215pool11     CGCGAGAAATTGCCCTAARTGTTCCCAGCGATTGGGGCATCGGAAGGTCGKAAYCTGGATGGATGACTGGTGAGACCTTCTTTGAATATA
BdM1217pool11     CGCGAGAAATTGCCCTAAGTGTTYCCAGCGATTGGGGCATCGRAAGGTCGGAATCTGGATGGATGACTGGTGAGACCTTCTTTGAATATA
BdM1218pool11     CGCGWGAAATTGCCCTNAGTGTTCCCAGCGATTGNGGCATCGGAARGTCGGAATCTGGATGGATGACTGGTGAGACCTTCTTTGAATATA
BdM1219pool24     CGCGANAAATTGCCCTAAGTGTTCCCAGCGATTGGGGCATCGGAAGGTCGGAATCTGGATGGATGACTGGTGAGACCTTCTTNGAATATA
BdM1226pool11     CGCGAGAAATTGCCCTAAGTGTTNCCAGCGATTGGGGCATCGGAAGGTCGGAATCTGGATGGATGACTGGTGAGACCTTCTTTGANNA--
BdM1227pool24     CGCGAGAAATTGCCCTAAGTGTTCCCAGCGATTGGGGCATCGGAAGGTCGGAATCTGGATGGATGACTGGTGAGACCTTCTTTGAATATA
BdM1230pool24     CNCGAGAAATTGCCCTAAGNGTTCCCAGCGATTGGGGCATCGGAAGGTCGGAATCTGGATGGATGACTNGTRAGACCTTCTTTGAATWTA
BdM1270pool11     CNCGAGAAATTGCCCTAAGTGTTCCCAGCGATTGGGGCATCGGAAGGTCGGAATCTGGATGGATGANTGGTGANACCTTCTTTGAATATA
//                    -             -    -                  -  -    -  -                 -               -  |71141|
BdM1213pool24     KKGTTGGRCTGCTATCTTGTAATGTAATGAATTATGTCGRAATAGATTGTAAGTAATTTYCAGTTTCCATTATAATCAAMCGTRTTTCGC
BdM1214pool11     TGGTTGGACTGCTATCTTGTAATGTAATGAATTATGTCGAAATAGATTGTAAGTAATTTTCAGTTTCCATTATAATCAAACGTGTTTCGC
BdM1218pool11     TGGTTGGACTGCTATCTTGTAATGTAATGAATTATGTCGAAATAGATTGTAAGTAATTTTCAGTTTCCATTATAATCAAACGTGTTTCGC
BdM1221pool21     TKGTTGGRCTGCTATCTTGTAATGTAATGAATTATATCGAAATAGATTGTAAGTAATTTCCAGTTTCCATTATAATCAAACGTATTTCGC
BdM1222pool11     TGGTTGGACTGCTATCTTGTAATGTAATGAATTATNTCGAAATAGATTGTAAGTAATTTNCAGTTTCCATTATAATCAAACGTNTTTCGC
BdM1222pool24     TGGTTGGACTGCTATCTTGTAATGTAATGAATTATRTCGAAATAGATTGTAAGTAATTTYCAGTTTCCATTATAATCAAACGTRTTTCGC
BdM1223pool11     TTGTTGGGCTGCTATCTTGTAATGTAATGAATTATATCGAAATAGATTGTAAGTAATTTCCAGTTTCCATTATAATCAAACGTATTTCG-
BdM1223pool24     TKGTTGGRCTGCTATCTTGTAATGTAATGAATTATATCGAAATAGATTGTAAGTAATTTCCAGTTTCCATTATAATCAAACGTATTTCGC
BdM1225pool11     TGGTTGGACTGCTATCTTGTAATGTAATGAATTATGTCGAAATAGATTGTAAGTAATTTTCAGTTTCCATTATAATCAAACGTGTTTCGC
BdM1227pool24     TGGTTGGACTGCTATCTTGTAATGTAATGAATTATGTCGAAATAGATTGTAAGTAATTTTCAGTTTCCATTATAATCAAACGTGTTTCGC
BdM1230pool24     TGGTTGGACTGCTATCTTGTAATGTAATGAATTATGTCGAAATAGATTGTAAGTAATTTTCAGTTTCCATTATAATCAAACGTGTTTCGC
BdM1269pool24     TKGTTGGRCTGCTATCTTGTAATGTAATGAATTATRTCGAAATAGATTGTAAGTAATTTYCAGTTTCCATTATAATCAAACGTRTTTCGC
BdM1270pool11     TGGTTGGACTGCTATCTTGTAATGTAATGAATTATGTCGAAATAGATTGTAAGTAATTTTCAGTTTCCATTATAATCAAACGTGTTTCGC
//                -*     *                           *   -                   *                   -   *      |71282|
BdM1221pool21     ATTCTTCGTTGCAATCCAATGGAACAGCTTCTCTTCAAAGTGATATCTTCCAGTGGATTTGAAGGTGGTCCATCTATATCGATATCTATA
BdM1223pool24     ATTCTTCGTTGCAATCCAATGGAACAGCTTCTCTTCAARGTGATATCTTCCAGTGGATTTGAAGGTGGTCNATCTATATCGATATCTWTA
BdM1224pool11     ATTCTTCGTTGCAATCCAATGGAACAGCTTCTCTTCAARGTGATATCTTCCAGTGGATTTGAAGGTGGTCCATCTATATCGATATCTWTA
BdM1225pool11     ATTCTTCGTTGCAATCCAATGGAACAGCTTCTCTTCAARGTGATATMTTCCAGTGGATTTGAAGGTGGTCCATCTATATCGATATCTWTA
BdM1269pool24     ATTCTTCGTTGCAATCCAATGGAACAGCTTCTCTTCAAAGTGATATCTTCCAGTGGATTTGAAGGTGGTCCATCTATATCGATATCTATA
//                                                      *       -                                        *  |71317|
BdM1211pool11     ACTGATCATTTGTCAGGTAATCGGGTTCGAAACGCTCTGGTTCGCGAGGACTTTCCCAAAGCCAAAAATGAACAGATCAAGGAACAGGAG
BdM1212pool11     ACTGATCATTTGTCAGGYAATCGGGTTCGAAACGCTCTGGTTCGCGAGGACTTTCCCAAAGCCAAAAATGAACAGATCAAGGAACAGGAG
BdM1213pool24     ACTGATCATTTGTCAGGCAATCGGGTTCGAAACGCTCTGGTTCGCGAGGACTTTCCCAAAGCCAAAAATGAACAGATCAAGGAACAGGAG
BdM1214pool11     ACTGATCATTTGTCAGGTAATCGGGTTCGAAACGCTCTGGTTCGCGAGGACTTTCCCAAAGCCAAAAATGAACAGATCAAGGAACAGGAG
BdM1215pool11     ACTGATCATTTGTCAGGTAATCGGGTTCGAAACGCTCTGGTTCGCGAGGACTTTCCCAAAGCCAAAAATGAACAGATCAAGGAACAGGAG
BdM1216pool11     ACTGATCATTTGTCAGGTAATCGGGTTCGAAACGCTCTGGTTCGCGAGGACTTTCCCAAAGCCAAAAATGAACAGATCAAGGAACAGGAG
BdM1217pool11     ACTGATCATTTGTCAGGYAATCGGGTTCGAAACGCTCTRGTTCGCGAGGACTTTCCCAAAGCCAAAAATGAACAGATCAAGGAACAGGAG
BdM1218pool11     ACTGATCATTTGTCAGGTAATCGGGTTCGAAACGCTCTGGTTCGCGAGGACTTTCCCAAAGCCAAAAATGAACAGATCAAGGAACAGGAG
BdM1219pool24     ACTGATCATTTGTCAGGNAATCGGGTTCGAAACGCTCTGGTTCGCGAGGACTTTCCCAAAGCCAAAAATGAACAGATCAAGGAACAGGAG
BdM1221pool21     ACTGATCATTTGTCAGGTAATCGGGTTCGAAACGCTCTGGTTCGCGAGGACTTTCCCAAAGCCAAAAATGAACAGATCAAGGAACAGGAG
BdM1222pool24     ACTGATCATTTGTCAGGTAATCGGGTTCGAAACGCTCTGGTTCGCGAGGACTTTCCCAAAGCCAAAAATGAACAGATCAAGGAACAGGAG
BdM1223pool11     ACTGATCATTTGTCAGGTAATCGGGTTCGAAACGCTCTGGTTCGCGAGGACTTTCCCAAAGCCAAAAATGAACAGATCAAGGAACAGGAG
BdM1223pool24     ACTGATCATTTGTCAGGTAATCGGGTTCGAAACGCTCTGGTTCGCGAGGACTTTCCCAAAGCCAAAAATGAACAGATCAAGGAACAGGAG
BdM1224pool11     ACTGATCATTTGTCAGGNAATCGGGTTCGAAACGCTCTNGTTCGCGAGGACTTTCCCAAAGCCAAAAATGAACAGATCAAGGAACAGGAG
BdM1225pool11     ACTGATCATTTGTCAGGTAATCGGGTTCGAAACGCTCTGGTTCGCGAGGACTTTCCCAAAGCCAAAAATGAACAGATCAAGGAACAGGAG
BdM1226pool21     ACTGATCATTTGTCAGGNAATCGGGTTCGAAACGCTCTGGTTCGCGAGGACTTTCCCAAAGCCAAAAATGAACAGATCAAGGAACAGGAG
BdM1227pool24     ACTGATCATTTGTCAGGTAATCGGGTTCGAAACGCTCTGGTTCGCGAGGACTTTCCCAAAGCCAAAAATGAACAGATCAAGGAACAGGAG
BdM1229pool11     ACTGATCATTTGTCAGGTAATCGGGTTCGAAACGCTCTGGTTCGCGAGGACTTTCCCAAAGCCAAAAATGAACAGATCAAGGAACAGGAG
BdM1229pool24     ACTGATCATTTGTCAGGTAATCGGGTTCGAAACGCTCTGGTTCGCGAGGACTTTCCCAAAGCCAAAAATGAACAGATCAAGGAACAGGAG
BdM1230pool24     ACTGATCATTTGTCAGGYAATCGGGTTCGAAACGCTCTGGTTCGCGAGGACTTTCCCAAAGCCAAAAATGAACAGATCAAGGAACAGGAG
BdM1269pool24     ACTGATCATTTGTCAGGYAATCGGGTTCGAAACGCTCTGGTTCGCGAGGACTTTCCCAAAGCCAAAAATGAACAGATCAAGGAACAGGAG
//                                 *                    -                                                   |71387|
BdM1213pool24     GCTCGACCTAATAAACATGTTTGTTCGGATTTCCACGTCGAAGTTTGATCATTCGGCATTT----TATATATAAATAACGGAATTTTCGCTGCT
BdM1214pool11     GCTCGACCTAATAAACATGTTTGTTCGGATTTCCACGTCGAAGTTTGATCATTCGGCATTT----TATATATAAATAACGGAATTTTCGCTGCT
BdM1215pool11     GCTCGACCTAATAAACATGTTTGTTCGGATTTCCACGTCGAAGTTTGATCATTCGGCATTT----TATATATAAATAACGGAATTTTCGCTGCT
BdM1216pool11     GCTCGACCTAATAAACATGTTTGTTCGGATTTCCACGTCGAAGTTTGATCATTCGGCATTT----TATATATAAATAACGGAATTTTCGCTGCT
BdM1216pool24     GCTCGACCTAATAAACATGTTTGTTCGGATTTCCACGTCGAAGTTTGATCATTCGGCATTT----TATATATAAATAACGGAATTTTCGCTGCT
BdM1217pool11     GCTCGACCTAATAAACATGTTTGTTCGGATTTCCACGTCGAAGTTTGATCATTCGGYATTT----TATATATAAATAACGGAATTTTCGCTGCT
BdM1218pool11     GCTCGACCTAATAAACATGTTTGTTCGGATTTCCACGTCGAAGTTTGATCATTCGGCATTT----TATATATAAATAACGGAATTTTCGCTGCT
BdM1219pool24     GCTCGACCTAATAAACATGTTTGTTCGGATTTCCACGTCGAAGTTTGATCATTCGGCATTT----TATATATAAATAACGGAATTTTCGCTGCT
BdM1221pool21     GCTCGACCTAATAAACATGTTTGTTCGGATTTCCACGTCGAAGTTTGATCATTCGGCATTT----TATATATAAATAACGGAATTTTCGCTGCT
BdM1222pool24     GCTCGACCTAATAAACATGTTTGTTCGGATTTCCACGTCGAAGTTTGATCATTCGGCATTT----TATATATAAATAACGGAATTTTCGCTGCT
BdM1223pool11     GCTCGACCTAATAAACATGTTTGTTCGGATTTCCACGTCGAAGTTTGATCATTCGGCATTT----TATATATAAATAACGGAATTTTCGCTGCT
BdM1223pool24     GCTCGACCTAATAAACATGTTTGTTCGGATTTCCACGTCGAAGTTTGATCATTCGGCATTT----TATATATAAATAACGGAATTTTCGCTGCT
BdM1224pool11     GCTCGACCTAATAAACATGTTTGTTCGGATTTCCACGTCGAAGTTTGATCATTCGGCATTT----TATATATAAATAACGGAATTTTCGCTGCT
BdM1225pool11     GCTCGACCTAATAAACATGTTTGTTCGGATTTCCACGTCGAAGTTTGATCATTCGGCATTT----TATATATAAATAACGGAATTTTCGCTGCT
BdM1226pool21     GCTCGACCTAATAAACATGTTTGTTCGGATTTCCACGTCGAAGTTTGATCATTCGGCATTT----TATATATAAATAACGGAATTTTCGCTGCT
BdM1227pool11     GCTCGACCTAATAAACATGTTTGTTCGGATTTCCACGTCGAAGTTTGATCATTCGGCATTT----TATATATAAATAACGGAATTTTCGCTGCT
BdM1227pool24     GCTCGACCTAATAAACATGTTTGTTCGGATTTCCACGTCGAAGTTTGATCATTCGGCATTT----TATATATAAATAACGGAATTTTCGCTGCT
BdM1229pool24     GCTCGACCTAATAAACATGTTTGTTCGGATTTCCACGTCGAAGTTTGATCATTCGGCATTT----TATATATAAATAACGGAATTTTCGCTGCT
BdM1230pool24     GCTCGACCTAATAAACATGTTTGTTCGGATTTCCACGTCGAAGTTTGATCATTCGGCATTT----TATATATAAATAACGGAATTTTCGCTGCT
BdM1269pool24     GCTCGACCTAATAAACATGTTTGTTCGGATTTCCACGTCGAAGTTTGATCATTCGGCATTT----TATATATAAATAACGGAATTTTCGCTGCT
BdM1270pool11     GCTCGACCTAATAAACATGTTTGTTCGGATTTCCACGTCGAAGTTTGATCATTCGGCATTT----TATATATAAATAACGGAATTTTCGCTGCT
//                                                                        -                                     |71410|
BdM1217pool11     GCTGCAATTTTGGTAGATTTAACAATAATATGACAATTAACTGAACCAAATAATCAAAGGGAAAGTGACAGCGATGATGGATCCCGCACA
BdM1218pool11     GCTGCAATTTTGGTAGATTTAACAATAATATGACAATTAACTGAACCAAATAATCAAAGGGAAAGTGACAGCGATGATGGATCCCGCACA
BdM1222pool24     GCTGCAATTTTGGTAGATTTAACAATAATATGACAATTAACTGAACCAAATAATCAAAGGGAAAGTGACAGCGATGATGGATCCCGCACA
BdM1223pool24     GCTGCAATTTTGGTAGATTTAACAATAATATGACAATTAACTGAACCAAATAATCAAAGGGAAAGTGACAGCNATGATGGATCCCGCACA
BdM1224pool11     GCTGCAATTTTGGTAGATTTAACAATAATATGACAATTAACTGAACCAAATAATCAAAGGGAAAGTGACAGCGATGATGGATCCCGCACA
//                                                                                                          |71421|
BdM1214pool11     GGCGTTGTCAAACCTAATTCAAACTGCRTGTTACAGGGAATTGATCCTCCGAAAGAATATTGATTGAATGACGAACGACGATATATRAGC
BdM1221pool11     GGCGTTGTCAAACCTAATTCAAACTGCATGTTACAGGGAATTGATCCTCCGAAAGAATATTGATTGAATGASGAACGACKATATATWAKC
BdM1229pool24     GGCGTTGTCAAACCTAATTCAAACTGCATGTTACAGGGAATTGATCCTCCGAARGAATATTGATTGAATGACGAACGACTATATATWAKC
BdM1269pool24     GGCGTTGTCAAACCTAATTCAAACTGCRTGTTACAGGGAATTGATCCTCCGAAAGAATATTGATTGAATGACGAACGACKATATATRAGC
//                                           *                         -                 -       *      * * |71454|
BdM1216pool24     GGTTGAATATTCTTNCGGGGATTTACCGGATATTTTTGAATCTTCTTGGGAATATCCTTGAATTTTCTTTAATATTCTTGTATTTCCTCG
BdM1217pool11     GTTTGAATATTCTTCCGCGTATTTACCGGATATTTTTGAATCTTCTTGGGAACATCCTTGAATTTTCTTTAATATTCTTATATTTCCTCG
BdM1218pool11     GGTTGAATATTSTYMYGGGGATTYACCGGATATTTTTGAATCTTCTTRGGARTATCCTTGAATTTTCTTTAATATTCTTGTWTTTCCTCG
BdM1222pool24     KTTTGAATATTCTTCCGSGGATTTACCGGATATTTTTGAATCTTCTTGGGAAYATCCTTGAATTTTCTTTAATATTCTTATATTTCCTCG
BdM1223pool24     GTTTGAATATTCTTCCGCGGATTTACCGGATATTTTTGAATCTTCTTGGGAACATCCTTGAATTTTCTTTAATATTCTTATATTTCCTCG
BdM1225pool11     TTTTGAATATTCTTCTG-GGACTTACCGGATATTTTTTAATCTTCTTGGGACTATCCTTGAATTTTCTTTAATATTCTTGTATTTCCTCC
//                **         - --* * - - -             -         -   -*                          * -       -|71579|
BdM1212pool11     ACATCGACGCAGACGATTATGCCATTGCAAGTGAGAATGAGATAGTACCTTCCGAGTTGCACCCACAGCCTCCAAGAAGAGCAAAAAGTT
BdM1213pool24     ACATCGACGCAGACGATTATGCCATTGCAAGTGAGAATGAGATAGTACCTTCCGAGTTGCACCCACAGCCTCCAAGAAGAGCAAAAAGTT
BdM1214pool11     ACATCGACGCAGACGATTATGCCATTGCAAGTGAGAATGAGATAGTACCTTCCGAGTTGCACCCACAGCCTCCAAGAAGAGCAAAAAGTT
BdM1215pool11     ACATCGACGCAGACGATTATGCCATTGCAAGTGAGAATGAGATAGTACCTTCCGAGTTGCACCCACAGCCTCCAAGAAGAGCAAAAAGTT
BdM1216pool24     ACATCGACGCAGACGATTATGCCATTGCAAGTGAGAATGAGATAGTACCTTCCGAGTTGCACCCACAGCCTCCAAGAAGAGCAAAAAGTT
BdM1217pool11     ACATCGACGCAGACGATTATGCCATTGCAAGTGAGAATGAGATAGTACCTTCCGAGTTGCACCCACAGCCTCCAAGAAGAGCAAAAAGTT
BdM1218pool11     ACATCGACGCAGACGATTATGCCATTGCAAGTGAAAATGAGATAGTACCTTCCGAGTTGCACCCACAGCCTCCAAGAAGAGCAAAAAGTT
BdM1219pool24     ACATCGACGCAGACGATTATGCCATTGCAAGTGAGAATGAGATAGTACCTTCCGAGTTGCACCCACAGCCTCCAAGAAGAGCAAAAAGTT
BdM1221pool21     ACATCGACGCAGACGATTATGCCATTGCAAGTGAGAATGAGATAGTACCTTCCGAGYTGCACCCACAGCCTCCAAGAAGAGCAAAAAGTT
BdM1222pool24     ACATCGACGCAGACGATTATGCCATTGCAAGTGAGAATGAGATAGTACCTTCCGAGTTGCACCCACAGCCTCCAAGAAGAGCAAAAAGTT
BdM1223pool11     ACATCGACGCAGACGATTATGCCATTGCAAGTGAGAATGAGATAGTACCTTCCGAGTTGCAYCCRCAGCCTCCAAGAAGAGCAAAAAGTT
BdM1223pool24     ACATCGACGCAGACGATTATGCCATTGCAAGTGAGAATGAGATAGTACCTTCCGAGTTGCAYCCRCAGCCTCCAAGAAGAGCAAAAAGTT
BdM1224pool11     ACATCGACGCAGACGATTATGCCATTGCAAGTGAGAATGAGATAGTACCTTCCGAGTTGCACCCACAGCCTCCAAGAAGAGCAAAAAGTT
BdM1225pool11     ACATCGACGCAGACGATTATGCCATTGCAAGTGAGAATGAGATAGTACCTTCCGAGTTGCACCCACAGCCTCCAAGAAGAGCAAAAAGTT
BdM1226pool21     ACATCGACGCAGACGATTATGCCATTGCAAGTGAGAATGAGATAGTACCTTCCGAGTTGCAYCCRCAGCCTCCAAGAAGAGCAAAAAGTT
BdM1227pool24     ACATCGACGCAGACGATTATGCCATTGCAAGTGAGAATGAGATAGTACCTTCCGAGTTGCATCCGCAGCCTCCAAGAAGAGCAAAAAGTT
BdM1228pool11     ACATCGACGCAGACGATTATGCCATTGCAAGTGAGAATGAGATAGTACCTTCCGAGTTGCACCCACAGCCTCCAAGAAGAGCAAAAAGTT
BdM1230pool24     ACATCGACGCAGACGATTATGCCATTGCAAGTGAGAATGAGATAGTACCTTCCGAGTTGCAYCCRCAGCCTCCAAGAAGAGCAAAAAGTT
BdM1269pool11     ACATCGACGCAGACGATTATGCCATTGCAAGTGAGAATGAGATAGTACCTTCCGAGTTGCACCCACAGCCTCCAAGAAGAGCAAAAAGTT
BdM1269pool24     ACATCGACGCAGACGATTATGCCATTGCAAGTGAGAATGAGATAGTACCTTCCGAGTTGCACCCACAGCCTCCAAGAAGAGCAAAAAGTT
BdM1270pool11     ACATCGACGCAGACGATTATGCCATTGCAAGTGAGAATGAGATAGTACCTTCCGAGTTGCACCCACAGCCTCCAAGAAGAGCAAAAAGTT
//                                                  -                     -    *  *                         |71698|
BdM1213pool24     AATGCAAATACAAATAAAGATAAAAAGGGCTGCGCACGGCTCTACCGCGTAGCCGGAATGCTGTATTATAAATATATTTTTCATCTTAAA
BdM1217pool11     AATGCAAATACAAATAAAGATAAAAAGGGCTGCGCACGGCTCTACCGCGTAGCCGGAATGCTGTATTATAAATATATTTTTCATCTTAAA
BdM1219pool24     AATGCAAATACAAATAAAGATAAAAAGGGCTGCGCACGGCTCTACCGCGTAGCCGGAATGCTGTATTATAAATATATTTTTCATCTTAAA
BdM1225pool11     AATGCAAATACAAATAAAGATAAAAAGGGCTGCGCACGGCTCTACCGCGTAGCCGGAATGCTGTATTATAAATATATTTTTCATCTTAAA
//                                                                                                          |71752|
BdM1213pool24     GCGGGTGCTATTGGCGTCCCAAATATGCACTTTTTTGTCTCGCAATTCGAACGCGTTGGTGCTACCTCTGATGAACCAGAGCAACTCTTC
BdM1215pool11     GCGGGTGCTATTGGCGTCCCAAATATGCACTTTTTTGTCTCGCAATTCGAACGCGTTGGTGCTACCTCTGATGAACCAGAGCAACTCTTC
BdM1216pool24     GCGGGTGCTATTGGCGTCCCAAATATGCACTTTTTTRTCTCGCAATTCGAACGCGTTGGTGCTACCTCTGATGAACCAGAGCAACTCTTC
BdM1217pool11     GCGGGTGCTATTGGCGTCCCAAATATGCACTTTTTTGTCTCGCAATTCGAACGCGTTGGTGCTACCTCTGATGAACCAGAGCAACTCTTC
BdM1221pool21     GCGGGTGCTATTGGCGTCCCAAATATGCACTTTTTTGTCTCGCAATTCGAACGCGTTGGTGCTACCTCTGATGAACCAGAGCAACTCTTC
BdM1222pool24     GCGGGTGCTATTGGCGTCCCAAATATGCACTTTTTTGTCTCGCAATTCGAACGCGTTGGTGCTACCTCTGATGAACCAGAGCAACTCTTC
BdM1223pool24     GCGGGTGCTATTGGCGTCCCAAATATGCACTTTTTTGTCTCGCAATTCGAACGCGTTGGTGCTACCTCTGATGAACCAGAGCAACTCTTC
BdM1225pool11     GCGGGTGCTATTGGCGTCCCAAATATGCACTTTTTTGTCTCGCAATTCGAACGCGCTGGTGCTACCTCTGATGAACCATAGCAACTCTTC
BdM1227pool24     GCGGGTGCTATTGGCGTCCCAAATATGCACTTTTTTGTCTCGCAATTCGAACGCGCTGGTGCTACCTCTGATGAACCATAGCAACTCTTC
BdM1230pool24     GCGGGTGCTATTGGCGTCCCAAATATGCACTTTTTTGTCTCGCAATTCGAACGCGYTGGTGCTACCTCTGATGAACCAKAGCAACTCTTC
BdM1269pool24     GCGGGTGCTATTGGCGTCCCAAATATGCACTTTTTTGTCTCGCAATTCGAACGCGTTGGTACTACCTCTGATGAACCAGAGCAACTCTTC
//                                                    -                  *    -                 *           |71858|
BdM1211pool11     TCTTTTTTGACAGTTGGTGTGGTATTTTCAGCTACTTTCACATTGACATAATCATGTAAAGGTTTTGATGTGTCTACTGTTGGCTTATTA
BdM1213pool24     TCNTTTTTGACAGTTGGTGTGGTATTTTCAGCTACTTTCACATTGACATAATCATGTAAAGGTTTTGATGTGTCTACTGTCGGCTTATTA
BdM1214pool11     TCTTTTTTGATAGTTGGTGTGGCATTTTCAGCTACTTTCACATTGACATAATCATGTAAAGGTTTTGATGTGTCTACTGTTGGCTTATTA
BdM1215pool11     TCTTTTTTGACAGTTGGTGTGGTATTTTCAGCTACTTTCACATTGACATAATCATGTAAAGGTTTTGATGTGTCTACTGTCGGCTTATTA
BdM1216pool24     TCTTTTTTGAYAGTTGGTGTGGCATTTTCAGCTACTTTCACATTGACATAATCATGTAAAGGTTTTGATGTGTCTACTGTTGGCTTATTA
BdM1217pool11     TCTTTTTTGACAGTTGGTGTGGCATTTTCAGCTACTTTCACATTGACATAATCATGTAAAGGTTTTGATGTGTCTACTGTTGGCTTATTA
BdM1221pool11     TCTTTTTTGATAGTTGGTGTGACATTTTCAGCTACTTTCACATTGACATAATCATGTAAAGGTTTTGATGTGTCTACTGTTGGCTTATTA
BdM1221pool21     TCTTTTTTGAYAGTTGGTGTGRYATTTTCAGCTACTTTCACATTGACATAATCATGTAAAGGTTTTGATGTGTCTACTGTTGGCTTATTA
BdM1222pool24     TCTTTTTTGACAGTTGGTGTGGYATTTTCAGCTACTTTCACATTGACATAATCATGTAAAGGTTTTGATGTGTCTACTGTTGGCTTATTA
BdM1223pool24     TCTTTTTTGACAGTTGGTGTGGCATTTTCAGCTACTTTCACATTGACATAATCATGTAAAGGTTTTGATGTGTCTACTGTTGGCTTATTA
BdM1230pool24     TCTTTTTTGAYAGTTGGTGTGGYATTTTCAGCTACTTTCACATTGRCATAATCATGTAAAGGTTTTGATGTGTCTACTGTYGGCTTATTA
BdM1269pool24     TCTTTTTTGACAGTTGGTGTGGTATTTTCAGCTACTTTCACATTGACATAATCATGTAAAGGTTTTGATGTGTCTACTGTTGGCTTATTA
//                          *          **                      -                                  *         |71934|
BdM1211pool11     GCTAAATCCTTCGAGACTTCCGATGCGACCGGTGCAGTTTTGTTCCGGATGGCGCTTTATTGTTTCGTCTTGCTGTGTGAAATTCTATAT
BdM1216pool24     GCTAAATCCTTCGAGACTTCCGATGCGACCGGTGCAGTTTTGTTCCGGATGGCGCTTTATTGTTTCGTCTTGCTGTGTGAAATTCTATAT
BdM1219pool24     GCTAAATCCTTCGAGACTTCCGATGCGACCGGTGCAGTTTTGTTCCGGATGGCGCTTTATTGTTTCGTCTTGCTGTGTGAAATTCTATAT
BdM1221pool21     GCTAAATCCTTGGAGACTTCCGATGCGACCGGTGCAGTTTTGTTCCGGATGGCGCTTTATTGTTTCGTCTTGCTGTGTGAAATTCTATAT
BdM1222pool24     GCTAAATCCTTGGAGACTTCCGATGCGACCGGTGCAGTTTTGTTCCGGATGGCGCTTTATTGTTTCGTCTTGCTGTGTGAAATTCTATAT
BdM1224pool11     GCTAAATCCTTNGAGACTTCCGATGCGACCGGTGCAGTTTTGTTCCGGATGGCGCTTTATTGTTTCGTCTTGCTGTGTGAAATTCTATAT
BdM1225pool11     GCTAAATCCTTGGAGACTTCCGATGCGACTGGTGCAGTTTTGTTCCGGATGGCGCTTTATTGTTTCGTCTTGCTGTGTGAAATTCTATAT
//                           *                 -                                                            |71939|
BdM1211pool11     GTCCGTTATCTCTCTTCTGGTTCCAAGTTACACCGACAAGTAATCAGTGCATGTAGAAAGAAGATAAAATCAAAAAGTTTCAATATATGT
BdM1213pool24     GTCCGCTATCTCTCTTCTGGTTCCAAGTTACACCGACAAGTAATCAGTGCATGTAGAAAGAAGATAAAATCAAAAAGTTTCAATATATGT
BdM1215pool11     GTCTGCTATCTCTCTTCTGGTTCCAAGTTACACCGACAAGTAATCAGTGCATGTAGAAAGAAGATAAAATCAAAAAGTTGCAATATATGT
BdM1216pool24     GTCCGYTATCTCTCTTCTGGTTCCAAGTTACACCGACAAGTAATCAGTGCATGTAGAAAGAAGATAAAATCAAAAAGTTTCAATATATGT
BdM1217pool11     GTCCGCTATCTCTCTTCTGGTTCCAAGTTACACCGACAAGTAATCAGTGCATGTAGAAAGAAGATAAAATCAAAAAGTTTCAATATATGT
BdM1218pool11     GTCCGCTATCTCTCTTCTGGTTCCAAGTTACACCGACAAGTAATCAGTGCATGTAGAAAGAAGATAAAATCAAAAAGTTNCAATATATGT
BdM1219pool24     GTCCGYTATCTCTCTTCTGGTTCCAAGTTACACCGACAAGTAATCAGTGCATGTAGAAAGAAGATAAAATCAAAAAGTTTCAATATATGT
BdM1221pool11     GTCCGCTATCTCTCTTCTGGTTCCAAGTTACACCGACAAGTAATCAGTGCATGTAGAAAGAAGATAAAATCAAAAAGTTTCAATATATGT
BdM1221pool21     GTCCGCTATCTCTCTTCTGGTTCCAAGTTACACCGACAAGTAATCAGTGCATGTAGAAAGAAGATAAAATCAAAAAGTTTCAATATATGT
BdM1223pool11     GTCCGCTATCTCTCTTCTGGTTCCAAGTTACACCGACAAGTAATCAGTGCATGTAGAAAGAAGATAAAATCAAAAAGTTTCAATATATGT
BdM1223pool24     GTCCGCTATCTCTCTTCTGGTTCCAAGTTACACCGACAAGTAATCAGTGCATGTAGAAAGAAGATAAAATCAAAAAGTTTCAATATATGT
BdM1225pool11     GTCCGCTATCTCTCTTCTGGTTCCAAGTTACACCGACAAGTAATCAGTGCATGTAGAAAGAAGATAAAATCAAAAAGTTTCAATATATGT
BdM1227pool24     GTCCGCTATCTCTCTTCTGGTTCCAAGTTACACCGACAAGTAATCAGTGCATGTAGAAAGAAGATAAAATCAAAAAGTTTCAATATATGT
BdM1228pool11     GTCCGCTATCTCTCTTCTGGTTCCAAGTTACACCGACAAGTAATCAGTGCATGTAGAAAGAAGATAAAATCAAAAAGTTTCAATATATGT
BdM1229pool24     GTCCGCTATCTCTCTTCTGGTTCCAAGTTACACCGACAAGTAATCAGTGCATGTAGAAAGAAGATAAAATCAAAAAGTTTCAATATATGT
BdM1230pool24     GTCCGCTATCTCTCTTCTGGTTCCAAGTTACACCGACAAGTAATCAGTGCATGTAGAAAGAAGATAAAATCAAAAAGTTTCAATATATGT
BdM1269pool24     GTCCGCTATCTCTCTTCTCGTTCCAAGTTACACCGACAAGTAATCAGTGCATGTAGAAAGAAGATAAAATCAAAAAGTTTCAATATATGT
BdM1270pool11     GTCCGCTATCTCTCTTCTGGTTCCAAGTTACACCGACAAGTAATCAGTGCATGTAGAAAGAAGATAAAATCAAAAAGTTTCAATATATGT
//                   - *            -                                                            -          |71990|
BdM1213pool11     AACTNNYAGAAAAGGMAATAATAAACAATATTTAARTACAAGAAAAAGAGATATAAACAGTATWAGYCTACAAYKCAAGCAAWAACTAAT
BdM1223pool11     AACTNNYARAAAAGRAAATAATAAACAATATTTAAGTACAAGAAAAAGAGATATAAACAGTATTAKCCTACAATNCAAGCAAAAACTAAT
BdM1224pool11     MACTMCYAGAAAAGGAAATAATAAACANTATTTAAGTACAAGAAAAAGAGATATAAACAGTATTAGCCTAYAATKCAAGCAAAAACTAAT
BdM1227pool24     AACTNNYAGAAAAGGMAATAATAAACAATATTTAARTACAAGAAAAAGAGATATAAACAGTATWAGYCTACAAYKCAAGCAAWAACTAAT
//                -   - * -     -*                   *                           * -*   -  **       *       |72082|
BdM1211pool11     GTTATGTTGCCTTAATATTTCYTGATAAATWATGTTAAGWCTCCATTCGGTTCAGATTTGTATGTTG------TATTTTGAGGCTACAGTTTATGC
BdM1213pool24     GTTATGTTGCCTTAATATTTCTTGATAAATAATGTTAAGTCTCCATTCGGTTCAGATTTGTATGTTG------TATTTTGAGGCTACAGTTTATGC
BdM1214pool11     GTTATGTTGCCTTAATATTTCCTGATAAATAATGTTAAGACTCCATTCGGTTCAGATTTGTATGTTG------TATTTTGAGGCTACAGTTTATGC
BdM1215pool11     GTTATGTTGCCTTAATATTTCYTGATAAATAATGTTAAGWCTCCATTCGGTTCAGATTTGTATGTTG------TATTTTGAGGCTACAGTTTATGC
BdM1216pool11     GTTATGTTGCCTTAATATTTCCTGATAAATAATGTTAAGACTCCATTCGGTTCAGATTTGTATGTTG------TATTTTGAGGCTACAGTTTATGC
BdM1216pool24     GTTATGTTGCCTTAATATTTCCTGATAAATAATGTTAAGACTCCATTCGGTTCAGATTTGTATGTTG------TATTTTGAGGCTACAGTTTATGC
BdM1217pool11     GTTATGTTGCCTTAATATTTCCTGATAAATAATGTTAAGACTCCATTCGGTTCAGATTTGTATGTTG------TATTTTGAGGCTACAGTTTATGC
BdM1218pool11     GTTATGTTGCCTTAATATTTCCTGATAAATAATGTTAAGRCTCCATTCGGTTCAGATTTGTATGTTG------TATTTTGAGGCTACAGTTTATGC
BdM1219pool24     GTTATGTTGCCTTAATATTTCCTGATAAATNATGTTAAGACTCCATTCGGTTCAGATTTGTATGTTG------TATTTTGAGGCTACAGTTTATGC
BdM1221pool11     GTTATGTTGCCTTAATATTTCCTGATAAATAATGTTAAGACTCCATTCGGTTCAGATTTGTATGTTG------TATTTTGAGGCTACAGTTTATGC
BdM1221pool21     GTTATGTTGCCTTAATATTTCCTGATAAATAATGTTAAGACTCCATTCGGTTCAGATTTGTATGTTG------TATTTTGAGGCTACAGTTTATGC
BdM1222pool11     GTTATGTTGCCTTAATATTTCCTGATAAATAATGTTAAGACTCCATTCGGTTCAGATTTGTATGTTG------TATTTTGAGGCTACAGTTTATGC
BdM1222pool24     GTTATGTTGCCTTAATATTTCCTGATAAATAATGTTAAGACTCCATTCGGTTCAGATTTGTATGTTG------TATTTTGAGGCTACAGTTTATGC
BdM1223pool11     GTTATGTTGCCTTAATATTTCCTGATAAATAATGTTAAGACTCCATTCGGTTCAGATTTGTATGTTG------TATTTTGAGGCTACAGTTTATGC
BdM1223pool24     GTTATGTTGCCTTAATATTTCCTGATAAATAATGTTAAGACTCCATTCGGTTCAGATTTGTATGTTG------TATTTTGAGGCTACAGTTTATGC
BdM1224pool11     GTTATGTTGCCTTAATATTTCCTGATAAATAATGTTAAGRCTCCATTCGGTTCAGATTTGTATGTTG------TATTTTGAGGCTACAGTTTATGC
BdM1225pool11     GTTATGTTGCCTTAATATTTCCTGATAAATAATGTTAAGACTCCATTCGGTTCAGAYTTGTATGTTG------TATTTTGAGGCTACAGTTTATGC
BdM1227pool24     GTTATGTTGCCTTAATATTTCCTGATAAATAATGTTAAGACTCCATTCGGTTCAGACTTGTATGTTG------TATTTTGAGGCTACAGTTTATGC
BdM1228pool11     GTTATGTTRCCTTAATATTTCCTGATAAATAATGTTAAGACTCCATTCGGTTCAGATTTGTATGTTG------TATTTTGAGGCTACAGTTTATGC
BdM1230pool24     GTTATGTTGCCTTAATATTTCCTGATAAATAATGTTAAGACTCCATTCGGTTCAGATTTGTATGTTG------TATTTTGAGGCTACAGTTTATGC
BdM1269pool24     GTTATGTTGCCTTAATATTTCCTGATAAATAATGTTAAGACTCCATTCGGTTCAGATTTGTATGTTG------TATTTTGAGGCTACAGTTTATGC
BdM1270pool11     GTTATGTTGCCTTAATATTTCCTGATAAATAATGTTAAGACTCCATTCGGTTCAGATTTGTATGTTG------TATTTTGAGGCTACAGTTTATGC
//                        -            *        -        *                *                                       |72098|
BdM1213pool24     GAATATTAATTATTGCGAAATCATAATATGGCCGCTTCGTCGCTCCCGATAATTACGGTGCTCATTATCCGGTAGCGAAAATCACGCTTC
BdM1214pool11     GAATATTAATTATTGCGAAATCATAATATGGCCGCTTCGTCGCTCCCGATAATTACGGTGCTCATTATCCGGTAGCGAAAATCACGCTTC
BdM1216pool11     GAATATTAATTATTGCGAAATCATAATATGGCCGCTTCGTCGCTCCCGATAATTACGGTGCTCATTATCCGGTAGCGAAAATCACGCTTC
BdM1216pool24     GAATATTAATTATTGCGAAATCATAATATGGCCGCTTCGTCGCTCCCGATAATTACGGTGCTCATTATCCGGTAGCGAAAATCACGCTTC
BdM1217pool11     GAATATTAATTATTGCGAAATCATAATATGGCCGCTTCGTCGCTCCCGATAATTACGGTGCTCATTATCCGGTAGCGAAAATYACGCTTC
BdM1218pool11     GAATATTAATTATTGCGAAATCATAATATGGCCGCTTCGTCGCTCCCGATAATTACGGTGCTCATTATCCGGTAGCGAAAATCACGCTTC
BdM1219pool24     GAATATTAATTATTGCGAAATCATAATATGGCCGCTTCGTCGCTCCCGATAATTACGGTGCTCATTATCCGGTAGCGAAAATCACGCTTC
BdM1221pool21     GAATATTAATTATTGCGAAATCATAATATGGCCGCTTCGTCGCTCCCGATAATTACGGTGCTCATTATCCGGTAGCGAAAATCACGCTTC
BdM1222pool24     GAATATTAATTATTGCGAAATCATAWTATGGCCGCTTCGTCGCTCCCGATAATTACGGTGCTCATTATCCGGTAGCGAAAATCACGCTTC
BdM1223pool24     GAATATTAATTATTGCGAAATCATAATATGGCCGCTTCGTCGCTCCCGATAATTACGGTGCTCATTATCCGGTAGCGARAATCACGCTTC
BdM1224pool11     GAATATTAATTATTGCGAAATCATAATATGGCCGCTTCGTCGCTCCCGATAATTACGGTGCTCATTATCCGGTAGCGAAAATCACGCTTC
BdM1226pool21     GAATATTAATTATTGCGAAATCATANTATGGCCGCTTCGTCGCTCCCGATAATTACGGTGCTCATTATCCGGTAGCGAAAATCACGCTTC
BdM1227pool24     GAATATTAATTATTGCGAAATCATAWTATGGCCGCTTCGTCGCTCCCGATAATTACGGTGCTCATTATCCGGTAGCGAAAATCACGCTTC
BdM1230pool24     GAATATTAATTATTKCGAAATCATAATATGGCCGCTTCGTCGCTCCCGATAATTACGGTGCTCATTATCCGGTAGCGAAAATCACGCTTC
BdM1269pool24     GAATATTAATTATTGCGAAATCATAATATGGCCGCTTCGTCGCTCCCGATAATTACGGTGCTCATTATCCGGTAGCGARAATCACGCTTC
//                              -          *                                                    *   -       |72109|
BdM1213pool24     CCCGAAGAATACAAAGCTYTGCGTAACAACAAKACYATCGAAAAAACAAGCAAACTTCAGAGTCTAAGCMCGTTCCTCGATAGCAAAGGC
BdM1219pool24     CCCGAAGAATACNAAGCTYTGCGTAACAACAAGACCATCGAAAAAACAAGYAAACTTCAGAGTYTAAGCCCGTTCCTCGATAGCAAAGGC
BdM1221pool21     CCCGAAGAATACAAAGNTCTGCGTAACAACAAGACCATCGAAAAAACAAGCAAACTTCAGAGTCTAAGCCCGTTCCTCNNNNGCAAAGGC
BdM1222pool24     CCCGAAGAATACANAGCTCTNCGTAACAACAAGNCCATCGAAAAAACAAGCAAACTTCAGAGTCTAAGCCCGTTCCTCGATARCAAAGGC
//                                  *             -  -              -            -     -            -       |72126|
BdM1217pool11     CACAGAAACCATGTTTGTCTTTGATTTCGAGCACGTCGAAAACGGTATTGTTTGGGCCTAATACTATGGGATCTCTAATAAATCCGTGTT
BdM1221pool21     CACAGAAACCATGTTTKTCTTTGATTTCGAGCACGTCGAAAACGGTATTGTTTGGGCCTAATACTATGGGATCTCTAATAAATCCGTGTT
BdM1225pool11     CACAGAAACCATGTTTGTCTTTGATTTCGAGCACGTCGAAAACGGTATTGTTTGGGCCTAATACTATGGGATCTCTAATAAATCCGTGTT
BdM1227pool24     CACAGAAACCATGTTTGTCTTTGATTTCGAGCACGTCGAAAACGGTATTGTTTGGGCCTAATACTATGGGATCTCTAATAAATCCGTGTT
//                                -                                                                         |72149|
BdM1211pool11     AATGAAGCTGCTCGACACTTGAGTAAAATATATCCATTAAATGTACTCTCGTCAAATCTAATTATCAGTCGTTAAGATTACACCTTTCCC
BdM1213pool24     AATGAAGCTGNTCGACACTTGAGTAAAATATATCCATTAAATGTACTCTCGTCAAATCTAATTATCAGNCGTTAAGATTACACCTTTCCC
BdM1215pool11     AATGAAGCTGCTCGACACTTGAGTAAAATATATCCATTAAATGTACTCTCGTCAAATCTAATTATCAGTCGTTAAGATTACACCTTTCCC
BdM1216pool24     AATGAAGCTGNTCGACACTTNAGTAAAATATATCCATTAAATGTACTCTCGTCAAATCTAATTATCAGTCGTTAAGATTACACCTTTCCC
BdM1217pool11     AATGAAGCTGCTCGACACTTGAGTAAAATATATCCATTAAATGTACTCTCGTCAAATCTAATTATCAGTCGTTAAGATTACACCTTTCCC
BdM1218pool11     AATGAAGCTGCTCGACACTTGAGTAAAATATATCCATTAAATGTACTCTCGTCAAATCTAATTATCAGTCGTTAAGATTACACCTTTCCC
BdM1221pool21     AATGAAGCTGCTCGACACTTGAGTAAAATATATCCATTAAATGTACTCTCGTCAAATCTAATTATCAGTCGTTAAGATTACACCTTTCCC
BdM1222pool24     AATGAAGCTGCTCGACACTTGAGTAAAATATATCCATTAAATGTACTCTCGTCAAATCTAATTATCAGTCGTTAAGATTACACCTTTCCC
BdM1223pool11     AATGAAGCTGYTCGACACTTRAGTAAAATATATCCATTAAATGTACTCTCGTCAAATCTAATTATCAGTCGTTAAGATTACACCTTTCCC
BdM1223pool24     AATGAAGCTGYTCGACACTTRAGTAAAATATATCCATTAAATGTACTCTCGTCAAATCTAATTATCAGTCGTTAAGATTACACCTTTCCC
BdM1224pool11     AATGAAGCTGCTCGACACTTGAGTAAAATATATCCATTAAATGTACTCTCGTCAAATCTAATTATCAGTCGTTAAGATTACACCTTTCCC
BdM1225pool11     AATGAAGCTGCTCGACACTTGAGTAAAATATATCCATTAAATGTACTCTCGTCAAATCTAATTATCAGTCGTTAAGATTACACCTTTCCC
BdM1230pool24     AATGAAGCTGCTCGACACTTGAGTAAAATATATCCATTAAATGTACTCTCGTCAAATCTAATTATCAGTCGTTAAGATTACACCTTTCCC
BdM1269pool24     AATGAAGCTGCTCGACACTTGAGTAAAATATATCCATTAAATNTACTCTCGTCAAATCTAATTATCAGTCGTTAAGATTACACCTTTCCC
//                          *         *                                                                     |72164|
BdM1211pool11     AAATCTGCTTCGAGGCATTTCATGGCAGTGTACAGATTGCCACATAAAATTTTTCACTCTTAACAATTTGAAAAAGCATTTGGAAAAGGG
BdM1213pool24     AAATCTGCTTCGCGGCATTTCATGGCAGTGTACAGATTGCCACATAAAATTTTTCACTCTTAACAATTTGAAAAAGCATTTGGAAAAGGG
BdM1216pool24     AAATCTGCTTCGCGGCATTTCATGGCAGTGTACAGATTGCCACATAAAATTTTTCACTCTTAACAATTTGAAAAAGCATTTGGAAAAGGG
BdM1217pool11     GAATCTGCTCCGCGGCATTTCATGGCAGTGTACAGATTGCCACATAAAATTTTTCACTCTTAACAATTTGAAAAAGCATTTGGAAAAGGG
BdM1218pool11     GAATCTGCTTCGCGGCATTTCATGGCAGTGTACAGATTGCCACATAAAATTTTTCACTCTTAACAATTTGAAAAAGCATTTGGAAAAGGG
BdM1221pool11     GAATCTGCTYCGCGGCATTTCATGGCAGTGTACAGATTGCCACATAAAATTTTTCACTCTTAACAATTTGAAAAAGCATTTGGAAAAGGG
BdM1221pool21     GAATCTGCTYCGCGGCATTTCATGGCAGTGTACAGATTGCCACATAAAATTTTTCACTCTTAACAATTTGAAAAAGCATTTGGAAAAGGG
BdM1222pool24     GAATCTGCTTCGCGGCATTTCATGGCAGTGTACAGATTGCCACATAAAATTTTTCACTCTTAACAATTTGAAAAAGCATTTGGAAAAGGG
BdM1223pool24     GAATCTGCTTCGCGGCATTTCATGGCAGTGTACAGATTGCCACATAAAATTTTTCACTCTTAACAATTTGAAAAAGCATTTGGAAAAGGG
BdM1224pool11     GAATCTGCTTCGCGGCATTTCATGGCAGTGTACAGATTGCCACATAAAATTTTTCACTCTTAACAATTTGAAAAAGCATTTGGAAAAGGG
BdM1225pool11     GAATCTGCTTCGCGGCATTTCATGGCAGTGTACAGATTGCCACATAAAATTTTTCACTCTTAACAATTTGAAAAAGCATTTGGAAAAGGG
BdM1227pool24     NAATCTGCTTCGNGGCATTTCATGGCAGTGTACAGATTGCCACATAAAATTTTTCACTCTTAACAATTTGAAAAAGCATTTGGAAAAGGG
BdM1228pool11     GAATCTGCTTCGCGGCATTTCATGGCAGTGTACAGATTGCCACATAAAATTTTTCACTCTTAACAATTTGAAAAAGCATTTGGAAAAGGG
BdM1230pool24     RAATCTGCTTCGMGGCATTTCATGGCAGTGTACAGATTGCCACATAAAATTTTTCACTCTTAACAATTTGAAAAAGCATTTGGAAAAGGG
BdM1270pool11     GAATCTGCTTCGCGGCATTTCATGGCAGTGTACAGATTGCCACATAAAATTTTTCACTCTTAACAATTTGAAAAAGCATTTGGAAAAGGG
//                *        *  *                                                                             |72172|
BdM1213pool24     CACTAAAAGAGTTCTTTGGGGTATTAAATAATGTAGAAACTTTTCT--------ATGAATGTTGGTTCAATCTACCTTAGTTTGATAGACTAATTAGT
BdM1217pool11     CACTAAAAGAGTTCTTTGGGGTATTAAATAATGTAGAAACTTTTCT--------ATGAATGTTGGTTCAATCTACCTTAGTTTGATAGACTAATTAGT
BdM1218pool11     CACTAAAAGAGTTCTTTGGGGTATTAAATAATGTAGAAACTTTTCT--------ATGAATGTTGGTTCAATCTACCTTAGTTTGATAGACTAATTAGT
BdM1223pool24     CACTAAAAGAGTTCTTTGGGGTATTAAATAATGTAGAAACTTTTCT--------ATGAATGTTGGTTTAATCTACCTTAGTTTGATAGACTAATCAGT
//                                                                                   -                          -   |72195|
BdM1217pool11     TATCGCAAGAAAATCATCATAAAAGTTTTATAACTTCCGTGTTCAGACTGAAACCGCCGCCTTCGCCGACGCCGCCACCGCCGCCATCGC
BdM1221pool21     TATCGCAAGAAAATCATCATAAAAGTTTTATAACTTCCGTGTTCAGACTGAAACCGCCGCCTTCGCCGACGCCGCCACCGCCGCCATCGC
BdM1223pool24     TATCGCAAGAAAATCATCATAAAAGTTTTATAACTTCCGTGTTCAGACTGAAACCGCCGCCTTCGTCGACGCCGCCACCGCCGCCATCGC
BdM1229pool24     TATCGCAAGAAAATCATCATAAAAGTTTTATAACTTCCGTGTTCAGACTGAAACCGCCGCCTTCGTCGACGCCGCCACCGCCGCCATCGC
//                                                                                 *                        |72216|
BdM1214pool11     CACAAACAACAGCGAATGAAGATGACAAAGTGTAAAATATGCGACGAAGTATTCGATATGGAACATAAATTTAATGAACATTTAAGGATA
BdM1217pool11     CACAAACAACAGCGAATGAAGATGACAAAGTGTAAAATATGCGACGAAGTATTCGATATGGAACATAAATTTAATGAACATTTAAGGATA
BdM1218pool11     CACAAACAACAGCGAATGAAGATGACAAAGTGTAAAATATGCGACGAAGTATTCGATATGGAACATAAATTTAATGAACATTTAAGGATA
BdM1219pool24     CACAAACAACAGCGAATGAAGATGACAAAGTGTAAAATATGCGACGAAGTATTCGATATGGAACATAAATTTAATGAACATTTAAGGATA
BdM1221pool21     CACAAACAACAGCGAATGAAGATGACAAAGTGTAAAATATGCGACGAAGTATTCGATATGGAACATAAATTTAATGAACATTTAAGGATA
BdM1224pool11     CACAAACAACAGCGAATGAAGATGACAAAGTGTAAAATATGCGACGAAGTATTCGATATGGAACATAAATTTAATGAACATTTAAGGATA
BdM1225pool11     CACAAACAACAGCGAATGAAGATGACAAAGTGTAAAATATGCGACGAAGTATTCGATATGGAACATAAATTTAATGAACATTTAAGGATA
BdM1230pool11     CACAAACAACAGCGAATGAAGATGACAAAGTGTAAAATATGCGACGAAGTATTCGATATGGAACATAAATTTAATGAACATTTAAGGATA
BdM1230pool24     CACAAACAACAGCGAATGAAGATGACAAAGTGTAAAATATGCGACGAAGTATTCGATATGGAACATAAATTTAATGAACATTTAAGGATA
//                                                                                                          |72294|
BdM1211pool11     CGGATCAATCCCTTCCATCCCCACATGGCAACCCATATTAATTAAAGGGGATATATTTCACGCAGATCTATTTCATATAGTTTTATAATA
BdM1213pool24     CGGATCAATCCCTTCCATCCCCACATGGCAACCCATATTAATTAAAGGGGATATATTTCACGCAGATCTATTTCATATAGTTTTATAATA
BdM1216pool24     CGGATCAATCCCTTCCATCCCCACATGGCAACCCATATTAATTAAAGGGGATATATTTCACGCAGATCTATTTCATATAGTTTTATAATA
BdM1217pool11     CGGATCAATCCCTTCCATCCCCACATGGCAACCCATATTAATTAAAGGGGATATATTTCACGCAGATCTATTTCATATAGTTTTATAATA
BdM1218pool11     CGGATCAATCCCTTCCATCCCCACATGGCAACCCATATTAATTAAAGGGGATATATTTCACGCAGATCTATTTCATATAGTTTTATAATA
BdM1219pool11     CGGATCAATCCCTTCCATCCCCACATGGCAACCCATATTAATTAAAGGGGATATATTTCACGCAGATCTATTTCATATAGTTTTATAATA
BdM1221pool21     CGGATCAATCCCTTCCATCCCCACATGGCAACCCATATTAATTAAAGGGGATATATTTCACGCAGATCTATTTCATATAGTTTTATAATA
BdM1222pool24     CGGATCAATCCCTTCCATCCCCACATGGCAACCCATATTAATTAAAGGGGATATATTTCACGCAGATCTATTTCATATAGTTTTATAATA
BdM1223pool11     CGGATCAATCCCTTCCATCCCCACATGGCAACCCATATTAATTAAAGGGGATATATTTCACGCAGATCTATTTCATATAGTTTTATAATA
BdM1223pool24     CGGATCAATCCCTTCCATCCCCACATGGCAACCCATATTAATTAAAGGGGATATATTTCACGCAGATCTATTTCATATAGTTTTATAATA
BdM1225pool11     CGGATCAATCCCTTCCATCCCCACATGGCAACCCATATTAATTAAAGGGGATATATTTCACGCAGATCTATTTCATATAGTTTTATAATA
BdM1226pool21     CGGATCAATCCCTTCCATCCCCACATGGCAACCCATATTAATTAAAGGGGATATATTTCACGCAGATCTATTTCATATAGTTTTATAATA
BdM1227pool11     CGGATCAATCCCTTCCATCCCCACATGGCAACCCATATTAATTAAAGGGGATATATTTCACGCAGATCTATTTCATATAGTTTTATAATA
BdM1227pool24     CGGATCAATCCCTTCCATCCCCACATGGCAACCCATATTAATTAAAGGGGATATATTTCACGCAGATCTATTTCATATAGTTTTATAATA
BdM1228pool11     CGGATCAATCCCTTCCATCCCCACATGGCAACCCATATTAATTAAAGGGGATATATTTCACGCAGATCTATTTCATATAGTTTTATAATA
BdM1230pool11     CGGATCAATCCCTTCCATCCCCACATGGCAACCCATATTAATTAAAGGGGATATATTTCACGCAGATCTATTTCATATAGTTTTATAATA
BdM1230pool24     CGGATCAATCCCTTCCATCCCCACATGGCAACCCATATTAATTAAAGGGGATATATTTCACGCAGATCTATTTCATATAGTTTTATAATA
BdM1269pool24     CGGATCAATCCCTTCCATCCCCACATGGCAACCCATATTAATTAAAGGGGATATATTTCACGCAGATCTATTTCATATAGTTTTATAATA
//                                                                                                          |72351|
BdM1212pool11     TTCATCATCTGTGCTTTCATAAGTCCAAGGACCTCAAGCCTATAATCTTCTGCTCTATCTGACCATCTAAGTCCTCCGCGTGATACAGGA
BdM1213pool24     TTCATCATCTGTGCTTTCATAAGTCCAAGGACCTCAAGCCTATAATCTTCTGCTCTATCTGACCATCTAAGTCCTCCGCGTGATACAGGA
BdM1215pool11     TTCATCATCTGTGCTTTCATAAGTCCAAGGACCTCAAGCCTATAATCTTCTGCTCTATCTGACCATCTAAGTCCTCCGCGTGATACAGGA
BdM1216pool24     TTCATCATCTGTGCTTTCATAAGTCCAAGGACCTCAAGCCTATAATCTTCTGCTCTATCTGACCATCTAAGTCCTCCGCGTGATACAGGA
BdM1217pool11     TTCATCATCTGTGCTTTCATAAGTCCAAGGACCTCAAGCCTATAATCTTCTGCTCTATCTGACCATCTAAGTCCTCCGCGTGATACAGGA
BdM1218pool11     TTCATCATCTGTGCTTTCATAAGTCCAAGGACCTCAAGCCTATAATCTTCTGCTCTATCTGACCATCTAAGTCCTCCGCGTGATACAGGA
BdM1221pool21     TTCATCATCTGTGCTTTCATAAGTCCAAGGACCTCAAGCCTATAATCTTCTGCTCTATCTGACCATCTAAGTCCTCCGCGTGATACAGGA
BdM1223pool11     TTCATCATCTGTGCTTTCATAAGTCCAAGGACCTCAAGCCTATAATCTTCTGCTCTATCTGACCATCTAAGTCCTCCGCGTGATACAGGA
BdM1223pool24     TTCATCATCTGTGCTTTCATAAGTCCAAGGACCTCAAGCCTATAATCTTCTGCTCTATCTGACCATCTAAGTCCTCCGCGTGATACAGGA
BdM1224pool11     TTCATCATCTGTGCTTTCATAAGTCCAAGGACCTCAAGCCTATAATCTTCTGCTCTATCTGACCATCTAAGTCCTCCGCGTGATACAGGA
BdM1225pool11     TTCATCATCTGTGCTTTCATAAGTCCAAGGACCTCAAGCCTATAATCTTCTGCTCTATCTGACCATCTAAGTCCTCCGCGTGATACAGGA
BdM1226pool11     TTCATCATCTGTGCTTTCATAAGTCCAAGGACCTCAAGCCTATAATCTTCTGCTCTATCTGACCATCTAAGTCCTCCGCGTGATACAGGA
BdM1226pool21     TTCATCATCTGTGCTTTCATAAGTCCAAGGACCTCAAGCCTATAATCTTCTGCTCTATCTGACCATCTAAGTCCTCCGCGTGATACAGGA
BdM1227pool24     TTCATCATCTGTGCTTTCATAAGTCCAAGGACCTCAAGCCTATAATCTTCTGCTCTATCTGACCATCTAAGTCCTCCGCGTGATACAGGA
BdM1228pool11     TTCATCATCTGTGCTTTCATAAGTCCAAGGACCTCAAGCCTATAATCTTCTGCTCTATCTGACCATCTAAGTCCTCCGCGTGATACAGGA
BdM1229pool24     TTCATCATCTGTGCTTTCATAAGTCCAAGGACCTCAAGCCTATAATCTTCTGCTCTATCTGACCATCTAAGTCCTCCGCGTGATACAGGA
BdM1230pool24     TTCATCATCTGTGCTTTCATAAGTCCAAGGACCTCAAGCCTATAATCTTCTGCTCTATCTGACCATCTAAGTCCTCCGCGTGATACAGGA
//                                                                                                          |72405|
BdM1211pool11     GAAATGAAATACCAAGGACTGCCACTCGAAACGAGACCAAGACTGCCAAAAATTACGCCCAATAAAGAGCTCCGTAAGGTAG--TGACCAGA
BdM1213pool24     GAAATGAAATACCAAGGACTGCCACTCGAAACGAGACCAAGACTGCCAAAAATTATACCCAATAAAGAGCTCCGTAAGGTAG--TGACCAGA
BdM1214pool11     GACATGAAATACCAAGGACTGCCGCTCGAAACGAGACCAAGACTGCCAAAAATTACACCCAATAAAGAGCTCCGTAAGGTAG--TGACCAGA
BdM1216pool24     GAAATGAAATACCAAGGACTGCCACTCGAAACGAGACCAAGACTGCCAAAAATTATACCCAATAAAGAGCTCCGTAAGGTAG--TGACCAGA
BdM1217pool11     GAAATGAAATACCAAGGACTGCCACTCGAAACGAGACCAAGACTGCCAAAAATTACACCCAATAAAGAGCTCCGTAAGGTAG--TGACCAGA
BdM1219pool24     GACACGAAATACCAAGGACTGCCACTCGAAACGAGACCAAGACTGCCAAAAATTACACCCAATAAAGAGCTCCGTAAGGTAG--TGACCAGA
BdM1221pool21     GACATGAAATATCAAGGACTGCCACTCGAAACGAGACCAAGACTGCCAAAAATTACACTCAATAAAGAGCTCCGTAAGGTAG--TGACCAGA
BdM1223pool11     GACATGAAATACCAAGGACTGCCACTCGAAACGAGACCAAGACTNCCAAAAATTACACCCAATAAAGAGCTCCGTAANGTAG--TGACCAGA
BdM1223pool24     GACATGAAATACCAAGGACTGCCACTCGAAACGAGACCAAGACTRCCAAAAATTACACCCAATAAAGAGCTCCGTAARGTAG--TGACCAGA
BdM1269pool11     GACATGAAATACCAAGGACTGCCACTCGAAACGAGACCAAGACTGCCAAAAATTACACCCAATAAA--------------------------
BdM1269pool24     GACATGAAATACCAAGGACTGCCACTCGAAACGAGACCAAGACTGCCAAAAATTACACCCAATAAAGAGCTCCGTAAGGTAG--TGACCAGA
//                  * -      -           -                    -          *- -                  -              |72440|
BdM1213pool24     GGGGAYAGTATTCCAGAGGTAACAGTAGCCATCGTTGCCAACATAAAGGCTGCCACATTCCTGAAAATAAAATACTATTTTAAAAATAAG
BdM1214pool11     GGGGATAGTATTCCAGAGGTAACAGTAGCCATCGTTGCCAACATAAAGGCTGCCACATTCCTGAAAATAAAATACTATTTTAAAAATAAG
BdM1215pool11     GGGGATAGTATTCCAGAGGTAACAGTAGCCATCGTTGCCAACATAAAGGCTGCCACATTCCTGAAAATAAAATACTAATTTAAAAATAAG
BdM1216pool24     GGGGATAGTATTCCAGAGGTAACAGTAGCCATCGTTGCCAACATAAAGGCTGCCACATTCCTGAAAATAAAATACTAWTTTAAAAATAAG
BdM1217pool11     GGGGAYAGTATTCCAGAGGTAACAGTAGCCATCGTTGCCAACATAAAGGCTGCCACATTCCTGAAAATAAAATACTATTTTAAAAATAAG
BdM1218pool11     GGGGATAGTATTCCAGAGGTAACAGTAGCCATCGTTGCCAACATAAAGGCTGCCACATTCCTGAAAATAAAATACTAATTTAAAAATAAG
BdM1219pool11     GGGGATAGTATTCCAGAGGTAACAGTAGCCATCGTTGCCAACATAAAGGCTGCCACATTCCTGAAAATAAAATACTATTTTAAAAATAAG
BdM1219pool24     GGGGATAGTATTCCAGAGGTAACAGTAGCCATCGTTGCCAACATAAAGGCTGCCACATTCCTGAAAATAAAATACTATTTTAAAAATAAG
BdM1221pool21     GGGGATAGTATTCCAGAGGTAACAGTAGCCATCGTTGCCAACATAAAGGCTGCCACATTYCTGAAAATAAAATACTATTTTAAAAATAAG
BdM1222pool24     GGGGATAGTATTCCAGAGGTAACAGTAGCCATCGTTGCCAACATAAAGGCTGCCACATTCCTGAAAATAAAATACTAWTTTAAAAATAAG
BdM1223pool24     GGGGATAGTATTCCAGAGGTAACAGTAGCCATCGTTGCCAACATAAAGGCTGCCACATTCCTGAAAATAAAATACTAATTTAAAAATAAG
BdM1225pool11     GGGGATAGTATTCCAGAGGTAACAGTAGCCATCGTTGCCAACATAAAGGCTGCCACATTCCTGAAAATAAAATACTAWTTTAAAAATAAG
BdM1227pool24     GGGGATAGTATTCCAGAGGTAACAGTAGCCATCGTTGCCAACATAAAGGCTGCCACATTCCTGAAAATAAAATACTAATTTAAAAATAAG
BdM1229pool24     GGGGATAGTATTCCAGAGGTAACAGTAGCCATCGTTGCCAACATAAAGGCTGCCACATTCCTGAAAATAAAATACTAATTTAAAAATAAG
BdM1230pool24     GGGGATAGTATTCCAGAGGTAACAGTAGCCATCGTTGCCAACATAAAGGCTGCCACATTCCTGAAAATAAAATACTAATTTAAAAATAAG
BdM1269pool24     GGGGATAGTATTCCAGAGGTAACAGTAGCCATCGTTGCCAACATAAAGGCTGCCACATTCCTGAAAATAAAATACTAATTTAAAAATAAG
BdM1270pool11     GGGGATAGTATTCCAGAGGTAACAGTAGCCATCGTTGCCAACATAAAGGCTGCCACATTCCTGAAAATAAAATACTAATTTAAAAATAAG
//                     *                                                     -                 *            |72442|
BdM1211pool11     ATCCAATAACTCACATTCAATTAACTTAACTGAAAACTAATCAACTAACAAAGTTTAGCTCACCAATAAATAACGACGATACTCAAACGA
BdM1213pool11     ATCCAATAACTCACATTCAATTAACTTAACTGAAAACTAATCAACTAACAAAGTTTAGCTCATCAATAAATAACGACGATACTCAAACGA
BdM1213pool24     ATCCAATAACTCACATTCAATTAACTTAACTGAAAACTAATCAACTAACAAAGTTTAGCTCATCAATAAATAACGACGATACTCAAACGA
BdM1214pool11     ATCCAATAACTCACATTCAATTAACTTAACTGAAAACTAATCAACTAACAAAGTTTAGCTCAYCAATAAATAACGACGATACTCAAACGA
BdM1216pool24     ATCCAATAACTCACATTCAATTAACTTAACTGAAAACTAATCAACTAACAAAGTTTAGCTCATCAATAAATAACGACGATACTCAAACGA
BdM1217pool11     ATCCAATAACTCACATTCAATTAACTTAACTGAAAACTAATCAACTAACAAAGTTTAGCTCATCAATAAATAACGACGATACTCAAACGA
BdM1219pool24     ATCCAATAACTCACATTCAATTAACTTAACTGAAAACTAANCAACTAACAAAGTTTAGCTCATCAATAAATAACGACGATACTCAAACGA
BdM1221pool21     ATCCAATAACTCACATTCAATTAACTTAACTGAAAACTAATCAACTAACAAAGTTTAGCTCACCAATAAATAACGACGATACTCAAACGA
BdM1222pool24     ATCCAATAACTCACATTCAATTAACTTAACTGAAAACTAATCAACTAACAAAGTTTAGCTCAYCAATAAATAACGACGATACTCAAACGA
BdM1223pool11     ATCCAATAACTCACATTCAATTAACTTAACTGAAAACTAATCAACTAACAAAGTTTAGCTCATCAATAAATAACGACGATACTCAAACGA
BdM1223pool24     ATCCAATAACTCACATTCAATTAACTTAACTGAAAACTAATCAACTAACAAAGTTTAGCTCATCAATAAATAACGACGATACTCAAACGA
BdM1224pool11     ATCCAATAACTCACATTCAATTAACTTAACTGAAAACTAATCAACTAACAAAGTTTAGCTCATCAATAAATAACGACGATACTCAAACGA
BdM1225pool11     ATCCAATAACTCACATTCAATTAACTTAACTGAAAACTAATCAACTAACAAAGTTTAGCTCATCAATAAATAACGACGATACTCAAACGA
BdM1226pool21     ATCCAATAACTCACATTCAATTAACTTAACTGAAAACTAATCAACTAACAAAGTTTAGCTCAYCAATAAATAACGACGATACTCAAACGA
BdM1227pool24     ATCCAATAACTCACATTCAATTAACTTAACTGAAAACTAATCAACTAACAAAGTTTAGCTYAYCAATAAATAACGACGATACTCAAACGA
BdM1228pool11     ATCCAATAACTCACATTCAATTAACTTAACTGAAAACTAATCAACTAACAAAGTTTAGCTCATCAATAAATAACGACGATACTCAAACGA
BdM1230pool24     ATCCAATAACTCACATTCAATTAACTTAACTGAAAACTAATCAACTAACAAAGTTTAGCTCAYCAATAAATAACGACGATACTCAAACGA
BdM1269pool11     ATCCAATAACTCACATTCAATTAACTTAACTGAAAACTAATCAACTAACAAAGTTTAGCTCACCAATAAATAACGACGATACTCAAACGA
BdM1269pool24     ATCCAATAACTCACATTCAATTAACTTAACTGAAAACTAATCAACTAACAAAGTTTAGCTCAYCAATAAATAACGACGATACTCAAACGA
BdM1270pool11     ATCCAATAACTCACATTCAATTAACTTAACTGAAAACTAATCAACTAACAAAGTTTAGCTCAYCAATAAATAACGACGATACTCAAACGA
//                                                                            - *                           |72447|
BdM1213pool24     ACTTTTAGTTTATATCTCAGTGCTATTGCCTGGTGAATTATTTTAGTTA-TGTA-TTATGTCTATTAGTGTAGTCGTTACCTGCCAGAAGTT
BdM1216pool24     ACTTTTAGTTTATATCTCAGTGCTATTGCCTGGTGAATTATTTTAGTTA-TGTA-TTATGTCTATTAGTGTAGTCGTTACCTGCCAGAAGTT
BdM1217pool11     ACTTTTAGTTTATATCTCAGTGCTATTGCCTGGTGAATTATTTTAGTTA-TGTA-TTATGTCTATTAGTGTAGTCGTTACCTGCCAGAAGTT
BdM1225pool11     ACTTTTAGTTTATATCTCAGTGCTATTGCCTGGTGAATTATTTTAGTTA-TGTA-TTATGTCTATTAGTGTAGTCGTTACCTGCCAGAAGTT
BdM1227pool24     ACTTTTAGTTTATATCTCAGTGCTATTGCCTGGTGAATTATTTTAGTTA-TGTA-TTATGTCTATTAGTGTAGTCGTTACCTGCCAGAAGTT
//                                                                                                            |72500|
BdM1213pool24     ATGAGAAATGCTACTGTTGCTGCAAGGATGTATGAGCAACAATATCCTGATAGACGCTATCCGAGTACAAAAGTTTTTCTTCGAATTATC
BdM1216pool11     ATGAGAAATGCTACTGTTGCTGCAAGGATGTATGAGCAACAATATCCTGATAGACGCTATCCGAGTACAAAAGTTTTTCTTCGAATTATC
BdM1216pool24     ATGAGAAATGCTACTGTTGCTGCAAGGATGTATGAGCAACAATATCCTGATAGACGCTATCCGAGTACAAAAGTTTTTCTTCGAATTATC
BdM1219pool24     ATGAGAAATGCTACTGTTGCTGCAAGGATGTATGAGCAACAATATCCTGATAGACGCTATCCGAGTACAAAAGTTTTTCTTCGAATTATC
BdM1221pool11     ATGAGAAATGCTACTGTTGCTGCAAGGATGTATGAGCAACAATATCCTGATAGACGCTATCCGAGTACAAAAGTTTTTCTTCGAATTATC
[truncated: 19,592,731 more chars]
