# Supplementary material for: Whole-genome amplification in double-digest RADseq results in adequate libraries but fewer sequenced loci
Source: PeerJ. 2018 Jul 17;6:e5089. doi: 10.7717/peerj.5089 (PMC6054070; doi:10.7717/peerj.5089)
Supplement: Supplemental Information 2 — This folder includes raw genetic data in the form of ipyrad *.loci files as well as code to produce bowtie2 alignments and to calculate sample statistics such as number of reads, number of loci, heterozygosity and pairwise distances. [file peerj-06-5089-s002.zip › code/wga_comparisons/Microstrates_ypsilon.loci]

BdM1052pool14     CAGCAGTCTTTAAATTGCGTTGTATGTGATAGTACATTTTCTATAGAAAATAATAAAGTTCGCCATCACGATCATTATACTGGCAAATAT
BdM1053pool24     NANCAGTCTTTAAATTGCGYTGTATGTGATAGTACATTTTCTATAGAAAATAATAAAGTTCGCCATCACGATCATTATACTGGCAAATAT
BdM1054pool24     SARCAGTCTTTAAATTGCGTTGTATGTGATAGTACATTTTCTATAGAAAATAATAAAGTTCGCCATCACGATCATTATACTGGCAAATAT
BdM1055pool14     CAGCAGTCTTTAAATTGCGTTGTATATGA---TACATTTTCTATAGAAAATAATAAAGTTCGCCATCACGATCATTATACTGGCAAATAT
BdM1065pool24     CAGCAGTCTTTAAATTGCGTTGTATNTGATAGTACATTTTCTATARAAAATAATAAAGTTCGCCATCACGATCATTATACTGGCAAATAT
BdM1066pool14     CAGCAGTCTTTAAATTGCGTTGTATGTGATAGTACATTTTCTATAGAAAATAATAAAGTTCGCCATCACGATCATTATACTGGCAAATAT
BdM1071pool24     CAGCAGTCTTTAAATTGCGTTGTATGTGATAGTACATTTTCTATAGAAAATAATAAAGTTCGCCATCACGATCATTATACTGGCAAATAT
BdM1073pool14     CAGCAGTCTTTAAATTGCGTTGTATATGA---TACATTTTCTATAGAAAATAATAAAGTTCGCCATCACGATCATTATACTGGCAAATAT
BdM1075pool24     NANCAGTCTTTAAATTGCGTTGTATRTGANNNTACATTTTCTATAGAAAATAATAAAGTTCGCCATCACGATCATTATACTGGCAAATAT
//                - -                -     *                   -                                            |2873|
BdM1050pool14     TAATTTCGTAATCGAATGCCGTGGCCAAACGTATTTCAAAACGAATGTTTGATTCAGTATTTTAAATAATCAAATCGTAGGGCCATATTT
BdM1053pool24     TAATTTCGTAATCGAATGCCGTGGCCAAACGTATTTCAAAACGAATGTTTGGTTCTGTATTTTAAATAATCAAATAGTAGGGCCATAATG
BdM1066pool24     TAATTTCGTAATCGAATGCCGTGGCCAAACGTATTTCAAAACGAATGTTTGGTTCTGTATTTTAAATAATCAAATAGTAGGGCCATATTG
BdM1067pool24     TAATTTCGTAATCGAATGCCGTGGCCAAACGTATTTCAAAACGAATGTTTGGTTCTGTATTTTAAATAATCAAATAGTAGGGCCATATTG
BdM1074pool14     YAATTTCNTAATCGAATGCCGTGRCCAAACGTATTTCAAAACGAATGTTTGGTKCKGTATTTTAAATAATCAAATAGTAGGGCCATATTK
BdM1075pool24     TAATTTCGTAATCGAATGCCGTGGCCAAACGTATTTCAAAACGAATGTTTGGTTCTGTATTTTAAATAATCAAATAGTAGGGCCATATTG
//                -                      -                           - - -                   -           - *|3085|

BdM1065pool14     GGAAGAGTATTTTACCAGCATCCGGGTAATGAGATGACCCCACAAGCCGAATTGATGCAGGCTTATTCTTTATTCCTTGCCGCTCAATAT
BdM1065pool24     GGAAGAGTATTTTACCAGCATCCGGGTAATGAGATGACCCCACAAGCCGAATTGATGCAGGCTTATTCTTTATTCCTTGCCGCTCAATAT
BdM1067pool24     GGAAGAGTATTTTACCAGCATCCGGGTAATGAGATGACCCCACAAGCCGAATTGATGCAGGCTTATTCTTTATTCCTTGCCGCTCAATAT
BdM1068pool24     GGAAGAGTATTTTACCAGCATCCGGGTAATGAGATGACCCCACAAGCCGAATTGATGCAGGCTTATTCTTTATTCCTTGCCGCTCAATAT
BdM1070pool14     GGAAGAGTATTTTACCAGCATCCGGGTAATGAGATGACCCCACAAGCCGAATTGATGCAGGCTTATTCTTTATTCCTTGCCGCTCAATAT
//                                                                                                          |7405|

BdM1052pool14     GTAGATTTATCCGATTATTGGAAATCGGGTACCTGGGACATTATTGAAGTACCCGCCTACCTCAATATTTACGAAGGAGACCATCCTACC
BdM1055pool14     GTAGATTTATCCGATTATTGGAAATCGGGTACCTGGGACATTATTGAAGTACCCGCCTACCTCAATATTTACGAAGGAGACCATCCTACC
BdM1073pool14     GTAGATTTATCCGATTATTGGAAATCGGGTACCTGGGACATTATTGAAGTACCCGCCTACCTCAATATTTACGAAGGAGACCATCCTACC
BdM1074pool14     GTAGATTTATCCGATTATTGGAAATCGGGTACCTGGGACATTATTGAAGTACCCGCCTACCTCAATATTTACGAAGGAGACCATCCTACC
//                                                                                                          |11111|
BdM1052pool14     ACGACTGCGATAAGCTCCACGATCATTCCTAAAC--GAAGCAGATTAGTATACATATGGTTTCGTCATATGGGGACATAAATACAGAGTGTT
BdM1055pool14     ACGACTGCGATAAGCTCCACGATCATTCCTAAAC--GAAGCAGATTAGTATACATATGGTTTCGTCATATGGGGACATAAATACAGAGTGTT
BdM1074pool14     ACGACTGCGATAAGCTCCACGATCATTCCTAAAC--GAAGCAGATTAGTATACATATGGTTTCGTCATATGGGGACATAAATACAGAGTGTT
BdM1075pool14     ACGACTGCGATAAGCTCCACGATCATTCCTAAAC--GAAGCAGATTAGTATACATATGGTTTCGTCATATGGGGACATAAATACAGAGTGTT
//                                                                                                            |12029|

BdM1051pool14     CAATTCGAAACTATTCAGTGCATATTGCACCGTCTGTTGATACGGTAGCAGTGATAGCCGTGATACCGTTACAGTATCAGCAGACACACT
BdM1051pool21     CAATTCGAAACTATTCAGTGCATATTGCACCGTCTGTTGATACGGTAGCAGTGATAGCCGTGATACCGTTACAGTATCAGCAGACACACT
BdM1066pool24     CAATTCGAAACTATTCAGTGCATATTGCACCGTCTGTTGATACGGTGGCAGTGATAGCCGTGATACCGTTACAGTATCAGCAGACACACT
BdM1075pool24     CAATTCGAAACTATTCAGTGCATATTGCACCGTCTGTTGATACGGTAGCAGTGATAGCCGTGATACCGTTACAGTATCAGCAGACACACT
//                                                              -                                           |17264|


BdM1054pool14     TTGGCAAACTACATTGTCAAAGTTTATTGAAAATCCCATTAATATTCGAAGCGAGTTTGATGTTTGTGTACGACGGAATACGCCAGCGTC
BdM1054pool24     TTGGCAAACTACATTGTCAAAGTTTATTGAAAATCCCATTAATATTCGAAGCGAGTTTGATGTTTGTGTACGACGGAATACGCCAGCGTC
BdM1073pool14     TTGGCAAACTACATTGTCAAAGTTTATTGAAAATCCCATTAATATTCGAAGCGAGTTTGATGTTTGTGTACGACGGAATACGCCAGCGTC
BdM1074pool14     TTGGCAAACTACATTGTCAAAGTTTATTGAAAATCCCATTAATATTCGAAGCGAGTTTGATGTTTGTGTACGACGGAATACGCCAGCGTC
//                                                                                                          |26380|
BdM1050pool14     CAGCAAGAAAACTCTTCACCAACCCGAAGGAATGAAAAATCCAG-TTTTTTTCTGCATCAGCAGGGTACATTTGGACTTGATAAGACCCA
BdM1052pool14     CAGCAAGAAAACTCTTCACCAACCCGAAGGAATGGAAAATCCAGTTTTTTTTCTCCATCAGCAGGGTACATTTGGTCTTGATAAGACCCA
BdM1054pool24     CAGCAAGAAAACTCTTCACCAACCCGAAGGAATGGAAAATCCAGTTTTTTTTCTGCATCAGCAGGGTACATTTGGTCTTGATAAGACCCA
BdM1070pool14     CAGCAAGAAAACTCTTCACCAACCCGAAGGAATGGAAAATCCAGTTTTTTTTCTGCATCAGCAGGGTACATTTGGTCTTGATAAGACCCA
BdM1073pool14     CAGCAAGAAAACTCTTCACCAACCCGAAGGAATGAAAAATCCAG-TTTTTTTCTGCATCAGCAGGGTACATTTGGACTTGATAAGACTCA
//                                                  *                   -                    *           -  |26919|
BdM1051pool14     AATCCTTTATTTGACCCCAATCTATGAAGGGTGCATGCAAGTGGAGAGAACCTCAAAAAGATTCAATCAATCGGTAAAAAAGCCGCAATT
BdM1051pool21     AATCCTTTATTTGACCCCAATCTATGAAGGGTGCATGCAAGTGGAGAGAACCTCAAAAAGATTCAATCAATCGGTAAAAAAGCCGCAATT
BdM1066pool24     AATCCTTTATTTGACCCCAATCTATGAAGGGTGCATGCAAGTGGAGAGAACCTCAAAAAGATTCAATCAATCGGTAAAAAAACCGCAATT
BdM1075pool24     AATCCTTTATTTGACCCCAATCTATGAAGGGTGCATGCAAGTGGAGAGAACCTCAAAAAGATTCAATCAATCGGTAAAAAAGCCGCAATT
//                                                                                                 -        |29419|
BdM1052pool14     CATTTACTACTCATACTACTGGCAAAGTCATTAATTTTATGCACTTAATATCAGCATATCAAACGCTGTTTTGATTTTCGTCTACTCCCA
BdM1055pool14     CATTTACTACTCATACTACTGGCAAAGTCATTAATTTTATGCACTTAATATCAGCATATCAAACGCTGTTTTGATTTTCGTCTACTCCCA
BdM1073pool14     CATTTACTACTCATACTACTGGCAAAGTCATTAATTTTATGCACTTAATATCAGCATATCAAACGCTGTTTTGATTTTCGTCTACTCCCA
BdM1074pool14     CATTTACTACTCATACYACTGGCAAAGTCATTAATTTTATGCACTTAATATCAGCATATCAAACGCTGTTTTGATTTTCGTCTACTCCCA
//                                -                                                                         |30227|


BdM1052pool14     TGCTCAAATGATAAAACAACAAAATTAAATATAAAAAAATGTTTAGGCCAAATTAATAAGTGATATTCTACCTAAAAGAGAGCTCAAGAA
BdM1054pool24     TGCTCAAATGATAAAACAACAAAATTAAATATAAAAAAATGTTTAGGCCAAATTAATAAGTGATATTCTACCTAAAAGAGAGCTCAAGAA
BdM1055pool14     TGCTCAAATGATAAAACAACAAAATTAAATATAAAAAAATGTTTAGGCCAAATTAATAAGTGATATTCTACCTAAAAGAGAGCTCAAGAA
BdM1065pool14     TGCTCAAATGATAAAACAACAAAATTAAATATAAAAAAATGTTTAGGCCAAATTAATAAGTGATATTCTACCTAAAAGAGAGCTCAAGAA
BdM1066pool14     TGCTCAAATGATAAAACAACAAAATTAAATATAAAAAAATGTTTAGGCCAAATTAATAAGTGATATTCTACCTAAAAGAGAGCTCAAGAA
BdM1068pool14     TGCTCAAATGATAAAACAACAAAATTAAATATAAAAAAATGTTTAGGCCAAATTAATAAGTGATATTCTACCTAAAAGAGAGCTCAAGAA
BdM1074pool14     TGCTCAAATGATAAAACAACAAAATTAAATATAAAAAAATGTTTAGGCCAAATTAATAAGTGATATTCTACCTAAAAGAGAGCTCAAGAA
//                                                                                                          |38301|
BdM1050pool14     TTACATTTAGCGGAGAAAATAGAATTAGTGCGTCGCGCTGTAAAGACCAGATTTCGCCACCCCTTTCATTGTAATTGGGTTTGGAAAATG
BdM1052pool14     TTACATTTAGCGGAGAAAATAGAATTAGTGCGTCGCGCTGTAAAGACCAGATTTCGCCACCCCTTTCATTGTAATTGGGTTTGGAAAATG
BdM1073pool14     TTACATTTAGCGGAGAAAATAGAATTAGTGCGTCGCGCTGTAAAGACCAGATTTCGCCACCCCTTTCATTGTAATTGGGTTTGGAAAATG
BdM1074pool14     TTACATTTAGCGGAGAAAATAGAATTAGTGCGTCGCGCTGTAAAGACCAGATTTCGCCACCCCTTTCATTGTAATTGGGTTTGGAAAATG
//                                                                                                          |38376|
BdM1055pool14     AGCCTAAATTGAAGATGAATAACCCAATGCTCTGCATAAATAAATAATTTATTAACCTATAATGAATAAGATAAATGAATTGGCCTTATA
BdM1066pool24     AGCCTAAATTGAAGATGAATAACCCAATGCTCTGCATAAATAAATAATTTATTAACCTATAATGAATAAGATAAATGAATTGGCCTTATA
BdM1071pool24     AGCCTAAATTGAAGATGAATAACCCAATGCTCTGCATAAATAAATAATTTATTAACCTATAATGAATAAGATAAATGAATTGGTCTTATA
BdM1074pool14     AGCCTAGATTGAAGATGAATAACCCAATGCTCTGCATAAATAAATAATTTATTAACCTATAATGAATAAGATAAATGAATTGGCCTTATA
//                      -                                                                            -      |38514|
BdM1052pool14     TAAAATTAATCGTAAGACCTAAGAAGTAAGCTATTATGTGTTATTGGAAGTAAAATTGAAAATCTATTCGCGCAAAGAAGCAATGAGCAT
BdM1054pool14     TAAAATTAATCGTAAGACCTAAGAAGTAAGCTATTATGTGTTATTAGAAGTAAAATTGAAAATCTATTTGCGCAAACAAGCAATGAGCAT
BdM1054pool24     TAAAATTAATCGTAAGACCTAAGAAGTAAGCTATTATGTGTTATTAGAAGTAAAATTGAAAATCTATTTGCGCAAACAAGCAATGAGCAT
BdM1056pool14     TAAAATTAATCGTAAGACCTAAGAAGTAAGCTATTATGTGTTATTAGAAGTAAAATTGAAAATCTATTTGCGCAAACAAGCAATGAGCAT
BdM1066pool24     TAAAATTAATCGTAAGACCTAAGAAGTAAGCTATTATGTGTTATTGGAAGTAAAATTGAAAATCTATTCGCGCAAAGAAGCAATGAGCAT
BdM1073pool14     TAAAATTAATCGTAAGACCTAAGAAGTAAGCTATTATGTGTTATTAGATGTAAAATTGAAAATCTATTCGCGCAAAGAAGCAATGAGCAT
BdM1074pool14     TAAAATTAATCGTAAGACCTAAGAAGTAAGCTATTATGTGTTATTAGATGTAAAATTGAAAATCTATTCGCGCAAAGAAGCAATGAGCAT
//                                                             *  *                   *       *             |38545|
BdM1052pool14     AAAGGTTCCTTGAGATATTGTCAAGATAATGCTGATGGTCAATTCCAATATTTATTTAAATACTTTTTCCAAGTCTGTGATTAAACAAGT
BdM1056pool14     AAAGGTTCCTTGAGATATTGGCAAGATAATGCTGATGGTCAATTCCAATATTTATTTAAATACTTTTTCCAAGTCTGTGATTAAACAAGT
BdM1065pool14     AAAGGTTCCTTGAGATATTGTCAAGATAATGCTGATGGTCAATTCCAATATTTATTTAAATACTTTTTCCAAGTCTGTGATTAAACAAGT
BdM1071pool14     AAAGGTTCCTTGAGATATTGTCAAGATAATGCTGATGGTCAATTCCAATATTTATTTAAATACTTTTTCCAAGTCTGTGATTAAACAAGT
BdM1072pool14     AAAGGTTCCTTGAGATATTGTCAAGATAATGCTGATGGTCAATTCCAATATTTATTTAAATACTTTTTCCAAGTCTGTGATTAAACAAGT
BdM1074pool14     AAAGGTTCCTTGAGATATTGTCAAGATAATGCTGATGGTCAATTCCAATATTTATTTAAATACTTTTTCCAAGTCTGTGATTAAACAAGT
BdM1075pool14     AAAGGTTCCTTGAGATATTGTCAAGATAATGCTGATGGTCAATTCCAATATTTATTTAAATACTTTTTCCAAGTCTGTGATTAAACAAGT
//                                    -                                                                     |38688|


BdM1054pool14     CAGGTGGGCCATAAAATAAATCCGGCACGGCCCCATGGTAGATCAGACACATCCGGATAATGGAGTCGGACCATCGAAGAATGCGGAAAA
BdM1064pool24     CAGGTGGGCCATAAAATAAATCCGGCACGGCCCCATGGTAGATCAGACACATCCGGATAATGGAGTCGGACCATCGAAGAATGCGGAAAA
BdM1070pool14     CAGGTGGGCCATAAAATAAATCCGGCACGGCCCCATGGTAGATCAGACACATCCGGATAATGGAGTCGGACCATCGAAGAATGCGGAAAA
BdM1074pool14     CAGGTGGGCCATAAAATAAATCCGGCACGGCCCCATGGTAGATCAGACACATCCGGATAATGGAGTCGGACCATCGAAGAATGCGGAAAA
//                                                                                                          |44042|
BdM1051pool14     GAATTGCCCCATATGGGTCACAAACGAAGTATATTTTCGGCTTGACTCCTCTACGTTTACATGG-AAAAAACCATTACGCAAATCGATCGT
BdM1051pool21     GAATTGCCCCATATGGGTCACAAACGAAGTATATTTTCGGCTTGACTCCTCTACGTTTACATGG-AAAAAACCATTACGCAAATCGATCGT
BdM1052pool14     GAATTGMCCCATATGGGTCACAAACGARGTATATTTTYGGCTTGMCTCCTCTACGTTTACATGG-AAAAAMCCATTACGCAAATCGATCGT
BdM1053pool24     GAATTGCCCCATATGGGTCACAAACGAAGTATATTTTCGGCTTGACTCCTCTACGTTTACATGG-AAAAAACCATTACGCAAATCGATCGT
BdM1054pool24     GAATTGCCCCATATGGGTCACAAACGAAGTATATTTTCGGCTTGACTCCTCTACGTTTACATGG-AAAAAACCATTACGCAAATCGATCGT
BdM1055pool14     GAATTGNCCCATATGGGTCACAAACGANGTATATTTTNGGCTTGNCTCCTCTACGTTTACATGG-AAAAANCCATTACGCAAATCGATCGT
BdM1056pool14     GAATTGCCCCATATGGGTCACAAACGAAGTATATTTTCGGCTTGACTCCTCTACGTTTACATGG-AAAAAACCATTACGCAAATCGATCGT
BdM1064pool24     GAATTGCCCCATATGGGTCACAAACGAAGTATATTTTCGGCTTGACTCCTCTACGTTTACATGG-AAAAAACCATTACGCAAATCGATCGT
BdM1065pool24     GAATTGMCCCATATGGGTCACAAACGARGTATATTTTYGGCTTGMCTCCTCTACGTTTACATGG-AAAAAMCCATTACGCAAATCGATCGT
BdM1068pool24     GAATTGCCCCATATGGGTCACAAACGAAGTATATTTTCGGCTTGACTCCTCTACGTTTACATGG-AAAAAACCATTACGCAAATCGATCGT
BdM1073pool14     GAATTGCCCCATATGGGTCACAAACGAAGYATATTTTCGGCTTGACTCCTCTACGTTTACATGG-AAAAAACCATTACGCAAATCGATCGT
BdM1074pool14     GAATTGCCCCATATGGGTCACAAACGAAGTATATTTTCGGCTTGACTCCTCTACGTTTACATGG-AAAAAACCATTACGCAAATCGATCGT
//                      *                    * -       *      *                         *                    |44606|

BdM1050pool14     CAATAAGAATTAATTATGTTTAAAATTAAGTCTTCAGTCCWGRATATAATTTTTAAATAAAATAATATTTTGATTACTACGCGAAGCAAG
BdM1052pool14     CAATAAGAATTAATTATGTTTAAAATTAAGTCTTCAGTCCTGAATATAATTTTTAAATAAAATAATATTTTGATTACTACGCGAAGCAAG
BdM1053pool14     CAATAAGAATTAATTATGTTTAAAATTAAGTCTTCAGTCCGGGATATAATTTTTAAATAAAATAATATTTTGATTACTACGCGAAGCAAG
BdM1055pool14     CAATAAGAATTAATTATGTTTAAAATTAAGTCTTCAGTCCAGGATATAATTTTTAAATAAAATAATATTTTGATTACTACGCGAAGCAAG
BdM1056pool14     CAATAAGAATTAATTATGTTTAAAATTAAGTCTTCAGTCCAGGATATAATTTTTAAATAAAATAATATTTTGATTACTACGCGAAGCAAG
BdM1071pool14     CAATAAGAATTAATTATGTTTAAAATTAAGTCTTCAGTCCAGGATATAATTTTTAAATAAAATAATATTTTGATTACTACGCGAAGCAAG
BdM1073pool14     CAATAAGAATTAATTATGTTTAAAATTAAGTCTTCAGTCCAGGATATAATTTTTAAATAAAATAATATTTTGATTACTACGCGAAGCAAG
BdM1074pool14     CAATAAGAATTAATTATGTTTAAAATTAAGTCTTCAGTCCAGGATATAATTTTTAAATAAAATAATATTTTGATTACTACGCGAAGCAAG
//                                                        * *                                               |47547|
BdM1050pool14     CGAAGTTTTCTAAGGAATTTGAAGAAAATCTCGAGAGAAATATTTTATATTAAGAAGTTGAGAATTAGCATTAAAAACAGCATATCTGTG
BdM1052pool14     CGAAGTTTTCTAAGGAATTTGAAGAAAATCTCGAGAGAAATATTTTATATTAAGAAGTTGAGAATTAGCATTAAAAACAGCATATCTGTG
BdM1055pool14     CGAAGTTTTCTAAAGAATTTGAAGAAAATCTCGAGAGAAATATTTTATATTAAGAAGTTGAGAATTAGCATTAAAAACAGCATATCTGTG
BdM1065pool24     CGAAGTTTTCTAAGGAATTTGAAGAAAATCTCGAGAGAAATATTTTATATTAAGAAGTTGAGAATTAGCATTAAAAACAGCATATCTGTG
BdM1072pool14     CGAAGTTTTCTAAGGAATTTGAAGAAAATCTCGAGAGAAATATTTTATATTAAGAAGTTGAGAATTAGCATTAAAAACAGCATATCTGTG
BdM1074pool14     CGAAGCTTTCTAAGGAATTTGAAGAAAATCTCGAGAGAAATATTTTATATTAAGAAGTTGAGAATTAGCATTAAAATCAGCATATCTGTG
BdM1075pool14     CGAAGTTTTCTAAGGAATTTGAAGAAAATCTCGAGAGAAATATTTTATATTAAGAAGTTGAGAATTAGCATTAAAAACAGCATATCTGTG
BdM1075pool24     CGAAGTTTTCTAAGGAATTTGAAGAAAATCTCGAGAGAAATATTTTATATTAAGAAGTTGAGAATTAGCATTAAAAACAGCATATCTGTG
//                     -       -                                                              -             |47550|
BdM1050pool14     TCCTGTATAATTTTGYATTTTCGGATTCTCCAGCTGTCTCTCTGGACATGTTTTGTGAATAATATTCTATACCTATCTTTAACTATTGAC
BdM1051pool14     TCCTGTATAATTTTGTATTTTCGGATTCTCCAGCTGTCTCTCTGGACATGTTTTGTGAATAATATTCTATACCTATCTTTAACTATTGAC
BdM1051pool21     TCCTGTATAATTTTGTATTTTCGGATTCTCCAGCTGTCTCTCTGGACATGTTTTGTGAATAATATTCTATACCTATCTTTAACTATTGAC
BdM1052pool14     TCCTGTATAATTTTGCATTTTCGGATTCTCCAGCTGTCTCTCTGGACATGTTTTGTGAATAATATTCTATACCTATCTTTAACTATTGAC
BdM1053pool14     TCCTGTATAATTTTGYATTTTCGGATTCTCCAGCTGTCTCTCTGGACATGTTTTGTGAATAATATTCTATACCTATCTTTAACTATTGAC
//                               *                                                                          |47551|
BdM1050pool14     GCCCGACYATRGCRGGAGYTYYATCTGTTRCCACCGAAATAATGTTTGTNAATGGAATCGCCTTTTCCTTAAAAAAAAAATCACTCAGNACATT
BdM1052pool14     GCCCGACYATRGCRGGAGYTYYATCTGTTRCCACCGAAATAATGTTTGTGAATGGAATCGCCTTTTCCTT-TAAAAAAAATCACTCAGGACATT
BdM1053pool14     GCCCGACCATAGCGGGAGCTTTATCTGTTGCCACCGAAATAATGTTTGTGAATGGAATCGCCTTTTCCTT-AAAAAAAAATCACTCAGGAC---
BdM1053pool24     GCCCGACCATAGCGGGAGCTTTATCTGTTGCCACCGAAATAATGTTTGTGAATGGAATCGCCTTTTCCTT-AAAAAAAAATCACTCAGGAC---
BdM1055pool14     GCCCGACYATRGCRGGAGYTYYATCTGTTRCCACCGAAATAATGTTTGTGAATGGAATCGCCTTTTCCTT-AAAAAAAAATCACTCAGGACATT
BdM1065pool24     GCCCGACNATRGCRGGAGNTYYATCTGTTRCCACCGAAATAATGTTTGTGAATGGAATCGCCTTTTCNTT-AAAAAAAAATCACTCAGGAC---
BdM1066pool14     GCCCGACYATRGCRGGAGYTYYATCTGTTRCCACCGAAATAATGTTTGTGAATGGAATCGCCTTTTCYTT--AAAAAAAATCACTCAGGACA--
BdM1066pool24     GCCCGACCATRGCRGGAGCTNYATCTGTTGCCACCGAAATAATGTTTGTGAATGGAATCGCCTTTTCCTT-AAAAAAAAATCACTCAGGACA--
BdM1069pool24     GCCCGACTATGGCAGGAGTTCCATCTGTTACCACCGAAATAATGTTTGTGAATGGAATCGCCTTTTCTTT----AAAAAATCACTCAGGACATT
BdM1071pool14     GCCCGACCATAGCGGGAGCTTTATCTGTTGCCACCGAAATAATGTTTGTGAATGGAATCGCCTTTTCCTT-AAAAAAAAATCACTCAGGAC---
//                       *  *  *    * **       *                                     *   -                      |47553|
BdM1050pool14     GGAAAAATAATTTCAATAATAGGCGAGATACTCCGGATATCCAAAGAGATTTAAGAATATTCGAGAAGGTTTAAAAAAATCAAGGAGATA
BdM1055pool14     GGAAAAATAATTNCAATAATANGCGAGATACTCCGGATATCCAAAGAGATTNAAGAATATTCGAGAAGGTTNAAAAAATTCAAGGAGNTA
BdM1071pool24     GGAAAAATAATTCCAAGAATATTCGAGATACTCCGGATATCCAAAGAGATTCAAGAATATTCGAGAAGGTTTAAAAAATTCAAGGAGATA
BdM1074pool14     GGAAAAATAATTCCAAGAATATTCGAGATACTCCGGATATCCAAAGAGATTCAAGAATATTCGAGAAGGTTTAAAAAATTCAAGGAGATA
//                            -   *    -*                            -                          -           |47554|
BdM1050pool14     GATAAGCCATTTCAGACAATTGGATCCGATAGTAGAAAAGATGCGGCCAGCCTAAACTGCAAATAACCATTTGTAAAGTTTTATAGAGCG
BdM1052pool14     GATAAGCCATTTCAGACAATTGGATCCGATAGTAGAAAAGATGCGGCCAGCCTAAACTGCAAATAMCCATTTGTAAAGTTTTATAGAGCG
BdM1055pool14     GATAAGCCATTTCAGACAATTGGATCCGATAGTAGAAAAGATGCGGCCAGCCTAAACTGCAAATAACCATTTGTAAAGTTTTATAGAKCG
BdM1073pool14     GATAAGCCATTTCAGACAATTGGATCCGATAGTAGAAAAGATGCGGCCAGCCTAAACTGCAAATARCCATTTGTAAAGTTTTATAGAGCG
BdM1074pool14     GATAAGCCATTTCAGACAATTGGATCCGATAGTAGAAAAGATGCGGCCAGCCTAAACTGCAAATAACCATTTGTAAAGTTTTATAGAGCG
BdM1075pool14     GATAAGCCATTTCAGACAATTGGATCCGATAGTAGAAAAGATGCGGCCAGCCTAAACTGCAAATAACCATTTGTAAAGTTTTATARAGCG
//                                                                                 -                   - -  |47555|
BdM1050pool14     CAAAATGATTCAAGGAGATCTGAGTAAATACAATAATATTCAAGAAAATTCANGAATATTCNCAAAGAATTTTAAGATACGAGAAAAGTC
BdM1065pool24     CAAAAGGATTCAAGGAGATCTGAGTAAATACAATAATATTCAAGAAAATTCATGAATATTCCCAAAGAATTTTAAGATACGAGAAAAGTC
BdM1067pool24     CAAAATGATTCAAGGAGATCTGAGTAAATACAATAATATTCAAGAAAATTCATGAATATTCCCAAAGAATTTTAAGATACGAGAAAAGTC
BdM1074pool14     CAAAATGATTCAAGGAGATCTGAGTAAATACAATAATATTCAARAAAATTCATGAATATTCTCAAAGAATTTTAAGATACGAGAAAAGTC
//                     -                                     -                 -                            |47557|
BdM1050pool14     KTGGTGTTCATTGACGGTACACATTTTARCAGGTTCTCTAATTATTCCTTCTAATATGCCAATTTGCAAGATTTTGTAGATATAACTTGT
BdM1052pool14     TTGGTGTTCATTGACGGTTCACATTTTAGCAGGTTCTCTAATTATTCCTTCTAATATGCCAATTTGCAAGATTTTGTAGATATAACTTGT
BdM1055pool14     TTGGTGTTCATTGACGGTTCACATTTTAGCAGGTTCTCTAATTATTCCTTCTAATATGCSAATTTRCAARATTTTGYAGATATAACTTGT
BdM1056pool14     TTGGTGTTTATTGGCGGTTTACATTTTAGCAGGTTCTCTAATTATTCCTTCTAATATGCGAATTTGCAAAATTTTGCAGATATAACTTGT
BdM1073pool14     TTGGTGTTCATTGACGGTTCACATTTTAGCAAGTTCTCTAATTATTCCTTCTAATATGCCAATTTGCAAGATTTTGTAGATATAACTTGT
BdM1074pool14     TTGGTGTTCATTGACGGTTCACATTTTAGCAAGTTCTCTAATTATTCCTTCTAATATGCCAATTTGCAAGATTTTGTAGATATAACTTGT
BdM1075pool14     TTGGTGTTCATTGACGGTTCACATTTTAGCAAGTTCTCTAATTATTCCTTCTAATATGCCAATTTGCAAGATTTTGTAGATATAACTTGT
//                -       -    -    --        -  *                           *     -   *      *             |47559|
BdM1050pool14     ACATTTAATGAATAAGGTAGTATTAATTGTRRGAGWCGCTGGAGCYTRCCGAAAAASTGAAYTKATTTTTNTTCGTGTAGAAAATGTG--
BdM1052pool14     ACATTTAATGAATAAGGTAGTATTAATTGTGGGAGACGCTGGAGCCTGCCGAAAAAGTGAAMTGATTTTTCTTCGTGTAGAAAATGTSGT
BdM1053pool14     ACATTTAATGAATAAGGTAGTMTTAATTGTGGGAGACGCTGGAGCCTGCCGAAAAAGTGAACTGATTTTTCTTCGTGTAGAAAATGTGGT
BdM1053pool24     ACATTTAATGAATAAGGTAGTMTTAATTGTGGGAGACGCTGGAGCCTGCCGAAAAAGTGAACTGATTTTTCTTCGTGTAGAAAATGTGGT
BdM1054pool24     ACATTTAATGAATAAGGTAGTATTAATTGTGGGAGACGCTGGAGCCTGCCGAAAAAGTGAACTGATTTTTCTTCGTGTAGAAAATGTGGT
BdM1055pool14     ACATTTAATGAATAAGGTAGTATTAATTGTGGGAGACGCTGGAGCCTGCCGAAAAAGTGAACTGATTTTTCTTCGTGTAGAAAATGTGGT
BdM1056pool14     ACATTTAATGAATAAGGTAGTATTAATTGTGGGAGACGCTGGAGCCTGCCGAAAAAGTGAACTGATTTTTCTTCGTGTAGAAAATGTGGT
BdM1066pool14     ACATTTAATGAATAAGGTAGTATTAATTGTGGGAGACGCTGGAGCCTGCCGAAAAAGTGAACTGATTTTTCTTCGTGTAGAAAATGTGGT
BdM1070pool14     ACATTTAATGAATAAGGTAGTATTAATTGTGGGAGACGCTGGAGCCTGCCGAAAAAGTGAANTGATTTTTNTTCGTGTAGAAAATGTNGT
BdM1072pool14     ACATTTAATGAATAAGGTAGTATTAATTGTGGGAGACGCTGGAGCCTGCCGAAAAAGTGAACTGATTTTTCTTCGTGTAGAAAATGTGGT
BdM1073pool14     ACATTTAATGAATAAGGTAGTATTAATTGTGGGAGACGCTGGAGCCTGCCGAAAAAGTGAACTGATTTTTCTTCGTGTAGAAAATGTGGT
BdM1075pool14     ACATTTAATGAATAAGGTAGTATTAATTGTGGGAGACGCTGGAGCCTGCCGAAAAAGTGAAATGATTTTTTTTCGTGTAGAAAATGTCGT
//                                     *        --   -         - -        -    * -      -                *  |47561|
BdM1050pool14     TCC-TTTTTTTCTAAACGGGAATCGTTATAACTGTTGCCATTGGGCTGATTCAAATCCCAGAATATTTCGTGAGGTACATATACAGCATCC
BdM1053pool24     TCC-TTTTTTTCTAAACGGGAATCGTTATAACTGTTGCCATTGGGCTGATTCAAATCCCAGAATATTTCGTGACGTACATATACAACATCC
BdM1054pool24     TCC-TTTTTTTCTAAACGGGAATCGTTATAACTGTTGCCATTGGGCTGATTCAAATCCCAGAATATTTCGTGAGGTACATATACAGCATCC
BdM1056pool14     TCC-TTTTTTTCTAAACGGGAATCGTTATAACTGTTGCCATTGGGCTGATTCAAATCCCAGAATATTTCGTGACGTACATATACAACATCC
BdM1065pool24     TCC-TTTTTTTCTAAACGGGAATCGTTATAACTGTTGCCATTGGGCTGATTCAAATCCCAGAATATTTCGTGACGTACATATACAACATCC
BdM1071pool24     TCC-TTTTTTTCTAAACGGGAATCGTTATAACTGTTGCCATTGGGCTGATTCAAATCCCAGAATATTTCGTGACGTACATATACAACATCC
BdM1073pool14     TCCTTTTTTTTCTAAACGGGAATCGTTATAACTGTTGCCATTGGGCTGATTCAAATCCCAGAATATTTCGTGACGTACATATACAACATC-
BdM1074pool14     TCC-TTTTTTTCTAAACGGGAATCGTTATAACTGTTGCCATTGGGCTGATTCAAATCCCAGAATATTTCGTGACGTACATATACAACATCC
BdM1075pool24     TCC-TTTTTTTCTAAACGGGAATCGTTATAACTGTTGCCATTGGGCTGATTCAAATCCCAGAATATTTCGTGACGTACATATACAACATCC
//                                                                                         *           *     |47564|
BdM1050pool14     TACTATTTAGTCTCAGTGAGTACCGAACAGCTCTCTTTTGTGGTTTGAAGATAGGCTCAAATTGAGTTGCACAATACGCAGGTATTATTG
BdM1052pool14     TACTATTTAGTCTCAGTGAGTACCGARCAGCTCTCTTTTGTGGTTTGAAGATASGCTCAAATTGAGTYGCACAAKACGCAGGTATTATTG
BdM1053pool24     TACTATTTAGTCTCAGTGAGTACCGAGCAGCTCTCTTTTGTGGTTTGAAGATAGGCTCAAATTGAGTTGCACAATACGCAGGTATTATTG
BdM1054pool24     TACTATTTAGTCTCAGTGAGTACCGAGCAGCTCTCTTTTGTGGTTTGAAGATAGGCTCAAATTGAGTTGCACAATACGCAGGTATTATTG
BdM1065pool24     TACTATTTAGTCTCAGTGAGTACCGAGCAGCTCTCTTTTGTGGTTTGAAGATAGGCTCAAATTGAGTTGCACAATACGCAGGTATTATTG
BdM1066pool24     TACTATTTAGTCTCAGTGAGTACCGAGCAGCTCTCTTTTGTGGTTTGAAGATAGGCTCAAATTGAGTTGCACAATACGCAGGTATTATTG
BdM1072pool14     TACTATTTAGTCTC----AGTACCGAGCAGCTCTCTTTTGTGGTTTGAAGATAGGCTCAAATTGAGTTGCACAATACGCAGGTATTATTG
BdM1073pool14     TACTATTTAGTCTCAGTGAGTACCGAACAGCTCTCTTTTGTGGTTTGAAGATAGGCTCAAATTGAGTTGCACAATACGCAGGTATTATTG
BdM1074pool14     TACTATTTAGTCTCAGTGAGTACCGANCAGCTCTCTTTTGTGGTTTGAAGATAGGCTCAAATTGAGTNGCACAATACGCAGGTATTATTG
//                                          *                          -             -      -               |47568|
BdM1050pool14     CACGTKGCCAAACATAACCCAAACTCTGTCYCATCGAGAACTGATCATCCCCAAGAATACTGAATAAAKGATGGTSGACGTCATATACGC
BdM1052pool14     CACGTTGTCAAACATAACCCAAACTCTGTCCCATCGAGAACTGATCATAACAAAGAATACTGAATAAATTACGGTCGACGTCATATACGC
BdM1053pool14     CACGTKGCCAAACATAACCCAAACTCTGTCYCATCGAGAACWGATCATCCCCAAGAATACTGAATAAATGATGGTGGACGTCATATACGC
BdM1054pool24     CACGTTGCCAAACATAACCCAAACTCTGTCCCATCGAGAACTGATCATCCCCAAGAATACTGAATAAAGGATGGTCGACGTCATATACGC
BdM1055pool14     CACGTGGCCAAACATAACCCAAACTCTGTCYCATCGAGAACTGATCATCCCCAAGAATACTGAATAAAKGATGGTSGACGTCATATACGC
BdM1065pool14     CACGTTGCCAAACATAACCCAAACTCTGTCCCAACGAGAACTGATCATCCCCAAGAATACTGAATAAATGATGGTSGACGTCATATACGC
BdM1066pool24     CACGTTGCCAAACATAACCCAAACTCTGTCCCATCGAGAACAGATCATCCCCAAGAATACTGAATAAAGGATGGTNGACGTCATATACGC
BdM1068pool14     CACGTTGCCAAACATAACCCAAACTCTGTCCCATCGAGAACTGATCATCCCCAAGAATACTGAATAAAGGATGGTCGACGTCATATACGC
BdM1070pool14     CACGTTGCCAAACATAACCCAAACTCTGTCCCATCGAGAACTGATCATCCCCAAGAATACTGAATAAATGATGGTCGACGTCATATACGC
BdM1073pool14     CACGTTGCCAAACWTAACCCAAACWCTGTCCCATCGAGAACTGATCATMMCMAAGAATACTGAATAAAKKAYGGTCGACGTCATATACGC
BdM1074pool14     CACGTTGCCAAACATAACCCAAACTCTGTCCCATCGAGAACTGATCATCCCCAAGAATACTGAATAAAGGATGGTCGACGTCATATACGC
BdM1075pool14     CACGTKGCCAAACATAACCCAAACTCTGTCCCATCGAGAACTGATCATCCCCAAGAATACTGAATAAATGATGGTSGACGTCATATACGC
//                     * -     -          -     *  -       *      ** *                ** *   *              |47572|
BdM1050pool14     ACAACGCAATATAAATGATTTACCATCTGAAATGTTTTGCAACAATAGGAGTTGCCAACTGGGC--CCTGATCTTTTTGCAGATTATTTTAA
BdM1051pool14     ACAACGCAATATAAATGATTTACCATCTGAAATGTTTTGCAACAATAGGAGTTGCCAACTGGGC--CCTGATCTTTTTGCAGATTATTTTAA
BdM1051pool21     ACAACGCAATATAAATGATTTACCATCTGAAATGTTTTGCAACAATAGGAGTTGCCAACTGGGC--CCTGATCTTTTTGCAGATTATTTTAA
BdM1052pool14     ACAACGCAATATAAATGATTTACCATCTGAAATGTTTTGCAACAATAGGAGTTGCCAACTGGGC--CCTRATCTTTTTGCAGATTATTTTAA
BdM1053pool24     ACAACGCAATATAAATGATTTACCATCTGAAATGTTTTGCAACAATAGGAGTTGCCAACTGGGC--CCTGATCTTTTTGCAGATTATTTTAA
BdM1054pool14     ACAACGCAATATAAATGATTTACCATCTGAAATGTTTTGCAACAATAGGAGTTGCCAACTGGGC--CCTGATCTTTTTGCAGATTATTTTAA
BdM1054pool24     ACAACGCAATATAAATGATTTACCATCTGAAATGTTTTGCAACAATAGGAGTTGCCAACTGGGC--CCTGATCTTTTTGCAGATTATTTTAA
BdM1055pool14     ACAACGCAATATAAATGATTTACCATCTGAAATGTTTTGCAACAATAGGAGTTGCCAACTGGGC--CCTGATCTTTTTGCAGATTATTTTAA
BdM1056pool14     ACAACGCAATATAAATGATTTACCATCTGAAATGTTTTGCAACAATAGGAGTTGCCAACTGGGC--CCTGATCTTTTTGCAGATTATTTTAA
BdM1065pool24     ACAACGCAATATAAATGATTTACCATCTGAAATGTTTTGCAACAATAGGAGTTGCCAACTGGGC--CCTGATCTTTTTGCAGATTATTTTAA
BdM1066pool24     ACAACGCAATATAAATGATTTACCATCTGAAATGTTTTGCAACAATAGGAGTTGCCAACTGGGC--CCTGATCTTTTTGCAGATTATTTTAA
BdM1069pool24     ACAACGCAATATAAATGATTTACCATCTGAAATGTTTTGCAACAATAGGAGTTGCCAACTGGGC--CCTGATCTTTTTGCAGATTATTTTAA
BdM1070pool14     ACAACGCAATATAAATGATTTACCATCTGAAATATTTTACAACAATAGGAGTTGC--ACTGATCTTCCTGATCTTTTTGCAGATTATTTTAA
BdM1071pool14     ACAACGCAATATAAATGATTTACCATCTGAAATGTTTTGCAACAATAGGAGTTGCCAACTGGGC--CCTGATCTTTTTGCAGATTATTTTAA
BdM1072pool14     ACAACGCAATATAAATGATTTACCATCTGAAATGTTTTGCAACAATAGGAGTTGCCAACTGGGC--CCTGATCTTTTTGCAGATTATTTTAA
BdM1073pool14     ACAACGCAATATAAATGATTTACCATCTGAAATGTTTTGCAACAATAGGAGTTGCCAACTGGGC--CCTGATCTTTTTGCAGATTATTTTAA
BdM1074pool14     ACAACGCAATATAAATGATTTACCATCTGAAATGTTTTGCAACAATAGGAGTTGCCAACTGGGC--CCTGATCTTTTTGCAGATTATTTTAA
BdM1075pool24     ACAACGCAATATAAATGATTTACCATCTGAAATGTTTTGCAACAATAGGAGTTGCCAACTGGGC--CCTGATCTTTTTGCAGATTATTTTAA
//                                                 -    -                      --      -                      |47576|
BdM1050pool14     TGCTCCTATATTAAAGAGGAGTTCAGGAGACTTTTAGGCAGAAAAAATATTTTTTTTTTGTTTAAAACTTGAAGAAGATTAGAGCAGATTCG
BdM1051pool14     TTCCCCTATATTAAAGAGGAGTTCAGGAGACTTTTAGGCAGAAAAAATA--TTTTTTTTGTTTAAAACTTGAAGAAGATTAGAGCAGATTCG
BdM1054pool24     TGCTCCTATATTAAAGAGGAGTTCAGGAGACTTTTAGGTAGAAAAAATA--TTTTTTTTGTTTAAAACTTGAAGAAGATTAGAGCAGATTCG
BdM1065pool24     TGCTCCTATATTAAAGAGGAGTTCAGGAGACTTTTAGGCAGAAAAAATA--TTTTTTTTGTTTAAAACTTGAAGAAGATTAGAGCAGATTCG
BdM1074pool14     TTCCCCTATATTAAAGAGGAGTTCAGGAGACTTTTAGGCAGAAAAAATA--TTTTTTTTGTTTAAAACTTGAAGAAGATTAGAGCAGATTCG
//                 * *                                  -                                                     |47577|
BdM1050pool14     AAAATATTTTTTTATGTTATATTGGAAAGTTGGGCTCACCTTGACAAGACATAATTTAACTAATACAACTAACAACTGGTCTGTGTTTAT
BdM1052pool14     AAAATATTTTTTTATGTTATATTGGAAAGTTGGGCTCACCTTGACAAGACATAATTTAACTAATACAACTAACAACTGGTCTGTGTTTAT
BdM1054pool14     AAAATATTTTTTTATGTTATATTGGAAAGTTGGGCTCACCTTGACAAGACATAATTTAACTAATACAACTAACAACTGGTCTGTGTTTAT
BdM1074pool14     AAAATATTTTTTTATGTTATATTGGAAAGTTGGGCTCACCTTGACAAGACATAATTTAACTAATACAACTAACAACTGGTCTGTGTTTAT
//                                                                                                          |47578|
BdM1050pool14     GGTTGGAATCTCTTAGATTTCCCATTCCTTAGGAATATCCTTCAATTGTCTTTGATATTCGTGTATTTCCTCGGATCTTCTTAAATCCTC
BdM1052pool14     GGTTGGAATCTCTTAGATTTCCCATTCCTTAGGAATATCCTTCAATTGTCTTTGATATTCGTGTATTTCCTCGGATCTTCTTAAATCCTC
BdM1053pool24     GGTTGGAATCTCTTAGATTTCCCATTCCTTAGGAATATCCTTCAATTGTCTTTGATATTCGTGTATTTCCTCGGATTTTCTTAAATCCTC
BdM1069pool24     GGTTGGAATCTCTTAGATTTCCCATTCCTTAGGAATATCCTTCAATTGTCTTTGATATTCGTGTATTTCCTCGGATCTTCTTAAATCCTC
BdM1071pool24     GGTTGAAATCTCTTAGATTTCCCATTCCTTAGGAATATCCTTCAATTGTCTTTGATATTCGTGTATTTCCTCGGATCTTCTTAAATCCTC
BdM1074pool14     GGTTGAAATCTCTTAGATTTCCCATTCCTTAGGAATATCCTTCAATTGTCTTTGATATTCGTGTATTTCCTCGGATCTTCTTAAATCCTC
//                     *                                                                      -             |47580|
BdM1050pool14     TCGGAAAGTATTTAATAAAAATTCGTAACTAATCAAGTTTTGTAAATTTTCCCAAACTTTAAAGAGGCTATTCAAAGCAYAGCAAATTTT
BdM1052pool14     TCGGAAAGTATTTAATAAAAATTCGTAACTAATCAAGTTTTGTAAATTTTCCCAAACTTTAAAGAGGCTATTCAAAGCATAGCAAATTTT
BdM1053pool14     TCGGAAAGTATTTAATAAAAATTCGTAACTAATCAAGTTTTGTAAATTTTCCCAAACTTTAAAGAGGCTATTCAAAGCATAGCAAATTTT
BdM1055pool14     TCGGAAAGTATTTAATAAAAATTCGTAACTAATCAAGTTTTGTAAATTTTCCCAAACTTTAAAGAGGCTATTCAAAGCATAGCAAATTTT
BdM1065pool14     TCGGAAAGTATTTAATAAAAATTCGTAACTAATCAAGTTTTGTAAATTTTCCCAAACTTTAAAGAGGCTATTCAAAGCACAGCAAATTTT
BdM1065pool24     TCGGAAAGTATTTAATAAAAATTCGTAACTAATCAAGTTTTGTAAATTTTCCCAAACTTTAAAGAGGCTATTCAAAGCACAGCAAATTTT
BdM1070pool14     TCGGAAAGTATTTAATAAAAATTCGTAACTAATCAAGTTTTGTAAATTTTCCCAAACTTTAAAGAGGCTATTCAAAGCACAGCAAATTTT
BdM1072pool14     TCGGAAAGTATTTAATAAAAATTCGTAACTAATCAAGTTTTGTAAATTTTCCCAAACTTTAAAGAGGCTATTCAAAGCACAGCAAATTTT
BdM1073pool14     TCGGAAAGTATTTAATAAAAATTCGTAACTAATCAAGTTTTGTAAATTTTCCCAAACTTTAAAGAGGCTATTCAAAGCACAGCAAATTTT
BdM1074pool14     TCGGAAAGTATTTAATAAAAATTCGTAACTAATCAAGTTTTGTAAATTTTCCCAAACTTTAAAGAGGCTATTCAAAGCACAGCAAATTTT
BdM1075pool14     TCGGAAAGTATTTAATAAAAATTCGTAACTAATCAAGTTTTGTAAATTTTCCCAAACTTTAAAGAGGCTATTCAAAGCACAGCAAATTTT
BdM1075pool24     TCGGAAAGTATTTAATAAAAATTCGTAACTAATCAAGTTTTGTAAATTTTCCCAAACTTTAAAGAGGCTATTCAAAGCACAGCAAATTTT
//                                                                                               *          |47584|
BdM1050pool14     TGAGTTT---AAAAAAATAATTTTAGATTCTTAAATCTACTTTTAAGCTTTTAAACAAATTTTCGGTTTTCAAACAACACCCGCAACCCGCAA
BdM1052pool14     TGAGTTT--TAAAAAAATAATTTTAGATTCTTAAATCTACTTTTAAGCTTTTAAACCAATTTTAGGTTTTCAAACAACACCCGCAA-TTATAG
BdM1066pool24     TGAGTTT---ARAAAAWTAATTTTAGATTCTTAAATCTACTTTTAAGCTTTTAAACAAATTTTCGGTTTTCAAACAACACCCGCAACCCGCAA
BdM1071pool14     TGAGTTTAAAAAAAAAATAATTTTAGATTCTTAAATCTACTTTTAAGCTTTTAAACCAATTTTAGGTTTTCAAACAACACCCGCAA-TTAT--
BdM1072pool14     TGAGTTT--TAAAAAAATAATTTTAGATTCTTAAATCTACTTTTAAGCTTTTAAACCAATTTTAGGTTTTCAAACAACACCCGCAA-TTATAG
BdM1074pool14     TGAGTTT-AAAAAAAAATAATTTTAGATTCTTAAATCTACTTTTAAGCTTTTAAACCAATTTTAGGTTTTCAAACAACACCCGCAA-TTATA-
BdM1075pool24     TGAGTTT---AAAAAAATAATTTTAGATTCTTAAATCTACTTTTAAGCTTTTAAACAAATTTTCGGTTTTCAAACAACACCCGCAACCCGCAA
//                         * -    -                                       *      *                       **** *|47587|
BdM1050pool14     ACTTGTAAAATTGTACTATTTACTTGTAATTGTTATAAACAAAATACATTCAATTAAGAAATAGAAGTTGAATTAACAAAGTAAGATGCA
BdM1052pool14     ACTTGTAAAATTGTACTATTTACTTGTAATTGTTATAAACAAAATACATTCAATTAAGAAATAGAAGTTAAATTAACAAAGTAAGATGCA
BdM1054pool24     ACTTGTAAAATTGTACTATTTACTTGTAATTGTTATAAACAAAATACATTCAATTAAGAAATAGAAGTTAAATTAACAAAGTAAGATGCA
BdM1055pool14     ACTTGTAAAATTGTACTATTTACTTGTAATTGTTATAAACAAAATACATTCAATTAAGAAATAGAAGTTRAATTAACAAAGTAAGATGCA
BdM1056pool14     ACTTGTAAAATTGTACTATTTACTTGTAATTGTTATAAACAAAATACATTCAATTAAGAAATAGAAGTTRAATTAACAAAGTAAGATGCA
BdM1067pool24     ACTTGTAAAATTGTACTATTTACTTGTAATTGTTATAAACAAAATACATTCAATTAAGAAATAGAAGTTAAATTAACAAAGTAAGATGCA
BdM1073pool14     ACTTGTAAAATTGTACTATTTACTTGTAATTGTTATAAACAAAATACATTCAATTAAGAAATAGAAGTTAAATTAACAAAGTAAGATGCA
BdM1074pool14     ACTTGTAAAATTGTACTATTTACTTGTAATTGTTATAAACAAAATACATTCAATTAAGAAATAGAAGTTAAATTAACAAAGTAAGATGCA
BdM1075pool14     ACTTGTAAAATTGTACTATTTACTTGTAATTGTTATAAACAAAATACATTCAATTAAGAAATAGAAGTTAAATTAACAAAGTAAGATGCA
BdM1075pool24     ACTTGTAAAATTGTACTATTTACTTGTAATTGTTATAAACAAAATACATTCAATTAAGAAATAGAAGTTAAATTAACAAAGTAAGATGCA
//                                                                                     *                    |47588|
BdM1050pool14     TCTATYCGCAGCTAACTTTNAAAATCYGTATTACATTAACGATACCTCAAATAGGTTYAAATTTCTCACTGRTATATGAGCGGRTATTTC
BdM1073pool14     TCTATTCGCAGCTAACTTT-AAAATCCGTATTACATTAACGATACCTCAAATAGGTTTAAATTTCTCATTGATATATGAGCGGATATTTC
BdM1074pool14     TCTATTCGCAGCTAACTTT-AAAATCCGTATTACATTAACGATACCTCAAATAGGTTTAAATTTCTCANTGATATATGAGCGGATATTTC
BdM1075pool14     TCTATTCGCAGCTAACTTT-AAAATCCGTATTACATTAACGATACCTCAAATATGTTTAAATTTCTCAGTGATATATGAGCGGATATTTC
//                     -                    -                          -   -          -  -           -      |47591|
BdM1050pool14     TAATATGCAAATATTTCTAAATGTATGACTCATCTTTATCTTAACAATTAAAGTGACGCCCGTGTCCCGGGAGCGCATTTATACCTTCCC
BdM1052pool14     TAATATGCAAATATTTCCAAATGTATGACTCATCTTTAACTTAACAATTAAAGTGACGCCCGTGTCCCGGGAGNGCATTTATACCTTCCC
BdM1055pool14     TAATATGCAAATATTTCCAAATGTATGACTCATCTTTAACTTAACAATTAAAGTGACGCCCGTGTCCCGGGAGCGCATTTATACCTTCCC
BdM1072pool14     TAATATGCAAATATTTCCAAATGTATGACTCATCTTTAACTTAACAATTAAAGTGACGCCCGTGTCCCGGGAGCGCATTTATACCTTCCC
BdM1073pool14     TAATATGCAAATATTTCCAAATGTATGACTCATCTTTAACTTAACAATTAAAGTGACGCCCGTGTCCCGGGAGCGCATTTATACCTTCCC
BdM1074pool14     TAATATGCAAATATTTCCAAATGTATGACTCATCTTTAACTTAACAATTAAAGTGACGCCCGTGTCCCGGGAGCGCATTTATACCTTCCC
//                                 -                    -                                                   |47593|
BdM1050pool14     CGTAGCTTAGCA------ACGTTATGAGCTTATTGTTAAAACAGTGGCGGATGCGTTTTTTTAAATATAAGGATTTCTTAGAGTTTTTTA
BdM1052pool14     CGTAGCTTAGCAACGACCACGTTATGAGCTTATTGTTAAAACAGTGGCGGATGCGTTTTTTTAAATATAAGGATTTCTTAGAGTTTTTTT
BdM1054pool24     CGTAGCTTAGCAACGGCCACGTTATGAGCTTATTGTTAAAACAGTGGCGGATGCGTTTTTTTAAATATAAGCATTTCTTAGAGTTTTTTT
BdM1074pool14     AGTAGCTTAGCAACGGCCACGTTATGAGCTTATTGTTAAAACAGTGGCGGATGCGTTTTTTTAAATATAAGGATTTCTTAGAGTTTTTTT
//                -              -                                                       -                 -|47595|
BdM1050pool14     TCGCTTTTTAGAACTGTAGTAATATTTCTAACTCTTTCTAAGACCCTTAAATTATCATTCTCACTTTTTAGAACTGCAGAAATATTT
BdM1071pool14     TCGCTTTTTAGAACTGTAGTAATATTTCTAACTCTTTCTAAGACCCTTAAATTATCATTCTCACTTTTTAGAACTGCAGAAATATTT
BdM1073pool14     TCGCTTTTTAGAACTGTAGTAATATTTCTAACTCTTTCTAAGACCCTTAAATTATCATTCTCACTTTTTAGAACTGCAGAAATATTT
BdM1074pool14     TCGCTTTTTAGAACTGTAGTAATATTTCTAACTCTTTCTAAGACCCTTAAATTATCATTCTCACTTTTTAGAACTGCAGAAATATTT
//                                                                                                       |47597|
BdM1050pool14     AAACTTTCGTCCATCTAAAAAYCGATSAACCATAAACATGCCATAGTTAAGCCCTAAAATAATTTATTTGGGCCAACCTTTTCAGTATAG
BdM1052pool14     AAACTTTCGTCCATCTAAAARCCKATYAACCATAAACATGCCATAGTTAAGCCCTAAAATAATTTATTTGGGCCAACCKTTTCAGTATAK
BdM1070pool14     AAACTTTCGTCCATCTAAAAAYCGATSAACCATAAACATGCCATAGTTAAGCCCTAAAATAATTTATTTGGGCCAACCTTTTCAGTATAG
BdM1072pool14     AAACTTTCGTCCATCTAAAAACCGATCAACCATAAACATGCCATAGTTAAGCCCTAAAATAATTTATTTGGGCCAACCTTTTCAGTATAA
BdM1073pool14     AAACTTTCGTCCATCTAAAAAYCGATSAACCATAAACATGCCATAGTTAAGCCCTAAAATAATTTATTTGGGCCAACCTTTTCAGTATAG
BdM1074pool14     AAACTTTCGTCCATCTAAAAACCGATCAACCATAAACATGCCATAGTTAAGCCCTAAAATAATTTATTTGGGCCAACCTTTTCAGTATAG
//                                    -* -  *                                                   -          -|47598|
BdM1050pool14     TCNTGCATTTCGTTGAATCTTTAAATCATCTTAGATATTCTTAAATCTCCTTGGNKTTTTTTCARATTTYCTTGAATAYATTTGTATTTTC
BdM1052pool14     TC-TGCATTTCGTTGAATCTTTAAATCATCTTAGATATTCTTAAATCTCCTTGGTTTTTTTTCAAATTTTCTTGAATATATTTGTATTTTC
BdM1065pool24     TC-TGCATTTCGTTGAATCTTTAAATCATCTTAGATATTCTTAAATCTCCTTGG-TTTTTTTCAGATTTTCTTGAATATATTTGTATTTTC
BdM1072pool14     TC-TGCATTTCGTTGAATCTTTAAATCATCTTAGATATTCTTAAATCTCCTTGGTTTTTTTTCAAATTTTCTTGAATATATTTGTATTTTC
BdM1073pool14     TC-TGCATTTCGTTGAATCTTTAAATCATCTTAGATATTCTTAAATCTCCTTGG-TTTTTTTCAGATTTTCTTGAATATATTTGTATTTTC
BdM1074pool14     TC-TGCATTTCGTTGAATCTTTAAATCNTCTTAGATATTCTTAAATCTCCTTGGTTTTTTTTCANATTTNCTTGAATATATTTGTATTTTC
BdM1075pool24     TC-TGCATTTCGTTGAATCTTTAAATCATCTTAGATATTCTTAAATCTCCTTGGTTTTTTTTCAAATTTTCTTGAATATATTTGTATTTTC
//                                                                       -        *    -        -            |47600|
BdM1050pool14     TTTGCGCAATTTATAGTATGTACTGATAAAAAAATGCTTAAACCCAAACTAAAAGAGAATTATACTATTCGTTAGATGAGGATATAACAC
BdM1051pool14     TTTGCGCAATTTATAGTATGTACTGATAAAAAAATGCTTAAACCCAAACTWAAAGAGAATTATACTATTCGTTAGATGAGGAGATAACAC
BdM1052pool14     TTTGCGCAATTTATAGTATGTACTGATAAAAAAATGCTTAAACCCAAACTAAAAGAGAATTATACTATTCGTTAGATGAGGAGATAACAC
BdM1053pool14     TTTGCGCAATTTATAGGATGTACTGATAAAAAAATGCTTAAACCCAAACTAAAAGAGAATTATACTATTCGTTAGATGAGGATATAACAC
BdM1054pool14     TTTGCGCAATTTATAGTATGTACTGATAAAAAAATGCTTAAACCCAAACTAAAAGAGAATTATACTATTCGTTAGATGAGGATATAACAC
BdM1054pool24     TTTGCGCAATTTATAGTATGTACTGATAAAAAAATGCTTAAACCCAAACTAAAAGAGAATTATACTATTCGTTAGATGAGGATATAACAC
BdM1055pool14     TTTGCGCAATTTATAGTATGTACTGATAAAAAAATGCTTAAACCCAAACTAAAAGAGAATTATACTATTCGTTAGATGAGGAKATAACAC
BdM1064pool24     TTTGCGCAATTTATAGTATGTACTGATAAAAAAATGCTTAAACCCAAACTAAAAGAGAATTATACTATTCGTTAGATGAGGATATAACAC
BdM1070pool14     TTTGCGCAATTTATAGTATGTACTGATAAAAAAATGCTTAAACCCAAACTAAAAGAGAATTATACTATTCGTTAGATGAGGATATAACAC
BdM1072pool14     TTTGCGCAATTTATAGTATGTACTGATAAAAAAATGCTTAAACCCAAACTAAAAGAGAATTATACTATTCGTTAGATGAGGATATAACAC
BdM1073pool14     TTTGCGCAATTTATAGTATGTACTGATAAAAAAATGCTTAAACCCAAACTAAAAGAGAATTATACTATTCGTTAGATGAGGATATAACAC
BdM1074pool14     TTTGCGCAATTTATAGTATGTACTGATAAAAAAATGCTTAAACCCAAACTAAAAGAGAATTATACTATTCGTTAGATGAGGATATAACAC
BdM1075pool14     TTTGCGCAATTTATAGTATGTACTGATAAAAAAATGCTTAAACCCAAACTAAAAGAGAATTATACTATTCGTTAGATGAGGATATAACAC
//                                -                                 -                               *       |47601|
BdM1050pool14     CAAATTTGAAGCAATAACACTGAAATCTCTAATACTTATGCATTTTGTTGTTAAATGAGAGAAATGCTCCCAGAACCTGAATAAGTTTTA
BdM1071pool24     CAAATTTGAAGCAATAACACTGAAATCTCTAATACTTATGCATTTTGTTGTTAAATGAGAGAAATGCTCCCAGAACCTGAATAAGTTTTA
BdM1073pool14     CAAATTTGAAGCAATAACACTGAAATCTCTAATACTTATGCATTTTGTTGTTAAATGAGAGAAATGCTCCCAGAACCTGAATAAGTTTTA
BdM1074pool14     CAAATTTGAAGCAATAACACTGAAATCTCTAATACTTATGCATTTTGTTGTTAAATGAGAGAAATGCTCCCAGAACCTGAATAAGTTTTA
//                                                                                                          |47603|
BdM1050pool14     TTGCAAKTGTTCTTAACG--AAAAAAAAATGTYAATTGTAAAATGTTTTGAAATAAGTGTGTAGAAATAAATWACAATATCAAAAGCGTAGT
BdM1052pool14     TTGCAAGTGTTCTTAACG-AAAAAAAAAATGTTAATTGTAAAATGTTTTGAAATAAGTGTGTAGAAATAAATTACAATAYCAAAAGCGTAGT
BdM1053pool14     TTGCAANTGTTCTTAACG--AAAAAAAAATGTTAATTGTAAAATGTTTTGAAATAAGTGTGTAGAAATAAATTACAATATCAAAAGCGTAGT
BdM1055pool14     TTGCAATTGTTCTTAACG--AAAAAAAAATGTTAATTGTAAAATGTTTTGAAATAAGTGTGTAGAAATAAATTGCAATATCAAAAGCGTAGT
BdM1065pool14     TTGCAAGTGTTCTTAACG--AAAAAAAAATGTTAATTGTAACATGTTTTGAAATAAGTGTGTAGAAATAAATTACAATATCAAAAGCGTAGT
BdM1065pool24     TTGCAAGTGTTCTTAACG--AAAAAAAAATGTTAATTGTAACATGTTTTGAAATAAGTGTGTAGAAATAAATTACAATATCAAAAGCGTAGT
BdM1066pool14     TTGCAAGTGTTCTTAACG-NAAAAAAAAATGTTAATTGTAAAATGTTTTGAAATAAGTGTGTAGAAATAAATTACAATACCAAAAGCGTAGT
BdM1067pool14     TTGCAAGTGTTCTTAACG--AAAAAAAAATGTTAATTGTAAAATGTTTTGAAATAAGTGTGTAGAAATAAATTACAATAYCAAAAGCGTAGT
BdM1070pool14     TTGCAATTGTTCTTAACG--AAAAAAAAATGTTAATTGTAAAATGTTTTGAAATAAGTGTGTAGAAATAAATTACAATATCAAAAGCGTAGT
BdM1071pool14     TTGCAAGTGTTCTTAACG-AAAAAAAAAATGTTAATTGTAAAATGTTTTGAAATAAGTGTGTAGAAATAAATTACAATAYCAAAAGCGTAG-
BdM1072pool14     TTGCAAGTGTTCTTAACG-AAAAAAAAAATGTTAATTGTAAAATGTTTTGAAATAAGTGTGTAGAAATAAATTACAATACCAAAAGCGTAG-
BdM1073pool14     TTGCAAGTGTTCTTAACGAAAAAAAAAAATGTTAATTGTAAAATGTTTTGAAATAAGTGTGTAGAAATAAATTACAATACCAAAAGCGTA--
BdM1074pool14     TTGCAAGTGTTCTTAACGAAAAAAAAAAATGTTAATTGTAAAATGTTTTGAAATAAGTGTGTAGAAATAAATTACAATAYCAAAAGCGTAGT
BdM1075pool14     ATGCAAGTGTTCTTAAGG---AAAAAAAATGTTAATTGTAAAATGTTTTGAAATAAGTGTGTAGAAATAAATTACAATACCAAAAGCGTAGT
//                -     *         -               -        *                              --     *            |47604|
BdM1050pool14     CAACTGACATATAACAATTTATTATACTGATATTCACGAATCACCATAATANCAACATCCAAATTAGGATCTAATTCAAATGGCTGTAAT
BdM1052pool14     CAACTGACATATAACAATTTATTATACTGATATTCACGAATCACCATAATAMCAACATCCAAATTAGGATCTAATTCAAATGGCTGTAAT
BdM1055pool14     CNAC--ANNTATAACAATTTATTATACTGATATTCACGAATCACCATAATACCAACATCCAAATTAGGATCTAATTCAAATGGCTGTAAT
BdM1073pool14     CAACTAACATATAACAATTTATTATACTGATATTCACGAATCACCATAATACCAACATCCAAATTAGGATCTAATTCAAATGGCTGTAAT
BdM1074pool14     CAACTAACATATAACAATTTATTATACTGATATTCACGAATCACCATAATACCAACATCCAAATTAGGATCTAATTCAAATGGCTGTAAT
BdM1075pool14     CAACTRACATATAACAATTTATTATACTGATATTCACGAATCACCATAATACCAACATCCAAATTAGGATCTAATTCAAATGGCTGTAAT
//                     *                                             -                                      |47606|
BdM1050pool14     ACGCTGTGCTTCCAATAAGTCTTTAGGATCACTTAATGCCATGGATTCGATCAGTGCTATTTGGGCTTGTTTTTGACTAATAGCTAAATC
BdM1052pool14     ACGCTGTGCTTCCAATAAGTCTTTAGGATCACTTAATGCCGTGCATTCGATCAGTGCTATTTGAGCTTGTTTTTGACTAATGGCTAAATC
BdM1073pool14     ACGCTGTGCTTCCAATAAGTCTTTAGGATCACTTAATGCCGTGCATTCGATCAGTGCTATTTGAGCTTGTTTTTGACTAATAGCTAAATC
BdM1074pool14     ACGCTGTGCTTCCAATAAGTCTTTAGGATCACTTAATGCCATGGATTCGATCAGTGCTATTTGGGCTTGTTTTTGACTAATAGCTAAATC
BdM1075pool14     ACGCTGTGCTTCCAATAAGTCTTTAGGATCACTTAATGCCATGGATTCGATCAGTGCTATTTGAGCTTGTTTTTGACTAATAGCTAAATC
//                                                        *  *                   *                 -        |47613|
BdM1050pool14     GAAGACGTATGGTCGTTTATAACTGCAATAAAAATA-TTTTCGGGATTTATGAATGATTCATAACTTGGATGGTAGAGTATTGCGTGTATG
BdM1051pool14     GAAGACGTATGGTCGTTTATAATTGCAATAAAAATA-TTTTCGGGATTTATGAATGATTCATAACTTGGATGGTAGAGTATTGCGTGTATG
BdM1052pool14     GAAGACGTATGGTCGTTTATAACTGCAATAAAAATA-TTTTCGGGATTTATGAATGATTCATAACTTGGATGGTAGAGTATTGCGTGTATG
BdM1055pool14     GAAGACGTATGGTCGTTTATAACTGCAATAAAAATA-TTTTCGGGATTTATGAATGATTCATAACTTGGATGGTAGAGTATTGCGTGTATG
BdM1056pool14     GAAGATGTATGGTCGTTTATAACTGCAATAAAAATATTTTTCGGGATTTATGAATGATTCAGAACTTGGATGGTAGAGTATTGCGTGTAT-
//                     -                -                                      -                             |47617|
BdM1050pool14     CGCTGTTGTCGGTTCTTCTCCACACCCGAAAATTTGGTGTATGTAGACGCGAGKTCGATCGTGGTGCTCAGATAGCCCGGTTAACAATAG
BdM1052pool14     CGCTGTTGTCGGTTCTTCTCCACACCCGAAAATTTGGTGTATGTAGACGCGAGTTCGATCGTGGTGCTCAGATAGCCCGGTTAACAATAG
BdM1053pool14     CGCTGTTGTCGGTTCTTCTCCACACCCGAAAATTTGGTGTATGTAGACGCGAGTTCGATCGTGGTGCTCAGATAGCCCGGTTAACAATAG
BdM1065pool24     CGCTGTTGTCGGTTCTTCTCCACACCCGAAAATTTGGTGTATGTAGACGCGAGTTCGATCGTGGTGCTCAGATAGCCCGGTTAACAATAG
//                                                                     -                                    |47619|
BdM1050pool14     CGGAAGCTTGTTCTATTTTCTTATCATGTTTCAAGCATGTTGCTAACGGTTTGGTAAAGTCACTGATACACTTTCTGTAGTATTTTAGTT
BdM1055pool14     CGGAAGCTTGTTCTATTTTCTTATCATGTTTCAAGCATGTTGCTAACGGTTTGGTAAAGTCACTGATACACTTTCTGTAGTATTTTAGTT
BdM1072pool14     CGGAAGCTTGTTCTATTTTCTTATCATGTTTCAAGCATGTTGCTAACGGTTTGGTAAAGTCACTGATACACTTTCTGTAGTATTTTAGTT
BdM1074pool14     CGGAAGCNTGTTCTANTTTCTTATCATNTTTNAAGCATGTTGCTAACGGTTTGGTAAAGTCACTGATACACTTTCTGTAGTATTTTAGTT
//                                                                                                          |47621|
BdM1050pool14     CAATAATATATAAATTTATTTTACAACATGCTATAGTGGTTATTATAATAATTAGTTGAACTTACTTACATTTACAAATAACTAGGATGT
BdM1055pool14     CAATAATATATAAATKTATTTTACAGCATGCTATATTGGTTATTATAATAATTAGTTGAACTTACTTACATTTACAAATAACTAGGATGT
BdM1070pool14     CAATAATATATAAATTTATTTTACAGCATGCTATATTGGTTATTATAATAATTAGTTGAACTTACTTACATTTACAAATAACTAGGATGT
BdM1073pool14     CAATAATATATAAATTTATTTTACAGCATGCTATATTGGTTATTATAATAATTAGTTGAAATTACTTACATTTACAAATAATTAGGATGT
BdM1074pool14     CAATAATATATAAATTTATTTTACAGCATGCTATAGTGGTTATTATAATAATTAGTTGAACTTACTTACATTTACAAATAA---------
//                               -         -         *                        -                    -        |47622|
BdM1050pool14     CTGGAAAATTAATTTTATATCAAATATAGCGATTCTTATGTAGGTAAATTCTACTATATACTACGTTCAACGTAATAAGGTAAAGTCAAC
BdM1070pool14     CTGGAAAATTAATTTTATATCAAATATAGCGATTCTCATGTAGGTAAATTCTACTATATACTACGTTCAACGTAATAAGGTAAAGTCAAC
BdM1072pool14     CTGGAAAATTAATTTTATATCAAATATAGCGATTCTCATGTAGGTAAATTCTACTATATACTACGTTCAACGTAATAAGGTAAAGTCAAC
BdM1073pool14     CTGGAAAATTAATTTTATATCAAATATAGCGATTCTCATGTAGGTAAATTCTACTATATACTACGTTCAACGTAATAAGGTAAAGTCAAC
//                                                    -                                                     |47628|
BdM1050pool14     AATGGTCTATCGATTTTTATACTAATTTAAAAGTTKACCGTTTYCA-CCCCYRACAAGGGATGGCAACCACTCCTAATGAAAAGACATTGG
BdM1052pool14     AATGGTCTATCGATTTTTATACTAATTTAAAAGTTKACCGTTTCCA-CCCCCGASAAGGGATGGCAACCACTCCTAATGAAAARRCATWSG
BdM1055pool14     AATGGTCTATCGATTTTTATACTAATTTAAAAGTTTACCGTTTTCA-CCCCTAACAAGGGATGGCAACCACTCCTAATGAAAAGACATTGG
BdM1056pool14     AATGGTCTATCGATTTTTATACTAATTTAAAAGTTTACCGTTTCCACCCCCCGACAAGGGATGGCAACCACTCCTAATGAAAAGACATTG-
BdM1066pool14     AATGGTCTATCGATTTTTATACTAATTTAAAAGTTTACCGTTTCCA-CCCCCGAGAAGGGATGGCAACCACTCCTAATGAAAAAGCATACG
BdM1074pool14     AATGGTCTATCGATTTTTATATTAATTTAAAAGTGTACCGTTTCCA-CCCCCGAGAAGGGGTGGCAACCACTCCTAATGAAAAAGCATACG
//                                     -            -*       *       ** *     -                      **   ** |47632|
BdM1050pool14     TCACTGCAAGTGGGACTTCCGTCAGCTCAAGTGCAGACTCGAATAATTTTGAATTGGRGCATTTATTTATTTCATATATGCATGCATCAC
BdM1051pool14     TCACTGCAAGTGGGACTTCCGTCAGCTCAAGTGCAGACTCGAATAATTTTGAATTGGAGCATTTATTTATTTCATATATGCATGCATCAC
BdM1052pool14     TCACTGCAAGTGGGACTTCCGTCAGCTCAAGTGCAGACTTGAATAATTTTGAATTGGGGCATTTATTTATTTCATATATGCATGCATCAC
BdM1054pool24     TCACTGCAAGTGGGACTTCCGTCAGCTCAAGTGCAGACTCGAATAATTTTGAATTGGNGCATTTATTTATTTCATATATGCATGCATCAC
BdM1055pool14     TCACTGCAAGTGGGACTTCCGTCAGCTCAAGTGCAGACTYGAATAATTTTGAATTGRRGCATTTATTTATTTCATATATGCATGCATCAC
BdM1056pool14     TCACTGCAAGTGGGACTTCCGTCAGCTCAAGTGCAGACTTGAATAATTTTGAATTGAGGCATTTATTTATTTCATATATGCATGCATCAC
BdM1064pool14     TCACTGCAAGTGGGACTTCCGTCAGCTCAAGTGCAGACTNGAATAATTTTGAATTGGNGCATTTATTTATTTCATATATGCATGCATCAC
BdM1065pool14     TCACTGCAAGTGGGACTTCCGTCAGCTCAAGTGCAGACTTGAATAATTTTGAATTGGGGCATTTATTTATTTCATATATGCATGCATCAC
BdM1065pool24     TCACTGCAAGTGGGACTTCCGTCAGCTCAAGTGCAGACTTGAATAATTTTGAATTGGGGCATTTATTTATTTCATATATGCATGCATCAC
BdM1066pool14     TCACTGCAAGTGGGACTTCCGTCAGCTCAAGTGCAGACTCGAATAATTTTGAATTGGAGCATTTATTTATTTCATATATGCATGCATCAC
BdM1068pool14     TCACTGCAAGTGGGACTTCCGTCAGCTCAAGTGCAGACTTGAATAATTTTGAATTGAGGCATTTATTTATTTCATATATGCATGCATCAC
BdM1070pool14     TCACTGCAAGTGGGACTTCCGTCAGCTCAAGTGCAGACTTGAATAATTTTGAATTGGGGCATTTATTTATTTCATATATGCATGCATCAC
BdM1071pool24     TCACTGCAAGTGGGACTTCCGTCAGCTCAAGTGCAGACTTGAATAATTTTGAATTGGGGCATTTATTTATTTCATATATGCATGCATCAC
BdM1072pool14     TCACTGCAAGTGGGACTTCCGTCAGCTCAAGTGCAGACTYGAATAATTTTGAATTGGGGCATTTATTTATTTCATATATGCATGCATCAC
BdM1073pool14     TCACTGCAAGTGGGACTTCCGTCAGCTCAAGTGCAGACTCGAATAATTTTGAATTGGRGCATTTATTTATTTCATATATGCATGCATCAC
BdM1074pool14     TCACTGCAAGTGGGACTTCCGTCAGCTCAAGTGCAGACTCGAATAATTTTGAATTGGAGCATTTATTTATTTCATATATGCATGCATCAC
BdM1075pool14     TCACTGCAAGTGGGACTTCCGTCAGCTCAAGTGCAGACTCGAATAATTTTGAATTGGGGCATTTATTTATTTCATATATGCATGCATCAC
//                                                       *                **                                |47636|
BdM1050pool14     GTAGYGCTTCTTAATTAGGATATCATGACAAAAGCTTTGGAAAGTCACAGAGAATTGATCCCGTCGCTTAACAATTGTTCAGGTTAGAGT
BdM1052pool14     GTAGTGCTTCTTAATTAGGATATCATGACAAAAGCTTTGGAAAGTCACAGAGAATTGATCCCGTCGCTTAACAATTGTTCAGGTTAGAGT
BdM1053pool24     GTAGTGCTTCTTAATTAGGATATCATGACAAAAGCTTTGGAAAGTCACAGAGAATTGATCCCGTCGCTTAACAATTGTTCAGGTTAGAGT
BdM1055pool14     GTAGTGCTTCTTAATTAGGATATCATGACAAAAGCTTTGGAAAGTCACAGAGAATTGATCCCGTCGCTTAACAATTGTTCAGGTTAGAGT
BdM1056pool14     GTAGTGCTTCTTAATTAGGATATCATGACAAAAGCTTTGGAAAGTCACAGAGAATTGATCCCGTCGCTTAACAATTGTTCAGGTTAGAGT
BdM1066pool24     GTAGTGCTTCTTAATTAGGATATCATGRCAAAAGCTTTGGAAAGTCACAGAGAATTGATCCCGTCGCTTAACAATTGTTCAGGTTAGAGT
BdM1070pool14     GTAGTGCTTCTTAATTAGGATATCATGACAAAAGCTTTGGAAAGTCACAGAGAATTGATCCCGTCGCTTAACAATTGTTCAGGTTAGAGT
BdM1072pool14     GTAGTGCTTCTTAATTAGGATATCATGACAAAAGCTTTGGAAAGTCACAGAGAATTGATCCCGTCGCTTAACAATTGTTCAGGTTAGAGT
BdM1073pool14     GTAGTGCTTCTTAATTAGGATATCATGACAAAAGCTTTGGAAAGTCACAGAGAATTGATCCCGTCGCTTAACAATTGTTCAGGTTAGAGT
BdM1074pool14     GTAGTGCTTCTTAATTAGGATATCATGACAAAAGCTTTGGAAAGTCACAGAGAATTGATCCCGTCGCTTAACAATTGTTCAGGTTAGAGT
//                    -                      -                                                              |47638|
BdM1050pool14     GAGTATTGATCGTAACATATATAATAAACTTTAATACGACCACTCAAAAACTTCAAATAGACGAACMAACCTTTAATCATGACATTAACG
BdM1054pool14     GAGTATTGATCGTAACATATATAATAAACTTTAATACGACCACTCAAAAACTTCAAATAGACGAACAAACCTTTAATCATGACATTAACG
BdM1055pool14     GAGTATTGATCGTAACATATATAATAAACTTTAATACGACCACTCAAAAACTTCAAATAGACGAACAAACCTTTAATCATGACATTAACG
BdM1073pool14     GACTATTGATCGTAACATATATAATAAACTTTAATATGACCACTCAAAAACTTCAAATAGACGAACAAACCTTTAATCATGACATTAACG
BdM1074pool14     GASTATTGATCGTAACATATATAATAAACTTTAATATGACMACTCAAAAACTTCAAATAGACGAACAAACCTTTAATCATGACATTAACG
//                  *                                 *   -                         -                       |47639|
BdM1050pool14     ACGAGTTGCAGTAGTAAATGCCCATTAAATGTGTGATGTTACCAAAAAGTCTATGTTCATTAACAAAATACCGTGAAGAAATATGAAATA
BdM1051pool21     ACGAGTTGCAGTAGTAAATGCCCATTAAATGTGTGATGTTACCAAAAAGTCTATGTTCATTAACAAAATACCGTGAAGAAATATNAAATA
BdM1052pool14     ACGAGTTGCAGTAGTAAATGCCCATTAAATGTGTGATGTTACCAAAAAGTCTATGTTCATTAACAAAATACCGTGAAGAAATATGAAATA
BdM1053pool24     ACGAGTTGCAGTAGTAAATGCCCATTAAATGTGTGATGTTACCAAAAAGTCTATGTTCATTAACAAAATACCGTGAAGAAATATGAAATA
BdM1054pool24     ACGAGTTGCAATAGTAAATGCTCATTAAATGTGTGATGTTACCAAAAAGTCTATGTTCATTAACAAAATACCGTGAAGAAATATGAAATA
BdM1055pool14     ACGAGTTGCAGTAGTAAATGCCCATTAAATGTGTGATGTTACCAAAAAGTCTATGTTCATTAACAAAATACCGTGAAGAAATATGAAATA
BdM1065pool14     ACGAGTTGCAGTAGTAAATGCCCATTAAATGTGTGATGTTACCAAAAAGTCTATGTTCATTAACAAAATACCGTGAAGAAATATAAAATA
BdM1065pool24     ACGAGTTGCARTAGTAAATGCYCATTAAATGTGTGATGTTACCAAAAAGTCTATGTTCATTAACAAAATACCGTGAAGAAATATRAAATA
BdM1066pool24     ACGAGTTGCAGTAGTAAATGCCCATTAAATGTGTGATGTTACCAAAAAGTCTATGTTCATTAACAAAATACCGTGAAGAAATATAAAATA
BdM1067pool24     ACGAGTTGCAATAGTAAATGCTCATTAAATGTGTGATGTTACCAAAAAGTCTATGTTCATTAACAAAATACCGTGAAGAAATATGAAATA
BdM1068pool24     ACGAGTTGCAGTAGTAAATGCCCATTAAATGTGTGATGTTACCAAAAAGTCTATGTTCATTAACAAAATACCGTGAAGAAATATAAAATA
BdM1072pool14     ACGAGTTGCAGTAGTAAATGCCCATTAAATGTGTGATGTTACNAAAAAGTCTATGTTCATTAACAAAATACCGTGAAGAAATATAAAATA
BdM1073pool14     ACGAGTTGCAGTAGTAAATGCCCATTAAATGTGTGATGTTACCAAAAAGTCTATGTTCATTAACAAAATACCGTGAAGAAATATRAAATA
BdM1074pool14     ACGAGTTGCAATAGTAAATGCTCATTAAATGTGTGATGTTACCAAAAAGTCTATGTTCATTAACAAAATACCGTGAAGAAATATGAAATA
BdM1075pool24     ACGAGTTGCAATAGTAAATGCTCATTAAATGTGTGATGTTACCAAAAAGTCTATGTTCATTAACAAAATACCGTGAAGAAATATGAAATA
//                          *          *                                                              *     |47641|
BdM1050pool14     CAATCAATCGGTGAGTACCATGTGATKTTAGTTTNATTGTGGGTACAATTTACATCTTATTTTTAATTTCATTATTTATATAAACCAGAT
BdM1051pool14     CAATCAATCGGTGAGTACCATGTGATTTTAGTTTCATTGTGGGTACAATTTACATCTTATTTTTAATTTCATTATTTATATAAACCAGAT
BdM1055pool14     CAATCAATCGGTGAGTACCATGTGATTTTAGTTTCATTGTGGGTACAATTTGCATCTTATTTTTAATTTCATTATTTATATAAACCAGAT
BdM1065pool24     CAATCAATCGGTGAGTACCATGTGATTTTAGTTTCATTGTGGGTACAATTTNCATCTTATTTTTAATTTCATTATTTATATAAACCAGAT
BdM1071pool24     CAATCAATCGGTGAGTACCATGTGATTTTAGTTTCATTGTGGGTACAATTTGCATCTTATTTTTAATTTCATTATTTATATAAACCAGAT
BdM1073pool14     CAATCAATCGGTGAGTACCATGTGATTTTAGTTTCATTGTGGGTACAATTTACGTTTTATTTTTAATTTCATTATTTATATAAACCAGAT
//                                          -                        * - -                                  |47645|
BdM1050pool14     TAWGAATATTTTAGACAATCNGGATTKCCAAGRAGATMTAAKAATAMYCGAGAAGGTCCAAAAATATTCNNNAAGGTCTAAGAAATCCAA
BdM1064pool14     TATGAATATTTTAGACAATCCGGATTTCCAAGGAGATATAAGAATAACCGAGAAGGTCCAAAAATATTCAAGAAGGTCTAAGAAATCCAA
BdM1064pool24     TAWGAATATTTTAGAYAATCCGGATTTCCAAGGAGATMTAAGRATAMYCGAGAAGGTCCAAAAATATTCARGAAGGTCTAAGAAATCCAA
BdM1073pool14     TAAGAATATTTTAGATAATCCGGATTTGCAAGAAGATCTAAGGATACTCGAGAAAGTCCAAAATTATTCAAGAAGGTCTAAGAAATGCAA
//                  *            *          --    *    *   -*   **      -        -      -               -   |47646|
BdM1050pool14     TCSTCCAATTTTAAGATGAAAATTTGGTGCAACCTCCGTTTTCTAAAAATATAATGGTGATATATTAAAAGAATTTGTCACAATACAGAT
BdM1052pool14     TCSTCCAATTTTAAGATGAAAATTTGGTGCAACCTCCGTTTTCTAAAAATATAATGGTGATATATTAAAAGAATTTGTCACAATACAGAT
BdM1053pool24     TCCTCCAATTTTAAGATGAAAATTTGGTGCAACCTCCGTTTTCTAAAAATATAATGGTGATATATTAAAAGAATTTGTCACAATACAGAT
BdM1054pool14     TCCTCCAATTTTAAGATGAAAATTTGGTGCAACCTCCGTTTTCTAAAAATATAATGGTGATATATTAAAAGAATTTGTCACAATACAGAT
BdM1054pool24     TCCTCCAATTTTAAGATGAAAATTTGGTGCAACCTCCGTTTTCTAAAAATATAATGGTGATATATTAAAAGAATTTGTCACAATACAGAT
BdM1055pool14     TCCTCCAATTTTAAGATGAAAATTTGGTGCAACCTCCGTTTTCTAAAAATATAATGGTGATATATTAAAAGAATTTGTCACAATACAGAT
BdM1056pool14     TCMTCCAATTTTAAGATGAAAATTTGGTGCAACCTCCGTTTTCTAAAAATATAATGGTGATATATTAAAAGAATTTGTCACAATACAGAT
BdM1064pool24     TCMTCCAATTTTAAGATGAAAATTTGGTGCAACCTCCGTTTTCTAAAAATATAATGGTGATATATTAAAAGAATTTGTCACAATACAGAT
BdM1066pool14     TCCTCCAATTTTAAGATGAAAATTTGGTGCAACCTCCGTTTTCTAAAAATATAATGGTGATATATTAAAAGAATTTGTCACAATACAGAT
BdM1070pool14     TCCTCCAATTTTAAGATGAAAATTTGGTGCAACCTCCGTTTWCTAAAAATATAATGGTGATATATTAAAAGAATTTGTCACAATACAGAT
BdM1072pool14     TCCTCCAATTTTAAGATGAAAATTTGGTGCAACCTCCGTTTTCTAAAAATATAATGGTGATATATTAAAAGAATTTGTCACAATACAGAT
BdM1074pool14     TCCTCCAATTTTAAGATGAAAATTTGGTGCAACCTCCGTTTTCTAAAAATATAATGGTGATATATTAAAAGAATTTGTCACAATACAGAT
BdM1075pool14     TCCTCCAATTTTAAGATGAAAATTTGGTGCAACCTCCGTTTTCTAAAAATATAATGGTGATATATTAAAAGAATTTGTCACAATACAGAT
BdM1075pool24     TCCTCCAATTTTAAGATGAAAATTTGGTGCAACCTCCGTTTTCTAAAAATATAATGGTGATATATTAAAAGAATTTGTCACAATACAGAT
//                  *                                      -                                                |47647|
BdM1050pool14     CACTATTTTTTGTTTCACAACTCCTTTTGTGATCTTTCAACTTTTTAATTTCTCAACTTCAAGTTTTTCAATTTTTTTTTGT
BdM1052pool14     CACTATTTTTTGTTTCACAACTCCTTTTGTGATCTTTCAACTTTTTAATTTCTCAACTTCAAGTTTTTCAATTTTTTTTGTT
BdM1054pool14     CACTATTTTTTGTTTCATAACTCCTTTTATGATCTTTCAACTTGTTTATTTCTCAGCTTCAAGTTTTTCAATTTTTTTTTTT
BdM1070pool14     CACTATTTTTTGTTTCACAACTCCTTTTGTGATCTTTCAACTTTTTAATTTCTCAACTTCAAGTTTTTCAATTTTTTTTTGT
//                                 -          -              -  -        -                       -* |47648|
BdM1050pool14     ATTAATAAATGCCACATAAATCCCAACTTTTATATACGATGCTATGTAAAAATATAAGAAT-AATTTAATTTGAACTGCTTTGTTGCGTA
BdM1065pool24     ATTAATAAATGCCACATAAATCCCAACTTTTATGTACGATGCTATGTAAAAATATAAGAAT-AATTTAATTTTAACTGCTTTATTGCGTA
BdM1070pool14     ATCAATAAATGCCACATAAATCCCAACTTTTATATACGATGCTATGTAAAAATATAAGAATACATTTAATTTTAACTGCTTTATTGCGTA
BdM1075pool14     ATTAATAAATGCCACATAAATCCCAACTTTTATATACGATGCTATGTAAAAATATAAGAATNAATTTAATTTTAACTGCTTTATTGCGTA
//                  -                              -                            -         -         -       |47649|
BdM1050pool14     GTTCTGAATCTTCGGCGACAAATAAGAGATACTATATTTATTACCCATCTTAATTTTTACTACGTGTTCTCGTAAYACTGRGTCGTACAW
BdM1051pool21     GTTCTAAATCTTCGGCGACAAATAAGAGATACTATATTTATTACCCATCTTAATTTTTACTACGTGTTTTCGTAATACTGGGTCGTACTT
BdM1052pool14     GTTCKGAATCTTCKGCGACAAATAAGAGATACTATATTTATTMCCCATCTTAATTTTTANTACGTGTTCTCGTAATACTGGRTCGTACTT
BdM1053pool24     GTTCTGAATCTTCGGCGACAAATAAGAGATACTATATTTATTACCCATCTTAATTTTTACTACGTGTTTTCGTAATACTGGGTCGTACTT
//                    --       -                            -                         *      -    --      --|47650|
BdM1050pool14     SATTTAATAATAAAATCGTGTTTACACAGCTATAAATTCAGAYAATGCTAATTTTACCCCTCCATCACAATATCTTCTTTAACCCTCTAT
BdM1052pool14     GATTTAATAATAAAATCGTGTTTACACAGCTATAAATTCAGATAATGCTAATTTTACCCCTCCATCACAATATCTTCTTTAACCCTCTAT
BdM1054pool14     GATTTAATAATAAAATCGTGTTTACACAGCTATAAATTCAGATAATGCTAATTTTACCCCTCCATCACAATATCTTCTTTAACCCTCTAT
BdM1055pool14     GATTCAATAATAAAATCGTGTTTACACAGCTATAAATTCAGACAATGCTAATTTTACCCCTCCATCACAATATCTTCTTTAACCCTCTAT
BdM1056pool14     GATTCAATAATAAAATCGTGTTTACACAGCTATAAATTCAGACAATGCTAATTTTACCCCTCCATCACAATATCTTCTTTAACCCTCTAT
BdM1064pool14     GATTCAATAATAAAATCGTGTTTACACAGCTATAAATTCAGACAATGCTAATTTTACCCCTCCATCACAATATCTTCTTTAACCCTCTAT
BdM1070pool14     GATTTAATAATAAAATCGTGTTTACACAGCTATAAATTCAGATAATGCTAATTTTACCCCTCCATCACAATATCTTCTTTAACCCTCTAT
BdM1073pool14     GANTTAATAATAAAATCGTGTTTACACAGCTATAAATTCAGATAATGCTAATTTTACCCCTCCATCACAATATCTTCTTTAACCCTCTAT
BdM1074pool14     GATTTAATAATAAAATCGTGTTTACACAGCTATAAATTCAGATAATGCTAATTTTACCCCTCCATCACAATATCTTCTTTAACCCTCTAT
//                -   *                                     *                                               |47651|
BdM1050pool14     AAATTTGGGAAAGTTACTAACTAAACTAAGGTGTGTTAACAAAATATGTTTAGAATCTCTCAGAAATCTCCAAAATGCAATAAGATATATA
BdM1051pool14     AAATTTGGGAAAGTTACTAACTAAACTAAGGTGTGTTAACAAAATATGTTTAGAATCTCTCAGAAATCCCCAAAATGCAGTAAGATATAT-
BdM1051pool21     AAATTTGGGAAAGTTACTAACTAAACTAAGGTGTGTTAACAAAATATGTTTAGAATCTCTCAGAAATCCCCAAAATGCAGTAAGATATAT-
BdM1052pool14     AAATTTGGGAAAGTTACTAACTAAACTAAGGTGTGTTAACAAAATATGTTTAGAATCTCTCAGAAATCTCCAAAATGCAATAAGATATAT-
BdM1053pool14     AAATTTNGGAAAGTTACTAACTAAACTANGGTGTGTTAACAAAATATGTTTAGAATCTC-CAGAAATCNCCAAAATGCAATANGATATATA
BdM1054pool14     AAATTTGGGAAAGTTACTAACTAAACTAAGGTGTGTTAACAAAATATGTTTAGAATCTCTCAGAAATCYCCAAAATGCARTAAGATATATA
BdM1054pool24     AAATTTGGGAAAGTTACTAACTAAACTAAGGTGTGTTAACAAAATATGTTTAGAATCTCTCAGAAATCYCCAAAATGCARTAAGATATATA
BdM1055pool14     AAATTTGGGAAAGTTACTAACTAAACTAAGGTGTGTTAACAAAATATGTTTAGAATCTCTCAGAAATCTCCAAAATGCAATAAGATATATA
BdM1064pool14     AAATTTGGGAAAGTTACTAACTAAACTAAGGTGTGTTAACAAAATATGTTTAGAATCTCNCAGAAATCYCCAAAATGCARTAAGATATATA
BdM1065pool24     AAATTTGGGAAAGTTACTAACTAAACTAAGGTGTGTTAACAAAATATGTTTAGMAYCTYTYAGAAATCYCCAAAATGCAATAMGATATAT-
BdM1066pool24     AAATTTKGGAAAGTTACTAACTAAACTAAGGTGTGTTAACAAAATATGTTTAGAATCTCTCAGAAATCYCCAAAATGCARTAAGATATAT-
BdM1067pool24     AAATTTGGGAAAGTTACTAACTAAACTAAGGTGTGTTAACAAAATATGTTTAGAATCTCTCAGAAATCCCCAAAATGCAGTAAGATATAT-
BdM1069pool24     AAATTTGGGAAAGTTACTAACTAAACTAAGGTGTGTTAACAAAATATGTTTAGAATCTCTCAGAAATCTCCAAAATGCAATAAGATATAT-
BdM1070pool14     AAATTTGGGAAAGTTACTAACTAAACTAAGGTGTGTTAACAAAATATGTTTAGAATCTCTCAGAAATCCCCAAAATGCARTAAGATATAT-
BdM1071pool24     AAATTTGGGAAAGTTACTAACTAAACTAAGGTGTGTTAACAAAATATGTTTAGAATCTCNCAGAAATCNCCAAAATGCANTAAGATATAT-
BdM1072pool14     AAATTTGGGAAAGTTACTAACTAAACTAAGGTGTGTTAACAAAATATGTTTAGAATCTCTCAGAAATCCCCAAAATGCAGTAAGATATAT-
BdM1073pool14     AAATTTGGGAAAGTTACTAACTAAACTAAGGTGTGTTAACAAAATATGTTTAGAATCTCTCAGAAATCYCCAAAATGCARTAAGATATATA
BdM1074pool14     AAATTTGGGAAAGTTACTAACTAAACTAAGGTGTGTTAACAAAATATGTTTAGAATCTCTCAGAAATCCCCAAAATGCAGTAAGATATAT-
BdM1075pool24     AAATTTGGGAAAGTTACTAACTAAACTAAGGTGTGTTAACAAAATATGTTTAGAATCTCTCAGAAATCCCCAAAATGCAGTAAGATATAT-
//                      -                                              - -  - -       *          *  -        |47653|
BdM1050pool14     GAAACACYACATTATGTTATGTACAAAATGCACTGTTGCAAACTTGGCTAACTTTTTTTTTATTATAGTGCTGGGAGGCGATKGTAATTA
BdM1052pool14     GAAACACTACATTATGTTATGTAAAAAATGCACTGTTGCAAACTTGGCTAACTTTTTTTTTATTATAGTGCTGGGAGGCGATTGTAATTA
BdM1054pool24     GAAACACTACATTATGTTATGTAAAAAATGCACTGTTGCAAACTTGGCTAACTTTTTTTTTATTATAGTGCTGGGAGGCGATTGTAATTA
BdM1065pool14     GAAACACTACATTATGTTAC----AAAATGCACTGTTGCAAACTTGGCTAAC--TTTTTTTATTATAGTGCTGGGAGGCGATGGTAATTA
BdM1065pool24     GAAACACTACATTATGTTAC----AAAATGCACTGTTGCAAACTTGGCTAAC--TTTTTTTATTATAGTGCTGGGAGGCGATGGTAATTA
//                       -           *   -                                                          *       |47654|
BdM1050pool14     CAGTGGTCTTAAAAAATATGTATTTCCTTTATATGACCTGAAACTCACAAAAAATATAAAATAKATGTAGTTTTATCTATTCAGACATA
BdM1051pool14     CAGTGGTCTTAAAAAATATGTATTTCCTTTATATGACCTGAAACTCACAAAAAATATAAAATAGATGTAGTTTTATCTATTCAGACATA
BdM1052pool14     CAGTGGTCTTAAAAAATATGTATTTCCTTTATATGACCTGAAACTCACAAMAAATATAAAATAGATGTAGTTTTATCTATTCAGACATA
BdM1056pool14     CAGTGGTCTTAAAAAATATGTATTTCCTTTATATGACCTGAAACTCACAAAAAATATAAAATAGATGTAGTTTTATCTATTCAGACATA
BdM1073pool14     CAGTGGTCTTAAAAAATATGTATTTCCTTTATATGACCTGAAACTCACAAAAAATATAAAATAGATGTAGTTTTATCTATTCAGACATA
//                                                                  -            -                         |47656|
BdM1050pool14     AAGGATATCCCAAGAAGATTCCAGAAGGTTCATAAATATTCAGAGAGATAAAAAAAAATCGAAGAAGATTGAAACAAATTTTAAATGCAAC
BdM1052pool14     AAGGATATCCCAAGAAGATTCCAGAAGGTTCATAAATATTCAGAGAGATNAAAAAAAATCGAAGAAGATTGAAACAAATTTTAAATGCAAC
BdM1054pool14     AAGGATATCCCAAGAAGATTCCAGAAGGTTCATAAATATTCAGAGAGAT-AAAAAAAATCGAAGAAGATTGAAACAAATTTTAAATGCAAC
BdM1055pool14     AAGGATATCCCAAGAAGATTCCAGAAGGTTCATAAATATTCAGAGAGATAAAAAAAAATCGAAGAAGATTGAAACAAATTTTAAATGCAA-
BdM1056pool14     AAGGATATCCCAAGAAGATTCCAGAAGGTTCATAAATATTCAGAGAGATAAAAAAAAATCGAAGAAGATTGAAACAAATTTTAAATGCAA-
BdM1070pool14     AAGGATATCCCAAGAAGATTCCAGCAGGTTCATAAATATTCAGAGAGAT-AAAAAAAATCGAAGAAGATTGAAACAAATTTTAAATGCAAC
BdM1073pool14     AAGGATATCCCAAGAAGATTCCAGAAGGTTCATAAATATTCAGAGAGAT-AAAAAAAATCGAAGAAGATTGAAACAAATTTTAAATGCAAC
//                                        -                                                                  |47657|
BdM1050pool14     ATATTATTGSTGATGTTGGATTTGAGTCAAAAAATATGACNTTTTTCTGTACAAAKKATGAATATTTRAGTACTTTTCGCTCCASAAAAA
BdM1052pool14     ATATTATTGCTGATGTTGGATTTGAGTAAAAAAATATGAAATTTTTCTGTACAAATGATGAATATTTGAGTACTTTTCGCTCCACAAAAA
BdM1054pool14     ATATTATTGCTGATGTTGGATTTGAGT-AAAAAAAATGAAATTTTTCTGTACAAATGATGAATATCTGAGTACTTTTCGCTCCACAAACA
BdM1074pool14     ATATTATTGCTGATGTTGGATTTGAGT-AAAAAANATGAAATTTTTCTGTACAAATGATGAATATTTGAGTACTTTTCGCTCCACAAANA
//                         -                 -      -    -               --        - -                -   - |47659|
BdM1050pool14     ACMGCCAACGTCTGTTTGTTAAAACAACGGNNNYAAGGAAATTACAGCGTTAGGTTCTATCGATATATTAGAAAAATAAATTAGGTTTAT--
BdM1064pool24     GCCGCCAACGTCAGTTTGTTAAAACAAGGG---TAAGGAAATTACAGCGTTTGGTTCTATCGATATATTAGAAAAATAAAATAGGTTTACAG
BdM1068pool24     GCCGCCAACGTCAGTTTGTTAAAACAAGGG---TAAGGAAATTACAGCGTTTGGTTCTATCGATATATTGGAAAAATAAAATAGGTTTACAG
BdM1074pool14     ACMGCCAACGTCTGTTTGTTAAAACAACGG---TAAGGAAATTACAGNGTTAGGTTCTATCGATATATNARAAAAATAAATTAGGTTTANAG
BdM1075pool14     RCMGCCAACGTCWGTTTGTTAAAACAASGG---TAAGGAAATTACAGCGTTWGGTTCTATCGATATATTRRAAAAATAAAWTAGGTTTACAG
//                * *         *              *     -                 *                 **         *        -  |47660|
BdM1050pool14     TGTTTCTCTTAGTCTCTGCAGTGTCGCCATYTTGATCATCCAAATCGAACTACGTCTTTTATTATGAGTATTGTATCTTCTCTTATCTGT
BdM1052pool14     TGTTTCTCTTAGTCTCTGCAGTGTCGCCATCTTGATCATCCAAATCGAACTACGTCTTTTATTATGAGTATTGTATCTTCTCTTATCTGT
BdM1073pool14     TGTTTCTCTTAGTCTCTGCAGTGTCGCCATCTTGATCATCCAAATCGAACTACGTTTTTTATTATGAGTATTGTATATTCTCTTATCTGT
BdM1074pool14     TGTTTCTCTTAGTCTCTGCAGTGTCGCCATCTTGATCATCCAAATCGAACTACGTCTTTTATTATGAGTATTGTATCTTCTCTTATCTGT
BdM1075pool14     TGTTTCTCTTAGTCTCTGCAGTGTCGCCATTTTGATCATCCAAATCGAACTACGTCTTTTATTAKGAGTATTGTATCTTCTCTTATCTGT
//                                              *                        -        -           -             |47661|
BdM1050pool14     AGTTGCTTTCCACTGTGTGGATCGAAGCGCCAGGCGCTTGTCATTAAACCGTCCCAAGGANTTTTTTTATAAT--AGGAGTGGTACMTAAAAT
BdM1052pool14     AGTTGCTTTCCACTGTGTGGATCGAAGCGCCAGGCGCTTGTCATTAAACCGTCCCAAGGATTTTTTTTATAAT--AGGAGTGGTACMTAAAA-
BdM1055pool14     AGTTGCTTTCCACTGTGTGGATCGAAGCGCCAGGCGCTTGTCATTAAACCGTCCCAAGGATTTTTTTTATAAT--AGGAGTGGTACCTAAAAT
BdM1056pool14     AGTTGCTTTCCACTGTGTGGATCGAAGCGCCAGGCGCTTGTCATTAAACCGTCCCAAGG-TTTTTTTTATAAT--AGGAGTGGTACCTAAAAT
BdM1064pool14     AGTTGCTTTCCACTGTGTGGATCGAAGCGCCAGGCGCTTGTCATTAAACCGTCCCAAGG-TTTTTTTTATAAT--AGGAGTGGTACCTAAAA-
BdM1069pool24     AGTTGCTTTCCACTGTGTGGATCGAAGCGCCAGGCGCTTGTCATTAAACCGTCCCAAGG-TTTTTTTTATAAT--AGGAGTCGTACCTAAAAT
BdM1070pool14     AGTTGCTTTCCACTGTGTGGATCGAAGCGCCAGGCGCTTGTCATTAAACCGTCCCAAGGATTTTTTTTATAAT--AGGAGTGGTACCTAAAAT
BdM1072pool14     AGTTGCTTTCCACTGTGTGGATCGAAGCGCCAGGCGCTTGTCATTAAACCGTCCCAAGGWTTTTTTTTATAAT--AGGAGTGGTACCTAAAA-
BdM1073pool14     AGTTGCTTTCCACTGTGTGGATCGAAGCGCCAGGCGCTTGTCATTAAACCGTCCCAAGGATTTTTTTTATAAT--AGGAGTGGTACCTAAAC-
BdM1074pool14     AGTTGCTTTCCACTGTGTGGATCGAAGCGCCAGGCGCTTGTCATTAAACCGTCCCAAGGWTTTTTTTTATAAT--AGGAGTGGTACCTAAAA-
//                                                                           *                     -    *    - |47664|
BdM1050pool14     CGTTAAATAAGTACAACTAAATAATAATTYGGCAGCAATGTCACTTTGCGTTTTTTGTGTTGTAGTGAAKGTAAAAATGAATCGCATATC
BdM1052pool14     CATTAAATAAGTACAACTAAATAATAATTCGGCAGCAATGTCACTTTGCGTTTGTTGTGTTGTAGCGAATGTAAAAATGAATCGCATATC
BdM1056pool14     CGTTAAATAAGTACAACTAAATAATAATTYGGCAGCAATGTCACTTTGCGTTTTTTGTGTTGTAGTGAAKGTAAAAATGAATCGCATATC
BdM1073pool14     CGTTAAATRAGTACAACTAAATAATAATTCGGCAGCAATGTCACTTTGCGTTTTTTGTGTTGTAGTGAAGGTAAAAATGAATCGCATATC
//                 -      -                    *                       -           -   *                    |47667|
BdM1050pool14     ACACNTTTTTTACAAAAAAGTTAAATTTACACTTTTRTNAAAAAAAAACTTTTTACGAAATTTACACTWTTTTTACGAAAATGYTGAAAT
BdM1055pool14     ACAC---AATTACAAAAAAGTTAAATTTACACTTTTAT-AAAAAAAACCTTTTTACGAAATTTACACTTTTTTTACGAAAATGCTGAAAT
BdM1072pool14     ACAC-TTTTTTACAAAAAAGTTAAATTTACACTTTTGT-AAAAAAAAACTTTTTACAAAATTTACACTATTTCTACGAAAATGCTGAAAT
BdM1073pool14     ACAC-GTTTTTACAAAAAAGTTAAATTTACACTTTTGTNAAAAAAAAACTTTTTACGAAATTTACACTATTTTTACGAAAATGCTGAAAT
//                     - --                           *          -        -           *   -          -      |47672|
BdM1050pool14     TGTATCAGTAACACATAAACTACCTATTTATTGCTTGACTATGTCGCTTAGACTGAAACATATTAGATTCTTCATCTAAAATGGCAAGTT
BdM1052pool14     TGTATCAGTAACACATAAACTACCTATTTATTGCTTGACTATRTCGCTTAGACTGAAACATATTAGATTCTTCATCTAAAATGGCAAGTT
BdM1056pool14     TGTATCAGTAACACATAAACTACCTATTTATTGCTTGACTATGTCGCTTAGACTGAAACATATTAGATTCTTCATCTAAAATGGCAAGTT
BdM1073pool14     TGTATCAGTAACACATAAACTACCTATTTATTGCTTGACTATGTCGCTTAGACTGAAACATATTAGAWTCTTYATCTAAAAYGGCAAGTT
BdM1074pool14     TGTATCAGTAACACATAAACTACCTATTTATTGCTTGACTATGTCGCTTAGACTGAAACATATTAGAWTCTTYATCTAAAATGGCAAGTT
BdM1075pool14     TGTATCAGTAACACATAAACTACCTATTTATTGCTTGACTATGTCGCTTAGACTGAAACATATTAGAWTCTTYATCTAAAATGGCAAGTT
//                                                          -                        *    *        -        |47673|
BdM1050pool14     TTTTTAATAAAACGTTTCTCGGTTGTTTTCCATTATATAATATTTATTTATATTATTAGTATGGTACGGACATTATTACAGTAACGAGTG
BdM1052pool14     TTTTTAATAAAACGTTTCTCGGTTGTTTTCCATTATATAATATTTATTTATATTATTAGTATGGTACGGACATTATTACAGTAACGAGTG
BdM1067pool24     TTTTTAATAAAACGTTTCTCGGTTGTTTTCCATTATATAATATTTATTTATATTATTAGTATGGTACGGACATTATTACAGTAACGAGTG
BdM1073pool14     TTTTTAATAAAACGTTTCTCGGTTGTTTTCCATTATATAATATTTATTTATATTATTAGTATGGTACGGACATTATTACAGTAACGAGTG
BdM1074pool14     TTTTTAATAAAACGTTTCTCGGTTGTTTTCCATTATATAATATTTATTTATATTATTAATATGGTACGGACATTATTACAGTAACGAGTG
BdM1075pool14     TTTTTAATAAAACGTTTCTCGGTTGTTTTCCATTATATAATATTTATTTATATTATTAGTATGGTACGGACATTATTACAGTAACGAGTG
//                                                                          -                               |47674|
BdM1050pool14     TGTCCTCAAATGCCGAAGAGAATCCATATTGGTGGAGCGCAAATCACGTTTTCGTACCGTATTGCACGAGCGACTCCTGGAGCGGCT
BdM1070pool14     TGTCCTCAAATGCCGAAGAGAATCCATATTGGTGGAGCGCAAATCACGTTTTCGTACCGTATTGCACGAGCGACTCCTGGAGCGGCT
BdM1072pool14     TGTCCTCAAATGCCGAAGAGAATCCATATTGGTGGAGCGCAAATCACGTTTTCGTACCGTATTGCACGAGCGACTCCTGGAGCGGCT
BdM1073pool14     TGTCCTCAAATGCCGAAGAGAATCCATATTGGTGGAGCGCAAATCACGTTTTCGTACCGTATTGCACGAGCGACTCCTGGAGCGGCT
BdM1074pool14     TGTCCTCAAATGCCGAAGAGAATCCATATTGGTGGAGCGCAAATCACGTTTTCGTACCGTATTGCACGAGCGACTCCTGGAGCGGCT
//                                                                                                       |47675|
BdM1050pool14     TTCAGCGGTKAAAGAATAAATAGCATATTTTATAAAGAGGAAAAGTTACTTTTCATGGCTTGTTCTATGTAATTGTTAAATAAGACCGC
BdM1056pool14     TTCAGCGGTTAAAGAATAAATAGCATATTTTATGAAGAGGAAAAGTTACTTTTCATGGCTTGKTCTATGTAATTGTTAAATAAGACCGC
BdM1073pool14     TTCAGCGGTTAAAGAATAAATAGCATATTTTATRAAGAGGAAAAGTTACTTTTCATGGCTTGTTCTATGTAATTGTTAAATAAGACCGC
BdM1074pool14     TTCAGCGGTTAAAGAATAAATAGCATATTTTATAAAGAGGAAAAGTTACTTTTCATGRCTTGTTCTATGTAATTGTTAAATAAGWMYRM
//                         -                       *                       -    -                     -----|47676|
BdM1050pool14     GACACATCAGCCAATGCAGTATTTCTATTTAAGCAGTTATAATGCTTAGGTATTACTATATTTTATTTAATNAAAAAAAAGTCAGACTGA-
BdM1052pool14     GACACATCAGCCAATGCAGTATTTCTATTTAAGCAGTTATAATGCTTAGGTATTACTATATTTTATTTAAT-AAAAAAAAGTCAGACTGAA
BdM1053pool24     GACACATCAGCCAATGCAGTATTTCTATTTAAGCAGTTATAATGCTTAGGTATTACTATATTTTATTTAAT-AAAAAAAAGTCAGACTGAA
BdM1054pool24     GACACATCAGCCAATGCAGTATTTCTATTTAAGCAGTTATAATGCTTAGGTATTACTATATTTTATTTAAT-AAAAAAAAGTCAGACTGAA
BdM1055pool14     GACACATCAGCCAATGCAGTATTTCTATTTAAGCAGTTATAATGCTTAGGTATTACTATATTTTATTTAATAAAAAAAAAGTCAGACTGA-
BdM1056pool14     GACACATCAGCCAATGCAGTATTTCTATTTAAGCAGTTATAATGCTTAGGTATTASTATATTTTATTTAAT-AMAAAAAARTCAGACTGAA
//                                                                       -                 -      -          |47677|
BdM1050pool14     TTGTTTTCAATACAGAATAGTCAGTTTTTAACTGCAGATCTTCACTTTTCCANCTGAATTTTCACTTTTTGATAGCGCATCTTCACTTTT
BdM1051pool14     TTGTTTTCAATACAGAATAGTCAGTTTTTAACTGCAGATCTTCACTTTTCCACCTGAATTTTCACTTTTTGATAGCGCATCTTCACTTTT
BdM1052pool14     TTGTTTTCAATACAGAATAGTCAGTTTTTAACTGCAGATCTTCACTTTTCCATCTGAATTTTCACTTTTTGATAGCGCATCTTCACTTTT
BdM1055pool14     TTGTTTTCAATACAGAATAGTCAGTTTTTAACTGCAGATCTTCACTTTTCCATCTGAATTTTCACTTTTTGATAGCGCATCTTCACTTTT
BdM1074pool14     TTGTTTTCAATACAGAATAGTCAGTTTTTAACTGCAGATCTTCACTTTTCCATCTGAATTTTCACTTTTTGATAGCGCATCTTCACTTTC
//                                                                    -                                    -|47678|
BdM1050pool14     TAACGTGNCTCGGTTTTCTAAGCCCTCTCGTGTTTGTACTGGAGTTTTATAAATATTTTCTTTCATTTTCCCCCAAAGATAAGCATCAAG
BdM1054pool24     TAACGTGACTCGGTTTTCTAAGCCCTCTCGTGTTTGTACTGGAGTTTTATAAATATTTTCTTTCATTTTCCCCCAAAGATAAGCATCAA-
BdM1055pool14     TAACGTGACTCGGTTTTCTAAGCCCTCTCGTGTTTGTACTGGAGTTTTATAAATATTTTCTTTCATTTTCCCCCAAAGATAAGCATCAAG
BdM1065pool24     TAACGTGACTCGGTTTTCTAAGCCCTCTCGTGTTTGTACTGGAGTTTTATAAATATTTTCTTTCATTTTCCCCCAAAGATAAGCATCAAG
BdM1070pool14     TAACGTGACTCGGTTTTCTAAGCCCTCTCGTGTTTGTACTGGAGTTTTATAAATATTTTCTTTCATTTTCCCCCAAAGATAAGCATCAAG
BdM1072pool14     TAACGTGACTCGGTTTTCTAAGCCCTCTCGTGTTTGTACTGGAGTTTTATAAATATTTTCTTTCATTTTCCCCCAAAGATAAGCATCAAG
BdM1074pool14     TAACGTGACTCGGTTTTCTAAGCCCTCTCGTGTTTGTACTGGAGTTTTATAAATATTTTCTTTCATTTTCCCCCAAAGATAAGCATCAAG
BdM1075pool14     TAACGTGACTCGGTTTTCTAAGCCCTCTCGTGTTTGTACTGGAGTTTTATAAATATTTTCTTTCATTTTCCCCCAAAGATAAGCATCAAG
BdM1075pool24     TAACGTGACTCGGTTTTCTAAGCCCTCTCGTGTTTGTACTGGAGTTTTATAAATATTTTCTTTCATTTTCCCCCAAAGATAAGCATCAAG
//                                                                                                          |47679|
BdM1050pool14     TCTAATCATTGCCAGAGACTACAACAAGAGCTCACTTTGAACTTGTGGCTAATCTCCAGAAACAATCAAAAACAATTCCCTTCTGAAGCT
BdM1052pool14     TCTAATAATTGCCAGAGACTACAACAAGAGCTCACTCTGAACTTGTGGCTAATCTCCAGAAACAATCAAAAACAATTCCCTTCTGAAGCT
BdM1056pool14     TCTAATCATTGCCAGAGACTACAACAAGAGCTCACTNTGAACTTGTGGMTAATCTCCAGAAACANTCAAAAACAATTCCCTTCTGAAGCT
BdM1070pool14     TCTAATMATTGCCAGAGACTACAACAAGAGCTCACTCTGAACTTGTGGCTAATCTCCAGAAACARTCAAAAACAATTCCCTTCTGAAGCT
BdM1073pool14     TCTAATCATTGCCAGAGACTACAACAAGAGCTCACTCTGAACTTGTGGCTAATCTCCAGAAACAGTCAAAAACAATTCCCTTCTGAAGCT
//                      *                             -           -               *                         |47682|
BdM1050pool14     TTGTCATACCTGAAGTGCATYCAGTCCCCATAATATATCATTTGAGTGTATTTGTGTAATACGAGTARTACGCATTATAT--TTAAAACACC
BdM1052pool14     TTGTCATACCTGAAGTGCATCCAGTCCCCATAATATATCATTTGAGTGTATTTGTGTAATACGAGTAGTACGCATTATAT--TTAAAACACC
BdM1053pool14     TTGTCATACCTGAAGTGCATCCAGTCCC---AATATATCATTTAAGTGTATTTGTGTAATACGAGTAA-ACGCATTATAT--TTAAAACACC
BdM1054pool24     TTGTCATACCTGAAGTGCATTCAGTCCC---AATATATCATTTGAGTGTATTTGTGTAATACGAGTAATACGCATTATAT--TTAAAACACC
BdM1056pool14     TTGTCATACCTGAAGTGCATCCAATCCCCAAAATATATCATTTGAATGTATTTGTGTAATACGAGTAGTACGCACTATATCCTTAAAATA--
BdM1064pool24     TTGTCATACCTGAAGTGCATCCAGTCCCCATAATATATCATTTGAGTGTATTTGTGTAATACGAGTAGTACGCATTATAT--TTAAAACACC
BdM1071pool14     TTGTCATACCTGAAGTGCATNCAGTCCCNNNAATATATCATTTGAGTGTATWTGTGTAATACGAGTANTACGCATTATAT--TTAAAACACC
BdM1073pool14     TTGTCATACCTGAAGTGCATCCAGTCCCCATAATATATCATTTGAGTGTATWTGTGTAATACGAGTAGTACGCATTATAT--TTAAAACACC
//                                    *  -      -            - -     *               *      -             -   |47684|
BdM1050pool14     TGTTTT-ACAAAAAGTCACAGCACATTAAAGTGTACCATAAAAATGTAAAATATTTTAACATACCTGGTGGAARAATCTGGATTAAACCCT
BdM1051pool14     TGTTTT-ACAAAAAGTCACAGCACATTAAAGTGTACCATAAAAATGTAAAATATTTTAACATACCTGGTGGAAAAATCTGGATTAAACCCT
BdM1051pool21     TGTTTT-ACAAAAAGTCACAGCACATTAAAGTGTACCATAAAAATGTAAAATATTTTAACATACCTGGTGGAANAATCTGGATTAAACCCT
BdM1052pool14     TGTTTT-ACAAAAAGTCACAGCACATTAAAGTGTACCATAAAAATGTAAAATATTTTAACATACCTGGTGGAARAATCTGGATTAAACCCT
BdM1053pool24     TGTTTT-ACAAAAAGTCACAGCACATTAAAGTGTACCATAAAAATGTAAAATATTTTAACATACCTGGTGGAAGAATCTGGATTAAACCCT
BdM1054pool24     TGTTTT-ANAAANAGTCACAGCACATTAAAGTGTACCATAAAAATGTAAAATATTTTAACATACCTGGTGGAAGAATCTGGATTAAACCCT
BdM1055pool14     TGTTTT-ACAANAAGTCACAGCACATTAAAGTGTACCATAAARATGTAAAATATTTTAACATACCTGGTGGAANAATCTGGATTAAACCCT
BdM1056pool14     TGTTTT-AMAAAAAGTCACAGCACATTAAAGTGTACCATAAARATGTAAAATATTTTAACATACCTGGTGGAARAATCTGGATTAAACCCT
BdM1065pool24     TGTTTT-ACAAAAAGTCACAGCACATTAAAGTGTACCATAAAGATGTAAAATATTTTAACATACCTGGTGGAAAAATCTGGATTAAACCCT
BdM1066pool24     TGTTTTAAAAAAAAGTCACAGCACATTAAAGTGTACCATAAAAATGTAAAATATTTTAACATACCTGGTGGAAGAATCTGGATTAAACCC-
BdM1070pool14     TGTTTT-ACAAAAAGTCACAGCACATTAAAGTGTACCATAAAAATGTAAAATATTTTAACATACCTGGTGGAAGAATCTGGATTAAACYCT
BdM1072pool14     TGTTTT-ACAAAAAGTCACAGCACATTAAAGTGTACCATAAARATGTAAAATATTTTAACATACCTGGTGGAARAATCTGGATTAAACCCT
BdM1073pool14     TGTTTT-ACAAAAAGTCACAGCACATTAAAGTGTACCATAAARATGTAAAATATTTTAACATACCTGGTGGAARAATCTGGATTAAACCCT
BdM1074pool14     TGTTTT-ACAAAAAGTCACAGCACATTAAAGTGTACCATAAAAATGTAAAATATTTTAACATACCTGGTGGAAGAATCTGGATTAAACCCT
BdM1075pool14     TGTTTT-ACAAAAAGTCACAGCACATTAAAGTGTACCATAAAAATGTAAAATATTTTAACATACCTGGTGGAAGAATCTGGATTAAACYCT
BdM1075pool24     TGTTTT-ACAAAAAGTCACAGCACATTAAAGTGTACCATAAAAATGTAAAATATTTTAACATACCTGGTGGAAGAATCTGGATTAAACCCT
//                        *                                 *                              *              *  |47686|
BdM1050pool14     CAGGCACYGCACCAAAAANNATYAAWTTTTCAGTARTATACARCCATTTGAAAACTGTGGCACGTTT---YAGGATTTYAAGTGTACCAATTC
BdM1055pool14     CAGGCACCGCACCAAAAAATATTAATTTTTCAGTAGTATACAACCATTTGAAAACTGTGGCACGTTT---CAGGATTTTAAGTGTACCAATTC
BdM1056pool14     CAGGCACCGCACCAAAAAATATTAATTTTTCAGTAGTATACAACCATTTGAAAACTGTGGCACGTTT---CAGGATTTTAAGTGTACCAATTC
BdM1069pool24     CAGGCACCGCACCAAAAAATATTAATTTTTCAGTAGTATACAACCATTTGAAAACTGTGGCACGTTTTCGCAGGATTTTAAGTGTACCAA---
BdM1073pool14     CAGGCACCGCACCAAAAAATATTATTTTTTCAGTAGTATACAACCATTTGAAAACTGTGGCACGTTT---CAGGATTTTAAGTGTACCAATTC
BdM1074pool14     CAGGCACTGCACCAAAAAA-ATCAAATTTTCACTAATATACAGCCATTTGAAAACTGTGGCACGTTT---TAGGATTTCAAGTGTACCAATTC
//                       *              * -*      -  *      *                           *       *              |47687|
BdM1050pool14     AATGATATCCTTTTAAGCTCAGTAGATTYTGAAGGAAACATAAAAATTTATCTTTTTATAAATAGGTATCATTATTTTTAGATACAGCTGAGAA
BdM1052pool14     AATGATATCCTTTTAAGCTCAGTAGATTCTGAAGGAAACATAAAAATTTATCTTTTTATAAA----TATCATTATTTTTAGATACAGCTGAGAA
BdM1053pool14     AATGATATCCTTTTAAGCTCAGTAGATTCTGAAGGAAACATAAAAATTTATCTTTTTATAAA----TATCATTATTTTTAGATACAGCTGAGAA
BdM1054pool14     AATGATATCCTTTTAAGCTCAGTAGATTCTGAAGGAAACATAAAAATTTATCTTTTTATAAA----TATCATTATTTTTAGATACAGCTGAGAA
BdM1054pool24     AATGATATCCTTTTAAGCTCAGTAGATTCTGAAGGAAACATAAAAATTTATCTTTTTATAAA----TATCATTATTTTTAGATACAGCTGAGAA
BdM1055pool14     AATGATATCCTTTTAAGCTCAGTAGATTCTGAAGGAAACATAAAAAWTTATCTTTTTATAAA----TATCATTATTTTTAGATACAGCTGAGAA
BdM1073pool14     AATGATATCCTTTTAAGCTCAGTAGATTCTGAAGGAAACATAAAAATTTATCTTTTTATAAA----TATCATTATTTTTAGATACAGCTGAGAA
BdM1074pool14     AATGATATCCTTTTAAGCTCAGTAGATTTTGAAGGAAACATAAAAATTTATCTTTTTATAAA----TATCATTATTTTTAGATACAGCTGAGAA
//                                            *                 -                                               |47689|
BdM1050pool14     CCATGTRCTCTATTGTTTTTTGTGTACANNNACCTTTAAGCAATATGTCAAAGTTTTTAAAAGAGATACTACAAAATATAGTAAAAAAAC
BdM1054pool24     CCATGTGCYCTATTGTTTTTTGTGTAYAATCACCTTTAAGCAATATGTCAAAGTTTTTAAAAGAGATACTACAAAATATAGTAAAAAAAC
BdM1055pool14     CCATGTGCYCTATTGTTTTTTGTGTACAATCACCTTTAAGCAATATGTMAAAGTTTTTAAAAGAGATACTACAAAATATAGTAAAAAAAC
BdM1056pool14     CCATGTGCTCTATTGTTTTTTGTGTACAATCACCTTTAAGCAATATGTCAAAGTTTTTAAAAGAGATACTACAAAATATAGTAAAAAAAC
BdM1070pool14     CCATGTGCYCTATTGTTTTTTGTGTACAATCACCTTTAAGCAATATGTMAAAGTTTTTAAAAGAGATACTACAAAATATAGTAAAAAAMM
BdM1071pool24     CCATGTGCYCTATTGTTTTTTGTGTACAATCACCTTTAAGCAATATGTCAAAGTTTTTAAAAGAGATACTACAAAATATAGTAAAAAAAC
BdM1072pool14     CCATGTGCYCTATTGTTTTTTGTGTACAATCACCTTTAAGCAATATGTCAAAGTTTTTAAAAGAGATACTACAAAATATAGTAAAAAAMM
BdM1073pool14     CCATGTGCTCTATTGTTTTTTGTGTACAATCACCTTTAAGCAATATGTCAAAGTTTTTAAAAGAGATACTACAAAATATAGTAAAAAAAC
BdM1074pool14     CCATGTGCTCTATTGTTTTTTGTGTACAATCACCTTTAAGCAATATGTCAAAGTTTTTAAAAGAGATACTACAAAATATAGTAAAAAAAC
//                      - *                 -                     *                                       **|47691|
BdM1050pool14     TGCTAAACAATGGTTAAAATCAATNNNAGAATTTGGGAAATCAATTGAGGATATGTTAATCGATCTAACGGT-TCGCGTTCAGAGGGTGAC
BdM1052pool14     TGSTAAACAAKGGTTAAAATCAATAGAAGAATTTGGGAAATCAATTGAGGRTATGTTAATCGATCTAACGGTATCGCRKTCAGAGGGTGAC
BdM1054pool24     TGCTAAACAATGGTTAAAATCAATAGAAGAATTTGGGAAATCAATTGAGGATATGTTAATCGATCTAACGGT-TCGCGTTCAGAGGGTGAC
BdM1074pool14     TGCTAAACAATGGTTAAAATCAATAGAAGAATTTGGGAAATCAATTGAGGATATGTTAATCGATCTAACGGT-TCGCGTTCAGAGGGTGAC
//                  -       -                                       -                          --            |47694|
BdM1050pool14     TACCCGATGGTACTCCAGTTAAAATCAACCAAGCTGGTTTGGATTATTATTTGAATCTTATTAAGGCAAATGTATAATTACTGTAATATT
BdM1051pool14     TACCCGATGGTACTCCAGTTAAAATCAACCAAGCTGGTTTGGATTATTATTTGAATCTTATTAAGGCAAATGTATAATTACTGCAATATT
BdM1052pool14     TACCCGATGGTACTCCAGTTAAAATCAACCAAGCTGGTTTGGATTATTATTTGAATCTTATTAAGGCAAATGTATAATTACTGCAATATT
BdM1065pool24     TACCCGATGGTACTCCAGTTAAAATCAACCAAGCTGGTTTGGATTATTATTTGAATCTTATTAAGGCAAATGTATAATTACTGCAATATT
BdM1073pool14     TACCCGATGGTACTCCAGTTAAAATCAACCAAGCTGGTTTGGATTATTATTTGAATCTTATTAAGGCAAATGTATAATTACTGCAATATT
BdM1074pool14     TACCCGATGGTACTCCAGTTAAAATCAACCAAGCTGGTTTGGATTATTATTTGAATCTTATTAAGGCAAATGTATAATTACTGCAATATT
//                                                                                                   -      |47702|
BdM1050pool14     CTCTCTTCTTCATTTTGAGTTCCTTTCCAACCAAAGCTAATTTTTATTAAGCTACTTTTTTTAGGTTTATTTTATCATGCGTCTTTAAAA
BdM1052pool14     CTCTCTTCTTCATTTTGAGTTCCTTTCCAACCAAAGCTAATTTTTATTAAGCTACTTTTTTTAGGTTTATTTTATCATGCGTCTTTAAAA
BdM1072pool14     CTCTCTTCTTCATTTTGAGTTCCTTTCCAACCAAAGCAAATTTTTATTAAGCGACTTTTTTTAAGTTTATTTT---AAGCGTCTTTAAAA
BdM1074pool14     CTCTCTTCTTCATTTTGAGTTCCTTTCCAACCAAAGCAAATTTTTATTAAGCTACTTTTTTTAAGTTTATTTT---AAGCGTCTTTAAAA
//                                                     *              -          *             *            |47704|
BdM1050pool14     AATCTCTTGAAATATCGCGAGGGATTTTATGTTTTAAATGTTTGTTATAATGTAAAAAAGCCTAAAATGWTAAAAGCCAACAGATGCAGA
BdM1055pool14     AATCTCTTGAAATATCGCGAGGGATTTTATGTTTTAAATGTTTGTTATAATGTAAAAAAGCCTAAAATGTTAAAAGCCAACAGATGCAGA
BdM1064pool14     AATCTCTTGAAATATCGCGAGGGATTTTATGTTTTAAATGTTTGTTATAATGTAAAAAAGCCTAAAATGTTAAAAGCCAACAGATGCAGA
BdM1070pool14     AATCTCTTGAAATATCGCGAGGGATTTTATGTTTTAAATGTTTGTTATAATGTAAAAAAGCCTAAAATGTTAAAAGCCAACAGATGCAGA
BdM1073pool14     AATCTCTTGAAATATCGCGAGGGATTTTATGTTTTAAATGTTTGTTATAATGTAAAACAGCCTAAAATGTTAAAAGCCAACAGATGCAGA
BdM1074pool14     AATCTCTTGAAATATCGCGAGGGATTTTATGTTTTAAATGTTTGTTATAATGTAAAACAGCCTAAAATGTTAAAAGCCAACAGATGCAGA
//                                                                         *           -                    |47706|
BdM1050pool14     GATCCTCGTAAAAACTATGAAGGGGAAGATGGTGGGAGTATTTAATGCACAAAAAATCCTCCTWAAAGTYCTTGGAGGGGAAGATGATGG
BdM1052pool14     GATCCTCGTAAAAACTATGAAGGGGAAGATGGTGGGAGTATTTAATGCACAAAAAATCCTCCTAAAAGTTCTTGGAGGGGAAGATGATGG
BdM1053pool24     GATCCTCGTAAAAACTATGAAGGGGAAGATGGTGGGAGTATTTAATGCACAAAAAATMCTCCTAAAAGTTCTTGGAGGGGAAGATGATGG
BdM1071pool24     GATCCTCGTAAAAACTATGAAGGGGAAGATGGTGGGAGTATTTAATGCACAAAAAATCCTCCTAAAAGTTCTTGGAGGGGAAGATGATGG
BdM1073pool14     GATCCTCGTAAAAACTATGAAGGGGAAGATGGTGGGAGTATTTAATGCACAAAAAATCCTCCTAAAAGTTTTTGGAGGGGAAGATGATGG
BdM1074pool14     GATCCTCGTAAAAACTATGAAGGGGAAGATGGTGGGAGTATTTAATGCACAAAAAATCCTCCTAAAAGTTCTTGGAGGGGAAGATGATGR
//                                                                         -     -     --                  -|47708|
BdM1050pool14     TTTATTTACATGAAGGATTTTTTCTGTACAATGGAAATATTTTAAATGAAACTGAAGGGGATAAAAGGRAAAAATAAA-AAAATCTAAAT
BdM1052pool14     TTTATTTACATGAAGGATTTTTTCTGTACAATGGAAATATTTYAAATGAAACTGAAGGRGATAAAAGGRAAAAAKAARTWAAATCKAAAW
BdM1053pool24     TTTATTTACATGAAGGATTTTTTCTGTACAATGGAAATATTTTAAATGAAACTGAAGGGGATAAAAGGGAAAAATAAA-AAAATCTAAAT
BdM1074pool14     TTTATTTACATGAAGGATTTTTTCTGTACAATGGAAATATTTCAAATGAAACTGAAGGGGATAAAAGGAAAAAATAAGTTAAATCGAAAA
//                                                          *               -         *     -  * *     *   *|47713|
BdM1050pool14     ANTTCCTTAGGTTTTTCANATTCTGCAGGTATAACTTCTTTTGG---AAGTACTGTACTGTAAATAGTACTCTTATCAAAACTGACCAGG
BdM1052pool14     AGTTCCTTAGGTTTTTCAGATTCTGCAGGTATAACTTCTTTTGGNNNMWGTACTGTACTGTAAATAGTACTCTTATCAAAACTGACCAGG
BdM1070pool14     AGTTCCTTAGGTTTTTTAGATTCTGCAGGTATAACTTCTTTTGG---AAGTACTGTACTGTAAATAGTACTCTTATCAAAACTAACCAGG
BdM1074pool14     AGTTCCTTAGGTTTTTYAGATTCTGCAGGTATAACTTCTTTTGG---AAGTACTGTACTGTAAATAGTACTCTTMTCAAAACTRACCAGG
//                                *                              --                         -        *      |47717|
BdM1050pool14     AATAAACGACACTTGATGACATACAACAAAAAGATGGCATGTACTGGTAAAAATGGCATTTATAAAAACCGATGAACCAAGATCGTTTGT
BdM1053pool24     AATAAACGACACTTGATGACATACAACAAAAAGATGGCATGTACTGGTAAAAATGGCATTTATAAAAACCGATGAACCAAGATCGTTTGT
BdM1056pool14     AATAAACGACACTTGATGACATACAACAAAAAGATGGCATGTACTGGTAAAAATGGCATTTATAAAAACCGATGAACCAAGATCGTTTGT
BdM1074pool14     AATAAACGACACTTGATGACATACAACAAAAAGATGGCATGTACTGGTAAAAATTGCATTTATAAAAACCGATGAACCAAGATCGTTTGT
//                                                                      -                                   |47720|
BdM1050pool14     TCCAATTAGTTTTGATTCACTAAATATTCATAATATTAAAAGACCTTTTCGTCATTTTATAACGTATTTTTACTTAATAAAAAGGGCTTA
BdM1052pool14     TCCAATTAGTTTTGATTCACTAAATATTCATAATATTAAAAGACCTTTTCGTCATTTTATAACGTATTTTTACTTAATAAAAAGGGCTTA
BdM1055pool14     TCCAATTAGTTTTGRTTCACTAAATATTCATAATATTAAAAGACCTTTTCGTCATTTTATAACGTATTTTTACTTAATAAAAAGGGCTTA
BdM1056pool14     TCCAATTAGTTTTGATTCACTAAATATTCATAATATTAAAAGACCTTTTCGTCATTTTATAACGTATTTTTACTTAATAAAAAGGGCTTA
BdM1073pool14     TCCAATTAGTTTTGNTTCANTAAATATTCATAATATTAAAAGACCTTTTCGTCATTTTATAACGTATTTTTACTTAATAAAAAGGGCTTA
BdM1074pool14     TCCAATTAGTTTTGGTTCATTAAATATTCATAATATTAAAAGACCTTTTCGTCATTTTATAACGTATTTTTACTTAATAAAAAGGGCTTA
//                              *    -                                                                      |47722|
BdM1050pool14     TAAATATCCACAAATN-ATTTTTTTTAGGAGAAAATTGGTTCTATAACTTAATCATCAAGGATATGTGCCCAAATATCTATTTGAGTGTG
BdM1051pool14     TAAATATCCACAAATANNNNTTTTTTAGRAGAAAATTGGTTCTATAACTTAATCATCAAGGATATNTGCCCAAATATCTATTTGAGTGTG
BdM1054pool14     TAAATATCCACAAATA-WTTTTTTTTAGGAGAAAATTGGTTCTATAACTTAATCATCAAGGATATGTGCCCAAATATCTATTTGAGTGTG
BdM1055pool14     TAAATATCCACAAATAAANNTTTTTTAGGAGAAAATTGGTTCTATAACTTAATCATCAAGGATATCTGCCCAAATATCTATTTGAGNGTG
BdM1070pool14     TAAATATCCACAAATA-TTTTTTTTTAGGAGAAAATTGGTTCTATAACTTAATCATCAAGGATATGTGCCCAAATATCTATTTGAGTGTG
BdM1074pool14     TAAATATCCACAAATAAAACTTTTTTAGGAGAAAATTGGTTCTATAACTTAATCATCAAGGATATCTGCCCAAATATCTATTTGAGTGTG
//                                 *--        -                                    *                        |47727|
BdM1050pool14     TTTGCGACGATTGGCTTCGGACCGAYAGATACTTAAAAAACTTCGCGCACGAACTACCCCAATGCCCTTGCACTTTGGAACAAGCG
BdM1051pool14     TTTGCGACGATTGGCTTCGGACCGACAGATACTTAAAAAACTTCGCGCACGAACTACCCCAATGCCCTTGCACTTTGGAACAAGCG
BdM1055pool14     TTTGCGACGATTGGCTTCGGACCGANAGATACTTAAAAAACTTCGCGCACGAACTACCCCAATGCCCTTGCACTTTGGAACAAGCG
BdM1073pool14     TTTGCGACGATTGGCTTCGGACCGACAGATACTTAAAAAACTTCGCGCACGAACTACCCCAATGCCCTTGCACTTTGGAACAAGCG
BdM1074pool14     TTTGCGACGATTGGCTTCGGACCGACAGATACTTAAAAAACTTCGCGCACGAACTACCCCAATGCCCTTGCACTTTGGAACAAGCG
//                                         -                                                            |47730|
BdM1050pool14     CTATCCTAAATCACAACCATTAATTCTCGARGGGTCGTTTTGCTTCAACTATACAGCAGATATTTGCGTTTTCTCTCCCGTCTTGTCTAT
BdM1052pool14     CTATCCTAAATCACAACCATTAATTCTCGAAGGGTCGTTTTGCTTCAACTATACAGCAGATATTTGCGTTTTCTCTCCCGTCTTGTCTAT
BdM1055pool14     CTATCCTAAATCACAACCATTAATTCTCGAAGGGTCGTTTTGCTTCAACTATACAGCAGATATTTGCGTTTTCTCTCCCGTCTTGTCTAT
BdM1073pool14     CTATCCTAAATCACAACCATTAATTCTCGAAGGRTCGTTTTGCTTCAACTATACAGCAGATATTTGCGTTTTCTCTCCYGTCTTGTCTAT
BdM1074pool14     CTATCCTAAATCACAACCATTAATTCTCGAGGGGTCGTTTTGCTTCAACTATACAGCAGATATTTGCGTTTTCTCTCCCGTCTTGTCTAT
//                                              *  -                                            -           |47733|
BdM1050pool14     TGTCGTGATTTGTTGGATCGAAASCTTTTTCTTAGTCGTCAAGAAATAAAATTAGTGGCTTATTACACTCTACATATCTTTCTAATAAGA
BdM1051pool14     TGTCGTGATTTGTTGGATCGAAAGCTTTTTCTTAGTCGTCAAGAAATAAAATTAGTGGCTTATTACACTCTACATATCTTTCTAATAAGA
BdM1055pool14     TGTCGTGATTTGTTGGATCGAAAGCTTTTTCTTAGTCGTCAAGAAATAAAATTAGTGGCTTATTACACTCTACATATCTTTCTAATAAGA
BdM1065pool24     TGTCGTGATTTGTTGGATCGAAAGCTTTTTCTTAGTCGTCAAGAAATAAAATTAGTGGCTTATTACACTCTACATATCTTTCTAATAAGA
//                                       -                                                                  |47734|
BdM1050pool14     TGATTACCAGTGCACTTGCGCAGGATTTCGAAGTGAAAATTCAGGGAACCATGACACGTTCATATTGTAATAAAAGGTGAATGATTTTGT
BdM1051pool14     TGATTACCAGTGCACTTGCGCAGGATTTCGAAGTGAAAATTCAGGGAACCATGACACGTTCATATTGTAATAAAAGGTGAATGATTTTGT
BdM1054pool14     TAATTACCAGTGCACTTGCGCAGGATTTCGAAGTGAAAATTCAGGGAACCATGACACGTTCATATTGTAATAAAAGGTGAATGATTTTGT
BdM1054pool24     TAATTACCAGTGCACTTGCGCAGGATTTCGAAGTGAAAATTCAGGGAACCATGACACGTTCATATTGTAATAAAAGGTGAATGATTTTGT
//                 *                                                                                        |47736|
BdM1050pool14     AATCAGCTCTGGGCGATTCACCCTAATCCGAGTTTCATTTGAAACCGCCTTGTAGTTAGTTATTGTTACTGAAACTAATGGAAAAC
BdM1053pool14     AATCAGCTCTGGGCGATTCACCCTAATCCGAGTTTCATTTGAAACAGCCTTGTAGTTAGTTATTGTTACTGGAACTAACGAAAAAA
BdM1054pool14     AATCAGCTCTGGGCGATTCACCCTAATCCGAGTTTCATTTGAAACCGCCTTGTAGTTAGTTATTGTTACTGAAACTAATGGAAAAA
BdM1056pool14     AATCAGCTCTGGGCGATTCACCCTAATCCGAGTTTCATTTGAAACCGCCTTGTAGTTAGTTATTGTTACTGAAACTAATGGAAAAA
//                                                             -                         -      - -    -|47738|
BdM1050pool14     AAGTTAAAGTTATTTTTCTCTAAAGAAGACAATTTGTAAAAAGAAATCCGAGAAGATCGAGGTATATTTAAGGAAATATTATGAAAT
BdM1052pool14     AAGTTAAAGTTATTTTTCTCTAAAGAAGACAATTTGTAAAAAGAAATCCGAGAAGATCGAGGTATATTTAAGGAAATATTATGAAAT
BdM1054pool14     AAGTTAAAGTTATTTTTCTCTAAAGAARACAATTTGTAAAAAGAAATCCGAGAAGATCGAGGTATATTTAAGGAAATATTATGAAAT
BdM1054pool24     AAGTTAAAGTTATTTTTCTCTAAAGAARACAATTTGTAAAAAGAAATCCGAGAAGATCGAGGTATATTTAAGGAAATATTATGAAAT
BdM1070pool14     AAGTTAAAGTTATTTTTCTCTAAAGAAAACAATTTGTAAAAAGAAATCCGAGAAGATCGAGGTATATTTAAGGAAATATTATGAAAT
//                                           *                                                           |47740|
BdM1050pool14     AAGTCATACAACAATTATATATTGTTTATGTATGGAAAATTCGTTTTAACTTAAGTTAAAATATTTTCGGGAAAATTTTTCTTACAGTGT
BdM1051pool14     AAGTCATACAACAATTATATATTGTTTATGTATGGAAAATTCGTTTTAACTTAAGTTAAAATATTTTCGGGAAAATTTTTCTTACAGTGT
BdM1052pool14     AAGTCATACAACAATTATATATTGTTTATGTATGGAAAATTCGTTTTAACTTAAGTTAAAATATTTTCGGGAAAATTTTTCTTACAGTGT
BdM1053pool14     AAGTCATACAACAATTATATATTGTTTATGTATGGAAAATTCGTTTTAACTTAAGTTAAAATATTTTCGGGAAAATTTTTCTTACAGTGT
BdM1053pool24     AAGTCATAYAACAATTATATATTGTTTATGTATGGAAAATTCGTTTTAACTTAAGTTAAAATATTTTCGGNAANATTTTTNTNACAGTGT
BdM1054pool14     AAGTCATACAACAATTATATATTGTTTATGTATGGAAAATTCGTTTTAACTTAAGTTAAAATATTTTCGGGAAAATTTTTCTTACAGTGT
BdM1054pool24     AAGTCATACAACAATTATATATTGTTTATGTATGGAAAATTCGTTTTAACTTAAGTTAAAATATTTTCGGGAAAATTTTTCTTACAGTGT
BdM1055pool14     AAGTCATACAACAATTATATATTGTTTATGTATGGAAAATTCGTTTTAACTTAAGTTAAAATATTTTCGGGAAAATTTTTCTTACAGTGT
BdM1056pool14     AAGTCATACAACAATTATATATTGTTTATGTATGGAAAATTCGTTTTAACTTAAGTTAAAATATTTTCGGGAAAATTTTTCTTACAGTGT
BdM1064pool14     AAGTCATACAACAATTATATATTGTTTATGTATGGAAAATTCGTTTTAACTTAAGTTAAAATATTTTCGGGAAAATTTTTCTTACAGTGT
BdM1066pool14     AAGTCATACAACAATTATATATTGTTTATGTATGGAAAATTCGTTTTAACTTAAGTTAAAATATTTTCGGGAAAATTTTTCTTACAGTGT
BdM1067pool14     AAGTCATACAACAATTATATATTGTTTATGTATGGAAAATTCGTTTTAACTTAAGTTAAAATATTTTCGGGAAAATTTTTCTTACAGTGT
BdM1070pool14     AAGTCATACAACAATTATATATTGTTTATGTATGGAAAATTCGTTTTAACTTAAGTTAAAATATTTTCGGGAAAATTTTTCTTACAGTGT
BdM1072pool14     AAGTCATACAACAATTATATATTGTTTATGTATGGAAAATTCGTTTTAACTTAAGTTAAAATATTTTCGGGAAAATTTTTCTTACAGTGT
BdM1073pool14     AAGTCATACAACAATTATATATTGTTTATGTATGGAAAATTCGTTTTAACTTAAGTTAAAATATTTTCGGGAAAATTTTTCTTACAGTGT
BdM1074pool14     AAGTCATACAACAATTATATATTGTTTATGTATGGAAAATTCGTTTTAACTTAAGTTAAAATATTTTCGGGAAAATTTTTCTTACAGTGT
BdM1075pool14     AAGTCATACAACAATTATATATTGTTTATGTATGGAAAATTCGTTTTAACTTAAGTTAAAATATTTTCGGGAAAATTTTTCTTACAGTGT
//                        -                                                                                 |47741|
BdM1050pool14     ACTATCTTTTTATTAATAGCGTCTTCCAAAATAATAAAACTGTCTTCTTTGGTGTCTTTAATTTCACTTATCTTATCATCAACTATTTGT
BdM1054pool14     ACTATCTTTTTATTAATAGCGTCTTCCAAAATAATAAAACTGTCTTCTTTGGTGTCTTTAATTTCACTTATCTTATCATCAACTATTTGT
BdM1054pool24     ACTATCTTTTTATTAATAGCGTCTTCCAAAATAATAAAACTGTCTTCTTTGGTGTCTTTAATTTCACTTATCTTATCATCAACTATTTGT
BdM1055pool14     ACTATCTTTTTATTAATAGCGTCTTCCAAAATAATAAAACTGTCTTCTTTGGTGTCTTTAATTTCACTTATCTTATCATCAACTATTTGT
BdM1056pool14     ACTATCTTTTTATTAATAGCGTCTTCCAAAATAATAAAACTGTCTTCTTTGGTGTCTTTAATTTCACTTATCTTATCATCAACTATTTGT
BdM1070pool14     ACTATCTTTTTATTAATAGCGTCTTCCAAAATAATAAAACTGTCTTCTTTGGTGTCTTTAATTTCACTTATCTTATCATCAACTATTTGC
BdM1072pool14     ACTATCTTTTTATTAATAGCGTCTTCCAAAATAATAAAACTGTCTTCTTTGGTGTCTTTAATTTCACTTATCTTATCATCAACTATTTGT
BdM1073pool14     ACTATCTTTTTATTAATAGCGTCTTCCAAAATAATAAAACTGTCTTCTTTGGTGTCTTTAATTTCACTTATCTTATCATCAACTATTTGT
BdM1074pool14     ACTATCTTTTTATTAATAGCGTCTTCCAAAATAATAAAACTGTCTTCTTTGGTGTCTTTAATTTCACTTATCTTATCATCAACTATTTGT
//                                                                                                         -|47742|
BdM1050pool14     AACAGTAATTTAGGTATTATTTTGTTAAGAAAAATTAATAATTGTTCTCCGCAAAAATCCTTTTATAAATCTCTTTTATGTACAGTTAAT
BdM1051pool14     AACAGTAATTTAGGTATTATTTTGTTAAGAAAAATTAATAATTGATCTCCGCAAAAATCCTTTTATAAATCTCTTTTATGTACAGTTAAT
BdM1054pool14     AACAGTAATTTAGGTATTATTTTGTTARGAAAAATTAWTAATTKATYKCCGCAAAAATCMTTTYATAAWTCTCTTTTATGTACAGTTAAT
BdM1055pool14     AACAGTAATTTAGGTATTATTTTGTTAAGAAAAATTAATAATTGATCTCCGCAAAAATCCTTTTATAAATCTCTTTTATGTACAGTTAAT
BdM1071pool24     AACAGTAATTTAGGTATTATATTGTTAGGAAAAATTAATAATTTATCGCCGCAAAAATCCTTTCATAAATCTCTTTTATGTACAGTTAAT
//                                    -      *         -     *- -*           -   *    -                     |47744|
BdM1050pool14     CTCAAGGTGCTCCCGTTANATTTTTGCAAATTTTAAATAAATAAGATCATGTACTGTAGTGCTTAATTTTTAATATCATTCGAAAAAGCC
BdM1053pool14     CTCAAGGTGCTCCCTTTAAATTTTTGCAAATTTTAAATAAATAAGATCATGTACTGTAGTGCTTAATTTTTAATATCATTTGAAAAAGCC
BdM1055pool14     CTCAAGGTGCTCCCGTTAAATTTTTGCAAATTTTAAATAAATAAGATCATGTACTGTAGTGCTTAATTTTTAATATCATTCGAAAAAGCC
BdM1065pool24     CTCAAGGTGCTCCCGTTAAATTTTTGCAAATTTTAAATAAATAAGATCATGTACTGTAGTGCTTAATTTTTAATATCATTCGAAAAAGCC
BdM1069pool24     CTCAAGGTGCTCCCGTTAAATGTTTGCAAATTTTAAATAAATAAGATCATGTACTGTAGTGCTTAATTTTTAATATCATTCGAAAAAGCC
//                              -      -                                                          -         |47745|
BdM1050pool14     CAAAGTAGTTCAAGGATAATCAATTACATCTAAAGAATGTCAAGAATATTCAAATAAATTGGAGAAAGTGCAAGGAGATAGAAGAATCGA
BdM1051pool14     CAAAGTAGTTCAAGGATAATCAATTACATCTAAAGAATGTCAAGAATATTCAAATAAATTGGAGAAAGTGCAAGGAGATAGAAGAATCGA
BdM1052pool14     CAAAGTAGTTCAAGAATAATCAATTACATCTAAAGAATGTCAAGAATATTCAAATAAATTGGAGAAAGTGCAAGGAGATAGAAGAAGATA
BdM1056pool14     CAAAGTAGTTCAAGGATAATCAATTACATCTAAAGAATGTCAAGAATATTCAAATAAATTGGAGAAAGTGCAAGGAGATAGAAGAATCGA
BdM1064pool14     CAAAGTAGTTCAAGAATAATCAATTACATCTAAAGAATGTCAAGAATATTCAAATAAATTGGAGAAAGTGCAAGGAGATAGAAGAAGATA
BdM1065pool24     CAAAGTAGTTCAAGAATAATCAATTACATCTAAAGAATGTCAAGAATATTCAAATAAATTGGAGAAAGTGCAAGGAGATAGAAGAAGATA
//                              *                                                                       *** |47746|
BdM1050pool14     AAATAACCTAATATAAAACGACATAAAATCAACTATTGCAGGAATTGGCAGCTCTATGTAAAATATGTTCAGGTGCACGTATTGACATTC
BdM1052pool14     AAATAACCTAATATAAAACGACATAAAATCAACTATTGCAGGAATTGGCAGCTCTATGTAAAATATGTTCAGGTGCACGTATTGACATTC
BdM1053pool14     AAATAACCTAATATAAAACGACATAAAATCAACTATTGCAGGAATTGGCAGCTCTATGTAAAATATGTTCAGGTGCACGTATTGACATTC
BdM1054pool14     AAATAACCTAATATAAAACGACATAAAATCAACTATTGCAGGAATTGGCAGCTCTATGTAAAATATGTTCAGGTGCACGTATTGACATTC
BdM1055pool14     AAATAACCTAATATAAAACGACATAAAATCAACTATTGMAGGAATTGGCAGCTCTATGTAAAATATGTTCAGGTGCACGTATTGACATTC
BdM1056pool14     AAATAACCTAATATAAAACGACATAAAATCAACTATTGCAGGAATTGGCAGCTCTATGTAAAATATGTTCAGGTGCACGTATTGACATTC
BdM1064pool14     AAATAACCTAATATAAAACGACATAAAATCAACTATTGCAGGAATTGGCAGCTCTATGTAAAATATGTTCAGGTGCACGTATTGACATTC
BdM1065pool14     AAATAACCTAATATAAAACGACATAAAATCAACTATTGCAGGAATTGGCAGCTCTATGTAAAATATGTTCAGGTGCACGTATTGACATTC
BdM1065pool24     AAATAACCTAATATAAAACGACATAAAATCAACTATTGCAGGAATTGGCAGCTCTATGTAAAATATGTTCAGGTGCACGTATTGACATTC
BdM1069pool24     AAATAACCTAATATAAAACGACATAAAATCAACTATTGCAGGAATTGGCAGCTCTATGTAAAATATGTTCAGGTGCACGTATTGACATTC
BdM1070pool14     AAATAACCTAATATAAAACGACATAAAATCAACTATTGCAGGAATTGGCAGCTCTATGTAAAATATGTTCAGGTACACGTATTGACATTC
BdM1071pool14     AAATAACCTAATATAAAACGACATAAAATCAACTATTGCAGGAATTGGCAGCTCTATGTAAAATATGTTCAGGTGCACGTATTGACATTC
BdM1072pool14     AAATAACCTAATATAAAACGACATAAAATCAACTATTGCAGGAANTGGCAGCTCTATGTAAAATATGTTCAGGTGCACGTATTGACATTC
BdM1073pool14     AAATAACCTAATATAAAACGACATAAAATCAACTATTGCAGGAAKTGGCAGCTCTATGTAAAATATGTTCAGGTGCACGTATTGACATTC
BdM1074pool14     AAATAACCTAATATAAAACGACATAAAATCAACTATTGCAGGAATTGGCAGCTCTATGTAAAATATGTTCAGGTGCACGTATTGACATTC
BdM1075pool14     AAATAACCTAATATAAAACGACATAAAATCAACTATTGCAGGAATTGGCAGCTCTATGTAAAATATGTTCAGGTGCACGTATTGACATTC
//                                                      -     -                             -               |47748|
BdM1050pool14     ATTACTTTGGATGTAAATAATAATTATAGGAGTGATGAATCTAATTATGACATAACATTTTGGATTAGTTAGATAATCTCAAATATACCT
BdM1051pool14     ATTACTTTGGATGTAAATAATAATTATAGGAGTGATGAATCTAATTATGACATAACAATTTGGATTAGTTAGATAATCTCTAATATACCT
BdM1051pool21     ATTACTTTGGATGTAAATAATAATTATAGGAGTGATGAATCTAATTATGACATAACAATTTGGATTAGTTAGATAATCTCTAATATACCT
BdM1052pool14     ATTACTTTGGATGTAAATAATAATTATAGGAGTGATGAATCTAATTATGACATAACAATTTGGATTAGTTAGATAATCTCTAATATACCT
BdM1053pool24     ATTACTTTGGATGTAAATAATAATTATAGGAGTGATGAATCTAATTATGACATAACAATTTGGATTAGTTAGATAATCTCTAATATACCT
BdM1054pool14     ATTACTTTGGATGTAAATAATAATTATAGGAGTGATGAATATAATTATGGCATAACAATTTGGATTAGTTAGATAATCTCTAATATACCT
BdM1054pool24     ATTACTTTGGATGTAAATAATAATTATAGGAGTGATGAATATAATTATGGCATAACAATTTGGATTAGTTAGATAATCTCTAATATACCT
BdM1055pool14     ATTACTTTGGATGYAAATAATAATTATAGGAGTGATGAATCTAATTATGACATAACAWTTTGGATTAGTTAGATAATCTCWAATATACCT
BdM1064pool14     ATTACTTTGGATGTAAATAATAATTATAGGAGTGATGAATCTAATTATGACATAACAATTTGGATTAGTTAGATAATCTCTARTATACCT
BdM1065pool24     ATTACTTTGGATGTAAATAATAATTATAGGAGTGATGAATCTAATTATGACATAACAATTTRGATTAGTTAGATAATCTSTAATATACCT
BdM1070pool14     ATTACTTTGGATGTAAATAATAATTATAGGAGTGATGAATCTAATTATGACATAACAATTTRGATTAGTTAGATAATCTSTAATATACCT
BdM1071pool14     ATTACTTTGGATGTAAATAATAATTATAGGAGTGATGAATCTAATTATGACATAACAATTTRGATTAGTTAGATAATCTSTAATATACCT
BdM1072pool14     ATTACTTTGGATGTAAATAATAATTATAGGAGTGATGAATCTAATTATGACATAACAATTTGGATTAGTTAGATAATCTCTAATATACCT
BdM1073pool14     ATTACTTTGGATGTAAATAATAATTATAGGAGTGATGAATCTAATTATGACATAACAWTTTGGATTAGTTAGATAATCTCWAATATACCT
BdM1075pool24     ATTACTTTGGATGTAAATAATAATTATAGGAGTGATGAATCTAATTATGACATAACAWTTTGGATTAGTTAGATAATCTCWAATATACCT
//                             -                          *        *       *   *                 ** -       |47749|
BdM1050pool14     AAGCTCGTTGGATAATATACTATTATACCTTTAATTATATGTATGAGTTATAAAAGTTAATGAAACATAAATGCTTTCGAGGAATAAGTT
BdM1052pool14     AAGCTCGTTGGATAAYATACTATTATACCTTTARWTATATGTATGAGTTATAAAAGTTAATGAAACATAAATGCTTTCGAGGAATAAGTT
BdM1053pool14     AAGCTCGTTGGATAANATACTATTATACCTTTANNTATATGTATGAGTTATAAAAGTTAATGAAACATAAATGCTTTCGAGGAATAAGTT
BdM1055pool14     AAGCTCGTTGGATAAYATACTATTATACCTTTARTTATATGTAYGAGTTATAAAAGTTAATGARAYATAAATGYTTTCGAGGAATAAGTT
BdM1070pool14     AAGCTCGTTGGATAAYATACTATTATACCTTTARWTATATGTATGAGTTATAAAAGTTAATGAAACATAAATGCTTTCGAGGAATAAGTT
BdM1073pool14     AAGCTCGTTGGATAATATACTATTATACCTTTAATTATATGTATGAGTTATAAAAGTTAATGAAATATAAATGCTTTCGAGGAATAAGTT
BdM1074pool14     AAGCTCGTTGGATAATATACTATTATACCTTTAATTATATGTATGAGTTATAAAAGTTAATGAAACATAAATGCTTTCGAGGAATAAGTT
//                               *                 **        -                   - *       -                |47751|
BdM1050pool14     TAAATCCTTGTAGTCCTATCTGTCCTTTGTAAATATCCTCAGAAGTAATTTTCAGATTTCTAAATCCTTGTAGTCCTTCTAAATCGTGTG
BdM1052pool14     TAAATCCTTGTAGTCCTATCTGTCCTTTGTAAATATCCTCAGAAGTAATTTTCAGATTTCTAAATCCTTGTAGTCCTTCTAAATCGTGTG
BdM1073pool14     TAAATCCTTGTAGTCCTATCTGTCCTTTGTAAATATCCTCAGAAGTCATTTTCAGATTTCTAAATCCTTGTAGTCCTTCTAAATCGTGTG
BdM1075pool14     TAAATCCTTGTAGTCCTATCTGTCCTTTGTAAATATCCTCAGAAGTCATTTTCAGATTTCTAAATCCTTGTAGTCCTTCTAAATCGTGTG
//                                                              *                                           |47752|
BdM1050pool14     AAATAGATATTATGACTAAACGAAAAACAGGTCAGACCTACCAGACTTTAGAGAGTAAGAAATCGCATATATGAAGACAAAAGTACGATG
BdM1054pool14     AAATAGATATTATGACTAAACGAAAAACAGGTCAGACCTACCAGACTTTAGAGAGTAAGAAATCGCATATATGAAGACAAAAGTACGATG
BdM1055pool14     AAATAGATATTATGACTAAACGAAAAACAGGTCAGACCTACCAGACTTTAGAGAGTAAGAAATCGCATATATGAAGACAAAAGTACGATG
BdM1056pool14     AAATAGATATTATGACTAAACGAAAAACAGGTCAGACCTACCAGACTTTAGAGAGTAAGAAATCGCATATATGAAGACAAAAGTACGATG
BdM1065pool14     AAATAGATATTATGACTAAACGAAAAACAGGTCAGACCTACCAGACTTTAGAGAGTAAGAAATCGCATATATGAAGACAAAAGTACGATG
BdM1066pool14     AAATAGATAATATGACTAAACGAAAAACAGGTCAGACCTACCAGACTTTAGAGAGTAAGAAATCGCATATATGAAGACAAAAGTACGATG
BdM1070pool14     AAATAGATAWTATGACTAAACGAAAAACAGGTCAGACCTACCAGACTTTAGAGAGTAAGAAATCRCATATATGAAGACAAAAGTACGATG
BdM1072pool14     AAATAGATAATATGACTAAACGAAAAACAGGTCAGACCTACCAGACTTTAGAGAGTAAGAAATCACATATATGAAGACAAAAGTACGATG
BdM1073pool14     AAATAGATATTATGACTAAACGAAAAACAGGTCAGACCTACCAGACTTTAGAGAGTAAGAAATCGCATATATGAAGACAAAAGTACGATG
BdM1075pool14     AAATAGATATTATGACTAAACGAAAAACAGGTCAGACCTACCAGACTTTAGAGAGTAAGAAATCGCATATATGAAGACAAAAGTACGATG
//                         *                                                      *                         |47756|
BdM1050pool14     AGGCATTGGGCCCTTGGGGAAGCTACTGGAAACTGGATACTCCGCTCTAATGGCTCTGGGCTTTTATTAAAAAAACTCCAACAATACAAT
BdM1052pool14     AGGCATTGGGCCCTTGGGGAAGCTACTGGAAACTGGATACTCYGCTCTAATGGCTCTGGGCTTTTATTAAAAAAACTCCAACAATACAAT
BdM1053pool14     AGGCATTGGGCCCTTGGGGAAGCTACTGGAAACTGGATACTCCGCTCTAATGGCTCTGGGCTTTTATTAAAAAAACTCCAACAATACAAT
BdM1055pool14     AGGCATTGGGCCCTTGGGGAAGCTACTGGAAACTGGATASTCCGCTCTAATGGCTCTGGGCTTTTATTAAAAAAACTCCAACAATACAAT
BdM1056pool14     AGGCATTGGGCCCTTGGGGAAGCTACTGGAAACTGGATACTCCGCTCTAATGGCTCTGGGCTTTTATTAAAAAAACTCCAACAATACAAT
BdM1065pool14     AGGCATTGGGCCCTTGGGGAAGCTACTGGAAACTGGATACTCCGCTCTAATGGCTCTGGGCTTTTATTAAAAAAACTCCAACAATACAAT
BdM1066pool14     AGGCATTGGGCCCTTGGGGAAGCTACTGGAAACTGGATACTCCGCTCTAATGGCTCTGGGCTTTTATTAAAAAAACTCCAACAATACAAT
BdM1070pool14     AGGCATTGGGCCCTTGGGGAAGCTACTGGAAACTGGATACTCCGCTCTAATGGCTCTGGGCTTTTATTAAAAAAACTCCAACAATACAAT
BdM1072pool14     AGGCATTGGGCCCTTGGGGAAGCTACTGGAAACTGGATACTCCGCTCTAATGGCTCTGGGCTTTTATTAAAAAAACTCCAACAATACAAT
BdM1073pool14     AGGCATTGGGCCCTTGGGGAAGCTACTGGAAACTGGATACTCCGCTCTAATGGCTCTGGGCTTTTATTAAAAAAACTCCAACAATACAAT
BdM1074pool14     AGGCATTGGGCCCTTGGGGAAGCTACTGGAAACTGGATACTCCGCTCTAATGGCTCTGGGCTTTTATTAAAAAAACTCCAACAATACAAT
//                                                       -  -                                               |47761|
BdM1050pool14     AAAGAAATGTAAAGAAATCTGAGGAGATCCATTGACATTCAGGAAAATCTAAGAAGATATAAGATTCAACGACATCCGGAGAAATTCAGG
BdM1054pool14     AAAGAAATGTAAAGAAATCTGAGGAGATCCATTGATATTCAGGAAAATCTAAGAAGATATAAGATTCAACGACATCCGGAGAAATTCAGG
BdM1054pool24     AAAGAAATGTAAAGAAATCTGAGGAGATCCATTGANATTCAGGAAAATCTAAGAAGATATAAGATTCAACGACATCCGGAGAAATTCAGG
BdM1055pool14     AAAGAAATGTAAAGAAATTTAAGGAGATCAATTGAGATTCAGGAAAATCTAAGAAGAGATAAGATTCAACGACATCCGGAGAAATTCAGG
BdM1056pool14     AAAGAAATGTAAAGAARTCTGAGGAGATCCATTGACATTCAGGAAAATCTAAGAAGATATAAGATTCAACGACATCCGGAGAAATTCAGG
BdM1074pool14     AAAGAAATGTAAAGAAATTTAAGGAGATCAATTGAGATTCAGGAAAATCTAAGAAGAGATAAGATTCAACGACATCCGGAGAAATTCAGG
//                                - * *        *     *                     *                                |47762|
BdM1050pool14     GAATTTTCACCTTTATTAAATGTAATATTTTGTATGGATAACTTCCTATAGTTTAAATTAATTGTAGTTTAAATTGGTAAATATTTATAT
BdM1070pool14     GAATTTTCRCCTTTATTAAATGTAATATTTTGTATGGATAACTTCCTATAGTTTAAATTAATTATAGTTTAAATTGGTAAATATTTATAT
BdM1073pool14     GAATTTTCACCTTTATTAAATGTAATATTTTGTATGGATAACTTCCTATAGTTTAAATTAATTATAGTTTAAATTGGTAAATAGTTATAT
BdM1074pool14     GAATTTTCACCTTTATTAAATGTAATATTTTGTATGGATAACTTCCTATAGTTTAAATTAATTATAGTTTAAATTGGTAAATATTTATAT
//                        -                                                      -                   -      |47764|
BdM1050pool14     TCAATGAGTGAAACTACAAGAAAAAACTGTGCTCTATCGAGTTCATCAATTGTCTTTTATATACATATGTATGATAGAAAACTATTTTTT
BdM1051pool14     TCAATGAGTGAAACTACAAGAAAAAACTGTGCTCTATCGAGTTCATCAATTGTCTTTTATATACATATGTATGATAGAAAACTATTTTTT
BdM1051pool21     TCAATGAGTGAAACTACAAGAAAAAACTGTGCTCTATCGAGTTCATCAATTGTCTTTTATATACATATGTATGATAGAAAACTATTTTTT
BdM1052pool14     TCAATGAGTGAAACTACAAGAAAAAACTGTGCTCTATCGAGTTCATCAATTGTCTTTTATATACATATGTATGATAGAAAACTWTTTTTT
BdM1053pool24     TCAATGAGTGAAACTACAAGAAAAAACTGGGCTCTATCGAGTTCATCAATTGTCTTTTATATACATATGTATGATAGAAAACTTTTTTTT
BdM1056pool14     TCAATGAGTCAAACTACAAGAAAAAACTGTGCTCTATCGAGTTCATCAATTGTCTTTTATATACATATGTATGATAGAAAACTATTTTTT
BdM1071pool24     TCAATGAGTGAAACTACAAGAAAAAACTGTGCTCTATCGAGTTCATCAATTGTCTTTTATATACATATGTATGATAGAAAACTATTTTTT
//                         -                   -                                                     *      |47766|
BdM1050pool14     GTACTGGGATCGACAGGTGAGTCTATAGCGCCACACCTTGCCATTTAGTTAATTCGCCTGCTGGTTGTTTTTACAAACAATATTTTTAGC
BdM1052pool14     GTACTGGGATCGACAGGTGAGTCTATAGCGCCACACCTTGCCATTTAGTTAATTCGCCTGCTGGTTGTTTTTACAAACAATATTTTTAGC
BdM1055pool14     GTACTGGGATCGACAGGTGAGTCTATAGCGCCACACCTTGCCATTTAGTTAATTCGCCTGCTGGTTGTTTTTACAAACAATATTTTTAGC
BdM1066pool14     GTACTGGGATCGACAGGTGAGTCTATAGCGCCACACCTTGCCATTTAGTTAATTCGCCTGCTGGTTGTTTTTACAAACAATATTTTTAGC
BdM1071pool24     GTACTGGGATCGACAGGTGAGTCTATAGCGCCACACCTTGCCATTTAGTTAATTCGCCTGCTGGTTGTTTTTACAAACAATATTTTTAGC
BdM1072pool14     GTACTGGGATCGACAGGTGAGTCTATAGCGCCACACCTTGCCATTTAGTTAATTCGCCTGCTGGTTGTTTTTACAAACAATATTTTTAGC
BdM1073pool14     GTACTGGGATCGACAGGTGAGTCTATAGCGCCACACCTTGCCATTTAGTTAATTCGCCTGCTGGTTGTTTTTACAAACAATATTTTTAGC
BdM1074pool14     GTACTGGGATCGACAGGTGAGTCTATAGCGCCACACCTTGCCATTTAGTTAATTCGCCTGCTGGTTGTTTTTACAAACAATATTTTTAGC
//                                                                                                          |47767|
BdM1050pool14     AATTTATTGACGAAAACAATAATAAATGGCACTGCTAAAGAAATTATAAATTTATAATTAAAGAATATGTGCTAAAAACTGGTAATTTAA
BdM1052pool14     AATTTATTGACGAAAACAATAATAAATGGCACTGCTAAAGAAATTATAAATTTATAATTAAAGAATATGTGCTAAAAACTGGTAATTTAA
BdM1055pool14     AATTTATTGACGAAAACAATAATAAATGGCACTGCTAAAGAAATTATAAATTTATAATTAAAGAATATGTGCTAAAAACTGGTAATTTAA
BdM1056pool14     AATTTATTGACGAAAACAATAATAAATGGCACTGCTAAAGAAATTATAAATTTATAATTAAAGAATATGTGCTAAAAACTGGTAATTTAA
BdM1072pool14     AATTTATTGACGAAAACAATAATAAATGGCACTGCTAAAGAAATTATAAATTTATAATTAAAGAATATGTGCTAAAAACTGGTAATTTAA
BdM1073pool14     AATTTATTGACGAAAACAATAATAAATGGCACTGCTAAAGAAATTATAAATTTATAATTAAAGAATATGTGCTAAAAACTGGTAATTTAA
BdM1074pool14     AATTTATTGACGAAAACAATAATAAATGGCACTGCTAAAGAAATTATAAATTTATAATTAAAGAATATGTGCTAAAAACTGGTAATTTAA
BdM1075pool14     AATTTATTGACGAAAACAATAATAAATGGCACTGCTAAAGAAATTATAAATTTATAATTAAAGAATATGTGCTAAAAACTGGTAATTTAA
//                                                                                                          |47774|
BdM1050pool14     CCAGCTTCGTTATTTCTTTGGGGATATTTGTTAATGCCAAAAACACCACAACTGAGTGTTCTCGACAACGTATTCACGACTAACAGTCCA
BdM1054pool14     CCAGCTTCGTTATTTCTTTGGGGATATTTGTTAATGCCRAAAACACCRCAACTGAGTRTTCTCGACAACGTATTCAYGACTAACAGTCCA
BdM1054pool24     CCAGCTTCGTTATTTCTTTGGGGATATTTGTTAATGCCRAAAACACCRCAACTGAGTNTTCTCGACAACGTATTCAYGACTAACAGTCCA
BdM1056pool14     CCAGCTTCGTTATTTCTTTGGGGATATTTGTTAATGCCAAAAACACCGCAACTGAGTATTCTCGACAACGTATTCACGACTAACAGTCCA
BdM1065pool24     CCAGCTTCGTTATTTCTTTGGGGATATTTGTTAATGCCAAAAACACCGCAACTGAGTATTCTCGACAACGTATTCACGACTAACAGTCCA
BdM1066pool24     CCAGCTTCGTTATTTCTTTGGGGATATTTGTTAACGCCAAAAACACCGCAACTGAGTGTTCTCAACAACGTAGACACGACTAACAGTCCA
BdM1070pool14     CCAGCTTCGTTATTTCTTTGGGGATATTTGTTAANGCCAAAAACACCGCAACTGAGTRTTCTCNACAANGTANNCACGACTAACAGTCCA
BdM1072pool14     CCAGCTTCGTTATTTCTTTGGGGATATTTGTTAATGCCAAAAACACCGCAACTGAGTGTTCTCGACAACGTATTCACGACTAACAGTCCA
BdM1074pool14     CCAGCTTCGTTATTTCTTTGGGGATATTTGTTAATGCCAAAAACACCGCAACTGAGTATTCTCGACAACGTATTCACGACTAACAGTCCA
//                                                  -   *        *         *     -        --  *             |47778|
BdM1050pool14     TGTCTGTAGGGTAATTTGCTACCAATATCCATTAGTTAAATATGGACCAGAGTATTTACCAATGAGTCAACGCATTTCGATTATGAAAAA
BdM1051pool14     TGTCTGYAGGGTAATTTGCTACCAATATCCATTAGTTAAATATGGACCAGAGTATTTACCAATGAGTCAACGCATTTCGATTATGAAAAA
BdM1052pool14     TGTCTGCAGGGTAATTTGCTACCAATATCCATTAGTTAAATATGGACCAGAGTATTTACCAATGAGTCAACGCATTTCGATTATGAAAAA
BdM1053pool24     TGTCTGCAGGGTAATTTGCTACCAATATCCATTAGTTAAATATGGACCAGAGTATTTACCAATGAGTCAACGCATTTCGATTATGAAAAA
BdM1055pool14     TGTCTGCAGGGTAATTTGCTACCAATATCCATTAGTTAAATATGGACCAGAGTATTTACCAATGAGTCAACGCATTTCGATTATGAAAAA
BdM1064pool14     TGTCTGCAGGGTAATTTGCTACCAATATCCATTAGTTAAATATGGACCAGAGTATTTACCAATGAGTCAACGCATTTCGATTATGAAAAA
//                      *                                                                                   |47781|
BdM1050pool14     TTACACTTTGTGTAAAAACAACATATTTTCATTACAACAAACATTTGGTATGGTCATTGGTGGAGATACGTTAATTATGTTTTTTGAATA
BdM1052pool14     TTACACTTGGTGTAAAAACAACATATTTTCATTACAACAAACATTTGGTATGGCCATTGGTGGAGATACGTTAATTATGTTTTTTGAATA
BdM1069pool24     TTACACTTTGTGTAAAAACAACATATTTTCATTACAACAAACATTTGGTATGGCCATTGGTGGAGATACGTTAATTATGTTTTTTGAATA
BdM1073pool14     TTACACTTTGTGTAAAAACAACATATTTTCATTACAACAAACATTTGGTATGGCCATTGGTGGAGATACGTTAATTATGTTTTTTGAATA
BdM1075pool14     TTACACTTTGTGTAAAAACAACATATTTTCATTACAACAAACATTTGGTATGGCCATTGGTGGAGATACGTTAATTATGTTTTTTGAATA
//                        -                                            -                                    |47785|
BdM1050pool14     CACCAGATTTGTACATTTTCTGATTACCAACTGACGAACGGTTTTATCAGCTTGACCAATATTTTAAAACGAAAGTTTGGGCATTCATTA
BdM1052pool14     CACCAGATTTTTACATTTTCTGATTGCCAACTGACGAACGG-TTTATCAGCTTGACCAATGTTTTAAACCGAAAGTTTGGGCATTCATTA
BdM1054pool14     CACCAGATTTKTACATTTTCTGATTACCAACKGACGAACGGTTTTATCAGCTTGACCAATATTTTAAAACGAAAGTTTGGGCATTCATTA
BdM1056pool14     CACCAGATTTGTACATTTTCTGAYTACCAACTGACGAACGGTTTTATCAGCTYGACCAATATTTTAAAACGAAAGTTTGGRMATTCATTA
BdM1074pool14     CACCAGATTTGTACATTTTCTGACTACCAACTGACGAACGGTTTTATCAGCTTGACCAATATTTTAAAACGAAAGTTTGGAAATTCATTA
//                          *            * -     -                    -       -       -           **        |47786|
BdM1050pool14     ATTAGTATTTATGTAACTTGTATGATGTTGAATAATTCAATGGTTCTACAATTTTGGTTTTGGCGTAAACTAAATTGTAAAAACTAAATA
BdM1052pool14     ATTAGTATTTATGTAACTTGTATGATGTTGAATAATTCAATGGTTCTACAATTTTGGTTTTGGCGTAAACTAAATTGTAAAAACTAAATA
BdM1055pool14     ATTAGTATTWATGTAACTTGTATGATGTTGAATAATTCAATGGTTCTACAATTTTGGTTTTGGCGTAAACTAAATTGTAAAAACTAAATA
BdM1066pool24     ATTAGTATTTATGTAACTTGTATGATGTTGAATAATTTAATGGTTCTACAATTTTGGTTTTGGCGTAAACTAAATTGTAAAAACTAAATA
BdM1073pool14     ATTAGTATTTATGTAACTTGTATGATGTTGAATAATTTAATGGTTCTACAATTTTGGTTTTGGCGTAAACTAAATTGTAAAAACTAAATA
BdM1074pool14     ATTAGTATTTATGTAACTTGTATGATGTTGAATAATTTAATGGTTCTACAATTTTGGTTTTGGCGTAAACTAAATTGTAAAAACTAAATA
BdM1075pool14     ATTAGTATTTATGTAACTTGTATGATGTTGAATAATTTAATGGTTCTACAATTTTGGTTTTGGCGTAAACTAAATTGTAAAAACTAAATA
//                         -                           *                                                    |47787|
BdM1050pool14     TAAAAA-GCAGCAATATGTATGGTTACAATTACAAAAAATGAAAATGTTGAGGTATGTCATTACAAAATTTTACAAAAATACATTGACATA
BdM1052pool14     TAAAAA-GCAGCAATATGTATGGTGACAATTACAAAAAATGAAAATGTTGAGGTATGTCATTACAAAATTTTACAAAAATACATTGACATA
BdM1053pool14     TAAAAA-GCAGCAATATGTATGGTTACAATTACAAAAAATGAAAATGTTGAGGTATGTCATTACAAAATTTTACAAAAATACATTGACATA
BdM1055pool14     TAAAAA-GCAGCAATATGTATGGTKACAATTACAAAAAATGAAAATGTTGARGTATGTCATTACAAAATTTTRCAAAAATACATTGACATA
BdM1066pool14     TAAAAA-GYAGCAATATGTATGGTTACAATTACAAAAAATGAAAATGTTGARGTATGTCATTACAAAATTTTRCAAAAATACATTGACATA
BdM1066pool24     TAAAAA-GYAGCAATATGTATGGTTACAATTACAAAAAATGAAAATGTTGARGTATGTCATTACAAAATTTTRCAAAAATACATTGACATA
BdM1070pool14     TAAAAA-GCAGCAATATGTATGGTTACAATTACAAAAAATGAAAATGTTGAGGTATGTCATTACAAAATTTTACAAAAATACATTGACATA
BdM1072pool14     TAAAAA-GCAGCAATATGTATGGTKACAATTACAAAAAATGAAAATGTTGAGGTATGTCATTACAAAATTTTACAAAAATACATTGACATA
BdM1073pool14     TAAAAA-GCAGCAATATGTATGGTKACAATTACAAAAAATGAAAATGTTGAGGTAYGTCATTACAAAATTTTACAAAAATACATTGACATA
//                        *               *                          *   -                *                  |47788|
BdM1050pool14     GCGTTGGCGAACGTTTGTCCTGACGTCCGTGCTTGATTTCCCTTTTGAATAAGTTTCAGCACTTCGTCGGTCGTAGATACTACTTTCTCT
BdM1052pool14     GCGTTGGCGAACGTTTGTCCTGACGTCCGTGCTTGATTTCCCTTTTGAATAAGTTTCAGCACTTCGTCGGTCGTAGATACTACTTTCTCT
BdM1055pool14     GCGTTGGCGAACGTTTGTCCTGACGTCCGTGCTTGATTTCCCTTTTGAATAAGTTTCAGCACTTCGTCGGTCGTAGATACTACTTTCTCT
BdM1056pool14     GCGTTGGCGAACGTTTGTCCTGACGTCCGTGCTTGATTTCCCTTTTGAATAAGTTTCAGCACTTCGTCGGTCGTAGATACTACTTTCTCT
BdM1072pool14     GCGTTGGCGAACGTTTGTCCTGACGTCCGTGCTTGATTTCCCTTTTGAATAAGTTTCAGCACTTCGTCGGTCGTAGAYACTACTTTCTCT
BdM1073pool14     GCGTTGGCGAACGTTTGTCCTGACGTCCGTGCTTGATTTCCCTTTTGAATAAGTTTCAGCACTTCGTCGGTCGTAGATACTACTTTCTCT
BdM1074pool14     GCGTTGGCGAACGTTTGTCCTGACGTCCGTGCTTGATTTCCCTTTTGAATAAGTTTCAGCACTTCGTCGGTCGTAGATACTACTTTCTCT
BdM1075pool14     GCGTTGGCGAACGTTTGTCCTGACGTCCGTGCTTGATTTCCCTTTTGAATAAGTTTCAGCACTTCGTCGGTCGTAGATACTACTTTCTCT
//                                                                                             -            |47790|
BdM1050pool14     CAATTATCCCTAATTGAAAAAGCTATTCAAAAAGAATAATACACTATTATCAAAATAACTCTAATGGTACATTGTCAATGAACGTGTATT
BdM1053pool24     CAATTATCCCTAATTGAAAAAGCTATTCAAAAAGAATAATACACTATTATCAAAATAACTCTAATGGTACATTGTCAATGAACATGTATT
BdM1073pool14     CAATTATCCCTAATTGAAAAAGCTATTCRAAAAGAATAATACACTATTATCAAAATAACTCTAATGGTAYATTGTCAATGAACATGTATT
BdM1074pool14     CAATTATCCCTAATTGAAAAAGCTATTCRAAAAGAATAATACACTATTATCAAAATAACTCTAATGGTACATTGTCAATGAACATGTATT
//                                            *                                        -             -      |47795|
BdM1050pool14     CCAAGGAACTTAAAAGAACATAAAAGAAAATTATTTGCAAATAAAAAATATGTCTATTAAAATTATTCTGAAATTAGGTAATATCGTTAT
BdM1052pool14     CCAAGGAACTTAAAAGAACATAAAAGAAAATTGTTTGCAAATAAAAAATATGTCTATTAAAATTATTCTGAAATTAGGTAATATCGTTAT
BdM1054pool14     CCAAGGAACTTAAAAGAACATAAAAGAAAATTGTTTGCAAATAAAAAATATGTCTATTAAAATTATTCTGAAATTAGGTAATATCGTTAT
BdM1055pool14     CCAAGGAACTTAAAAGAACATAAAAGAAAATTATTTGCAAATAAAAAATATGTCTATTAAAATTATTCTGAAATTAGGTAATAKCKTTAT
BdM1056pool14     CCAAGGAACTTAAAAGAACATAAAAGAAAATTGTATGCAAATAAAAAATATGTCTATTAAAATTATTCTGAAATTAGGTAATATCGTTAT
BdM1064pool24     CCAAGGAACTTAAAAGAATATAAAAGAAAATTGTTTGCAAATAAAAAATATGTCTATTAAAATTATTCTGAAATTAGGTAATATCGTTAT
BdM1065pool24     CCAAGGAACTTAAAAGAACATAAAAGAAAATTGTTTGCAAATAAAAAATATGTCTATTAAAATTATTCTGAAATTAGGTAATATCGTTAT
BdM1068pool24     CCAAGGAACTTAAAAGAACATAAAAGAAAATTATTTGCAAATAAAAAATATGTCTATTAAAATTATTCTGAAATTAGGTAATATCGTTAT
BdM1073pool14     CCAAGGAACTTAAAAGAACATAAAAGAAAATTATTTGCAAATAAAAAATATGTCTATTAAAATTATTCTGAAATTAGGTAATATCGTTAT
BdM1074pool14     CCAAGGAACTTAAAAGAACATAAAAGAAAATTRTTTGCAAATAAAAAATATGTCTATTAAAATTATTCTGAAATTAGGTAATATCGTTAT
BdM1075pool14     CCAAGGAACTTAAAAGAACATAAAAGAAAATTATTTGCAAATAAAAAATATGTCTATTAAAATTATTCTGAAATTAGGTAATATCGTTAT
//                                  -             * -                                                - -    |47796|
BdM1050pool14     ACATAGGAAATGATTCGTTAATTACGTAACAAATTAGACTTATTCGTGCATTTCAACGTGGTGAACCAGATAGTATCTCTCTTAAAAAAT
BdM1052pool14     ACATATGAAATGATTCGTTAATTACGTAACAAATTAGACTTATTCGTGCATTTCAACGTGGTGAACCAGATAGTATCTCTCTTAAAAAAT
BdM1065pool24     ACATAGGAAATGATTTGTTAATTACGTAACAAATTAGACTTATTCGTGCATTTCAACATGCTGAACCAGATAGTATCTCTCTTAAAAAAT
BdM1067pool24     ACATAGGAAATGATTCTTTAATTACGTAACAAATTAGACTTATTCTTGCATTTCAACATGCTGAACCAGATACTATCTCTCTTAAAAAAT
BdM1070pool14     ACATAGGAAATGATTYGTTAATTACGTAACAAATTAGACTTATTCGTGCATTTCAACRTGSTGAACCAGATAGTATCTCTCTTAAAAAAT
BdM1074pool14     ACATAGGAAATGATTYKTTAATTACGTAACAAATTAGACTTATTCKTGCATTTCAACATGCTGAACCAGATASTATCTCTCTTAAAAAAT
//                     -         **                            *           *  *           *                 |47798|
BdM1050pool14     CGACAAAAAATTCTTAGTAAAATGTTACTTGATTAAGAAAAACAGTCACAGAATTGATTTGAAATTATATTATTTTCAAGTTTAAATTCT
BdM1052pool14     CGTCAAAAAAATCTTAGTAAAATGTTACTCCTTTAAGAAAAACAGTCACAGAATTGATTTGAAATTATATTATTTTCAAGTTTAAATTCT
BdM1053pool14     CGTCAAAAAAWTCTTAGTAAAATGTTACTCCTTTAAGAAAAACAGTCACAGAATTGATTTGAAATTATATTATTTTCAAGTTTAAATTCT
BdM1054pool14     CGACAAAAAATTCTTAGTAAAATGTTACTTGTTTAAGAAAAACAGTCACAGAATTGATTTGAAATTATATTATTTTCAAGTTTAAATTCT
BdM1055pool14     CGTCAAAAAAWTCTTAGTAAAAKGTTACTCSTTTAAGAAAAACAGTCACAGWATTGATTTGAAATTATATTATTTTYAAGTTTAAATTCT
BdM1056pool14     CGTCAAAAAAATCTTAGTAAAATGTTACTCCTTWAAGAAAAACAGTCACAGAATTGATTTGAAATTATATTATTTTCAAGTTTAAATTCT
BdM1070pool14     CGTCAAAAAATTCTTAGTAAAATGTTACTCGTTTAAGAAAAACAGTTACAGTATTGATTTGAAATTATATTATTTTCAAGTTTAAATTCT
BdM1073pool14     CGTCAAAAAA-TCTTAGTAAAATGTTACTCCTTTAAGAAAAACAGTCACAGAATTGATTTGAAATTATATTATTTTCAAGTTTAAATT--
BdM1074pool14     CGTCAAAAAA-TCTTAGTAAAATGTTACTCCTTTAAGAAAAACAGTCACAGAATTGATTTGAAATTATATTATTTTCAAGTTTAAATT--
//                  *       *           -      **- -            -    *                        -             |47800|
BdM1050pool14     TTTGTTAAAGAAAGTACCCGCTTCTCAAATGGATACAAATTCTACATTATAATGTCGCATTTATCGACTACAGTTAGATTTATAGATTCG
BdM1051pool14     TTTGTTAAAGAAAGTACCCGCTTCTCAAATGGATACAAATTCTACATTATAATGTCGCATTTATCGACTACAGTTAGATTTATAGATTCG
BdM1052pool14     TTTGTTAAASAAAGTACCCGCTTCTCAAATGGATACAAATTCTACATTATAATGTCGCATTTATCGACTACAGTTAGATTTATAGATTCG
BdM1053pool14     TTTGTTAAAGAAAGTACCCGCTTCTCAAATGGATNCAAATTCTACATTATAATGTCGCATTTATCGACTACAGTTAGATTTATAGATTCG
BdM1072pool14     TTTGTTAAAGAAAGTACCCGCTTCTCAAATGGATACAAATTCTACATTATAATGTCGCATTTATCGACTACAGTTAGATTTATAGATTCG
BdM1073pool14     TTTGTTAAAGAAAGTACCCGCTTCTCAAATGGATACAAATTCTACATTATAATGTCGCATTTATCGACTACAGTTAGATTTATAGATTCG
BdM1075pool14     TTTGTTAAAGAAAGTACCCGCTTCTCAAATGGATWCAAATTCTACATTATAATGTCGCATTTATCGACTACAGTTAGATTTATAGATTCG
//                         -                        -                                                       |47803|
BdM1050pool14     GGGGAACCCGAAGAGTAACGCACATGAAGAATTACAAATTGCAAGACAAACATTATATATATAAACTTTTTAGTATATTTCTTTTACCGC
BdM1054pool14     GGGGAACCCGAAGAGTAACGCACATGAAGAATTACAAATTGCAAGACAAACATTATATATATAAACTTTTTAGTATATTTCTTTTACCGC
BdM1054pool24     GGGGAACCCGAAGAGTAACGCACATGAAGAATTACAAATTGCAAGACAAACATTATATATATAAACTTTTTAGTATATTTCTTTTACCGC
BdM1070pool14     GGGGAACCCGAAGAGTAACGCACATGAAGAATTACAAATTGCAAGACAAACATTATATATATAAACTTTTTAGTATATTTCTTTTACCGC
//                                                                                                          |47806|
BdM1050pool14     ACATCTAAAAAGAATTACTA---ATTGTTGTTGAAATTGAAAATTCGCAGTTGAAAATGAATTGGCACCTAAAAAGTCGACTGGAAGATAAAA
BdM1052pool14     ACATCTAAAAAGAATTACTAATTATTGTTGTTGAAATTGAAAATTCGCAGCTGAAAATGAATTGATACCTAAAAAGTCGACTGGAAGATA---
BdM1056pool14     ACATCTAAAAAGAATTACTA---ATTGTTGTTGAAATTGAAAATTCGCARYTGAAAATGAATTGGCACCTAAAAAGTCGACTGGAAGATAAAA
BdM1067pool14     ACATCTAAAAAGAATTACTA---ATTGTTGTTGAAATTGAAAATTCRCAGTTGAAAATGAATTGGYACCTAAAAAGTCGACTGGAAGATAAAA
BdM1072pool14     ATATCTAAAAAGAATTACTA---ATTGTTGTTGAAATTGAAAATTCGCAACTGAAAATGAATTGGCACCTAAAAAGTCGACTGGAAGATAAAA
BdM1073pool14     ATATCTAAAAAGAATTACTA---ATTGTTGTTGAAATTGAAAATTCGCAACTGAAAATGAATTGGCACCTAAAAAGTCGACTGGAAGATAAAA
BdM1074pool14     ATATCTAAAAAGAATTACTA---ATTGTTGTTGAAATTGAAAATTCGCAACTGAAAATGAATTGGCACCTAAAAAGTCGACTGGAAGATAAAA
BdM1075pool14     ATATCTAAAAAGAATTACTA---ATTGTTGTTGAAATTGAAAATTCGCAACTGAAAATGAATTGGCACCTAAAAAGTCGACTGGAAGATAAAA
//                 *                                            -  **             -*                           |47807|
BdM1050pool14     GTCAGATTTCCTTGAATCTCTTTGTATTTTCTTCGATTGTCCCAAATATATTGGAAGAACTCTATTCCTTGGATATTCTTCGATCTTCCT
BdM1052pool14     GTCAGATTTCCTTGAATCTCTTTGTATTTTCTTCGATTGTCCCAAATATATTGGAAGAACTCTATTCCTTGGATATTCTTCGATCTTCCT
BdM1053pool14     GTCAGATTTCCTTGAATCTCTTTGTATTTTCTTCGATTGTCCCAAATATATTGGAAGAACTCTATTCCTTGGATATTCTTCGATCTTCCT
BdM1054pool24     GTCAGATTTCCTTGAATCTCTTTGTATTTTCTTCGATTGTCCCAAATATATTGGAAGAACTCTATTCCTTGGATATTCTTCGATCTTCCT
BdM1055pool14     GTCAGATTTCCTTGAATCTCTTTATATTTTCTTCGATTGTCCCAAATATATTGGAAGAACTCTATTCCTTGGATATTCTTCGATCTTCCT
BdM1056pool14     GTCAGATTTCCTTGAATCTCTTTGTATTTTCTTCGATTGTCCCAAATATATTGGAAGAACTCTATTCCTTGGATATTCTTCTATCTTCCT
BdM1065pool24     GTCAGATTTCCTTGAATCTCTTTATATTTTCTTCGATTGTCCCAAATATATTGCAAGAACTCTATTCCTTGGATATTCTTCGATCTTCCT
BdM1073pool14     GTCAGATTTCCTTGAATCTCTTTGTATTTTCTTCGATTGTCCCAAATATATTGGAAGAACTCTATTCCTTGGATATTCTTCGATCTTCCT
BdM1074pool14     GTCAGATTTCCTTGAATCTCTTTATATTTTCTTCGATTGTCCCAAATATATTGGAAGAACTCTATTCCTTGGATATTCTTCGATCTTCCT
//                                       *                             -                           -        |47808|
BdM1050pool14     AAGTTGAAGGTGTAGAAAACAATTTTGTATTCTTCTGCAAAAATGTACTAAAATTTATGGCAGAGCGCTTTCAGCATTTAGCCGTCATCA
BdM1053pool14     AAGTTGAAGGTGTAGAAAACAATTTTGTATTCTTCTGCAAAAATGTACTAAAATTTATGGCAGAGCGCTTTCAGCATTTAGCCGTCATCA
BdM1054pool14     AAGTTGAAGGTGTAGAAAACAATTTTGTATTCTTCTGCAAAAATGTACTAAAATTTATGGCAGAGCGCTTTCAGCATTTAGCCGTCATCA
BdM1054pool24     AAGTTGAAGGTGTAGAAAACAATTTTGTATTCTTCTGCAAAAATGTACTAAAATTTATGGCAGAGCGCTTTCAGCATTTAGCCGTCATCA
BdM1056pool14     AAGTTGAAGGTGTAGAAAACAATTTTGTATTCTTCTGCAAAAATGTACTAAAATTTATGGCAGAGCGCTTTCAGCATTTAGCCGTCATCA
BdM1065pool24     AAGTTGAAGGTGTAGAAAATAATTTTGTATTCTTCTGCAAAAATGTACTAAAATTTATGGCAGAGCGCTTTCAGCATTTAGCCGTCATCA
BdM1073pool14     AAGTTGAAGGTGTAGAAAACAATTTTGTATTCTTCTGCAAAAATGTACTAAAATTTATGGCAGAGCGCTTTCAGCATTTAGCCGTCATCA
BdM1074pool14     AAGTTGAAGGTGTAGAAAACAATTTTGTATTCTTCTGCAAAAATGTACTAACATTTATGGCAGAGCGCTTTTAGCATTTAGCCGTCATTA
//                                   -                               -                   -                - |47809|
BdM1050pool14     CATACTAACTATGGGAAAGAAATATTTAGTAGTAAGCTGTCAGTATTGATTATCTTCCAATTATGTTTTAAGAAATATAAATTTTATTTC
BdM1052pool14     CATACTAACTATGGGAAAGAAATATTTAGTAGTAAGCTGTCAGTATTGATTATCTTCCAATTATGTTTTAAGAAATATAAATTTTATTTC
BdM1054pool14     CATACTAACTATGGGAAAGAAATATTTAGTAGTAAGCTGTCAATATTGAYTATYTTCCAATTATGTTTTAAAACATATAAATTTTATTTC
BdM1055pool14     CATACTAACTATGGGAAAGAAATATTTAGTAGTAAGCTGTCAATATTGATTATCTTCCAATTATGTTTTAAAACATATAAATTTTATTTC
BdM1056pool14     CATACTAACTATGGGAAAGAAATATTTAGTAGTAAGCTGTCARTATTGAYTATYTTCCAATTATGTTTTAARAMATATAAATTTTATTTC
BdM1065pool14     CATACTAACTATGGGAAAGAAATATTTAGTAGTAAGCTGTCAATATTGATTATCTTCCAATTATGTTTTAAAACATATACATTTTATTTC
BdM1070pool14     CATACTAACTATGGGAAAGAAATATTTAGTAGTAAGCTGTCAGTATTGATTATCTTCCAATTATGTTTTAAGAAATATAAATTTTATTTC
BdM1073pool14     CATACTAACTATGGGAAAGAAAWATTTAGTAGTAAGCTGTCARTATTGATTATCTTCCAATTATGTTTTAARRMATATAAATTTTATTTC
BdM1074pool14     CATACTAACTATGGGAAASAAATATTTAGTAGTAAGCTGTCARTATTGATTATCTTCCAATTATGTTTTAARRMATATAAATTTTATTTC
//                                  -   -                   *      *   *                 ***     -          |47810|
BdM1050pool14     AAAAAGATCTAAGAAGATTCCAAGAGATACGAGAAGAACTAAGAATATCCAAGAAATCCAAGCAAGCTTAAAATTCAAGAAACTCCGAGA
BdM1052pool14     AAAAAGATCTAAGAAGATTCCAAGAGATACGAGAAGAACTAAGAATATCCAAGAAATCCAAGGAAGCTTAAAATTCAAGAAACTCCGAGA
BdM1072pool14     AAAAAGATCTAAGAAGATTCCAAGAGATACGAGAAGAACTAAGAATATCCAAGAAATCCAAGGAAGCTTAAAATTCAAGAAACTCCGAGA
BdM1075pool14     AAAAAGATCTAAGAAGATTCCAAGAGATACGAGAAGAACTAAGAATATCCAAGAAATCCAAGGAAGCTTAAAATTCAAGAAACTCCGAGA
BdM1075pool24     AAAAAGATCTAAGAAGATTCCAAGAGATACGAGAAGAACTAAGAATATCCAAGAAATCCAAGGAAGCTTAAAATTCAAGAAACTCCGAGA
//                                                                              -                           |47813|
BdM1050pool14     GAGGGCATCGAATGCGAATGGCCGCTATTTTACATTTTTATGATCATTGATGGGGTGTTTAAGAATTTGCCTGATCAAATCACTGAATAT
BdM1052pool14     GAGGGCATCGAATGCGAATGGCCGCTATTTTACATTTTTATGATTATTGATGGGGTGTTTAAGAATTTGCCTGATCAAATCACTGAATAT
BdM1055pool14     GAGGGCATCGAATGCGAATGGCCGYTATTTTACATTTTTATGATTATTGATGGGGTGTTTAAGAATTTGCCTGATCAAATCACTGAATAT
BdM1073pool14     GAGGGCATCGAATGCGAATGGCCGCTATTTTACATTTTTATGATTATTGATGGGGTGTTTAAGAATTTGCCTGATCAAATCACTGAATAT
BdM1074pool14     GAGGGCATCGAATGCGAATGGCCGCTATTTTACATTTTTATGATTATTGATGGGGTGTTTAAGAATTTGCCTGATCAAATCACTGAATAT
//                                        -                   -                                             |47816|
BdM1050pool14     AAATGCTCAGCTGTTTAATCAAGAGGATATAGTAATTTAAGAATAAAGATAATATTTGTATTTATACGGGAGGGTAAAGTAATGTAAAAA
BdM1052pool14     AAATGCTCAGCTGTTTAATCAAGAGGATATAGTAATTTAAGAATAAAGATAATATTTGTATTTATACGGGAGGGTAAAGTAATGTAAAAA
BdM1054pool24     AAATGCTCAGCTGTTTAATCAAGAGGATATAGTAATTTAAGAATAAAGATAATATTTGTATTTATACGGGAGGGTAAAGTAATGTAAAAA
BdM1055pool14     AAATGCTCAGCTGTTTAATCAAGAGGATATAGTAATTTAAGAATAAAGATAATATTTGTATTTATACGGGAGGGTAAAGTAATGTAAAAA
BdM1065pool14     AAATGCTCAGCTGTTTAATCAAGAGGATATAGTAATTTAAGAATAAAGATAATATTTGTATTTATACGGGAGGGTAAAGTAATGTAAAAA
BdM1065pool24     AAATGCTCAGCTGTTTAATCAAGAGGATATAGTAATTTAAGAATAAAGATAATATTTGTATTTATACGGGAGGGTAAAGTAATGTAAAAA
BdM1072pool14     AAATGCTCAGCTGTTTAATCAAGAGGATATAGTAATTTAAGAATAAAGATAATATTTGTATTTATACGGGAGGGTAAAGTAATGTAAAAA
BdM1073pool14     AAATGCTCAGCTGTTTAATCAAGAGGATATAGTAATTTAAGAATAAAGATAATATTTGTATTTATACGGGAGGGTAAAGTAATGTAAAAA
BdM1074pool14     AAATGCTCAGCTGTTTAATCAAGAGGATATAGTAATTTAAGAATAAAGATAATATTTGTATTTATACGGGAGGGTAAAGTAATGTAAACA
//                                                                                                        - |47818|
BdM1050pool14     CTAGTTCCTTGTTAAAAAGTATACGTTTTTCAGTAATGCTTTTCTTGTATTGAATCGAAAAATTTGTTAATACGGTTGATAACATTTGTT
BdM1052pool14     CTAGTTCCTTGTTAAAAAGTATACGTTTTTCAGTAATGCTTTTCTTGTATTGAATCGAAAAATTTGTTAATACGGTTGATAACATTTGTT
BdM1073pool14     CTAGTTCCTTGTTAAAAAGTATACGTTTTTCAGTAATGCTTTTCTTGTATTGAATCGAAAAATTTGTTAATACGGTTGATAACATTTGTT
BdM1074pool14     CTAGTTCCTTGTTAAAAAGTATACGTTTTTCAGTAATGCTTTTCTTGTATTGAATCGAAAAATTTGTTAATAYGGTTGATAACATTTGKT
//                                                                                        -               - |47819|
BdM1050pool14     ATAAAGATGCAGTTTCCTGCTCCATTATCAATGAACATAAGTTTGTCCAAACCTAACGAAAGGTCAGTCAAGCCTATTCATACATACCTC
BdM1051pool14     ATAAAGATGCAGTTTCCTGCTCCATTATCAATGAAYATAANTTTGTCCAAACCTAANGAAAGGTCAGTCAAGCNTATTCATACATACCT-
BdM1052pool14     ATAAAGATGCAGTTTCCTGCTCCATTATCAATGAACATAAGTTTGTCCAAACCTAACGAAAGGTCAGTCAAGCCTATTCATACATACCTC
BdM1055pool14     ATAAAGATGCAGTTTCCTGCTCCATTATCAATGAACATAAGTTTGTCCAAACCTAACGAAAGGTCAGTCAAGCCTATTCATACATACCTC
BdM1056pool14     ATAAAGATGCAGTTTCCTGCTCCATTATCAATGAACATAAGTTTGTCCAAACCTAACGAAAGGTCAGTCAAGCCTATTCATACATACCTC
BdM1065pool14     ATAAAGATGCAGTTTCCTGCTCCATTATCAATGAACATAAGTTTGTCCAAACCTAACGAAAGGTCAGTCAAGCCTATTCATACATACCTC
BdM1065pool24     ATAAAGATGCAGTTTCCTGCTCCATTATCAATGAACATAAGTTTGTCCAAACCTAACGAAAGGTCAGTCAAGCCTATTCATACATACCTC
BdM1069pool24     ATAAAGATGCAGTTTCCTGCTCCATTATCAATGAACATAAGTTTGTCCAAACCTAACGAAAGGTCAGTCAAGCCTATTCATACATACCTC
BdM1072pool14     ATAAAGATGCAGTTTCCTGCTCCATTATCAATGAACATAAGTTTGTCCAAACCTAACGAAAGGTCAGTCAAGCCTATTCATACATACCTC
BdM1073pool14     ATAAAGATGCAGTTTCCTGCTCCATTATCAATGAACATAAGTTTGTCCAAACCTAACGAAAGGTCAGTCAAGCCTATTCATACATACCTC
BdM1075pool14     ATAAAGATGCAGTTTCCTGCTCCATTATCAATGAACATAAGTTTGTCCAAACCTAACGAAAGGTCAGTCAAGCCTATTCATACATACCTC
BdM1075pool24     ATAAAGATGCAGTTTCCTGCTCCATTATCAATGAACATAAGTTTGTCCAAACCTAACGAAAGGTCAGTCAAGCCTATTCATACATACCTC
//                                                   -                                                      |47821|
BdM1050pool14     AATAATTATAATGATTCCCAAACAAGGCAAAGTATCAAAGCCTGAAAACATCTTATCGGCCAATAACTCTGTCCAATACTATGTCGAAGC-
BdM1051pool14     AATAATTATAATGATTCCCAAACAAGGCAAAGTATCAAAGCCTGAAAACATCTTATCGGCCAATAACTCTGTCCAATACTATGTCGAAGC-
BdM1052pool14     AATAATTATAATGATTCCCAAACAAGGCAAAGTATCAAAGCCTGAAAACATCTTATCGGCCAATAACTCTGTCCAATACTATGTCGAAGC-
BdM1055pool14     AATAATTATAATGATTCCCAAACAAGGCAAAGTATCAAAGCCTGAAAACATCTTATCGGCCAATAACTCTGTCCAATACTATGTCGAAGC-
BdM1056pool14     AATAATTATAATGATTCCCAAACAAGGCAAAGTATCAAAGCCTGAAAACATCTTATCGGCCAATAACTCTGTCCAATACTATGTCGAAGC-
BdM1065pool24     AATAATTATAATGATTCCCAAACAAGGCAAAG-ATCAAAGCCTGAAAACATCTTATCGGCCAATAACTCTGTCCAATACTTTGTCGAAGCT
BdM1066pool14     AATAATTATAATGATTCCCAAACAAGGCAAAG-ATCAAAGCCTGAAAACATCTTATCGGCCAATAACTCTGTCCAATACTTTGTCGAAGCT
BdM1072pool14     AATAATTATAATGATTCCCAAACAAGGCAAAG-ATCAAAGCCTGAAAACATCTTATCGGCCAATAACTCTGTCCAATACTTTGTCGAAGCT
BdM1073pool14     AATAATTATAATGATTCCCAAACAAGGCAAAG-ATCAAAGCCTGAAAACATCTTATCGGCCAATAACTCTGTCCAATACTTTGTCGAAGCT
BdM1074pool14     AATAATTATAATGATTCCCAAACAAGGCAAAG-ATCAAAGCCTGAAAACATCTTATCGGCCAATAACTCTGTCCAATACTTTGTCGAAGCT
BdM1075pool14     AATAATTATAATGATTCCCAAACAAGGCAAAG-ATCAAAGCCTGAAAACATCTTATCGGCCAATAACTCTGTCCAATACTTTGTCGAAGCT
//                                                                                                *          |47823|
BdM1050pool14     TACTTCAAAAAGACGATGCATGTCTATCCATGTAAACACAATATTTGTGACAATAAGTGTGTATCCTTTAGCTGAGTAGAYGATATATTT
BdM1052pool14     TACTTCAAAAAGACGATGCATGTCTATCCATGTAAACACAATATTTGTGACAATAAGTGTGTATCCTTTAGCTGAGTAGACGATATATTT
BdM1055pool14     TACTTCAAAAAGACGATGCATGTCTATCCATGTAAACACAATATTTGTGACAATAAGTGTGTATCCTTTAGCTGAGTAGACGATATATTT
BdM1072pool14     TACTTCAAAAAGACGATGCATGTCTATCCATGTAAACACAATATTTGTGACAATAAGTGTGTATCCTTTAGCTGAGTAGACGATATATTT
BdM1073pool14     TACTTCAAAAAGACGATGCATGTCTATCCATGTAAACACAATATTTRTGACAATAAGTGTGTATCCTTTAGCTGAGTAGACGATATATTT
BdM1074pool14     TACTTCAAAAAGACGATGCATGTCTATCCATGTAAACACAATATTTATGACAATAATTGTGTATCCTTTAGCTGAGTAGACGATATATTT
//                                                              *         -                       -         |47826|
BdM1050pool14     TCAAAGTTTACCATTTACATTTTCTGAAATGCATAATAACATACCAGCATATAATATCATAAGGTTAGATAGTGATAATGATTTTGTTAA
BdM1052pool14     TCAAAGTTTACCATTTACATTTTCTGAAATGCATAATAACATACCAGCATATAATATCATAAGGTTAGATAGTGATAATGATTTGTTAAA
BdM1055pool14     TCAAAGTTTACCATTTACATTTTCTGAAATGCATAATAACATACCAGCATATAATATCATAAGGTTAGATAGTGATAATGATTTTGTTAA
BdM1073pool14     TCAAAGTTTACCATTTACATTTTCTGAAATGCATAATAACATACCAGCATATAATATCATAAGGTTAGATAGTGATAATGATTTTGTTAA
BdM1074pool14     TCAAAGTTTACCATTTACATTTTCTGAAATGCATAATAACATACCAGCATATAATATCATAAGGTTAGATAGTGATAATGATTTTGTTAA
//                                                                                                    -- -  |47828|
BdM1050pool14     TGAAAATATTAAGAAAATAACTAAAAATCGGGACTTAAAATTACTACAAAGGTTTGTGGAGGATAGAAATCTTTAACTGACCTCTGATAC
BdM1054pool14     TGAAAATATTAAGAAAATAACTAAAAATCGGGACTGCAAATTACTACAAAGGTTTGTGGAGGATAGAAATCTATAACTGACCTCTGATAC
BdM1055pool14     TGAAAATATTAAGAAAATAACTAAAAATCGGGACTTCAAATTACTACAAAGGTTTGTGGAGGATAGAAATCTATAACTGACCTCTGATAC
BdM1075pool14     TGAAAATATTAAGAAAATAACTAAAAATCGGGACTTCAAATTACTACAAAGGTTTGTGGAGGATAGAAATCTATAACTGACCTCTGATAC
//                                                   --                                   -                 |47829|
BdM1050pool14     TTT-AAAARATATATTTTTCTTCAGTACAATTCTGCAAAARAATTTTTCAAAKATGGATTTGTTTCAGTACATTCTCTACTTGTTTAGTGAC
BdM1051pool14     TTT-AAAAAATATATTTTTCTTCAGTACAATTCTGCAAAAGAATTTTTCAAAGATGGATTTGTTTCAGTACATTCTCTACTTGTTTAGTGA-
BdM1052pool14     TTT-AAAAAATATATTTTTCTTCAGTACAATTCTGCAAAAGAATTTTTCAAAGATGGATTTGTTTCAGTACATTCTCTACTTGTTTAGTGA-
BdM1070pool14     TTT-AAAAGAT-TATTTTTCTTCAGTACAATTCTGCAAAAAAAATTTTCAAATATGGATTTGTTTCAGTACATTCTCTACTTGTTTAGTGAC
BdM1072pool14     TTTAAAAAAATATTTTTTTCTTCAGTACAATTCTGCAAAAGAATTTTTCAAAGATGGATTTGTTTCAGTACATTCTCTACTTGTTTAGTG--
BdM1073pool14     TTT-AAAAGAT-TATTTTTCTTCAGTACAATTCTGCAAAAAAATTTTTCAAATATGGATTTGTTTCAGTACATTCTCTACTTGTTTAGTGAC
BdM1074pool14     TTT-AAAAGAT-TATTTTTCTTCAGTACAATTCTGCAAAAAATTTTTTCAAATATGGATTTGTTTCAGTACATTCTCTACTTGTTTAGTGAC
BdM1075pool14     TTT-AAAAGAT-TATTTTTCTTCAGTACAATTCTGCAAAAAAATTTTTCAAATATGGTTTTGTTTCAGTACATTCTCTACTTGTTTAGTGAC
//                        *    -                          * --        *    -                                  |47830|
BdM1050pool14     GTTTGGAATATGGTCTGCCTTAACTATCTTCAATGTCTTCTTTACCGCCATGATGATTTGAAATGTGTTGTTAAGGTCCAGCATCCATCA
BdM1052pool14     GTTTGGAATATGGTCTGCCTTAACTATCTTCAATGTCTTCTTTACCGCCATGAAGATTTGAAATGTGTTGTTAAGGTCCAGCATCCATCA
BdM1056pool14     GTTTGGAATATGGTCTGCCTTAACTATCTTCAATGTCTTCTTTACCGCCATGAWGATTTSAAATGTGTTGTTAAGGTCCAGCATCCATCA
BdM1073pool14     GTTTGGAATATGGTCTGCCTTMACTATCTTCAATGTCTTCTTTACCGCCATGAAGATTTGAAATGTGTTGTTAAGGTCCAGCATCCATCA
BdM1074pool14     GTTTGGAATATGGTCTGCCTTCACTATCTTCAATGTCTTCTTTACCGCCATGAAGATTTGAAATGTGTTGTTAAGGTCCAGCATCCATCA
//                                     *                               *     -                              |47835|
BdM1050pool14     ACAGGCATGTTTGTTGTCATATTCTTCGCCTTTTCTGACATTTCGGAAATATTTCGTATCAAAGCAGTTTACTGAAAGCTGCGATCAATT
BdM1053pool14     ACAGGCATGTTTGTTGTCATATTCTTCGCCTTTTCTGACATTTCGGAAATATTTCGTATCAAAGCAGTTTACTGAAAGCTGCGATCAATT
BdM1054pool14     ACAGGCATGTTTGTTGTCATATTCTTCGCCTTTTCTGACATTTCGGAAATATTTCGTATCAAAGCAGTTTACTGAAAGCTGCGATCAATT
BdM1074pool14     ACAGGCATGTTTGTTGTCATATTCTTCGCCTTTTCTGACATTTCGGAAATATTTCGTATCAAAGCAGTTTACTGAAAGCTGCGATCAATT
//                                                                                                          |47837|
BdM1050pool14     ATGTTAGAGTTCAAATATACAAATTCGTTAATTGTTCCAGTAGATCATG-TTTTTTTAATATAATTACAATCAATTTTTAAGAGAATTTAT
BdM1052pool14     ATGTTAGAGTTCAAATATACAAATTCGTTAATTGTTCCAGTAGATCATG-TTCTTTTAATATAATTACAATCAATTTTTAAGAGAATTTAT
BdM1053pool14     ATGTTAGAGTTCAAATATACAAATTCGTTAATTGTTCCAGTAGATCATG-TTTTTTTAATATAATTACAATCAATTTTTAAGAGAATTTAT
BdM1055pool14     ATGTTAGAGTTCAAATATACAAATTCGTTAATTGTTCCAGTAGATCATG-TTTTTTTAATATAATTAC-ATCAATTTTTAAGAGAATTTAT
BdM1070pool14     ATGTTAGAGTTCAAATATACAAATTCGTTAATTGTTCNAGTAGATNATG-TTNTTTTAATATAATTACAATCAATTTTTAAGAGAATTTAT
BdM1073pool14     ATGTTAGAGTTCAAATATACAAATTCGTTAATTGTTCTAGTAGATCATG-TTTTTTTAATATAATTAC-ATCAATTTTTAAGAGAATTTAT
BdM1074pool14     ATGTTAGAGTTCAAATATACAAATTCGTTAATTGTTCCAGTAGATCATG-TTYTTTTWATATAATTACAATCAATTTTTAAGAGAATTTAT
BdM1075pool14     ATGTTAGAGTTCAAATATNCAAATTCGTTAATTGTTCNAGTAGATCATG-TTNTTTTAATATAATTACNATCAATTTTTAAGAGAATTTAT
//                                                     -              *    -                                 |47838|
BdM1050pool14     CATATAGAAAGACATCGTCAGGATTTCTGGCGCCTCATCGCCCCCATTTTCGACCCCCACAATGTGGTGGGGAGCGCGCGGGGGCCGAGA
BdM1052pool14     CATATAGAAAGACATCGTCAGGATTTCTGGCGCCTCATCGCCCCCATTTTCGACCCCCACAATGTGGTGGGGAGCGCGCGGGGGCCGAGA
BdM1055pool14     CATATAGAAAGACATCGTCAGGATTTCTGGCGCCTCATCGCCCCCATTTTCGACCCCCACAATGTGGTGGGGAGCGCGCGGGGGCCGAGA
BdM1073pool14     CATATAGAAAGACATCGTCAGGATTTCTGGCGCCTCATCGCCYCCATTTTCGACCCCCACAATGTGGTGGGGAGCGCGCGGGGGCCGAGA
BdM1074pool14     CATATAGAAAGACATCGTCAGGATTTCTGGCGCCTCATCGCCCCCATTTTCGACCCCCACAATGTGGTGGGGAGCGCGCGGGGGCCGAGA
//                                                          -                                               |47841|
BdM1050pool14     TCTTGGATATTCCCGAGTTGAATTTTTTTGAATTGAATGAATCTTTTCGGATTTCTTGGATTTCCTCGAATCTTTTTGAACCTTCTCGAA
BdM1056pool14     TCTTGGATATTCCCGAGTTGAATTTTTTTGAATTGAATGAATCTTTTCGGATTTCTTGGATTTCCTCGAATCTTTTTGAACCTTCTCGAA
BdM1065pool24     TCTTGGATATTCCCGAGTTGAATTTTTTTGAATTGAATGAATCTTTTCGGATTTCTTGGATTTCCTCGAATCTTTTTGAACCTTCTCGAA
BdM1074pool14     TCTTGGATATTCCCGAGTTGAATTTTTTTGAATTGAATGAATCTTTTCGGATTTGTTGGATTTCCTCGAATCTTTTTGAACCTTCTCGAA
//                                                                      -                                   |47842|
BdM1050pool14     TAACWAAAATACTGGCCTATGATATTTCATGYAAGTTAATGTAATTTGCTTAAAAGCTTTGCCCTTTAAATATACTTTTAATTTCAAACT
BdM1052pool14     TAACTAAAATACTGGCCTATGATATTTCATGTAAGTTAATGTAATTTGCTTAAAAGCTTTGCCCTTTAAATATACTTTTAATTTCAAACT
BdM1053pool14     TAACTAAAATACTGGCCTATGATATTTCATGCAAGTTAATGTAATTTGTTTAAAAGCTTTGCCCTTTAAATATAATTTTAATTTCAAACT
BdM1055pool14     TAATTAAAATACTGGCCTATGATATTTCATGTAAGTTAATGTAATTTGCTTAAAAGCTTTGCCCTTTAAATATAATTTTAATTTCACTCT
BdM1056pool14     TAACTAAAATACTGNCCTATGATATTTCATGNAAGTTAATGTAATTTGNTTAAAAGCTTTGCCCTTTAAATATANTTTTAATTTCAAACT
BdM1065pool24     TAACAAAAATACTGGCCTATGATATTTCATGCAAGTTAATGTAATTTGCTTAAAAGCTTTGCCCTTTAAATATACTTTTAATTTCAAACT
BdM1066pool14     TAACTAAAATACTGGCCTATGATATTTCATGTAAGTTAATGTAATTTGCTTAAAAGCTTTGCCCTTTAAATATACTTTTAATTTCAAACT
//                   -*                          *                -                         *           --  |47843|
BdM1050pool14     AAATGTGTATTGAARCATTGTAAATACATTTTTTAAAGTATTGTTAAAAAAGGTTTTCTACGCTATATTAAAATATTCGTAGAGAACATC
BdM1052pool14     AAATGTGTATTGAAACATTGTAAATACATTTTTTAAAGTATTGTTAAAAAAGGTTTTCTACGCTATTTTAAAATATTCGTAGAGAACATC
BdM1053pool24     AAATGTGTATTGAAACATTGTAAATACATTTTTTAAAGTATTGTTAAAAAAGGTTTTCTACGCTATTTTAAAATATTCGTAGAGAACATC
BdM1054pool24     AAATGTGTATTGAANCATTGTAAATANATTTTTTAAAGTATTGTTAAAAAAGGTTTTCTACGCTATNTTAAAATATTCGTAGAGAACATC
BdM1056pool14     AAATGTGTATTGAAACATTGTAAATACATTTTTTAAAGTATTGTTAAAAAAGGTTTTCTACGCTATWTTAAAATATTCGTAGAGAACATC
BdM1073pool14     AAATGTGTATTGAAACATTGTAAATACATTTTTTAAAGTATTGTTAAAAAAGGTTTTCTACGCTATTTTAAAATATTCGTAGAGAACATC
BdM1074pool14     AAATGTGTATTGAAACATTGTAAATACATTTTTTAAAGTATTGTTAAAAAAGGTTTTCTACGCTATTTTAAAATATTCGTAGAGAACATC
BdM1075pool14     AAATGTGTATTGAAACATTGTAAATACATTTTTTAAAGTATTGTTAAAAAAGGTTTTCTACGCTATATTAAAATATTCGTAGAGAACATC
//                              -                                                   *                       |47844|
BdM1050pool14     AAAATGTCACAAAAGCCATAATTTTCGAGACAAATAAATTAATTAATCACTGTTTTATTGTTTTGTTTACTATTTACTGAAAAACCGTTT
BdM1054pool24     AAAATGTCACAAAAGCCATAATTTTCGAGACAAATAAATTAATTAATCACTGTTTTATTGTTTTGTTTACTATTTACTGAAAAACCGTTT
BdM1055pool14     AAAATGTCACAAAAGCCATAATTTTCGAGACAAATAAATTAATTAATCACTGTTTTATTGTTTTGTTTACTATTTACTGAAAAACCGTTT
BdM1072pool14     AAAATRTCACAAAAGCCATAATTTTCGAGAMAAATAAATTAATTAATCAYTGTTTTATTGTTTTGTTTACTATTTACTGAAAAAYSRTWW
BdM1074pool14     AAAATGTCACAAAAGCCATAATTTTCGAGACAAATAAATTAATTAATCACTGTTTTATTGTTTTGTTTACTATTTACTGAAAACCCGTTT
BdM1075pool14     AAAATGTCACAAAAGCCATAATTTTCGAGACAAATAAATTAATTAATCACTGTTTTATTGTTTTGTTTACTATTTACTGAAAACCCGTTT
//                     -                        -                  -                                 *--- --|47848|
BdM1050pool14     AATTGCTGAACATCATAATAAAAATACAATACAATTCAATGTTAATAATTTAAATATAGCGCATATAGGACTACGTCAATCCAGATGATT
BdM1051pool14     AATTGCTGAACATCATAATAAAAATRCAATACAATTYAATGTTAATAATTTAAATATAGCGCATATAGGACTAYGTCAATCCAGATGATT
BdM1054pool14     AATTGCTGAACATCATAATAAAAATACAATACAATTCAATGTTAATAATTTAAATATAGCGCATATAGGACTACGTCAATCCAGATGTGA
BdM1055pool14     AATTGCTGAACATCATAATAAAAATACAATACAATTCAATGTTAATAATTTAAATATAGCGCATATAGGACTACGTCAATCCAGATGAGT
BdM1056pool14     AATTGCTGAACATCATAATAAAAATACAATACAATTCAATGTTAATAATTTAAATATAGCGCATATAGGACTACGTCAATCCAGATGATT
BdM1074pool14     AATTGCTGAACATCATAATAAAAATACAATACAATTCAATGTTAATAATTTAAATATAGCGCATATAGGACTACGTCAATCCAGATGATT
//                                         -          -                                    -             -*-|47850|
BdM1050pool14     AGAAATGATATGCTTCAAGACAAAAACATGCGTGGAATAAAGCGTCAAGATCAGATCTATCCRTTCTCACGAAAAAGCCTACGAGTTAWA
BdM1052pool14     AGAAATGATATGCTTCAAGACAAAAACATGCGTGGAATAAAGCGTCAAGATCAGATCTATCCATTCTCACGAAAAAGCCTACGAGTTATA
BdM1055pool14     AGAAATGATATGCTTCAAGACAAAAACATGCGTGGAATAAAGCGTCAAGATCAGATCTATCCATTCTCACGAAAAAGCCTACGAGTTATA
BdM1069pool14     AGAAATGATATGCTTCAAGACAAAAACATGCGTGGAATAAAGCGTCAAGATCAGATCTATCCATTCTCACGAAAAAGCCTACGAGTTATA
//                                                                              -                         - |47851|
BdM1050pool14     TGGRTACCAAATAAATGTTGAAAAMTTCARRGAAGYTGGTCAASGAATTTCCATRGTACTGCCTTCCAGCTTCCRTTCATAAAATACTGATT
BdM1051pool14     TGGGTACCAAATAAATGTTGAAAACTTCAAAGAA----GTCAACGAATTTCCATGGTACTGCTTTCCAGCTTCCGTTCATAAAATACTGACT
BdM1053pool14     TGGATACCAAATAAATGTTGAAAAATTCA--GGGACTGGTCAAGGAATTTCCATAGTACTGCCTTCCAGCTTCCATTCATAAAATACTGATT
BdM1054pool14     TGGRTACCAAATAAATGTTGAAAAMTTCAAAGRRAYTGGTCAASGAATTTCCATRGTACTGCCTTCCAGCTTCCRTTCATAAAATACTGATT
BdM1056pool14     TGGRTACCAAATAAATGTTGAAAAMTTCARRGAMGTTGGTCAASGAATTTCCATRGTACTGCCTTCCAGCTTCCRTTCATAAAATACTGATT
BdM1066pool24     TGGGTACCAAATAAATGTTGAAAACTTCAAAGAA----GTCAACGAATTTCCATGGTACTGCTTTCCAGCTTCCGTTCATAAAATACTGATT
BdM1071pool24     TGGATACCAAATAAATGTTGAAAAATTCA--GGGACTGGTCAAGGAATTTCCATAGTACTGCCTTCCAGCTTCCATTCATAAAATACTGATT
BdM1072pool14     TGGRTACCAAATAAATGTTGAAAAMTTCARRGAAGYTGGTCAASGAATTTCCATRGTACTGCCTTCCAGCTTCCRTTCATAAAATACTGATT
BdM1074pool14     TGGATACCAAATAAATGTTGAAAAATTCA--GGGACTGGTCAAGGAATTTCCATAGTACTGCCTTCCAGCTTCCATTCATAAAATACTGATT
//                   *                    *    ** ****       *          *       *           *               - |47852|
BdM1050pool14     TAATTGTGCTGATAAATAAACTGTCGACATTACAATTAATCGAGCAACCATGATAAGAAGAATTGTAACTTGTTGTAAAATAGCAGAAGA
BdM1054pool14     TAATTGTGCTGATAAATAAACTGTCGACATTACAATTAATCGAGCAACCATGATAAGAAGAATTGTAACTTGTTGTAAAATAGCAGAAGA
BdM1056pool14     TAATTGTGCTGATAAATAAACTGTCGACATTACAATTAATCGAGCAACCATGATAAGAAGAATTGTAACTTGTTGTAAAATAGCAGAAGA
BdM1070pool14     TAATTGTGCTGATAAATAAACTGTCGACATTACAATTAATCGAGCAACCATGATAAGAAGAATTGTAACTTGTTGTAAAATAGCAGAAGA
//                                                                                                          |47856|
BdM1050pool14     AATTATTGTAATAACGCAATTTTGGCCATCACTAATTTTTGTATTTTATATGAAAGTAGGGAGAATGAGATTTTTCATTATTACGCTTTT
BdM1055pool14     AATTATTGTAATAACGCAATTTTGGCCATCACTAATTTTTGTATTTTATATGAAAGTAGGGAGAATGAGATTTTTCATTATTACGCTTTT
BdM1056pool14     AATTATTGTAATAACGCAATTTTGGCCATCACTAATTTTTGTATTTTATATGAAAGTAGGGAGAATGAGATTTTTCATTATTACGCTTTT
BdM1066pool14     AATTATTGTAATAACGCAATTTTGGCCATCACTAATTTTTGTATTTTATATGAAAGTAGGGAGAATGAGATTTTTCATTATTACGCTTTT
//                                                                                                          |47859|
BdM1050pool14     TTAACTGTTGTGGAGGAGGTTAGACCAAGCAAAATATACAATCGAATGGCAATGTAGTACAATAAATATCAACAAAGGAAGGTTGTCGTT
BdM1053pool24     TTAACTGTTGTGGAGGAGGTTAGACCAAGCAAAATATACAATCGAATGGCAATGTAGTACAATAAATATCAACAAAGGAAGGTTGTCGTT
BdM1055pool14     TTAACTGTTGTGGAGGAGGTTAGACCAAGCAAAATATACAATCGAATGGCAATGTAGTACAATAAATATCAACAAAGGAAGGTTGTCGTT
BdM1056pool14     TTAACTGTTGTGGAGGAGGTTAGACCAAGCAAAATATACAATCGAATGGCAATGTAGTACAATAAATATCAACAAAGGAAGGTTGTCGTT
BdM1064pool24     TTAACTGTTGTGGAGGAGGTTAGACCAAGCAAAATATACCATCGAAAGGCAATGTAGTACAATAAATATCAACAAAGAAAGGTTATCGTT
BdM1065pool24     TTAACTGTTGTGGAGGAGGTTAGACCAAGCAAAATATACAATCGAATGGCAATGTAGTACAATAAATATCAACAAAGGAAGGTTGTCGTT
BdM1066pool24     TTAACTGTTGTGGAGGAGGTTAGACCAAGCAAAATATACCATCGAAAGGCAATGTAGTACAATAAATATCAACAAAGAAAGGTTATCGTT
BdM1070pool14     TTAACTGTTGTGGAGGAGGTTAGACCAAGCAAAATATACCATCGAAAGGCAATGTAGTACAATAAATNTCAACAAAGAAAGGTTATCGTT
BdM1071pool24     TTAACTGTTGTGGAGGAGGTTAGACCAAGCAAAATATACCATCGAAAGGCAATGTAGTACAATAAATATCAACAAAGAAAGGTTATCGTT
BdM1072pool14     TTAACTGTTGTGGAGGAGGTTAGACCAAGCAAAATATACCATCGAAAGGCAATGTAGTACAATAAATATCAACAAAGAAAGGTTATCGTT
BdM1073pool14     TTAACTGTTGTGGAGGAGGTTAGACCAAGCAAAATATACCATCGAAAGGCAATGTAGTACAATAAATATCAACAAAGAAAGGTTATCGTT
BdM1074pool14     TTAACTGTTGTGGAGGAGGTTAGACCAAGCAAAATATACCATCGAAAGGCAATGTAGTACAATAAATATCAACAAAGAAAGGTTATCGTT
BdM1075pool14     TTAACTGTTGTGGAGGAGGTTAGACCAAGCAAAATATACCATCGAAAGGCAATGTAGTACAATAAATATCAACAAAGAAAGGTTATCGTT
BdM1075pool24     TTAACTGTTGTGGAGGAGGTTAGACCAAGCAAAATATACCATCGAAAGGCAATGTAGTACAATAAATATCAACAAAGAAAGGTTATCGTT
//                                                       *      *                              *      *     |47860|
BdM1050pool14     TGGCACTACCCATGAAGGCGCTACAGTCAGATTGGAATTTAAGGTATTAATTAATTTTCAGGATTTTAGTCTTTGAGTCCACATTTGATA
BdM1052pool14     TGGCACTACCCATGAAGGCGCTACAGTCAGATTGGAATTTAAGGTATTAATTAATTTTCAGGATTTTAGTCTTTGAGTCCACATTTGATA
BdM1072pool14     TGGCACTACCCATGAAGGCGCTACAGTCAGATTGGAATTTAAGGTATTAATTAATTTTCAGGATTTTAGTCTTTGAGTCCACATTTGATA
BdM1074pool14     TGGCACTACCCATGAAGGCGCTACAGTCAGATTGGAATTTAAGGTATTAATTAATTTTCAGGATTTTAGTCTTTGAGTCCACATTTGATA
//                                                                                                          |47862|
BdM1050pool14     CGTGATGTGAAAAATAACGTGTAAGATTTTTCACGAGTGGTATACTATTTTCTGTTCGTAATAAAAATGTAGAAGCAAACTTTGAAAAAC
BdM1052pool14     CGTGATGTGAAAAATAACGTGTAAGATTTTTCACGAGTGGTATACTATTTTCTGTTCGTAATAAAAATGTAGAAGCAAACTTTGAAAAAC
BdM1053pool14     CGTGATGTGAAAAATAACGTGTAAGATTTTTCACGAGTGGTATACTNTTTTCTGTTCGTAATAAAAATGTAGAAGCAAACTTTGNAAAAC
BdM1053pool24     CGTGATGTGAAAAATAACGTGTAAGATTTTTCACGAGTGGTATACTTTTTTCTGTTCGTAATAAAAATGTAGAAGCAAACTTTGTAAAAC
BdM1054pool14     CGTGATGTGAAAAATAACGTGTAAGATTTTTCACGAGTGGTATACTATTTTCTGTTCGTAATAAAAATGTAGAAGCAAACTTTGAAGAAC
BdM1055pool14     CGTGATGTGAAAAATAACGTGTAAGATTTTTCACGAGTGGTATACTWTTTTCTGTTCGTAATAAAAATGTAGAAGCAAACTTTGAAAAAC
BdM1056pool14     CGTGATGTGAAAAATAACGTGTAAGATTTTTCACGAGTGGTATACTATTTTCTGTTCGTAATAAAAATGTAGAAGCAAACTTTGAAAAAC
BdM1065pool24     CGTGATGTGAAAAATAACGTGTAAGATTTTTCACGAGTGGTATACTATTTTCTGTTCGTAATAAAAATGTAGAAGCAGACTTTGAAAAAC
BdM1072pool14     CGTGATGTGAAAAATAACGTGTAAGATTTTTCACGAGTGGTATACTATTTTCTGTTCGTAATAAAAATGTAGAAGCAAACTTTGAAAAAC
BdM1073pool14     CGTGATGTGAAAAATAACGTGTAAGATTTTTCACGAGTGGTATACTATTTTCTGTTCGTAATAAAAATGTAGAAGCAAACTTTGAAAAAC
//                                                              *                              -      - -   |47865|
BdM1050pool14     AGAGGAGAAATATTAAAAAAAGTATTCAGTGGAGAAATATTAAAACAAATAACGGGTTGTGATAAAGTCAAAATAC-TTTATCTTTATCAA
BdM1053pool24     AGAGGAGAAATATTAAAAAAAGTATTCAGTGGAGAAATATTAAAACAAATAACGGGTTGTGATAAAGTCAAAATAC-TTTATCTTTATCAA
BdM1055pool14     AGAGGAGAAATATTAAAAAAAGTATTCAGTGGAGAAATATTAAAACAAATAACGGGTTGTGATAAAGTCAAAATAC-TTTATCTTTATCAA
BdM1056pool14     AGAGGAGAAATATTAAAAAAAGTATTCAGTGGAGAAATATTAAAACAAATAACGGGTTGTGATAAAGTCAAAATAC-TTTATCTTTATCAA
BdM1074pool14     AGAGGAGAAATATTAAAAAAAGTATTCAGTGGAGAAATATTAAAACAAATAACGGGTTGTGATAAAGTCAAAATACAACTATATTTATCA-
//                                                                                             --   -        |47873|
BdM1050pool14     TTTATTCGATAGTTTTATTTATAGGTTCAA-------AAGCCTAAAAGAACTGTGACAAAGCGATCTATCTTAGCAAATATAAGTAATTT
BdM1064pool24     TTTATTAGATAGTTTTATTTATAGCTTCAAATTGTTCAAGCCTAAAAGAACTGTAACAAAGCGATCTATCTTAGCAAATATAAGTAATTT
BdM1070pool14     TTTATTAGATAGTTTTATTTATAGCTTCAAATTGTTCAAGCCTAAAAGAACTGTAACAAAGCGATCTATCTTAGCAAATATAAGTAATTT
BdM1072pool14     TTTATTAGATAGTTTTATTTATAGCTTCAAATTGTTCAAGCCTAAAAGAACTGTAACAAAGCGATCTATCTTAGCAAATATAAGTAATTT
//                      -                 -                             -                                   |47874|
BdM1050pool14     AATTAAGATGTATGTCATAATCAATATGAATAGAAAATCCGAGCTAAAGTACTTTATATATTAATAA-TTGAATAAATGAATAACAAACAA
BdM1052pool14     AATTAAGATGTATGTCATAATCAATATGAATAGAAAATCCGAGCTAAAGTGCTTTATATATTAATAA-TTGAACAAATTAATAACAAACAA
BdM1053pool14     AATTAAGATGTATGTCATAATCAATATGAATAGAAAATCCGAGCTAAAGTGCTTTATATATTAATAA-TTGAACAAATKAATAACAAACAA
BdM1055pool14     AATTAAGATGTATGTCATAATCAATATGAATAGAAAATCCGAGCTAAAGTGCTTTATATATTAATAA-TTGAACAAATTAATAACAAACAA
BdM1056pool14     AATTAAGATGTATGTCATAATCAATATGAATAGAAAATCCGAGCTAAAGTACTTTATATATTAATAA-TTGAATAAGTGAATAACAAACAA
BdM1065pool14     AAWTAAGATGTATGTCATAATCAATATGAATAGAAAAWCCGAGCTAAAGTACTTTATATATTAATAANTTGAATAAATGAATAACAAACA-
BdM1070pool14     AATTAAGATGTATRTCATAATCAATATGAATAGAAAATCCGAGCTAAAGTACTTTATATATTAATAA-TTGAATAARTGAATAACAAACAA
BdM1072pool14     AAWTAAGATGTATGTCATAATCAATATGAATAGAAAATCCGAGCTAAAGTACTTTATATATTAATAA-TTGAATAAATGAATAACAAACAA
BdM1073pool14     AATTAAGATGTATGTCATAATCAATATGAATAGAAAATCCGAGCTAAAGTRCTTTATATATTAATAA-TTGAAYAAATGAATAACAAACAA
BdM1074pool14     AATTAAGATGTATGTCATAATCAATATGAATAGAAAATCCGAGCTAAAGTACTTTATATATTAATAA-TTGAATAAATGAATAACAAACAA
//                  *          -                       -            *                      *  * *            |47875|
BdM1050pool14     TTCCTAACAAAGCCAGGTTAATAGGGTCAGAACTATGCTTCTGTGTTCAACTACAGGAACCAGTCAAATTACTTGATGGGTGAAGCCGTA
BdM1051pool14     TTCCTAACAAAGCCAGGTTAATATGG--AGAACTATGCTTCTCTGTTCAACTACAGGAACCAGTCAAAATACTTGATGGGTGAAGCCATA
BdM1052pool14     TTCCTAACAAAGCCAGGTTAATATGG--AGAACTATGCTTCTCTGTTCAACTACAGGAACCAGTCAAAATACTTGATGGGTGAAGCCGTA
BdM1053pool14     TTCCTAACAAAGCCAGGTTAATAKGGNNAGAAYTATGCTTCTSTGTTCAACTACAGGAACCAGTSAAAWTAYTTGATGGGTGAAGCCRTA
BdM1054pool24     TTCCTAACAAAGCCAGGTTAATATGG--AGAACTATGCTTCTCTGTTCAACTACAGGAACCAGTCAAAATACTTGATGGGTGAAGCCATA
BdM1055pool14     TTCCTAACAAAGCCAGGTTAATAGGGTCAGAACTATGCTTCTGTGTTCAACTATAGGAACCAGTCAAATTACTTGATGTGTGAAGCCGTA
BdM1056pool14     TTCCTAACAAAGCCAGGTTAATAGGGTCAGAACTATGCTTCTGTGTTCAACTACAGGAACCAGTCAAATTACTTGATGGGTGAAGCCGTA
BdM1066pool24     TTCCTAACAAAGCCAGGTTAATAGGGTCAGAACTATGCTTCTGTGTTCAACTACAGGAACCAGTCAAATTACTTGANGGGTGANGCCGTA
BdM1067pool14     TTCCTAACAAAGCCAGGTTAATAGGGTCAGAACTATGCTTCTGTGTTCAACTACAGGAACCAGTCAAATTACTTGATGGGTGAAGCCGTA
BdM1071pool14     TTCCTAACAAAGCCAGGTTAATAGGGTCAGAACTATGCTTCTGTGTTCAACTACAGGAACCAGTCAAATTACTTGATGGGTGAWGCCGTA
BdM1072pool14     TTCCTAACAAAGCCAGGTTAATAGGGTCAGAACTATGCTTCTGTGTTCAANTACAGGAACCAGTNAAATTACTTGATGGGTGAAGCCGTA
BdM1073pool14     TTCCTAACAAAGCCAGGTTAATAGGGTCAGAACTATGCTTCTGTGTTCAANTACAGGAACCAGTNAAATTACTTGATGGGTGAAGCCGT-
BdM1074pool14     TTCCTAACAAAGCCAGGTTAATAGGGTCAGAACTATGCTTCTGTGTTCAAYTACAGGAACCAGTSAAATTACTTGATGGGTGAWGCCGTA
//                                       *        -         *       -  -          *   *  -      -    *   *  |47876|
BdM1050pool14     AAACAAAAATGATAAATATAAATCCCAGAGCCGTTTATGTTCCATGTGGCAGGCATTATTAAAATTTAATTGTAAATAATATGGCAAGAT
BdM1052pool14     AAACAAAAATGATAAATATAAATCCCATAGCCGTTTATGTTCCATGTGGCAGGCATTATTAAAATTTAATTGTAAATAATATGGCAAGAT
BdM1053pool24     AAACATAAATGATAAATATAAATCCCAGAGCCGTTTATGTTCCATGTGGCAGGCATTATTAAAATTTAATTGTAAATAATATGGCAAGAT
BdM1055pool14     AAACAWAAATGATAAATATAAATCCCAGAGCCGTTTATGTTCCATGTGGCAGGCNNNATTAAAATTTAATTGTAAATAATATGGCAAGAT
BdM1056pool14     AAACATAAATAATAAATATAAATCCCAGAGCCGTTTATGTTCCATGTGGCAGGCATTATTAAAATTTAATTGTAAATAATATGGCAAGAT
BdM1070pool14     AAACAAAAATGATAAATATAAATCCCAGAGCCGTTTATGTTCCATGTGGCAGGCATTATTAAAATTTAATTGTAAATAATATGGCAAGAT
BdM1073pool14     AAACAAAAATGATAAATATAAATCCCAGAGCCGTTTATGTTCCATGTGGCAGGCATTATTAAAATTTAATTGTAAATAATATGGCAAGAT
BdM1074pool14     AAACAAAAATGATAAATATAAATCCCAGAGCCGTTTATGTTCCATGTGGCAGGCATTATTAAAATTTAATTGTAAATAATATGGCAAGAT
//                     *    -                -                                                              |47880|
BdM1050pool14     AATTTTAGTATCAGTAGTCAATATTATTTATTGTAAGAAAGTTTTAAGTCCAATT-AAAAAATGATACCTTGTATGATACTTGTATATACC
BdM1052pool14     AATTTTAGTATCAGTAGTCAATATTATTTATTGTAAGAAAGTTTTAAGTCCAATT-AAAAAATGATACCTTGTATGATACTTGTATATACC
BdM1055pool14     AATTTTAGTATCAGTAGTCAATATTATTTATTGTAAGAAAGTTTTAAGTCCAATT-AAAAAATGATACCTTGTATGATACTTGTATATACC
BdM1069pool24     GTTTTTAATATC---AGTCAATATTATTTATTGTAAG-AAGTTTTAAGTCCAATTTAAAAAGTGATACCCTGTATGATA-TTGTATATACC
BdM1072pool14     GTTTTTAATATG---AGTCAATATTATTTATTGTAAG-AAGTTTTAAGTCCACTTCAAAAAGTGATACCCTGTATGATA-TTGTATATACC
//                **     *   -                                        -  -     *       *                     |47881|
BdM1050pool14     CACGACTAATGCAGGGAAAAAACTCAAAGAAGAGCCTTCTCATCATACAAATAAATCCAAGTTTCGCCCAAAAGTAAACATAGATGTTTT
BdM1052pool14     CACGACTAATGCAGGGAAAAAACTCAAAGAAGAGCCTTCTCATCATACAAATAAATCCAAGTTTCGCCCAAAAGTAAACATAGATGTTTT
BdM1053pool14     CACGACTAATGCAGGGAAAAAACTCAAAGAAGAGCCTTCTCATCATACAAATAAATCCAANTTTCGCCCAAAAGTAAACATAGATGTTTT
BdM1054pool14     CACGACTAATGCAGGGNAAAAACTCAAAGAAGAGCCTTCTCATCATACAAATAAATCCAAGTTTCGCCCAAAAGTAAACATAGATGTTTT
BdM1055pool14     CACGACTAATGCAGGGAAAAAACTCAAAGAAGAGCCTTCTCATCATACAAATAAATCCAAGTTTCGCCCAAAAGTAAACATAGATGTTTT
BdM1056pool14     CACGACTAATGCAGGG-AAAAACTCAAAGAAGAGCCTTCTCATCATACAAATAAATCCAAGTTTCGCCCAAAAGTAAACATAGATGTTTT
BdM1066pool14     CACGACTAATGCAGGGAAAAAACTCAAAGAAGAGCCTTCTCATCATACAAATAAATCCAAGTTTCGCCCAAAAGTAAACATAGATGTTTT
BdM1073pool14     CACGACTAATGCAGGGAAAAAACTCAAAGAAGAGCCTTCTCATCATACAAATAAATCCAAGTTTCGCCCAAAAGTAAACATAGATGTTTT
BdM1074pool14     CACGACTAATGCAGGGAAAAAACTCAAAGAAGAGCCTTCTCATCATACAAATAAATCCAAGTTTCGCCCAAAAGTAAACATAGATGTTTT
BdM1075pool14     CACGACTAATGCAGGGAAAAAACTCAAAGAAGAGCCTTCTCATCATACAAATAAATCCAAGTTTCGCCCAAAAGTAAACATAGATGTTTT
//                                                                                                          |47882|
BdM1050pool14     ACACATATATAAATAAATTATATTTCCTTAACAGAAAAGTGGATATGTAGAACAACAGCCATCTTGCTGAACAAAGAATCTGCAATATAT
BdM1052pool14     ACACATATATAAATAAATTATATTTCCTTAACAGAAAAGTGGWTANGTAGAACAACAGCCATCTTGCTGAACAAAGAATCTGCAATATAT
BdM1065pool24     ACACATATATAAATAAATTATATTTCCTTAACAGAAAAGTGGATATGTAGAACAACAGCCATCTTGCTGAACAAAGAATCTGCAATATAA
BdM1071pool24     ACACATATATAAATAAATTATATTTACTTAACAGAAATATGGATAGGTAGAACAACAGCCATCTTGCTGAACAAAGAATCTGCAATATAC
BdM1073pool14     ACACATATATAAATAAATTATATTTACTTAACAGAAATATGGATAGGTAGAACAACAGCCATCTTGCTGAACAAAGAATCTGCAATATAC
BdM1074pool14     ACACATATATAAATAAATTATATTTACTTAACAGAAATATGGATAGGTAGAACAACAGCCATCTTGCTGAACAAAGAATCTGCAATATAC
//                                         *           **   -  *                                           *|47884|
BdM1050pool14     TCTCATTAAATTCTATAAACAACAACAACAACAACAACAACAAGCTAATAAAATTTTAAATAAATCTAAATTTGGCTTTCAGTTCTACAAA
BdM1053pool14     TCTCATTAAATTCTATAAACAACAACAACAACAACAACAACAAGCTAATAAAATTTTAAATAAATCTAAATTTGGCTTTCAGTTCTACAA-
BdM1054pool14     TCTCATTAAATTCTATAAACAACAACAACAACAACAACAACAAGCTAATAAAATTTTAAATAAATCTAAATTTGGCTTTCAGTTCTACAA-
BdM1054pool24     TCTCATTAAATTCTATAAACAACAACAACAACAACAACAACAAGCTAATAAAATTTTAAATAAATCTAAATTTGGCTTTCAGTTCTACAA-
BdM1056pool14     TCTCATTAAATTCTATAAACAACAACAACAACAACAACAACAAGCTAATAAAATTTTAAATAAATCTAAATTTGGCTTTCAGTTCTACAA-
BdM1070pool14     TCTCATTAAATTCTATA------AACAACAACAACAACAACAAGCTAATAAAATTTTAAATAAATCTAAATTTGGCTTTCAGTTCTACAAA
BdM1075pool14     TCTCATTAAATTCTATA---AACAACAACAACAACAACAACAAGCTAATAAAATTTTAAATAAATCTAAATTTGGCTTTCAGTCCTACAAA
BdM1075pool24     TCTCATTAAATTCTATA---AACAACAACAACAACAACAACAAGCTAATAAAATTTTAAATAAATCTAAATTTGGCTTTCAGTCCTACAAA
//                                                                                                   *       |47885|
BdM1050pool14     AAGAATAATTTGAAAGGGACTTTAAACTATTCCTTAGGTAATTTAAATTGGTTAGAGTTTCTTATCTTTAGTTGAGATTTTAAATAAGAT
BdM1052pool14     AAGAATAATTTGAAAGGGACTTT-AACTATTCCTTAGGTAATTTAAGTTGGTTAGAGTTTCTTATCTTTAGTTGAGATTTTAAATAAGAT
BdM1055pool14     AAGAATAATTTGAAAGGGACTTTAAACTATTCCTTAGGTAATTTAAATTGGTTAGAGTTTCTTATCTTTAGTTGAGATTTTAAATAAGAT
BdM1056pool14     AAGAATAATTTGAAAGGGACTTTAAACTATTCCTTAGGTAATTTAAATTGGTTAGAGTTTCTTATCTTTAGTTGAGATTTTAAATAAGAT
BdM1065pool24     MAGAATAATTTGAAAGGRACTTTAAACTATTCCTTAGGTAATTTAAATTGGTTAGAGTTTCTTATCTTTAGTTGAGATKTTAAATAAGAT
BdM1070pool14     AAGAATAATTTGAAAGGRACTTTAAACTATTCCTTAGGTAATTTAAATTGGTTAGAGTTTCTTATCTTTAGTTGAGATTTTAAATAAGAT
BdM1071pool14     AAGAATAATTTGAAAGGGACTTTAAACTATTYCTTAGGTAATYTAAATTGGTTAGAKTTTCTTATCTTTAGTTGAGATTTTAAATAAGAT
BdM1072pool14     AAGAATAATTTGAAAGGGACTTTAAACTATTCCTTAGGTAATTTAAATTGGTTAGAGTTTCTTATCTTTAGTTGAGATTTTAAATAAGAT
BdM1073pool14     AAGAATAATTTGAAAGGAACTTTAAACTATTCCTTAGGTAATTTAAATTGGTTAGAGTTTCTTATCTTTAGTTGAGATCTTAAATAAGAT
BdM1074pool14     AAGAATAATTTGAAAGGRACTTTAAACTATTCCTTAGGTAATTTAAATTGGTTAGAGTTTCTTATCTTTAGTTGAGATTTTAAATAAGAT
//                -                *             -          -   -         -                     -           |47887|
BdM1050pool14     TTAAGAACCTGCCCTATAGTTTTCGTATGCTTCAACCATTTGAAGATTCGCAGTTGTTCATCAAAGATTATATTTCATCCCTCCATATAT
BdM1052pool14     TTAAGAACCCGCCCTATAGTTTTCGTATGCTTCAACCATTTGAAGATTCGCAATTGTTCATCAAAGATTATATTTCATCCCTCCATATTC
BdM1070pool14     TTAAGAACCTGCCCTATAGTTTTCGTATGCTTCAACCATTTGAAGATTCGCAGTTGTTCATCAAAGATTATATTTCATCCCTCCATATWY
BdM1073pool14     TTAAGAACCTGCCCTATAGTTTTCGTATGCTTCAACCATTTGAAGATTCGCAGTTGTTCATCAAAGATTATATTTCATCCCTCCATATWY
BdM1074pool14     TTAAGAACCTGCCCTATAGTTTTCGTATGCTTCAACCATTTGAAGATTCGCAGTTGTTCATCAAAGATTATATTTCATCCCTCCATATWY
BdM1075pool14     TTAAGAACCTGCCCTATAGTTTTCGTATGCTTCAACCATTTGAAGATTCGCAATTGTTCATCAAAGATTATATTTCATCCCTCCATATTC
//                         -                                          *                                   **|47888|
BdM1050pool14     CTGCCATTTAGACTCAACGCCGTAATAACGAAGTATTTTTGCTGAATTGTTTAAGGTACTTAATCTTCATAAAATGAGCTTT-TCGAATAT
BdM1052pool14     CTGCCATTTAGACTCAACGCCGTAATAACGAAGTATTTTTGCTGAATTGTTTAAGGTACTTAATCTTCATAAAATGAGCTTT-CCAAATAT
BdM1056pool14     CTGCCATTTAGACTCAACGCCGTAATAACGAAGTATTTTTGCTGAATTGTTTAAGGTACTTAATCTTCATAAAATGAGCTTT-TCGAATAT
BdM1070pool14     CTGCCATTTAGACTCAACGCCGTAATAACGAAGTATTTTTGCTGAATTGTTTAAGGTACTTAATCTTCATAAAATGAGCTTT-CCGAATAT
BdM1074pool14     CTGCCATTTAGACTCAACGCCGTAATAACGAAGTATTTTTGCTGAATTGTTTAAGGTACTTAATCTTCATAAAATGAGCTTT-CCGAATAT
//                                                                                                   * -     |47894|
BdM1050pool14     CCAGGAGTCTATACTCTTTTGTCTGACTCAATGTAGTACTTCCAAGAAGCACAGAATCCAAGCCATACTTAAAGGGCATTAACATTAATC
BdM1068pool24     CCAGGAGTCTATACTCTTTTGTCTGACTCAATGTAGCACTTCCAAGAAGCACAGAATCCAAGCCATACTTAAAGGGCATTAACATTAATC
BdM1073pool14     CCAGGAGTCTATACTCTTTTGTCTGACTCAATGTAGCACTTCCAAGAAGCACAGAATCCAAGCCATACTTAAAGGGCATTAACATTAATC
BdM1074pool14     CCAGAAGTCTATACTCTTTTGTCTGACTCAATGTAGCACTTCCAAGAAGCACAGAATCCAAGCCATACTTAAAGGGCATTAACATTAATC
//                    -                               -                                                     |47895|
BdM1050pool14     CTTTGAGCAACAATACAGACAGCATAGACAAATAGACGAGACGGGTCGAGACATGGAAAACGTTTTATGCAATTTCTTACAGACCAACAG
BdM1055pool14     CTTTGAGCAACAATACAGACAGCATAGACAAATAGAYGAGACGGGTCGAGACATGGAAAACGTTTTRTGCAATTTCTTACAGACCAACAS
BdM1064pool24     CTTTGAGCAACAATACAGACAGCATAGACAAATAGACGAGACGGGTCGAGACATGGAAAACGTTTTATGCAATTTCTTACAGACCAACAG
BdM1065pool24     CTTTGAGCAACAATACAGACAGCATAGACAAATAGACGAGACGGGTCGAGACATGGAAAACGTTTTATGCAATTTCTTACAGACCAACAG
BdM1066pool24     CTTTGAGCAACAATACAGACAGCATAGACAAATAGANGAGACGGGTCGAGACATGGAAAACGTTTTATGCAATTTCTTACAGACCAACA-
BdM1069pool24     CTTTGAGCAACAATACAGACAGCATAGACAAATAGACGAGACGGGTCGAGACATGGAAAACGTTTTATGCAATTTCTTACAGACCAACAG
BdM1073pool14     CTTTGAGCAACAATACAGACAGCATAGACAAATAGACGAGACGGGTCGAGACATGGAAAACGTTTTATGCAATTTCTTACAGACCAACAG
//                                                    -                             -                      -|47897|
BdM1050pool14     CAACATGTTGCCAGAGTGAGCTTAAAATAGCTCATTTTATCAGAAATTAATATTTAAATGGCCTATAATATATTCTAACTTGATACAATT
BdM1052pool14     CAAMATGTTGCCAGAKTGAGCTTAAWATAGCTCATTTTATCAKAAATKMATATTTAAATGGCCTATAATATMTTCTAACTTGATACAWTT
BdM1054pool14     CAAAATGTTGCCAGATTGAGCTTAATATAGCTCATTTTATCATAAATTCATATTTAAATGGCCTATAATATCTTCTAACTTGATACATTT
BdM1054pool24     CAAMATGTTGCCAGAKTGAGCTTAAWATAGCTCATTTTATCAKAAATTMATATTTAAATGGCCTATAATATMTTCTAACTTGATACAWTT
BdM1056pool14     CAAMATGTTGCCAGAKTGAGCTTAAWATAGCTCATTTTATCAKAAATKMATATTTAAATGGCCTATAATATMTTCTAACTTGATACAWTT
BdM1064pool14     CAACATGTTGCCAGAGTGAGCTTAAAATAGSTCATTTTATCAGAAATKAATATTTAAATGGCYTATAATATATTCTAACTTGATACAATT
BdM1066pool14     CAACATGTTGCCAGAGTGAGCTTAAAATAGCTCATTTTATCAGAAATGAATATTTAAATGGCCTATAATATATTCTAACTTGATACAATT
BdM1070pool14     CAACATGTTGCCAGAGTGAGCTTAAAATAGCTCATTTTATCAGAAATGAATATTTAAATGGCCTATAATATATTCTAACTTGATAAAATT
BdM1072pool14     CAACATGTTGCCAGAGTGAGCTTAAAATAGCTCATTTTATCAGAAATGAATATTTAAATGGCNTATAATATATTCTAACTTGATACAATT
BdM1074pool14     CAACATGTTGCCAGAGTGAACTTAAAATAGCTCATTTTATCAGAAATAAATATTTAAATGGCCTATAATATATTCTAACTTGATACAATT
//                   *           *   -     *    -           *    **             -        *             - *  |47899|
BdM1050pool14     ATACAAGGTTGCATTTTACTCGGAACGTGGTTTAATGTCTACTTAGATCAACTATGAAAAATAGTACTTGGAAAAGAACCCTATGGGATA
BdM1055pool14     ATACAAGGTTGCATTTTACTCGGAACGTGGTTTAATGTCTACTTAGATCAACTATGAAAAATAGTACTTGGAAAAGAACCCTATGGGATA
BdM1070pool14     AGACAAGGTTGCATTTTACTCCGAACGTGGTTTAATGTTTACTTAGATCAACTATGAAAAATACTACTTGGAAAAGAACCATATGGGATA
BdM1071pool14     AGACAAGGTTGCATTTTACTCCGAACGTGGTTTAATGTTTACTTAGATCAACTATGAAAAATACTACTTGGAAAAGAACCATATGGGATA
BdM1073pool14     AGACAAGGTTGCATTTTACTCCGAACGTGGTTTAATGTTTACTTAGATCAACTATGAAAAATACTACTTGGAAAAGAACCATATGGGATA
BdM1074pool14     AGACAAGGTTGCATTTTACTCCGAACGTGGTTTAATGTTTACTTAGATCAACTATGAAAAATACTACTTGGAAAAGAACCATATGGGATA
BdM1075pool14     AGACAAGGTTGCATTTTACTCCGAACGTGGTTTAATGTTTACTTAGATCAACTATGAAAAATACTACTTGGAAAAGAACCATATGGGATA
//                 *                   *                *                        *                *         |47900|
BdM1050pool14     CAAATGTTTAAATAATCTAATAGCTTGAGAATCTGAGATGGAGTTTATTTTCCAGATATATACATAAAATGCAATTCTTTTAACGAACAC
BdM1052pool14     CAAATGTTTAAATAATCTAATAGCTTGAGAATCTGAGATGGAGTTTATTTTCCAGATATATACATAAAATGCAATTCTTTTAACGAACAC
BdM1053pool14     CAAATGTTTAAATAATCTAATAGCTTGAGAATCTGAGATGGAGTTTATTTTCCAGATATATACATAAAATGCAATTCTTTTAACGAACAC
BdM1053pool24     CAAATGTTTAAATAATCTAATAGCTTGAGAATCTGAGATGGAGTTTATTTTCCAGATATATACATAAAATGCAATTCTTTTAACGAACAC
//                                                                                                          |47901|
BdM1050pool14     TACGTAAGTTCTAACTTTTGCATCCAACAGTCTAGATTTAAAATCACATATTAACATTTGACGTAATAACCTTCCCCTTAAAACATCCCA
BdM1052pool14     TACATAAGTTCTAACTTTTGCATCCAACAGTCTGGATT---AATCACATATTAACATTTGACGTAATAACCTTCCCCTTAAAACATCCCA
BdM1053pool24     TACGTAAGTTCTAACTTTTGCATCCAACAGTCTGGATTTAAAATCACATATTAACATTTGACGTAATAACCTTCCCCTTAAAACATCCCA
BdM1054pool24     TACGTAAGTTCYAACTTTTGCATCCAACAGTCTGRATTNNNAATYACATATTAASATTTGACGTAATAACCTTCCCCTTAAAACATCCCA
BdM1065pool24     TACGTAAGTTCTAACTTTTGCATCCAACAGTCTGGATTTAAAATCACATATTAACATTTGACGTAATAACCTTCCCCTTAAAACATCCCA
BdM1070pool14     TACGTAAGTTCTAACTTTTGCATCCAACAGTCTGGATT---AATCACATATTAACATTTGACGTAATAACCTTCCCCTTAAAACATCCCA
//                   -       -                     --         -         -                                   |47906|
BdM1050pool14     TTATAGTCTAATATTAAAAAGAACCCCATAGGAAACTACTGGATCAAACAAATAACCACTAAGTGAAATTAAATCAAGACATATTGGAAA
BdM1051pool14     TTATAGTCTAATATTAAAAAGAACCCCATAGGAAACTACTGGATCAAACAAATAACCACTAAGTGAAATTAAATCAAGACATATTGGAAA
BdM1052pool14     TTATAGTCTAATATTAAAAAGAAMCCCATAGGAAACTACTGGATCAAACAAATAACCACTAAGTGAAATTAAATCAAGACATATTGGAAA
BdM1054pool14     TTATAGTCTAATATTAAAAAGAAACCCATAGGAAACTACTGGATCAAACAAATAACCACTAAGTGAAATTAAATCAAGACATATTGGAAA
BdM1055pool14     TTATAGTCTAATATTAAAAAGAAACCCATAGGAAACTACTGGATCAAACAAATAACCACTAAGTGAAATTAAATCAAGACATATTGGAAA
BdM1070pool14     TTATAGTCTAATATTAAAAAGAAMCCCATAGGAAACTACTGGATCAAACAAATAACCACTAAGTGAAATTAAATCAAGACATATTGGAAA
BdM1072pool14     TTATAGTCTAATATTAAAAAGAAACCCATAGGAAACTACTGGATCAAACAAATAACCACTAAGTGAAATTAAATCAAGACATATTGGAAA
BdM1073pool14     TTATAGTCTAATATTAAAAAGAAMCCCATAGGAAACTACYGGATCAAACAAATAACCACTAAGTGAAATTAAATCAAGACATATTGGAAA
BdM1074pool14     TTATAGTCTAATATTAAAAAGAAACCCATAGGAAACTACTGGATCAAACAAATAACCACTAAGTGAAATTAAATCAAGACATATTGGAAA
//                                       *               -                                                  |47907|
BdM1050pool14     AATTGCAGAAAGAGGGAAAATAATCCAACTTTAATTTAAAAATTATAAATGTAGAAATCGGGTTGCGCAGATATATAATGAACGCCATCC
BdM1054pool14     AATTGCAGAAAGAGGGAAAATAATCCAACTTTATTTTAAAAATTATAAATGTGGAAATCGGGTTGCGCAGATATATAATGAACGCCATCC
BdM1055pool14     AATTSCAGAAAGAGGGAAAATAATCCAACTTTATTTTAAAAATTATAAATGTGGAAATCGGGTTGCGCAGATATATAATGAACGCCATCC
BdM1056pool14     AATTGCAGAAAGAGGGAAAATAATCCAACTTTATTTTAAAAATTATAAATGTGGAAATCGGGTTGCGCAGATATATAATGAACGCCATCC
BdM1065pool14     AATTNCAGAAAGAGGGAAAATAATCCAACTTTATTTTAAAAATTATAAATGTGGAAATCGGGTTGCGCAGATATATAATGAACGCCATCC
BdM1065pool24     AATTGCAGAAAGAGGGAAAATAATCCAACTTTATTTTAAAAATTATAAATGTGGAAATCGGGTTGCGCAGATATATAATGAACGCCATCC
BdM1069pool14     AATTGCAGAAAGAGGGAAAATAATCCAACTTTAATTTAAAAATTATAAATGTGGAAATCGGGTTGCGCAGATATATAATGAACGCCATCC
BdM1069pool24     AATTGCAGAAAGAGGGAAAATAATCCAACTTTAATTTAAAAATTATAAATGTGGAAATCGGGTTGCGCAGATATATAATGAACGCCATCC
BdM1070pool14     AATTGCAGAAAGAGGGAAAATAATCCAACTTTATTTTAAAAATTATAAATGTGGAAATCGGGTTGCGCAGATATATAATGAACGCCATCC
BdM1072pool14     AATTGCAGAAAGAGGGAAAATAATCCAACTTTAATTTAAAAATTATAAATGTGGAAATCGGGTTGCGCAGATATATAATGAACGCCATCC
BdM1073pool14     AATTGCAGAAAGAGGGAAAATAATCCAACTTTATTTTAAAAATTATAAATGTGGAAATCGGGTTGCGCAGATATATAATGAACGCCATCC
BdM1074pool14     AATTGCAGAAAGAGGGAAAATAATCCAACTTTAWTTTAAAAATTATAAATGTGGAAATCGGGTTGCGCAGATATATAATGAACGCCATCC
BdM1075pool14     AATTGCAGAAAGAGGGAAAATAATCCAACTTTAWTTTAAAAATTATAAATGTGGAAATCGGGTTGCGCAGATATATAATGAACGCCATCC
//                    -                            *                  -                                     |47911|
BdM1050pool14     CGGAAAACATCGAGGTTATTTGGGAAATTTCTGAAAAATCCCAACTAA-TTATTGAAGGATTTCTATATGATTCCGAGAACATTAAAGGAT
BdM1051pool14     CGGAAAA-----AGGTTATTTGGAAAATTTCTGAAAAATCCCAACTAATTTATTGAAGGATTTCCATATAATTCCGAGAAAATTAAAGGAT
BdM1052pool14     CGGAAAACATCGAAGTTATTTGGGAAATTTCTGAAAAATCCCAACTAA-TTATTGAAGGATTTCTATATGATTCCGAGAACATTAAAGGAT
BdM1054pool14     CGGAAAACATCGAGGTTATTTGGGAAATTTCTGAAAAATCCCAACTAA-TTATTGAAGGATTTCTATATGATTCCGAGAACATTAAAGGAT
BdM1056pool14     CGGAAAACATCGANGTTATTTGGNAAATTTCTGAAAAATCCCAACTAA-TTATTGAAGGATTTCNATATNATTCCGAGAANATTAAAGGAT
//                             -         -                                        -    -          -          |47912|
BdM1050pool14     GTTTGTGGTACGAATTTTACAAATTCATATTAACCATCTGTAAATTTAAACTATTAAAATATAAATTGTTCTGATTTTTTCCTAAATGTT
BdM1055pool14     GTTTGTGGTACGAATTTTACAAATTCATATTAACCATCTGTAAATTTAAACTATTAAAATATAAATCGTTCTGATTTTTTCCTAAAAGTT
BdM1056pool14     GTTTGTGGTACGAATTTTACAAATTCATATTAACCATCTGTAAATTTAAACTATTAAAATATAAATCGTTCTGATTTTTTCCTAAAAGTT
BdM1073pool14     GTTTGTGGTACGAATTTTACAAATTCATATTAACCATCTGTAAATTTAAACTATTAAAATATAAATCGTTCTGATGTTTTCCTAAATGTT
//                                                                                  -        -          *   |47918|
BdM1050pool14     TTAGCCAAAGTGAAGGTCTGGAAAGGAAATATTACTTTAGTAATAGTTAAATTTGTCTGGAATGTATGGCATCGTACATTCCAGACAAAT
BdM1052pool14     TTAGCCAAAGTGAAGGTMTGGAAAGGAAATATTACYTTAGTAATAGTYAAATTTGTCTGGAATGTATGGCATCGTACATTCCAGACAAAT
BdM1055pool14     TTAGCCAAAGTGAAGGTNTGGAAAGGAAATATTACNTTAGTAATAGTNAAATTTGTCTGGAATGTATGGCATCGTACATTCCAGACAAAT
BdM1065pool14     TTAGCCAAAGTGAAGGTATGGAAAGGAAATATTACCTTAGTAATAGTCAAATTTGTCTGGAATGTATGGCATCGTACATTCCAGACAAAT
BdM1073pool14     TTAGCCAAAGTGAAGGTATGGAAAGGAAATATTACCTTAGTAATAGTCAAATTTGTCTGGAATGTATGGCATCGTACATTCCAGACAAAT
BdM1074pool14     TTAGCCAAAGTGAAGGTATGGAAAGGAAATATTACCTTAGTAATAGTCAAATTTGTCTGGAATGTATGGCATCGTACATTCCAGACAAAT
//                                 *                 *           *                                          |47919|
BdM1050pool14     ATTGATTCTAATTAAGAAACTTTCTTTTTTTTTCCAACAGAGCTTATAGAGTTAGTACTTTTAGTTAAATTGTGAATTAAATTTGTTAAG
BdM1055pool14     ATTGATTCTAATTAAGAAACTTTCTTTTTTTTTCCAACAGAGCTTATAGAGTTAGTACTTTTAGTTAAATTGTGAATTAAATTTGTTAAG
BdM1073pool14     ATTGATTCTAATTAAGAAACT----TTTTTTTTCCTACAGAGCTTATAGAGTTAGTACTTTTAGTTAAATTGTGAATTAAATTTGTTAAG
BdM1074pool14     ATTGATTCTAATTAAGAAAC-----TTTTTTTTCCTACAGAGCTTATAGAGTTAGTACTTTTAGTTAAATTGTGAATTAAATTTGTTAAG
//                                                   *                                                      |47922|
BdM1050pool14     AACGAAAATAAATTTATTATTAAACATTACATTACGGCCTATATAAAGTATTATATATATATACAACCGATTATAATCCTTGTTAGCTCA--
BdM1051pool14     AACGAAAATAAATTTATTATTAAACATTACATTACGGCCTATATAAAGTAT--TATATATATACAACCGATTATAATCCTTGTTAGCTCAAT
BdM1052pool14     AACGAAAATAAATTTATTATTAAACATTACATTACGGCCTATATAAAGTAT--TATATATATACAACCGATTATAATCCTTGTTAGCTCAAT
BdM1053pool14     AACGAAAATAAATTTATTATTAAACATTACATTACGGCCTATATAAAGTAT--TATATATATACAACCGATTATAATCCTTGTTAGCTCAAT
BdM1054pool14     AACGAAAATAAATTTATTATTAAACATTACATTACGGCCTATATAAAGTAT--TATATATATACAACCGATTATAATCCTTGTTAGCTCAAT
BdM1055pool14     AACGAAAATAAATTTATTATTAAACATTACATTACGGCCTATATAAAGTAT--TATATATATACAACCGATTATAATCCTTGTTAGCTCAAT
BdM1056pool14     AACGAAAATAAATTTATTATTAAACATTACATTACGGCCTATATAAAGTAT--TATATATATACAACCGATTATAATCCTTGTTAGCTCAA-
BdM1070pool14     AACGAAAATAAATTTATTATTAAACATTACATTACGGCCTATATAAAGTAT--TATATATATACAACCGATTATAATCCTTGTTAGCTCAAT
BdM1072pool14     AACGAAAATAAATTTATTATTAAACATTACATTACGGCCTATATAAAGTAT--TATATATATACAACCGATTATAATCCTTGTTAGCTCAAT
BdM1073pool14     AACGAAAATAAATTTATTATTAAMCATTACATTACGGCCTATATAAAGTAT--TATATATATACAACCGATTATAATCCTTGTTAGCTCAAT
BdM1074pool14     AACGAAAATAAATTTATTATTAAMCATTACATTACGGCCTATATAAAGTAT--TATATATATACAAYCGATTATAATCCTTGTTAGCTCAAT
//                                       *                                          -                         |47923|
BdM1050pool14     CTTGGATGTTCCTGAATA-TTTTTTCTAATCTCCCGAATATTTTTGGATTTCCTTGAATTTCTTTTTTATTTCCTTGAATATTCTATGAT
BdM1055pool14     CTTGGATGTTCCTGAATATTTTTTTCTAATCTCCCGAATATTTTTGGATTTCCTTGAATTTCTTTTTTATTGCCTTGAATATTCTATGAT
BdM1056pool14     CTTGGATGTTCCTGAATA-TTTTTTCTAATCTCCCGAATATTTTTGGATTTCCTTGAATTTCTTTTTTATTNCCTTGAATATTCTATGAT
BdM1069pool24     CTTGGATGTTCCTGAATATTTTTTTCTAATCTCCCGAATATTTTTGGATTTCCTTGAATTTCTTTTTTATTGCCTTGAATATTCTATGAT
BdM1075pool24     CTTGGATGTTCCTGAATATTTTTTTCTAATCTCCCGAATATTTTTGGATTTCCTTGAATTTCTTTTTTATTGTCTTGAATATTCTATGAT
//                                                                                       --                 |47924|
BdM1050pool14     AAGCAAGTAGTGAAATTCAAAGAATTTTAAGGCGAAAAACGCAAGGACATATGAAAGATACAAGAAGGGCCAAGAATATCCAAATATATC
BdM1051pool14     AAGCAAGTAGTGAAATTCAAAGAATTTTAAGGCGAAAAACACAAGGACATATGAAAGATACAAGAAGGTCCAAGAATATCCAAATATATC
BdM1052pool14     AAGCAAGTAGTGAAATTCAAAGAATTTTAAGGCGAAAAACRCAAGGACATATGAAAGATACAAGAAGGKCCAAGAATATCCAAATMTATC
BdM1056pool14     AAGCAAGTAGTGAAATTCAAAGAATTTTAAGGCGAAMAACACAAGGACATATGAAAGATACAAGAAKRTYCAAGAATATCCARATATATY
BdM1072pool14     AAGCAARTAGTGAAATTCAAAGAATTTTAAGGCGAAAAACRCAAGGACATATGAAAGATACAAGAAGGTCCAAGAATATCCAAATATATC
BdM1073pool14     AAGCAAGTAGTGAAATTCAAAGAATTTTAAGGCGAAAAACGCAAGGACATATGAAAGATACAAGAAGGTCCAAGAATATCCAAATATATC
BdM1075pool14     AAGCAAGTAGTGAAATTCAAAGAATTTTAAGGCGAAAAACACAAGGACATATGAAAGATRCAAGNAKRTYCAAGAATATCCARATATATY
//                      -                             -   *                  -      ****            *  -   *|47926|
BdM1050pool14     CTCAGTATAGCTAAAAAATATAAGAAACCAAAGAAATGTATCAGTGATGAATTATGACGAGAACAAGAACATGAAATATTGAGACTACCT
BdM1051pool14     CTCAGTATAGCTAAAAAATATAAGAAACCAAAGAAATGTATCAGTGATGAATTATGACGAGAACAAGAACATGAAATATTGAGACTACCT
BdM1052pool14     CTCAGTATAGCTAAAAAATATAAGAAACCAAAGAAATGTATCAGTGATGAATTATGACGAGAACAAGAACATGAAATATTGAGACTACCT
BdM1053pool14     CTCAGTATAGCTAAAAAATATAAGAAACCAAAGAAATGTATCAGTGATGAATTATGACGAGAACAAGAACATGAAATATTGAGACTACCT
BdM1055pool14     CTCAGTATAGCTAAAAAATATAAGAAACCAAAGAAATGTATCAGTGATGAATTATGACGAGAACAAGAACATGAAATATTGAGACTACCT
BdM1074pool14     CTCAGTATAGCTAAAAAATATAAGAAACCAAAGAAATGTATCAGTGATGAATTATGACGAGAACAAGAACATGAAATATTGAGACTACCT
//                                                                                                          |47928|
BdM1050pool14     TTTACAAAAGTAAATCCAGAGAAATGTAGCAACTCAATGTAATCTGAGATAATCCAAGGGCAAAAAGTATAAGTAAGAAACCCAAGAACA
BdM1052pool14     TTTMCAAAAGTAAATCCAGAGAAATGTAGCAACTCAATGTAATCTGAGATAATCCAAGRGCAAAAAGTATAARTAAGAAACCCAAGAACA
BdM1054pool14     TTTACAAAAGTAAATCCAGAGAAATGTAGCAACTCAATGTAATCTGAGATAATCCAAGGGCAAAAAGTATAAATAAGAAACCCAAGAACA
BdM1054pool24     TTTMCAAAAGTAAATCCAGAGAAATGTAGCAACTCAATGTAATCTGAGATAATCCAAGGGCAAAAAGTATAARTAAGAAACCCAAGAACA
BdM1055pool14     TTTACAAAAGTAAATTCAGAGAAATGTAGCAACTCAATGTAATCTGAGATAATCCAAGGGCAAAAAGTATAAGTAAGAAACCCAAGAACA
BdM1056pool14     TTTMCAAAAGTAAATCCAGAGAAATGTAGCAACTCAATGTAATCTGAGATAATCCAAGGGCAAAAAGTATAAGTAAGAAACCCAAGAACA
BdM1065pool24     TTTCCAAAAGTAAATCCAGAGAAATGTAGCAACTCAATGTAATCTGAGATAATCCAAGGGCAAAAAGTATAAGTAAGAAACCCAAGAACA
BdM1073pool14     TTTCCAAAAGTAAATCCAGAGAAATGTAGCAACTCAATGTAATCTCAGATAATCCAAGGGCAAAAAGTATAAGTAAGAAACCCAAGAACA
//                   *           -                             -            -             *                 |47930|
BdM1050pool14     TAAGTGATCAACTTTGTTGACCACAGGTGAGCTGCATATGGGTGCAAAAATTAGCACTTGCAAACATATATTATGTCAAATATGTTTTTA
BdM1053pool14     TAAGGGATCAACTTTGTTGACCACAGGTGAGCTGCATATGGGTGCAAAAATTAGCACTTGCAAAC--ATATTATGTCAAATATGTTTTTA
BdM1055pool14     TAAGTGATCAACTTTGTTGACCACAGGTGAGCTGCATATGGGTGCAAAAATTAGCACTTGCAAACATATATTATGTCAAATATGTTTTTA
BdM1056pool14     TAAGGGATCAACTTTGTTGACCACAGGTGAGCTGCATATGGGTGCAAAAATTAGCACTTGCAAAC--ATATTATGTCAAATATGTTTTTA
BdM1070pool14     TAAGTGATCAACTTTGTTGACCACAGGTGAGCTGCATATGGGTGCAAAAATTAGCACTTGCAAACATATATTATGCCAAATATGTTTAAA
BdM1073pool14     TAAGTGATCAACTTTGTTGACCACAGGTGAGCTGCATATGGGTGCAAAAATTAGCACTTGCAAACATATATTATGTCAAATATGTTTTTA
BdM1074pool14     TAAGGGATCAACTTTGTTGACCACAGGTGAGCTGCATATGGGTGCAAAAATTAGCACTTGCAAAC--ATATTATGTCAAATATGTTTTTA
//                    *                                                                      -           -- |47935|
BdM1050pool14     CGTTAATAAAATAATCTTTATAATTGCTTAAAATTATAATCAACTGTTGCTTAAGATTTGTTCCACGCCGGTGTTAATGTTTTCTAAATC
BdM1054pool24     CGTTAATAAAATAATCTTTATAATTGCTTAAAATTATAATCAACTGTTGCTTAAGATTTGTTCCACGCCGGTGTTAATGTTTTCTAAATC
BdM1070pool14     CGTTAATAAAATAATCTTTATAATTGCTTAAAATTATAATCAACTGTTGCTTAAGATTTGTTCCACGCCGGTGTTAATGTTTTCTAAATC
BdM1074pool14     CGTTAATAAAATAATCTTTATAATTGCTTAAAATTATAATCAACTGTTGCTTAAGATTTGTTCCACGCCGGTGTTAATGTTTTCTAAATC
//                                                                                                          |47936|
BdM1050pool14     TAAATAATATTTAGAAATTCACTTAAACTTTCTTTAATCCCTTTTTATTTTTACTGGGTGTTTCATTAAACACTTTTTTGTGAAAAATGG
BdM1052pool14     TAAATAATATTTAGAAATTCACTTAAACTTTCTTTAATCCCTTTTTATTTTTACTGGGTGTTTCATTAAACACTTTTTTGTGAAAAWKGR
BdM1053pool14     TAAATAATATTTAGAAATTCACTTAAACTTTCTTTAATCCCTTTTTATTTTTACTGGGTGTTTCATTAAACACTTTTTTGTGAAAATGG-
BdM1054pool24     TAAATAATATTTAGAAATTCACTTAAACTTTCTTTAATCCCTTTTTATTTTTACTGGGTGTTTCATTAAACACTTTTTTGTGAAAAATGG
BdM1055pool14     TAAATAATATTTAGAAATTCACTTAAACTTTCTTTAATCCCTTTTTATTTTTACTGGGTGTTTCATTAAACACTTTTTTGTGAAAAATGG
BdM1056pool14     TAAATAATATTTAGAAATTCACTTAAACTTTCTTTAATCCCTTTTTATTTTTACTGGGTGTTTCATTAAACACTTTTTTGTGAAAAATGG
//                                                                                                      ** -|47939|
BdM1050pool14     CGAATATCTCATACCAGGCAGTTTTTAAAAGAAGAAACAATGAAGGAAGAGTTTTGTGGGTTCTTCTTATCATCTGAATCTGACCTATAT
BdM1051pool14     CGAATATCTCATACAAGGCAGTTTTTAAAAGAAGAAACAATGAAGGAAGAGTTTTGTGGGTTCTTCTTATCATCTGAATCTGACCTATAT
BdM1051pool21     CGAATATCTCATACAAGGCAGTTTTTAAAAGAAGAAACAATGAAGGAAGAGTTTTGTGGGTTCTTCTTATCATCTGAATCTGACCTATAT
BdM1052pool14     CGAATATCTCATACCAGGCAGTTTTTAAAAGAAGAAACAATGAAGGAAGAGTTTTGTGGGTTCTTCTTATCATCTGAATCTGACCTATAT
BdM1054pool14     CGAATATCTCATACCAGGCAGTTTTTAAAAGAAGAAACAATGAAGGAAGAGTTTTGTGGGTTCTTCTTATCATCTGAATCTGACCTATAT
BdM1054pool24     CGAATATCTCATACCAGGCAGTTTTTAAAAGAAGAAACAATGAAGGAAGAGTTTTGTGGGTTCTTCTTATCATCTGAATCTGACCTATAT
BdM1055pool14     CGAATATCTCATACAAGGCAGTTTTTAAAAGAAGAAACAATGAAGGAAGAGTTTTGTGGGTTCTTCTTATCATCTGAATCTGACCTATAT
BdM1056pool14     CGAATATCTCATACAAGGCAGTTTTTAAAAGAAGAAACAATGAAGGAAGAGTTTTGTGGGTTCTTCTTATCATCTGAATCTGACCTATAT
BdM1068pool14     CGAATATCTCATACAAGGCAGTTTTTAAAAGAAGAAACAATGAAGGAAGAGTTTTGTGGGTTCTTCTTATCATCTGAATCTGACCTATAT
//                              *                                                                           |47940|
BdM1050pool14     GATTCTCCAGGAGTGTTCGGATTCGATCTGCGTCCTTGTTTTGGCAAAGACTAAAAGTATGAATAAAATACGATACACATTGGATTTGAG
BdM1053pool14     GATTCGCCAGGAGTGTTCGGATTCGATCTGCGTCCTTGTTTTGGCAAAGACTAAAAGTATGAATAAAATACGATACACATTGGATTTGAG
BdM1055pool14     GATTCKCCAGGAGTGTTCGGATTMGATCTGCGTCCTTGTTTTGGCAAATTCTAAAAATAGGAATAAAATACGATAAACATTGTWTTTTAC
BdM1072pool14     GATTCGCCAGGAGTGTTCGGATTNGATCTGCGTCCTTGTTTTGGCAAATTCTAAAAATAGGAATAAAATACGATAAACATTGTNTTTTAC
BdM1073pool14     GATTCGCCAGGAGTGTTCGGATTCGATCTGCGCCCTTGTTTTGGCAAAGACTAAAAATAGGAATAAAATACGATAAACATTGTATTTTAC
BdM1074pool14     GATTCGCCAGGAGTGTTCGGATTCGATCTGCGTCCTTGTTTTGGCAAATTCTAAAAATAGGAATAAAATACGATAAACATTGTGTTTTAC
//                     *                 -        -               **      *  *               *      *-   * *|47941|
BdM1050pool14     AAAATCGCTTCCACCCACATAATGGGTGGGCGATCGGCCGCACCAAGCATTTTCATTAACAACCGTAAAAACTACTTTCTGAGGCTTCGA
BdM1051pool14     AAAATCGCTTCCACCCACATAATGGGTGGGCGATCGGCCGCACCAAGCATTTTCATTAACAACCGTAAAAACTACTTTCTGAGGCTTCGA
BdM1052pool14     AAAATCGCTTCCACCCACATAATGGGTGGGCGATCGGCTGCACCAAGCATTTTCATTAACAACCGTAAAAACTACTTTCTGAGGCTTCGA
BdM1054pool24     AAAATCGCTTCCACCCACATAATGGGTGGGCGATCGGCYGCACCAAGCATTTTCATTAACAACCGTAAAAACTACTTTCTGAGGCTTCGA
BdM1073pool14     AAAATCGCTTCCACCCACATAATGGGTGGGCGATCGGCCGCACCAAGCATTTTCATTAACAACCGTAAAAACTACTTTCTGAGGCTTCGA
BdM1074pool14     AAAATCGCTTCCACCCACATAATGGGTGGGCGATCGGCYGCACCAAGCATTTTCATTAACAACCGTAAAAACTACTTTCTGAGGCTTCGA
BdM1075pool14     AAAATCGCTTCCACCCACATAATGGGTGGGCGATCGGCTGCACCAAGCATTTTCATTAACAACCGTAAAAACTACTTTCTGAGGCTTCGA
//                                                      *                                                   |47943|
BdM1050pool14     CTATGTCTTCCTTTTAAACAAGCCACCATACTTTAGGTACATGGCAAGCTTTGTATGCTATGCAAAGAAAATAGATTAAAAAATATACAT
BdM1052pool14     CTATGTCTTCCTTTTAAACAAGCCACCATACTTTAGGTACATGGCAAGCTTTGTATGCTATGCAAAGAAAATAGATTAAAAAATATACAT
BdM1055pool14     CTATGTCTTCCTTTTAAACAAGCCACCATACTTTAGGTACATGGCAAGCTTTGTATGCTATGCAAAGAAAATAGATTAAAAAATATACAT
BdM1056pool14     CTATGTCTTCCTTTTAAACAAGCCACCATACTTTAGGTACATGGCAAGCTTTGTATGCTATGCAAAGAAAATAGATTAAAAAATATACAT
BdM1071pool24     CTATGTCTTCCTTTTAAACAAGCCACCATACTTTAGGTACATGGCAAGCTTTGTATGCTATGCAAAGAAAATAGATTAAAAAATATACAT
BdM1072pool14     CTATGTCTTCCTTTTAAACAAGCCACCATACTTTAGGTACATGGCAAGCTTTGTATGCTATGCAAAGAAAATAGATTAAAAAATATACAT
BdM1073pool14     CTATGTCTTCCTTTTAAACAAGCCACCATACTTTAGGTACATGGCAAGCTTTGTATGCTATGCAAAGAAAATAGATTAAAAAATATACAT
BdM1075pool24     CTATGTCTTCCTTTTAAACAAGCCACCATACTTTAGGTACATGGCAAGCTTTGTATGCTATGCAAAGAAAATAGATTAAAAAATATACAT
//                                                                                                          |47944|
BdM1050pool14     CGACTAAAGGAGTGTGTTAGAAATACGAAATAACAGAAGCCTGTCCAAAGACCCAAAACCAACGATTGAAGGCAGAGTTTATAGGGTTCT
BdM1052pool14     CGACTAAAGGAGTGTGTTAGAAATACGAAATAACAGAAGCCTGTCCAAAGACCCAAAACCAACGATTGAARGCAGAGTTTATAGGGTTCW
BdM1053pool14     CGACTAAAGGAGTGTGTTAGAAATACGAAATAACAGAAGCCTGTCCAAAGACCCAAAACCAACGATTGAAGGCAGAGTTTATAGGGTTCT
BdM1054pool14     CGACTAAAGGAGTGTGTTAGAAATACGAAATAACAGAAGCCTGTCCAAAGACCCAAAACCAACGATTGAAGGCAGAGTTTATANGGTTCT
BdM1055pool14     CGACTAAAGGAGTGTGTTAGAAATACGAAATAACAGAAGCCTGTCCAAAGACCCAAAACCAACGATTGAAAGCAGAGTTTATAGGGTTCT
BdM1056pool14     CGACTAAAGGAGTGTGTTAGAAATACGAAATAACAGAAGCCTGTCCAAAGACCCAAAACCAACGATTGAAGGCAGAGTTTATAGGGTTCT
BdM1064pool14     CGACTAAANGAGTGTGTTAGAAATACGAAATAACAGAAGCCTGTCCAAAGACCCAAAACCAACGATTGAAGGCAGAGTTTATAGGGTTCT
BdM1065pool24     CGACTAAAGGAGTGTGTTAGAAATACGAAATAACAGAAGCCTGTCCAAAGACCCAAAACCAACGATTGAAAGCAGAGTTTATAGGGTTCA
BdM1069pool14     CGACTAAAGGAGTGTGTTAGAAATACGAAATAACAGAAGCCTGTCCAAAGACCTAACACCAACGATTGAAGGCAGAGTTTATAGGGTTCT
BdM1072pool14     CGACTAAAGGAGTGTGTTAGAAATACGAAATAACAGAAGCCTGTCCAAAGACCCAAAACCAACGATTGAAGGCAGAGTTTATAGGGTTCT
BdM1073pool14     CGACTAAAGGAGTGTGTTAGAAATACGAAATAACAGAAGCCTGTCCAAAGACCCAAAACCAACGATTGAAGGCAGAGTTTATAGGGTTCT
BdM1074pool14     CGACTAAAGGAGTGTGTTAGAAATACGAAATAACAGAAGCCTGTCCAAAGACCCAAMACCAACGATTGAAGGCAGAGTTTATAGGGTTCT
BdM1075pool14     CGACTAAAGGAGTGTGTTAGAAATACGAAATAACAGAAGCCTGTCCAAAGACCCAAAACCAACGATTGAARGCAGAGTTTATAGGGTTCW
//                                                                     -  *             *                  *|47945|
BdM1050pool14     TCTTAAATGTTCTCGATTTTTTTCTTCTGGGGATTTCTCCAGATCTTCTTGGGAATTATATTGAAGTTTATCGAATTTTCTTCAATATTC
BdM1055pool14     TCTTAAATGTTCTCGATTTTTTTCTTCTGGGGATTTCTCCAGATCTTCTTGGGAATTATATTGAAGTTTATCGAATTTTCTTCAATATTC
BdM1056pool14     TCTTAAATGTTCTCGATTTTTTTCTTCTGGGGATTTCTCCAGATCTTCTTGGGAATTATATTGAAGTTTATCGAATTTTCTTCAATATTC
BdM1066pool24     TCTTAAATGTTCTCGATTTTTTTCTTCTGGGGATTTCTCCAGATCTTCTTGGGAATTATATTGAAGTTTATCGAATTTTCTTCAATATTC
BdM1071pool14     TCTTAAATGTTCTCGATTTTTTTCTTCTGGGGATTTCTCCAGATCTTCTTGGGAATTATATTGAAGTTTATCGAATTTTCTTCAATATTC
BdM1073pool14     TCTTAAATGTTCTCGATTTTTTTCTTCTGGGGATTTCTCCAGATCTTCTTGGGAATTATATTGAAGTTTATCGAATTTTCTTCAATATTC
BdM1074pool14     TCTTAAATGTTCTCGATTTTTTTCTTCTGGSGATTTCTCCAGATCTTCTTGGGAATTATATTGAAGTTTATCGAATTTTCTTCAATATTC
//                                              -                                                           |47946|
BdM1050pool14     ACTGTACCATAGGTCATGCAGTAGCAAATCCTTTGATGTTTGGTTGAATAACTGTTGTTGGTCGTAATATTGGTCCCAATACAGGAAATA
BdM1054pool14     ACTGTACCATAGGTCATGCAGTAGCAAATCCTTTGATGTTTGGTTGAATAACTGTTGTTGGTCGTAATATTGGNCCCAATACAGGAAATA
BdM1055pool14     A--GTACCATAGGTCATGCAGTAGCAAATCCTTTGATGTTTGGTTGAATAACTGTTGTTGGTCGTAATATTGGTCCCAATACAGGAAATA
BdM1056pool14     ACTGTACCATAGGTCATGCAGTAGCAAATCCTTTGATGTTTGGTTGAATAACTGTTGTTGGTCGTAATATTGGTCCCAATACAGGAAATA
BdM1075pool14     ACTGTACCATAGGTCATGCAGTAGCAAATCCTTTGATGTTTGGTTGAATAACTGTTGTTGGTCGTAATATTGGTCCCAATACAGGAAATA
//                                                                                                          |47948|
BdM1050pool14     TTTTGGACCTCCCCCCTGAACTTGAATCTACTCGAATTAATTAATCCTTGAATAATCTTGGATTTCTTGACTTTCTTTGAATCTTTTCGG
BdM1056pool14     TTTTGGACCTCCCCCCTGAACTTGAATCTACTCGAATTAATTAATCCTTGAATAATCTTGGATTTCTTGACTTTCTTTGAATCTTTTCGG
BdM1064pool14     TTTTGGACCTCCCCCCTGAACTTGAATCTACTCGAATTAATTAATCCTTGAATAATCTTGGATTTCTTGACTTTCTTTGAATCTTTTCGG
BdM1065pool24     TTTTGGACCTCCCCCCTGAACTTGAATCTACTCGAATTAATTAATCCTTGAATAATCTTGGATTTCTTGACTTTCTTTGAATCTTTTCGG
BdM1073pool14     TTTTGGACCTCCCCCCTGAACTTGAATCTACTCGAATTAATTAATCCTTGAATAATCTTGGATTTCTTGACTTTCTTTGAATCTTTTCGG
BdM1074pool14     TTTTGGACCTCCCCCCTGAACTTGAATCTACTCGAATTAATTAATCCTTGAATAATCTTGGATTTCTTGACTTTCTTTGAATCTTTTCGG
//                                                                                                          |47950|
BdM1050pool14     AGGCAAAGAACATTT--TTTTTATCAACACACAGGGTTTTCACTATTTTTATTTAAAAAATGTATTCTAATCAAAATTATTATATGTAGT
BdM1055pool14     AGGCAAAGAACATTT--TTTTTATCAACACACAGGGTTTTCACTATTTTTATTTAAAAAATGTATTCTAATCAAAATTATTATATGTAGT
BdM1056pool14     AGGCAAAGCACATTTTATTTTTATCAACACACAGGGTTTTTACTACTTTTATTTTAAAAATGTATTCTAATCATAATTATTATATGTAGT
BdM1074pool14     AGGCAAAGCACATTTTATTTTTATCAACACACAGGGTTTTTACTACTTTTATTTTAAAAATGTATTCTAATCATAATTATTATATGTAGT
//                        *                               *    *        *                  *                |47958|
BdM1050pool14     ATTATGACACCCAAATGAGGTCATTTGAGTGCCGTTATGGCGTCATTATGAACGCAAAATAAACAAAATCCTAATACTTTCTTTCGTTAT
BdM1052pool14     ATTATGACACCCAAATGANGTCATTTGAGTGCTGTTATGGCGTCATTATGAACGCAAAATAAACAAAATCCTAATACTTTCTTTCGTTAT
BdM1055pool14     ATTATGACACCCAAATGASGTCATTTGAGTGCYGTTATGGCGTCATTATGAACGCAAAATWAACAAAATCCTAATACTTTCTTTCGTTAT
BdM1070pool14     ATTATGACACCCAAATGAYGTCATTTGAGTGCTGTTATGGCGTCATTATGAACGCAAAATAAACAAAATCCTAATACTTTCTTTCGTTAT
BdM1074pool14     ATTATGACACCCAAATGACGTCATTTGAGTGCTGTTATGGCGTCATTATGAACGCAAAATAAACAAAATCATAATACTTTCTTTCGTTAT
//                                  *             *                           -         -                   |47960|
BdM1050pool14     CAGACAAAATGTGATATTATATGTGATAGATCACAAATAATGTGCACTCCAAAGTCTACGCTAAATACATTTGACATTATATATCCAAAT
BdM1052pool14     CAGACAAAATGTGATATTATATGTGATAGATCACAAATAATGTGCACTCCAAAGTCTACGCTAAATACATTTGACATTATATATCCAAAT
BdM1053pool24     CAGACAAAATGTGATATTATATGTGATAGATCACAAATAATGTGCACTCCAAAGTCTACGCTGAATAAATTTGACATTATATATCCAAAT
BdM1056pool14     CAGACAAAATGTGATATTATATGTGATAGATCACAAATAATGTGCACTCCAAAGTCTACGCTAAATACATTTGACATTATATATCCAAAT
//                                                                              -    -                      |47961|
BdM1050pool14     AAAATTCAGAACTGTATTTCACATATTTTTATTTCTACTTTTTGTAAATATAGATTGTAAATTGTATTAGATATCACGTTGAAAGAAAAA
BdM1055pool14     AAAATTCAGAACTGTATTTCACATATTTTTATTTCTACTTTTTGTAAATATAGATTGTAAATTGTATTAGACATCACGTTAAAAGAAAAA
BdM1056pool14     AAAATTCAGAACTGTATTTCACATATTTTTATTTCTACTTTTTRTAAATATAGATTGTAAATTGTATTAGAYATCACGTTGAAAGAAAAA
BdM1066pool14     AAAATTCAGAACTGTATTTCACATATTTTTATTTCTACTTTTTGTAAATATAAATTGTATATTGTATTAGACATCACGTTGAAAGAAAAA
BdM1070pool14     AAAATTCAGAACTGTATTTCACATATTTTTATTTCTACTTTTTATAAATATAGATTGTAAATTGTATTAGACATCACGTTGAAAGAAAAA
BdM1072pool14     AAAATTCAGAACTGTATTTCACATATTTTTATTTCTACTTTTTGTAAATATAAATTGTATATTGTATTAGACATCACGTTGAAAGAAAAA
BdM1073pool14     AAAATTCAGAACTGTATTTCACATATTTTTATTTCTACTTTTTRTAAATATARATTGTAWATTGTATTAGACATCACGTTGAAAGAAAAA
BdM1074pool14     AAAATTCAGAACTGTATTTCACATATTTTTATTTCTACTTTTTATAAATATAGATTGTAAATTGTATTAGACATCACGTTGAAAGAAAAA
//                                                           *        *      *           *        -         |47965|
BdM1050pool14     AAATTGGTACTTTACTCCTGG---CAGCGTTGCCAATCTTCCGATCTTGATCGTAAGAATACGATAATTTCGAATTTTATACGATGTACC
BdM1055pool14     AAATTGGTACTTTACTCCTGGCAACAGCGTTGCCAACCTTCCGATCTTGATCGTAAGAATACGATAATTTCGAATTTTATACGATGTACC
BdM1065pool24     AAATTGGTACTTTACTCCTGGCAACAGCGTTGCCAACCTTCCGATCTTGATCGTAAGAATACGATAATTTCGAATTTTATACGATGTACC
BdM1069pool24     AAATTGGTACTTTACTCCTGGCAACAGCGTTGCCAACCTTCCGATCTTGATCGTAAGAATACGATAATTTCGAATTTTATACGATGTACC
BdM1070pool14     AAATTGGTACTTTACTCCTGGCAACAGCGTTGCCAACCTTCCGATCTTGATCGTAAGAATACGATAATTTCGAATTTTATACGATGTACC
BdM1071pool24     AAATTGGTACTTTACTCCTGGCAACAGCGTTGCCAACCTTCCGATCTTGATCGTAAGAATACGATAATTTCGAATTTTATACGATGTACC
BdM1072pool14     AAATTGGTACTTTACTCCTGGCAACAGCGTTGCCAACCTTCCGATCTTGATCGTAAGAATACGATAATTTCGAATTTTATACGATGTACC
BdM1073pool14     AAATTGGTACTTTACTCCTGGCAACAGCGTTGCCAACCTTCCGATCTTGATCGTAAGAATACGATAATTTCGAATTTTATACGATGTACC
BdM1074pool14     AAATTGGTACTTTACTCCTGGCAACAGCGTTGCCAACCTTCCGATCTTGATCGTAAGAATACGATAATTTCGAATTTTATACGATGTACC
BdM1075pool14     AAATTGGTACTTTACTCCTGGCAACAGCGTTGCCAACCTTCCGATCTTGATCGTAAGAATACGATAATTTCGAATTTTATACGATGTACC
//                                                    -                                                     |47969|
BdM1050pool14     ACACAATTGTCAATATTTAAATTAAATTCAATTGAGGAATTGGCACTTTCATCTTCTTTGGATACTCTTTTATTATCTGTGACGAAA
BdM1052pool14     ACASAATTGTCAATATTTAAATTAAATTCAATTGAGGAATTGGCACTTTCATCTTCTTTGGATACTCTTTTATTATCTGTGACGAAA
BdM1053pool14     ACACAATTGTCAATATTTAAATTAAATTCAATTGAGGAATTGGCACTTTCATCTTCTTTGGATACTCTTTTATTATCTGTGACGAAA
BdM1054pool14     ACACAATTGTCAATATTTAAATTAAATTCAATTGAGGAATTGGCACTTTCATCTTCTTTGGATACTCTTTTATTATCTGTGACGAAA
BdM1054pool24     ACACAATTGTCAATATTTAAATTAAATTCAATTGAGGAATTGGCACTTTCATCTTCTTTGGATACTCTTTTATTATCTGTGACGAAA
BdM1055pool14     ACACAATTGTCAATATTTAAATTAAATTCAATTGAGGAATWGGCACTTTCATCTTCTTTGGATACTCTTTTATTATCTGTGACGAAA
BdM1056pool14     ACACAATTGTCAATATTTAAATTAAATTCAATTGAGGAATTGGCACTTTCATCTTCTTTGGATACTCTTTTATTATCTGTGACGAAA
BdM1070pool14     ACAGAATTGTCAATATTTAAATTAAATYCAATTGAGGAATTGGCACTTTCATCTTCTTTGGATACTCTTTTATTATCTGTGACGAAA
BdM1071pool14     ACACAATTGTCAATATTTAAATTAAATTCAATTGAGGAATTGGCACTTTCATCTTCTTTGGATACTCTTTTATTATCTGTGACGAAA
BdM1071pool24     ACACAATTGTCAATATTTAAATTAAATTCAATTGAGGAATTGGCACTTTCATCTTCTTTGGATACTCTTTTATTATCTGTGACGAAA
BdM1072pool14     ACACAATTGTCAATATTTAAATTAAATTCAATTGAGGAATTGGCACTTTCATCTTCTTTGGATACTCTTTTATTATCTGTGACGAAA
BdM1073pool14     ACASAATTGTCAATATTTAAATTAAATTCAATTGAGGAATTGGCACTTTCATCTTCTTTGGATACTCTTTTATTATCTGTGACGAAA
BdM1074pool14     ACACAATTGTCAATATTTAAATTAAATTCAATTGAGGAATTGGCACTTTCATCTTCTTTGGATACTCTTTTATTATCTGTGACGAAA
//                   *                       -            -                                              |47972|
BdM1050pool14     CGGAGAGATAAAAGTTCAACAGCTTTTTCTTAGTGATTTTTTGAAATAGACATTTTTTTCACCCTGTTTTCATAGTTAGCAATAAATTAT
BdM1054pool14     YGGAGAGATAAMRGTTCAACAGCTTTTTCYTAGTGATTTTTTGAAATWGACATTTTTTTCACCCTGTTTTCATARTTAGCAATAAATTAT
BdM1054pool24     CGGAGAGATAAAAGTTCAACAGCTTTTTCTTAGTGATTTTTTGAAATAGACATTTTTTTCACCCTGTTTTCATAGTTAGCAATAAATTAT
BdM1055pool14     TGGAGAGATAAAGGTTCAACAGCTTTTTCCTAGTGATTTTTTGAAATTGGCATTTTTTT-ACCCTGTTTTCATAATTAGCAATAAATTAT
BdM1065pool24     TGGAGAGATAACGGTTCAACAGCTTTTTCCAAGTGATTTTTTGAAATTGACATTTTTTTCACCCTGTTTTCATAGTTAGCAATAAATTAT
BdM1073pool14     TGGAGAGATAAANGTTCAACAGCTTTTTCCTAGTGATTTTTTGAAATTGGCATTTTTTTCACCCTGTTTTCATANTTAGCAATAAATTAT
//                *          **                *-                * *                        *               |47974|
BdM1050pool14     TAAGTATGATGAATATTCTGACAGAAAGTTTCACATTAAATTTTATCAATTAACACTTAATGGTTCGAACCACGATTTTATGACTACTAT
BdM1055pool14     TAAGTATGATGAATATTCTGACAGTAMGTTTCACATTAAATTTTATCAATTAACACTTCATGGTTCGAACCACGATTTTRTAACTACTAT
BdM1056pool14     TAAGTATGATGAATATTCTGACAGWAMGTTTCACATTAAATTTTATCAATTAACACTTSATGGTTCGAACCACGATTTTATRACTACTAT
BdM1074pool14     TAAGTATGATGAATATTCTGACAGTAAGTTTCACATTAAATTTTATCAATTAACACTTCATGGTTCGAACCACGATTTTATGACTACTAT
//                                        * *                               -                    - *        |47975|
BdM1050pool14     GAAATGT------ATTCCAATAGGGCTTAAATATAGAAAATAAAGACCCTTAGAGGAATAGAAAATTATTCTAAAGGGGCTAATATAGAAGAATAG
BdM1052pool14     GAAATGTATTCCAATTCCAATAGGGCTTAAATATAGAAAATAAAGACCCTTAGAGGAATAGAAAATTATTCTAAAGGGGCTAATATAGAA------
BdM1054pool24     GAAATGT------ATTCCAATAGGGCTTAAATATAGAAAATAAAGACCCTTAGAGGAATAGACAATTATTCTAAAGGGGCTAATATAGAAGAATAG
BdM1055pool14     GAAATGT------ATTCCAATAGGGCTTAAATATAGAAAATAAAGACCCTTAGAGGAATAGAMAATTATTCTAAAGGGGCTAATATAGAAGAATAG
BdM1056pool14     GAAATGT------ATTCCAATARGGCTTAAATATAGAAAATAAAGACCCTTAGAGGAATAGACAATTATTCTAAAGGGGCTAATATAGAAGAATAG
BdM1070pool14     GAAATGT------ATTCCAATANGGCTTAAATATAGAAAATAAAGACCCTTAGAGGAATAGANAATTATTCTAAAGGGGCTAATATAGAAGAATAG
BdM1073pool14     GAAATGT------ATTCCAATAGGGCTTAAATATAGAAAATAAAGACCCTTAGAGGAATAGAAAATTATTCTAAAGGGGCTAATATAGAAGAATAG
BdM1074pool14     GAAATGT------ATTCCAATAGGGCTTAAATATAGAAAATAAAGACCCTTAGAGGAATAGAAAATTATTCTAAAGGGGCTAATATAGAAGAATAG
BdM1075pool14     GAAATGT------ATTCCAATAAGGCTTAAATATAGAAAATAAAGACCCTTAGAGGAATAGACAATTATTCTAAAGGGGCTAATATAGAAGAATAG
//                                      *                                       *                                 |47976|
BdM1050pool14     GACGAGGCATGCTTTCTATTAAGTTGCTCTACATTACCAGGATTATTTTGACGATTGGATTGGATTAAGGTCCGGTGAACAAGAAGGTTA
BdM1051pool14     GACGAGGCATGCTTTCTATTAAGTTGCTCTACATTACCAGGATTATTTTGACGATTGGATTGGATTAAGGTCCGGTGAACAAGAAGGTTA
BdM1051pool21     GACGAGGCATGCTTTCTATTAAGTTGCTCTACATTACCAGGATTATTTTGACGATTGGATTGGATTAAGGTCCGGTGAACAAGAAGGTTA
BdM1052pool14     GACGAGGCATGCTTTCTATTAAGTTGCTCTACATTACCAGGATTATTTTGACGATTGGATTGGATTAAGGTCCGGTGAACAAGAAGGTTA
BdM1054pool14     GACGAGGCATGCTTTCTATTAAGTTGCTCTACATTACCAGGATTATTTTGACGATTGGATTGGATTAAGGTCCGGTGAACAAGAAGGTTA
BdM1055pool14     GACGAGGCATGCTTTCTATTAAGTTGCTCTACATTACCAGGATTATTTTGACGATTGGATTGGATTAAGGTCCGGTGAACAAGAAGGTTA
BdM1056pool14     GACGAGGCATGCTTTCTATTAAGTTGCTCTACATTACCAGGATTATTTTGACGATTGGATTGGATTAAGGTCCGGTGAACAAGAAGGTTA
BdM1073pool14     GACGAGGCATGCTTTCTATTAAGTTGCTCTACATTACCAGGATTATTTTGACGATTGGATTGGATTAAGGTCCGGTGAACAAGAAGGTTA
BdM1074pool14     GACGAGGCATGCTTTCTATTAAGTTGCTCTACATTACCAGGATTATTTTGACGATTGGATTGGATTAAGGTCCGGTGAACAAGAAGGTTA
//                                                                                                          |47984|
BdM1050pool14     AAATCCCGAAACAATTTACGACACGAAGAACGTCTATTTATAGAGACAAAAAATAAATATACAAAAAGGTATAAATAATCATAAAATCGA
BdM1052pool14     AAATCCCGAAACAATTTACGACACGAAGAACGTCTATTTATAGAGACAAAAAATAAATATACAAAAAGGTATAAATAATCATAAAATCGA
BdM1053pool14     AAATCCCGAAACAATTTACGACACGAAGAACGTCTATTTATAGAGACAAAAAATAAATATACAAAAAGGTATAAATAATCATAAAATCG-
BdM1055pool14     AAATCCCGAAACAATTTACGACACGAAGAACGTCTATTTATAGAGACAAAAAATAAATATACAAAAAGGTATAAATAATCATAAAATCGA
BdM1056pool14     AAATCCCGAAACAATTTACGACACGAAGAACGTCTATTTATAGAGACAAAAAATAAATATACAAAAAGGTATAAATAATCATAAAATCGA
BdM1073pool14     AAATCCCGAAACAATTTACGACACGAAGAACGTCTATTTATAGAGACAAAAAATAAATATACAAAAAGGTATAAATAATCATAAAATCGA
BdM1074pool14     AAATCCCGAAACAATTTACGACACGAAGAACGTCTATTTATAGAGACAAAAAATAAATATACAAAAAGGTATAAATAATCATAAAATCGA
BdM1075pool14     AAATCCCGAAACAATTTACGACACGAAGAACGTCTATTTATAGAGACAAAAAATAAATATACAAAAAGGTATAAATAATCATAAAATCGA
//                                                                                                          |47985|
BdM1050pool14     CTCAAAATATTTTTTTATACATGGTGAAATTAAAAGATATGGAAGGTGTCTATTTACATCGAATAACCTTGTACAATTTAATAGCCGGCA
BdM1053pool24     CTCAAAATATTTTTTTATACATGGTGAAATTAAAAGATATGGAAGGTGTCTATTTACATCGAATAACCTTGTACAATTTAATAGCCGGCA
BdM1054pool24     CTCAAAATATTTTTTTATACATGGTGAAATTAAAAGATATGGAAGGTGTCTATTTACATCGAATAACCTTGTACAATTTAATAGCCGGCA
BdM1066pool24     CTCAAAATATTTTTTTATACATGGCGAAATTAAAAGATATGGAAGGTGTCTATTTACATCGAATAACCTTGTACAATTTAATAGCCGGCA
BdM1075pool14     CTCAAAATATTTTTTTATACATGGTGAAATTAAAAGATATGGAAGGTGTCTATTTACATCGAATAACCTTGTACAATTTAATAGCCGGCA
BdM1075pool24     CTCAAAATATTTTTTTATACATGGTGAAATTAAAAGATATGGAAGGTGTCTATTTACATCGAATAACCTTGTACAATTTAATAGCCGGCA
//                                        -                                                                 |47987|
BdM1050pool14     ATTATTGGAATCAGTTGCTTCATCAAGTTGAAGAGCAAGTAATTTTCCAATTTGCTTTGTAAGCCACTTTGTATGATGCTAACAAAGCTT
BdM1052pool14     ATTATTGGAATCAGTTGCTTCATCAAGTTGAAGAGCAAGTAATTTTCCAATTTGCTTTGTAAGCCACTTTGTATGATGCTAACAAAGCTT
BdM1054pool14     ATTATTGGAATCAGTWGCTTCATCAAGTTGAAGAGCAARTAATTTTCCAATTWGCTTTGTAAGCCACTTTGTATGATGCTAACAAAGCTT
BdM1055pool14     ATTATTGGAATCAGTWGCTTCATCAAGTTGAAGAGCAARTAATTTTCCAATTWGCTTTGTAAGCCACTTTGTATGATGCTAACAAAGCTT
BdM1065pool24     ATTATTGGAATCAGTTGCTTCATCAAGTTGAAGAGCAAGTAATTTTCCAATTTGCTTTGTAAGCCACTTTGTATGATGCTAACAAAGCTT
BdM1070pool14     ATTATTGGAATCAGTTGCTTCATCAAGTTGAAGAGYAAGTAATTTTCCAATTTGCTTTGTAAGCCACTTTGTATGATGCTAACAAAGCTT
BdM1073pool14     ATTATTGGAATCAGTTGCTTCATCAAGTTGAAGAGCAAAYAATTTTCCAATTWGCTTTGTAAGCCACTTTGTATGATGCTAACAAAGCTT
BdM1074pool14     ATTATTRGAATCAGTTGCTTCATCAAGTTGAAGAGCAAAYAATTTTCCARTTAGCTTTGTAAGCCACTTTGTATGATGCTAACAAAGCTT
//                      -        *                   -  **         -  *                                     |47988|
BdM1050pool14     AGATTAACTTTGTTGGATTTCCAGAATCTCCTTAAATTCTCTTAGATGTTATCAAATTTTCTTCCGGGGATTTCCCGGAACATTTTGAAT
BdM1051pool14     AGATTAACTTTGTTGGATTTCCAGAATCTCCTTAAATTCTCTTAGATKTTATCAAATTTTCTTCCGGGGATTTCCCGGAACATTYTGAAT
BdM1052pool14     AGATTAACTTTGTTGGATTTCCARAATCTCCTTAAATTCTCTTAGATKTTATCRAATTTTCTTCCGGGGATTTCCCGGAACATTTTGAAT
BdM1055pool14     AGATTAACTTTGTTGGATTTCCAGAATCTCCTTAAATTCTCTTAGATTTTATCAAATTTTCTTCCGGGGATTTCCCGGAACATTYTGAAT
BdM1056pool14     AGRTTAACTTTGTTGGATTTCCAGAATCTCCTTAAATTCTCTTAGATTTTATCAAATTTTCTTCSGGGGATTTCCCGGAACATTYTGAAT
BdM1064pool14     AGATTAACTTTGTTGGATTTCCAGAATCTCCTTAAATTCTCTTAGATTTTATCAAATTTTCTTCCGGGGATTTCCCGGAACATTCTGAAT
BdM1073pool14     AGATTAACTTTGTTGGATTTCCAGAATCTCCTTAAATTCTCTTAGATGTTATCAAATTTTCTTCCGGGGATTTCCCGGAACATTTTGAAT
BdM1074pool14     AT-TCAACTTTGTTGGATTTCTAGAATCTCCTTAAATTCTCTTAGATTTTATCAAATTTTCTTCCGGGGATTTCCCGGAACATTTTGCAT
//                 -- -                - -                       *     -          -                   *  -  |47990|
BdM1050pool14     ATGATCTTTTGGGGTCGGATTGGAATATCTCGGGTTCCTCAGTAAGTTATAG-AAAAAAATCGAAGGTATGCGCTCTTTTTGTGCGAAATA
BdM1051pool14     ATGATCTTTTGGGGTCGGATTGGAATATCTCGGGTTCCTCAGTAAGTTATAK-AAAAAAATCGAAGGTATGCGCTCTTTTTGTGCGAAATA
BdM1052pool14     ATGATCTTTTGGGGTCGGATTGGAATATCTCGGGTTCCTCAGTAAGTTATAK-AAAAAAATCGAAGGTATGCGCTCTTTTTGTGCGAAATA
BdM1053pool24     ATGATCTTTTGGGGTCGGATTGGAATATCTCGGGTTCCTCAGTAAGTTATAG-AAAAAAATCGAAGGTATGCGCTCTTTTTGTGCGAAATA
BdM1054pool24     ATGATCTTTTGGGGTCGGATTGGAATATCTCGGGTTCCTCAGTAAGTTATAG-AAAAAAATCGAAGGTATGCGCTCTTTTTGTGCGAAATA
//                                                                   *                                       |47991|
BdM1050pool14     TATACATTAAAATGGTCCGAAATTTGAAAGGCAACAACATGTGCAGCTAAAGCTCTATTCATAACGTTTTCTTTAATATAAAGCTGTAAA
BdM1051pool21     TATACATTAAAATGGTCCGAAATTTGAAAGGCAACAACATGTGCAGCTAAAGCTCTATTCATAACGTTTTCTTTAATATAAAGCTGTAAA
BdM1053pool14     TATACATTAAAATGGTCCGAAATTTGAAAGGCAACAACATGTGCAGCTAAAGCTCTATTCATAACGTTGTCTTTAATATAAAGCTGTAAA
BdM1054pool14     TATACATTAAAATGGTCCGAAATTTGAAAGGCAACAACATGTGCAGCTAAAGCTCTATTCATAACGTTTTCTTTAATATAAAGCTGTAAA
BdM1054pool24     TATACATTAAAATGGTCCGAAATTTGAAAGGCAACAACATGTGCAGCTAAAGCTCTATTCATAACGTTTTCTTTAATATAAAGCTGTAAA
BdM1055pool14     TATACATTAAAATGGTCCGAAATTTGAAAGGCAACAACATGTGCAGCTAAAGCTCTATTCATAACGTTTTCTTTAATATAAAGCTGTAAA
BdM1056pool14     TATACATTAAAATKGTCCGAAATTTGAAAGGCAACAACATGTGCAGCTAAAGCTCTATTCATAACGTTTTCTTTAATATAAAGCTGTAAA
BdM1066pool24     TATACATTAAAATGGTCCGAAATTTGAAAGGCAACAACATGTGCAGCTAAAGCTCTATTCATAACGTTTTCTTTAATATAAAGCTGTAAA
BdM1070pool14     TATACATTAAAATGGTCCGAAATTTGAAAGGCAACAACATGTGCAGCTAAAGCTCTATTCATAACGTTTTCTTTAATATAAAGCTGTAAA
//                             -                                                      -                     |47994|
BdM1050pool14     TTTCAAAAGTAGGTTAAAATTCTGATGAGACATGAGAAATCATTTCTATTTTGAGTAATTTTTTTAAAGTTCATTTAAAATTTCACCCAG
BdM1052pool14     TTTCAAAAGTAGGTTAAAATTCTGATGAGACATGAGAAATCATTTCTATTTTGAGTAATTTTTTTAAAGTTCATTTAAAATTTCACCCAG
BdM1053pool14     TTTCAAAAGTAGGTTAAAATTCTGATGAGACATGAGAAATCATTTCTATTTTGAGTAATTTTTTTAAAGTTCATTTAAAATTTCACCCAG
BdM1056pool14     TTTCAAAAGTAGGTTAAAATTCTGATGAGACATGAGAAATAATTTCTATTTTGAGTAATTTTTTTAAAGTTCATTTAAAATTTCACCCAG
//                                                        -                                                 |47995|
BdM1050pool14     CTTTATGTYCGTGSGGGCAGAAAGTACTCTGCTTTATGGCCCSCGCGGGCAKYAAGACNAAAACAAYTTTCGATTAATTTATTGTTTATT
BdM1054pool24     CTTTATGTYCGTGSGGGCAGAAAGTACTCTGCTTTATGGCCCSCGCGGGCAKTAAGACAAAAACAAYTTTCGATTAATTTATTGTTTATT
BdM1055pool14     CTTTATGTTCGTGGGGGCAGAAAGTACTCTGCTTTATGGCCCCCGCGGGCAGTAAGAC-AAAACAATTTTCGATTAATTTATTGTTTATT
BdM1073pool14     CTTTATGTCCGTGCGAGCAGAAAGTACTCTGCTTTATGGCCCGCGCGGGCATTAAGACAAAAACAACTTTCGATTAATTTATTGTTTATT
//                        *    * -                          *        *-             *                       |47996|
BdM1050pool14     ACAGCTTCATTGGTAAGGACTGTGTCTGCGTTTTATATATTCCATTATTTTACATCCTTAACTTAATCCTTGAGACTGGCG-TTTCCTGAT
BdM1052pool14     ACAGCTTCATTGTTAAGGACTGTGTCTGCGTTTTATATATTCCATTATTTTACATCCTTAACTTAATCCTTGAGACTGGCG-TTTTCTGAT
BdM1055pool14     ACAGCTTCATTGKTAAGGACTGTGTCTGCGTTTTATATATTCCATTATTTTACATCCTTAACTTAATCCTTGARACTGGCG-TTTCCTGAT
BdM1072pool14     ACAGCTTCATTGTTAAGGACTGTGTCTGCGTTTTATATATTCCATTATTTTACATCCTTAACTTAATCCTTGAAACTGGCG-TTTCCTGAT
BdM1073pool14     ACAGCTTCATTGTTAAGGACTGTGTCTGCGTTTTATATATTCCATTATTTTACATCCTTAACTTAATCCTTGAAACTGGCG-TTTCCTGAT
BdM1074pool14     ACAGCTTCATTGTTAAGGACTGTGTCTGCGTTTTATATATTCCATTATTTTACATCCTTAACTTAATCCTTGAGACTGGCG-TTTCCTGAT
//                            *                                                            *           -     |48003|
BdM1050pool14     AGATTTATCTTGCTGGATCTTCAAGTCAGCATTGTAAACTTCTTTTAAATTGGTTGGTTAATAAATAATAATGTCATATATAGAGA
BdM1052pool14     AGATTTATCTTGCTGGATCTTCAAGTCAGCATTGTAAACTTCTTTTAAATTGATTGGTTAATAAATAATAATGTCATATATAGAGA
BdM1054pool24     AGATTTATCTTGCTGGAKCTTCAAGTSAGCATTGTAAACTTCTTTTAAATTGGTTGGTTAATAAATAATAATGTCATATATAKAGA
BdM1055pool14     AGATTTATCTTGCTGGATCTTCAAGTCAGCATTGTAAACTTCTTTTAAATTGATTGGTTAATAAATAATAATGTCATATATAGAGA
BdM1056pool14     AGATTTATCTTGCTGGATCTTCAAGTGAGCATTGTAAACTTCTTTTAAATTGGTTGGTTAATAAATAATAATGTCATAAATAGAGA
BdM1069pool24     AGATTTATCTTGCTGGATCTTCAAGTCAGCATTGTAAACTTCTTTTAAATTGGTTGGTTAATAAATAATAATGTCATATATAGAGA
//                                 -        *                         *                         -   -   |48004|
BdM1050pool14     TATTTTCCTATTTTTATTTTGGGTCCTAATTTTTATTGAAACAAAAATATCCAGGAATATCAGTGAGATTTGAGAAAATTCAAGAGGACT
BdM1053pool24     TATTTTCCTATTTTTATTTTGGGTCCTAATTTTTATTGAAACAAAAATATCCAGGAATATCAGTGAGATTTGAGAAAATTCAAGAGGACT
BdM1065pool24     TATTTTCCTATTTTTATTTTGGGTCCTAATTTTTATTGAAACAAAAATATCCAGGAATATCAGTGAGATTTGAGAAAATTCAAGAGGACT
BdM1070pool14     TATTTTCCTATTTTTATTTTGGGTCCTAA-TTTTATTG------AAATATCCAGGAATATCAGTGAGATTTGAGAAAATTCAAGAAAAAA
BdM1075pool24     TATTTTCCTATTTTTATTTTGGGTCCTAATTTTTATTGAAACAAAAATATCCAGGAATATCAGTGAGATTTGAGAAAATTCAAGAGGACT
//                                                                                                     -- --|48005|
BdM1050pool14     AATAATTTCAATCAACATTTGAGTGATTATACCTAATTCTGGGCTAAATCCAAATATTTTAACCCAGATTTTTTTAATCTAACCAAGATT-
BdM1052pool14     AATAATTTTAATCAAAATTTGAGTGATTTTACCTAATTCTGGGCTAAATCCAAATATTTTAACCCAGA-TTTTTTAATCTAACCCAGATTT
BdM1053pool14     AATAATTTYAATCAAMATTTGAGTGATTWTACCTAATTCTGGGCTAAATCSAAATATTTTAACCCAGANTTTTTTAATCTAACCCAGATT-
BdM1054pool14     AATAATTTCAATCAACATTTGAGTGATTATACCTAATTCTGGGCTAAATCCAAATATTTTAACCCAGA-TTTTTTAATCTAACCCAGATTT
BdM1055pool14     AATAATTTNAATCAANATTTGAGTGATTNTACCTAATTCTGGGCTAAATCCAAATATTTTAACCCAGA-TTTTTTAATCTAACCCAGATTT
BdM1066pool24     AATAATTTTAATCAACATTTTAGTGATTTTACCTAATTCTGGGCTAAATCCAAATATTTTAACCCAGA-TTTTTTAATCTAACCCAGATTT
BdM1072pool14     AATAATTTTAATCAAAATTTGAGTGATTTTACCTAATTCTGGGCTAAATCCAAATATTTTAACCCAGA-TTTTTTAATCTAACCCAGATTT
BdM1074pool14     AATAATTTTAATCAAAATTTGAGTGATTTTACCTAATTCTGGGCTAAATCCAAATATTTTAACCCAGATTTTTTTAATCTAACCCAGATT-
//                        *      *    -       *                     -                                 -      |48006|
BdM1050pool14     AATTACTGAAAATACACATCCCATTTATAAAAGATTGCTACTGGAGTAAATTAACAATATTCATCCACCCTGTATAGAATAAAATATGTT
BdM1052pool14     AATTACTGAAAATACACATCCCATTTATAAAAGATTGCTACTGGAGTAAATTAACAATATTCATCCACCCTGTATAGAATAAAATATGTT
BdM1073pool14     AATTACTGAAAATACACATCCCATTTATAAAAGATTGCTACTGGAGTAAATTAACAATATTCATCCACCCTGTATAGAATAAAATATGTT
BdM1074pool14     AATTACTGAAAATACACATCCCATTTATAAAAGATTGCTACTGGAGTAAATTAACAATATTCATCCACCCTGTATAGAATAAAATATGTT
//                                                                                                          |48007|
BdM1050pool14     AGTGAGAAGCAAAAATATACTACATATAGTTTCTAAAATGCTTGTGGCCCTAAACAAAGTAGATGGAAATCTTTCATCGCAATCACT
BdM1054pool14     AGTGAGAAGCAAAAATATACTACATATAGTTTCTAAAATGCTTGTGGCCCTAAACAAAGTAGATGGAAATCTTTCATCGCAATCACT
BdM1055pool14     AGTGAGAAGCAAAAATATACTACATATAGTTTCTAAAATGCTTGTGGCCCTAAACAAAGTAGATGGAAATCTTTCATCRCAATCACT
BdM1073pool14     AGTGAGAAGCAAAAATATACTACATATAGTTTCTAAAATGCTTGTGGCCCTAAACAAAGTAGATGGAAATCTTTCATCGCAATCACT
BdM1074pool14     AGTGAGAAGCAAAAATATACTACATATAGTTTCTAAAATGCTTGTGGCCCTAAACAAAGTAGATGGAAATCTTTCATCGCAATCACT
//                                                                                              -        |48011|
BdM1050pool14     TGGGATATTTAGAATGGTTGAACAAGGTGGTCTTATGAA-----AATTGATGTTTCACCAAGATTTTTGATCGAAGAATTTCAGTTCTAC
BdM1053pool14     TGGGATATTTAGAATGGTTGAACAAGGTGGTCTTATATAAAATTAATTGATGTTTCACCAAGATTTTTKATCGAAGAATTTCMRWTYKAY
BdM1055pool14     TGGGATATTTAGAATGGTTGAACAAGGTGGTCTTATATAAAATTAATTGATGTTTCACCAAGATTTTTGATCGAAGAATTTCCAATTGAT
BdM1068pool14     TGGGATATTTAGAATGGTTGAACAAGGTGGTCTTATATAAAATTAATTGATGTTTCACCAAGATTTTTGATCGAAGAATTTCAGTTCTAC
BdM1072pool14     TGGGATATTTAGAATGGTTGAACAAGGTGGTCTTATATAAAATTAATTGATGTTTCACCAAGATTTTTGATCGAAGAATTTCAGTTCTAC
BdM1074pool14     TGGGATATTTAGAATGGTTGAACAAGGTGGTCTTATATAAAATTAATTGATGTTTCACCAAGATTTTTTATCGAAGAATTTCCAATTGAT
//                                                    --                              *             *** ** *|48012|
BdM1050pool14     GCCCAGAAATTGGGTAGTATGGGTGTCCATTTAAACGATCATCGAAATTAGATGGACCGACAATGACCTACAAACCAACCAACAAGTTTG
BdM1052pool14     GCCCAGAAATTGGGTAGTATGGGTGTCCATTTAAACGATCATCGAAATTAGATGGACCGACAATGACCTACAAACCAACCAACAAGTTTG
BdM1055pool14     GCCCAGAAATTGGGTAGTATGGGTGTCCATTTAAACGGTCATCGAAATTAGATGGACCGACAATGACCTACAAACCAACCAACAAGTTTG
BdM1056pool14     GCCCAGAAATTGGGTAGTATGGGTGTCCATTTAAACGGTCATCGAAATTAGATGGACCGACAATTACCTACAAACCAACTAACAAGTTTG
BdM1070pool14     GCCCATAAATTGGGTAGTATGGGTGTCCATTTAAACGGTCATCGAAATTAGATGGACCGACAATGACCTACAAACCAACCAACAAGTTTG
//                     -                               *                          -              -          |48013|
BdM1050pool14     CAAGAATACCGTAAAAAGAAAATCTTTAATAAACTTCTCCAAATTTGGCGCTTAAACGATTAAGGAAAGTCCAAGAAAAAGAAGGGTGAA
BdM1052pool14     CAAGAATACCGTAAAAAGAAAATCTTTAATAAACTTCTCCAAATTTGGCGCTTAAACGATTAAGGAAAGTCCAAGAAAAAGAAGGGTGAA
BdM1055pool14     CAAGAATACCGTAAAAAGAAAATCTTTAATAAACTTCTCCAAATTTGGCGCTTAAACGATCAAGGAAAGTCCAAGAAAAAGAAGGGTGAA
BdM1073pool14     CAAGAATACCGTAAAAAGAAAATCTTTAATAAACTTCTCCAAATTTGGCGCTTAAACGATTAAGGAAAGTCCAAGAAAAAGAAGGGTGAA
BdM1074pool14     CAAGAATACCGTAAAAAGAAAATCTTTAATAAACTTCTCCAAATTTGGCGCTTAAACGATCAAGGAAAGTCCAAGAAAAAGAAGGGTGAA
//                                                                            *                             |48016|
BdM1050pool14     TCCATTTTTGTTAACATGTACAATGGCGTTTGGCAACCTTACCTGTGTTGGTTAAATTACACTTTAATTTAAATATTTTTTCACGACTGT
BdM1071pool24     TCCATTTTTGTTAACATGTACAATGGCGTTTGGCAACCTTACCTGTGTTGGTTAAATTACACTTTAATTTAAATATTTTTTCACGACTGT
BdM1073pool14     TCCATTTTTGTTAACATGTACAATGGCGTTTGGCAACCTTACCTGTGTTGGTTAAATTACACTTTAATTTAAATATTTTTTCACGACTGT
BdM1075pool14     TCCATTTTTGTTAACATGTACAATGGCGTTTGGCAACCTTACCTGTGTTGGTTAAATTACACTTTAATTTAAATATTTTTTCACGACTGT
//                                                                                                          |48018|
BdM1050pool14     CGGATAAAAATCCTCGAAACATAAAATGAGACATATTCTGGTCCATGAATTGGACGAAGAGGTGCCATTGAATGGCCCGCTCCATCGCCA
BdM1052pool14     CGGATAAAAATCCTCGAAACATAAAATGAGACATATTCTGGTCCATGAATTGGACGAAGAGGTGCCATTGAATGGCCCGCTCCATCGCCA
BdM1056pool14     CGGATGAAAATCCTCGAAACATAAAATGAGACATATTCTGGTCCATGAATTGGACGAAGAGGTGCCATTGAATGGCCCGCTCCATCGCCA
BdM1070pool14     CGGATAAAAATCCTCGAAACATAAAATGAGACATATTCTGGTCCATGAATTGGACGAAGAGGTGCCATTGAATGGCCCGCTCCATCGCCA
BdM1074pool14     CGGATAAAAATCCTCGAAACATAAAATGAGACATATTCTGGTCCATGAATTGGACGAAGAGGTGCCATTGAATGGCCCGCTCCATCGCCA
//                     -                                                                                    |48021|
BdM1050pool14     TTTTTGAATTATGAAAAACGAAATTTTTGGCACTTTTAATCCTCATAATATCTAAGCTGTTTGAGATAGAGCAAAATAAAATTCACATTT
BdM1052pool14     TTTTTGAATTATGAAAAACGAAATTTTTGGCACTTTTAATCCTCATAATATCTAAGCTGTTTGAGATAGAGCAAAATAAAATTCACATTT
BdM1055pool14     TTTTTGAATTATGAAAAACGAAATTTTTGGCACTTTTAATCCTCATAATATCTAAGCTGTTTGAGATAGAGCAAAATAAAATTCACATTT
BdM1056pool14     TTTTTGAATTATGAAAAACGAAATTTTTGGCACTTTTAATCCTCATAATATCTAAGCTGTTTGAGATAGAGCAAAATAAAATTCACATTT
BdM1066pool14     TTTTTGAATTATGAAAAACGAAATTTTTGGCACTTTTAATCCTCATAATATCTAAGCTGTTTGAGATAGAGCAAAATAAAATTCACATTT
BdM1072pool14     TTTTTGAATTATGAAAAACGAAATTTTTGGCACTTTTAATCCTCATAATATCTAAGCTGTTTGAGATAGAGCAAAATAAAATTCACATTT
BdM1073pool14     TTTTTGAATTATGAAAAACGAAATTTTTGGCACTTTTAATCCTCATAATATCTAAGCTGTTTGAGATAGAGCAAAATAAAATTCACATTT
BdM1074pool14     TTTTTGAATTATGAAAAACGAAATTTTTGGCACTTTTAATCCTCATAATATCTAAGCTGTTTGAGATAGAGCAAAATAAAATTCACATTT
BdM1075pool14     TTTTTGAATTATGAAAAACGAAATTTTTGGCACTTTTAATCCTCATAATATCTAAGCTGTTTGAGATAGAGCAAAATAAAATTCACATTT
//                                                                                                          |48022|
BdM1050pool14     ACATAACATAGTCAATGTAAGCCAAGATTTAACATAAAAAAAATAAAATTCGAACATCATAGTAAAGTATTCCAATGTAAAAAATCAATA
BdM1056pool14     ACATAACATAGTCAATGTAAGCCAAGATTTAACATAAAAAAAATAAAATTCGAACATCATAGTAAAGTATTCCAATGTAAAAAATCAATA
BdM1073pool14     ACATAACATAGTCAATGTAAGCCAAGATTTAACATAAAAAAAATAAAATTCGAACATCATAGTAAAGTATTCCAATGTAAAAAATCAATA
BdM1074pool14     ACATAACATAGTCAATGTAAGCCAAGATTTAATATAAAAAAAATAAAATTCGAACATCATAGTAAAGTATTCCAATGTACAAAATCAATA
//                                                -                                              -          |48025|
BdM1050pool14     TTATTCTATTTAGAAATAGTATTAATGTTAATATTAATTGTTAGACCTGCATGTATGATTGTGGATACT---GACGTTTCATCATTAATATTT
BdM1070pool14     TTATTCTATTTAGAAATAGTATTAATGTTAATATTAATTGTTAGACCTGCATGTATGATTGTGGATACT---GACGTTTCATCATTAATATTT
BdM1071pool14     TTATTCTATTTAGAAATAGTATTAATGTTAATATTAATTGTTAGACCTGCATGTATGATTGTGGATACT---GACGTTTCATCATTAATATTT
BdM1072pool14     TTATTCTATTTAGAAATAGTATTAATGTTAATATTAATTGTTAGACCTGCATGTATGATTGTGGATACT---GACGTTTCATCATTAATATTT
BdM1073pool14     TTATTCTATTTAGAAATAGTATTAATGTTCATATTAATTGTTAGACCTGCATGTATGATTGTGGATACT---GACGTTTCATCATTAATATTT
//                                             -                                                               |48027|
BdM1050pool14     GATTTTAAATTCTAATTTAAAAATAATAATTTATGGATTTTTTTATCTTACACTTTATTCTTTGTTACGAATAATTAAAAGGTAAATGTT
BdM1052pool14     GATTTTAAATTCTAATTTAAAAATAATAATTTATGGATTTTTTTATCTTACACTTTATTCTKTGTTACGAATAATTAAAAGGTAAATGTT
BdM1073pool14     GATTTTAAATTCTAATTTAAAAATAATAATTTATGGATTTTTTTATCTTACACTTTATTCTTTGTTACGAATAATTAAAAGGTAAATGTT
BdM1074pool14     GATTTTAAATTCTAATTTAAAAATAATAATTTATGGATTTTTTTATCTTACACTTTATTCTTTGTTACGAATAATTAAAAGGTAAATGTT
//                                                                             -                            |48032|
BdM1050pool14     AGTCGACCAAGGAGCATCCACTCACTGGCTGAGAGCAGGGACCCTATTCCCTGAAACAGAAGGTTTTATCATAAGCATGCAAGATCAGGT
BdM1054pool24     AGTCGACCAAGGAGCATTCACTCACTGGCTCAGAGCAGGGACCCTATTCCCTGAAACAGAAGGTTTTATCATAAGCATGCAAGATCAGGT
BdM1056pool14     AGTCGACCAAGGAGCATYCACTCACTGGCTSAGAGCAGGGACCCTATTCCCTGAAACAGAAGGTTTTATCATAAGCATGCAAGATCAGGT
BdM1065pool24     AGTCGACCAAGGAGCATTCACTCACTGGCTCAGAGCAGGGACCCTATTCCCTGAAACAGAAGGTTTTATCATAAGCATGCAAGATCAGGT
//                                 *            *                                                           |48041|
BdM1050pool14     TAATTTTTATTCATCCTCAAACAAACGAACATTAATTGTTGACAACTCAGTTGGTAAACGATATCTCACATTTTGTGAAACCAGATGAAC
BdM1052pool14     TAATTTTTATTCATCCTCAAACAAACGAACATTAATTGTTGACAACTCAGTTGGTAAACGATATCTCACATTTTGTGAAACCAGATGAAC
BdM1053pool24     TAATTTTTATTCATCCTCAAACAAACGAACATTAATTGTTGACAACTCAGTTGGTAAACGATATCTCACATTTTGTGAAACCAGATGAAC
BdM1055pool14     TAATTTTTATTCATCCTCAAACAAACGAACATTAATTGTTGACAACTCAGTTGGTAAACGATATCTCACATTTTGTGAAACCAGATGAAC
BdM1056pool14     TAATTTTTATTCATCCTCAAACAAACGAACATTAATTGTTGACAACTCAGTTGGTAAACGATATCTCACATTTTGTGAAACCAGATGAAC
BdM1067pool24     TAATTTTTATTCATCCTCAAACAAACGAACATTAATTGTTGACAACTCAGTTGGTAAACGATATCTCACATTTTGTGAAACCAGATGAAC
BdM1073pool14     TAATTTTTATTCATCCTCAAACAAACGAACATTAATTGTTGACAACTCAGTTGGTAAACGATATCTCACATTTTGTGAAACCAGATGAAC
BdM1074pool14     TAATTTTTATTCATCCTCAAACAAACGAACATTAATTGTTGACAACTCAGTTGGTAAACGATATCTCACATTTTGTGAAACCAGATGAAC
//                                                                                                          |48044|
BdM1050pool14     ACTTTTCCTTTGCATAAACGGAGAATGGGATGTTGAACGACGATTTCTGAATTAAATGGAAGCGGTATGATGAAGTATTTTCAATTTTTA
BdM1055pool14     ACTTTTCCTTTGCATAAACGGAGAATGGGATTTTGAACGACGATTTCTGAATTAAATGGAAGCGGTATGATGAAGTATTTTCAATTTTTA
BdM1065pool24     ATTTTTCCTTTGCATAAACGGAGAATGGGATGGTGAACGACGAT-------GGAAATGGAAGCGGTATGATGAAGTATTTTCAATTTTTA
BdM1066pool24     ATTTTTCCTTTGCACAAACGGAGAATGAGATGTTGAACTACGATTTATGGTTTAAATGGAAGCGGTATGATGAAGTATTTTCAATTTTTA
BdM1073pool14     ATTTTTCCTTTGCATAAACGGAGAATGGGATGGTGAACGACGAT-------GGAAATGGAAGCGGTATGATGAAGTATTTTCAATTTTTA
//                 *            -            -   -*     -       -  --**                                     |48046|
BdM1050pool14     ATAATCACATAAACTACTGCCAAATAATAGAAACAAATAGATTATTTCCACAAATATATTTGGCACAAGAAGATTATTAATACATTTTAG
BdM1053pool14     ATAATCACATAAACTACTGCCAAATAATAGAAACAAATAGATTATTTCCACAAATATATTTGGCACAAGAAGATTATTAATACATTTTAG
BdM1055pool14     ATAATCACATAAACTACTGCCAAATAATAGAAACAAATAGATTATTTCCACAAATATATTTGGCACAAGAAGATTATTAATACATTTTAG
BdM1070pool14     ATAATCACATAAACTACTGCCAAATAATAGAAACAAATAGATTATTTCCACAAATATATTTGGCACAAGAAGATTATTAATACATTTTAG
BdM1074pool14     ATAATCACATAAACTACTGCCAAATAATAGAAACAAATAGATTATTTCCACAAATATATTTGGCACAAGAAGATTATTAATACATTTTAG
//                                                                                                          |48047|
BdM1050pool14     TTAGACGAAAACTAAAAATCTGTAGTTGAAAACTGAAGTTTTATAGTGAAAAACTAAAATCCGCAATAAAAAGCGAAAGTTCGTAATGGA
BdM1064pool14     TTAGACRAAAACTAAAAATCTGTAGTTGAAAACTGAAGTTTTATAGTGAAAAACTAAAAYCCGCAATAAAAAGCGAAAATTCGTAATGGA
BdM1064pool24     TTAGACGAAAACTAAAAATCTGTAGTTGAAAACTGAAGTTTTATAGTGAAAAACTAAAATCCGCAATAAAAAGCGAAAATTCGTAATGGA
BdM1073pool14     TTARACGAAAAYTRAAAATCTGTAGTTGAAAACTGAAGTTTTATAGTGAAAAACTAAAATCCGCAGTAAAAAGCGAAARTTCGTAATGGA
BdM1074pool14     TTAAACGAAAATTGAAAATCTGTAGTTGAAAACTGAAGTTTTATAGTGAAAAACTAAAATCCGCAGTAAAAAGCGAAAATTCGTAATGGA
BdM1075pool14     TTAAACGAAAATTGAAAATCTGTAGTTGAAAACTGAAGTTTTATAGTGAAAAACTAAAATCCGCAGTAAAAAGCGAAAATTCGTAATGGA
//                   *  -    * *                                             -     *            *           |48051|
BdM1050pool14     AGCTTAAATTCAAAGTTCAAGCAATTCAAAGGTATTCAAGAAATAATAAAATTCAAAGACATCCGGAGAAATCAAGG-AGATTCAAGTAAA
BdM1052pool14     AGCTTAAATTCAAAGTTCAAGCAATTCAAAGGTATTCAAGAAATAATAAAATTCAAAGACATCCGGAGAAATCAAGG-AGATTCAAGTAAA
BdM1053pool14     AGCTTAAATTCAAAGTCCAAGCAATTCAAAGGTATTCAGGAAATAATAAAATTCAATGA---CTGGAAAAATCCAGGAAGATTCAAGTAAA
BdM1054pool24     AGCTTAAATTCAAAGTTCAAGCAATTCAAAGGTATTCAAGAAATAATAAAATTCAAAAACATCCGGAGAAATCCAGG-AGATTCAAGTAAA
BdM1055pool14     AGCTTAAATTCAAAGTTCAAGCAATTCAAAGGTATTCAAGAAATAATAAAATTCAAAGACATCCGGAGAAATCAAGG-AGATTCAAGTAAA
BdM1070pool14     AGCTTAAATTCAAAGTCCAAGCAATTCAAAGGTATTCAAGAAATAATAAAATTCAAAGACATCCGGAGAAATCAAGG-AGATTCAAGTAAA
BdM1072pool14     AGCTTAAATTCAAAGTCCAAGCAATTCAAAGGTATTCAAGAAATAATAAAATTCAAAGACATCCGGAGAAATCAAGG-AGATTCAAGTAAA
//                                *                     -                 --     -   -     *                 |48055|
BdM1050pool14     AAAATATTTAATAACGCATTAGCCAATATATGTGTAATAATTTAATTTTAAAAGTGTTTTTTCATGCAAGGTTATAAAAAATAATTAAAT
BdM1055pool14     AAAATATTTAATAACGCATTAGCCAATATATGTGTAATAATTTAATTTTAAAAGTATTTTTTCATGCAAGGTTATAAAAAATAATTAAAT
BdM1056pool14     AAAATATTTAATAACGCATTAGCCAATATATGTGTAATAATTTAATTTTAAAAGTGTTTTTTCATGCAAGGTTATAAAAAATAATTAAAT
BdM1070pool14     AAAATATTTAATAACGCATTAGCCAATATATGTGTAATAATTTAATTTTAAAAGTGTTTTTTCATGCAAGGTTATAAAAAATAATTAAAT
//                                                                       -                                  |48056|
BdM1050pool14     GTTTTTTTAAATAAGTTGCTTTGATAACCTACTATCTGAAAAAGTAAGTCGAGGAATATTAAATAAATAAAAGAAAGTTCGTAACGTTCC
BdM1052pool14     GTTTTTTTAAATAAGTTGCTTTGATAACCTACTATCTGAAAAAGTAAGTCGAGGAATATTAAATAAATAAAAGAAAGTTCGTAACGTTCC
BdM1056pool14     GTTTTTTTAAATAAGTTGCTTTGATAACCTACTATCTGAAAAAGTAAGTCGAGGAATATTAAATAAATAAAAGAAAGTTCGTAACGTTCC
BdM1072pool14     GTTTTTTTAAATAAGTTGCTTTGATAACCTACTATCTGAAAAAGTAAGTCGAGGAATATTAAATAAATAAAAGAAAGTTCGTAACGTTCC
//                                                                                                          |48058|
BdM1050pool14     TTTAGTTACCTTAGATTTATTTAAATGTTCCGGGCATTCCCTGGATCTAATTGATCTATTTTTGAACCACTTTGGAGTGTCTCCGATTTT
BdM1052pool14     TTTAGTTACCTTAGATTTATTTAAATGTTCCGGGCATTCCCTGGATCTAATTGATTTATTTTTGAACCACTTTGGAGTGTCTCCGATTTT
BdM1054pool14     TTTAGTTACCTTAGATTTATTTAAATGTTCCGGGCATTCCCTGGATCTAATTAATCTATTTTTGAACCACTTTGGAGTGTCTCCGATTTT
BdM1073pool14     TTTAGTTACCTTAGATTTATTTAAATGTTCCGGGCATTTCCTGGATCTAATTGATCTACTCC--AACCACTTTGGAGTGTCTCCGATTTT
BdM1074pool14     TTTAGTTACCTTAGATTTATTTAAATGTTCCGGGCATTNCCTGGATCTAATTGATCTANTNN--AACCACTTTGGAGTGTCTCCGATTTT
//                                                      -             -  -  - --                            |48059|
BdM1050pool14     TGATATAAAAAAAATAATTTTGTCTCGTTGCTTCAAAAAGTTATAATTTTCATGGCATCTGTTTTATTTTTATATTTTCTCAAATAATAT
BdM1052pool14     TGATATAAAAAAATTAATTTTGTCTCGTTGCTTCAAAAAATTATAATTTTCATGGCATCTGTTTTATTTTTATATTTTCTCAAATAATAT
BdM1073pool14     TRATATAAAAAAAATAATTTTRTCTCGTTGCTTCAAAAAATTATAATTTTCATGGCATCTGTTTTATTTTTATATTTTCTCAAATAATAT
BdM1075pool14     TGATATAAAAAAAATAATTTTGTCTCGTTGCTTCAAAAAATTATAATTTTCATGGCATCTGTTTTATTTTTATATTTTCTCAAATAATAT
//                 -           -       -                 -                                                  |48061|
BdM1050pool14     TTGAGCAGTCCTTCAATAATATAATAAATTCTCAAAATATAAAAAAATATATATTTTTCGAAAATATAAGGAAAAATTGTGGGAATTTTT
BdM1052pool14     TTGAGCAGTCCTCCAATAATATAATAAATTCTCAAAATATAAAAAAATATAAATTTTTCGAAAATATAAGGAAAAATTGTGGGAATTTTT
BdM1072pool14     TTGAGCAGTCCTCCAATAATATAATAAATTCTCAAAATATAAAAAAATATAAATTTTTCGAAAATATAAGGAAAAATTGTGGGAATTTTT
BdM1074pool14     TTGAGCAGTCCTTCAATAATATAATAAATTCTCAAAATATAAAAAAATATATATTTTTCGAAAATATAAGGAAAAATTGTGGGAATTTTT
BdM1075pool14     TTGAGCAGTCCTTCAATAATATAATWAATTCTCAAAATATAAAAAAATATATATTTTTCGAAAATATAAGGAAAAATTGTGGGAATTTTT
BdM1075pool24     TTGAGCAGTCCTTCAATAATATAATWAATTCTCAAAATATAAAAAAATATATATTTTTCGAAAATATAAGGAAAAATTGTGGGAATTTTT
//                            *            *                         *                                      |48064|
BdM1050pool14     GTTCAATTTTTAGCATTTAATTACTGCGTACTAACAGGAACATCAAAGCCAATTTTAAATAAATACAGGTGCAGATGTACCTTATTGTTT
BdM1051pool14     GTTCAATTTTTAGCATTTAATTACTGCGTACTAACAGGAACATCAAAGCCAATTTTAAATAAATACAGGTGCAGATGTACCTTATTGTTT
BdM1052pool14     GTTCAATTTTTAGCATTTAATTACTGCGTACTAACAGGAACATCAAAGCCAATTTTAAATAAATACAGGTGCAGATGTACCTTATTGTTT
BdM1053pool14     GTTCAATTTTTAGCATTTAATTACTGTGTACTAACAGGAACATCAAAGCCAATTTTAAATAAATACAGGTGCAGATGTACCTTATTGTTT
BdM1055pool14     GTTCAATTTTTAGCATTTAATTACTGCGTACTAACAGGAACATCAAAGCCAATTTTAAATAAATACAGGTGCAGATGTACCTTATTGTTT
BdM1069pool24     GTTCAATTTTTAGCATTTAATTACTGCGTACTAACAGGAACATCAAAGCCAATTTTAAATAAATACAGGTGCAGATGTACCTTATTGTTT
BdM1072pool14     GTTCAATTTTTAGCATTTAATTACTGCGTACTAACAGGAACATCAAAGCCAATTTTAAATAAATACAGGTGCAGATGTACCTTATTGTTT
BdM1075pool14     GTTCAATTTTTAGCATTTAATTACTGCGTACTAACAGGAACATCAAAGCCAATTTTAAATAAATACAGGTGCAGATGTACCTTATTGTTT
//                                          -                                                               |48066|
BdM1050pool14     ACTGAATTTATCTTTTTGAATTTCTGTGAATATTCTATGATTTCTTTTTTATATAATTTTCTTAAATCGTGTTGAATCTTATCTTGGAT
BdM1051pool14     ACTGAATTTATCTTTTTGAATTTCTGTGAATATTCTATGATTTCTTTTTTATATAATTTTCTTAAATCGTGTTGAATCTTATCTTGGAT
BdM1052pool14     ACTGAATTTATCTTTTTGAATTTCTGTGAATATTCTATGATTTCTTTTTTATATAATTTTCTTAAATCGTGTTGAATCTTATCTTGGAT
BdM1055pool14     ACTGAATTTATCTTTTTGAATTTCTGTGAATATTCTATGATTTCTTTTTTATATAATTTTCTTAAATCGTGTTGAATCTTATCTTGGAT
//                                                                                                         |48068|
BdM1050pool14     CGCCAGGCCCCAGTCGATCAGACGGATTTTGCGATTGGTCAGATCGACGATCAGGTTGTGCGGTTTTACGTCTCTGGAATTAGGCTTTGA
BdM1052pool14     CGCCAGGCCCCAGTCGATCAGACGGATTTTGCGATTGGTCARATCGACGATCAGGTTGTGCGGTTTTACGTCTCTGGAATTAGGCTTTGA
BdM1072pool14     CGCCAGGCCCCAGTCGATCAGACGGATTTTGCGATTGGTCAGATCGACGATCAGGTTGTGCGGTTTTACGTCTCTGGAATTAAGCTTTGA
BdM1074pool14     CGCCAGGCCCCAGTCGATCAGACGGATTTTGCGATTGGTCAAATCGACGATCAGGTTGTGCGGTTTTACGTCTCTGGAATTAAGCTTTGA
//                                                         *                                        *       |48074|
BdM1050pool14     CAGACACTAAGTGATATCCATTTTCAGAGCCTTAACATTTAATAAGTTTGTTTTGATTTTAAGCTGATCACTCTCATTGACAATCTTAAG
BdM1054pool24     CAGACACTAAGTGATATCCATTTKCAGAGCCTTAACATTTAATAAGTTTGTTTTGATTTTAAGCTGATCACTCTCATKGATGTACATGGT
BdM1055pool14     CAGACACTAAGTGATATCCATTTTCAGANCCTTAACATTTAATAAGTTTGTTTTGATTTTAAGCTGATCACTCTCATTGATGTNCATGGT
BdM1056pool14     CAGACACTAAGTGATATCCATTTTCAGAGCCTTAACATTTAATAAGTTTGTTTTGATTTTAAGCTGATCACTCTCATTGACAATCTTAAG
BdM1065pool24     CAGACACTAAGTGATATCCATTTTCAGAGCCTTAACATTTAATAAGTTTGTTTTGATTTTAAGCTGATCACCCTCATTGATGTACATGGT
BdM1071pool14     CAGACACTAAGTGATATCCATTTTCAGAGCCTTAACATTTAATAAGTTTGTTTTGATTTTAAGCTGATCACCCTCATTGATGTACATGAT
BdM1073pool14     CAGACACTAAGTGATATCCATTTTCAGAGCCTTAACATTTAATAAGTTTGTTTTGATTTTAAGCTGATCACTCTCATTGATGTGCATGGT
BdM1074pool14     CAGACACTAAGTGATATCCATTTTCAGAGCCTTAACATTTAATAAGTTTGTTTTGATTTTAAGCTGATCACTCTCATTGAYRWWCWTRRK
//                                       -                                               *     -  **** * ***|48077|
BdM1050pool14     TTGGAAATTTTGAACGAATTAATACTTTCCTTATATTTTCCCATTTTACTTATTTCAACCTTTCTTCCCTAATGTTCACATTTCGAAGAT
BdM1052pool14     TTGGAAATTTTGAACGAATTAATAYTTTCCTTATATTTTYCCATTTTACTTATTTCAACCTTTCTTCCCTAATGTTCACATTTCGAAGAT
BdM1055pool14     TTGGAAATTTTGAACGAATTAATATTTTCCTTATATTTTTCCATTTTACTTATTTTAACCTTTCTTCCCTAATGTTCACATTTCGAAGAT
BdM1056pool14     TTGGAAATTTTGAACGAATTAATATTTTCCTTATATTTTTCCATTTTACTTATTTCAACCTTTCTTCCCTAATGTTCACATTTCGAAKAT
BdM1057pool14     TTGGAAATTTTGAATGAATTAATACCTTCCTTATATTTTCCCATTTTACTTATTTCAACCTTTCTTCCCTAATGTTCACATTTCGAAGAT
BdM1072pool14     TTGGAAATTTTGAACGAATTAATACTTTCCTTATATTTTCCCATTTTACTTATTTCAACCTTTCTTCCCTAATGTTCACATTTCGAAGAT
BdM1073pool14     TTGGAAATTTTGAACGAATTAATACTTTCCTTATATTTTCCCATTTTACTTATTTCAACCTTTCTTCCCTAATGTTCACATTTCGAAGAT
BdM1074pool14     TTGGAAATTTTGAACGAATTAATACTTTCCTTATATTTTCCCATTTTACTTATTTCAACCTTTCTTCCCTAATGTTCACATTTCGAAGAT
//                              -         *-             *               -                               -  |48079|
BdM1050pool14     ACCGTCCATAATGGTTAAGTTTGGTCCCAGTAATCGCTCGCCATGGAAAGTCCGACCATCGAGTTATTTTTTGCCAGCGAATAGGACGAC
BdM1052pool14     ACCGTCCATAATGGTTAAGTTTGGTCCCAGTAATCGCTCGCCATGGAAAGTCCGACCATCGAGTTATTTTTTGCCAGCGAATAGGACGAC
BdM1056pool14     ACCGTCCATAATGGTTAAGTTTGGTCCCAGTAATCGCTCGCCATGGAAAGTCCGACCATCAAGTTATTTTTTGCCAGCGAATAGGACGAC
BdM1065pool24     ACCGTCCATAATGGTTAAGTTTGGTCCCAGTAATCGCTCGCCATGGAAAGTCCGACCATCGAGTTATTTTTTGCCAGCGAATAGGACGAC
BdM1066pool24     ACCGTCCATAATGGTTAAGTTTGGTCCCAGTAATCGCTCGCCATGGAAAGTCCGACCATCGAGTTATTTTTTGCCAGCGAATAGGACGAC
BdM1074pool14     ACCGTCCATAATGGTTAAGTTTGGTCCCAGTAATCGCTCGCCATGGAAAGTCCGACCATCAAGTTATTGTTTGCCAGCGAATAGGACGAC
//                                                                            *       -                     |48080|
BdM1050pool14     ATTGAATCCTTCAAATTATCAGGAAACTTTAAGTCAAATCCTATAGGCGAGAGAAATCCTCCAGCATTTGAAATTATGAATGATGACATT
BdM1052pool14     ATTGAATCCTTCAAATTATCAGGAAACTTTAAATCAAATCCTATAGGCGAGAGAAATCCTCCAGCATTTGAAATTATGAATGATGACATT
BdM1053pool14     ATTGAATCCTTCAAATTATCAGGAAACTTTAAATCAAATCCTATAGGCGAGAGAAATCCTCCAGCATTTGAAATTATGAATGATGACATT
BdM1074pool14     ATTGAATCCTTCAAATTATCAGGAAACTTTAAGTCAAATCCTATAGGCGAGAGAAATCCTCCAGCATTTGAAATTATGAATGATGACATT
BdM1075pool14     ATTGAATCCATCAAATTATCAGGAAACTTTAAGTCAAATCCTATAGGCGAGAGAAATCCTCCAGCATTTGAAATTATGAATGATGACATT
//                         -                      *                                                         |48082|
BdM1050pool14     TTYAAACAAATTATAATTTTAAACAATGAAATTTTTTGWTGTAGTATTTTCATTTGGAGGTTCAAACTCTAAAATATTTTTTCTCAAAATA
BdM1051pool14     TTTAAACAAATTATAATTTTAAACAATGAAATTTTTTGATGTAGTATTTTCATTTGGAGGTTCAAACTCT-AAATATTTTTTCTCAAAATA
BdM1052pool14     TTTAAACAAATTATAATTTTAAACAATGAAATTTTTTGATGTAGTATTTTCATTTGGAGGTTCAAACTCT-AAATATTTTTTCTCAAAATA
BdM1053pool14     TTCAAACAAATTATAATTTTAAACAATGAAATTTTTTGTTGTAGTATTTTCATTTGGAGGTTCAAACTCTAAAATATTTTTTCTCAAAAT-
BdM1054pool14     TTTAAACAAATTATAATTTTAAACAATGAAATTTTTTGATGTAGTATTTTCATTTGGAGGTTCAAACTCT-AAATATTTTTTCTCAAAATA
BdM1055pool14     TTTAAACAAATTATAATTTTAAACAATGAAATTTTTTGATGTAGTATTTTCATTTGGAGGTTCAAACTCT-AAATATTTTTTCTCAAAATA
BdM1056pool14     TTCAAACAAATTATAATTTTAAACAATGAAATTTTTTGTTGTAGTATTTTCATTTGGAGGTTCAAACTCTAAAATATTTTTTCTCAAAATA
BdM1068pool14     TTNAAACAAATTATAATTTTAAACAATGAAATTTTTTGNTGTAGTATTTTCATTTGGAGGTTCAAACTCT-AAATATTTTTTCTCAAAATA
BdM1070pool14     TTTAAACAAATTATAATTTTAAACAATGAAATTTTTTGATGTAGTATTTTCATTTGGAGGTTCAAACTCT-AAATATTTTTTCTCAAAATA
BdM1072pool14     TTTAAACAAATTATAATTTTAAACAATGAAATTTTTTGATGTAGTATTTTCATTTGGAGGTTCAAACTCT-AAATATTTTTTCTCAAAATA
BdM1073pool14     TTYAAACAAATTATAATTTTAAACAATGAAATTTTTTGWTGTAGTATTTTCATTTGGAGGTTCAAACTCT-AAATATTTTTTCTCAAAATA
BdM1074pool14     TTTAAACAAATTATAATTTTAAACAATGAAATTTTTTGATGTAGTATTTTCATTTGGAGGTTCAAACTCT-AAATATTTTTTCTCAAAATA
BdM1075pool14     TTNAAACAAATTATAATTTTAAACAATGAAATTTTTTGNTGTAGTATTTTCATTTGGAGGTTCAAACTCTAAAATATTTTTTCTCAAAAT-
//                  *                                   *                                                    |48083|
BdM1050pool14     AAAAATATCCAGGAATAATCAGTAAGAATCGAGAAAGTTCAAGAGAATTGTGAGATTCAACTAAATCTGAGAAAATATAAAAATATTCAA
BdM1051pool21     AAAAATATCCAGGAATAATCAGTAAGAATCGAGAAAGTTCAAGAGAATTGTNAGATTCAACTAAATCTGAGAANATATAAAAATATTCAA
BdM1052pool14     AAAAATATCCAGGAATAATCAGTAAGAATCGAGAAAGTTCAAGAGAATTGTAAGATTCAACTAAATCTGAGAAGATATAAAAAKATTCAA
BdM1054pool14     AAAAATATCCAGGAATAATCAGTAAGAATCGAGAAAGTTCAAGAGAATTGTAAGATTCAACTAAATCTGAGAAGATATAAAAATATTCAA
BdM1054pool24     AAAAATATCCAGGAATAATCAGTAAGAATCGAGAAAGTTCAAGAGAATTGTAAGATTCAACTAAATCTGAGAAGATATAAAAATATTCAA
BdM1055pool14     AAAAATATCCAGGAATAATCAGTAAGAATCGAGAAAGTTCAAGAGAATTGTAAGATTCAACTAAATCTGAGAAGATATAAAAATATTCAA
BdM1065pool24     AAAAATATCCAGGAATAATCAGTAAGAATCGAGAAAGTTCAAGAGAATTGTAAGATTCAACTAAATCTGAGAAGATATAAAAATATTCAA
BdM1066pool14     AAAAATATCCAGGAATAATCAGTAAGAATCGAGAAAGTTCAAGAGAATTGTAAGATTCAACTAAATCTGAGAAGATATAAAAATATTCA-
BdM1072pool14     AAAAATATCCAGGAATAATCAGTAAGAATCGAGAAAGTTCAAGAGAATTGTAAGATTCAACTAAATCTGAGAAGATATAAAAATATTCAA
BdM1074pool14     AAAAATATCCAGGAATAATCAGTAAGAATCGAGAAAGTTCAMGAGAATTGTAAGATTCAACTAAATCTGAGAAGATATAAAAAKATTCAA
//                                                         -         -                     -         *      |48084|
BdM1050pool14     AGGCGATTTATTCAGACGGATATTACTTATTTCCAATCCTACCAATTTGAATACAAATGAAAGTATTAAAGTATGCTTTCTGGATGTATT
BdM1052pool14     AGGCGATTTATTCAGACGGATATTACTTATTTCCAATCCTACCAATTTGAATACAAATGAAAGTATTAAAGTATACTTTTTGGATGTATT
BdM1055pool14     AGGCGATTTATTCAGACGGATATTACTTATTTCCAATCCTACCAATTTGAATACAAATGAAAGTATTAAAGTATRCTTTYTGGATGTAT-
BdM1072pool14     AGGCGATTTATTCAGACGGATATTACTTATTTCCAATCCTACCAATTTGAATACAAATGAAAGTATTAAAGTATGCTTTCTGGATGTATT
BdM1073pool14     AGGCGATTTATTCAGACGGATATTACTTATTTCCAATCCTACCAATTTGAATACAAATGAAAGTATTAAAGTATGCTTTCTGGATGTATT
BdM1074pool14     AGGCGATTTATTCAGACGGATATTACTTATTTCCAATCCTACCAATTTGAATACAAATGAAAGTATTAAAGTATGCTTTCTGGATGTATT
//                                                                                          *    *          |48085|
BdM1050pool14     GAAAAGTTCATGAAAACTTGAGGCTTGTTGTTTTGGAGTTATTTCATCGAGGGAAACTGTTACCAATTGAAGAGAGAGATAGACTTTGTG
BdM1051pool14     GAAAAGTTCATNAAAACTTGAGGCTTGTTGTTTTGGAGTTATTTCATCGAGGGAAACTGTTACCAATTGAAGAGAGAGATAGACTTTGTG
BdM1052pool14     GAAAAGTTCATGAAAACTTGAGGCTTGTTGTTTTGGAGTTATTTCATCGAGGGAAACTGTTACCAATTGAAGAGAGAGATAGACTTTGTG
BdM1054pool14     GAAAAGTTCATNNNAACTTGAGGCTTGTTGTTTTGGAGTTATTTCATCGAGGGAAACTGTTACCAATTGAAGAGAGAGATAGACTTTGTG
BdM1055pool14     GAAAAGTTCATKAAAACTTGAGGCTTGTTGTTTTGGAGTTATTTCATCGAGGGAAACTGTTACCAATTGAAGAGAGAGATAGACTTTSTK
BdM1066pool14     GAAAAGTTCATGAAAACTTGAGGCTTGTTGTTTTGGAGTTATTTCATCGAGGGAAACTGTTACCAATTGAAGAGAGAGATAGACTTTGTG
BdM1066pool24     GAAAAGTTCATGAAAACTTGAGGCTTGTTGTTTTGGAGTTATTTCATCGAGGGAAACTGTTACCAATTGAAGAGAGAGATAGACTTTGTG
//                           -                                                                           - -|48088|
BdM1050pool14     TGTAGCAATAATCCAGTTCTTATCATTACGTTGCAGAATAAGATCCATTGATTTAATTATAACGAAAAGTTCAACAGTTGGGATACCTAT
BdM1055pool14     TGTAGCAATAATCCAGTTCTTATCATTACGTTGCAGAATAAGATCCATTGATTTAATTATAACGAAAAGTTCAACAGTTGGGATACCTAT
BdM1056pool14     TGTAGCAATAATCCAGTTCTTATCATTACGTTGCAGAATAAGATCCATTGATTTAATTATAACGAAAAGTTCAACAGTTGGGATACCTAT
BdM1070pool14     TGTAGCAATAATCCAGTTCTTATCATTACGTTGCAGAATAAGATCCATTGATTTAATTATAACGAAAAGTTCAACAGTTGGGATACCTAT
BdM1072pool14     TGTAGCAATAATCCAGTTCTTATCATTACGTTGYARAATAAGATCCATTGATTTAATTATAACGAAAAGTTCARCAGTTGGGATAMCTAT
//                                                 - -                                     -           -    |48089|
BdM1050pool14     CGATAGAATTAAACGCGGTTTAACTAATGGAATCGGCTCAATTTTTAAAGCTGTCATAGGTAATTTAGATGCTGTAGACGGAAAAAGATA
BdM1052pool14     CGATAGAATTAAACGCGGTTTAACTAATGGAATCGGCTCAATTTTTAAAGCTGTCATAGGTAATTTAGATGCTGTAGACGGAAAAAGATA
BdM1055pool14     CGATAGAATTAAACGCGGTTTAACTAATGGAATCGGCTCAATTTTTAAAGCTGTCATAGGTAATTTAGATGCTGTAGACGGAAAAAGATA
BdM1073pool14     CGATAGAATTAAACGCGGTTTAACTAATGGAATCGGCTCAATTTTTAAAGCTGTCATAGGTAATTTAGATGCTGTAGACGGAAAAAGATA
BdM1074pool14     CGATAGAATTAAACGCGGTTTAACTAATGGAATCGGCTCAATTTTTAAAGCTGTCATAGGTAATTTAGATGCTGTAGACGGAAAAAGATA
BdM1075pool14     CGATAGAATTAAACGCGGTTTAACTAATGGAATCGGCTCAATTTTTAAAGCTGTCATAGGTAATTTAGATGCTGTAGACGGAAAAAGATA
//                                                                                                          |48094|
BdM1050pool14     AGCGAGTATACATTAATAGAATGCAATAGAATGTGTCCATTCCGGTTTTTTCTATGCAAAGACACAGGAACACATGTGATCACTCTATAC
BdM1052pool14     AGCGAGTATACATTAATAGAATGCAATAGAATGTGTCCATTCCGGTTTTTTCTATGCAAAGACACAGGAACACATGTGATCACTCTATAC
BdM1064pool14     AGCGAGTATACATTAATAGAATGCAATAGAATGTGTCCATTCCGGTTTTTTCTATGCAAAGACACAGGAACACATATGATCACTCTATAC
BdM1069pool24     AGCGAGTATACATTAATAGAATGCAATAGAATGTGTCCATTCCGGTTTTTTCTATGCAAAGACACAAGAACACATGTGATCACTCTATAC
BdM1070pool14     AGCGAGTATACATTAATAGAATGCAATAGAATGTGTCCATTCCGGTTTTTTCTATGCAAAGACACAGGAACACATATGATCACTCTATAC
BdM1073pool14     AGCGAGTATACATTAATAGAATGCAATAGAATGTGTCCATTCCGGTTTTTTCTATGCAAAGACACAGGAACACATATGATCACTCTATAC
BdM1074pool14     AGCGAGTATACATTAATAGAATGCAATAGAATGTGTCCATTCCGGTTTTTTCTATGCAAAGACACAGGAACACATATGATCACTCTATAC
//                                                                                  -        *              |48098|
BdM1050pool14     CTTAGAAATGTAAGGTCAAAAATGAGAAACCTTAGGAGACACTCTACATATTTTCGTTGACAAGATCCTAAAATTTAGGGACTACAATTA
BdM1052pool14     CTTAGAAATGTAAGGTCAAAAATAAGAAACCTTAGGAGACACTCTACATATTTTCGTTGACAAGATCCTAAAATTTAGGGACTACAATTA
BdM1054pool24     CTTAGAAATGTAAGGTCAAAAATGAGAAACCTTAGGAGACACTCTACATATTTTCGTTGACAAGATCCTAAAATTTAGGGACTACAATTA
BdM1065pool24     CTTAGAATTGTAAGGTCAAAAATGAGAAACCTTAGGAGACACTCTACATATTTTCGTTGACAAGATTCTAAAATTTAGGGACTCCATATA
BdM1074pool14     CTTAGAATTGTAAGGTCAAAAATGAGAAACCTTAGGAGACACTCTACATATTTTCGTTGACAAGATTCTAAAATTTAGGGACTCCATATA
BdM1075pool24     CTTAGAAATGTAAGGTCAAAAATGAGAAACCTTAGGAGACACTCTACATATTTTCGTTGACAAGATCCTAAAATTTAGGGACTCCATATA
//                       *               -                                          *                *  **  |48102|
BdM1050pool14     ATATATTTCTTTAGTATTATGTAATTTTGACAAGTAAGTTGTAAACCATTAGTTCATATAGATAAAACTGTTCTGTGGGTAAAACTTTT
BdM1052pool14     ATATATTTCATTAGTATTATGTAATTTTGACAAGTAAGTTGTAAACCATTAGTTCATATAGATAAAACGGTTCTGTGGGTAAAACTTTT
BdM1072pool14     ATATATTTCTTTAGTATTATGTAATTTTGACAAGTAAGTTGTAAACCATTAGTTCATATAGATAAAACTGTTCTGTGGGTAAAACTTTT
BdM1074pool14     ATATATTTCTTTAGTATTATGTAATTTTGACAAGTAAGTTGTAAACCATTAGTTCATATAGATAAAACTGTTCTGTGGGTAAAACTTTT
//                         -                                                          -                    |48103|
BdM1050pool14     TTTTCACGTTTAATAGGAAAAGAATGTTTTTATATTGGCCGCGACCCAACATAAGCCGACTATTTATTGAGAATTAAAGATGGCATTACG
BdM1073pool14     TTTTCACGTTTAATAGGAAAAGAATGTTTTTATATTGGCCGCGACCCAACATAAGCCGACTATTTATTGAGAATTAAAGATGGCATTACG
BdM1074pool14     TTTTCACGTTTAATAGGAAAAGAATGTTTTTATATTGGCCGCGACCCAACATAAGCCGACTATTTATTGAGAATTAAAGATGGCATTACG
BdM1075pool14     TTTTCACGTTTAATAGGAAAAGAATGTTTTTATATTGGCCGCGACCCAACATAAGCCGACTATTTATTGAGAATTAAAGATGGCATTACG
//                                                                                                          |48104|
BdM1050pool14     GGGCGCGATTTGCTGTATCAGTATTTATTCATCCAGTATGGCTCAACGTCTGGACACCAATTTTTATGAACAAATTATTTGGCATTATTT
BdM1052pool14     GGGCGCGATTTGCTGTATCAGTATTTATTCATCCAGTATGGCTCAACGTCTGGACACCAATTTTTATGAACAAATTATTTGGCATTATTT
BdM1055pool14     GGGCGCGATTTGCTGTATCAGYATTTATTCATCCAGTATGGCTCAACGTCTKGACACCAATTTTTATGAACAAATTATTTGGYATTATTT
BdM1074pool14     GGGCGCGATTTGCTGTATCAGCATTTATTCATCCAGTATGGCTCAACGTCTGGACACCAATTTTTATGAACAAATTATGTGGCATTATTT
//                                     *                             -                          -   -       |48107|
BdM1050pool14     TAAGAACACATTAACACCATCCT--------GGAAAAGGACAAACTAAAATGTTAACACACTGAATGACATTATACTGAAAGCTATAGAG
BdM1053pool14     TAAGAACACATTAACACCATCCT--------GGAAAAGGACAAACTAAAATGTTAACACACTGAATGACATTATACTGAAAGCTATAGAG
BdM1054pool14     TAAGNACACATCAACACCATCCTGGAAAACAGGAAAAGCACAAACTAAAATGTTAACACACTGAATGACATTATACTGAAAGCTATAGAG
BdM1056pool14     TAAKGACACATCAACACCATCCTGGAAAGCAGGAAAAGCACAAACTAAAATGTTAACACACTGAATGACATTATACTGAAAGCTATAGAG
BdM1064pool24     TAAGAACACATCAACACCATCCTGGAAAACAGGAAAAACACAAACTAAAATGTTAACACACTGAATGACATTATACTGAAAGCTATAGAG
BdM1072pool14     TAAGAACACATTAACACCATCCT--------GGAAAAGGACAAACTAAAATGTTAACACACTGAATGACATTATACTGAAAGCTATAGAG
BdM1073pool14     TAAGAACACATCAACACCATCCTGGAAAACAGGAAAAGCACAAACTGAAATGTTAACACACTGAATGACATTATACTGAAAGCTATAGAG
BdM1074pool14     TAAGAACACATCAACACCATCCTGGAAAACAGGAAAAGCACAAACTAAAATGTTAACACACTGAATGACATTATACTGAAAGCTATAGAG
BdM1075pool14     TAAGAACACATCAACACCATCCTGGAAAACAGGAAAAGCACAAACTAAAATGTTAACACACTGAATGACATTATACTGAAAGCTATAGAG
//                   --      *                -        -*       -                                           |48115|
BdM1050pool14     ACCAAAAATAGATAGAAATATAAATACCTATATACAAAAGTAAGTAAAATTATAAATAAATAGACAAGAAGCTTGGAAATTTTTGAAATT
BdM1052pool14     ACCAAAAATAGATAGAAATATAAATACCTATATACAAAAGTAAGTAAAATTATAAATAAATAGACAAGAAGCTTGGAAATTTTTGAAATT
BdM1053pool14     ACCAAAAATAGATAGAAATATAAATACCTATATACAAAAGTAAGTAAAATTATAAATAAATAGACAAGAAGCTTGGAAATTTTTGAAATT
BdM1056pool14     ACCAAAAATAGATAGAAATATAAATACCTATATACAAAAGTAAGTAAAATTATAAATAAATAGACAAGAAGCTTGGAAATTTTTGAAATT
BdM1070pool14     ACCAAAAATAGATAGAAATATAAATACCTATATACAAAAGTAAGTAAAATTATAAATAAATAGACAAGAAGCTTGGAAATTTTTGAAATT
BdM1074pool14     ACCAAAAATAGATAGAAATATAAATACCTATATACAAAAGTAAGTAAAATTATAAATAAATAGACAAGAAGCTTGGAAATTTTTGAAATT
//                                                                                                          |48116|
BdM1050pool14     AGTGCTTTTAAATTTAAATTAATTTAAGACTTGCATGGATAACTTCCTCAGAAACTCTTTCTGCAAGTCTTTAATAACTAATAACTTTAA
BdM1052pool14     AGTGCTTTTAAATTTAAATTAATTTAAGACTTGCATGGATAACTTCCTCAGAAACTCTTTCTGCAAGTCTTTAATAACTAATAACTTTAA
BdM1054pool14     AGTGCTTTTAAATTTAAATTAATTTAAGACTTGCATGGATAACTTCCTCAGAAACTCTTTCTGCAAGTCTTTAATAACTAATAACTTTAA
BdM1064pool24     AGTGCTTTTAAATTTAAATTAATTTAAGACTTGCATGGATAACTTCCTCAGAAACTCTTTCTGCAAGTCTTTAATAACTAATAACTTTAA
//                                                                                                          |48119|
BdM1050pool14     CTCATGATTTATCTAAATAATAATAATTTTGTATAATTTTAGAAGGAGATTTGACAATAATGTATGATTTCACTTAATTCAGCTTGTAGA
BdM1051pool14     CTCATGATTTATCTAAATAATAATAATTTTGTATAATTTTAGAAGGAGATTTGACAATAATGTATGATTTCACTTAATTCAGCTTGTAGA
BdM1052pool14     CTCATGATTTATCTAAATAATAATAATTTTGTATAATTTTAGAAGGAGATTTGACAATAATGTATGATTTCACTTAATTCAGCTTGTAGA
BdM1055pool14     CTCATGATTTATCTAAATAATAATAATTTTGTATAATTTTAGAAGGAGATTTGACAATAATGTATGATTTCACTTAATTCAGCTTGTAGA
BdM1056pool14     CTCATGATTTATCTAAATAATAATAATTTTGTATAATTTTAGAAGGAGATTTGACAATAATGTATGATTTCACTTAATTCAACTTGTAGA
//                                                                                                 -        |48121|
BdM1050pool14     AAAGAGATTCTGGAAAATTCGAGATATGCCGTCCGAATTTCAAGGCTACCTAAAGAATTTCGAGATAATTTAAATAGTTGAATAAATGTA
BdM1055pool14     AAAGAGATTCTGGTAAATTCGAGATATGCCGTCCGAATTTCAAGGTTACCTAAAGAATTTGGAGATAATTTAAATAGTTGAATAAATGTA
BdM1073pool14     AAAGAGATTCTGGTAAATTCGAGATATGCCGTCCGAATTTCAAGGTTACCTAAAGAATTTSGAGATAATTTAAATAGTTGAATAAATGTA
BdM1074pool14     AAAGAGATTCTGGTAAATTCGAGATATGCCGTCCGAATTTCAAGGTTACCTAAAGAATTTGGAGATAATTTAAATAGTTGAATAAATGTA
//                             -                               -              *                             |48129|
BdM1050pool14     ATATTCTTTATCACAGAAAAATAAATCTAATGAGTTCATAATAAAAGCGCATTAAATTCCTAAAAGAAAATATTTAATTTTGAACAGTAG
BdM1051pool14     ATATTCTTTATCACAGAAAAATAAATCTAATGRGTTYATAATAAAAGCGCATTAAATTCCTAAAAGAAAATATTTAATTTTGAACAGTAG
BdM1052pool14     ATATTCTTTATCACAGAAAAATAAATCTAATGAGTTCATAATAAAAGCGCATTAAATTCCTAAAAGAAAATATTTAATTTTGAACAGTAG
BdM1054pool14     ATATTCTTTATCACAGAAAAATAAATCTAATGAGTTCATAATAAAAGCGCATTAAATTCCTAAAAGAAAATATTTAATTTTGAACAGTAG
BdM1054pool24     ATATTCTTTATCACAGAAAAATAAATCTAATGAGTTCATAATAAAAGCGCATTAAATTCCTAAAAGAAAATATTTAATTTTGAACAGTAG
BdM1056pool14     ATATTCTTTATCACAGAAAAATAAATCTAATGAGTTCATAATAAAAGCGCATTAAATTCCTAAAAGAAAATATTTAATTTTGAACAGTAG
BdM1065pool24     ATATTCTTTATCACAGAAAAATAARTCTAATGAGTTCATAATAAAAGCGCATTAAATTCCTAAAAGAAAATATTTAATTTTGAACAGTAG
BdM1066pool14     ATATTCTTTATCACAGAAAAATAARTCTAATGAGTTCATAATAAAAGCGCATTAAATTCCTAAAAGAAAATATTTAATTTTGAACAGTAG
//                                        *       -   -                                                     |48130|
BdM1050pool14     CAGCATTGAGTTTTAAAAAGGGTATACATTTTAGCAAAAATCTCCC------ATATACAGTTTGTCACTTAGATTCAACTCAATATTTTC
BdM1051pool21     CAGCATTGAGTTTTAAAAAGGKTATAYATTKTAGCAAAAATCTCCCAAAACTATATACAGTTTGTCACTTAGATTCAACTCAATAATTTC
BdM1054pool24     CAGCATTGAGTTTTAAAAAGGTTATACATTTTAGCAAAAATCTCCCAAAACTATATACAGTTTGTCACTTAGATTCAACTCAATAATTTC
BdM1074pool14     CAGCATTGAGTTTTAAAAAGGGTATACATTTTAGCAAAAATCTCCC------ATATACAGTTTGTCACTTAGATTCAACTCAATATTTTC
BdM1075pool14     CAGCATTGAGTTTTAAAAGGGTTATA-----TAGCAAAAATCTCCCAAAATTATATACAGTTTATCACTTAGATTCAACTCAATATTTTC
//                                  -  *    -   -                   -            -                     *    |48131|
BdM1050pool14     GACATCAGTGATGATCTTTACTTTATGAAATGGTTTACTTTTTAAAAACTCTTTAGTACTATTAGGATTTGTTATCAAAAAGAGCAACAG
BdM1052pool14     GACATCAGTGATGATCTTTACTTTATGAAATGATTTACTTTTTAAAAACTCTTTAGTGCTATTAGGATTTGTTATCAAAAAGRGCAACAG
BdM1055pool14     GACATCAGTGATGATCTTTACTTTATGAAATGGTTTACTTTTTAAAAACTCTTTAGTACTATTAGGATTTGTTATCAAAAAGAGCAACAG
BdM1071pool24     GACATCAGTGATGATCTTTACTTTATGAAATGTTTTTTTT-----AAACTGTTTAGTACTATTAGGATTTGTTATCAAAAAGAGCCACAT
BdM1074pool14     GACATCAGTGATGATCTTTACTTTATGAAATGTTTTTTTT-----AAACTGTTTAGTACTATTAGGATTTGTTATCAAAAAGAGCCACAT
//                                                *   **            *      -                        -  *   *|48132|
BdM1050pool14     ATTGATTGCCTTTGAGAGAGGTGAAATAACTTGTACGGTTCATTTCCAACGCCTTTTGAAGATAGCAAACATTATCTCTTCTGAGATAAA
BdM1052pool14     ATTGATTGCCTTTGAGAGAGGTGAAATAACTTGTACGGTTCATTTCCAACGCCTTTTGAAGATAGCAAACATTATCTCTTCTGAGATAAA
BdM1073pool14     ATTGATTGCCTTTGAGAGAGGTGAAATAACTTGTACGGTTCATTTCCAACGCCTTTTGAAGATAGCAAACATTATCTCTTCTGAGATAAA
BdM1074pool14     ATTGATTGCCTTTGAGAGAGGTGAAATAACTTGTACGGTTCATTTCCAACGCCCTTTGAAGATAGCAAACATTATCTCTTCTGAGATAAA
//                                                                     -                                    |48133|
BdM1050pool14     TTGGGAATAGAATAAATCAACCATTCTCAAAAA-ATGATATATAACTTTTCAATTAGAAATGTTTGCTGCATCTAACGAAGATTTTG
BdM1065pool24     TTGGGAATAGAATAAATCAACCATTCTCAAAAAGATGATATATAACTTTTCAATTAGAAAAAATTGCTGCATCTAACGAAGATTTTG
BdM1067pool14     TTGGGAATAGAATAAATCAACCATTCTCAAAAAGATGATATATAACTTTTCAATTAGAAAAAATTGCTGCATCTAACGAAGAKTTTG
BdM1067pool24     TTGGGAATAGAATAAATCAACCATTCTCAAAAAGATGATATATAACTTTTCAATTAGAAAAAATTGCTGCATCTAACGAAGATTTTG
BdM1069pool24     TTGGGAATAGAATAAATCAACCATTCTCAAAAAGATGATATATAACTTTTCAATTAGAAAAAATTGCTGCATCTAACGAAGATTTTG
BdM1075pool14     TTGGGAATAGAATAAATCAACCATTCTCAAAAAGATGATATATAACTTTTCAATTAGAAAAAATTGCTGCATCTAACGAAGATTTTG
BdM1075pool24     TTGGGAATAGAATAAATCAACCATTCTCAAAAAGATGATATATAACTTTTCAATTAGAAAAAATTGCTGCATCTAACGAAGATTTTG
//                                                                            ---                   -    |48134|
BdM1050pool14     ATTTTACACAGATGTTGATTCAAAAAACCTCAAACATATAGTATAAGGGGGGAGCTCATCTTGAACGAAGTTGAAATAGTTTTTTCCATT
BdM1052pool14     ATTTTACACAGATGTTGATTCAAAAAACCTCAAACATATAGTATAAGGGGGGAGCTCATCTTGAACGAAGTTGAAATAGTTTTTTCCATT
BdM1055pool14     ATTTTACACAGATGTTGATTCAAAAAACCTCAAACATATAGTATAAGGGGGGAGCTCATCTTGAACGAAGTTGAAATAGTTTTTTCCATT
BdM1064pool14     ATTTTACACAGATGTTGATTCAAAAAACCTCAAACATATAGTATAAGGGGGGAGCTCATCTTGAACGAAGTTGAAATAGTKTTTTCCATT
BdM1074pool14     ATTTTACACAGATGTTGATTCAAAAAACCTCAAACATATAGTATAAGGGGGGAGCTCATCTTGAACGATGTTGAAATAGTTTTTTCCATT
//                                                                                    -           -         |48135|
BdM1050pool14     TTAAGGTCCTAAGTTTCGATTTATCGCAATTTTCAATTGTCTTAAGTTTCATTTTTGACCATTTTCGATTTTTT--TAGCTTCTATTTAT
BdM1052pool14     TTAAGGTMCTAAGTTTCGATTTATCGCAATTTTCAATTGTCTTAAGTTTCATTTTTGACCATTTTCGATTTTTT--TAGCTTCTATTTAT
BdM1055pool14     TTAAGGTCCTAAGTTTCGATTTATCGCAATTTTCAATTGTCTTAAGTTTCATTTTTGACCATTTTCGATTTTTT--TAGCTTCTATTTAT
BdM1072pool14     TTAAGGTCCTAAGTTTCRATTTATCGCAATTTTCAATTGTCTTAARTTTMATTTTTGACCATTTTCGATTTTTTTGTAGCTTCTATTTAT
BdM1074pool14     TTAAGGTCCTAAGTTTCAATTTATCGCAATTTTCAATTGTCTTAAATTTAATTTTTGACCATTTTCGATTTTTTTGTAGCTTCTATTTAT
//                       -         *                           *   *                                        |48137|
BdM1050pool14     ATCAATATCATATTTTTTCTATTTTTCACTTCCTTACATTAAAACGATTTCAGCAAAAACTAACAAAGTTTTAAAAGTCATTCCTGACAA
BdM1053pool14     ATCAATATCATATTTTTTCTATTTTTCACTTCTTTACATTAAAACGATTTCAGCAAAAACTAACAAAGTTTTAAAAGTCATTCCTGACAA
BdM1054pool24     ATCAATATCATATTTTTTCTATTTTTCACTTCCTTACATTAAAACGATTTCAGCAAAAACTAACAAATTTTTAAAAGTCATTCCTGACAA
BdM1055pool14     ATCAATATCATATTTTTTCTATTTTTCACTTCCTTACATTAAAACGATTTCAGCAAAAACTAACAAAGTTTTAAAAGTAATTCCTGACAA
BdM1073pool14     ATCAATATCATATTTTTTCTATTTTTCACTTCCTTACATTAAAACGATTTCAGCAAAAACTAACAAAGTTTTAAAAGTCATTCCTGACAA
BdM1074pool14     ATCAATATCATATTTTTTCTATTTTTCACTTCCTTACATTAAAACGATTTCAGCAAAAACTAACAAAGTTTTAAAAGTMATTCCTGACAA
//                                                -                                  -          *           |48142|
BdM1050pool14     TTTGAACAGAGAACAAATCATTTTTTGCGCTTCTAATAGAAGCTTGGGGAAAGACGTGAAAAGATATTAAAACATTTATTATGTTGTCTT
BdM1052pool14     TTTGAACAGAGAACAAATCATTTTTTGCGCTTCTAATAGAAGCTTGGGGAAAGACGTGAAAAGATATTAAAACATTTATTATGTTGTCTT
BdM1053pool14     TTTGAACAGAGAACAAATCATTTTTTGCGCTTCTAATAGAAGNTTGGGGAAAGACTTGAAAANATATTAAAACATTTATTATGTTGTCTT
BdM1056pool14     TTTGAACAGAGAACAAATCATTTTTTGCGCTTCTAATAGAAGCTTGGGGAAAGACGTGAAAAGATATTAAAACATTTATTATGTTGTCTT
//                                                                       -                                  |48146|
BdM1050pool14     CCCAACACAGGGGAAATAATCAATTGTTTACCCTTTTCCAAAAGTTAGTAATTCATCTGGTGTCAAGGATTTGCATGCAAATTAGCTTAT
BdM1051pool14     CCCAACACAGGGGAAATAATCAATTGTTTACCCTTTTCCAAAAGTTAGTAATTCATCTGGTGTCAAGGATTTGCATGCAAATTAGCTTAT
BdM1052pool14     CCCAACACAGGGGAAATAATCAATTGTTTACCCTTTTCCAAAAGTTAGTMATTCATCTGGTGTCAAGGATTTGCATGCAAATTAGCTTAT
BdM1055pool14     CCCAACACAGGGGAAATAATCAATTGTTTACCCTTTTCCAAAAGTTAGTAATTCATCTGGTGTCAAGGATTTGCATGCAAATTAGCTTAT
BdM1065pool24     CCCAACACAGGGGAAATAATCAATTGTTTACCCTTTTCCAAAAGTTAGTAATTCATCTGGTGTCAAGGATTTGCATGCAAATTAGCTTAT
BdM1070pool14     CCGAACACAGGGGAAATAATCAATTGTTTACCCTTTTCCAAAAGTTAGTAATTCATCTGGTGTCAAGGATTTGCATGCAAATTAGCTTAT
BdM1072pool14     CCCAACACAGGGGAAATAATCAATTGTTTACCCTTTTCCAAAAGTTAGTAATTCATCTGGTGTCAAGGATTTGCATGCAAATTAGCTTAT
BdM1073pool14     CCCAACACAGGGGAAATAATCAATTGTTTACCCTTTTCCAAAAGTTAGTAATTCATCTGGTGTCAAGGATTTGCATGCAAATTAGCTTAT
BdM1074pool14     CCCAACACAGGGGAAATAATCAATTGTTTACCCTTTTCCAAAAGTTAGTAATTCATCTGGTGTCAAGGATTTGCATGCAAATTAGCTTAT
//                  -                                              -                                        |48149|
BdM1050pool14     CCTCGTATAGTTAAAATGGCATATGTACAAGCAAATGTTGAATATTGATATCTATCATCATGTCTAATACTAAGTAAAATTAAATAGGTG
BdM1052pool14     CCTCGTATAGTTAAAATGGTATATGTACAAGCAAATGTTGAATATTGATATCTATCATCATGTCTAATACTAAGTAAAATTAAATAGGTG
BdM1053pool14     CCTCGTATAGTTAAAATGGTATATGTACAAGCAAATGTTGAATATTGATATCTATCATCATGTCTAATACTAAGTAAAATTAAATAGGTG
BdM1055pool14     CCTCGTATAGTTAAAATGGTATATGTACAAGCAAATGTTGAATATTGAAATCTATCATCATGTCTAATACTAAGTAAAATTAAATAGGTG
//                                   -                            -                                         |48150|
BdM1050pool14     TACGTAGGCTAAAACGTTGATAATATTTTCCTCCGTTCTTCGAATACGGCGTCTACGGTAGACAGGAGGAAGAACACTTCCTGTGGCACG
BdM1053pool24     TACGTAGGCTAAAACGTTGATAATATTTTCCTCCTTTCTTCGAATACGGCGTCTACGGTAGACAGGAGGAAGAACACTTCCTGTGGCACG
BdM1055pool14     TACGTAGGCTAACACGTTGATAATATTTTCCTCCGTTCTTCGAATACGGTGTCTACGGTAGACAGGAGGAAGAACACTTCCTGTGGCACG
BdM1064pool24     TACGTCGGTTAAAACGTTGATAAGATTTTCTTCTGTTCTTCGAATACGGCATCTACGTTAGACAGGAAGAAGAACACTTCCTGTTGTACG
//                     -  -   -          -      -  --              --      -         -                - -   |48151|
BdM1050pool14     TCAACAAAGGAAAGGAAATTCTGAACAAACAACAAACTCAAATGTTGGTAGTAGAAGTACCTTAGGATAAGGTAAAACGTAACAAAACGT
BdM1056pool14     TCAACAAAGGAAAGGAAATTCTGAACAAACAACAAACTCAAAAGTTGGTAGTAGAAGTACTTTAGGATAARGTAAAACGTAACAAAACGT
BdM1070pool14     TCAACAAAGGAAAGRAAATTCTKAACAAACAACAAACTCAAAAGTTGGTAGTAGAAGTACTTTAGGATAAGGTAAAACGTAACAAAACGW
BdM1073pool14     TCAACAAAGGAAAGNAAATTCTNAACAAACAACAAACTCAAAAGTTGGTAGTAGAAGTACTTTAGGATAAGGTAAAACGTAACAAAACG-
BdM1074pool14     TCAACAAAGGAAAGGAAATTCTTAACAAACAACAAACTCAAAAGTTGGTAGTAGAAGTACTTTAGGATAAGGTAAAACGTAACAAAACGA
//                              -       *                   -                 -         -                  *|48152|
BdM1050pool14     GAAATAACAGCTATCATTGAGGTAAACTCGGGACAAAGAGCGACCGAAGGGTATAATGGAGCACAAATCGTTTTCGTTATTAATAATATT
BdM1053pool14     GAAATAACAGCTATCATTGAGGTAAACTCGGGACAAAGAGCGACCGAAGGGTGTAATGGAGCACAAATCGTTTTCGTTATTAATAATATT
BdM1055pool14     GAAATAACAGCTATCATTGAGGTAAACTCGGGACAAAGAGCGACCGAAGGGTATAATGGAGCACAAATAGTTTTCGTTATTAATAATATT
BdM1074pool14     GAAATAACAGCTATCATTGAGGTAAACTCGGGACAAAGAGCGACCGAAGGGTATAATGGAGCACAAATCGTTTTCGTTATTAATAATATT
//                                                                    -               -                     |48154|
BdM1050pool14     GAATTTCGTCCGAGGAATACCTGCAATTATGTCTATTAAGTTCTCCATTCAGCATGTGGGTTGCCTAATCAGTAAAAACATCTATCGGTT
BdM1072pool14     GAATTTCGTCCGAGGAATACCTGCAATTATGTCCATTAAGTTCTCCATTCAGCATGTGGGTTGCCGAATCGGTAAAAACATCTATCGCTT
BdM1073pool14     GAATTTCGTCCGAGGAATACCTGCAATTATGTCYATTAAGTTCTCCATTCAGCATGTGGGTTGCCKAATCRGTAAAAACATCTATCGSTT
BdM1075pool14     GAATTTCGTCCGAGGAATACCTGCAATTATGTCCATTAAGTTCTCCATTCAGCATGTGGGTTGCCGAATCGGTAAAAACATCTATCGCTT
BdM1075pool24     GAATTTCGTCCGAGGAATACCTGCAATTATGTCCATTAAGTTCTCCATTCAGCATGTGGGTTGCCGAATCGGTAAAAACATCTATCGCTT
//                                                 *                               *    *                *  |48155|
BdM1050pool14     TTTCTTCGATAGAAAGCCGCAACGGAAATGGACCTGGGTGAGTCCAGGCGGAAACACTAAGAACGATATTATTATTACAGACAAAAAGGA
BdM1052pool14     TTTCTTCGATAGAAAGCCGCAACGGAAATGGACCTGGGTGAGTCCAGGCGGAAACACTAAGAACGATATTATTATTACAGACAAAAAGGA
BdM1056pool14     TTTCTTCGATAGAAAGCCGCAACGGAAATGGACCTGGGTGAGTCCAGGCGGAAACACTAAGAACGATATTATTATTACAGACAAAAAGGA
BdM1070pool14     TTTCTTCGATAGAAAGCCGCAACGGAAATGGACCTGGGTGAGTCCAGGCGGAAACACTAAGAACGACATTATTATTACAGACAAAAAGGA
BdM1073pool14     TTTCTTCGATAGAAAGCCGCAACGGAAATGGACCTGGGTGAGTCCAGGCGGAAACACTAAGAACGACATTATTATTACAGACAAAAAGGA
BdM1075pool14     TTTCTTCGATAGAAAGCCGCAACGGAAATGGACCTGGGTGAGTCCAGGCGGAAACACTAAGAACGACATTATTATTACAGACAAAAAGGA
//                                                                                  *                       |48158|
BdM1050pool14     ATAGTATTTCTTAAGAACCTCGCTGCAGTACTGCACATTTTCCTCGCCAGTCTTCACCGCAGTGTTTTTCGATTAACATTTTTACACCAT
BdM1051pool14     ATAGTATTTCTTAAGAACCTCGCTGCAGTACTGCAAATTTTCCTCGCCAGTCTTCACCGCAGTGTTTTTCGATTAACATTTTTACACCAT
BdM1051pool21     ATAGTATTTCTTAAGAACCTCGCTGCAGTACTGCAAATTTTCCTCGCCAGTCTTCACCGCAGTGTTTTTCGATTAACATTTTTACACCAT
BdM1052pool14     ATAGTATTTCTTAAGAACCTCGCTGCAGTACTGCACATTTTCCTCGCCAGTCTTCACCGCAGTGTTTTTCGATTAACATTTTTACACCAT
BdM1054pool14     ATAGTATTTCTTAAGAACCTCGCTGCAGTACTGCGCATTTTCCTCGCCAGTCTTCACCGCAGTGTTTTTCGATTAACATTTTTACACCAT
BdM1054pool24     ATAGTATTTCTTAAGAACCTCGCTGCAGTACTGCGCATTTTCCTCGCCAGTCTTCACCGCAGTGTTTTTCGATTAACATTTTTACACCAT
BdM1056pool14     ATAGTATTTCTTAAGAACCTCGCTGCAGTACTGCAAATTTTCCTCGCCAGTCTTCACCGCAGTGTTTTTCGATTAACATTTTTACACCTT
BdM1065pool24     ATAGTATTTCTTAAGAACCTCGCTGCAGTACTGCACATTTTCCTCGCCAGTCTTCACCGCAGTGTTTTTCGATTAACATTTTTACACCAT
//                                                  **                                                    - |48163|
BdM1050pool14     TACTGAAAAAAATATATATTGATTTTTTAAATATGTCTTTGTTAGCAGAAGAAGAGGGTGTTCAGTTTATACTCAATAACCTTGTTATGT
BdM1053pool14     TACTGAAAAAAATATATATTGATTTTTTAAATATGTCTTTGTTAGCAGAAGAAGAGGGTNTTCAGTTTATACTCAATAACCTTGTTATGT
BdM1074pool14     TACTGAAAAAAAWATATATTGATTTTTTAAATATGTCTTTGTTAGCAGAAGAAGAGGGTGTTCAGTTTATACTCAATAACCTTGTTATGT
BdM1075pool24     TACTGAAAAAAATATATATTGATTTTTTAAATATGTCTTTGTTAGCAGAAGAAGAGGGTGTTCAGTTTATACTCAATAACCTTGTTATGT
//                            -                                                                             |48165|
BdM1050pool14     ATATTAGATTAAATAATTAGTGTTTCAAATGCGATTATTGATGTTTTAATTGTGATTACTGACCACAACTGCGATTGTTTACATGTCAGT
BdM1052pool14     ATATTAGATTAAATAATTAGTGTTTCAAATGCGATTATTGATGTTTTAATTGTGATTACTGACCACAACTGCGATTGTTTACATGTCAGT
BdM1054pool14     ATATTAGATTAAATAATTAGTGTTTCAAATGCGATTATTGATGTTTTAATTGTGATTACTGACCACAACTGCGATTGTTTACATGTCAGT
BdM1065pool24     ATATTAGATTAAATAATTAGTGTTTCAAATGCGATTATTGATATTTTAATTGTGATTACTGACCACAACTGCGATTGTTTACATGTCAGT
//                                                          -                                               |48166|
BdM1050pool14     GTAGCTAAGAAACTGTAGCGTGGATCAATCGTTAATGAGCCAGAGAAAGACGATGATTCTATAGTTTCCGTATAGTATTGCATCTCCGCA
BdM1052pool14     GTAGCTAAGAAACTGTAGCGTGGATCAATCGTTAATGAGCCAGAGAAAGACGATGATTCTATAGTTTCCGTATAGTATTGCATCTCCGCA
BdM1053pool14     GTAGCTAAGAAACTGTAGCGTGGATCAATCGTTAATGAGCCAGAGAAAGACGATGATTCTATAGTTTCCGTATAGTATTGCATCTCCGCA
BdM1054pool24     GTAGCTAAGAAACTGTAGCGTGGATCAATCGTTAATGAGCCAGAGAAAGACGATGATTCTATAGTTTCCGTATAGTATTGCATCTCCGCA
BdM1055pool14     GTAGCTAAGAAACTGTAGCGTGGATCAATCGTTAATGAGCCAGAGAAAGACGATGATTCTATAGTTTCCGTATAGTATTGCATCTCCGCA
BdM1056pool14     GTAGCTAAGAAACTGTAGCGTGGATCAATCGTTAATGAGCCAGAGAAAGACGATGATTCTATAGTTTCCGTATAGTATTGCATCTCCGCA
BdM1066pool14     GTAGCTAAGAAACTGTAGCGTGGATCAATCGTTAATGAGCCAGAGAAAGACGATGATTCTATAGTTTCCGTATAGTATTGCATCTCCGCA
BdM1068pool24     GTAGCTAAGAAACTGTAGCGTGGATCAATCGTTAATGAGCCAGAGAAAGACGATGATTCTATAGTTTCCGTATAGTATTGCATCTCCGCA
BdM1070pool14     GTAGCTAAGAAACTGTAGCGTGGATCAATCGTTAATGAGCCAGAGAAAGACGATGATTCTATAGTTTCCGTATAGTATTGCATCTCCGCA
BdM1072pool14     GTAGCTAAGAAACTGTAGCGTGGATCAATCGTTAATGAGCCAGAGAAAGACGATGATTCTATAGTTTCCGTATAGTATTGCATCTCCGCA
BdM1073pool14     GTAGCTAAGAAACTGTAGCGTGGATCAATCGTTAATGAGCCAGAGAAAGACGATGATTCTATAGTTTCCGTATAGTATTGCATCTCCGCA
BdM1074pool14     GTAGCTAAGAAACTGTAGCGTGGATCAATCGTTAATGAGCCAGAGAAAGACGATGATTCTATAGTTTCCGTATAGTATTGCATCTCCGCA
BdM1075pool14     GTAGCTAAGAAACTGTAGCGTGGATCAATCGTTAATGAGCCAGAGAAAGACGATGATTCTATAGTTTCCGTATAGTATTGCATCTCCGCA
//                                                                                                          |48169|
BdM1050pool14     GTATTGAAAGTTGAGATTTTGAGTTGACAAACTCATATTTGGAGTTAAAAATTTGAGATTCGGTCATAAGTATATGATTTCAAATAGTTT
BdM1052pool14     GTATTGAAAGTTGAGATTTTGAGTTGACCAACTCATATTTGGAGTTAAAAATTTGAGATTCGGTCATAAATATATAATTTCAAATAGTTT
BdM1055pool14     GTATTGAAAGTTGAGATTTTGAGTTGACAAACTCATATTTGGAGTTAAAAATTTGAGATTCGGTCATAAGTATATGATTTCAAATAGTTT
BdM1056pool14     GTATTGAAAGTTGAGATTTTGAGTTGACAAACTCATATTTGGAGTTAAAAATTTGAGATTCGGTCATAAGTATATGATTTCAAATAGTTT
BdM1073pool14     GTATTGAAAGTTGAGATTTTGAGTTGACAAACTCATATTTGGAGTTAAAAATTTGAGATTCGGTCATAAATATATAATTTCAAATAGTTT
//                                            -                                        *     *              |48170|
BdM1050pool14     GAAGATTCTTCGATCTGAAATCTCTGAATTAAATAATGATATAAATTTAACTTTAACTTCGCATTCTGTTATGTTAGGTCTCGAGATGTT
BdM1056pool14     GAAGATTCTTCGATCTGAAATCTCTGAATTAAATAATGATATAAATTTAACTTTAACTTCGCATTCTGTTATGTTAGGTCTCGAGATGTT
BdM1073pool14     GAAGATTCTTCGATCTGAAATCTCTGAATTAAATAATGATATAAATTTAACTTTAACTTCGCATTCTGTTATGTTAGGTCTCGAGATGTT
BdM1074pool14     GAARATTCTTCGATCTGAAATCTCTGAATTAAATAATGAKATAAATTTAACTTTAACTTCGCATTCTGTTAYGTTAGGTCTCGAGATGTT
//                   -                                   -                               -                  |48172|
BdM1050pool14     TCTTTTTTTAAGTTAGATTCAGGCCTAAGGATTTTTTGATGGGGCTATACAATTATCAGACCCACAATATAGAAAAAATGCCATAAACAA
BdM1052pool14     TCTTTTTTTAAGTTAGATTCAGGCCTAAGGATTTTGTGATSGGGCTATACAATTATCAGACCCACAATATAGAAAAAATGCCATAAAYAA
BdM1054pool24     TCTTTTTTTAAGTTAGATTCAGGCCTAAGGATTTTTTGATGGGGCTATACAATTATCAGACCCACAATATAGAAAAAATGCCATAAACAA
BdM1055pool14     TCTTTTTTTAAGTTAGATTCAGGYYTAAGGATTTTGTGATSRGGCTANACAATTATCAGACCCACAATATAGAAAAAATGCCATAAACAA
BdM1074pool14     TCTTTTTTTAAGTTAGATTCAGGCCTAAGGATTTTGTGATGGGGCTATACAATTATCAGACCCACAATATAGAAAAAATGCCATAAACAA
//                                       --          *    *-                                             -  |48173|
BdM1050pool14     TTTAGTTTGTTTTCACAAATATGAAGACTTATTCACAAATACAAGACTTATGACGTAAGTAAATATAACTTGGAATTAACGTAAAAATAA
BdM1051pool14     TTTAGTTTGTTTTCACAAATATGAAGACTTATTCACAAATACAAGACTTATGACGTAAGTAAATATAACTTGGAATTAACGTAAAAATAA
BdM1071pool14     TTTAGTTTATTTTCACAAATATGAAGACTTATTCACAAATACAAGACTTATGACGTAAGTAAATATAACTTGGAATTAAGGTAAAAATAA
BdM1074pool14     TTTAGTTTATTTTCACAAATATGAAGACTTATTCACAAATACAAGACTTATGACGTAAGTAAATATAACTTGGAATTAAGGTAAAAATAA
//                        *                                                                      *          |48174|
BdM1050pool14     GGCAGGGCAACAAAGAGCGTGACAGTTATGTTTTGCTTGTGCAAAAGTTTGTTTTAGAGCGAGGGTACAATTTGGATTGAAAAACTAAAA
BdM1052pool14     GGCAGGGTAACAAAGAGCGTGACAGTTATGTTTTGCTTGTGCAAAAGTTTGTTTTAGAGCGAGAGTAAAATTTGGATTGAAAAACTAAAA
BdM1065pool24     GGCAGGGNAACAAAGAGCGTGACAGTTATNTTTTGCTTGTGCAAAAGTTTGTTTTAGAGCGAGAGTANAATTTGGATTGAAAAACTAAAA
BdM1074pool14     GGCAGGGCAACAAAGAGCGTGACAGTTATGTTTTGCTTGTGCAAAAGTTTGTTTTAGAGCGAGAGTACAATTTGGATTGAAAAACTAAAA
//                       -                                                       -   -                      |48176|
BdM1050pool14     AAAAATGTCCAGGAATAATTAGTGAAATCCGGGAAAATTCAAGAATACTATGAGATTCAAGTAAATCTAAGAAGATACATAATGACATTC
BdM1053pool24     AAAAATATCCAGGAATAATTAGTGAAATCCGGGAAAATTCAAGAATACTATGAGATTCAAGTAAATCTAAGAAGATACATAATGACATTC
BdM1054pool14     AAAAATATCCAGGAATAATTAGTGAAATCCGGGAAAATTCAARAATACTATGAGATTCAAGTAAATCTAAGAAGATACAWWATGACATTC
BdM1055pool14     AAAAATATCCAGGAATAATTAGTGAAATCCGGGAAAATTCAAAAATACTATGAGATTCAAGTAAATCTAAGAAGATACAATATGACATTC
BdM1056pool14     AAAAATATCCAGGAATAATTAGTGAAATCCGGGAAAATTCAAAAATACTATGAGATTCAAGTAAATCTAAGAAGATACAATATGACATTC
BdM1070pool14     AAAAATATCCAGGAATAATTAGTGAAATCCGGGAAAATTCAAAAATACTATGAGATTCAAGTAAATCTAAGAAGATACAATATGACATTC
BdM1072pool14     AAAAATATCCAGAAATAATTAGTAAAATTCGGGAAAATTCAAGAATCTCAT---ATTCAAGTAAATCTAAGAAGATACAATATGACATTC
//                      -     -          -    -             *   ---                              **         |48179|
BdM1050pool14     GAAGGTGAAACCATAGGCAAAGAAACCGTCGATCTTAAGAGAAGCTTATTCGGATTCGTATTTTCTAAATCATCTTCCTGAATACCACTG
BdM1051pool14     GAAGGTGAAACCATAGGCAAAGAAACCGTCGATCTTAAGAGAAGCTTATTCGGATTCGTATTTTCTAAATCATCTTCCTGAATACCACTG
BdM1051pool21     GAAGGTGAAACCATAGGCAAAGAAACCGTCGATCTTAAGAGAAGCTTATTCGGATTCGTATTTTCTAAATCATCTTCCTGAATACCACTG
BdM1052pool14     GAAGGTGAAACCATAGGCAAAGAAACCGTCGATCTTAAGAGAAGCTTATTCGGATTCGTATTTTCTAAATCATCTTCCTGAATACCACTG
BdM1053pool14     GAAGGTGAAACCATAGGCAAAGAAACCGTCGATCTTAAGAGAAGCTTATTCGGATTCGTATTTTCTAAATCATCTTCCTGAATACCACTG
BdM1054pool14     GAAGGTGAAACCATAGGCAAAGAAACCGTCGATCTTAAGAGAAGCTTATTCGGATTCGTATTTTCTAAATCATCTTCCTGAATACCACTG
BdM1054pool24     GAAGGTGAAACCATAGGCAAAGAAACCGTCGATCTTAAGAGAAGCTTATTCGGATTCGTATTTTCTAAATCATCTTCCTGAATACCACTG
BdM1055pool14     GAAGGTGAAACCATAGGCAAAGAAACCGTCGATCTTAAGAGAAGCTTATTCGGATTCGTATTTTCTAAATCATCTTCCTGAATACCACTG
BdM1056pool14     GAAGGTGAAACCATAGGCAAAGAAACCGTCGATCTTAAGAGAAGCTTATTCGGATTCGTATTTTCTAAATCATCTTCCTGAATACCACTG
BdM1065pool14     GAAGGTGAAACCATAGGCAAAGAAACCGTCGATCTTAAGAGAAGCTTATTCGGATTCGTATTTTCTAAATCATCTTCCTGAATACCACTG
BdM1065pool24     GAAGGTGAAACCATAGGCAAAGAAACCGTCGATCTTAAGAGAAGCTTATTCGGATTCGTATTTTCTAAATCATCTTCCTGAATACCACTG
BdM1069pool24     GAAGGTGAAACCATAGGCAAAGAAACCGTCGATCTTAAGAGAAGCTTATTCGGATTCGTATTTTCTAAATCATCTTCCTGAATACCACTG
BdM1070pool14     GAAGGTGAAACCATAGGCAAAGAAACCGTCGATCTTAAGAGAAGCTTATTCGGATTCGTATTTTCTAAATCATCTTCCTGAATACCACTG
BdM1072pool14     GAAGGTGAAACCATAGGCAAAGAAACCGTCGATCTTAAGAGAAGCTTATTCGGATTCGTATTTTCTAAATCATCTTCCTGAATACCACTG
BdM1073pool14     GAAGGTGAAACCATAGGCAAAGAAACCGTCGATCTTAAGAGAAGCTTATTCGGATTCGTATTTTCTAAATCATCTTCCTGAATACCACTG
BdM1074pool14     GAAGGTGAAACCATAGGCAAAGAAACCGTCGATCTTAAGAGAAGCTTATTCGGATTCGTATTTTCTAAATCATCTTCCTGAATACCACTG
BdM1075pool14     GAAGGTGAAACCATAGGCAAAGAAACCGTCGATCTTAAGAGAAGCTTATTCGGATTCGTATTTTCTAAATCATCTTCCTGAATACCACTG
BdM1075pool24     GAAGGTGAAACCATAGGCAAAGAAACCGTCGATCTTAAGAGAAGCTTATTCGGATTCGTATTTTCTAAATCATCTTCCTGAATACCACTG
//                                                                                                          |48181|
BdM1050pool14     CAAAACTCGTCAAATCCCTTTTGATTTAATTTGGCGGTAAATTGGACAATTGATGATATTTATCACGCCGAATAGAAATATAAAATTATT
BdM1052pool14     CAAAACTCGTCAAATCCCTTTTGATTTAATTTGGCGGTAAATTGGACAATTGATGATATTTATCACGCCGAATAGAAATATAAAATTATT
BdM1055pool14     CAAAACTCGTCAAATCCCTTTTGATTTAATTTGGCGGTAAATTGGACAATTGATGATATTTATCACGCCGAATAGAAATATAAAATTATT
BdM1056pool14     CAAAACTCGTCAAATCCCTTTTGATTTAATTTGGCGGTAAATTGGACAATTGATGATATTTATCACGCCGAATAGAAATATAAAATTATT
BdM1070pool14     CAAAACTCGTCAAATCCCTTTTGATTTAATTTGGCGGTAAATTGGACAATTGATGATATTTATCACGCCGAATAGAAATATAAAATTATT
BdM1072pool14     CAAAACTCGTCAAATCCCTTTTGATTTAATTTGGCGGTAAATTGGACAATTGATGATATTTATCACGCCGAATAGAAATATAAAATTATT
BdM1074pool14     CAAAACTCGTCAAATCCCTTTTGATTTAATTTGGCGGTAAATTGGACAATTGATGATATTTATCACGCCGAATAGAAATATAAAATTATT
BdM1075pool14     CAAAACTCGTCAAATCCCTTTTGATTTAATTTGGCGGTAAATTGGACAATTGATGATATTTATCACGCCGAATAGAAATATAAAATTATT
//                                                                                                          |48182|
BdM1050pool14     CGGTATTAAATTTGAACTTTCTGTCTCTTTTTTTACCTTTTTGGTATCATCGCATCATCTCGCATCGCAGGGCACTTGAATTTTATATTA
BdM1052pool14     CGGTATTAAATTTGAACTTTCTGTCTCTTTTTTTACCTTTTTGGTATCATCGCATCATCTCGCATCGCAGGGCACTTGAATTTTATATTA
BdM1054pool24     CGATATTAAATTTGAACTCTCTGTCTCTTTTTTTACCTTTTTGGTATCATCGCATCATCTCGCATCGCAGGACACTTGAATTTTATATTA
BdM1056pool14     CGGTATTAAATTTGAACTTTCTGTCTCTTTTTTTACCTTTTTGGTATCATCGGATCATCTCGCATCGCAGGGCACTTGCCTTTTATATTA
BdM1073pool14     CGGTATTAAATTTGAACTYTCTGTCTCTTTTTTTACCTTTTTGKTATCATCGCATCATCTCGCATCGCAGGGCACTTGAATTTTATATTA
BdM1075pool14     CGGTATTAAATTTGAACTTTCTGTCTCTTTTTTTACCTTTTTGGTATCATCGCATCATCTCGCATCGCAGGGCACTTGAATTTTATATTA
//                  -               *                        -        -                  -      --          |48185|
BdM1050pool14     CGCTATATTAACCTAACAAAAAATACTTGATTTTTAAAGTCAGGATAACCTGAATC--TTTTTTTTGCTGTATCTCTAAAAAGAAAGTGG
BdM1052pool14     CGCTATATTAACCTAACAAAAAATACTTGATTTTTAAAGTCAGGATAACCTGAATCTTTTTTTTTTGCTGTATCTCTAAAAAGAAAGTGG
BdM1055pool14     CGCTATATTAACCTAACAAAAAATACTTGATTTTTAAAGTCAGGATAACCTGAATC--TTTTTTTTGCTGTATCTCTAAAAAGAAAGTGG
BdM1056pool14     CGCTATATTAACCTAACAAAAAATACTTGATTTTTAAAGTCAGGATAACCTGAATC--TTTTTTTTGCTGTATCTCTAAAAAGAAAGTGG
//                                                                                                          |48193|
BdM1050pool14     AGTCTAAAAATTTTAGTACTTTTCTTTTAATTGACAGTTGTTCCAATGGTGTATTTTTATAAGGGTAAAAACAATAATAATATAGGTAAC
BdM1053pool14     AGTCTAAAAATTTTAGTACTTTCCTTTTAATTGACAGTTGTTCCAATGGTGTATTTTTATAAGGGTAAAAACAATAATAATATAGGTAAC
BdM1056pool14     AGTCTAAAAATTTTAGTACTTTCCTTTTAATTGACAGTTGTTTCAATGGTGTATTTTTATAAGGGTAAAAACAATAATAATATAGGTAAC
BdM1068pool14     AGTCTAAAAATTTTAGTACTTTCCTTTTAATTGACAGTTGTTCCAATGGTGTATTTTTATAAGGGTAAAAACAATAATAATATAGGTAAC
BdM1073pool14     AGTCTAAAAATTTTAGTACTTTCCTTTTAATTGACAGTTGTTTCAATGGTGTATTTTTATAAGGGTAAAAACAATAATAATATAGGTAAC
BdM1074pool14     AGTCTAAAAATTTTAGTACTTTCCTTTTAATTGACAGTTGTTCCAATGGTGTATTTTTATAAGGGTAAAAACAATAATAATATAGGTAAC
//                                      -                   *                                               |48194|
BdM1050pool14     ACAAGTCAGTTTCCTCCTATACGTGAAACGAGTGTTATAGCCGAAACAACACCAGTTTCAAATTCAACAAATGGAACAATAGAGAATTTA
BdM1052pool14     ACAAGTCAGTTTCCTCCTATACGTGAAACGAGTGTTATAGCCGAAACAACACCASTTTCAAATTCAACAAATGGAACAATAGAGAATTTA
BdM1055pool14     ACAAGTCAGTTTCCTCCTATACGTGAAACGAGTGTTATAGCCGAAACAACACCASTTTCAAATTCAACAAATGGAACAATAGAGAATTTA
BdM1056pool14     ACAAGTCAGTTTCCYMCTAKACGTGAAACGAGTGTTATAGCCGAAACAAMRCCACKTTCAAATTCAACAAATGKAACAATAGAGAATTTW
BdM1072pool14     ACAAGTCAGTTTCCTCCTATACGTGAAACGAGTGTTATAGCCGAAACAACACCASTTTCAAATTCAACAAATGGAACAATAGAGAATTTA
BdM1073pool14     ACAAGTCAGTTTCCTCCTATACGTGAAACGAGTGTTATAGCCGAAACAACAYCACTTTCAAATTCAACAAATGGAACAATAGAGAATTTA
BdM1074pool14     ACAAGTCAGTTTCCTCCTATACGTGAAACGAGTGTTATAGCCGAAACAACACCACTTTCAAATTCAACAAATGGAACAATAGAGAATTTA
//                              --   -                             ---  *-                 -               -|48195|
BdM1050pool14     TTAGCATGTATTAATTAATTCGAAGGCTATAGTTAATATCTAAGGGTGAGTTGTATAGTTTCGAGCCAACCCTAATATTTAAAGAATAAT
BdM1050pool24     TTAGCATGTATTAATTAATTCGAAGGCTATAGTTAATATCTAAGGGTGAGTTGTATAGTTTCGAGCCAACCCTAATATTTAAAGAATAAT
BdM1051pool14     TTAGCATGTATTAATTAATTCGAAGGCTATAGTTAATATCTAAGGGTGAGTTGTATAGTTTCGAGCCAACCCTAATATTTAAAGAATAAT
BdM1051pool21     TTAGCATGTATTAATTAATTCGAAGGCTATAGTTAATATCTAAGGGTGAGTTGTATAGTTTCGAGCCAACCCTAATATTTAAAGAATAAT
BdM1071pool24     TTAGCATGTATTAATTAATTCAAAGGCTATAGTTAATATCTAAGGGTGAGTTGTATAGTTTCGAGCCAACCCTAATATTTAAAGAATAAT
//                                     -                                                                    |48197|
BdM1050pool14     TCTTACATTTTCTCGAATCTTCTTGAATAGTCTCGTATTTCCTTGGATCTCCTTAAATCCACTTGGATTTCTTCGCATCTTCCTTAATAT
BdM1052pool14     TCTTACATTTTCTCGAATCTTCTTGAATAGTCTCGTATTTCCTTGGATCTCCTTAAATCCACTTGGATTTCTTCGCATCTTCCTTAATAT
BdM1055pool14     TCTTACATTTTCTCGAATCTTCTTGAATANTCTCGTATTTCCTTGGATCTCCTTAAATNCACTTGGATTTCNTCGCATCTTCCTTNATAT
BdM1070pool14     TCTTACATTTTCTCGAATCTTCTTGAATAKTCTCGTATTTCCTTGGATCTCCTTAAATCCACTTGGATTTCTTCGCATCTTCCTTRATAT
BdM1074pool14     TCTTACATTTTCTCGAATCTTCTTGAATATTCTCGTATTTCCTTGGATCTCCTTAAATCCACTTGGATTTCTTCGCATCTTCCTTGATAT
//                                             *                                                       *    |48198|
BdM1050pool14     TTAAACGTAAAAGTTAAAAATTGGGAACTTTGCAAGATGCTTATGTCTATGCTTATTTTTTTACGTTTACGTTTATGATTTCGAATTAAG
BdM1052pool14     TTAAACGTAAAAGTTAAAAATTGGGAACTTTACAAGATGCTTATGTCTATGCTTATTTTTTTACGTTTACGTTTATGATTTCGAATTAAG
BdM1054pool14     TTAAACGTAAAAGTTAAAAATTGGGAACTTTGCAAGATGCTTATGTCTATGCTTATTTTTTTACGTTTACGTTTATGATTTCGAATTAAG
BdM1056pool14     TTAAACGTAAAAGTTAAAAATTGGGAACTTTACAAGATGCTTATGTCTATGCTTATTTTTTTACGTTTACGTTTATGATTTCGAATTAAG
BdM1074pool14     TTAAACGTAAAAGTTAAAAATTGGGAACTTTACAAGATGCTTATGTCTATGCTTATTTTTTTACGTTTACGTTTATGATTTCGAATTAAG
BdM1075pool14     TTAAACGTAAAAGTTAAAAATTGGGAACTTTACAAGATGCTTATGTCTATGCTTATTTTTTTACGTTTACGTTTATGATTTCGAATTAAG
//                                               *                                                          |48199|
BdM1050pool14     CCACCATAATTACTCCATTTCTTGATTACATGTTTTGGGACACCTAAAAAGCCATTTATAAAATGAATCCTAAAAATCTTGAAGATCTCA
BdM1052pool14     CCACCATAATTACTCCATTTCTTGATTACATGTTTTGGGACACCTAAAAAGCCATTTATAAAATGAATCCTAAAAATCTTGAAGATCTCA
BdM1054pool14     CCACCATAATTACTCCATTTCTTGATTACATGTTTTGGGACACCTAAAAAGCCATTTATAAAATGAATCCTAAAAATCTTGAAGATCTCA
BdM1055pool14     CCACCATAATTACTCCATTTCTTGATTACATGTTTTGGGACACCTAAAAAGCCATTTATAAAATGAATCCTAAAAATCTTGAAGATCTCA
BdM1056pool14     CCACCATAATTACTCCATTTCTTGATTACATGTTTTGGGACACCTAAAAAGCCAYTTATAAAATGAATCCTAAAAATCTTGAASATCTCA
BdM1070pool14     CCACCATAATTACTCCATTTCTTGATTACATGTTTTGGGACACCTAAAAAGCCATTTATAAAATGAATCCTAAAAATCTTGAAGATCTCA
BdM1074pool14     CCACCATAATTACTCCATTTCTCGATTACATGTTTTGGGACCCTTAAAAACCCATTTGTAAAACGAATCCTAAAAATCTTGAAGATCTCA
BdM1075pool14     CCACCATAATTACTTCATTTCTCGATTACATGTTTTGGGACACCTAAAAAGCCATTTATAAAACGAATCCTAAAAATCTTGAAGATCTCA
//                              -       *                  - -      -   -  -     *                   -      |48201|
BdM1050pool14     ATTTAAATCGTGCTTATCGACATTCAAAGAGAAACTGAAAGGCAAACTCTTCTTATACCACGGAAGTTTTTGGCCAAGGTGTCTGCGAAT
BdM1051pool14     ATTTAAATCGTGCTTATCGACATTCAAAGAGAAACTGAAAGGCAAACTCTTCTTATACCACGGAAGTTTTTGGCCAAGGTGTCTGCGAAT
BdM1053pool24     ATTTAAATCGTGCTTATCGACATTCAAAGATAAACTGAAAGGCAAACTCTTCTTATACCACGGAAGTTTTTGGCCAAGGTGTCTGCGAAT
BdM1068pool24     ATTTAAATCGTGCTTATCGACATTCAAAGAGAAACTGAAAGGCAAACTCTTCTTATACCACGGAAGTTTTTGGCCAAGGTGTCTGCGAAT
//                                              -                                                           |48202|
BdM1050pool14     TCTTTAGAGAATAATAGTTATATTAATTGTAATAATTTTGTTACTATTACAAAATCGTAATAATAACAAAATCACTTTCATATTTTTCTT
BdM1052pool14     TCTTTAGAGAATAATAGTTATATTAATTGTAATAATTTTGTTACTATTACAAAATCGTAATAATAACAAAATCACTTTCATATTTCTCTT
BdM1055pool14     TCTTTAGAGAATAATAGTTATATTAATTGTAATAATTTTGTTACTATTACAAAATCGTAATAATAACAAAATCACTTTCATATTTTTCTT
BdM1072pool14     TCTTTAGAGAATAATAGTTATATTAATTGTAATAATTTTGTTACTATTACAAAATCGTAATAATAACAAAATCACTTTCATATTTCTCTT
BdM1074pool14     TCTTTAGAGAATAATAGTTATATTAATTGTAATAATTTTGTTACTATTACAAAATCGTAATAATAACAAAATCACTTTCATATTTCTCTT
//                                                                                                     *    |48204|
BdM1050pool14     AGCCATATTGTCTTTTAGTCAAGAGAATCAAAACGCATCGTGTCTTCTAAATTCATAACTGACTACTTCAAACTAAGGAGAGGTTGTATG
BdM1052pool14     AGCCATATTGTCTTTTAGTCAAGAGAATCAAAACGCATCGTGTCTTCTAAATTCATAACTGACTACTTCAAACTAAGGAGAGGTTGTATG
BdM1065pool14     AGCCATATTGTCTTTTAGTCAAGAGAATCAAAACGCATCGTGTCTTCTAAATTCATAACTGACTACTTCAAACTAAGGAGAGGTTGTATG
BdM1070pool14     AGCCATATTGTCTTTTAGTCAAGAGAATCAAAACGCATCGTGTCTTCTAAATTCATAACTGACTACTTCAAACTAAGGAGAGGTTGTATG
BdM1072pool14     AGCCATATTGTCTTTTAGTCAAGAGAATCAAAACGCATCGTGTCTTCTAAATTCATAACTGACTACTTCAAACTAAGGAGAGGTTGTATG
//                                                                                                          |48206|
BdM1050pool14     GCAACACTGACCAGATATTTTAAAAAGTTCATTCCATAATTATTCAATTACAATTTAGGGACTTATCTGTGCAGTACGTCTTCGATTTCC
BdM1052pool14     GCAACACTGACCAGATATTTTAAAAAGTTCATTCCATACTTATCCATTTACAATTTATGGACTTATTTGTGCAGTACGTCTTCGATTGCC
BdM1067pool24     GCAACACTGACCAGATATTTTAAAAAGTTCATTCCATACTTATCCATTTACAATTTATGGACTTATTTGTGCAGTACGTCTTCGATTGCC
BdM1069pool24     GCAACACTGACCAGATATTTTAAAAAGTTCATTCCATACTTATCCATTTACAATTTATGGACTTATTTGTGCAGTACGTCTTCGATTGCC
BdM1073pool14     GCAACACTGACCAGATATTTTAAAAAGTTCATTCCATACTTATCCATTTACAATTTATGGACTTATTTGTGCAGTACGTCTTCGATTGCC
//                                                      -    -  -          -        -                    -  |48210|
BdM1050pool14     AATATAGAGTTTAATTTATTGACAAGCATAT-AAATGCAATGTGGTGCAAAAATATACTATGTGTTTATTTAATATCTGAATGTTAGCAA
BdM1052pool14     AATATAGGGTTTAATTTATTGACAAGCATATAAAATGCAATGTGGTGCAAAAATGTACTATGTGTTTATTTAATATCTGACTGTTAAATA
BdM1055pool14     AATATAGAGTTTAATTTATTGACAAGCATAT-AAATGCAATGTGGTGCAAAAATATACTATGTGTTTATTTAATATCTGAATGTTAGCAA
BdM1073pool14     AATATAGAGTTTAATTTATTGACAAGCATAT-AAATGCAATGTGGTGCAAAAATATACTATGTGTTTATTTAATATCTGAATGTTAGCAA
BdM1075pool24     AATATAGGGTTTAATTTATTGACAAGCATATAAAATGCAATGTGGTGCAAAAATGTACTATGTGTTTATTTAATATCTGACTGTTAAATA
//                       *                                              *                         *     *** |48213|
BdM1050pool14     GATATACAAATTTATATTTTAAGTTTTCTTCCAAGATTTATGAACAGATTTCTTGTTCAAAATAGTAGATTTAAGCTCATCATTATAACA
BdM1052pool14     GATATACAAATTTATATTTTAARTTTTCTTCCAAKATTTATGAACAGATTTCTTGYTCAAAATAGTAGATTTAAGCTCATCATTATAACA
BdM1072pool14     GATATACAAATTTATATTTTAAGTTTTCTTCCAAGATTTATGAACAKATTTCTTGTTCAAAATAGTAGATTTAAGCTCATCATTATAACA
BdM1073pool14     GATATACAAATTTATATTTTAAGTTTTCTTCCAAGATTTATGAACAGATTTCTTGTTCAAAATAGTAGATTTAAGCTCATCATTATAACA
//                                      -           -           -        -                                  |48217|
BdM1050pool14     GAGAAGACACAATAAATTTCAGATGACTCGAAGAGGTGAAAAAGATTCGAGAAAACCTAAGAAATCTAACAAAATGAAAGGAAATCCGTA
BdM1053pool14     GAGAAGACACAATAAATTTCAGATGACTCGAAGAGGTGAAAAAGATTCGAGAAAACCTAAGAAATCTAACAAAATGAAAGGAAATCCGTA
BdM1055pool14     GAGAAGACACAATAAATTTCAGATGACTCGAAGAGGTGAAAAAGATTCGAGAAAACCTAAGAAATCTAACAAAATGAAAGGAAATCCGTA
BdM1070pool14     GAGAAGACACAATAAATTTCAGATGACTCGAAGAGGTGAAAAAGATTCGAGAAAACCTAAGAAATCTAACAAAATGAAAGGAAATCCGTA
BdM1071pool14     GAGAAGACACAATAAATTTCAGATGACTCGAAGAGGTGAAAAAGATTCGAGAAAACCTAAGAAATCTAACAAAATGAAAGGAAATCCGTA
BdM1074pool14     GAGAAGACACAATAAATTTCAGATGACTCGAAGAGGTGAAAAAGATTCGAGAAAACCTAAGAAATCTAACAAAATGAAAGGAAATCCGTA
BdM1075pool14     GAGAAGACACAATAAATTTCAGATGACTCGAAGAGGTGAAAAATATTCGAGAAAACCTAAGAAATCTAACAAAATGAAAGGAAATCCGTA
//                                                           -                                              |48219|
BdM1050pool14     TTGTTCTCAAGAATTTGGGTATCTTCTTCATATACTTGAATCTAAAATGGTTAGGATAGAATCAAGTGGTCGGCCAATTATTCTTGTCGT
BdM1052pool14     TTGTTCTCAAGAATTTGGGTATCTTCTTCATATACTTGAATCTAAAATGGTTAGGATAGAATCAAGTGGTCGGCCAATTATTCTTGTCGT
BdM1054pool14     TTGTTCTCAAGAATTTGGGTATCTTCTTCATATACTTGAATCTAAAATGGTTAGGATAGAATCAAGTGGTCGGCCAATTATTCTTGTCGT
BdM1056pool14     TTGTTCTCAAGAATTTGGGTATCTTCTTCATATACTTGAATCTAAAATGGTTAGGATAGAATCAAGTGGTCGGCCAATTATTCTTGTCGT
//                                                                                                          |48220|
BdM1050pool14     ATAACCCATATCCATAGTGACATTATTATAAGCGCTAAAGTTAACTAATTCATACATATTATTATAAAGAATGTATATGTTTCTAATGGT
BdM1052pool14     ATAACCCATATCCATAGTGACATTATTATAAGCGCTAAAGTTAACTAATTCATACATATTATTATAAAGAATGTATATGTTTCTAATGGT
BdM1055pool14     ATAACCCATATCCATAGTGACATTATTATAAGCGCTAAAGTTAACTAATTCATACATATTATTATAAAGAATGTATATGTTTCTAATGGT
BdM1074pool14     ATAACCCATATCCATAGTGACATTATTATAAGCGCTAAAGTTAATTAATTCATACATATTATTATAAAGAATGTATATGTTTCTAATGGT
//                                                            -                                             |48221|
BdM1050pool14     AGTTTATCAACAATGTAGGCCTGGAAGAGGCCGGAATCGACGGTGGTGGCATCTTTAAAGAATTTATAAACGAAGTTTTAAAAACCGCCT
BdM1052pool14     AGTTTATCAACAATGTAGGCCTGGAAGAGGCCGGAATCGACGGTGGTGGCATCTTTAAAGAATTTATAAATGAAGTTTTAAAAACCGCCT
BdM1055pool14     AGTTTATCAACAATGTAGGCCTGGAAGAGGCCGGAATMGACGGTGGTGGCATCTTTAAAGAATTTATAAATGAAGTTTTAAAAACCGCCT
BdM1056pool14     AGTTTATCAACAATGTAGGCCTGGAAGAGGCCGGAATCGATGGTGGTGGCATATTTAAAGAATTTATAAATGAAGTTTTAAAAACCGCCT
BdM1066pool14     AGTTTATCAACAATGTAGGCCTGGAAGAGGCCGGAATCGACGGTGGTGGCATCTTTAAAGAATTTATAAATGAAGTTTTAAAAACCGCCT
BdM1066pool24     AGTTTATCAACAATGTAGGCCTGGAAGAGGCCGGAATCGACGGTGGTGGCATCTTTAAAGAATTTATAAATGAAGTTTTAAAAACCGCCT
BdM1072pool14     AGTTTATCAACAATGTAGGCCTGGAAGAGGCCGGAATCGACGGTGGTGGCATCTTTAAAGAATTTATAAATGAAGTTTTAAAAACCGCCT
BdM1074pool14     AGTTTATCAACAATGTAGGCCTGGAAGAGGCCGGAATCGACGGTGGTGGCATCTTTAAAGAATTTATAAATGAAGTTTTAAAAACCGCCT
BdM1075pool14     AGTTTATCAACAATGTAGGCCTGGAAGAGGCCGGAATCGACGGTGGTGGCATCTTTAAAGAATTTATAAATGAAGTTTTAAAAACCGCCT
//                                                     -  -           -                 -                   |48226|
BdM1050pool14     TTGGATTTTCTCTGATTTCCTTGAATTGTTCCGGATTTATACGGTTATCTCTGAATCTTCCTGCATCTCCCCCTATTTTTGTACTTCTTG
BdM1051pool14     TTGGATTTTCTCTGATTTCCTTGAATTGTTCCGGATTTATACGGTTATCTCTGAATCTTCCTGCATCTCCCCCTATTTTTGTACTTCTTG
BdM1072pool14     TTGGATTTTCTCTGATTTCCTTGAATTGTTCCGGATTTATACGGTTATCTCTGAATCTTCCTGCATCTCCCCCTATTTTTGTACTTCTTG
BdM1074pool14     TTGGATTTTCTCTGATTTCCTTGAATTGTTCCGGATTTATACGGTTATCTCTGAATCTTCCTGCATCTCCCCCTATTTTTGTACTTCTTG
BdM1075pool14     TTGGATTTTCTCTGATTTCCTTGAATTGTTCCGGATTTATACGGTTATCTCTGAATCTTCCTGCATCTCCCCCTATTTTTGTACTTCTTG
BdM1075pool24     TTGGATTTTCTCTGATTTCCTTGAATTGTTCCGGATTTATACGGTTATCTCTGAATCTTCCTGCATCTCCCCCTATTTTTGTACTTCTTG
//                                                                                                          |48228|
BdM1050pool14     ATAAATTTCACTTGGAGGCCAACCCTGAATCGTCATCTAAATACAACTATAAAGAATGCTGCTATAAGTGATACGAATACCGTCAAATTA
BdM1052pool14     ATAAATTTCACTTGGAGGCCAACCCTGAATCGTCMTCTAAATACAACTATAAAGAATGCTGCTATAAGTGATACGAATACCGTCAAATTA
BdM1055pool14     ATAAATTTCACTTGGAGGCCAACCCTGAATCGTCATCTAAATACAACTATAANGAATGCTGCTATAAGTGATACGAATACCGTCAAATTA
BdM1056pool14     ATAAATTTCACTTGGAGGCCAACCCTGAATCGTCATCTAAATACAACTATAAAGAATGCTGCTATAAGTGATACGAATACCGTCAAATTA
BdM1070pool14     ATAAATTTCACTTGGAGGCCAACCCTNAATCGTCCTCTAAATACAACTATAAAGAATGCTGCTATAAGTGATACGAATACCGTCAANTTA
BdM1073pool14     ATAAATTTCACTTGGAGGCCAACCCTTAATCGTCCTCTAAATACAACTATAAAGAATGCTGCTATAAGTGATACGAATACCGTCAAATTA
BdM1074pool14     ATAAATTTCACTTGGAGGCCAACCCTTAATCGTCCTCTAAATACAACTATAAAGAATGCTGCTATAAGTGATACGAATACCGTCAAATTA
//                                          *       *                                                       |48229|
BdM1050pool14     TGAAGAATAGAGGTGAAATTGGTCCAATTTAATTTCGTTTCTCTCTGTTGGAGCTATGAAAGCAATATGATGAGTTCAGTCCAAGCTATT
BdM1051pool14     TNAAGANTAGNGGTGAAATTGGTCCAATTTAATTTCGTTTCTCTCTNTTGGAGCTATGAAAGCAATATGATGAGTTCAGTCCAAGCTATT
BdM1052pool14     TGAAGAATAGAGGTGAAATAGGTCCAATTTAATTTCGTTTCTCTCTGTTGGAGCTATGAAAGCAATATGGTGAGTTCAGTCCAAGCTATT
BdM1070pool14     TRAAGARTAGRGGTGAAATTGGTCCAATTTAATTTCGTTTCTYTCTGTTGGAGCTATGAAAGCAATATGATGAGTTCAGTCCAAGCTATT
BdM1072pool14     TNAAGANTAGNGGTGAAATTGGTCCAATTTAATTTCGTTTCTNTCTNTTGGAGCTATGAAAGCAATATGATGAGTTCAGTCCAAGCTATT
BdM1074pool14     TGAAGAATAGAGGTGAAATTGGTCCAATTTAATTTCGTTTCTTTCTGTTGGAGCTATGAAAGCAATATGATGAGTTCAGTCCAAGCTATT
BdM1075pool14     TGACGAATAGAGGTGAAATTGGTCCAATTTAATTTCGTTTCTCTCTGTTGGAGCTATGAAAGCAATATGATGAGTTCAGTCCAAGCTATT
BdM1075pool24     TGAAGAATAGAGGTGAAATTGGTCCAATTTAATTTCGTTTCTTTCTGTTGGAGCTATGAAAGCAATATGATGAGTTCAGTCCAAGCTATT
//                 - -  -   -        -                      *                          -                    |48230|
BdM1050pool14     AAAAAGCCGCAATTCAAGAAACCGGACATGAAACGGTTCAAATTCGAACGGCCCAAGATCAATTTGCATCTGCCCAAGATACCGGATACT
BdM1052pool14     AAAAAGCCGCAATTCAAGAAACCGGACATGAAACGGTTCAAATTCGAACGGCCCAAGATCAATTTGCATCTGCCCAAGATACCGGATACT
BdM1053pool24     AAAAAGCCGCAATTCAAGAAACCGGACATGAAGCGGTTCAAATTCGAACGGCCCAAAATCAATTTGCATCTGCCCAAGATACCGGACACT
BdM1054pool14     AAAAAGCCGCAATTCAAGAAACCGGACATGAAACGGTTCAAATTCGAACGGCCCAAGATCAATTTGCATCTGCCCAAGATACCGGATACT
BdM1054pool24     AAAAAGCCGCAATTCAAGAAACCGGACATGAAACGGTTCAAATTCGAACGGCCCAAGATCAATTTGCATCTGCCCAAGATACCGGATACT
BdM1055pool14     AAAAAGCCGCAATTCAAGAAACCGGACATGAAACGGTTCAAATTCGAACGGCCCAAGATCAATTTGCATCTGCCCAAGATACCGGATACT
BdM1073pool14     AAAAAGCCGCAATTCAAGAAACCGGACATGAAACGGTTCAAATTCGAACGGCCCAAGATCAATTTGCATCTGCCCAAGATACCGGACACT
BdM1074pool14     AAAAAGCCGCAATTCAAGAAACCGGACATGAAACGGTTCAAATTCGAACGGCCCAAGATCAATTTGCATCTGCCCAAGATACCGGAYACT
BdM1075pool14     AAAAAGCYGCAATTCAAGAAACCGGACATGAAGCGGTTCAAATTCGAACGGCCCAANATCAATTTGCATCTGCCCAAGATACCGGANACT
//                       -                        *                       -                             *   |48231|
BdM1050pool14     AAACAAATCCAATGAGATTAAAAAAGATTCAACAATGAAAATTGAGGGAGATCCAGAAAAATCCAAAAGGATTTAAGAACATTTGAGAAA
BdM1054pool14     AAACAAATCCAATGAGATTAAAAAAGATTCAACAATGAAAATTGAGGGAGATCCAGAAAAATCCAAAAGGATTTAAGAACATTTGAGAAA
BdM1072pool14     AAACAAATCCAATGAGATTAAAAAAGATTCAACAATGAAAATTGAGGGAGATCCAGAAAAATCCAAAAGGATTTAAGAACATTTGAGAAA
BdM1073pool14     AAACAAATCCAATGAGATTAAAAAAGATTCAACAATGAAAATTGAGGGAGATCCAGAAAAATCCAAAAGGATTTAAGAACATTTGAGAAA
//                                                                                                          |48236|
BdM1050pool14     AATTACTTTAATATTTTGGATTAGGATTTTTTTTACTTTATTTTTTAATAGCATAGAATTTTCTGACTTCACCTTCCTTATTAATTTCTT
BdM1052pool14     AATTACTTTAATATTTTGGATTAGGATTTTTTTTACTTTATTTTTTAATAGCATAGAATTTTCTGACTTCACCTTCCTTATTAATTTCTT
BdM1055pool14     AATTACTTTAATATTTTGGATTAGGATTTTTTTTACTTTATTTTTTGATAGCATAGAATTTTCTGACTTCACCTTCCTTATTAATTTCTT
BdM1056pool14     AATTACTTTAATATTTTGGATTAGGATTTTTTTTACTTTATTTTTTNATAGCATAGAATTTTCTGANTTCACCTTCCTTATTAATTTCTT
//                                                              -                                           |48239|
BdM1050pool14     AATTTCTTCCTTATTGCATTGCTCAAACGGGAAATAAAAATGTTATTATACTATTTAAGAGTCCGAAACGTTTGTCGTTTCATAAAATCC
BdM1051pool14     AATTTCTTCCTTATTGCATTGCTCAAACGGGAAATAAAAATGTTATTATACTATTTAAGAGNCCGAAACGTTTGTCGTTTCATAAAATCC
BdM1053pool14     AATTTCTTCCTTATTGCATTGCTCAAACGGGAAATAAAAATGTTATTATACTATTTAAGAGTCCGAAACGTTTGTCGTTTCATAAAATCC
BdM1054pool24     AATTTCTTCCTTATTGCATTGCTCAAACGGGAAATAAAAATGTTATTATACTATTTAAGAGCCCGAAACGTTTGTCGTTTCATAAAATCC
BdM1056pool14     AATTTCTTCCTTATTGCATTGCTCAAACGGGAAATAAAAATGTTATTATACTATTTAAGAGYCCGAAACGTTTGTCGTTTCATAAAATCC
BdM1065pool24     AATTTCTTCCTTATTGCATTGCTCAAACGGGAAATAAAAATGTTATTATACTATTTAAGAGCCCGAAACGTTTGTCGTTTCATAAAATCC
BdM1074pool14     AATTTCTTCCTTATTGCATTGCTCAAACGGGAAATAAAAATGTTATTATACTATTTAAGAGCCCGAAACGTTTGTCGTTTCATAAAATCC
//                                                                             *                            |48242|
BdM1050pool14     CATGCCAAATACATCGGATTGTATGAGTACATAGGCATGGCAAGCTCTAAAAAATGACCTATCGGAGGTCCCTTGGAAATTATATGCTTG
BdM1052pool14     NATGCCAAATANATCGGATTGTATGAGTACATAGGCATGGCAAGCTCTAAAAAATGACCTATCGGAGGTCCCTTGGAAATTATATGCTTG
BdM1055pool14     CATGCCAAATACATCGGATTGTATGAGTACATAGGCATGGCAAGCTCTAAAAAATGACCTATCGGAGGTCCCTTGGAAATTATATGCTTG
BdM1056pool14     CATGCCAAATACATCGGATTGTATGAGTACATAGGCATGGCAAGCTCTAAAAAATGACCTATCGGAGGTCCCTTGGAAATTATATGCTTG
BdM1072pool14     CATGCCAAATACATCGGATTGTATGAGTACATAGGCATGGCAAGCTCTAAAAAATGACCTATCGGAGGTCCCTTGGAAATTATATGCTTG
BdM1073pool14     CATGCCAAATACATCGGATTGTATGAGTACATAGGCATGGCAAGCTCTAAAAAATGACCTATCGGAGGTCCCTTGGAAATTATATGCTTG
BdM1074pool14     CATGCCAAATACATCGGATTGTATGAGTACATAGGCATGGCAAGCTCTAAAAAATGACCTATCGGAGGTCCCTTGGAAATTATATGCTTG
//                                                                                                          |48247|
BdM1050pool14     ACACGAAGTACTACAGGCCAAGATAGATTTTCCAGTATTGCGATCGTTTCTATCAATAAAGATCTTGTTAAAGAATTAAACC
BdM1054pool14     ACACGAAGTACTACAGGCCAAGATAGATTTTCCAGTATTGCGATCGTTTCTATCAATAAAGATCTTGTTAAAGAATTAAACC
BdM1056pool14     ACACGAAGTACTACAGGCCAAGATAGATTTTCCAGTATTGCGATCGTTTCTATCAATAAAGGTCTTGTTAAAGAATTAAACC
BdM1072pool14     ACACGAAATACTACAGGTCAAGATAGATTTTTCAGTGTTGCAATCGTTTCTATCAATAAAGATCTTGTTGAAGAATTAAACC
BdM1073pool14     ACACGAAATACTACAGGTCAAGATAGATTTTTCAGTGTTGCAATCGTTTCTATCAATAAAGATCTTGTTGAAGAATTAAACC
//                       *         *             *    *    *                   -       *            |48251|
BdM1050pool14     TTCTATATACCCACACCTCGAATGCTTATATTCTTTTCTCCATAACGCCCACTACAATTCACGCATTAAAAGTGAAATTAGGCGAGTTGT
BdM1053pool14     TTCTATATACCCACACCTCGAATGCTTATATTCTTTTCTCCATAACGCCCACTACAATTCACGCATTAAAGATGAAATTAGGCGTTTCTT
BdM1056pool14     TTCTATATACCCACACCTCGAATGCTTATATTCTTTTCTCCATAACGCCCACTACAATTCACGCATTAAAGATGAAATTAGGCGTTTCTT
BdM1070pool14     TTCTATATACCCACACCTCGAATGCTTATATTCTTTTCTCCATAACGCCCACTACAATTCACGCATTAAAGATGAAATTAGGCGTTTCTT
BdM1073pool14     TTCTATATACCCACACCTCGAATGCTTATATTCTTTTCTCCATAACGCCCACTACAATTCACGCATTAAARRTGAAATTAGGCGWKTYKT
BdM1074pool14     TTCTATATACCCACACCTCGAATGCTTATATTCTTTTCTCCATAACGCCCACTACAATTCACGCATTAAARRTGAAATTAGGCGWKTYKT
//                                                                                      **            ** ** |48255|
BdM1050pool14     CTTTAAACGTACCTTGTTTGCAAAATATTGTCAATTTTCTCTTCTTGTGCTTTATATTTTAAAAAAATTTCCTCAACTTCTGGTAAAACC
BdM1052pool14     CTTTAAACGTACCTCGTTTGCAGAATATTGTCAATTTTCTCCTCTTGTGCTTTATATTTTAAAAAAAWTTCCTCAACTTCTGGTAAAACC
BdM1073pool14     CTTTAAACGTACCTCGTTTGCAGAATATTGTCAATTTTCTCCTCTTGTGCTTTATATTTTAAAAAAATTTCCTCAACTTCTGGTAAAACC
BdM1074pool14     CTTTAAACGTACCTYGTTTGCARAATWWTGTCAATTTTCTCCTCTTGTGCTTTATATTTTAAAAAAATTTCCTCAACTTCTGGTAAAACC
//                              *       *   --             -                         -                      |48256|
BdM1050pool14     AATTGTTTAACTCCAGATTTTTACTTTCCACTGGCGAATCAATCGTGATTGTTCTCTTTTTAATGCAAATTTTCGATCTCTAAATACAAA
BdM1055pool14     AATTNNTTAACTCCAGATTTTTNCTTTCCANTGNCGAATCAATCGTGATTGTTCTCTTTTTAATGCAAATTTTCGATCTCTAAATAYAAA
BdM1064pool24     AATTTGTTAACTCCAGATTTTTGCTTTCCACTGCCGAATCAATCGTGATTGTTCTCTTTTTAATGCAAATTTTCGATCTCTAAATACAAA
BdM1068pool14     AATTGTTTAACTCCAGATTTTTACTTTCCACTGGCGAATCAATCGTGATTGTTCTCTTTTTAATGCAAATTTTCGATCTCTAAATACAAA
BdM1070pool14     AATTGTTTAACTCCAGATTTTTACTTTCCACTGGCGAATCAATCGTGATTGTTCTCTTTTTAATGCMAATTTTCGAWMTCTAAATACAAA
BdM1071pool24     AATTGTTTAACTCCAGATTTTTACTTTCCACTGGCGAATCAATCGTGATTGTTCTCTTTTTAATGCAAATTTTCGAAATCTAAATACAAA
BdM1073pool14     AATTKKTTAACTCCAGATTTTTRCTTTCCACTGSCGAATCAATCGTGATTGTTCYCTTTTTAATGCAAATTTTCGAWMTCTAAATACAAA
BdM1074pool14     AATTGTTTAACTCCAGATTTTTACTTTCCACTGGCGAATCAATCGTGATTGTTCTCTTTTTAATGCAAATTTTCGAWCTCTAAATACAAA
BdM1075pool14     AATTKKTTAACTCCAGATTTTTRCTTTCCACTGSCGAATCAATCGTGATTGTTCTCTTTTTAATGCAWATTTTCGATCTCTAAATACAAA
BdM1075pool24     AATTNNTTAACTCCAGATTTTTNCTTTCCACTGNCGAATCAATCGTGATTGTTCTCTTTTTAATGCANATTTTCGATCTCTAAATACAAA
//                    **                *          *                    -           --        **        -   |48262|
BdM1050pool14     ATTAAGCATACTCTTTTATGCATCATATACTGCATATTATGCATTTATATTTTAATATCCTATTTCAGATATTTTACGCAAAAATGATTT
BdM1052pool14     ATTAAGCATACTCTTTTATGCATCATATACTGCATATTATGCATTTATATWTTAATATCCTATTTCAGATATTTTACGCAAAAATKATTT
BdM1053pool24     ATTAAGCATACTCTTTTATGCATCATATACTGCATATTATGCATTTATATTTTAATATCCTATTTCAGATATTTTACGCAAAAATGATTT
BdM1055pool14     ATTAAGCATACTCTTTTATGCATCATATACTGCATATTATGCATTTATATWTTAATATCCTATTTCAGATATTTTACGCAAAAATKATTT
BdM1056pool14     ATTAAGCATACTCTTTTATGCATCATATACTGCATATTATGCATTTATATATTAATATCCTATTTCAGATATTTTACGCAAAAATGATTT
//                                                                  *                                  *    |48263|
BdM1050pool14     CTCAGATCTACTAACCTCACTGGCATATACTATGAAAGAACTTGATAAACAACCTGAATTTAACACAGTATTATTTCTGGTACCAAAAAA
BdM1070pool14     CTCAGATCTACTAACCTCACTGGCATATACTATGAAATAACTTGATAAACAACCTGAATTTAACACAGTATTATTTCTGGTACCAAAAAA
BdM1073pool14     CTCAGATCTACTAACCTCACTGGCATATACTATGAAATAACTTGATAAACAACCTGAATTTAACACAGTATTATTTCTGGTACCAAAAAA
BdM1074pool14     CTCAGATCTACTAACCTCACTGGCATATACTATGAAATAACTTGATAAACAACCTGAATTTAACACAGTATTATTTCTGGTACCAAAATA
//                                                     -                                                  - |48264|
BdM1050pool14     TTGGAAACATATATTTTTGAAGCTGACCCGAAATTGATGACTCATGCTTTTTAAATCGACTCAAGTTGGGTGACATATTTAGATTTTTCT
BdM1053pool14     TTGGAAACATATATTTTTCAAGCTGACCCGAAATTGATGACTCATGCTTTTTAAATCGACCCAAGTTGGGTGACATTTTTATATTTTTCT
BdM1056pool14     TTGGAAACATATATTTTTGAAGCTGACCCGAAATTGATGACTCATGCTTTTTAAATCGACTCAAGTTGGGTGACATATTTAGATTTTTCT
BdM1064pool24     TTGGAAACATATATTTTTGAAGCTGACCCGAAATTGATGACTCATGCTTTTTAAATCGACTCAAGTTGGGTGACATATTTAGATTTTTCT
BdM1074pool14     TTGGAAACATATATTTTTCAAGCTGACCCGAAATTGATGACTCATGCTTTTTAAATCGACTCAAGTTGGGTGACATTTTTAGATTTTTCT
//                                  *                                         -               *    -        |48268|
BdM1050pool14     AAACAAAATGTAGAAGTTGATGTCAATATTGCAGGTGAATATGTTAATGTTTTTATACTGGGTTATTTGCGTTGCTGAAGGCAATTGCCA
BdM1051pool14     AAACAAAATGTAGAAGTTGATGTCAATATTGCAGGTGAATATGTTAATGTTTTTATACTGGGTTATTTGCGTTGCTGAAGGCAATTGCCA
BdM1064pool14     AAACAAAATGTAGAAGTTGACGTCAATATTGCAAGTTAATATGTGAATATTTTTATACTGGGTTATTTGCGTTGCTGAAGGCAATTGCCA
BdM1074pool14     AAACAAAATGTAGAAGTTGANGTCAATATTGCANGTNAATATGTGAATNTTTTTATACTGGGTTATTTGCGTTGCTGAAGGCAATTGCCA
//                                    -            -  -       *   -                                         |48272|
BdM1050pool14     TGCGAAAGGATGCTGTATAAGCCTATAATTTCACTTAAACCTATTATATTTTTTAAGTTTTCATTTTAGAATTTCCACTCAAAAGGTATT
BdM1052pool14     TGCGAAAGGATGCTGTATAAGCCTATAATTTCACTTAAACCTATTATATTTTTTAAGTTTTCATTTTAGAATTTCCACTCAAAAGGTATT
BdM1055pool14     TGCGAAAGGATGCTGTATAAGCCTATAATTTCACTTAAACCTATTATATTTTTTAAGTTTTCATTTTAGAATTTCCACTCAAAAGGTATT
BdM1072pool14     TGCGAAAGGATGCTGTATAAGCCTATAATTTCACCTAAACCTATTATTTTTTTTAAGTTTTGATTTTAGAATTTCCACTCAAAAGGAATT
BdM1073pool14     TGCGAAAGGATGCTGTATAAGCCTATAATTTCACCTAAACCTATTATATTTTTTAAGTTTTGATTTTAGAATTTCCACTCAAAAGGAATT
BdM1074pool14     TGCGAAAGGATGCTGTATAAGTCTATAATTTCACCTAAACCTATTATATTTTTTAAGTTTTGATTTTAGAATTTCCACTCAAAAGGAATT
//                                     -            *            -             *                        *   |48276|
BdM1050pool14     TACGACTAATTTGGATCTTCTATGATTTGCGGTAGACTT----ATAGATAGATAGATAGATAGATCGATAGAAACGTTATTATTTTAAACTCGA
BdM1051pool14     TACGACTAATTTGGATCTTCTATGATTTGCGGTAGACTT----ATAGATAGATAGATAGATAGATCGATAGAAACGTTATTATTTTAAACTCGA
BdM1052pool14     TACGACTAATTTGGATCTTCTATGATTTGCGGTAGACTT----ATAGATAGATAGATAGATAGATCGATAGAAACGTTATTATTTTAAACTCGA
BdM1054pool24     TACGACTAATTTGGATCTTCTATGATTTGCGGTAGACTT----ATAGATAGATAGATAGATAGATCGATAGAAACGTTATTATTTTAAACTCGA
//                                                                                                              |48277|
BdM1050pool14     TTTGTAATGCCATTGATAACCTCTATACCAAATTCAGGTCTCCGCAAATTTTTGCACATCGAAAATCTATTTTGACTGGAATATAAA
BdM1053pool14     TTTGTAATGCCATTGATAACCTCTATACCAAATTCAGGTCTCCGCAAATTTTTGCACATCGAAAATCTATTTTGACTGGAA------
BdM1054pool14     TTTGTAATGCCATTGATAACCTCTATACCAAATTCAGGTCTCCGCAAATTTTTGCACATCGAAAATCTATTTTGACTGGAATATAAA
BdM1054pool24     TTTGTAATGCCATTGATAACCTCTATACCAAATTCAGGTCTCCGCAAATTTTTGCACATCGAAAATCTATTTTGACTGGAATATNAA
BdM1055pool14     TTTGTAATGCCATTGATAACCTCTATACCAAATTCAGGTCTCCGCAAATTTTTGCACATCGAAAATCTATTTTGACTGGAATATAAA
//                                                                                                       |48279|
BdM1050pool14     AAATGCATGCTTTATTTTCAATCGGTTGGTTTTTATGTGAACATTTCAACAACAAAAAATATTTCGGGCTTTTGTTTTGTTTGTTTCCAT
BdM1052pool14     AAATGCATGCTTTATTTTCAATCGGTTGGTTTTTATGTGAACATTTCAACAACAAAAAATATTTCGGGCTTTTGTTTTGTTTGTTTCCAT
BdM1054pool24     AAATGCATGCTTTATTTTCAATCGGTTGGTTTTTATGTGAACATTTCAACAACAAAAAATATTTCGGGCTTTTGTTTTGTTTGTTTCCAT
BdM1056pool14     AAATGCATGCTTTATTTTCAATCGGTTGGTTTTTATGTGAACATTTCWACAACAAAAAATATTTCGGGCTTTTGTTTTGTTTGTTTCCAT
BdM1065pool24     AAATGCATGCTTTATTTTCAATCGGTKGGTTTTTATGTGAACATTTCAACAACAAAAAATATTTCGGGCTTTTGTTTKGTTTGTTTCCAT
BdM1066pool24     AAATGCATGCTTTATTTTCAATCGGTTGGTTTTTATGTGAACATTTCAACAACAAAAAATATTTCGGGCTTTTGTTTTGTTTGTTTCCAT
BdM1069pool24     AAATGCATGCTTTATTTTCAATCGGTTGGTTTTTATGTGAACATTTCAACAACAAAAAATATTTCGGGCTTTTGTTTTGTTTGTTTCCAT
BdM1070pool14     AAATGCATGCTTTATTTTCAATCGGTTGGTTTTTATGTGAACATTTCWACAACAAAAAATATTTCGGGCTTTTGTTTTGTTTGTTTCCAT
BdM1073pool14     AAATGCATGCTTTATTTTCAATCGGTTGGTTTTTATGTGAACATTTCAACAACAAAAAATATTTCGGGCTTTTGTTTTGTTTGTTTCCAT
BdM1074pool14     AAATGCATGCTTTATTTTCAATCGGTTGGTTTTTATGTGAACATTTCAACAACAAAAAATATTTCGGGCTTTTGTTTTGTTTGTTTCCAT
BdM1075pool24     AAATGCATGCTTTATTTTCAATCGGTTGGTTTTTATGTGAACATTTCAACAACAAAAAATATTTCGGGCTTTTGTTTTGTTTGTTTCCAT
//                                          -                    *                             -            |48281|
BdM1050pool14     CTCAATCGGAAGGATGGAACCTACTAAATTATTGGAATTATTAGGATTGGTTGTATCAAACGTAAGATAATACACATTTAAACCAGATCG
BdM1055pool14     CTCAATCGGAAGGATGGAACCTACTAAATTATTGGAATTATTAGGATTGGTTGTATCAAACGTAAGATAATACACATTTAAACCAGATCG
BdM1056pool14     CTCAATCGGAAGGATGGAACCTACTAAATTATTGGAATTATTAGGATTGGTTGTATCAAACGTAAGATAATACACATTTAAACCAGATCG
BdM1072pool14     CTCAATCGGAAAAATGAAAACTACTAAATTATTGGAATTATTAGGATTGGTTGTATCAAACTTAAGATAATACACATTTAAACCAGATCG
BdM1073pool14     CTCAATCGGAAGGATGGAACCTACTAAATTATTGGAATTATTAGGATTGGTTGTATCAAACGTAAGATAATACACATTTAAACCAGATCG
BdM1074pool14     CTCAATCGGAARRATGRAAMCTACTAAATTATTGGAATTATTAGGATTGGTTGTATCAAACKTAAGATAATACACATTTAAACCAGATCG
BdM1075pool14     CTCAATCGGAAGGATGGAACCTACTAAATTATTGGAATTATTAGGATTGGTTGTATCAAACGTAAGATAATACACATTTAAACCAGATCG
//                           **   *  *                                         *                            |48284|
BdM1050pool14     GGACGATATCTCTTAAATTTCCCAGAATCTTATTGGATTTTGTTAGATTTTCTCGAATTTCTTCGGGGATTTCCTCGGATCTTTTTGGGT
BdM1052pool14     GGACGATATCTCTTAAATTTCCCAGAATCTTATTGGATTTTGTTAGATTTTCTCGAATTTCTTCGGGGATTTCCTCGGATCTTTTTGGG-
BdM1055pool14     GGACGATATCTCTTAAATTTCCCAGAATCTTATTGGATTTTGTTAGATTTTCTCGAATTTCTTCGGGGATTTCCTCGGATCTTTTTGGGT
BdM1056pool14     GGACGATATCTCTTAAATTTCCCAGAATCTTATTGGATTTTGTTAGATTTTCTCGAATTTCTTCGGGGATTTCCTCGGATCTTTTTGGGT
BdM1073pool14     GGACGATATCTCTTAAATTTCCCAGAATCTTGTTGGATTTTGTTAGATTTTCTCGAATTTCTTCGGGGATTTCCTCGGATCTTTTTGGGT
//                                               -                                                          |48285|
BdM1050pool14     GGCGTACACGGCTACGATTACACCGTACCAGATATGCGCCCATATTTCATGGCTATAGGACCAAAAATTAGAACACAAACCAAAGTAGAA
BdM1052pool14     GGCGTACACGGCTACGATTACACCGTACCAGATATGCGCCCATATTTCATGGCTATAGGACCAAAAATTAGAACACAAACCAAAGTAGAA
BdM1073pool14     GGCGTACACGGCTACGATTACACCGTACCAGATATGCGCCCATATTTCATGGCTATAGGACCAAAAATTAGAACACAAACCAAAGTAGAA
BdM1074pool14     GGCGTACACGGCTACGATTACACCGTACCAGATATGCGCCCATATTTCATGGCTATAGGACCAAAAATTAGAACACAAACCAAAGTAGAA
//                                                                                                          |48287|
BdM1050pool14     TTTTATTTTTTGGCCTTTAAGAGACTTGAATTTTATAAATTTAGCTTCATAGGGACATCTTCTATTACTTCCGCATTCTTGGGACTTAGA
BdM1054pool14     TTTTATTTTTTGGCCTTTAAGAGACTTGAATTTTATAAATTTAGCTTCATAGGGACATCTTCTATTACTTCCGCATTCTTGGGACTTAGA
BdM1073pool14     TTTTATTTTTTGGCCTTTAAGAGACTCGAATTTTATAAATTTAGCTTCATAGGGACATCTTCTATTACTTCCGCATTCTTGGGACTTAGA
BdM1075pool14     TTTTATTTTTTGGCCTTTAAGAGACTCGAATTTTATAAATTTAGATTCATAGGGACATCTTCTATTACTTCCGCATTCTTGGGACTTAGA
//                                          *                 -                                             |48288|
BdM1050pool14     TTTATTTGGATTTCCCAGACTTCCAATTATTCTTCAATCGTTTCCTCAATAAATTCAATGCTACATTACTTATGGTCGTTATTTCGATCA
BdM1052pool14     TTTATTTGGATTTNCCAGACTTCCAATTATTCTTCAATCGTTTCCTCAATAAATNCAATGCTACNTTACTTATGGTCGTTANTTCGATCA
BdM1053pool24     TTTATTTGGATTTCCCAGACTTCCAATTATTCTTCAATCGTTTCCTCAATAAATGCAATGCTACATTACTTATGGTCGTTACTTCGATCA
BdM1055pool14     TTTATTTGGATTTCCCAGACTTCCAATTATTCTTCAATCGTTTCCTCAATAAATNCAATGCTACATTACTTATGGTCGTTANTTCGATCA
BdM1064pool14     TTTATTTGGATTTCCCAGACTTCCAATTATTCTTCAATCGTTTCCTCAATAAATGCAATGCTACATTACTTATGGTCGTTACTTCGATCA
BdM1066pool24     TTTATTTGGATTTCCCAGACTTCCANTTATTCTTCAATCGTTTCCTCAATAAATGCAATGCTACATTACTTATGGTCGTTACTTCGATCA
BdM1073pool14     TTTATTTGGATTTCCCAGACTTCCAATTATTCTTCAATCGTTTCCTCAATAAATGCAATGCTACATTACTTATGGTCGTTACTTCGATCA
BdM1074pool14     TTTATTTGGATTTCCCAGACTTCCAATTATTCTTCAATCGTTTCCTCAATAAATGCAATGCTACATTACTTATGGTCGTTACTTCGATCA
BdM1075pool14     TTTATTTGGATTTCCCAGACTTCCAATTATTCTTCAATCGTTTCCTCAATAAATGCAATGCTACATTACTTATGGTCGTTACTTCGATCA
//                                                                      -                          -        |48289|
BdM1050pool14     GGTTTTTAAGCGTTTCGCTCTGCTACTGAATTTTTTGCATATAACACGATGATAATAAAAATGATAATGAGACTGCGAGCCTCGACTTTT
BdM1052pool14     GGTTTTTAAGCGTTTCGCTCTGCTACTGAATTTTTTGCATATAACACGATGATAATAAAAATGATAATGAGACTGCGAGCCTCGACTTTT
BdM1055pool14     GGTTTTTAAGCGTTTCGCTCTGCTACTGAATTTTTTGCATATAACACGATGATAATAAAAATGATAATGAGACTGCGAGCCTCGACTTTT
BdM1056pool14     GGTTTTTAAGCGTTTCGCYCTGCTACTGAATTTTTTGCATATAACACGATGATAATAAAAATGATAATGAGACTGCGAGCCYCGACTTTT
BdM1073pool14     GGTTTTTAAGCGTTTCGCTCTGCTNNNNAATTTTTTGCATATAACACGATGATAATAAAAATGATAATGAGACTGCGAGCCTCGACTTTT
BdM1074pool14     GGTTTTTAAGCGTTTCGCYCTGCTACTGAATTTTTTGCATATAACACGATGATAATAAAAATGATAATGAGACTGCGAGCCCCGACTTTT
//                                  *                                                              *        |48292|
BdM1050pool14     ATCATTAAATAAATGCGTCACTTATTCAAATGACTTCACGCGATCTCCATTACCGCGCATTACAAGAATTATGATGCGTTCTTTTTATAT
BdM1052pool14     ATCATTAAATAAATGCGTCACTTATTCAAATGACTTCACGCGATCTCCATTACCGCGCATTACAAGAATTATGATGCGTTCTTTTTATAT
BdM1054pool24     ATCATTAAATAAATGCGTCACWTATTCAAATGACTTCACGCGATCTCCATTACCGCGCATTACAAGAATTATGATGCGTTCTTTTTATAT
BdM1072pool14     ATCATTAAATAAATGCGTCACTTATTCAAATGACTTCACGCGATCTCCATTACCGCGCATTACAAGAATTATGATGCGTTCTTTTTATAT
BdM1074pool14     ATCATTAAATAAATGCGTCACTTATTCAAATGACTTCACGCGATCTCCATTACCGCGCATTACAAGAATTATGATGCGTTCTTTTTATAT
//                                     -                                                                    |48293|
BdM1050pool14     CATAGTGCCTAATATGATTTTACGGTGGTGTGAGTAACTTTCACGATTTTTCAGATCTATTTTCTCAGTTGAGGATAATCTTGATATCGG
BdM1052pool14     CATAGTGCCTAATATGATTTTACGGTGGTGWRAGTAACTTTCACGATTTTYCAGATCTATTTTYYCAGTTGAGGATAATCTTGATATCGG
BdM1053pool14     CATAGTGCCTAATATGATTTTACGGTGGTGTGAGTAACTTTCACGATTTTTCAGATCTATTTTCTCAGTTGAGGATAATCTTGATATCGG
BdM1053pool24     CATAGTGCCTAATATGATTTTACGGTGGTGTGAGTAACTTTCACGATTTTTCAGATCTATTTTCTCAGTTGAGGATAATCTTGATATCGG
BdM1054pool14     CATAGTGCCTAATATGATTTTACGGTGGTGWRAGTAACTTTCACGATTTTYCAGATCTATTTTYYCAGTTGAGGATAATCTTGATATCGG
BdM1055pool14     CATAGTGCCTAATATGATTTTACGGTGGTGTGAGTAACTTTCACGATTTTTCAGATCTATTTTCTCAGTTGAGGATAATCTTGATATCGG
BdM1070pool14     CATAGTGCCTAATATGATTTTACGGTGGTGNNAGTAACTTTCACGATTTTCCAGATCNATTTTTTCAGTTGAGGATAATCTTGANATCGG
BdM1071pool14     CATAGTGCCTAATATGATTTTACGGTGGTGAAAGTAACTTTCACGATTTTCCAGATCTATTTTTCCAGTTGAGGATAATCTTGATATCGG
BdM1072pool14     CATAGTGCCTAATATGATTTTACGGTGGTGAAAGTAACTTTCACGATTTTCCAGATCTATTTTTCCAGTTGAGGATAATCTTGATATCGG
BdM1073pool14     CATAGTGCCTAATATGATTTTACGGTGGTGAAAGTAACTTTCACGATTTTCCAGATCTATTTTTCCAGTTGAGGATAATCTTGATATCGG
BdM1074pool14     CATAGTGCCTAATATGATTTTACGGTGGTGGGAGTAACTTTCACGATTTTCCAGATCTATTTTTTCAGTTGAGGATAATCTTGATATCGG
BdM1075pool14     CATAGTGCCTAATATGATTTTACGGTGGTGRRAGTAACTTTCACGATTTTCCAGATCTATTTTTYCAGTTGAGGATAATCTTGATATCGG
//                                              **                  *            **                         |48297|
BdM1050pool14     AAATATTAGGCTCCGTAGCACGAAATAATTATTTCTGAGAAAATGACAGCTTCTGAGTAAATTTCGTCATTATTTTCTAATTTTGTAGAT
BdM1051pool14     AAATATTAGGCTCCGTAGCACGAAATAATTATTTCTGAGAAAATGACAGCTTCTGAGTAAATTTCGTCATTATTTTCTAATTTTGTAGAT
BdM1052pool14     AAATATTAGGCTCCGTAGCACGAAATAATTATTTCTGAGAAAATGACAGCTTCTGAGTAAATTTCGTCATTATTTTCTAATTTTGTAGAT
BdM1056pool14     AAATATTAGGCTCCGTAGCACGAAATAATTATTTCTGAGAAAATGACAGCTTCTGAGTAAATTTCGTCATTATTTTCTAATTTTGTAGAT
//                                                                                                          |48300|
BdM1050pool14     TATTTAACTTATTTATTATTGATTGGGAATTTGAATTGATGAATATTAAGCCAAATTCCAGATTGGATCTCACTAAGACGTAAAATATGG
BdM1052pool14     TATTTAACTTATTTATTATTGATTGGGAATTTGAATTGATGAATATTAAGTCAAATTCCAGATTGGATCTCACTAAGGCGTAAAATATGG
BdM1053pool14     TATTTAACTTATTTATTATTGATTGGGAATTTGAATTGATGAATATTAAGCCAAATTCCAGATTGSATCTCACTAAGRCGTAAAATATGG
BdM1054pool14     TATTTAACTTATTTATTATTGATTGGGAATTTGAATTGATGAATATTAAGCCAAATTCCAGATTGGATCTCACTAAGACGTAAAATATGG
BdM1056pool14     TATTTAACTTATTTATTATTTATTGGGAATTTGAATTGATGAATATTAAGCCAAATTCCAGATTGGATCTCACTAAGACGTAAAATATGG
BdM1070pool14     TATTTAACTTATTTATTATTGATTGGGAATTTGAATTGATGAATATTAAGCCAAATTCCAGATTGGATCTCACTAAGRCGTAAAATATGG
BdM1072pool14     TATTTAACTTATTTATTATTGATTGGGAATTTGAATTGATGAATATTAWGCCAAATTCCAGATTGGATCTCACTAAGRCGTAAAATATGG
BdM1073pool14     TATTTAACTTATTTATTATTGATTGGGAATTTGAATTRATGAATATTAAGCCAAATTCCAGATTGGATCTCACTAAGGCGTAAAATATGG
BdM1074pool14     TATTTAACTTATTTATTATTGATTGGGAATTTGAATTGATGAATATTATGCCAAATTCCAGATTGGATCTCACTAAGACGTAAAATATGG
//                                    -                -          * -              -           *            |48304|
BdM1050pool14     TAAATATCTTCAATAAAGAAAGAGTGGGATAAGTTATACCACAAAAATATGACAAAATTAAAATTATCTCTTATTCATCGGATTTTTACC
BdM1054pool14     TAAATATCTTCAATAAAGAAAGAGTGGGATAAGTTATACCACAAAAATATGACAAAATTAAAATTATCTCTTATTCATCGGATTTTTACC
BdM1069pool24     TAAATATCTTCAATAAAGAAAGAGTGGGATAAGTTATACCACAAAAATATGACAAAATTAAAATTATCTCTTATTCATCGGATTTTTACC
BdM1073pool14     TAAATATCTTCAATAAAGAAAGAGTGGGATAAGTTATACCACAAAAATATGACAAAATTAAAATTATCTCTTATTCATCGGATTTTTACC
BdM1074pool14     TAAATATCTTCAATAAAGAAAGAGTGGGATAAGTTATACCACAAAAATATGACAAAATTAAAATTATCTCTTATTCATCGGATTTTTACC
BdM1075pool24     TAAATATCTTCAATAAAGAAAGAGTGGGATAAGTTATACCACAAAAATATGACAAAATTAAAATTATCTCTTATTCATCGGATTTTTACC
//                                                                                                          |48307|
BdM1050pool14     CTATACTAAGATGCAATACTAATACCAATGACTGGTCGTATATTTTTTATTAGTAGTAGTACAATTACGCAATAAATTACAATTATAATG
BdM1052pool14     CTATACTAAGATGCAATACTAATACCAATGACTGGTCGTATATTTTTTATTAGTAGTAGTACAATTACGCAATAAATTACAATTATAATG
BdM1053pool14     CTATACTAAGATGCAATACTAATACCAATGACTGGTCGTATATTTTTTATTAGTAGTAGTACAATTACGCAATAAATTACAATTATAATG
BdM1055pool14     CTATACTAAGATGCAATACTAATACCAATGACTGGTCGTATATTTTTTATTAGTAGTAGTACAATTACGCAATAAATTACAATTATAATG
BdM1070pool14     CTATACTAAGATGCAATACTAATACCAATGACTGGTCGTATATTTTTTATTAGTAGTAGTACAATTACGCAATAAATTACAATTATAATG
BdM1073pool14     CTATACTAAGATGCAATACTAATACCAATGACTGGTCGTATATTTTTTATTAGTAGTAGTACAATTACGCAATAAATTACAATTATAATG
BdM1074pool14     CTATACTAAGATGCAATACTAATACCAATGACTGGTCGTATATTTTTTATTAGTAGTAGTACAATTACGCAATAAATTACAATTATAATG
//                                                                                                          |48311|
BdM1050pool14     GTGAGTTTTCTCACATAATATGAGACACCCTGTATACTGAGTAAATATATGTTCTGATGGTCAATTTATTAATTGGTAACTAAGTTTTAG
BdM1052pool14     GTGAGTTTTCTCACATAATATGAGACACCCTGTATACTGAGTAAATATATGTTCTGATGGTCAATTTATTAATTGGTAACTAAGTTTTAG
BdM1053pool14     GTGAGTTTTCTCACATAATATGAGACACCCTGTATACTGAGTAAATATATGTTCTGATGGYCAATTTATTAATTGGTAACTAAGTTTTAG
BdM1072pool14     GTGAGTTTTCTCACATAATATGAGACACCCTGTATACTGAGTAAATATATGTTCTGATGGCCAATTTATTAATTGGTAACTAAGTTTTAG
//                                                                            *                             |48318|
BdM1050pool14     AGACACCTTTA-AACATCATAAGTGTGGCATAAAAATCTGGCCAATTTACTCGTAAGCCCCTGTATAAAACCCATTCATTTATCCATCCAT
BdM1056pool14     AGACACCTTTA-AACATCATAAGTGTGGCATAAAAATCTGGCCAATTTACTCGTAAGCCCCTGTATAAAACCCATTCATTTATCCATCCAT
BdM1073pool14     AGACACCTTTA-AACATCATAAGTGTGGCACAAAAATCTGGCCAATTTACTCGTAAGCCCCTGTATAAAACCCATTCATTCATCCATCCAT
BdM1074pool14     AGACACCTTTA-AACATCATAAGTGTGGCATAAAAATCTGGCCAATTTACTCGTAAGTCCCTGTATAAAACCCATTCATTCATCCATCCAT
BdM1075pool14     AGACACCTTCACCACATCATAAGTGTGGCACAAAAATCTGGCCAATTTACTCGTAAGCCCCTGTATAAAACCCATTCATTCATCCATCCA-
//                         -  -                 *                          -                      *          |48319|
BdM1050pool14     TCATTCAACTCAAACCTATTGGTGAATAATATAAATAACTG-TTGTTTTTATCAAGTAGATTATTATTTTGCCAATACAACTTTAATCAAA
BdM1052pool14     TCATTCAACTCAAACCTATTGGTGAATAATTCAAATAACTGTTTGTTGTTATCAAGTAGATTATTATTTTGCCAATACAACTTTAAT-AAA
BdM1055pool14     TCATTCAACTCAAACCTATTGGTGAATAATTCAAATAACTGTTTGTTGTTATCAAGTAGATTATTATTTTGCCAATACAACTTTAAT-AAA
BdM1070pool14     TCATTCAACTCAAACCTATTGGTGAATAATTCAAATAACTGTTTGTTGTTATCAAGTAGATTATTATTTTGCCAATACAACTTTAAT-AAA
BdM1073pool14     TCATTCAACTCAAACCTATTGGTGAATAATTCAAATAACTGTTTGTTGTTATCAAGTAGATTATTATTTTGCCAATACAACTTTAAT-AAA
BdM1074pool14     TCATTCAACTCAAACCTATTGGTGAATAATTCAAATAACTGTTTGTTGTTATCAAGTAGATTATTATTTTGCCAATACAACTTTAAT-AAA
//                                              --               -                                           |48320|
BdM1050pool14     AATTAACGCATTTCATGTCCATCAATAAATAATCGACGTTACCATATATTATTGTTTTTAGGCGGGCAAAACCGAACATCCGCTTTGTCT
BdM1069pool24     AATTAACGCATTTCATGTCCATCAATAAATAATCGACGTTACCATATATTATTGTTTTTAGGCGGGCAAAACCGAACATCCGCTTTGTCT
BdM1073pool14     AATTAACGCATTTCATGTCCATCAATAAATAATCGACGTTACCATATATTATTGTTTTTAGGCGGGCAAAACCGAACATCCGCTTTGTCT
BdM1074pool14     AATTAACGCATTTCATGTCCATCAATAAATAATCGACGTTACCATATATTATTGTTTTTAGGCGGGCAAAACCGAACATCCGCTTTGTCT
//                                                                                                          |48321|
BdM1050pool14     AAAAGGAAAATAGTAACAGTGTGGATAAATACATCCCCACTGAAGCTTAAATGAGAAGAACAGTATATGATTTTTTCTCACATGCTCATG
BdM1052pool14     AAAAGGAAAATAGTAACAGTGTGGATAAATACATCCYTACTGAAGCTTAAATGAGAAGAACAGTATATGATTTTTTCTCACATGCTCATG
BdM1054pool14     AAAAGGAAAATAGTAACAGTGTGGATAAATACATCCTTACTGAAGCTTAAATGAGAAGAACAGTATATGATTTTTTCTCACATGCTCATG
BdM1055pool14     AAAAGGAAAATAGTAACAGTGTGGATAAATACATCCTTACTGAAGCTTAAATGAGAAGAACAGTATATGATTTTTTCTCACATGCTCATG
BdM1056pool14     AAAAGGAAAATAGTAACAGTGTGGATAAATACATCCTTACTGAAGCTTAAATGAGAAGAACAGTATATGATTTTTTCTCACATGCTCATG
BdM1072pool14     AAAAGGAAAATAGTAACAGTGTGGATAAATACATCCTCACTGAAGCTTAAATGAGAAGAACAGTATATGATTTTTTCTCACATGCTCATG
BdM1073pool14     AAAAGGAAAATAGTAACAGTGTGGATAAATACATCCTTACTGAAGCTTAAATGAGAAGAACAGTATATGATTTTTTCTCACATGCTCATG
BdM1074pool14     AAAAGGAAAATAGTAACAGTGTGGATAAATACATCCTTACTGAAGCTTAAATGAGAAGAACAGTATATGATTTTTTCTCACATGCTCATG
//                                                    **                                                    |48322|
BdM1050pool14     CAATCGGCTTATGAGATTTTAGAGTACATGCG-TTTTTTATGTCGCCCATTTAATCGCCAAATCGCAATTGCAAAATTGTGTCGCCAAAGG
BdM1052pool14     CAATCGGCTTATGAGATTTTAGAGTACATGCG-TTTTTTATGTCGCCCATTTAATCGCCAAATCGCAATTGCAAAATTGTGTCGCCAAAGG
BdM1065pool24     CAATCGGCTTATGAGATTTTAGAGTACATGCG-TTTTTTATGTCGCCCATTTAATCGSCAAATCGCAATTGCAAAATTGTGTCGCCAAAGG
BdM1074pool14     CAATCGGCTTATGAGATTTTAGAGTACATGCG-TTTTTTATGTCGYCCATTTAATCGSCAAATYGCAATTGCAAAATTGTGTCGCCAAAGG
//                                                             -           *     -                           |48323|
BdM1050pool14     AGTATACAGGGTGGTCACTTAGCCAAAATACTGATTACAGCTCCGAAATTATTATCTGTAGAGTTTATCCTTATATTAAAAGTGCTTATA
BdM1052pool14     AGTATACAGGGTGGTCACTTAGCCAAAATACTGATTACAGCTCCGAAATTATTAACTTTAGAGTTTTTCCTTATATTAAAAGTGCTTATA
BdM1053pool24     AGTATACAGGGTGGTCACTTAGCCAAAATACTGATTACAGCTCCGAAATTATTATCTGTAGAGTTTATCCTTATATT-AAAGTGCTTATA
BdM1074pool14     AGTATACAGGGTGGTCACTTAGCCAAAAKACTGATTACAGCTCCGAAATTATTAWCTKTAGAGTTTWTCCTTATATTAAAAGTKCTTATA
BdM1075pool24     AGTATACAGGGTGGTCACTTAGCCAAAATACTGATTACAGCTCCAAAATTATTAACTTTAGAGTTTTTCCTTATATTAAAAGTGCTTATA
//                                            -               -         *  *        *                -      |48325|
BdM1050pool14     TTGGGGAGACTAATATAGCAATAATTGGTAGGAACAGTGCAAGTAAATTGTTTTGTGCAGAAACCATAAACATCTAATTGATAAGATGTT
BdM1056pool14     TTGTGGAGACTAATATAGCAATAATTGGTAGGAACAGAGCAAGTAAATTGTTTTGTGCAGAAACCATAAACATCTAATTGATAAGATGTT
BdM1073pool14     TTGGGGAGACTAATATAGCAATAATTGGTAGGAACAGCGCAAGTAAATTGTTTTGTGCAGAAACCATAAACATCTAATTGATAAGATGTT
BdM1074pool14     TTGTGGAGACTAATATAGCAATAATTGGTAGGAACAGCGCAAGTAAATTGTTTTGTGCAGAAACCATAAACATCTAATTGATAAGATGTT
//                   *                                 -                                                    |48328|
BdM1050pool14     AAGGTATTTCTAAAATAAACTCCAGCTAAGTATAAACTTTGAATACAGTTACGCCGCGGAAACCCAACACAAGCAAATTAATATTATTTT
BdM1053pool24     AAGGTATTTCTAAAATAAACTCCAGCTAAGTATAAACTTTGAATACAGTTACGCCGCGGAAACCCAACACAAGCAAATTAATATTATTTT
BdM1054pool14     AAGGTATTTCTAAAATAAACTCCAGCTAAGTATAAACTTTGAATACAGTTACGCCGCGGAAACCCAACACAAGCAAATTAATATTATTTT
BdM1054pool24     AAGGTATTTCTAAAATAAACTCCAGCTAAGTATAAACTTTGAATACAGTTACGCCGCGGAAACCCAACACAAGCAAATTAATATTATTTT
BdM1064pool24     AAGGTATTTCTAAAATAAACTCCAGCTAAGTATAAACTTTGAATACAGTTACGCCGCGGAAACCCAACACAAGCAAATTAATATTATTTT
BdM1065pool24     AAGGTATTTCTAAAATAAACTCCAGCTAAGTATAAACTTTGAATACAGTTACGCCGCGGAAACCCAACACAAGCAAATTAATATTATTTT
BdM1066pool24     AAGGTATTTCTAAAATAAACTCCAGCTAAGTATAAACTTTGAATACAGTTACGCCGCGGAAACCCAACACAAGCAAATTAATATTATTTT
BdM1070pool14     AAGGTATTTCTAAAATAAACTCCAGCTAAGTATAAACTTTGAATACAGTTACGCCGCGGAAACCCAACACAAGCAAATTAATATTATTTT
BdM1074pool14     AAGGTATTTCTAAAATAAACTCCAGCTAAGTATAAACTTTGAATACAGTTACGCCGCGGAAACCCAACACAAGCAAATTAATATTATTTT
//                                                                                                          |48330|
BdM1050pool14     ATACAAATGACAAACACAAGGCGTAATTATTGCTTTTCTTGGTAATTTGTTAATTTGTAATAATCATAATAACAATAAACGATATAGAGA
BdM1052pool14     ATACAAATGACAAACACAAGGCGTAATTATTGCTTTTCTTGGTAATTTGTTAATTTGTAATAATCATAATAACAATAAACGATATAGAGA
BdM1053pool14     ATACAAATGACAAACACAAGGCGTAATTATTGCTTTTCTTGGTAATTTGTTAATTTGTAATAATCATAATAACAATAAACGATATAGAGA
BdM1069pool24     ATACAAATG-TAAACA-----CGTAATTATTGCTTTTCTTGGTAATTTGTTAATTTGTAATAATCATAATAACAATAAACGATATAGAGA
BdM1073pool14     ATACAAATG-TAAACA-----CGTAATTATTGCTTTTCTTGGTAATTTGTTAATTTGTAATAATCATAATAACAATAAACGATATAGAGA
BdM1074pool14     ATACAAATGACAAACACAAGGCGTAATTATTGCTTTTCTTGGTAATTTGTTAATTTGTAATAATCATAATAACAATAAACGATATATCCC
//                          *                                                                           ----|48331|
BdM1050pool14     CCGAAGAATCTAAAAATATAAAAATGTAC-GGGTAGTCCATTTAAAATAAGCAAAATGCTGATACAAATGCAAATTTGATGTTCAATAAA
BdM1056pool14     CCGAAGAATCTAAAAATATAAAAATGTACAGGGTAGTCCATTTAAAATAAGCAAAATGCTGATACAAATGCAAATTTGATGTTCAATAAA
BdM1064pool24     CCGAAGAATCTAAAAATATAGAAATGTACAGGGTATTCCATTTAAAATAAGCAAAATGCTGATACAAATGCAACTTTGATGTTCAATTGT
BdM1066pool24     CCGAAGAATCTAAAAATATAGAAATGTACAGGGTATTCCATTTAAAATAAGCAAAATGCTGATACAAATGCAACTTTGATGTTCAATTGT
//                                    *              *                                     *             ***|48335|
BdM1050pool14     ACATATACTAACTTATTCGGGATTACTAATGTTAGGAACTTTATTGGAAAATATTTGGCGTTAACTACTTTTGTAGAAAATATCCCAAAA
BdM1052pool14     ACATATACTAACTTATTCGGGATTACTAATGTTAGGAACTTTATTGGAAAATATTTGGCGTTAACTACTTTTGTAGAAAATATCCCAAAA
BdM1053pool14     ACATATACTAACTTATTCGGGATTACTAATGTTAGGAACTTTATTGGAAAATATTTGGCGTTAACTACTTTTGTAGAAAATATTCCAAAA
BdM1055pool14     ACATATACTAACTTATTCGGGATTACTAATGTTAGGAACTTTATTGGAAAATATTTGGCGTTAACTACTTTTGTAGAAAATATTCCAAAA
BdM1070pool14     ACATATACTAACTTATTCGGGATTACTAATGTTAGGAACTTTATTGGAAAATATTTGGCGTTAACTACTTTTGTAGAAAATATTCCAAAA
BdM1072pool14     ACATATACTAACTTATTCGGGATTACTAATGTTAGGAACTTTATTGGAAAATATTTGGCGTTAACTACTTTTGTAGAAAATATTCCAAAA
BdM1073pool14     ACATATACTAACTTATTCGGGATTACTAATGTTAGGAACTTTATTGGAAAATATTTGGCGTTAACTACTTTTGTAGAAAATATTCCAAAA
BdM1074pool14     ACATATACTAACTTATTCGGGATTACTAATGTTAGGAACTTTATTGGAAAATATTTGGCGTTAACTACTTTTGTAGAAAATATTCCAAAA
//                                                                                                   *      |48339|
BdM1050pool14     ATTTTGCTGTAGGTGGTGCTATATCAACTTCTACACCACTTAACCGATCGACATAAACAATTCAAAAATATTCAACGGAATCCATGGAGA
BdM1052pool14     ATTTTGCTGTAGGTGGTGCTATATCAACTTCTACACCACTTAACCGATCGACATAAACAATTCAAAAATATTCAACGGAATCCATGGAGA
BdM1056pool14     ATTTTGCTGTAGGTGGTGCTATATCAACTTCTACACCACTTAACCGATCGACATMAACAATTCAAAAATATTCAACGGAATCCATGGARA
BdM1072pool14     ATTTTGCTGTAGGTGGTGCTATATCAACTTCTACACCACTTAACCGATCGACATCAACAATTCAAAAATATTCAACGGAATCCATGGAGA
BdM1073pool14     ATTTTGCTGTAGGTGGTGCTATATCAACTTCTACACCACTTAACCGATCGACATCAACAATTCAAAAATATTCAACGGAATCCATGGAGA
BdM1074pool14     ATTTTGCTGTAGGTGGTGCTATATCAACTTCTACACCACTTAACCGATCGACATCAACAATTCAAAAATATTCAACGGAATCCATGGAGA
BdM1075pool14     ATTTTGCTGTAGGTGGTGCTATATCAACTTCTACACCACTTAACCGATCGACATCAACAATTCAAAAATATTCAACGGAATCCATGGAAA
//                                                                      *                                 * |48341|
BdM1050pool14     ATAAAATAAAAAAATATATAGCAGTCTAATAAATAATCTATTTACCGATA--------TTATATGGAACATGTAGTATATATTTTTGGTA
BdM1053pool24     ATAAAATTAAAATATATATAGCAGTCTAATAAATAATCTATTTACGGATATTACGACTTTATATGGCAAATGTAGTATATATTTTTGGTA
BdM1054pool24     ATAAAATAAAAAAATATATAGCAGTCTAATAAATAATCTATTTACCGATATTACGACTTTATATGGCAAATGTAGTATATATTTTTGGTA
BdM1056pool14     ATAAAATAAAAAAATATATAGCAGTCTAATAAATAATCTATTTACCGATA--------TTATATGGAACATGTAGTATATATTTTTGGTA
//                       -    -                                -                    * *                     |48342|
BdM1050pool14     GATCACAAAATAAGTCACGGATATATTTTATCTCTATAAAAATGTTTTATATTATTTTATATGCATTAAATATATTTCGACCTTAACAAA
BdM1054pool14     GATCACAAAATAAGTCACGGATATATTTTATCTCTATAAAAATGTTTTATATTATTTTATATGCATTAAATATATTTCGACCTTAACAAA
BdM1066pool24     GATCACAAAATAAGTCACGGATATATTTTATCTCTATAAAAATGTTTTATATTATTTTATATGCATTAAATATATTTCGACCTTAACAAA
BdM1075pool14     GATCACAAAATAAGTCACGGATATATTTTATCTCTATAAAAATGTTTTATATTATTTTATATGCATTAAATATATTTCGACCTTAACAAA
//                                                                                                          |48344|
BdM1050pool14     AACAAATAAAAGTTTGTCGAGA-TTTTTTAGCATCATACAGATAATTTTAATGTATTTTGTATGAGATAATGTTTTCTGTAATATACAAG
BdM1055pool14     AACAAATAAAAGTTTGTCGAGA-TTTTTTAACATCATACAGATAATTTTAATGTATTTTGTATGAGATAATGTTTTCTGTAATATACAAG
BdM1056pool14     AACAAATAAAAGTTTGTCGAGA-TTTTTTAACATCATACAGATAATTTTAATGTATTTTGTATGAGATAATGTTTTCTGTAATATACAAG
BdM1073pool14     AACAAATAAAAGTTTGTCGAGATTTTTTTAGCATCATACAGATAATTTTTATGTATTTTGTATGAGATAGTGTTTTCTGTAATATACAAG
BdM1074pool14     AACAAATAAAAGTTTGTCGAGATTTTTTTAGCATCATACAGATAATTTTTATGTATTTTGTATGAGATAGTGTTTTCTGTAATATACAAG
//                                              *                  *                   *                    |48347|
BdM1050pool14     CGCCACTAAACTGATCGATTTTTGCCACTATATAACAAGAAAGGCCTATGAACAAAATTTCAAATACGCGTGACGTCAGCATATGTAGGC
BdM1056pool14     CGCCACTAAACTGATCGATTTTTGCCACTATATAACAAGAAAGGCCTATGAACAAAATTTCAAATACGCGTGACGTCAGCATATGTAGGC
BdM1066pool24     CGCCACTAAACTGATCGATTTTTGCCACTATATAACAAGAAAGGCCTATGAACAAAATTTCAAATACGCGTGATGTCAGCATATGTAGGC
BdM1069pool24     CGCCACTAAACTGATCGATTTTTGCCACTATATAACAAGAAAGGCCTATGAACAAAATTTCAAATACGCGTGACGTCAGCATATGTAGGC
BdM1071pool14     CGCCACTAAACTGATCGATTTTTGCCACTATATAACAAGAAAGGCCTATGAACAAAATTTCAAATACGCGTGAYGTCAGCATATGTAGGC
BdM1071pool24     CGCCACTAAACTGATCGATTTTTGCCACTATATAACAAGAAAGGCCTATGAACAAAATTTCAAATACGCGTGACGTCAGCATATGTAGGC
BdM1073pool14     CGCCACTAAACTGATCGATTTTTGCCACTATATAACAAGAAAGGCCTATGAACAAAATTTCAAATACGCGTGACGTCAGCATATGTAGGC
BdM1074pool14     CGCCACTAAACTGATCGATTTTTGCCACTATATAACAAGAMAGGCCTATGAACAAAATTTCAAATACGCGTGACGTCAGCATATGTAGGC
//                                                        -                                *                |48353|
BdM1050pool14     AATTGCCTTTTCCACTACCTGGAGGAATATAGCATCAACCGTCGATCTGTTTCGTTGGAACCCCTTTTGTTCTTCACATATGCGAGAGAT
BdM1066pool24     AATTGCCTTTTCCACTACCTGGAGGAATATTGCATCAACCGCCGATCTGTTTCGTTGGAACCCCTTTTGTTCTTCACATATGCGAGAGAT
BdM1070pool14     AATTGCCTTTTCCACTACCTGGAGGAATATTGCATCAACCGTCGATCTGTTTCGTTGGAACCCCTTTTGTTCTTCACATATGCGAGAGAT
BdM1073pool14     AATTGCCTTTTCCACTACCTGGAGGAATATTGCATCAACCGTCGATCTGTTTCGTTGGAACCCCTTTTGTTCTTCACATATGCGAGAGAT
//                                              -          -                                                |48356|
BdM1050pool14     AAATTAGACATAAAATCATTAAACTTTATTTTCCAGGCTTTAGAAGGTTGTTTTAGATGGATTTTTGTAGGATACAGTAATATAGATCTT
BdM1054pool24     AAATTAGACATAAAATCATTAAACTTTATTTTCCAGGCTTTAGAGGCTTGTTTCAGATGGATTTTTGTAGGATACAATAATATAGATCTT
BdM1069pool24     AAATTAGACATAAAATCATTAAACTTTATTTTCCAGGCTTTAGAGGCTTGTTTCAGATGGATTTTTGTAGGAAACAGTAATATAGATCTT
BdM1070pool14     AAATTAGACATAAAATCATTAAACTTTATTTTCCAGGCTTTAGAGGCTTGTTTCAGATGGATTTTTGTAGGAAACAGTAATATAGATCTT
BdM1072pool14     AAATTAGACATAAAATCATTAAACTTTATTTTCCAGGCTTTAGAGGCTTGTTTCAGATGGATTTTTGTAGGAWACARTAATATAGATCTT
BdM1073pool14     AAATTAGACATAAAATCATTAAACTTTATTTTCCAGGCTTTAGAGGCTTGTTTCAGATGGATTTTTGTAGGATACAATAATATAGATCTT
BdM1074pool14     AAATTAGACATAAAATCATTAAACTTTATTTTCCAGGCTTTAGAGGCTTGTTTCAGATGGATTTTTGTAGGAAACAGTAATATAGATCTT
BdM1075pool14     AAATTAGACATAAAATCATTAAACTTTATTTTCCAGGCTTTAGAGGCTTGTTTCAGATGGATTTTTGTAGGATACAATAATATAGATCTT
//                                                            - -      -                  *   *             |48358|
BdM1050pool14     GTTCTGATCCCAAGAATTTGTGAAAGTATGTCAATTTTAAACATGTATGCTTCAGCGGGGTACCAAATAATATGGTTTACCATAACATAC
BdM1052pool14     GTTCTGATCCCAAGAATTTNTGAAAGTATGTCAATTTTAAACATGTATGCTTCAGCGGGGTACCAAATAATATGGTTTACCATAACATAC
BdM1054pool24     GTTCTGATCCCAAGAATTTGTGAAAGTATGTCAATTTTAAACATGTATGCTTCAGCGGGGTACCAAATAATATGRTTTACCATAACATAC
BdM1064pool24     GTTCTGATCCCAAGAATTTGTGAAAGTATGTCAATTTTAAACATGTATGCTTCAGCGGGGTACCAAATAAAATGGTTTACCATAACATAC
BdM1065pool24     GTTCTGATCCCAAGAATTTATGAAAGTATGTCAATTTTAAACATGTATGCTTCAGCGGGGTACCAAATAATATGGTTTACCATAACATAC
BdM1073pool14     GTTCTGATCCCAAGAATTTGTGAAAGTATGTCAATTTTAAACATGTATGCTTCAGCGGGGTACCAAATAATATGATTTACCATAACATAC
BdM1074pool14     GTTCTGATCCCAAGAATTTATGAAAGTATGTCAATTTTAAACATGTATGCTTCAGCGGGATACCAAATAATATGGTTTACCATAACATAC
//                                   *                                       -          -   *               |48359|
BdM1050pool14     CACAATGTTCAAATTGTCAACACGAAACACATTCATTCCCTGTACATTCAATCAGTTACAAAGTCGTTTAAATTCAGACCAATATGCAAA
BdM1052pool14     CACAATGTTCAAATTGTCAACACGAAACACATTCATTCCCTGTACATTCAATCAGTTACAAAGTCGTTTAAATTCAGACCAATATGCAAA
BdM1054pool14     CACAATGTTCAAATTGTCAACACGAAACACATTCATTCCCTGTACATTCAATCAGTTACAAAGTCGTTTAAATTCAGACCAATATGCAAA
BdM1055pool14     CACAATGTTCAAATTGTCAACACGAAACACATTCATTCCCTGTACATTCAATCAGTTACAAAGTCGTTTAAATTCAGACCAATATGCAAA
BdM1056pool14     CACAATGTTCAAATTGTCAACACGAAACACATTCATTCCCTGTACATTCAATCAGTTACAAAGTCGTTTAAATTCAGACCAATATGCAAA
//                                                                                                          |48360|
BdM1050pool14     GGATAGAATCTCTTGGATTTCCCAGAATCTCCTTGAATTACTTTAGATTTTCTCGAATTTTCTTGAAAATTCTTTCGGGGATTCCTTTGC
BdM1052pool14     GGATAGAATCTCTTGGATTTCCCAGAATCTCCTTCAATTACTTTAGATTTTCTCGAATTTTCTTGAAAATTCTTTCGGGGATTCCTTTGC
BdM1055pool14     GGATAGAATCTCTTGGATTTCCCAGAATCTCCTTGAATTACTTTAGATTTTCTCGAATTTTCTTGAAAATTCTTTCGGGGATTCCTTTG-
BdM1065pool24     GGATAGAATCTCTTGGATTTCCCAGAATCTCCTTGAATTACTTTAGATTTTCTCGAATTTTCTTGAAAATTCTTTCGGGGATTCCTTTGC
BdM1073pool14     GGATAGAATCTCTTGGATTTCCCAGAATCTCCTTGAATTACTTTAGATTTTCTCGAATTTTCTTGAAAATTCTTTCGGGGATTCCTTTGC
//                                                  -                                                       |48368|
BdM1050pool14     TGACGGTCACTGTACATTGAGTGCGGCGCATGCGTAGATGGTATCGAGGTTTCGCTTGAGTGGTTTTCGCATTTGTTCGGGTTTTCGTCG
BdM1051pool14     TGACGGTCACTGTACATTGAGTGCGGCGCATGCGTAGATGGTATCGAGGTTTCGCTTGAGTGGTTTTCGCATTTGTTCGGGTTTTCGTCG
BdM1052pool14     TGACGGTCACTGTACATTGAGTGCGGCGCATGCGTAGATGGTATCGAGGTTTCGCTTGAGTGGTTTTCGCATTTGTTCGGGTTTTCGTCG
BdM1053pool14     TGACGGTCACTGTACATTGAGTGCGGCGCATGCGTAGATGGTATCGAGGTTTCGCTTGAGTGGTTTTCGCATTTGTTCGGGTTTTCGTCG
BdM1055pool14     TGACGGTCACTGTACATTGAGTGCGGCGCATGCGTAGATGGTATCGAGGTTTCGCTTGAGTGGTTTTCGCATTTGTTCGGGTTTTCGTCG
BdM1073pool14     TGACGGTCACTGTACATTGAGTGCGGCGCATGCGTAGATGGTATCGAGGTTTCGCTTGAGTGGTTTTCGCATTTGTTCGGGTTTTCGTCG
BdM1075pool14     TGACGGTCGATGTACATTGAGTGCGGCGCATGCGTAGATGGTATCGAGGTTTCGCTTGAGTGGTTTTCGCATTTGTTCGGGTTTTCGTCG
//                        --                                                                                |48372|
BdM1050pool14     GAGAAAATTGAAGGAATTTCCCAAGAAGATACAAAAATCTGGAAATAACCGGAAGATTAAAAAATTAAGCGAATTGAAGGATATTCTGAA
BdM1052pool14     GAGAAAATTGAAGGAATTTCCCAAGAAGATACAAAAATCTGGAAATAACCGGAAGATTAAAAAATTAAGCGAATTGAAGGATATTCTGAA
BdM1056pool14     GAGAAAATTSAAGGAATTTCCCAAGAAGATACAAAAATCTGGAAATAMCCGGAAGATTAAAAAATTAAGCGAATTGAAGGATATTCTGAA
BdM1073pool14     GAGAAAATTCAAGGAATTTCCCAAGAAGATACAAAAATCTGGAAATACCCGGAAGATTAAAAAATTAAGCGAATTGAAGGATATTCTGAA
BdM1074pool14     GAGAAAATTCAAGGAATTTCCCAAGAAGATAC-AAAATCTGGAAATAACCGGAAGATTAAAAAATTAAGCGAATTGAAGGATATTCTGAA
//                         *                                     *                                          |48373|
BdM1050pool14     TAAGAAAAGTTACGAAATTTCTTATTAAATAAATTTTGACGTAAACTAACATAGTTTTTGGAAATATTCGCGGTCAAATATTAATATTAT-
BdM1065pool14     TAAGAAAAGTTACGAAATTTCTTATTAAATAAATTTTGACGTAAACT-TCATAGTTTTTGGAAATATTCGCGGTCAAATATTAATATTATA
BdM1065pool24     TAAGAAAAGTTACGAAATTTCTTATTAAATAAATTTTGACGTAAACT-TCATAGTTTTTGGAAATATTCGCGGTCAAATATTAATATTATA
BdM1066pool24     TAAGAAAAGTTACGAAATTTCTTATTAAATAAATTTTGACGTAAACT-TCATAGTTTTTGGAAATATTCGCGGTCAAATATTAATATTATA
BdM1075pool24     TAAGAAAAGTTACGAAATTTCTTATTAAATAAATTTTGACGTAAACT-TCATAGTTTTTGGAAATATTCGCGGTCAAATATTAATATTATA
//                                                                -                                          |48375|
BdM1050pool14     AGTATCTTTTCTTCCTTCCAATATTCTTAAAAATATTCTTTACTCTTTCTGAGATGCTTAAATTATTTTTTCTTAAGAATACAATACATC
BdM1051pool14     AGTATCTTTTCTTCCTTCCAATATTCTTAAAAATATTCTTTACTCTTTCTGAGATGCTTAAATTATTTTTTCTTAAGAATACAATACATC
BdM1054pool24     AGTATCTTTTCTTCCTTCCAATATTCTTAAAAATATTCTTTACTCTTTCTGNGATGCTTAAATTNTTTTTTCTTAAGAATACAATACATC
BdM1065pool24     AGTATCTTTTCTTYCTTCCAATATTCTTARAAATATTCTTTACTCTTTCTGRGATGCTTAAATTATTTTTTCTTAAAAATACAATACATC
BdM1074pool14     AGTATCTTTTCTTCCTTCCAATATTCTTAAAAATATTCTTTACTCTTTCTGRGATGCTTAAATTRTTTTTTCTTAARAATACAATACATC
BdM1075pool24     AGTATCTTTTCTTCCTTCCAATATTCTTAAAAATATTCTTTACTCTTTCTGAGATGCTTAAATTATTTTTTCTTAAAAATACAATACATC
//                             -               -                     *            -           *             |48376|
BdM1050pool14     GCTCGGTGTATTCCGTTTATATAATATATCAAGCGAGGAGGCACTTTACAATTGGGAAATTAGAATATATAGACAATTGTGGGGAAAGCA
BdM1064pool24     GCTCGGTGTATTCCGTTTATATAATATATCAAGCGAGGAGGCACTTTACAATTGGGAAATTAGAATATATAGACAATTGTGGGGAAAACA
BdM1074pool14     GCTCGGTGTATTCCGTTTATATAATATATCAAGCGAGGAGGCACTTTACAATTGGGAAATTAGAATATATAGACAATTGTGGGGAAAACA
BdM1075pool24     GCTCGGTGTATTCCGTTTATATAATATATCAAGCGAGGAGGCACTTTACAATTGGGAAATTAGAATATATAGACAATTGTGGGGAAANCA
//                                                                                                       -  |48378|
BdM1050pool14     TTTCAATCCTGATCCCTGGATCTCATTGGATATTCTCTGCTTTAGTTGAATCTTCTTGAATTGCTCAGAATGTCATCGAATATTCTTGTA
BdM1051pool14     TTTCAATCCTGATCCCTGGATCTCATTGGATATTCTCTGCTTTAGTTGAATCTTCTTGGATTGCTCAGAATGTCATCGAATATTCTTGTA
BdM1052pool14     TTTCAATCCTGATCCCTGGATCTCATTGGATATTCTTTGCTTCAGTTGAATCTTCTTGGATTGCTCAGAATGTCATCGAATATTCTTGTA
BdM1053pool14     TTTCAATCCTGATCCCTGGATCTCATTGGATATTCTCTGCTTTAGTTGAATCTTCTTGGATTGCTCAGAATGTCATCGAATATTCTTGTA
//                                                    -     -               -                               |48380|
BdM1050pool14     CTGATAATTTGGCGAATGTAGATTCTTAAAATTGTAAAAGCATATTATAAGAGTTTTATATTAAAACAGATTAAAATGCTTTGTTCCAGG
BdM1052pool14     CTGATAATTTGGCGAATGTAGATTCTTAAAATTGTAAGTGCATATTATAAGAGTTTTATATTAAAACAGATTAAAATGCTTTGTTCCAGG
BdM1070pool14     CTGATAATTTGGCGAATGTAGATTCTTAAAATTGTAAAAGCATATTATAAGAGTTTTATATTAAAACAGATTAAAATGCTTTGTTCCAGG
BdM1074pool14     CTGATAATTTGGCGAATGTAGATTCTTAAAATTGTAATTGCATATTATAAGAGTTTTATATTAAAACAGATTAAAATGCTTTGTTCCAGG
//                                                     -*                                                   |48383|
BdM1050pool14     CTCTTTATTTGCCGTGCTCGTGAAGGGTTGTTAAACATGTCGTGAGCAGCCTCATTATTGTTTGTAACAAGATTAGATCTTAGTAAAGCT
BdM1051pool14     CTCTTTATTTGCCGTGCTCGTGAAGGGTTGTTAAACATGTCGTGAGCAGCCTCATTATTGTTTGTAACAAGATTAGATCTTAGTAAAGCT
BdM1054pool24     CTCTTTATTTGCCGTGCTCGTGAAGGGTTGTTAAACATGTCGTGAGCAGCCTCATTATTGTTTGTAACAAGATTAGATCTTAGTAAAGCT
BdM1055pool14     CTCTTTATTTGCCGTGCTCGTGAAGGGTTGTTAAACATGTCGTGAGCAGCCTCATTATTGTTTGTAACAAGATTAGATCTTAGTAAAGCT
BdM1065pool24     CTCTTTATTTGCCGTGCTCGTGAAGGGTTGTTAAACATGTCGTGAGCAGCCTCATTATTGTTTGTAACAAGATTAGATCTTAGTAAAGCT
BdM1066pool24     CTCTTTATTTGCCGTGCTCGTGAAGGGTTGTTAAACATGTCGTGAGCAGCCTCATTATTGTTTGTAACAAGATTAGATCTTAGTAAAGCT
BdM1073pool14     CTCTTTATTTGCCGTGCTCGTGAAGGGTTGTTAAACATGTCGTGAGCAGCCTCATTATTGTTTGTAACAAGATTAGATCTTAGTAAAGCT
//                                                                                                          |48385|
BdM1050pool14     GTGAAGCGCACCATTACTAACTCGGTAATTAATAATAATTCATATTGTATTGCTTGTTATTTTCCTGTATAGTAAATAATATATAGAAGA
BdM1051pool14     GTGAAGCGCACCATTACTAACTCGGTAATTAATAATAATTCATATTGTATTGCTTGTTATTTTCCTGCATAGTAAATAATATATAGAAGA
BdM1052pool14     GTGAAGCGCACCATTACTAACTCGGTAATTAATAATAATTCATATTGTATTGCTTGTTATTTTCCTGCATAGTAAATAATATATAGAAGA
BdM1055pool14     GTGAAGCGCACCATTACTAACTCGGTAATTAATAATAATTCATATTGTATTGCTTGTTATTTTCCTGTATAGTAAATAATATATAGAAGA
BdM1073pool14     GTGAAGCGCACCATTACTAACTCGGYAATTAATAATAATTCATATTGTATTGCTTGTTATTTTCCTGCATAGTAAATAATATATAGAAGA
BdM1074pool14     GTGAAGCGCACCATTACTAACTCGGTAATTAATAATAATTCATATTGTATTGCTTGTTATTTTCCTGCATAGTAAATAATATATAGAAGA
//                                         -                                         *                      |48386|
BdM1050pool14     AATTCTGGTTTAAGGTGGGTTAGATCCGAGTTTGTAAACTCAATTTATGATGTTTTAAGCCCAGTTTTGAGTTTGTTATCCGAATTTAGG
BdM1052pool14     AATTCTGGTTTAAGGTGGGTTAGATCCGAGTTTGTAAACTCAATTTATGGTGTTTTAAGTCCAGTTTTGAGTTTGTTATCCGAATTTAGG
BdM1054pool14     AATTCTGGTTTAAGGTGGGTTAGATCCGAGTTTGTAAACTCAATTTATGGTGTTTTAAGTCCAGTTTTGAGTTTGTTATCCGAATTTAGG
BdM1054pool24     AATTCTGGTTTAAGGTGGGTTAGATCCGAGTTTGTAAACTCAATTTATGGTGTTTTAAGTCCAGTTTTGAGTTTGTTATCCGAATTTAGG
//                                                                 -         -                              |48389|
BdM1050pool14     GGGTTAGTTTTTATAAATTTAGGTCAATTTTAACCCAAATCGATATGAACTAACCCAAATTGGGTTAGTTTCTATAAATTTGGGTCAATT
BdM1052pool14     GGGTTAGTTTTTATAAATTTAGGTCAATTTTAACCCAAATCGATATGAACTAACCCAAATTGGGTTAGTTTCTATAAATTTGGGTCAATT
BdM1066pool24     GGGTTAGTTTTTATAAATTTAGGTCAATTTTAACCCAAATCGATATGAACTAACCCAAATTGGGTTAGTTTCTATAAATTTGGGTCAATT
BdM1070pool14     GGGTTAGTTTTTATAAATTTAGGTCAATTTTAACCCAAATCGATATGAACTAACCCAAATTGGGTTAGTTTCTATAAATTTGGGTCAATT
//                                                                                                          |48391|
BdM1050pool14     GCAAGCATACAACCGATGTGCAATTACTCCAATATATTGAGTTGAGTTGTTTCTCTATCCATGTTTTTAATTAGGTGGCGAAACGATAAC
BdM1052pool14     GCAAGCATACAACCGATGTGCAATTACTCCAATATATTGAGTTGAGTTGTTTCTCTATCCATGTTTTTAATTAGGTGGCGAAACGATAAC
BdM1054pool24     GCAAGCATACAACCGATGTGCAATTACTCCAATATATTGAGTTGAGTTGTTTCTCTATCCATGTTTTTAATTAGGTGGCGAAACGATAAC
BdM1055pool14     GCAAGCATACAACCGATGTGCAATTACTCCAATATATTGAGTTGAGTTGTTTCTCTATCCATGTTTTTAATTAGGTGGCGAAACGATAAC
BdM1056pool14     GCAAGCATACAACCGATGTGCAATTACTCCAATATATTGAGTTGAGTTGTTTCTCTATCCATGTTTTTAATTAGGTGGCGAAACGATAAC
BdM1065pool24     GCAAGCATACAACCGATGTGCAATTACTCCAATATATTGAGTTGAGTTGTTTCTCTATCCATGTTTTTAATTAGGTGGCGAAACGATAAC
BdM1070pool14     GCAAGCATACAACCGATGTGCAATTACTCCAATATATTGAGTTGAGTTGTTTCTCTATCCATGTTTTTAATTAGGTGGCGAAACGATAAC
//                                                                                                          |48392|
BdM1050pool14     GGTTATATTTTACGTTTACTAACCAATGCTGTTGTATAGTGTGTA--ATGTTTTAAATAGACTCCCTGCGTCCTCACATGACTTGTGCCACT
BdM1055pool14     GGTTATATTTTACGTTTACTAACCAATGCTGTTGTATAGTGTGCAATATGTTTTAAATAGACTCCCTGCGTCCTCACATGACTTGTGCCA--
BdM1056pool14     GGTTATATTTTACGTTTACTAACCAATGCTGTTGTATAGTGTGTA--ATGTTTTAAATAGACTCCCTGCGTCCTCACATGACTTGTGCCACT
BdM1065pool24     GGTTATATTTTACGTTTACTAACCAATGCTGTTGTATAGTGTGCAATATGTTTTAAATAGACTCCCTGCGTCCTCACATGACTTGTGCCA--
BdM1069pool24     GGTTATATTTTACGTTTACTAACCAATGCTGTTGTATAGTGTGTA--ATGTTTTAAATAGACTCCCTGCGTCCTCACATGACTTGTGCCACT
BdM1073pool14     GGTTATATTTTACGTTTACTAACCAATGCTGTTGTATAGTGTGTA--ATGTTTTAAATAGACTCCCTGCGTCCTCACATGACTTGTGCCACT
BdM1074pool14     GGTTATATTTTACGTTTACTAACCAATGCTGTTGTATAGTGTGTA--ATGTTTTAAATAGACTCCCTGCGTCCTCACATGACTTGTGCCACT
//                                                           *                                                |48393|
BdM1050pool14     GTCCTTTCCAGAGAAAAACAGGGGGACACCTAAAAACCTGATAAATTATAGACTAACTGTGGCAGAGAAACACTTGTATTCCCAGCAGTA
BdM1052pool14     GTCCTTTCCAGAGAAAAACAGGNGGACACCTAAAAACCTGATAAATTATAGACTAACTGTGGCAGAGAAACACTTGTATTCCCAGCAGTA
BdM1055pool14     GTCCTTTCCAGAGAAGGACAGGGGGACACCTAAAAACCTGATAAATTATAGACTAACTGTGGCAGAGAAACACTTGTATTCCCAGCAGTA
BdM1064pool24     GTCCTTTCCAGAGAAAAACAGGGGGACACCTAAAAACCTGATAAATTATAGACTAACTGTGGCAGAGAAACACTTGTATTCCCAGCAGTA
BdM1074pool14     GTCCTTTCCAGAGAAGGACAGGGGGACACCTAAAAACCTGATAAATTATAGACTAACTGTGGCAGAGAAACACTTGTATTCCCAGCAGTA
//                               **                                                                         |48397|
BdM1050pool14     TATATTCTGCAGATATAGCTTTCTGGAAAATTATTCTTTAAATATTTCAGCATCGGCACATGTATCTTGTTCTGAAGGAGTTCCAGCTTC
BdM1052pool14     TATATTCTGCAGATATAGCTTTCTGGAAAMTTATTCWTTAAATATTTCAGCATCGGCAMATGTATCTTGTTCTGAASGAGTTCCAGCTTC
BdM1055pool14     TATATTCTGCAGATATAGCTTTCTGGAAACTTATTTTTTAAATATTTCAGCATCGGCAAATGTATCTTGTTCTGAACGAGTTCCAGCTTC
BdM1056pool14     TATATTCTGCAGATATAGCTTTCTGGAAACTTATTCTTTAAATATTTCAGCATCGGCAAATGTATCTTGTTCT-----------------
BdM1073pool14     TATATTCTGCAGATATAGCTTTCWGGAAACTTATTCTTTAAATATTTCAGCATCGGCAAATKTATCTTGTTCTGAACGAGTTSCAGCTTC
BdM1074pool14     TATATTCTGCAGATATAGCTTTCTGGAAACTTATTCTTTAAATATTTCAGCATCGGCAAATGTATCTTGTTCTGAACGAGTTCCAGCTTC
//                                       -     *     --                     *  -              *     -       |48401|
BdM1050pool14     TATAAAGTCAGCCAAAACATATCCAGGAATTGACATAAAATCTGTTATAGCAAGATTCCACGACAGAC----AAAAATCCTAATAATATAAAAA
BdM1052pool14     TATAAAGTCAGCCAAAACATATCCAGGAATTGACATAAAATCTGTTATAGCAAGATTCCACGACAGAC----AAAAATCCTAATAATATAAAAA
BdM1055pool14     TATAAAGTCAGCCAAAACATATCCAGGAATTGACATAAAATCTGTTATAGCAAGATTCCACGACAGAC----AAAAATCCTAATATAAAAATGA
BdM1071pool24     TATAGAGTCAGCCAAAACATATCCAGGAATTGACATAAAATTTGTTGTACCAAGATTCCACGNCAAACWWWAAAAGYTCYTAA----AWAWAAT
//                    -                                    -    -  -               -  ---    --  -     -- * ----|48402|
BdM1050pool14     CTTTTGAAATTGACTTATTTCTGCATTTAAATAACTTGAATAAAAATATTCAAGGGTGGGAGGAGAATATCATTTCAGCAAAAGATAAAA
BdM1052pool14     CTTTTGAAATTGACTTATTTCTGCATTTAAATAACTTGAATAAAAATATTCAAGGGTGGGAGGAGAATATCATTTCAGCAAAACATAAAA
BdM1070pool14     CTTTTGAAATTGACTTATTTCTGCATTTAAATAACTTGAATAAAAATATTCAAGGGTGGGAGGAGAATATCATTTCAGCAAAAGATAAAA
BdM1072pool14     CTTTTRAAATTGACTTATTTCTGCATTTAAATAACTTGAATAAAAATATTCAAGGGTGGGAGGAGAATATCATTTCAGCAAAAGATAAAA
BdM1074pool14     CTTTTGAAATTGACTTATTTCTGCATTTAAATAACTTGAATAAAAATATTCAAGGGTGGGAGGAGAATATCATTTCAGCAAAAGATAAAA
//                     -                                                                             -      |48405|
BdM1050pool14     ATATATATCATAATTGAAATTTAAGTAACGTATAACATTTAGCTACCCTATTAATTCATTTAATAAATCTTCATTAGTTCTCGCATAGTG
BdM1052pool14     ATATATATCATAATTGAAATTTAAGTGACGTATAACATTTAGCTACCCTATTAATTCATTTAATAAATCTTCATTAGTTCTCGCATAATG
BdM1056pool14     ATATATATCATAATTGAAATTTAAGTGACGTATAACATTTAGCTACCCTATTAATTCATTTAATAAATCTTCATTAGTTCTCGCATAGTG
BdM1064pool24     ATATATATCATAATTGAAATTTAAGTGACGTATAACATTTAGCTACCCTATTAATTCATTTAATAAATCTTCATTAGTTCTCGCATAATG
BdM1072pool14     ATATATATCATAATTGAAATTTAAGTGACGTATAACACTTAGCTACCCTATTAATTCATTTAATAAATCTTCATTAGTTCTCGCATAGTG
BdM1074pool14     ATATATATCATAATTGAAATTTAAGTGACGTATAACACTTAGCTACCCTATTAATTCATTTAATAAATCTTCATTAGTTCTCGCATAGTG
//                                          -          *                                                 *  |48406|
BdM1050pool14     TCACGCTGTTGTATTTCTTTCCAGGAAAAATATACAGGAGTTGGAGTAAAAGGCTTTATAGCTCTTTTGTTAACACGAGCTGAGAAACAC
BdM1051pool14     TCACGCTGTTGTATTTCTTTCCAGGAAAAATATACAGGAGTTGGAGTAAAAGGCTTTATAGCTCTTTTGTTAACACGAGCTGAGAAACAC
BdM1072pool14     TCACGCTGTTGTATTTCTTTCCAGGAAAAATATACAGGAGTTGGAGTAAAAGGCTTTATAGCTCTTTTGTTAACACGAGCTGAGAAACAC
BdM1074pool14     TCACGCTGTTGTATTTCTTTCCAGGAAAAATATACAGGAGTTGGAGTAAAAGGCYTTATAGCTCCTTTGTTAACACGAGCTGAGAAACAC
//                                                                      -         -                         |48409|
BdM1050pool14     TGTATTCGTCAGTTAAAAGCACCTCAATATTATACTCTAATTACAATTAGTATTTTAAGTACAAAAATTAATCTGTAAAATATGTTATAT
BdM1052pool14     TGTATTCGTCAGTTAAAAGCACCTCAATATTATACTCTAATTACAATTAGTATTTTAAGTACAAAAATTAATCTGTARAATATGTTATAT
BdM1053pool24     TGTATTCGTCAGTTAAAAGCACCTCAATATTATACTCTAATTACAATTAGTATTTTAAGTACAAAAATTAATCTGTAAAATATGTTATAT
BdM1055pool14     NGTATTCGTCAGTTAAAAGNACCTCAATATTATNCTCTAATTACAATTAGTATTTTAAGTACAAAAATTAATCTGTAGAATATGTTATAT
BdM1073pool14     TGTATTCGTCAGTTAAAAGCACCTCAATATTATACTCTAATTACAATTAGTATTTTAAGTACAAAAATTAATCTGTAAAATATGTTATAT
BdM1075pool14     TGTATTCGTCAGTTAAAAGCACCTCAATATTATACTCTAATTACAATTAGTATTTTAAGTACAAAAATTAATCTGTAAAATATGTTATAT
//                                                                                             *            |48413|
BdM1050pool14     ATGATAATTAAGAACTAAAAAACATAATATGTTATGTAATTTTCTATAGAGAAAATCACTTAAATTTGAAAATAAATGAATAAATAATTA
BdM1052pool14     ATGATAATTAAGAACTAAAAAACAAAATATGTTATGTAATTTTCTATAGAGAAAATCACTTAAATTTGAAAATAAATGAATAAATAATTA
BdM1053pool14     ATGATAATTAAGAACTAAAAAACAAAATATGTTATGTAATTTTCTATAGAGAAAATCACTTAAATTTGAAAATAAATGAATAAATAATTA
BdM1055pool14     ATGATAATTAAGAACTAAAAAACATAATATGTTATGTAATTTTCTATAGAGAAAATCACTTAAATTTGAAAATAAATGAATAAATAATTA
BdM1074pool14     ATGATAATTAAGAACTAAAAAACAAAATATGTTATGTAATTTTCTATAGAGAAAATCACTTAAATTTGAAAATAAATGAATAAATAATTA
//                                        *                                                                 |48416|
BdM1050pool14     TATGATTGAAGTTCAATATTACTGTCACACAGCCAGCTAAGAAAGCAATCATTTTCCTTACTGACCTATTATATTTTTCTAGTTTATTCC
BdM1052pool14     TATTATTGAAGTTCAATATTACTATCACACAGCCAGCTAAGAAAGCAATAATTTTCCTTACTGACCTATTATATTTTTTTAGTTTATTCC
BdM1073pool14     TATTATTGAAGTTCAATATTACTATCACACAGCCAGCTAAAAAAGCAATAATTTTCCTTACTGACCTATTATATTTTTTTAGTTTATTCC
BdM1074pool14     TATGATTGAAGTTCAATATTACTATCACACAGCCAGCTAAGAAAGCAATCATTTTCCTTACTGACCTATTATATTTTTTTAGTTTATTCC
//                   *                   -                -        *                            -           |48420|
BdM1050pool14     TGGATTAATTCAAAACTCTTCACGGATAATTTATCACCAATACA--------CTTAGTCTGGATTTTCCGTAACATAAGCTCGAATCATT
BdM1056pool14     TGGATTAATTCAAAACTCTTCACGGATAATTTATCACCAATACACAACAGATCTTAGTCTGGATTTTCCGTAACATAAGCTCGAATCATT
BdM1072pool14     TGGATTAATTCAAAACTCTTCACGGATAATTTATCACCAATACACAACAGATCTTAGTCTGGATTTTCCGTAACATAAGCTCGAATCATT
BdM1073pool14     TGGATTAATTCAAAACTCTTCACGGATAATTTATCACCAATACACAACAGATCTTAGTCTGGATTTTCCGTAACATAAGCTCGAATCATT
//                                                                                                          |48430|
BdM1050pool14     TCTAAAAATTAGTTTTTCAGAGAGTTCCTGGAAAGACCATTTTTTTGAAATTTCCTGGTGAGCCGAAATTTTCAGTGAGTTCCCGGAAAT
BdM1052pool14     TCTAAAAATTAGTTTTTCAGAGAGTTCCTGGAAAGACCATTTTTTTGAAATTTCCTGGTGAGCCGAAATTTTCAGTGAGTTCCCGGAAAT
BdM1054pool14     TCTAAAAATTAGTTTAACAGAGAGTTCCTGGAGAGACCATTTTTTTGAAATTTCCTGGTGAGCCGAAATTTTCAGTGAGTTCCCGGAAAT
BdM1055pool14     TCTAAAAATTAGTTTTTCAGAGAGTTCCTGGAAAGACCATTTTTTTGAAATTTCCTGGTGAGCCGAAATTTTCAGTGAGTTCCCGGAAAT
BdM1072pool14     TCTAAAAATTAGTTTTTCAGAGAGTTCCTGGARAGACCATTTTTTTGARATTTCCTGGTGAGCCGAAATTTTCANNGAGTTCCCGGAAAT
BdM1073pool14     TCTAAAAATTAGTTTTTCAGAGAGTTCCTGGAAAGACCATTTTTTTGAAATTTCCTGGTGAGCCGAAATTTTCAGTGAGTTCCCGGAAAT
BdM1074pool14     TCTAAAAATTAGTTTTTCAGAGAGTTCCTGGAGAGACCATTTTTTTGAGATTTCCTGGTGAGCCGAAATTTTCA--GAGTTCCCGGAAAT
//                               --               *               *                                         |48431|
BdM1050pool14     CCTTTTCTATAGTATTGTTCAGGTCGGTTATGCGAATTTAGAAAAGTCAGAGATGAAACTTGTTCCGATGTTATTTTATGCTGGGGATCC
BdM1052pool14     CCTTTTCTATAGTATTGTTCAGGTCGGTTATGCGAATTTAGAAAAGTCAGAGATGAAACTTGTTCCGATGTTATTTTATGCTGGGGATCC
BdM1073pool14     CCTTTTCTATAGGGTTGTTCAGGTCGGTTATGCNAATTTAGAAAAGTCAGAGTTGAAACTTGTTCCGATGTTATTTTATGCTGGGGATCC
BdM1074pool14     CCTTTTCTATAGGGTTGTTCAGGTCGGTTATGNNAATTTAGAAAAGTCAGAGTTNAANCTTGTTCCGATGTTATTTTATGCTGGGGATCC
//                            **                                      *                                     |48435|
BdM1050pool14     AACTGAAATTTAGGAAAATATTTAGTTAGTGTACGTTTTATAAAAGATGGGTAAAATCCTATCCAGAACCAAAACGATTCTATTTCTAAC
BdM1052pool14     AACTGAAATTTAGGAAAATATTTAGTTAGTGTACGTTTTATAAAAGATGGGTAAAATCCTATCCAGAACCAAAACGATTCTATTTCTAAC
BdM1055pool14     AACTGAAATTTAGGAAAATATTTAGTTTGTGTACGTTTTATAAAAGAAGGGTAAAATCCTATCCAGAACCAAAACGATTCTATTTCTAAC
BdM1073pool14     AACTGAAATTTAGGAAAATATTTAGTTAGTGTACGTTATATAAAAGATGGGTAAAATCCTATCCAGAACCAAAACGATTCTATTTCTAAC
//                                           -         -         -                                          |48437|
BdM1050pool14     AAGTCTCGTGTAATACATAGTACCGTATTTACTACCGCAGAGCGGTATCTACTGGAAGGTTAAAAGTCGTGGCATAATTACATATTAAAT
BdM1054pool24     AAGTCTCGTGTAATACATAGTACCGTATTTACTACCGCAGAGCGGTATCTACTGGAAGGTTAAAAGTCGTGGCATAATTACATATTAAAT
BdM1069pool24     AAGTCTCGTGTAATACATAGTACCGTATTTACTACCGCAGAGCGGTATCTACTGGAAGGTTAAAAGTCGTGGCATAATTACATATTAAAT
BdM1075pool24     AAGTCTCGTGTAATACATAGTACCGTATTTACTACCGCAGAGCGGTATCTACTGGAAGGTTAAAAGTCGTGGCATAATTACATATTAAAT
//                                                                                                          |48440|
BdM1050pool14     ACTTAATATTGATAACCATAATATTACAGTATACATATATTATGATAATACCTGGTTTAAAAAGAACTTCGTTGCATTTTGTAGAAGTTT
BdM1052pool14     ACTTAATATTGATAACCATAATATTACAGTATACATATATTATGATAATACCTGGTTTAAAAAGAACTTCGTTGCATTTTGTAGAAGTTT
BdM1054pool14     ACTTAATATTGATAACCATAATATTACAGTATACATATATTATGATAATACCTGGTTTAAAAAGAACTTCGTTGCATTTTGTAGAAGTTT
BdM1056pool14     ACTTAATATTAATAACCATAATATTACAGTATACATATATTATGATAATACCTGGTTTAAGAAGAACTTCGTTGCATTTTGTAGAAGTTT
BdM1073pool14     ACTTAATATTGATAACCATAATATTACAGTATACATATATTATGATAATACCTGGTTTAAAAAGAACTTCGTTGCATTTTGTAGAAGTTT
BdM1074pool14     ACTTAATATTGATAACCATAATATTACAGTATACATATATTATGATAATACCTGGTTTAAAAAGAACTTCGTTGCATTTTGTAGAAGTTT
//                          -                                                 -                             |48442|
BdM1050pool14     GATTTAGAAACCAACAATTAATATTCTAAATCAAGAATTAGATTTTAAAGGACTGCGTTTTTACATGTAGAATTGAGTTTTT-TGAAGCCA
BdM1055pool14     GATTTAGAAACCAACAATTAATATTCTAAATCAAGAATTAGATTTTAAAGGACTGCGTTTTTACATGTAGAATTGAGTTTTT-TGAAGCCA
BdM1073pool14     GATTTAGAAACCAACAATTAATATTCTAAATCAAGAATTAGATTTTAAAGGACTGCGTTTTTACATGTAGAATTGAGTTTTT-TGAAGCCA
BdM1074pool14     GATTTAGAAACCAACAATTAATATTCTAAATCAAGAATTAGATTTTAAAGGACTGCGTTTTTACCTGTAGAATTGAGTTTTT-TGAAGCCA
//                                                                                -                          |48443|
BdM1050pool14     CAGTGGCATTTAAAAATACTTATATCAACTTCTATGGCTTAATGATTCTATTTCGTTCAAAAATTATATGATACATTTTTAAATATGAAG
BdM1051pool14     CAGTGGCATTTAAAAATACTTATATCAACTTCTATGGCTTAATGATTCTATTTCGTTCAAAAATTATATGATACATTTTTAAATATGAAG
BdM1073pool14     CAGTGGCATTTAAAAATACTTATAAAATCTTCTATGGCTTAATGATTCTCTTTCGTTCAAAAATTATATGATACATGTTTAAATATGAAG
BdM1074pool14     CAGTGGCATTTAAAAATACTTATAAAATCTTCTATGGCTTAATGATTCTCTTTCGTTCAAAAATTATATGATACATGTTTAAATATGAAG
//                                        ** *                     *                          *             |48444|
BdM1050pool14     AAAAATACCCAGTAATAAGTGAGATTTGAGAAAATTTCAGAAGATTATGAGATTCAAGTTAATCTAAGAAGATAGAAGAATATTCAATGA
BdM1065pool24     AAAAATACCCAGTAATAAGTGAGATTCGAGAAAATTCAAGAAGATTATGAGATTCAAGTTAATCTAAGAAGATTGAAGAATATTCAATGA
BdM1066pool14     AAAAATAMCCAGTAATAAGTGAGATTCGAGAAAATTCAAGAAGATTATGMSATTCAAGTTAATCTAAGAAGATWGAAGAATATTCAATGA
BdM1066pool24     AAAAATAACCAGTAATAAGTGAGATTCGAGAAAATTCAAGAAGATTATGCCATTCAAGTTAATCTAAGAAGATAGAAGAATATTCAATGA
BdM1074pool14     AAAAATACCCAGTAATAAGT-------GAGAAAATTCAAGAAGATTATGAGATTCAAGTTAATCTAAGAAGATAGAAGAATATTCAATGA
//                       *                  -         --           **                      *                |48446|
BdM1050pool14     TGCAGATTTCCAAGAATCTGCTTGTTGGGACCGATTTTTTTAGATATTTTAGCATTGTTCACTTTATCTTGTTCTGAACGAGTTTTTTCA-
BdM1052pool14     TGCAGATTTGCAAGAATCTGCTTGTTGGGACCGA-TTTTTTAGATATTTTAGCATTGTTCACTTTATCTTGTTCTGAACGAGTTTTTCAAC
BdM1054pool14     TGCAGATTTGCAAGAATCTGCTTGTTGGGACCGA-TTTTTTAGATATTTTAGCATTGTTCACTTTATCTTGTTCTGAACGAGTTTTTCAAC
BdM1055pool14     TGCAGATTTCCAAGAATCTGCTTATTGGGACCGA-TTTTTTAGATATTTTAGCATTGTTCACTTTATCTTGTTCTGAACGAGTTTTTTCAA
BdM1065pool24     TGCAGATTTGCAAGAATCTGCTTGTTGGGRCCGA-TTTTTTAGATATTTTAGCATTGTTCACTTTATCTTGTTCTGAACGAGTTTTTTCAA
BdM1072pool14     TGCAGATTTCCAAGAATCTGCTTGTTGGGACCGA-TTTTTTAGATATTTTAGCATTGTTCACTTTATCTTGTTCTGAACGAGTTTTTTCAA
BdM1073pool14     TGCAGATTTSCAAGAATCTGCTTGTTGGGACCGA-TTTTTTAGATATTTTAGCATTGTTCACTTTANCTTGTTCTGAACGAGTTTTTTCAA
BdM1074pool14     TGCAGATTTCCAAGAATCTGCTTGTTGGGACCGA-TTTTTTAGATATTTTAGCATTGTTCACTTTATCTTGTTCTGAACGAGTTTTTTCAA
//                         *             -     -                                                         ** *|48447|
BdM1050pool14     TATCGCCGTACTATATAAACACATAATATACTTACACGAAATAATTAACTTTCGTTTTTATTTCAGTCATCGTTATCGGACACCGGCGT
BdM1052pool14     TATCGCCGTACTATATAAACACATAATATACTTACACGAAATAATTAACTTTCATTTTTATTTCAGTCATCGTTATCGGACACCGGCGT
BdM1056pool14     TATCGCCGTACTATATAAACACATAATATACTTACACGAAATAATTAACTTTCATTTTTATTTCAGTCATCGTTATCGGACACCGGCGT
BdM1073pool14     TATCGCCGTACTATATAAACACATAATATACTTACACGAAATAATTAACTTTCATTTTTATTTCAGTCATCGTTATCGGACACCGGCGT
//                                                                     -                                   |48448|
BdM1050pool14     CATAATGTCTTTCTCAAAGTCTTTCTATCTTTGAAAAAGTCACTTTTTATTTGTAAAAGCTGTTTTGTTTTCCCTATGTAAGATATCTTT
BdM1055pool14     CATAATGTCTTTCTCAAAGTCTTTCTATCTTTGAAAAAGTCACTTTTTATTTGTAAAAGCTGTTTTGTTTTCCCTATGTAAGATATCTTT
BdM1056pool14     CATAATGTCTTTCTCAAAGTCTTTCTATCTTTGAAAAAGTCACTTTTTATTTGTAAAAGCTGTTTTGTTTTCCCTATGTAAGATATCTTT
BdM1072pool14     CATAATGTTTTTCTCAAAGTCTTTCTATCTTTGAAAAAGTCACTTTTTATTTGTGAAAGCTGTTTTGTTTTCCCTATGTAAGATATCTTT
BdM1073pool14     CATAATGTCTTTCTCAAAGTCTTTCTATCTTTGAAAAAGTCACTTTTTATTTGTAAAAGCTGTTTTGTTTTCCCTATGTAAGATATCTTT
BdM1075pool14     CATAATGTCTTTCTCAAAGTCTTTCTATCTTTGAAAAAGTCACTTTTTATTTGTAAAAGCTGTTTTGTTTTCCCTATGTAAGATATCTTT
//                        -                                             -                                   |48449|
BdM1050pool14     TAAAACCCCTACAACATAATTTACTTAAACAGTGAGACCAATAATAATCTCCCTGTCATTTTTATCCCAGAACTTAATGCATATTTTTTA
BdM1056pool14     TAAAACCCCTACAACATAATTTACTTAAACAGTGAGACCAATAATAATCTCCCTGTCATTTTTATCCCAGAACTTAATGCATATTTTTTA
BdM1065pool24     TAAAACCCCTACAANATAATTTACTTAAACAGTGAGACCAATAATAATCTCCCTGTCATTTTTATCCCAGAACTTAATGCATATTTTTTA
BdM1073pool14     TAAAACCCCTACAATATAATTTACTTAAACAGTGAGACCAATAATAATCTCCCTGTTATTTTTATCCCAGAACTTAATGCATATTTTTTA
BdM1074pool14     TAAAACCCCTACAATATAATTTACTTAAACAGTGAGACCAATAATAATCTCCCTGTTATTTTKATCCCAGAACTTAATGCATATTTTTTA
BdM1075pool24     TAAAACCCCTACAANATAATTTACTTAAACAGTGAGACCAATAATAATCTCCCTGTCATTTTTATCCCAGAACTTAATGCATATTTTTTA
//                              *                                         *     -                           |48456|
BdM1050pool14     CCTTCGATCTTATTGGATTGCCTTTTTTTTATCTTTTGGATTTCTTGGGCTCTTATTGAATCTTTTTGGACCTTCTCGAATCCCCTTGAA
BdM1052pool14     CCTTCGATCTTATTGGATTGCCTTTTTTTTATCTTTTGGATTTCTTGGGCTCTTATTGAATCTTTTTGGACCTTCTCGAATCCCCTTGAA
BdM1054pool24     CCTTCGATCTTATTGGATTGCCTTTTTTTTATCTTTTGGATTTCTTGGGCTCTTATTGAATCTTTTTGGACCTTCTCGAATCCCCTTGAA
BdM1055pool14     CCTTCGATCTTATTGGATTGCCTTTTTTTTATCTTTTGGATTTCTTGGGCTCTTATTGAATCTTTTTGGACCTTCTCGAATCCCCTTGAA
BdM1074pool14     CCTTCGATCTTATTGGATTGCCTTTTTTTTATCTTTTGGATTTCTTGGGCTCTTATTGAATCTTTTTGGACCTTCTCGAATCCCCTTGAA
//                                                                                                          |48457|
BdM1050pool14     AAAACTGCTCAAGAAAGAGTATCTCTCGCACATAAAACTCAAGATCGCTACTTGGAAACGAAGTATAAAGAAGAACTGGAAGTAGTGGAA
BdM1052pool14     AAAACTGCTCAAGAAAGAGTATCTCTCGCACATAAAACTCAAGATCGCTACTTGGAAACGAAGTATAAAGAAGAACTGGAAGTAGTGGAA
BdM1055pool14     AAAACTGCTCAAGAAAGAGTATCTCTCGCACATAAAACTCAAGATCGCTACTTGGAAACGAAGTATAAAGAAGAACTGGAAGTAGTGGAA
BdM1073pool14     AAAACTGCTCAAGAAAGAGTATCTCTCGCACATAAAACTCAAGATCGGTACTTGGAAACGAAGTATAAAGAAGAACTGGAAGTAGTGGAA
//                                                               -                                          |48461|
BdM1050pool14     ATAATTTGAAGATGTATTAAATAGAGGTAGTGGCTGATTTTTTTCAGTAGCATTATTGATCACATTGAAAACACATCCTGAAATGTCACT
BdM1052pool14     ATAATTTGAAGATGTATTAAATAGAGGTAGTGGCTGATTTTTTTCAGTAGCATTATTGATCACATTGAAAACACATCCTGAAATGTCACT
BdM1073pool14     ATAATTTGAAGATRTATTAAATAGAGGTAGTGGCTGATTTTTTTCAGTAGCATTATTGATMACATTGAAAACACATCCTGAAATRTCACT
BdM1074pool14     ATAATTTGAAGATATATTAAATAGAGGTAGTGGCTGATTTTTTTCAGTAGCATTATTGATCACATTGAAAACACATCCTGAAATGTCACT
//                             *                                              -                       -     |48463|
BdM1050pool14     ACTAACAACTAATAACAAACTAAATTATATGCATGTAGTATATAATTGCATATGCAATTATATACTATTTATATCTCACGATTTATATTC
BdM1055pool14     ACTAACAACTAATAACAAACTAAATTATATGCATGTAGTATATAATTGCATATGCAATTATATACTACTTATATCTCACGATTTATATTC
BdM1073pool14     ACTAACAACTAATAACAAACTAAATTATATGCATGTAGTATATAATTGCATATGCAATTATATACTACTTATATCTCACGATTTATATTC
BdM1074pool14     ACTAACAACTAATAACAAACTAAATTATATGCATGTAGTATATAATTGCATATGCAATTATATACTACTTATATCTCACGATTTATATTC
//                                                                                   -                      |48464|
BdM1050pool14     TATTATATGCTTCGGATAAGCTATTGTATAGATGTTGAGGCTGGACAATTTTAACATTTCTGAAACTAAAATGTTTGATACATATTAGTT
BdM1052pool14     TATTATATGCTTCGGAAAAGCTATTGTATAGATGTTGAGGCTGGACAATTTTAACATTTCTGAGACTAAAACTTTTGATAGATATTAGTG
BdM1053pool14     TATTACATGCTTCGGATGAGCTATTGTATAGATGTTGAGGCTGGACAATTTTAACATTTCTGAAACTAAAATGTTTGATACATATTAGTT
BdM1053pool24     TATTACATGCTTCGGATGAGCTATTGTATAGATGTTGAGGCTGGACAATTTTAACATTTCTGAAACTAAAATGTTTGATACATATTAGTT
BdM1055pool14     TATTACATGCTTCGGATAAGCTATTGTATAGATGTTGCGGCTGGACAATTTTAACATTTCTGAGACTAAAATTTTTGATACATATTAGTT
BdM1056pool14     TATTANATGCTTCGGANAAGCTATTGTATAGATGTTGNGGCTGGACAATTTTAACATTTCTGAGACTAAAATTTTTGATANATATTAGT-
//                     *          -*                   -                         *       -*       -        -|48467|
BdM1050pool14     ATTTGTCATACATGCGTAGAGAAGATGAGAAACTAATATTGTCGTTAAAAAGGCATAACAGTGTAGTTCTGGGCTTTTTGATCAGCTTTG
BdM1052pool14     ATTTGTCATACATGCGTAGAGAAGATGAGAAACTAATATTGTCGTTAAAAAGGCATAACAGTGTAGTTCTGGGCTTTTTGATCAGCTTTG
BdM1055pool14     ATTTGTCATACATGCGTAGAGAAGATGAGAAACTAATATTGTCGTTAAAAAGGCATAATAGTGTAGTTCTGGGCTTTTTGATCAGCTTTG
BdM1056pool14     ATTTGTCATACATGCGTAGAGAAGATGAGAAACTAATATTGTCGTTAAAAAGGCATAACAGTGTAGTTCTGGGCTTTTTGATCAGCTTTG
BdM1074pool14     ATTTGTCATACATGCGTAGANAAGATGAGAAACTANTATTGTCGTTAAAAAGGCATAACAGTGTANTTNTGGGCTTTTTGATCAGCTTTG
BdM1075pool14     ATTTGTCATACATGCGTAGAGAAGATGAGAAACTAATATTGTCGTTAAAAAGGCATAACAGTGTAGTTATGGGCTTTTTGATCAGCTTTG
//                                                                          -         -                     |48471|
BdM1050pool14     TTTAATGAACTACCATAACAGTGGACAAAAAAGCAAAAGTCGTCCAATTAAAATTTAATAAATTTGTCTGTATGCGGTCAACAGTTGAAT
BdM1052pool14     TTTAATGAACTACCATAACAGTGGACAAAAAAGCAAAAGTCGTCCAATTAAAATTTAATAAATTTGTCTGTATGCGGTCAACAGTTGAAT
BdM1069pool24     TTTAATGAACTACCATAACAGTGGACAAAAAAGCAAAAGTCGTCCAATTAAAATTTAATAAATTTGTCTGTATGCGGTCAACAGTTGAAT
BdM1070pool14     TTTAATGAACTACCATAACAGTGGACAAAAAAGCAAAAGTCGTCCAATTAAAATTTAATAAATTTGTCTGTATGCGATCAACAGTTGAAT
BdM1071pool14     TTTCATGAACTACCATAACAGTGGACAAAAAAGCAAAAGTCGTCCAATTAAAATTTAATAAATTTGTCTGTATGCGGTCAACAGTTGAAT
BdM1073pool14     TTTCATGAACTACCATAACAGTGGACAAAAAAGCAAAAGTCGTCCAATTAAAATTTAATAAATTTGTCTGTATGCGGTCAACAGTTGAAT
//                   *                                                                        -             |48472|
BdM1050pool14     ATACTCGTATTCTTCTAATTTCAATCTCCATCTTACAAGTTTAGAATTTGATTCTTTTAGCGAGAACAGCCATTGTAGAGGCTTATAATC
BdM1051pool14     ATACTCGNATTCTTCTAATTTCAATCTCCATCTTACAAGTTTANAATTTGGTTCTTTTAACGAGAACAGNCATTGGAGAGGCTTATGATC
BdM1051pool21     ATACTCGKATTCTTCTAATTTCAATCTCCATCTTACAAGTTTARAATTTGGTTCTTTTAACGAGAACAGYCATTGGAGAGGCTTATGATC
BdM1054pool14     ATACTCCTATTCTTCTAATTTCAATCTCCATCTTACAAGTTTAGAATTTGGTTCTTTTAGCGAGAAAAGCCATTGGAGAGGCTTATGATC
BdM1055pool14     ATACTCGKATTCTTMTAATTTCAATCTCCATCTTACAAGTTTARAATTTGGTTCTTTTAACGAGAACAGYCATTGGAGAGGCTTATGATC
BdM1074pool14     ATACTCGTATTCTTCTAATTTCAATCTCCATCTTACAAGTTTAGAATTTGGTTCTTTTAACGAGAACAGCCATTGGAGAGGCTTATGATC
//                      -*      -                            *      -        *      -  *     -          -   |48477|
BdM1050pool14     TCTACTTTCCGTGGATATTCATCATCCATGTTTGGGTGCTTTGAAACTACAGAACATTTTAAATGTTTAACCTCAAACATGTTGTTTTGT
BdM1052pool14     TCTACTTTCCGTGGATATTCATCATCCATGTTTGGGTGCTTTGAAACTACAGAACATTTTAAATGTTTAACCTCAAACATGTTGTTTTGT
BdM1053pool14     TCTACTTTCCGTGGATATTCATCATCCATGTTTGGGTGCTTTGAAACTACAGAACATTTTAAATGTTTAACCTCAAACATGTTGTTTTGT
BdM1055pool14     TCTACTTTCCGTGGATATTCATCATCCATGTTTGGGTGCTTTGAAACTACAGAACATTTTAAATGTTTAACCTCAAACATGTTGTTTTGT
BdM1056pool14     TCTACTTTCCGTGGATATTCATCATCCATGTTTGGGTGCTTTGAAACTACAGAACATTTTAAATGTTTAACCTCAAACATGTTGTTTTGT
BdM1070pool14     TCTACTTTCCGTGGATATTCATCATCCATGTTTGGGTGCTTTGAAACTACAGAACATTTTAAATGTTTAACCTCAAACATGTTGTTTTGT
BdM1072pool14     TCTACTTTCCGTGGATATTCATCATCCATGTTTGGGTGCTTTGAAACTACAGAACATTTTAAATGTTTAACCTCAAACATGTTGTTTTGT
BdM1073pool14     TCTACTTTCCGTGGATATTCATCATCCATGTTTGGGTGCTTTGAAACTACAGAACATTTTAAATGTTTAACCTCAAACATGTTGTTTTGT
BdM1074pool14     TCTACTTTCCGTGGATATTCATCATCCATGTTTGGGTGCTTTGAAACTACAGAACATTTTAAATGTTTAACCTCAAACATGTTGTTTTGT
//                                                                                                          |48484|
BdM1050pool14     GTTCTAAACTCGCTGGGGCTCAGGTCTTTGAAAGGAAAGAGTTCAACGTATTGGGGAAATTTCTCGAAAAATCTACAAATATTTTATCAA
BdM1052pool14     GTTCTAAACTCGCTGGGGCTCAGGTCTTTGAAAGGAAAGAGTTCAACGTATTGGGGAAATTTCTYGAAAAATCTACAAATATTTTATCAA
BdM1053pool14     GTTCTAAACTCGCTGGGGCTCAGGTCTTTGAAAGGAAAGAGTTCAACGTATTGGGGAAATTTCTCGAAAAATCTACAAATATTTTATCAA
BdM1070pool14     GTTCTAAACTCGCTGGGGCTCAGGTCTTTGAAAGGAAAGAGTTCAACGTATTGGGGAAATTTCTCGAAAAATCTACAAATATTTTATCAA
BdM1073pool14     GTTCTAAACTCGCTGGGGCTCAGGTCTTTGAAAGGAAAGAGTTCAACGTATTGGGGAAATTTCTCGAAAAATCTACAAATATTTTATCAA
BdM1074pool14     GTTCTAAACTCGCTGRGGCTCAGGTCTTTGAAAGGAAAGAGTTCAACGTATTGGGGAAATTTCTCGAAAAATCTACAAATATTTTATCAA
//                               -                                                -                         |48487|
BdM1050pool14     AAGTATATCTGTAAATGTGACTTTTATAACAACCGAGAGTAAAAATGGCAGTGTCTTTATTAGCATACATCGTGTATTCATACTTTTTGT
BdM1052pool14     AAGTAGATCTGTAAATGTGACTTTTATAATAACCGAGAGTAAAAATGGCAGTGTCTTTATTAACATACATCGTGTATTCATATTTTTTGT
BdM1068pool24     AAGTATATCTGTAAATGTGACTTTTATAACAACCGAGAGTAAAAATGGCAGTGTCTTTATTAGCATACATCGTGTATTCATACTTTTTGT
BdM1073pool14     AAGTATATCTGTAAATGTGACTTTTATAACAACTGAGAGTAAAAATGGCAGTGTCTTTATTAGCATACATCGTGTATTCATACTTTTTGT
BdM1074pool14     ANGTAGATCTGTAAATGNGACTTTTATAATAACCGAGAGTAAAAATGGCAGTGTCTTTATTAACATACATCGTGTATTCATATTTTTTNT
//                     *                       *   -                            *                   *       |48490|
BdM1050pool14     CTTTCGAAATTGGCTTTTCTTTCTGACTTATTAATGCATCTAAATAACTTCAAGGTCGGGATGAAAATGTCATGACAGCAAAAGACAAAC
BdM1052pool14     CTTTTGAAATTAGCTTTTCTTTCTGACTTATTAATGCATCTAAATAACTTCAAGGACAGAACGAAAATGTCATGACAGCAAAAGACAAAC
BdM1054pool14     CTTTTGAAATTGGCTTTTCTTTCTGACTTATTAATGCATCTAAATAACTTCAAGGTCGGAATGAAAATGTCATGACAGCAAAAGACAAAC
BdM1067pool24     CTTTTGAAATTGGCTTTTCTTTCTGACTTATTAATGCATCTAAATAACTTCAAGGACAGAACGAAAATGTCATGACAGCAAAAGACAAAC
BdM1073pool14     CTTTTGAAAKTGGCTTTTCTKTCTGACTTATTAATGCATCTAAATAACTTCAAGGACRGRAYGAAAATGYCATGACAGCAAAAGACAAAC
//                    -    - -        -                                  * * * *       -                    |48499|
BdM1050pool14     TATTGAAATTGGGCATGGTAAGATTAAAAATGAAACTGACAATTTTCTTAGACTAAAATTAGATGAAAAATATTGACACTGAGATTCCAT
BdM1052pool14     TATTGAAATTGGGCATGGTAAGATTAAAAATGAAACTGACAATTTTTTTAGACTTAAATTAGATGAAAAATATTGACACTGAGATTCCAT
BdM1056pool14     TATTGAAATTGGGCATGGTAAGATTAAAAATGAAACTGATAATTTTTTTAGACTTAAATTAGATGAAAAATATTGACACTGAGATTCCAT
BdM1074pool14     TATTGAAATTGGGCATGGTAAGATTAAAAATAAAACTGTCAATTTTTTTAGACTAAAATTAGATGAAAAATATTGACACTGAGATTCCAT
//                                               -      --      -       *                                   |48502|
BdM1050pool14     TTTGAATTTTCTACGTAGGTAAAGTACCTCTTTTAAGCAAAATATAAAAAAAAGTTATTAATAAAAGTTTTTTAGAATTTAAAACTATAC
BdM1052pool14     TTTGAATTTTCTACGTAGGTAAAGTACCTNTTTTAAGCAAAATATAAAAAAAAGTTATTAATAAAAGTTGTTTAGAATTTAAAACTATAC
BdM1053pool14     TTTTAATTTTCTACGTAGGTAACGTACCTCTTTTAAGCAAAATATAAAAAAAAGTTATTAATAAAAGTTGTTTAGAATTTAAAACTATAC
BdM1055pool14     TTTGAATTTTCTACGTAGGTAAAGTACCTCTTTTAAGCAAAATATAAAAAAAAGTTATTAATAAAAGTTTTTTAGAATTTAAAACTATAC
BdM1070pool14     TTTGAATTTTCTACGTAGGTAAAGTACCTCTTTTAAGCAAAATATAAAAAAAAGTTATTAATAAAAGTTGTTTAGAATTTAAAACTATAC
BdM1073pool14     TTTGAATTTTCTACGTAGGTAAAGTACCTCTTTTAAGCAAAATATAAAAAAAAGTTATTAATAAAAGTTGTTTAGAATTTAAAACTATAC
BdM1074pool14     TTTGAATTTTCTACGTAGGTAAAGTACCTCTTTTAAGCAAAATATAAAAAAAAGTTATTAATAAAAGTTGTTTAGAATTTAAAACTATAC
//                   -                  -                                              *                    |48503|
BdM1050pool14     ACTAATAACATTCATCATAAAATAACAAAATATATTTTAGAATTGTATTTTAAATTATTGCCATTATTTCCTTAGCATAAATAAATACCT
BdM1051pool14     ACTAATAACATTCATCATAAAATAACAAAATATATTTTAGAATTGTATTTTAAATTATTGCCATTATTTCCTTAGCATAAATAAATACCT
BdM1052pool14     ACTAATAACATTCATCATAAAATAACAAAATATATTTTAGAATTGTATTTTAAATTATTGCCATTATTTCCTTAGCATAAATAAATACCT
BdM1053pool14     ACTAATAACATTCATCATAAAATAACAAAATATATTTTAGAATTGTATTTTAAATTATTGCCATTATTTCCTTAGCATAAATAAATACCT
BdM1054pool14     ACTAATAACATTCATCATAAAATAACAAAATATATTTTAGAATTGTATTTTAAATTATTGCCATTATTTCCTTAGCATAAATAAATACCT
BdM1055pool14     ACTAATAACATTCATCATAAAATAACAAAATATATTTTAGAATTGTATTTTAAATTATTGCCATTATTTCCTTAGCATAAATAAATACMT
BdM1056pool14     ACTAATAACATTCATCATAAAATAACAAAATATATTTTAGAATTGTATTTTAAATTATTGCCATTATTTCCTTAGCATAAATAAATACCT
BdM1069pool24     ACTAATAACATTCATCATAAAATAACAAAATATATTTTAGAATTGTATTTTAAATTATTGCCATTATTTCCTTAGCATAAATAAATACCT
BdM1073pool14     ACTAATAACATTCATCATAAAATAACAAAATATATTTTAGAATTGTATTTTAAATTATTTCCATTATTTCCTTAGCATAAATAAATACCT
BdM1074pool14     ACTAATAACATTCATCATAAAATAACAAAATATATTTTAGAATTGTATTTTAAATTATTTCCATTATTTCCTTAGCATAAATAAATACCT
//                                                                           *                            - |48506|
BdM1050pool14     GACTGTCCTGTTATAGCCTTTAATGTTTTCATCTTCATTGTTCTGAATATTCTNNGTTTCAATRCCATGTTAGTATTGG
BdM1054pool24     GACTGTCCTGTTATAGCCTTTAATGTTTTCATCTTCATTGTTCTGAATATTCTCACTTTCAATGCCATGATAGTATTGG
BdM1055pool14     GACTGTCCTGTTATAGCCTTTAATGTTTTCATCTTCATTGTTCTGAATATTCTCAGTTTCAATGCCATGWTAGTATTGG
BdM1071pool24     GACTGTCCTGTTATAGCCTTTAATGTTTTCATCTTCATTGTTCTGAATATTCTCAGTTTCAATGGCATGTTAGTATTGG
//                                                                       -       --    *         |48510|
BdM1050pool14     TAAACGTCCAACTTATGGCARAATRTTTGAGAATAGAAAAMAC----TGATAACCACATTGGAATAGGAAATTGGAAAAGCAWTCATCAT
BdM1052pool14     TAAACGTCCAACTTATGGCAGAATGTTTGAGAATAGAAAACAC----TGATAACCACATTGGAATAGGAAATTGGAAAAGCAATCATCAT
BdM1055pool14     TAAACGTCCAACTTATGGCAAAATGTTTGAGAATAGAAAAAAC----TGATAACCACATTGGAATAGGAAATTGGAAAAGCATTTATCAT
BdM1067pool24     TAAACGATCAACTTATGGCAGAATGTTCGAGAATAGAAAAAACTATTTGATAACCAATTTGGAATAGGAAATTGGAAAAGCATTCATCAT
BdM1074pool14     TAAACGATCAACTTATGGCAGAATGTTCGAGAATAGAAAAAACTATTTGATAACCAATTTGGAATAGGAAATTGGAAAAGCATTCATCAT
//                      **            *   -  *            *               **                        * -     |48512|
BdM1050pool14     TTGATAGCTACCACCAGTTAAAGAGTTTTGGAT-AAAAAAGGGCCAATTATATTTCCCCACAGTATGCCGCACCAAAAGTTAACAGAACGA
BdM1055pool14     TTGATAGCTACCACCAGTTAAAGAGTTTTGGAT-AAAAAAGGGCCAATTATTTTTCCCCATAGTATGCCGMACCAAAAGTTAACAGAACGA
BdM1056pool14     TTGATAGCTACCACCAGTTAAAGAGTTTTGGAT-AAAAAAGGGCCAATTATTTTTCCCCATAGTATGCCGCACCAAAAGTTAACAGAACGA
BdM1073pool14     TTGATAGCTACCACCAGTTAAAGAGTTTTGGATAAAAAAAGGGCCAATTATTTTTCCCCACAGTATGCCGCACCAAAAGTTAACAGAACG-
BdM1074pool14     TTGATAGCTACCACCAGTTAAAGAGTTTTGGAT-AAAAAAGGGCCAATTATTTTTCCYCACAGTATGCCGCACCAAAAGTTAACAGAACGA
//                                                                   -     -  *         -                    |48513|
BdM1050pool14     CTGGAAGTCCCAGCTTTTGGAGTTTTTGAATAGCCCAGTTTTTCGGAGAKTTCCTGGWGAGTACAATTTTTCGTAAAGTTTTTGGAGAGC
BdM1052pool14     CTGGAAGTCCCAGCTTTTGGAGTTTTTGAATAGCCCAGTTTTTCGGAGAGTTCCTGGAGAGTACAATTTTTTGTAAAGTTTTTGGAGAGC
BdM1055pool14     CTGGAAGTCCCAGCTTTTGGAGTTTTTGAATAGCCCAGTTTTTCGGAGAGTTCCTGGAGAGTACAATTTTTCGTAAAGTTTTTGGAGAGC
BdM1074pool14     CTGGAAGTCCCAGCTTTTGGAGTTTTTGAATAGCCCAGTTTTTCGGAGAGTTCCTGGAGAGTACAATTTTTCGTAAAGTTTTTGGAGAGC
//                                                                 -       -             -                  |48514|
BdM1050pool14     ATTTAAGAAGTATCAGCTTTTATTTTCTATTTAAGGGAAAAAAGCACAGCTGTTAATTGTAATATAAAAATATG------AGTTCTAAAAAATAGG
BdM1070pool14     ATTTAAGAAGTATCAGCTTTTATTTTCTATTTAAGGGAAAAAAGCACAGCTGTTAATTGTAATATAAAAATATG------AGTTCTAAAAAATAGG
BdM1073pool14     ATTTAAGAAGTATCAGCTTTTATTTTCTATTTAAGGGAAAAAAGCACAGCTGTTAATTGTAATATAAAAATATG------AGTTCTAAAAAATAGG
BdM1074pool14     ATTTAAGAAGTATCAGCTTTTATTTTCTATTTAAGGGAAAAAAGCACAGCTGTTAATTKTAATATAAAAATATG------AGTTCTAAAAAATAGG
//                                                                          -                                     |48515|
BdM1050pool14     GGATATGTTTGATTAATGTTGAATTAATCCTTTCTACAGGGCTATTAGATACATGGTGAGGTTCTTACCTTAAGGATCATCATCTGAAAC
BdM1052pool14     GGATATGTTTGATTAATGTTGAATTATTCCTTTCTACAGGGCTATTAGATACATGGTGAGGTTCTTACCTTAAGGATCATCATCTGAAAC
BdM1053pool14     GGATATGTTTGATTAATGTTGAATTAAKCCTTTCTACAGGGCTATTAGATACATGGTGAKGTTCTTAYCTTAAGGACCATTATTTGAAAC
BdM1054pool14     GGATATGTTTGATTAATGTTGAATTAATCCTTTCTACAGGGCTATTAGATACATGGTGAGGTTCTTACCTTAAGGATCATCATCTGAAAC
BdM1055pool14     GGATATGTTTGATTAATGTTGAATTAAKCCTTTCTACAGGGMTATTAGATACATGGTGAKGTTCTTACCTTAAGGACCATTATCTGAAAC
BdM1056pool14     GGATATGTTTGATTAATGTTGAATTAAKCCTTTCTACAGGGCTATTAGATACATGGTGAKGTTCTTACCTTAAGGAYCATYATCTGAAAC
BdM1066pool14     GGATATGTTTGATTAATGTTGAATTAAGCCTTTCTACAGGGCTATTAGATACATGGTGATGTTCTTACCTTAAGGACCATTATCTGAAAC
BdM1070pool14     GGATATGTTTGATTAATGTTGAATTAAGCCTTTCTACAGGGCTATTAGATACATGGTGATGTTCTTACCTTAAGGACCATTATCTGAAAC
BdM1072pool14     GGATATGTTTGATTAATGTTGAATTAAGCCTTTCTACAGGGCTATTAGRTACATGGTGATGTTMTTACCTTAAGRACCATTATCTGAAAC
BdM1073pool14     GGATATGTTTGATTAATGTTGAATTAAGCCTTTCTACAGGGCTATTAGATACATGGTGATGTTCTTACCTTAAGGACCATTATCTGAAAC
BdM1074pool14     GGATATGTTTGATTAATGTTGAATTAATCCTTTCTACAGGGCTATTAGATACATGGTGAGGTTCTTACCTTAAGGACCATTATCTGAAAC
BdM1075pool14     GGATATGTTTGATTAATGTTGAATTAAGCCTTTCTACAGGGCTATTAGATACATGGTGATGTTCTTACCTTAAGGACCATTATCTGAAAC
//                                          -*             -      -          *   -   -      - *   *  -      |48517|
BdM1050pool14     TTGAAATAGGACATTTATATATGRRTGGTTCACATAATGTATTTTATTACAGTTAATATGATTTACTTGATCAACCATGTTTTGATTATTGCTT
BdM1052pool14     TTGAAATAGGACATTTATATATGAGTG----ACATAATGTATTTTATTACAGTTAATATGATTTACTTGATCAACCATGTTTTGATTATTGCTT
BdM1053pool14     TTAAAATAGGACATTTTTATATAGATGAGTCACATAATGTATTTTATTACAGTTAATATGATTTACTTGATCAACCATGTTTTGATTATT----
BdM1055pool14     TTGAAATAGGACATTTATATATGGATGGTTCACATAATGTATTTTATTACAGTTAATATGATTTACTTGATCAACCATGTTTTGATTATT----
BdM1056pool14     TTGAAATAGGACATTTATATATGGATGGTTCACATAATGTATTTTATTACAGTTAATATGATTTACTTGATCAACCATGTTTTGATTATT----
BdM1064pool14     TTGAAATAGGACATTTATATATGAGTG----ACATAATGTATTTTATTACAGTTAATATGATTTACTTGATCAACCATGTTTTGATTATTGCTT
BdM1070pool14     TTGAAATAGGACATTAATATATANATGAGTNACATAATGTATTTTATTACAGTTAATATGATTTACTTGATCAACCATGTTTTGATTATT----
BdM1071pool14     TTGAAATAGGACATTTATATATGAGTG----ACATAATGTATTTTATTACAGTTAATATGATTTACTTGATCAACCATGTTTTGATTATTGCTT
BdM1072pool14     TTGAAATAGGACATTTATATATGAGTG----ACATAATGTATTTTATTACAGTTAATATGATTTACTTGATCAACCATGTTTTGATTATTGCTT
BdM1073pool14     TTGAAATAGGACATTTATATATGAGTG----ACATAATGTATTTTATTACAGTTAATATGATTTACTTGATCAACCATGTTTTGATTATTGCTT
BdM1074pool14     TTGAAATAGGACATTWATATATAGATGAGTCACATAATGTATTTTATTACAGTTAATATGATTTACTTGATCAACCATGTTTTGATTATT----
BdM1075pool14     TTGAAATAGGACATTWATATATAGATGAGTCACATAATGTATTTTATTACAGTTAATATGATTTACTTGATCAACCATGTYTTGATTATT----
//                  -            *-     ***  **                                                   -             |48518|
BdM1050pool14     TAAAATAATTCCTTAAAAAGAAAATCTTTATTTAAATTCGACATATTTTCAGTTTTTATATCAAAATAAGCAGTAGTTCAAAATATTGTT
BdM1051pool14     TAAAATAATTCCTTAAAAAGAAAATCTTTATTTAAATTCGACATATTTTCAGTTTTTATATCAAAATAAGCAGTAGTTCAAAATATTGTT
BdM1052pool14     TAAAATAATTCCTTAAAAAGAAAATMTTTATTTAAATTCGACATATTTTCAGTTTTTATATCARAATAAGCAGTAGTTCAAAATAWTRWW
BdM1053pool14     TAAAATAATTCCTTAAAAA-AAAATCTTTATTTAAATTCGACATATTTTCAGTTTTTATATCAAAATAAGCAGTAGTTCAAAATATTGTT
BdM1055pool14     TAAAATAATTCCTTAAAAAGAAAATCTTTATTTAAATTCGACATATTTTCAGTTTTTATATCAAAATAAGCAGTAGTTCAAAATATTGTT
BdM1056pool14     TAAAATAATTCCTTAAAAAGAAAATCTTTATTTAAATTCGACATATTTTCAGTTTTTATATCAAAATAAGCAGTAGTTCAAAATATTGTT
BdM1073pool14     TAAAATAATTCCTTAAAAAGAAAATATTTATTTAAATTCGACATATTTTCAGTTTTTATATCAGAATAAGCAGTAGTTCAAAATAATTAA
BdM1074pool14     TAAAATAATTCCTTAAAAAGAAAATATTTATTTAAATTCGACATATTTTCAGTTTTTATATCAGAATAAGCAGTAGTTCAAAATAATTAA
//                                         *                                     *                     * ***|48520|
BdM1050pool14     ATAAAAGTACATNTTTTTCAAAAACCAAAAAANCWAGAATAATAGNATAWTATAATAAAANATGCGCTTCGAAGAGGCGCATCTTTTATT
BdM1054pool24     ATAAAAGTGCATATTTGTCAAAAACCAAAAAAGTAAGAATAATAGCATATTATAATAAAAGATGCGCTTGGAAGAGACGCATATTTTATT
BdM1056pool14     ATAAAAGTRCATATTTKTCAAAAACCAAAAAAGYAAGAATAATAGCATATTATAATAAAAGATGCGCTTSGAAGAGMCGCATMTTTTATT
BdM1064pool14     ATAAAAGTRCATATTTKTCAAAAACCAAAAAAGYAAGAATAATAGCATATTATAATAAAAGATGCGCTTSGAAGAGMCGCATMTTTTATT
BdM1072pool14     ATAAAAGTRCATATTTKTCAAAAACCNAAAAAGYAAGAATAATAGCATATTRTAATAAAAGATGCGCTTCGAAGAGRCGCATMTTTTATT
BdM1074pool14     ATAAAAGTACATNTTTTTNAAAAACCAAAAAAGNTAGAATAATAGTATAATATAATAAAAGATGCGCTTCGAAGAGGCGCATCTTTTATT
BdM1075pool14     ATAAAAGTACATATTTTTCAAAAACCAAAAAAGSTAGAATAATAGCATWAYATAATAAAAGATGCGCTTCGAAGRGGCGMATMTTTTATT
//                        *       *                **          -  -*--                 *    - *  -  *       |48521|
BdM1050pool14     GGCGCTTGTTTACATGAATACATATGTAACCTAAAAATATTAACACTGGCATTTTAGATTCTACTCTTTATTTAACCTATTAAATGGTTT
BdM1052pool14     GGCGCTTGTTTACATGAATACATATGTAACCTAAAAATATTAACACTGGCATTTTAGATTCTACTCTTTATTTAACCTATTAAATGGTTT
BdM1072pool14     GGCGCTTGTTTACATGAATACATATGTAACCTAAAAATATTAACACTGGCATTTTAGATTCTACTCTTTATTTAACCTATTAAATGGTTT
BdM1073pool14     GGCGCTTGTTTACATGAATACATATGTAACCTAAAAATATTAACACTGGCATTTTAGATTCTACTCTTTATTTAACCTATTAAATGGTTT
BdM1074pool14     GGCGCTTGTTTACATGAATACATATGTAACCTAAAAATATTAACACTGGCATTTTAGATTCTACTCTTTATTTAACCTATTAAATGGTTT
BdM1075pool14     GGCGCTTGTTTACATGAATACATATGTAACCTAAAAATATTAACACTGGCATTTTAGATTCTACTCTTTATTTAACCTATTAAATGGTTT
BdM1075pool24     GGCGCTTGTTTACATGAATACATATGTAACCTAAAAATATTAACACTGGCATTTTAGATTCTACTCTTTATTTAACCTATTAAATGGTTT
//                                                                                                          |48522|
BdM1050pool14     ACTGCAAGTCTGTGGAATMTATTTWAAAAAAATCTATTTCGAAGGTCTGTTCGTTTCTGCAAGAAAAAAATAGTTGCTTAATAAAWAAYM
BdM1052pool14     ACTGCAAGTCTGTGGAATCTATTA-AAAAAAATCTATTTCGWAGGTCTGTTCGTTTCTGCAAGAAAAAAATAGTTGCTTAATAAAAAACC
BdM1056pool14     ACTGCAAGTCTGTGGAATATATTTAAAAAAAATCTATTTCGAAGGTCTGTTCGTTTCTGCAAGAAAAAAATAGTTGCTTAAAAATAATAA
BdM1070pool14     ACTGCAAGTCTGTGGAATMTATTTWAAAAAAATYTATTTCGAAGGTCTGTTCGTTTCTGCAAGAAAAAAATAGTTGCTTAATAAAWAAYM
//                                  *    -*        -       -                                       -  -* -**|48523|
BdM1050pool14     ATCAATACATACGGGAATATTTGATAATTCAGCGAGAAATAAACAAATGCAAAGATAAAAACCATTCTATCTATAAATGTTTTAAATTTT
BdM1052pool14     ATCAATACATACGGGAATATTTGATAATTCAGCGAGAAATAAACAAATGCAAAGATAAAAACCATTCTATCTATAAATGTTTTAAATTTT
BdM1072pool14     ATCAATACATACGGGAATATTTGATAATTCAGCGAGAMATAAACAAATGCAAAGATAAAAACCATTYTATCTATAAATGTTTTAAATTTT
BdM1073pool14     ATCAATACATACGGGAATATTTGATAATTCAGCGAGAAATAAACAAATGCAAAGATAAAAACCATTCTATCTATAAATGTTTTAAATTTT
BdM1074pool14     ATCAATACATACGGSAATATTTGATAATTCAGCGAGAAATAAACAAATGCAAAGATAAAAACCATTCTATCTATAAATGTTTTAAATTTT
//                              -                      -                            -                       |48525|
BdM1050pool14     CCCGCTCGTTTGTGTCGAATAAAAAGGTGTTCGCCCACTTAGACGAAGCGGCGCGCACGGAAGCGGTCCGAACGGAAGCGCCATTTTTTC
BdM1052pool14     CCCGCTCGTTTGTGTCGAATAAAAAGGTGTTCGCCCACTTAGACGAAGCGGCGCGCACGGAAGCGGTCCGAACGGAAGCGCCATTTTTTC
BdM1055pool14     CCCGCTCGTTTGTGTCGAATAAAAAGGTGTTCGCCCACTTAGACGAAGCGGCGCGCACGGAAGYGGTCCGAACGGAAGCGCCATTTTTTC
BdM1073pool14     CCCGCTCGTTTGTGTCGAATAAAAAGGTGTTCGCCCACTTAGACGAWGCGGCGCGCACGGAAGCGGTCCGAACGGAAGCGCCATTTTTTC
BdM1074pool14     CCCGCTCGTTTGTGTCGAATAAAAAGGTGTTCGCCCACTTAGACGAAGCGGCGCGCACGGAAGTGGTCCGAACGGAAGCGCCATTTTTTC
BdM1075pool14     CCCGCTCGTTTGTGTCGAATAAAAAGGTGTTCGCCCACTTAGACGANGCGGCGCGCACGGAAGCGGTCCGAACGGAAGCGCCATTTTTTC
//                                                              -                *                          |48529|
BdM1050pool14     CTGAAGTACATTAAAGCAAACATAATCACACACTTGCCCTTTTCACTTAAACTGGACATTTTTTAAGTTCGTACAATAGTTAATAAAATT
BdM1051pool14     CTGAAGTACATTAAAGCAAACATAATCACRCACTTGYCCTTTTCACTTAAACTRGACATTTTTTAAGTTCRWACAATAGTTAATAAAATT
BdM1052pool14     CTGAAGTACATTAAAGCAAACATAATCACACACTTGCCCTTTTCACTTAAACTRGACATTTTTTAAGTTCRWACAATAGTTAATAAAATT
BdM1053pool14     CTGAAGTACATTAAAGCAAACATAATCACACACTTGCCCTTTTCACTTAAACTGGACATTYTTTARGTTCGTACAATAGTTAATAAAATT
BdM1054pool14     CTGAAGTACATTAAAGCAAACATAATCACACACTTGCCCTTTTCACTTAAACTGGACATTCTTTAGGTTCGTACAATAGTTAATAAAATT
BdM1056pool14     CTGAAGTACATTAAAGCAAACATAATCACACACTTGCCCTTTTCACTTAAACTNGACATTTTTTAAGTTCNNACAATAGTTAANAAAA--
BdM1070pool14     CTGAAGTACATTAAAGCAAACATAATCACACACTTGCCCTTTTCACTTAAACTGGACATTCTTTAAGTTCGTACAATAGTTAATAAAATT
BdM1072pool14     CTGAAGTACATTAAAGCAAACATAATCACACACTTGCCCTTTTCACTTAAACTGGACATTCTTTAAGTTCGTACAATAGTTAATAAAATT
BdM1073pool14     CTGAAGTACATTAAAGCAAACATAATCACACACTTGCCCTTTTCACTTAAACTGGACATTCTTTAAGTTCGTACAATAGTTAATAAAATT
BdM1074pool14     CTGAAGTACATTAAAGCAAACATAATCACACACTTGCCCTTTTCACTTAAACTGGACATTCTTTAAGTTCGTACAATAGTTAATAAAATT
//                                             -      -                *      *    *    **                  |48530|
BdM1050pool14     ANAAACW-TTTTTTTTACAATTCTGTCAANTTAAACACAANCGCGACTTTTAGGTAATTTTCTACATATTGGGNTAACTCTCTTAACCATT
BdM1052pool14     AGAAACA-TTTTATTTACAAATCTGTCAAATTAAACACAATCGCGACTTTTAGGTAATTTTCTACATATTGGGATAATTCTCTTCAGGACA
BdM1053pool24     AGAANC--WTTTTTTTACAATTYTGTCAAATTAAACACAATCGYGACTTTTAGGTAATTTTCTACATATTGGGATAACTCTCTTAACCATT
BdM1054pool24     AGAANT--TTTTTTTTACAATTCTGTCAAATTAAACACAATCGCGACTTTTAGATAATTTTCTACATATTGGGATAACTCTCTTAACCATT
BdM1056pool14     ANAANNN-TTTTTTTTACAATTCTGTCAAATTAAACACAATCGCGACTTTTAGGTAATTTTCTACATATTGGGNTAACTCTCTTAACCATT
BdM1071pool14     AGAAACATTTTTTTTTACAATTCTGTCAAATTAAATACAATCGCGACTTTTAGGTAATTTTCTACATATTGGTATAACTCTCTTAACCAT-
BdM1073pool14     AGAAACATTTTTTTTTACAATTCTGTCAAATTAAATACAATCGCGACTTTTAGGTAATTTTCTACATATTGGTATAACTCTCTTAACCAT-
//                     -- -   -       - -            *       -         -                  *    -      - -- --|48532|
BdM1050pool14     TTGCAAATGAAATTGCATTCTTTGAATAGATACTATTTCATTATTTTCCTAAAAGAGGGAGAATTAACTCGCTCGCTATATCACAGGATT
BdM1052pool14     TTGCAAATGATATTGCATTCTTTGAATAGGTACTATTTCATTATTTTCCTAAAAGAGGGAGAATTAACTCGCTCGTTATATCACAGGATT
BdM1065pool24     TTGCAAATGAAATTGCATTCTTTGAATAGATACTATTTCATTATTTTCCTAAAAGAGGGAGAATTAACTCGCTCGCTATATCACAGGATT
BdM1074pool14     TTGCAAATGAAATTGCATTCTTTGAATAGATACTATTTCATTATTTTCCTAAAAGAGGGAAAATTAACTCGCTCGCTATATCACAGGATT
BdM1075pool14     TTGCAAATGATATTGCATTCTTTGAATAGGTACTATTTCATTATTTTCCTAAAAGAGGGAGAATTAACTCGCTCGTTATATCACAGGATT
//                          *                  *                              -              *              |48533|
BdM1050pool14     CTATCAAATTGATTAAAGATTCAACGAAATTTAGATGGTTGTATTAAAATCAGAAAYTCYTCTTGAAATCGTACAAAATTGATACCTTAG
BdM1052pool14     CTATCAAATTGATTAAAGATTCAACGAAATTTAGATGGTTGTATTAAAATCAGAAAYTCYTCTTGAAATCGTACAAAATTGATACCTTAG
BdM1053pool14     CTATCAAATTGATTAAAGATTCAACGAAATTTAGATGGTTGTATTAAAATCAGAAACTCCTCTTGAAATCGTACAAAATTGATACCTTAG
BdM1055pool14     CTATCAAATTGATTAAAGATTCAACGAAATTTAGATGGTTGTATTAAAATCAGAAACTCCTNTTGAAATCGTACAAAATTGATACCTTAG
BdM1056pool14     CTATCAAATTGATTAAAGATTCAACGAAATTTAGATKGTTGTATTAAAATCAGAAACTCCTCTTGAAATCGTACAAAATTGATACCTTAG
BdM1070pool14     CTATCAAATTGATTAAAGATTCAACGAAATTTAGATTGTTGTATTAAAATCAGAAACTCCTCTTGAAATCGTACAAAATTGATACCTTAG
BdM1073pool14     CTATCAAATTGATTAAAGATTCAACGAAATTTAGATTGTTGTATTAAAATCAGAAACTCCTCTTGAAATCGTACAAAATTGATACCTTAG
//                                                    *                   *  *                              |48535|
BdM1050pool14     ATTCACTGTTGTGATATACAAACCCGCCGTCAAATAAGCAGGCATTGAAACATTTAACASAAATGCCAAACACAAATTTTATAGAAATC
BdM1051pool14     ATTCNCTGTTGTGATATACAAACCCGCCGTCAAATAAGCAGGCATTGAAACATTTAACAGAAATGCCAAACACAAATTNTATAGAAATC
BdM1054pool14     ATTCACTGTTGTGATATACAAACCCGCCGTCAAATAAGCAGGCATTGAAACATTTAACAGAAATGCCAAACACAAATTNTATAGAAATC
BdM1054pool24     ATTCACTGTTGTGATATACAAACCCGCCGTCAAATAAGCAGGCATTGAAACATTTAACAGAAATGCCAAACACAAATTNTATAGAAATC
BdM1065pool24     ATTCACTGTTGTGATATACAAACCCGCCGTCAAATAAGCAGGCATTGAAACATTTAACAGAAATGCCAAACACAAATTTTATAGAAATC
//                                                                           -                             |48537|
BdM1050pool14     TCGTAGATCTTGAATTTGCTTGACTATGTTTAGATCTTCTTGAAACGGTTTRAANNNNTTTTRGATTWTCCTTGGAATYTCATTGGATCTYC
BdM1051pool14     TCGTAGATCTTGAATTTGCTTGACTATGTTTAGATCTTCTTGAAACG--TTAAANNNNTTTTGGACTATCCTTGGAATTTCATTGGATCTCC
BdM1055pool14     TCGTAGATCTTGAATTTGCTTGACTATGTTTAGATCTTCTTGAAACGGTTTGAA----TTTTAGATTTTCCTTGGAATCTCATTGGATCTTC
BdM1072pool14     TCGTAGATCTTGAATTTGCTTGACTATCTTTAGATCTTCTTGAAACGGTTTGAA----TTTTAGATTTCCCTTGGAATCTCATTGGATCTTC
//                                           -                       *          *  - *-         *           * |48538|
BdM1050pool14     TCATATGTATGTGNNAAAAAAAGTGTATTCTGTTTAGATTATGCATGGCTTAAATTAAGTACAAATTAATTTTTTCCTCTTCTTATTATAA
BdM1052pool14     TCATATGTATGTG-AAAAAAAAGTTTATTCTRTTTAGATTATGCATGGCTTAAATTAAGTACAAATTTATTTTTTCCTCTKCTTATTATAA
BdM1053pool14     TCATATGTATGTG--AAAAAAAGTGTATTCTGTTTAGATTATGCATGGCTTAAATTAAGTACAAATTAATTTTTTCCTCTTCTTATTATAA
BdM1054pool14     TCATATGTATGTG--AAAAAAAGTGTATTCTGTTTAGATTATGCATGGCTTAAATTAAGTACAAATTAATTTTTTCCTCTTCTTATTATAA
BdM1055pool14     TCATATGTATGTG-AAAAAAAAGTTTATTCTGTTTAGATTATGCATGGCTTAAATTAAGTACAAATTTATTTTTTCCTCTGCTTATTATAA
BdM1056pool14     TCATATKTATGTG-AAAAAAAAGTKTATTCTGTTTAGATTATGCATGGCTTAAATTAAGTACAAATTTATTTTTTCCTCTKCTTATTATAA
BdM1070pool14     TCATATGTATGTG-AAAAAAAAGTTTATTCTGTTTAGATTATGCATGGCTTAAATTAAGTACAAATTTATTTTTTCCTTTGCTTATTATAA
BdM1072pool14     TCATATGTATGTG-AAAAAAAAGTTTATTCTGTTTAGATTATGCATGGCTTAAATTAAGTACAAATTTATTTTTTCCTCTGCTTATTATAA
BdM1073pool14     TCATATGTATGTG-AAAAAAAAGTTTATTCTGTTTAGATTATGCATGGCTTAAATTAAGTACAAATTTATTTTTTCCTCTGCTTATTATAA
BdM1074pool14     TCATATGTATGTG-AAAAAAAAGTTTATTCTGTTTAGATTATGCATGGCTTAAATTAAGTACAAATTTATTTTTTCCTCTGCTTATTATAA
BdM1075pool14     NCATATGTATGTGNAAAAAAAAGTNTATTCTGTTTAGATTATGCATGGCTTAAATTAAGTACAAATTNATTTTTTCCTCTNCTTATTAT--
//                      -                 *      -                                   *          - *          |48542|
BdM1050pool14     CCGAAATACCGTATCCCGGATTGTATGCTCCAGATGTGGCTGGTGCTGTGATCTATGCATTGTCGACAGCCCCTCATGTCAATGTAAGT
BdM1071pool14     CCGAAATACCGTATCCCGGATTGTATGCTCCAGATGTGGCTGGTGCTGTGATCTATGCATTGTCGACAGCCCCTCATGTCAATGTAAGT
BdM1073pool14     CCGAAATAMCGTATCCYGGATTGTATGCTCCAGATGTGGCTGGTGCTGTGATCTATGCATTGTCGACAGCCCCTCATGTCAATGTAAGT
BdM1074pool14     CCGAAATACCGTATCCYGGATTGTATGCTCCAGATGTGGCTGGTGCTGTGATCTATGCATTGTCGACAGCCCCTCATGTCAATGTAAGT
//                        -       *                                                                        |48543|
BdM1050pool14     AATTAAAAACTTTATTCCATTTGTCTCTACTGGGTSGTAATTAGAATTTTATAACTGCTTTCAAAGTTAAAYACAATTATTTAAGCATTG
BdM1051pool14     AATTAAAAACTTTATTCCATTTGTCTCTACTGGGTSGTAATTAGAATTTTATAACTGCTTTCAAAGTTAAAYACAATTATTTAAGCATTG
BdM1051pool21     AATTAAAAACTTTATTCCATTTGTCTCTACTGGGTNGTAATTAGAATTTTATAACTGCTTTCAAAGTTAAANACAATTATTTAAGCATTG
BdM1052pool14     AATTAAAAACTTTATTCCATTTGTCTCTACTGGGTCGTAATTAGAATTTTATAACTGCTTTCAAAGTTAAACACAATTATTTAAGCATTG
BdM1053pool14     AATTAAAAACTTTATTCCATTTGTCTCTACTGGGTSGTAATTAGAATTTTATAACTGCTTTCAAAGTTAAAYACAATTATTTAAGCATTG
BdM1053pool24     AATTAAAAACTTTATTCCATTTGTCTCTACTGGGTNGTAATTAGAATTTTATAACTGCTTTCAAAGTTAAANACAATTATTTAAGCATTG
BdM1054pool24     ARTTAAAAACTTTATTCCATTTGTCTCTACTGGGTGGTAATTAGAAWTTTATAACTGCTTTCAAAGTTAAAYACAATTATTTAAGCATTG
BdM1055pool14     AATTAAAAACTTTATTCCATTTGTCTCTACTGGGTGGTAATTAGAATTTTATAACTGCTTTCAAAGTTAAATACAATTATTTAAGCATTG
BdM1056pool14     AATTAAAAACTTTATTCCATTTGTCTCTACTGGGTGGTAATTAGAATTTTATAACTGCTTTCAAAGTTAAATACAATTATTTAAGCATTG
BdM1065pool24     AATTAAAAACTTTATTCCATTTGTCTCTACTGGGTCGTAATTAGAATTTTATAACTGCTTTCAAAGTTAAACACAATTATTTAAGCATTG
BdM1066pool24     AATTAAAAACTTTATTCCATTTGTCTCTACTGGGTGGTAATTAGAATTTTATAACTGCTTTCAAAGTTAAATACAATTATTTAAGCATTG
BdM1068pool14     AATTAAAAACTTTATTCCATTTGTCTCTACTGGGTSGTAATTAGAATTTTATAACTGCTTTCAAAGTTAAAYACAATTATTTAAGCATTG
BdM1068pool24     AATTAAAAACTTTATTCCATTTGTCTCTACTGGGTCGTAATTAGAATTTTATAACTGCTTTCAAAGTTAAACACAATTATTTAAGCATTG
BdM1069pool24     AATTAAAAACTTTATTCCATTTGTCTCTACTGGGTGGTAATTAGAATTTTATAACTGCTTTCAAAGTTAAATACAATTATTTAAGCATTG
BdM1070pool14     AATTAAAAACTTTATTCCATTTGTCTCTACTGGGTNGTAATTAGAATTTTATAACTGCTTTCAAAGTTAAANACAATTATTTAAGCATTG
BdM1071pool24     AATTAAAAACTTTATTCCATTTGTCTCTACTGGGTSGTAATTAGAAWTTTATAACTGCTTTCAAAGTTAAACACAATTATTTAAGCATTG
BdM1072pool14     AATTAAAAACTTTATTCCATTTGTCTCTACTGGGTNGTAATTAGAA-TTTATAACTGCTTTCAAAGTTAAACACAATTATTTAAGCATTG
BdM1073pool14     AATTAAAAACTTTATTCCATTTGTCTCTACTGGGTSGTAATTAGAAWTTTATAACTGCTTTCAAAGTTAAACACAATTATTTAAGCATTG
BdM1074pool14     AATTAAAAACTTTATTCCATTTGTCTCTACTGGGTGGTAATTAGAAATTTATAACTGCTTTCAAAGTTAAACACAATTATTTAAGCATTG
BdM1075pool14     AATTAAAMACTTTATTCCATTTGTCTCTACTGGGTSGTAATTAGAATTTTATAACTGCTTTCAAAGTTAAACACAATTATTTAAGCATTG
BdM1075pool24     AATTAAAMACTTTATTCCATTTGTCTCTACTGGGTSGTAATTAGAATTTTATAACTGCTTTCAAAGTTAAACACAATTATTTAAGCATTG
//                 -     *                           *          *                        *                  |48544|
BdM1050pool14     CTAAAATTAAAACTTTCCCATTTTT-GAAAAAAATATCCAAGTATTCTTGCGGACTCATTATTGTTTCGTTTTTCTCAGTTCTTTCTCTAT
BdM1055pool14     CTAAAATTAAAACTTTCCCATTTTT-GAAAAAAATATCCAAGTATTCTTGCGGACTCATTATTGTTTCGTTTTTCTCAGTTCTTTCTCTAT
BdM1065pool24     CTAAAATTAAAACTTTCMCATTTTT-GAAAAAAATATCCAAGTATTCTTGCGGACTCATTATTGTTTCGTTTTTCTCAGTTCTTTCTCTAT
BdM1072pool14     CTAAAATTAAAACTTTCCCATTTTT-GAAAAAAATATCCAAGTATTCTTGCGGACTCATTATTGTTTCGTTTTTCTCAGTTCTTTCTCTAT
BdM1074pool14     CTAAAATTAAAACTTACCCATTTTT-GAAAAAAATATCCAAGTATTCTTGCGGACTCATTATTGTTTCGTTTTTCTCAGTTCTTTCTCTAT
//                               - -                                                                         |48546|
BdM1050pool14     TGTGAAATTCCAAAGATATTCAAGATGATCTTAAGAAATCTAAGAAGGTCCAGGGAGATCCAGAGAAATTCAACAGGATTTAAGAAAATT
BdM1051pool21     TGTGAAATTCCAAAGATATTCAAGATGATCTTAAGAAATCTAAGAAGGTCCAGGGAGATCCAGAGAAATTCAACAGGATTTAAGAAAATT
BdM1052pool14     TGTGAAATTCCAAAGATATTCAAGATGATCTTAAGAAATCTAAGAAGGTCCAGGGAGATCCAGAGAAATTCAACAGGATTTAAGAAAATT
BdM1054pool14     TGTGAAATTCCAAAGATATTCAAGATGATCTTAAGAAATCTAAGAAGGTCCAGGGAGATCCAGAGAAATTCAACAGGATTTAAGAAAATT
BdM1054pool24     TGTGAAATTCCAAAGATATTCAAGATGATCTTAAGAAATCTAAGAAGGTCCAGGGAGATCCAGAGAAATTCAACAGGATTTAAGAAAATT
BdM1071pool14     TGTGAAATTCCAAAGATATTCAAGATGATCTTAAGAAATCTAAGAAGGTCCAGGGAGATCCAGAGAAATTCAACAGGATTTAAGAAAATT
BdM1071pool24     TGTGAAATTCCAAAGATATTCAAGATGATCTTAAGAAATCTAAGAAGGTCCAGGGAGATCCAGAGAAATTCAACAGGATTTAAGAAAATT
//                                                                                                          |48551|
BdM1050pool14     AAAAGATAGTCCAAGTAAAGAATCAARAGTAATATAAACCATCGTCTCCTGTAAATATAAATTATCATCTTCTGTAACTTGAAACAATGC
BdM1054pool14     AAAAGATAGTCCAAGTAAAGAATCAAGAGTAATATAAACCATCGTCTCCTGTAAATATAAATTATCATCTTCTGTAACTTGAAACAATGC
BdM1055pool14     AAAAGATAGTCCAAGTAAAGAATCAAGAGTAATATAAACCATCGTCTCCTGTAAATATAAATTATCATCTTCTGTAACTTGAAACAATGC
BdM1072pool14     AAAAGATAGTCCAAGTAAAGAATCAAGAGTAATATAAACCATCGTCTCCTGTAAATATAAATTATCATCTTCTGTAACTTGAAACAATGC
//                                          -                                                               |48552|
BdM1050pool14     TACAGTTTTATATAATGCATTAACATGTTGCATTTGATAACTTGGCTTATGTGCAATTTAAAATGAAAGAAGAATAATAAAAAAACATAT
BdM1052pool14     TACAGTTTTATATAATGCATTAACATGTTGCATTTGATAACTTGGCTTATGTGCAATTTAAAATGAAAGAAGAATAATAAAAAAGCATAT
BdM1053pool14     TACAGTTTTATATAATGCATTAACATGTTGCATTTGATAACTTGGCTTATGTGCAATTTAAAATGAAAGAAGAATAATAAAAAAACATAT
BdM1053pool24     TACAGTTTTATATAATGCATTAACATGTTGCATTTGATAACTTGGCTTATGTGCAATTTAAAATGAAAGAAGAATAATAAAAAAACATAT
BdM1056pool14     TACAGTTTTATATAATGCATTAACATGTTGCATTTGATAACTTGGCTTATGTGCAATTTAAAATGAAAGAAGAATAATAAAAAARCATAT
BdM1073pool14     TACAGTTTTATATAATGCATTAACATGTTGCATTTGATAACTTGGCTTATGTGCAATTTAAAATGAAAGAAGAATAATAAAAAAGCATAT
BdM1074pool14     TACAGTTTTATATAATGCATTAACATGTTGCATTTGATAACTTGGCTTATGTGCAATTTAAAATGAAAGAAGAATAATAAAAAAGCATAT
//                                                                                                    *     |48556|
BdM1050pool14     TTTATAGGTGGATTTTACAGTTTAGATAAGCCAGGCGATTTCTCGTATATTGTGGACGTTATGTTGTTGGCCGCCATGATACATCCTGGA
BdM1052pool14     TTTATAGGTGGATTTTACAGTTTAGATAAGCCAGGCGATTTCTCGTATATTGTGGACGTTATGTTGTTGGCCGCCATGATACATCCTGGA
BdM1065pool24     TTTATAGGTGGATTTTATAGTTTAGATAAGCCAGGCGATTTCTCGTATATTGTGGACGTTATGTTGTTGGCCGCCATGATACATCCTGGA
BdM1073pool14     TTTATAGGTGGATTTTACAGTTTAGATAAGCCAGGCGATTTCTCGTATATTGTGGACGTTATGTTGTTGGCCGCCATGATACATCCTGGA
BdM1075pool14     TTTATAGGTGGATTTTACAGTTTAGATAAGCCAGGCGATTTCTCGTATATTGTGGACGTTATGTTGTTGGCCGCCATGATACATCCTGGA
BdM1075pool24     TTTATAGGTGGATTTTACAGTTTAGATAAGCCAGGCGATTTCTCGTATATTGTGGACNTTATGTTGTTGGCCGCCATGATACATCCTGGA
//                                 -                                                                        |48557|
BdM1050pool14     AGGGTCCTCAAAAATATATTAAARACAAATGAAAATATAGTAGAAGTATACAAAGCTTACTATGTATTCTTGGGTCCCATTACTATTTGT
BdM1056pool14     AGGGTCCTCAAAAATATATTAAARACAAATGAAAATATAGTAGAAGTATACAAAGCTTACTATGTATTCTTGGGTCCCATTACTATTTGT
BdM1071pool14     AGGGTCCTCAAAAATATATTAAARACAAATGAAAATATAGTAGAAGTATACAAAGCTTACTATGTATTCTTGGGTCCCATTACTATTTGT
BdM1073pool14     AGGGTCCTCAAAAATATATTAAAAACAAATGAAAATATAGTAGAAGTATACAAAGCTTACTATGTATTCTTGGGTCCCATTACTATTTGT
BdM1074pool14     AGGGTCCTCAAAAATATATTAAARACAAATGAAAATATAGTAGAAGTATACAAAGCTTACTATGTATTCTTGGGTCCCATTACTATTTGT
//                                       *                                                                  |48559|
BdM1050pool14     AAATTTTCTTGATAAACGCAAAGCTAAACTTTTGCTGGAATCCCCGTTCTCGTACAAACTCGGGATTCTCCGTTTCCCAAAAGTGATAAT
BdM1052pool14     AAATTTTCTTGATAAACGCAAAGCTAAACTTTTGCTGGAATCCCCGTTCTCGTACAAACTCGGGATTCTCNGTTTCCCAAAAGTGATAAT
BdM1072pool14     AAATTTTCTTGATAAACGCAAAGCTAAACTTTTGCTGGAATCCCCGTTCTCGTACAAACTCGGGATTCTCCGTTTCCCAAAAGTGATAAT
BdM1074pool14     AAATTTTCTTGATAAACGCAAAGCTAAACTTTTGCTGGAATCCCCGTTCTCGTACAAACTCGGGATTCTCCGTTTCCCAAAAGTGATAAT
BdM1075pool14     AAATTTTCTTGATAAACGCAAAGCTAAACTTTTGCTGGAATCCCCGTTCTCGTACAAACTCGGGATTCTCCGTTTCCCAAAAGTGATAAT
//                                                                                                          |48561|
BdM1050pool14     TATACAGGTTAGAAAACGACCGGTAGAGTTTCATGTGAATTAGCCAGAGAACATAATCGACACACCGATTGGCATAATCGAAGCACGGAA
BdM1053pool14     TATACAGGTTAGAAAACGACCGGTAGAGTTTCATGTGAATTAGCCAGAGAACATAATCGACACACCGATTGGCATAATCGAAGCACGGAA
BdM1054pool14     TATACAGGTTAGAAAACGACCGGTAGAGTTTCATGTGAATTAGCCAGAGAACATAATCGACACACCGATTGGCATAATCGAAGCACGGAA
BdM1054pool24     TATACAGGTTAGAAAACGACCGGTAGAGTTTCATGTGAATTAGCCAGAGAACATAATCGACACACCGATTGGCATAATCGAAGCACGGAA
BdM1055pool14     TATACAGGTTAGAAAACGACCGGTAGAGTTTCATGTGAATTAGCCAGAGAACATAATCGACACACCGATTGGCATAATCGAAGCACGGAA
BdM1056pool14     TATACAGGTTAGAAAACGACCGGTAGAGTTTCATGTGAATTAGCCAGAGAACATAATCGACACACCGATTGGCATAATCGAAGCACGGAA
BdM1065pool14     TATACAGGTTAGAAAACGACCGGTAGAGTTTCATGTGAATTAGCCAGAGAACATAATCGACACACCGATTGGCATAATCGAAGCACGGAA
BdM1065pool24     TATACAGGTTAGAAAACGACCGGTAGAGTTTCATGTGAATTAGCCAGAGAACATAATCGACACACCGATTGGCATAATCGAAGCACGGAA
BdM1073pool14     TATATAGGTTAGAAAACGACCGGTAGAGTTTCATGTGAATTAGCCAGAGAACATAATCGACACACCGATTGGCATAATCGAAGCACGTTC
BdM1074pool14     TATATAGGTTAGAAAACGACCGGTAGAGTTTCATGTGAATTAGCCAGAGAACATAATCGACACACCGATTGGCATAATCGAAGCACGTTC
//                    *                                                                                  ***|48564|
BdM1050pool14     TCAATTACGAATCTTGACTTTGAATGACCACTTTGGATCTCTCAACCACAAACTTGACTACTTACAATAAGTATGGACTTTTCAACCATA
BdM1051pool14     TCAATTACGAATCTTGACTTTGAACGACCACATTGGAACTCTCAACCACAAACTTGACTACTTACAATGAATATGGACTTTTCAACCATA
BdM1052pool14     TCAATTACGAATCTTGACTTTGAATGACCACTTTGGATCTCTCAACCACAAACTTGACTACTTACAATAAGTATGGACTTTTCAACCATA
BdM1053pool14     TCAATTACGAATCTTGACTTTGAATGACCACTTTGGATCTCTCAACCACAAACTTGACTACTTACAATAAGTATGGACTTTTCAACCATA
BdM1054pool24     TCAATTATGAATCTTGACTTTGAACGACCACATTGGAACTCTCAACCACAAACTTGACTACTTACAATAAGTATGGACTTTTCAACCATA
BdM1055pool14     TCAATTACGAATCTTGACTTTGAATGACCACTTTGGATCTCTCAACCACAAACTTGACTACTTACAATAAGTATGGACTTTTCAACCATA
BdM1056pool14     TCAATTACGAATCTTGACTTTGAATGACCACTTTGGATCTCTCAACCACAAACTTGACTACTTACAATAAGTATGGACTTTTCAACCATA
BdM1073pool14     TCAATTACGAATCTTGACTTTGAATGACCACTTTGGATCTCTCAACCACAAACTTGACTACTTACAATAAGTATGGACTTTTCAACCATA
//                       -                *      *     *                              - -                   |48566|
BdM1050pool14     GCACATCTAATTTTAGATTTGCCAAGCCAATTATGGGTTTAAAATCCAGTTCTGAGCTTTTAAACCCAATTCAAGGGTATCAAAACCAAT
BdM1052pool14     GCACATCYAATTTTAGATTTGCCAAGCCAATTATGGGTTTAAAATCCAGTTCTGAGCTTTTAAACCCAATTCAAGGGTATCAAAACCAAT
BdM1053pool24     GCACATCCAATTTTAGATTTGCCAAGCCAATTATGGGTTTAAAATCCAGTTCTGAGCTTTTAAA-CCAATCATGGATTTTCACATCCAAC
BdM1055pool14     GCACATCCAATTTTAGATTTGCCAAGCCAATTATGGGTTTAAAATCCAGTTCTGAGCTTTTAAACCCAATTCAAGGNTATCAAAACCAAT
BdM1056pool14     GCACATCCAATTTTAGATTTGCCAAGCCAATTATGGGTTTAAAATCCAGTTCTGAGCTTTTAAACCCAATTCAAGGKTATCAAAACCAAT
BdM1074pool14     GCACATCCAATTTTAGATTTGCCAAGCCAATTATGGGTTTAAAATCCAGTTYTGAGCTTTTAAACCCAATTCAAGGKTATCAAAACCAAT
//                       *                                           -                  ---- -* -   - -    -|48568|
BdM1050pool14     MAAATTCYGTATNNGTTTTWTAYCAAATTTCAAGTTACTGATAAAAAGGGAAATTACGAGTTGCCTTTTTGAGANNNTATAGTGATAAAAAAA
BdM1052pool14     AAAATTCCGTATAAGTTTTATAYCAAATTTCAAGTTACTGATAAAAAGGGAAATTACGAGTTGCCTTTTTGAGATGGTATAGYGATAAAAAAA
BdM1053pool14     AAAATTCCGTATAAGTTTTATATCAAATTTCAAGTTACTGATAAAAAGGGAAA-TACGAGTTGCCTTTTTGAGATGGTATAGNGATAAAA---
BdM1064pool14     AAAATTCCGTATAAGTTTTATATCAAATTTCAAGTTACTGATAAAAAGGGAAA-TACGAGTTGCCTTTTTGAGATGGTATAGCGATAAAAA--
BdM1065pool24     AAAATTCCGTATAAGTTTTATANCAAATTTCAAGTTACTGATAAAAAGGGAAA-TACGAGTTGCCTTTTTGAGANNNTATAGNGATAAAAA--
BdM1067pool14     AAAATTCCGTATAAGTTTTATACCAAATTTCAAGTTASTGWTAAAAAGGGAAATTACGAGTTGCCTTTTTGAGA---TATAGTGATAAAAAAA
BdM1070pool14     AAAATTCCGTATAAGTTTTATATCAAATTTCAAGTTASTGATAAAAAGGGAAANTACGAGTTGCCTTTTTGAGATGGTATAGYGATAAAAA--
BdM1072pool14     AAAATTCCGTATAAGTTTTATATCAAATTTCAAGTTACTGATAAAAAGGGAAA-TACGAGTTGCCTTTTTGAGATGGTATAGCGATAAAAA--
BdM1073pool14     AAAATTCCGTATAAGTTTTATAYCAAATTTCAAGTTACTGATAAAAAGGGAAATTACGWGTTGCCTTTTTGAGATGGTATAGYGATAAAAAAA
BdM1074pool14     AAAATTCCGTATAAGTTTTATATCAAATTTCAAGTTACTGATAAAAAGGGAAATTACGAGTTGCCTTTTTGAGATGGTATAGYGATAAAAA--
BdM1075pool14     AAAATTCCGTATAAGTTTTATAYCAAATTTCAAGTTACTGATAAAAAGGGAAATTACGAGTTGCCTTTTTGAGANNNTATAGYGATAAAAAAA
//                -      -           -  *              *  -                 -                       *          |48569|
BdM1050pool14     TCAATCATGAATGTAACTTTCTGTTACGAATATTAACTATCAACGACGTAAAGTTCTTAGTTACGACTCTTCAACCTATTTGAACTTCTC
BdM1053pool14     TCAATCATGAATGTAACTTTCTGTTACGAATATTAACTATCAACGACGTAAAGTTCTTAGTTACGACTCTTCAACCTATTTGAACTTC--
BdM1054pool14     TCAATCATGAATGTAACTTTCTGTTACGAATATTAACTATCAACGACGTAAAGTTCTTAGTTACGACTCTTCAACCTATTTGAACTTCTC
BdM1056pool14     TCAATCATGAATGTAACTTTCTGTTACGAATATTAACTATCAACGACGTAAAGTTCTTAGTTACGACTCTTCAACCTATTTGAACTTCTC
BdM1065pool24     TCAATCATGAATGTAACTTTCTGTTACGAATATTAACTATCAACGACGTAAAGTTCTTAGTTACGACTCTTCAACCTATTTGAACTTCTC
BdM1074pool14     TCAATCATGAATGTAACTTTCTGTTACGAATATTAACTATCAACGACGTAAAGTTC----TTACGACTCTTCAACCTATTTGAACTTCTC
//                                                                                                          |48571|
BdM1050pool14     CATTTAAACAATTGAGTTTAAAATCCGACAATTGGGATTTTAAATTCTGAATTGGAGTTGTTAGMYCGGAATTGAGCNNNNTSTRAACYYMAAA
BdM1051pool14     CATTTAAACAATTGAGTTTAAAATCCGACAATTGGGATTTTAAATTCTGAATTGGAGTTGTTAGCCCGGAATTGAGC----TGTAAACCTAAAA
BdM1051pool21     CATTTAAACAATTGAGTTTAAAATCCGACAATTGGGATTTTAAATTCTGAATTGGAGTTGTTAGCCCGGAATTGAGC----TGTAAACCTAAAA
BdM1052pool14     CATTTAAACAATTGAGTTTAAAATCCGACAATTGGGATTTTAAATTCTGAATTGGAGTTGTTAGCCCGGAATTGAGC----TGTAAACCTAAAA
BdM1075pool24     CATTTAAACAATTGAGTTTAAAATCCGACAATTGGGATTTTAAATTCTGAATTGGAGTTATTAGCCCGGAATTGAGC----TGTAAACCTAAAA
//                                                                           -    --                - -   ---   |48573|
BdM1050pool14     CTTCTATGAGGTTACGTTAAACATTATGTTTATRCAGTCCCAGTATTCACCAAATAATTTATGATAAAGCAAGTAGATGAGGCTTTGGAT
BdM1052pool14     CTTCTATGAGGTTWCGTTAAACATTATGTTTATGCAGTCCCAGTATTCACCAAATAATTTATGATAAAGCRAGTAGATGARGCTTTGGAT
BdM1053pool24     CTTCTATGAGGTTACGTTAAACATTATGTTTATGCAGTCCCAGTATTCACCAAATAATTTATGATAAAGCGAGTAGATGAGGCTTTGGAT
BdM1055pool14     CTTCTATGAGGTTACGTTAAACATTATGTTTATGCAGTCCCAGTATTCACCAAATAATTTATGATAAAGCGAGTAGATGAGGCTTTGGAT
BdM1056pool14     CTTCTATGAGGTTACGTTAAACATTATGTTTATGCAGTCCCAGTATTCACCAAATAATTTATGATAAAGCAAGTAGATGAGGCTTTGGAT
BdM1064pool14     -TTCTATGAGGTTACGTTAAACATTATGTTTATGCAGTCCCAGTATTCACCAAATAATTTATGATAAAGCGAGTAGATGAAGCTTTGGAT
BdM1074pool14     -TTCTATGAGGTTACGTTAAACATTATGTTTATGCAGTCCCAGTATTCACCAAATAATTTATGATAAAGCGAGTAGATGAAGCTTTGGAT
BdM1075pool14     -TTCTATGAGGTTACGTTAAACATTATGTTTATGCAGTCCCAGTATTCACCAAATAATTTATGATAAAGCGAGTAGATGAAGCTTTGGAT
//                             -                   -                                    *         *         |48574|
BdM1050pool14     AGTTCAWACTTTACAACTTTTATATAAACAACTTTTCTCTAAAATGTGCATTTCAAAGATAAAGTGGGACCTATTTATAACCTTGTACAT
BdM1052pool14     AGTTCATACTTTACAACTTTTATATAAACAACTTTTCTCTAAAATGTGCATTTCAAAGATAAAGTGGGACCTATTTATAACCTTGTACAT
BdM1053pool14     AGTTCAAACTTTACAACTTTTATATAAACAACTTTTCTCTAAAATGTGCATTTCAAAGATAAAGTGGGACCTATTTATAACCTTGTACAT
BdM1055pool14     AGTTCAAACTTTACAACTTTTATATAAACAACTTTTCTCTAAAATGTGCATTTCAAAGATAAAGTGGGACCTATTTATAACCTTGTACAT
BdM1056pool14     AGTTCAAACTTTACAACTTTTATATAAACAACTTTTCTCTAAAATGTGCATTTCAAAGATAAAGTGGGACCTATTTATAACCTTGTACAT
BdM1073pool14     AGTTSAAACTTTACAACTTTTATATAAACAAMTTTTCTCTAAAATGTGCATTTCAAAGATAAAGTGGGAACTATTTATAACCTTGTACAT
BdM1074pool14     AGTTCAAACTTTACAACTTTTATATAAACAACTTTTCTCTAAAATGTGCATTTCAAAGATAAAGTGGGACCTATTTATAACCTTGTACAT
//                    - *                        -                                     -                    |48576|
BdM1050pool14     TTCTAATATGCTTGSAATAATTTTTTTTGGTAATAAAGAGCAAAAAACTGTTAGAAACTTCAAAAAMTAATGTAAAACATATTGTTTTCC
BdM1052pool14     TTCTAATATGCTTGCAATAA-TTTTTTTGGTAATAAAGAGCAAAAAACTGTTAGAAACTTCAAAAACTAATGTAAAACATATTGTTTTCC
BdM1054pool24     TTCTAATATGCTTGCAATAATTTTTTTTGGTAATAAAGAGCAAAAAACTGTTAGAAACTTCAAAAAATAATGTAAAACATATTGTTTTCC
BdM1055pool14     TTCTAATATGCTTGSAATAATTTTTTTTGRTAATAAAGAGCAAAAAACTGTTAGAAACTTCAAAAAATAATGTAAAACATATTGTTTTCC
BdM1056pool14     TTCTAATATGCTTGCAATAANTTTTTTTGGTAATAAAGAGCAAAAAACTGTTAGAAACTTCAAAAAATAATGTAAAACATATTGTTTTCC
BdM1066pool24     TTCTAATATGCTTGCAATAATTTTTTTTGGTAATAAAGAGCAAAAAACTGTTAGAAACTTCAAAAAATAATGTAAAACATATTGTTTTCC
BdM1074pool14     TTCTAATATGCTTGCAATAATTTTTTTTGGTAATAAAGAGCAAAAAACTGTTAGAAACTTCAAAAAATAATGTAAAACATATTGTTTTCC
//                              *              -                                    *                       |48577|
BdM1050pool14     CATCAGGGGGAGTGCTGTTGAGCAATGGCATTTTTAATAATACGTATCTACTATGGCGTGAAGGTCGTATGAAATAATAGGATTTCGTTT
BdM1052pool14     CATCAGGGGGAGTGCTGTTGAGCAATGGCATTTTTAATAATACGTATCTACTATGGCGTGAAGGTCGTATGAAATAATAGGATTTCGTTT
BdM1055pool14     CATCAGGGGGAGTGCTGTTGAGCAATGGCATTTTTAATAATACGTATCTACTATGGCGTGAAGGTCGTATGAAATAATAGGATTTCGTTT
BdM1070pool14     CATCAGRGGGAGTGCTGTTGAGCAATGGCATTTTTAATAATACGTATCTACTATGGCGTGAAGGTCGTATGAAATAATAGGATTTCGTTT
BdM1073pool14     CATCAGGGGGAGTGCTGTTGAGCAATGGCATTTTTAATAATACGTATCTACTATGGCGTGAAGGTCGTATGAAATAATAGGATTTCGTTT
BdM1074pool14     CATCAGGGGGAGTGCTGTTGAGCAATGGCATTTTTAATAATACGTATCTACTATGGCGTGAAGGTCGTATGAAATAATAGGATTTCGTTT
//                      -                                                                                   |48578|
BdM1050pool14     GCAAGAGGCAATATTCAAATCTTACGTCACAGTAAAGAAAATACATCATAATATTTCCACAAGTTTAGGAAATACCTGTTGCGGAGAAAT
BdM1052pool14     GCAAGAGGCAATATTCAAATCTTACGTCACAGTAAAGAAAATA---CATAATATTTCCATAAGTTTAGGAAATACCTGTTGCGGAGAAAT
BdM1056pool14     GCAAGAGGCAATATTCAAATCTTACGCCACAGTAAAGAAAATACATCATAATATTTCCACAAGTTTAGGAAATACCTGTTGCGGAGAAAT
BdM1072pool14     GCAAGAGGCAATATTCAAATCTTACGTCACAGTAAAGAAAATACATCATAATATTTCCACAAGTTTAGGAAATACCTGTTGCGGAGAAAT
BdM1074pool14     GCAAGAGGCAATATTCAAATCTTACGTCACAGTAAAGAAAATACATCATAATATTTCCACAAGTTTAGGAAATACCTGTTGCGGAGAAAT
//                                          -                                -                              |48580|
BdM1050pool14     GTTTGTTTTTTCTGTTTACGGACCTACACAGTATTAGTATWTAATAATNNNNNTTGTATTGAACACATATTTTTAGKTTTACTGTTTTAATTTTG
BdM1052pool14     GTTTGTTTTTTCTGTTTACGGACCTACACAGTATTAGTATTTAATAAT-----TTGTATTGAACACATATTTTTAGTTTTACTGTTTTAATTTTG
BdM1054pool14     GTTT-TTTTTTCTGTTTACGGACCTATACAACATTAGTATTTAATGAT-----TTGTATTGAACACATATTTTTAGTTTTACTGTTTTAATTTTG
BdM1055pool14     GTTTGTTTTTTCTGTTTACGGACCTACACAGTATTAGTATTTAATAAT-----TTGTATTGAACACATATTTTTAGTTTTACTGTTTTAATTTTG
BdM1056pool14     GTTTKTTTTTTCTGTTTACGGACCTAYACARTATTAGTATTTAATSAT-----TTGTATTGAACAMATATTTTTAGTTTTACTGTTTTAATTTTG
BdM1073pool14     GTTTGTTTTTTCTGTTTACGGACCTACACAGTATTAGTATTTAATAAT-----TTGTATTGAACACATATTTTTAGTTTTACTGTTTTAATTTTG
BdM1074pool14     GTTTGTTTTTTCTGTTTACGGACCTACACAGTATTAGTATTTAATAAT-----TTGTATTGAACACATATTTTTAGTTTTACTGTTTTAATTTTG
//                    -                     *   *-        -    *                   -          -                  |48585|
BdM1050pool14     CTATAAAATAAAAAATCCTGAACAGATTTTAATATCTCCTGTAGAAATCAAATAAGGAATACAAATGACAAAAGCATATAGACACCAATT
BdM1052pool14     CTATAAAATAAAAAATCCTGAACAGATTTTAATATCTTCTGTAGAAATCAAATAAGGAATACAAATGACAAAAGCATATAGACACCAATT
BdM1055pool14     CTATAAAATAAAAAATCCTGAACAGATTTTAATATCTTCTGTAGAAATCAAATAAGNAATACAAATNACAAAAGCATATAGACACCAATT
BdM1064pool14     CTATAAAATAAAAAATCCTGAACAGATTTTAATATCTCCTGTAGAAATCAAATAAGGAATACAAATGACAAAAGCATATAGACACCAATT
BdM1072pool14     CTATAAAATAAAAAATCCTGAACAGATTTTAATATCTTCTGTAGAAATCAAATAAGAAATACAAATAACAAAAGCATATAGACACCAATT
BdM1073pool14     CTATAAAATAAAAAATMCTGAACAGATTTTAATATCTYCTGTAGAAATCAAATAASWAATACAAATRACAAAAGCATATAGACACCAATT
BdM1074pool14     CTATAAAATAAAAAATCCTGAACAGATTTTAATATCTNCTGTAGAAATCAAATAAGGAATACAAATGACAAAAGCATATAGACACCAATT
//                                -                    *                 -*         *                       |48586|
BdM1050pool14     TCTATTTTCSTTAACATGTWTGGCGTTTGACAATCTAACTTTTTC-TTTTTCCAACGCAAATTGTTGTGTGTTGATGATCATGCAAAATGT
BdM1052pool14     TCTATTTTCGTTAACATGTATGGCGTTTGACAATCTAACTTTTTCTTTTTTCCAACGCAAATTGTTGTGTGTTAATGATCATGCAAAGTG-
BdM1053pool14     TCTATTTTCGTTAACATGTATGGYGTTTGACAATCTAACTTTTTC-TTTTTTCAACGCAAATTGTTGTGTGTTAATGATCATGCAAAGTRW
BdM1055pool14     TCTATTTTCGNTAACATGTATGGCGTTTGACAATCTAACTTTTTC-TTTTTCCAACGCAAATTGTTGTGTGTTAATNATCATGCAAAGTGT
BdM1056pool14     TCTATTTTCGTTAAMATGTATGGCGTTTGACAATCTAACTTTTTCTTTTTTCCAACGCAAATTGTTGTGTGTTAATGATCATGCAAAGTG-
BdM1065pool24     TCTATTTTCGTTAACATGTATGGCGTTTGACAATCTAAC-TTTTC-TTTTTCCAACGCAAATTGTTGTGTGTTGATGATCATGCAAAATGT
BdM1070pool14     TCTATTTTCGTTAACATGTATGGCGTTTGACAATCTAACTTTTTC-TTTTTCCAACGCAAATTGTTGTGTGTTGATGATCATGCAAAATGT
BdM1072pool14     TCTATTTTCGTTAACATGTATGGCGTTTGACAATCTAACTTTTTC-TTTTTCCAACGCAAATTGTTGTGTGTTAATGATCATGCAAAGTGT
BdM1073pool14     TCTATTTTCGTTAACATGTATGGCGTTTGACAATCTAACTTTTTC-TTWTTCCAACGCAAATTGTTGTGTGTTRATGATCATGCAAARTGT
BdM1074pool14     TCTATTTTCGTTAACATGTATGGCGTTTGACAATCTAACTTTTTC-TTTTTCCAACGCAAATTGTTGTGTGTTAATGATCATGCAAAGTGT
//                         -    -    -   -                        -  -                     *             * --|48588|
BdM1050pool14     ATTTTTTGTTTGAGCCCTTAATCGCTTTAGCAAAGTAAGGGAATTGATTTATAACTTATTCTGAATGTTTTTCCACCGGTTTTGTCATGG
BdM1052pool14     ATTTTTTGTTTGAGCCCTTAATYGCTTTAKCAAAGTAAGGGAATTGATTTATAACTTATTCTGAATGTTCTTCCACYGRTTTTGTCATGG
BdM1055pool14     ATTTTTTGTTTGAGCCCTTAATCGCTTTAGCAAAGTAAGGGAATTGATTTATAACTTATTC-GAATGTTTTTCCACCGGTTTTGTCATGG
BdM1073pool14     ATTTTTTGTTTGAGCCCTTAATYGYTTTAGCAAAGTAAGGGAATTGATTTATAACTTATTCTGAATGTTYTTCCACYGRTTTTGTCATGG
BdM1074pool14     ATTTTTTGTTTGAGCCCTTAATCGCTTTAKCAAAGTAAGGGAATTGATTTATAACTTATTCTGAATGTTYTTCCACCGGTTTTGTCATGG
//                                      * -    *                                       *      * *           |48590|
BdM1050pool14     CTCGGATCTCTTTTGATATTCTCGAGTGGGAGTCCTTAGATCTTCTCGTATCTCCTTGA-TTTTTTTACAGATGCCTTTGGTTCTCCTTG
BdM1051pool14     CTCGGATCTCTTTTGATATTCTCGAGTGGGAGTCCTTAGATCTTCTCGTATCTCCTTGATTTTTTTTACASATGTCTTTGSTTCTCCTTG
BdM1052pool14     CTCGGATCTCTTTTGATATTCTCGAGTGGGAGTCCTTAGATCTTCTCGTATCTCCTTGATTTTTTTTACANATGTCTTTGNTTCTCCTTG
BdM1066pool24     CTCGGATCTCTTTTGATATTCTCGAGTGGGAGTCCTTAGATCTTCTCGTATCTCCTTGA-TTTTTTTACAGATGCCTTTGGTTCTCCTTG
BdM1074pool14     CTCGATTCTCTTTTGATATTCTCGAGTGGGAGTCCTTAGATCTTCTCGTATCTCCTTGA-TTTTTTTACAGATGTCTTTGGTTCTCCTTG
//                    --                                                                -   *     -         |48591|
BdM1050pool14     ATGTTCAGTTCAGCATGCTTCTTCGTATTTAAATAG--AAAAGTCAATAWTTTACTAATTACAAGTTGTACTTCTATTTCTGTCTGGACAARCTTTCA
BdM1052pool14     ATGTTCAGTTCAGCATGCTTCTTCGTATTTAAATAG--AAAAGTCAATAATTTACTAATTACAAGTTGTACTTCTATTTCTGTCTGGACAAG------
BdM1055pool14     ATGTTCAGTTCAGCATGCTTCTTCGTATTTAAATAG--AAAAGTCAATATTTTACTAATTACAAGTTG------TATTTCTGCCTGGACAANCTTTCA
BdM1064pool24     ATGTTCAGTTCAGCATGCTTCTTCGTATTTAAATAG--AAAAGTCAATATTTTACTAATTACAAGTTG------TATTTCTGTCTGGACAAACTTTCA
BdM1065pool24     ATGTTCAGTTCAGCATGCTTCTTCGTATTTAAATAG--AAAAGTYAATATTTTACTAATTACAAGTTG------TATTTCTGYCTGGACAAACTTTCA
BdM1066pool14     ATGTTCAGTTCAGCATGCTTCTTCGTATTTAAATAG--AAAAGTCAATATTTTACTAATTACAAGTTG------TATTTCTGTCTGGACAAACTTTCA
BdM1072pool14     ATGTTCAGTTCAGCATGCTTCTTCGTATTTAAATAGNNAAAAGTCAATATTTTACTAATT--------------------------------------
BdM1073pool14     ATGTTCAGTTCAGCATGCTTCTTCGTATTTAAATAGATAAAAGTCAATATTTTACTAATTACAAGTTG------TATTTCTGYCTGGACAAACTTTCA
BdM1074pool14     ATGTTCAGTTCAGCATGCTTCTTCGTATTTAAATAG--AAAAGTYAATATTTTACTAATTACAAGTTS------TATTTCTGYCTGGACAAACTTTCA
BdM1075pool14     ATGTTCAGTTCAGCATGCTTCTTCGTATTTAAATAG--AAAAGTCAATATTTTACTAATTACAAGTTG------TATTTCTGTCTGGACAAACTTTCA
//                                                            *    *                 -              *        *      |48592|
BdM1050pool14     AAATATACCATACAAGTTGACATTTGGTTCAG-------GGANTTATTTTNGCTTAAATTTACATTGAATTATCATGTACCTTATTAAAAACAAATT
BdM1052pool14     AAATATACCATACGAGTTGACATTTGGTTCAG-------GGAATTATTTTGGCTTAAATTTACATTGAATTATCATGTACCTTATTAAAAACAAATT
BdM1053pool24     AAATATACCATACAAGTTGACATTTGGTTCAG-------GGAATTATTTTGGCTTAAATTTACATTGAATTATCATGTACCTTATTAAAAACAAATT
BdM1055pool14     AAATATACCATACAAGTTGACATTTGGTTCAG-------GGAATTATTTTGGCTTAAATTTACATTGAATTATCATGTACCTTATTAAAAACAAATT
BdM1066pool24     AAATATACCATACAAGTTGACATTTGGTTCAG-------GGAATTATTTTGGCTTAAATTTACATTGAATTATCATGTACCTTATTAAAAACAAATT
BdM1073pool14     AAATATACCATACAAGTTGACATTTGGTTCAG-------GGAATTATTTTGGCTTAAATTTACATTGAATTATCATGTACCTTATTAAAAACAAATT
BdM1075pool14     AAATATACCATACAAGTTGACATTTGGTTCAG-------GGAATTATTTTGGCTTAAATTTACATTGAATTATCATGTACCTTATTAAAAACAAATT
//                             -                                                                                   |48593|
BdM1050pool14     TTCCAGAATATTCAGTAGCGTTTATCAATATATCAGGTCA-TTTTTTATGANGCTTCAGAANTAAAAAAATAATTTGGCTTTTATTATATC
BdM1052pool14     TKCCAGAATATTCAGTAGCGTTTATCAATATATCAGGTCA-TTTTTTATGAYGCTTCAGAAGTAAAAAAATAATTTGGCTTTTATTATATC
BdM1054pool14     TTCCAGAATATTCAGTNGCGTTTATCAATATATCAGGTCA-TTTTTTATGACGCTTCAGAANTAAAAAAATAATTTGGCNTTTATTATATC
BdM1065pool24     TNCCAGAATATTCAGTAGCGTTTATCAATATATCAGGTCA-TTTTTTATGACGCTNCANAAGTAAAAAAATAATTTGGCTTTTATTATATC
BdM1070pool14     TTCCAGAATATTCAGTAGCGTTTATCAATATATCAGGTCA-TTTTTTATGACGCTCCAGAAGTAAAAAAATAATTTGGCTTTTRTTATATC
BdM1073pool14     TGCCAGAATATTCAGTAGCGTTTATCAATATATCAGGTCA-TTTTTTATGACGCTTCAGAAGTAAAAAAATAATTTGGCTTTTATTATATC
//                 *                                                 -   -                           -       |48594|
BdM1050pool14     TTTTCTACTTTGTTTCGAGTTACTTGACAGTACCTACTGACTCTTTTTTCGTGTTAATTAATATCTTATCTGGCCAACTAAGCTAACGAA
BdM1051pool14     TTTTCTACTTTGTTTCGAGTTACTTGACAGTACCTACTGACTCTTTTTTCGTGTTAATTAATATCTTATCTGGCCAACTAAGCTAACGAA
BdM1052pool14     TTTTCTACTTTGTTTCGAGTTACTTGACAGTACCTACTGACTCTTTTTTCGTGTTAATTAATATCTTATCTGGCCAACTAAGCTAACGAA
BdM1054pool14     TTTTCTACTTTGTTTCGAGTTACTTGACAGTACCTACTGACTCTTTTTTCGTGTTAATTAATATCTTATCTGGCCAACTAAGCTAACGAA
BdM1055pool14     TTTTCTACTTTGTTTCGAGTTACTTGACAGTACCTACTGACTCTTTTTTCATGTTAATTAATATCTTATCTGGCCAACTAAGCTAACGAA
BdM1066pool14     TTTTCTACTTTGTTTCGAGTTACTTGACAGTACCTACTGACTCTTTTTTCGTGTTAATTAATATCTTATCTGGCCAACTAAGCTAACGAA
BdM1070pool14     TTTTCTACTTTGTTTCGAGTTACTTGACAGTACCTACTGACTCTTTTTTCGTGTTAATTAATATCTTATCTGGCCAACTAAGCTAACGAA
BdM1071pool14     TTTTCTACTTTGTTTCGAGTTACTTGACAGTACCTACTGACTCTTTTTTNNTGTTAATTAATATCTTATCTGGCCAACTAAGCTAACGAA
BdM1072pool14     TTTTCTACTTTGTTTCGAGTTACTTGACAGTACCTACTGACTCTTTTTTCGTGTTAATTAATATCTTATCTGGCCAACTAAGCTAACGAA
BdM1073pool14     TTTTCTACTTTGTTTCGAGTTACTTGACAGTACCTACTGACTCTTTTTTCGTGTTAATTAATATCTTATCTGGCCAACTAAGCTAACGAA
BdM1074pool14     TTTTCTACTTTGTTTCGAGTTACTTGACAGTACCTACTGACTCTTTTTTCGTGTTAATTAATATCTTATCTGGCCAACTAAGCTAACGAA
BdM1075pool14     TTTTCTACTTTGTTTCGAGTTACTTGACAGTACCTACTGACTCTTTTTTCGTGTTAATTAATATCTTATCTGGCCAACTAAGCTAACGAA
//                                                                  -                                       |48596|
BdM1050pool14     GGTGRTTTAGGACAAGGGTCTCYAAATTTGCWTGAACAATATATTTTCTTAATAAATTATTAAGGTGACGAGAGTGCAAATATACAGAAG
BdM1052pool14     AGTGGTTTAGGACAAGGGTCTCTAAATTTGCTTGAACAATATATTTTCTTAATAAATTATTAAGGTGACGAGAGTGCAAATATACAGAAG
BdM1055pool14     GGTGGTTTAGGACAAGGGTCTCTAAATTTGCTTGAACAATATATTTTCTTAATAAATTATTAAGGTGACGAGAGTGCAAATATACAGAAG
BdM1074pool14     AGTGGTTTAGGACAAGGGTCTCCAAATTTGCTTGAACAATATATTTTCTTAATAAATTATTAAGGTGACGAGAGTGCAAATATACAGAAG
//                *   -                 *        -                                                          |48598|
BdM1050pool14     ACTAAACCGGAATTAGACATATTAATAGAAGATACTACAGAGAATATTTTAATAGGAAAATACGAGGGAAAATATTATGCCGT
BdM1051pool14     ACTAAACCGGAATTAGACATATTAATAGAAGATACTACAGAGAATATTTTAATAGGAAAATACGAGGGAAAATATTATGCCGT
BdM1055pool14     GCTAAACAGGAATTAGACATATTAATAGAAGATACTACAGAGAATATTTTAATAGGAAAATACGAGGGAAAATATTATGCCGT
BdM1073pool14     ACTAAACCGGAATTAGACATATTAATAGAAGATACTACAGAGAATATTTTAATAGGAAAATACGAGGGAAAATATTATGCCGT
//                -      -                                                                           |48600|
BdM1050pool14     AAGAAACTCGGAGAAAACTCAATGAAATACGAGAAATCCAAGATTCAAGTGTCCGAAATGATTCACTAATATTCAAGGAGTTTCTAAGGG
BdM1052pool14     AAGAAACTCGGAGAAAACTCAATGAAATACGAGAAATCCAAGATTCAAGTGTCCGAAATGATTCACTAATATTCAANGAGTTTCTAAGGG
BdM1055pool14     AAGAAACTCGGAGAAAACTCAATGAAATACGAGAAATCCAAGATTCAAGTGTCCGAAATGATTCACTAATATTCAAGGAGTTTCTAAGGG
BdM1056pool14     AAGAAACTCGGAGAAAACTCAATGAAATACGAGAAATCCAAGATTCAAGTGTCCGAAATGATTCACTAATATTCAAGGAGTTTCTAAGGG
//                                                                                                          |48601|
BdM1050pool14     AAAATAAATTGCCTATATATATTTTTTAGTATTAATGATATTGTATTAATTGTATATGTAATTTTGACAAGTCAGTTCAAAACTATTCTGT
BdM1052pool14     AAAATAAATTGCCTATATATATTTTTTAGTATTAATGATATTGTATTAATTGTATATGTAATTTTGACAAGTCAGTTCAAAACTATTCTG-
BdM1053pool14     AAAATAAATTGCN--TATATATTTTTTAGTATTAATGATATTGTATTAATTGTATATGTAATTTTGACAAGTCAGTTCAAAACTATTCTGT
BdM1053pool24     AAAATAAATTGCCNNTATATATTTTTTAGTATTAATGATATTGTATTAATTGTATATGTAATTTTGACAAGTCAGTTCAAAACTATTCTG-
BdM1054pool14     AAAATAAATTGCCTATATATTTTTTTTAGTATTAATGATATTGTATTAATTGTATATGTAATTTTGACAAGTCAGTTCAAAACTATTCTG-
BdM1055pool14     AAAATAAATTGCCTATATATATTTTTTAGTATTAATGATATTGTATTAATTGTATATGTAATTTTGACAAGTCAGTTCAAAACTATTCTGT
BdM1056pool14     AAAATAAATTGCCTATATATATTTTTTAGTATTAATGATATTGTATTAATTGTATATGTAATTTTGACAAGTCAGTTCAAAACTATTCTGT
BdM1064pool14     AAAATAAATTGCC--TATATATTTTTTAGTATTAATGATATTGTATTAATTGTATATGTAATTTTGACAAGTCAGTTCAAAACTATTCTGT
BdM1065pool14     AAAATAAATTGCCNNTATATATTTTTTAGTATTAATGATATTGTATTAATTGTATATGTAATTTTGACAAGTCAGTTCAAAACTATTCTG-
BdM1067pool14     AAAATAAATTGCYTATATANNTTTTTTAGTATTAATGATATTGTATTAATTGTATATGTAATTTTGACAAGTCAGTTCAAAACTATTCTG-
BdM1070pool14     AAAATAAATTGCCTATATATTTTTTTTAGTATTAATGATATTGTATTAATTGTATATGTAATTTTGACAAGTCAGTTCAAAACTATTCTG-
BdM1072pool14     AAAATAAATTGCCTATATATTTTTTTTAGTATTAATGATATTGTATTAATTGTATATGTAATTTTGACAAGTCAGTTCAAAACTATTCTG-
BdM1073pool14     AAAATAAATTGCCTATATATTTTTTTTAGTATTAATGATATTGTATTAATTGTATATGTAATTTTGACAAGTCAKTTCAAAACTATTCTG-
BdM1074pool14     AAAATAAATTGCCTATATATTTTTTTTAGTATTAATGATATTGTATTAATTGTATATGTAATTTTGACAAGTCAGTTCAAAACTATTCTG-
BdM1075pool14     AAAATAAATTGCCTATATATTTTTTTTAGTATTAATGATATTGTATTAATTGTATATGTAATTTTGACAAGTCAGTTCAAAACTATTCTG-
//                            -       *                                                     -                |48606|
BdM1050pool14     AAGAAATTCCGAGAAAATCCAATAAAATAT-GGAGTTTCCAAAAAGATTCATTGAATCCGAGAAGACTCAGGAAGATCCAGGAAATCCAA
BdM1054pool14     AAGAAATTCCGAGAAAATCCAATAAAATTCAAGAGTGTCCAAAAWGATTCATTGAATCCGAGAAGACTCAGGAAGATCCAGGAAATCCAA
BdM1072pool14     AAGAAATTCCGAGAAAATCCAATAAAATTCAAGAGTGTCCAAAATGATTCATTGAATCCGAGAAGACTCAGGAAGATCCAGGAAATCCAA
BdM1074pool14     AAGAAATTCCGAGAAAATCCAATAAAATTCAAGAGTGTCCAAAATGATTCATTGAATCCGAGAAGACTCAGGAAGATCCAGGAAATCCAA
//                                            -- -    -       *                                             |48607|
BdM1050pool14     CTTCAATCTTSCTCGATTTYTYTGGTTATCTTTGAATCTCCTTGCATTTTCTTGGA--TTTTTTTGAGNNNN--TGACAT
BdM1056pool14     CTTCAATCTTCCTCGATTTCTCTGGTTATCTTTGAATCTCCTTGCATTTTCTTGGA--TTTTTTTGAGTCTCGATGTAAT
BdM1072pool14     CTTCAATCTTCCTCGATTTCTCTGGTTATCTTTGAATCTCCTTGCATTTTCTTCGATTTTTTTTTGAGTCTCTTTGACAT
BdM1074pool14     CTTCAATCTTGCTCGATTTCTTTGGTTATCTTTGAATCTCCTTGCATTTTCTTGGA--TTTTTTTGAGTCTC--TGACAT
//                          *        - *                               -                  --  --  |48609|
BdM1050pool14     GRCGAACATACTCTTTTCGAACCTAATAAATATTTTAAAGACTTTTCGGTAAGTGTGTTAGGAAATTCTGCCTGATAGCAGTTTTGCTGA
BdM1052pool14     GGCGAACATACTCTTTTCGAACCTAATAAATATTTTAAAGACTTTTCGGTAAGTGTGTTAGGAAATTCTGCCTGATAGCAGTTTTGCTGA
BdM1055pool14     GGCGAACATACTCTTTTCGAACCTAATAAATATTTTAAAGACTTTTCGGTAAGTGTGTTAGGAAATTCTGCCTGATAGCAGTTTTGCTGA
BdM1056pool14     GNCGAACATACTCTTTTCGAACCTAATAAATATTTTAAAGACTTTTCGGTAAGTGTGTTAGGAAATTCTGCCTGATAGCAGTTTTGCTGA
BdM1070pool14     GGCGAACATACTCTTTTCGAACCTAATAAATATTTTAAAGACTTTTCGGTAAGTGTGTTAGGAAATTCTGCCTGATAGCAGTTTTGCTGA
BdM1071pool14     GGCGAACATACTCTTTTCGAACCTAATAAATATTTTAAAGACTTTTCGGTAAGTGTGTTAGGAAATTCTGCCTGATAGCAGTTTTGCTGA
BdM1073pool14     GGCGAACATACTCTTTTCGAACCTAATAAATATTTTAAAGACTTTTCGGTAAGTGTGTTAGGAAATTCTGCCTGATAGCAGTTTTGCTGA
BdM1074pool14     GGCGAACATACTCTTTTCGAACCTAATAAATATTTTAAAGACTTTTCGGTAAGTGTGTTAGGAAATTCTGCCTGATAGCAGTTTTGCTGA
BdM1075pool14     GGCGAACATACTCTTTTCGAACCTAATAAATATTTTAAAGACTTTTCGGTAAGTGTGTTAGGAAATTCTGCCTGATAGCAGTTTTGCTGA
//                 -                                                                                        |48610|
BdM1050pool14     TCGAATATTAGGAAGTGAGATATTCTCACGATTTTCACGTATTTCGTTGCTTTTGCGGTGAAAAATTGCTGTATCGAAACGATTGTTATA
BdM1052pool14     TCGAATATTAGGANGTGAGATATTCTCACGATTTTCACGTATTTCGTTGCTTTTGCGGTGAAAAATTGCTGTATCGAAACNATTGTTATA
BdM1074pool14     TCGCATATTAGGAGGCGAGATATTCTCACGATTTTCACGTATTTCGTTGCTTTTGTGGTGAAAAATTGCTGTATCGAAACGATTGTTATA
BdM1075pool14     TCGAATATTAGGAGGTGAGATATTCTCAYGATTTTCACGTATTTCGTTGCTTTTGYGGTGAAAAATTGCTGTATCGAAACRATTGTTATA
//                   -         - -            -                          *                        -         |48612|
BdM1050pool14     ATTTCAACTAACGCAACATTTAAARACGTTTTATTAATTTTTTTGGGGTGGTTTAAAAGATACATTTCCAAAATTAACTTAGTAAGTGCG
BdM1052pool14     ATTTCAACTAACGCAACATTTAAAAACGTTTTATTAATTTTTTTGGGGTGGTTTAAAAGATACATTTCCAAAATTAACTTAGTAAGTGCG
BdM1054pool14     ATTTCAACTAACGCAACATTTAAAGACGTTTTATTAATTTTTTTGGGGTGGTTTAAAAGATACATTTCCAAAATTAACTTAGTAAGTGCG
BdM1072pool14     ATTTCRACTAACGCAACATTTAAAGACGTTTTATTAATTTTTTTGGGGTGGTTTAAAAGATAMATTTCCAAAATTAACTTAGTAAGTGCG
BdM1073pool14     ATTTCAACTAACGCAACATTTAAAGACGTTTTATTAATTTTTTTGGGGTGGTTTAAAAGATACATTTCCAAAATTAACTTAGTAAGTGCG
BdM1074pool14     ATTTCGACTAACGCAACATTTAAAGACGTTTTATTAATTTTTTTGGGGTGGTTTAAAAGATACATTTCCAAAATTAACTTAGTAAGTGCG
//                     *                  *                                     -                           |48616|
BdM1050pool14     AGTAAATGMATTAGGTGATTCTAAAACTATGRCATTMCACAGGTTTGATTTATTGGAAAAAAGATTWATTAARAGTCAAGAATTAAAGGAAC
BdM1052pool14     AGTAAATGCATTAGGTGA-TCTAAAACTATGACATTACACAGGTTTGATTTATTGGAAAAAA-ATTAATTAAAAGTCAAGAATTAAAGGAAC
BdM1053pool14     AGTAAATGMATTAGGTGANTCTAAAACTATGRCATTACACAGGTTTGATTTATTGGAAAAARRATTWATTAARAGTCAAGAATTAAAGGAA-
BdM1054pool24     AGTAAATGCATTAGGTGA-TCTAAAACTATGACATTACACAGGTTTGATTTATTGGAAAAAA-ATTAATTAAAAGTCAAGAATTAAAGGAAC
BdM1055pool14     AGTAAATGCATTAGGTGA-TCTAAAACTATGACATTACACAGGTTTGATTTATTGGAAAAAA-ATTAATTAAAAGTCAAGAATTAAAGGAAC
BdM1056pool14     AGTAAATGCATTAGGTGA-TCTAAAACTATGACATTACACAGGTTTGATTTATTGGAAAAAA-ATTAATTAAAAGTCAAGAATTAAAGGAAT
BdM1073pool14     AGTAAATGAATTAGGTGATTCTAAAACTATGGCATTACACAGGTTTGATTTATTGGAAAAAAGATTTATTAAGAGTCAAGAATTAAAGGA--
BdM1075pool14     AGTAAATGAATTAGGTGATTCTAAAACTATGGCATTACACAGGTTTGATTTATTGGAAAAAGGATTTATTAAGAGTCAAGAATTAAAGGA--
//                        *                      *    -                        *-   *     *                  -|48617|
BdM1050pool14     TATGTATTATATTTTCCATTATTAAWTTTKTTCTTGCTTCTACTGATGCYTGATGGTCATTAGAGTYGTTCCCAAAGAATAATAGTATYC
BdM1052pool14     TATGTATTATATTTTCCATTATTAAATTTGTTCTTGCTTCTACTGATGCCTGATGGTCATTAGAGTTGTTCCCAAAGAATAATAGTATTC
BdM1054pool24     TATGTATTATATTTTCCATTATTAAATTTGTTCTTGCTTCTACTGATGCCTGATGGTCATTAGAGTTGTTCCCAAAGAATAATAGTATTC
BdM1073pool14     TATGTATTATATTTTCCATTATTAAATTTGTTCTTGCTTCTACTGATGCCTGATGGTCATTAGAGTTGTTCCCAAAGAATAATAGTATTC
BdM1075pool24     TATGTATTATATTTTCCATTATTAAATTTGTTCTTGCTTCTACTGATGCTTGATGGTCATTAGAGTTGTTCCCNAAGAATAATAGTATTC
//                                         -   -                   *                -                     - |48621|
BdM1050pool14     AAAATAGTAGTTTAAAAKGTTTTTAGAKTAAATGCTATGGTTGTGTAAATACCATGATAAAAGGTCTGTTAAAGAACGCCAAAGAAAGTT
BdM1053pool14     AAAATAGTAGTTTAAAAGGTTTTTAGACTAAATGCTATGGTTGTGTAAATACCATGATAAAAGGTCTGTTAAAGAACGTCAAAGAAAGTT
BdM1055pool14     AAAATAGTATTTTAAAAGATTTTTAGACTAAATGCTATNGTTATGTAAATACCATGATAAAATGTCTGTTAAAGAACGTTAAAGAAAGTT
BdM1071pool14     AAAATAGTATTTTAAAAGATTTTTAGACTAAATACTATCGTTATGTAAATACCATGATAAAATGTCTGTTAAAGAACGTTAAAGAAAGTT
BdM1072pool14     AAAATAGTATTTTAAAAGATTTTTAGACTAAATGCTATCGTTATGTAAATACCATGATAAAATGTCTGTTAAAGAACGTTAAAGAAAGTT
//                         *       -*        -     -    *   *                   *               -*          |48622|
BdM1050pool14     TTATTTAAAACTTATATAAATAATTGTCATTTAAAGCATACGTTCAAAACTTAAAAAACATGGGTTTGGAGTTTACGCAGAATTGAAAGA
BdM1052pool14     TKATTTAAAACTTATATAAATAATTGTCATTTAAAGCATACGTTCAWAACTTAAAAAACATGGGTTTGGAGTTTACGCRGAATTGAAARA
BdM1055pool14     TTATTTAAAACTTATATAAATAATTGTCATTTAAAGCATACGTTCAAAAATTAAAAAACATGGGTTTGGAGTTTACGCAGAATTGAAAGA
BdM1056pool14     TGATTTAAAACTTATATAAATAATTGTCATTTAAAGCATACGTTCATAACTTAAAAAACATGGGTTTGGAGTTTACGCAGAATTGAAAAA
BdM1066pool14     TKATTTAAAACTTATATAAATAATTGTCATTTAAAGCATACGTTCAWAACTTAAAAAACATRGGTTTGGAGTTTACGCRGAATTGAAARA
BdM1072pool14     TTATTTAAAACTTATATAAATAATTGTCATTTAAAGCATACGTTCAAAAATTAAAAAACATGGGTTTGGAGTTTACGCAGAATTGAAAGA
BdM1074pool14     TTATTTAAAACTTATATAAATAATTGTCATTTAAAGCATACGTTCAAAACTTAAAAAACATAGGTTTGGAGTTTACGCAGAATTGAAAGA
//                 *                                            *  *           *                *         * |48623|
BdM1050pool14     TGWTCCAATAACCAACATTTAGTTTTTCTATGAAAAAWGTTTGAATACKTAATTGTTATTAATATTGGACTGTCCTATCTATCACAAAAT
BdM1051pool14     TGATCCAATAACCAACATTTAGTTYTTCTATGAAAAAWGTTTGAATACGTAATTGTTATTAATATTGGACTGTCCTATCTATCACAAAAT
BdM1052pool14     TGATCCAATAAMCAACATTTAGTTTTTCTATGAAAAAWGTTTGAATACGTAATTGTTATTAATATTGGACTGTCCTAYCTATCACAAAAT
BdM1054pool14     TGATCCAATAACCAACATTTAGTTWTTCTATGAAAAATGTTTGAATACGTAATTGTTATTAATATTGGACTGTCCTAYCTATCACAAAAT
BdM1054pool24     TGATCCAATAACCAACATTTAGTTTTTCTATGAAAAATGTTTGAATACGTAATTGTTATTAATATTGGACTGTCCTACCTATCACAAAAT
BdM1055pool14     TGATCCAATAACCAACATTTAGTTTTTCTATGAAAAANGTTTGAATACGTAATTGTTATTAATATTGNACTGTCCTANCTATCACAAAAT
BdM1056pool14     TGATCCAATAACCAACATTTAGTTYTTCTATGAAAAAWGTTTGAATACGTAATTGTTATTAATATTGGACTGTCCTATCTATCACAAAAT
BdM1064pool14     TGATCCAATAACCAACATTTAGTTTTTCTATGAAAAATGTTTGAATACGTAATTGTTATTAATATTGGACTGTCCTACCTATCACAAAAT
BdM1066pool14     TGATCCAATAACCAACATTTACTTTTTCTATGAAAAATGTTTGAATACGTAATTGTTATTAATATTGGACTGTCCTACCTATCACAAAAT
BdM1070pool14     TGATCCAATAACCAACATTTAGTTTTTCTATGAAAAAWGTTTGAATACGTAATTGTTATTAATATTGGACTGTCCTAYCTATCACAAAAT
BdM1074pool14     TGATCCAATAACCAACATTTAGTTTTTCTATGAAAAAWGTTTGAATACGTAATTGTTATTAATATTGRACTGTCCTAYCTATCACAAAAT
//                  -        -         -  *            *          -                  -         *            |48624|
BdM1050pool14     CGAAATTATTTAAATAATCTCTCTTARKAACCAAGAATAAATGTACAATTTAAATTTTGGAGTTGAGAAGTCGAGATTTGATRTTTCATC------
BdM1052pool14     CGAAATTATTTAAATAATCTCTCTTAATAACCAAGAATAAATGTACAATTTAA------GAGTTGAGAAGTCGAGATTTGATATTTCATCCATCCG
BdM1055pool14     CGAAATTATTTAAATAATCTCTCTTAATAACCAAGAATAAATGTACAATTTAA------GAGTTGAGAAGTCGAGATTTGATATTTCATCCATCCA
BdM1068pool14     CGAAATTATTTAAATAATCTCTCTTAATAACCAAGAATAAATGTACAATTTAA------GAGTTGAGAAGTCGAGATTTGATATTTCATCCATCSA
BdM1069pool14     CGAAATTATTTAAATAATCTCTCTTAATAACCAAGAATAAATGTACAATTTAA------GAGTTGAGAAGTCGAGATTTGATATTTCATCCATCGA
BdM1070pool14     CGAAATTATTTAAATAATCTCTCTTAGGAACCAAGAATAAATGTACAATTTTG------GAGTTGAGAAGTCGAAATTTGATGTTTCATCCATTGA
BdM1073pool14     CGAAATTATTTAAATAATCTCTCTTAATAACCAAGAATAAATGTACAATTTAA------GAGTTGAGAAGTCGAGATTTGATATTTCATCCATCGA
BdM1074pool14     CGAAATTATTTAAATAATCTCTCTTARKAACCAAGAATAAATGTACAATTTWR------GAGTTGAGAAGTCGARATTTGATRTTTCATCCATYGA
//                                          **                       **                     *       *          **-|48625|
BdM1050pool14     TTTTTTAAGTGCTTCGGAATTTAAAAAACTTGAAAATCCATAATTTTTAAACACATTAAAAGCTTGTACGATCAGCWGTAGTCTGAAAAT
BdM1052pool14     -TTTTTAAGTGCTTCGGAATTTAAAAAACTTGAAAATCCATAATTTTTAAACACATTAAAAGCTTGTACGATCAGCAGTAGTCTGAAAAT
BdM1055pool14     TTTTTTAAGTGCTTCGGAATTTAAAAAACTTGAAAATCCATAATTTTTAAACACATTAAAAGCTTGTACGATCAGCTGTAGTCTGAAAAT
BdM1065pool24     TTTTTTAAGTGCTTCGGAATTTAAAAAACTTGAAAATCCATAATTTTTAAACACATTAAAAGCTTGTACGATSAGCTGTAGTCTGAAAAT
BdM1070pool14     TTTTTTAAGTGCTTCGGAATTTAAAAAACTTGAAAATCCATAATTTTTAAACACATTAAAAGCTTGTACGATSAGCTGTAGTCTGAAAAT
BdM1071pool14     TTTTTTAAGTGCTTCGGAATTTAAAAAACTTGAAAATCCATAATTTTTAAACACATTAAAAGCTTGTACGATNAGCTGTAGTCTGAAAAT
BdM1072pool14     TTTTTTAAGTGCTTCGGAATTTAAAAAACTTGAAAATCCATAATTTTTAAACACATTAAAAGCTTGTACGATCAGCTGTAGTCTGAAAAT
BdM1073pool14     TTTTTTAAGTGCTTCGGAATTTAAAAAACTTGAAAATCCATAATTTTTAAACACATTAAAAGCTTGTACGATCAGCTGTAGTCTGAAAAT
BdM1074pool14     TTTTTTAAGTGCTTCGGAATTTAAAAAACTTGAAAATCCATAATTTTTAAACACATTAAAAGCTTGTACGATGAGCTGTAGTCTGAAAAT
BdM1075pool14     TTTTTTAAGTGCTTCGGAATTTAAAAAACTTGAAAATCCATAATTTTTAAACACATTAAAAGCTTGTACGATCAGCTGTAGTCTGAAAAT
//                                                                                        *   *             |48627|
BdM1050pool14     TTTAAAATAGAAGGTTGAAAGATATTTARCAAACTCAAGTAAATCACTTTTAATACTCAGTGTAAAAAGTATACTGTTTTTRATAACATC
BdM1052pool14     TTTAAAATAGAAGGTTGAAAGATATTTAGCAAACTCAAGTAAATCACTTTTAATACTCAGTGTAAAAAGTATACTGTTTTTAATAACACA
BdM1055pool14     TTTAAAATAGAAGGTTGAAAGATATKTAGCAAACTCAAGTAAATCACTTTTAATACTCAGTGTAAAAAGTATACTGTTTTTAATAACATC
BdM1074pool14     TTTAAAATAGAAGGTTGAAAGATATTTAGCAAACTCAAGTAAATCACTTTTAATACTCAGTGTAAAAATTATACTGTTTTTAATAACATC
//                                         -  -                                       -            -      --|48628|
BdM1050pool14     AGCAACACATAAGGGGATATTTGATAATTTAGCGAAWAATAAACAAATGCAATATGGGTTTTGTAAAGATAAAAACCATGCCAATAAATGTTTTA
BdM1052pool14     AGCAACACATAAGGGGATATTTGATAATTTAGCGAATAATAAACAAATGCAATATGGGTTTTGTAAAGATAAAAACCATGCCATCAA-----TAA
BdM1055pool14     AGCAACACATAAGGGGATATTTGATAATTTAGCGAATAATAAACAAATGCAATATGAGTTTTGTAAAGATAAAAACCATGCCATCAA-----TAA
BdM1065pool14     AGCAACACATAAGGGGATATTTGATAATTTAGCGAATAATAAACAAATGCAATATGGGTTTTGTAAAGATAAAAACCATGCCATCAA-----TAA
BdM1070pool14     AGCAACACATAAGGGGATATTTGATAATTTAGCGAATAATAAACAAATGCAATATGGGTTTTGTAAAGATAAAAACCATGCCATCAA-----TAA
BdM1072pool14     AGCAACACATAAGGGGATATTTGATAATTTAGCGAATAATAAACAAATGCAATATGGGTTTTGTAAAGATAAAAACCATGCCATSWW-----TWA
BdM1073pool14     AGCAACACATAAGGGGATATTTGATAATTTAGCGAATAATAAACAAATGCAATATGGGTTTTGTAAAGATAAAAACCATGCCATCAA-----TAA
BdM1074pool14     AGCAACACATAAGGGGATATTTGATAATTTAGCGAATAATAAACAAATGCAATATGGGTTTTGTAAAGATAAAAACCATGCCATCAA-----TAA
BdM1075pool14     AGCAACACATAAGGGGATATTTGATAATTTAGCGAATAATAAACAAATGCAATATGGGTTTTGTAAAGATAAAAACCATGCCATCAA-----TAA
//                                                    -                   -                          ----      * |48633|
BdM1050pool14     CTGAACTGAATAAAAGGCATGTTTGATTAGAAAAGATTTTACGCTTGTTTTAAATTGCCACTTGTTATGATCTGTGGAGATTATGCCTTT
BdM1053pool24     -----CTGAATAAAAGGCATGTTTGATTAGAAAAGATTTTACGCTTGTTTTAAATTGCCACTTGTTATGATCTGTGGAGATTATGCCTTT
BdM1054pool14     CTGAACTGAATAAAAGGCATGTTTGATTAGAAAAGATTTTACGCTTGTTTTAAATTGCCACTTGTTATGATCTGTGGAGATTATGCCTTT
BdM1054pool24     CTGAACTGAATAAAAGGCATGTTTGATTAGAAAAGATTTTACGCTTGTTTTAAATTGCCACTTGTTATGATCTGTGGAGATTATGCCTTT
BdM1055pool14     CTGAACTGAATAAAAGGCATGTTTGATTAGAAAAGATTTTACGCTKGTTTTAAATTGCCACTTGTTATGATCTGTGGAGATTATGCCTTT
BdM1065pool24     CTGAACTGAATAAAAGGCATGTTTGATTAGAAAAGATTTTACGCTTGTTTTAAATTGCCACTTGTTATGATCTGTGGAGATTATGCCTTT
//                                                             -                                            |48634|
BdM1050pool14     GATATTTTTTGATGGTGAATAAGAACGCGCATAGTAAAACAAATAGGTTGAATTAAATATATGAATATTTAACTGGAAAATTAAATGTTC
BdM1052pool14     GATATTTTTTGATGGTGAATAAGAACGCGCATAGTAAAACAAATAGGTTGAATCAAATATATGAATATTTAACTGGAAAATTAAATGTTC
BdM1055pool14     GATATTTTTTGATGGTGAATAAGAACGCGCATAGTAAAACAAATAGGTTGAATTATATATATGAATATTTAACTGGAAAATTAAATGTTC
BdM1066pool14     GATATTTTTTGATGGTGAATAAAAACGCGCATAGTAAAACAAATAGGTTGAATTAAATATATGAATATTTAACTGGAAAATTAAATATTC
//                                      -                              - -                              -   |48636|
BdM1050pool14     GAAAAATCATTTTCTAAATATACCCTTTTCATAAGTACAGGAATGTCCNAAAAAAAATTGTTGAGTACGGATTTTTACGAATCATTATAT
BdM1052pool14     GAAAAATMATKTTCTAAATATACCCTTTTCATAAGTACAGGAATRTCCAAAAAAAAATTGTTGAGTACGGATTTTTACGAATCATTATAT
BdM1055pool14     GAAAAATCATTTTCTAAATATACCCTTTTCATAAGTACAGGAATGTCC-AAAAAAAATTGTTGAGTACGGATTTTTACGAATCATTATAT
BdM1056pool14     GAAAAATCATTTTCTAAATATACCCTTTTCATAAGTACAGGAATGTCCAAAAAAAAATTGTTGAGTACGGATTTTTACGAATCATTATAT
[truncated: 13,980,970 more chars]
