# Supplementary material for: Whole-genome amplification in double-digest RADseq results in adequate libraries but fewer sequenced loci
Source: PeerJ. 2018 Jul 17;6:e5089. doi: 10.7717/peerj.5089 (PMC6054070; doi:10.7717/peerj.5089)
Supplement: Supplemental Information 2 — This folder includes raw genetic data in the form of ipyrad *.loci files as well as code to produce bowtie2 alignments and to calculate sample statistics such as number of reads, number of loci, heterozygosity and pairwise distances. [file peerj-06-5089-s002.zip › code/wga_comparisons/pairwise_N_matching_nuc.csv]

	BdM1012pool13	BdM1013pool13	BdM1013pool27	BdM1014pool13	BdM1015pool13	BdM1016pool13	BdM1017pool13	BdM1017pool27	BdM1018pool13	BdM1019pool13	BdM1020pool13	BdM1020pool27	BdM1021pool13	BdM1021pool27	BdM1022pool13	BdM1022pool27	BdM1023pool13	BdM1023pool27	BdM1024pool13	BdM1024pool18	BdM1025pool13	BdM1025pool27	BdM1026pool13	BdM1027pool13	BdM1028pool13	BdM1028pool27	BdM1029pool13	BdM1029pool27	BdM1030pool13	BdM1031pool13	BdM1032pool13	BdM1033pool13	BdM1033pool27	BdM1034pool13	BdM1035pool13	BdM1035pool27	BdM1036pool13	BdM1036pool27	BdM1037pool13	BdM1038pool13	BdM1039pool13	BdM1040pool13	BdM1040pool27	BdM1041pool13	BdM1042pool13	BdM1043pool13	BdM1043pool27	BdM1044pool13	BdM1045pool13
BdM1012pool13	2.0	1.99065643583	1.99092898179	1.9910422602	1.99117143912	1.99079127507	1.99064443515	1.99139202037	1.99057480238	1.99095800283	1.90583657588	1.9036368463	1.89777085331	1.90346130722	1.92261904762	1.89859212406	1.91176470588	1.90558576372	1.75609756098		1.9022556391	1.9057387596	1.90424170849	1.91044578393	1.90842875915	1.90544541891	1.89898818608	1.90146670485	1.90491591203	1.97884003981	1.9	1.90321611061	1.88403990025	1.97836008952	1.97865979709	1.97859801584	1.9050706304	1.90717058223	1.9037102775	1.97916574694	1.89663758758	1.97962073392	1.98045903845	1.97882595681	1.90409693746	1.90268275117	1.90256631873	1.9789436003	1.97810061247
BdM1013pool13	1.99065643583	2.0	1.99862324608	1.991052873	1.99133270875	1.99114303526	1.99103992808	1.99089170163	1.99107130017	1.9906751196	1.90109140518	1.90258751903	1.90095923261	1.90690154029	1.89880952381	1.89835215701	1.86772908367	1.90759482905			1.86363636364	1.90457404841	1.90325158276	1.91082293651	1.9097127223	1.90502867109	1.89848766251	1.9016866335	1.90368950647	1.97874588699	1.90422485572	1.89985214391	1.8976	1.97859618656	1.97917721708	1.97798338839	1.90840344078	1.90711026616	1.90764136689	1.97891661828	1.896850216	1.97895940107	1.98058989249	1.97946497241	1.90040514356	1.90311794412	1.89963538065	1.97897728492	1.97837236261
BdM1013pool27	1.99092898179	1.99862324608	2.0	1.99095513201	1.99160126549	1.99132112796	1.99097713524	1.99147907419	1.99114276009	1.99093730048	1.88861985472	1.90386081652	1.90431177446	1.9068767216	1.89147286822	1.89112119248	1.8717472119	1.90718252848	2.0	2.0	1.88372093023	1.90833646107	1.9050241749	1.91395819654	1.91107308726	1.90753213141	1.89936270047	1.90219850731	1.90700697664	1.97876209014	1.90659272951	1.89938422214	1.93150684932	1.97856470261	1.97863805221	1.97856892713	1.90360660014	1.91000046753	1.90459882583	1.97851815055	1.89796479018	1.97984496124	1.98142809091	1.97923317659	1.90213140399	1.90394681985	1.90655112901	1.97887519212	1.97835846343
BdM1014pool13	1.9910422602	1.991052873	1.99095513201	2.0	1.99141934211	1.99118086523	1.99065194987	1.99080294968	1.99109025234	1.99108576349	1.91172680412	1.90795004569	1.91029867146	1.91012644229	1.89436619718	1.90130133514	1.89175977654	1.91269689189			1.86363636364	1.9131508932	1.90930694177	1.91417672108	1.91121693467	1.91156055529	1.90514982612	1.90880935068	1.9093220339	1.97848848226	1.93019191762	1.90718562874	1.90401785714	1.97835303528	1.9783145235	1.97848254361	1.90787262464	1.9102322231	1.90854854302	1.9785361396	1.90309494115	1.97939216832	1.98087960311	1.97935744355	1.90262082948	1.90900390304	1.90623576223	1.97828047828	1.97856764877
BdM1015pool13	1.99117143912	1.99133270875	1.99160126549	1.99141934211	2.0	1.99141499967	1.99109670314	1.99153654114	1.99128070291	1.9911663442	1.89405331511	1.90034650924	1.89955686854	1.90448351105	1.84053156146	1.89378757515	1.89800796813	1.90906432749		1.8	1.85227272727	1.90596627756	1.90402244007	1.90888485098	1.90465654571	1.90372441846	1.89550065281	1.90050024579	1.90440101447	1.97807234221	1.92248204188	1.90043993879	1.87517531557	1.97817105362	1.97823989807	1.97783522415	1.90036832413	1.90420229216	1.9048173437	1.97855731676	1.89597471974	1.9789833594	1.97926639998	1.97911274928	1.89926653445	1.90326542518	1.90454875012	1.97770057048	1.97837479386
BdM1016pool13	1.99079127507	1.99114303526	1.99132112796	1.99118086523	1.99141499967	2.0	1.99091585432	1.99112615674	1.99078816638	1.99101457847	1.89358010411	1.89812619935	1.89735030252	1.90009131802	1.96958174905	1.89099604222	1.89458054937	1.90397106843			1.9022556391	1.90326381525	1.90017717034	1.90705046107	1.90463549112	1.90169157566	1.89591266819	1.89827232377	1.9020982653	1.97788707728	1.92241481306	1.90600567059	1.87297633873	1.9785042569	1.97876738298	1.97815823581	1.90195836419	1.90105631602	1.90092011926	1.97882118122	1.89496185457	1.97904867944	1.98069572418	1.97902932002	1.89686593953	1.89908304611	1.89658554211	1.97841940582	1.97830354516
BdM1017pool13	1.99064443515	1.99103992808	1.99097713524	1.99065194987	1.99109670314	1.99091585432	2.0	1.99765161745	1.99095215804	1.99066902694	1.8982133189	1.904354952	1.92098943324	1.90762223941	1.97740112994	1.91511627907	1.8982630273	1.90447635135			1.86363636364	1.90284249767	1.90240143829	1.90626715462	1.906952034	1.90378479481	1.89925847458	1.90268388997	1.90799396682	1.97771236066	1.93057682491	1.89946591266	1.91051454139	1.97892972711	1.97961317823	1.97817897774	1.90075773521	1.91273545591	1.90424281984	1.9789578446	1.89735596351	1.97900224459	1.98253046251	1.97835102965	1.90224887556	1.9050589882	1.90383580081	1.97803703973	1.97913102821
BdM1017pool27	1.99139202037	1.99089170163	1.99147907419	1.99080294968	1.99153654114	1.99112615674	1.99765161745	2.0	1.99143771301	1.99120611535	1.89683544304	1.91079403115	1.9191522763	1.91517271535	1.95	1.89902402402	1.90264255911	1.91330837554			1.88372093023	1.91452044076	1.90425673872	1.9170156243	1.91641260163	1.91081529159	1.90697940503	1.90953902822	1.91273549359	1.9783042621	1.92424479574	1.91027067112	1.92444444444	1.97881422207	1.97874722499	1.97858923861	1.90958178931	1.91717061901	1.91061493411	1.97924442761	1.9035091174	1.98014242019	1.98036860107	1.97885231154	1.90561056106	1.9108398362	1.90933686392	1.97900993546	1.97825314356
BdM1018pool13	1.99057480238	1.99107130017	1.99114276009	1.99109025234	1.99128070291	1.99078816638	1.99095215804	1.99143771301	2.0	1.99100692108	1.89509360878	1.89676359654	1.89644764337	1.8962696459	1.91169451074	1.89505247376	1.87682672234	1.90144452003			1.86363636364	1.90188158802	1.90141004908	1.90948324179	1.90449080847	1.90152221949	1.90042498517	1.89355435661	1.89970910475	1.97810336335	1.92431037264	1.89621574598	1.89137380192	1.97843169211	1.97848999012	1.97815724809	1.90147964342	1.90463205482	1.89982415338	1.97813553819	1.8965547054	1.97878709445	1.98048021389	1.97890918861	1.89488898065	1.90270647915	1.89884840935	1.97812099534	1.9779790502
BdM1019pool13	1.99095800283	1.9906751196	1.99093730048	1.99108576349	1.9911663442	1.99101457847	1.99066902694	1.99120611535	1.99100692108	2.0	1.90863309353	1.91801959578	1.91829438437	1.91647100258	1.93168604651	1.90441291127	1.89644012945	1.9203101898		2.0	1.92463768116	1.91961953075	1.9169865643	1.92633765805	1.91765036537	1.91973292692	1.9186606471	1.91651938871	1.91889225102	1.97842665653	1.93049418457	1.9100586574	1.89847715736	1.97780805846	1.97859308499	1.97787378956	1.91529717886	1.91854748907	1.91726459385	1.97816825008	1.90964116335	1.97861254102	1.97958261639	1.979005738	1.91658396189	1.91459870333	1.91833060179	1.97795511222	1.97812529768
BdM1020pool13	1.90583657588	1.90109140518	1.88861985472	1.91172680412	1.89405331511	1.89358010411	1.8982133189	1.89683544304	1.89509360878	1.90863309353	2.0	1.99672729224	1.99028909477	1.99297061718	1.99814471243	1.98613693998	1.99258160237	1.99006592199		2.0	1.88826815642	1.9908792567	1.98825510792	1.98957810516	1.99031064368	1.99093527063	1.99036046036	1.98893238434	1.98996098374	1.9124260355	1.9889103421	1.98988800696	2.0	1.89853862213	1.9094972067	1.95772757772	1.98881918132	1.9903574909	1.98735559756	1.90420332356	1.98643751941	1.93273542601	1.86073059361	1.88346552776	1.98752462246	1.98747296798	1.98760852407	1.90202702703	1.89729555699
BdM1020pool27	1.9036368463	1.90258751903	1.90386081652	1.90795004569	1.90034650924	1.89812619935	1.904354952	1.91079403115	1.89676359654	1.91801959578	1.99672729224	2.0	1.99187405665	1.99310122092	1.99005568815	1.99111793936	1.99157562196	1.99274074074	2.0	2.0	1.99393939394	1.99246481505	1.99195967981	1.9914784185	1.99214915307	1.99259982588	1.99104819862	1.99201770506	1.99079713714	1.90306080356	1.98991548141	1.98952604951	1.97532116295	1.90270704905	1.90498733898	1.96378232787	1.98929941072	1.99027174006	1.9898179085	1.9056916996	1.9881439812	1.91694599628	1.91155531216	1.89905032067	1.98876448635	1.98841421917	1.989126743	1.90198828479	1.90249789503
BdM1021pool13	1.89777085331	1.90095923261	1.90431177446	1.91029867146	1.89955686854	1.89735030252	1.92098943324	1.9191522763	1.89644764337	1.91829438437	1.99028909477	1.99187405665	2.0	1.99804968656	1.99189463019	1.99242382348	1.98909355308	1.99191402516			1.97629009763	1.99107613435	1.98987193438	1.99053414469	1.99235259629	1.99184132279	1.99129100189	1.99118036603	1.99067519351	1.88977891701	1.99082944901	1.9881870335	1.96311858077	1.89980870397	1.91484763346	1.95941230487	1.98862998316	1.98868458274	1.98964648185	1.90481189851	1.9876855932	1.92199906586	1.90774647887	1.88998778999	1.9877465443	1.98708658352	1.98868271256	1.91419288141	1.89077174357
BdM1021pool27	1.90346130722	1.90690154029	1.9068767216	1.91012644229	1.90448351105	1.90009131802	1.90762223941	1.91517271535	1.8962696459	1.91647100258	1.99297061718	1.99310122092	1.99804968656	2.0	1.97897669706	1.99038045686	1.99040394809	1.99229794169	1.97777777778		1.98329621381	1.99220262467	1.99130303599	1.99138929727	1.9920760556	1.99221120446	1.99140090214	1.99164371671	1.99061071655	1.89945105712	1.99009598627	1.99031334938	1.98197774643	1.90110937771	1.90721189591	1.96688177631	1.98939112357	1.99001682634	1.99002237048	1.90502136752	1.98784148275	1.90768409819	1.89602282861	1.89988538002	1.98736299162	1.98805760945	1.98886297156	1.90215463973	1.89187369316
BdM1022pool13	1.92261904762	1.89880952381	1.89147286822	1.89436619718	1.84053156146	1.96958174905	1.97740112994	1.95	1.91169451074	1.93168604651	1.99814471243	1.99005568815	1.99189463019	1.97897669706	2.0	1.99944413563	2.0	1.98404095152		2.0		1.99202975558	1.99152717504	1.9899870801	1.99216152019	1.98805018921	1.99033816425	1.98597194389	1.98841354724	1.94444444444	1.98355569345	1.99374130737	1.91111111111	1.95555555556	1.82222222222	1.98281092012	1.99021663173	1.97738238842	1.98967297762	1.96282527881	1.98422310757	2.0		1.86297376093	1.98405612245	1.98461055276	1.9854847071	1.96648044693	1.9
BdM1022pool27	1.89859212406	1.89835215701	1.89112119248	1.90130133514	1.89378757515	1.89099604222	1.91511627907	1.89902402402	1.89505247376	1.90441291127	1.98613693998	1.99111793936	1.99242382348	1.99038045686	1.99944413563	2.0	1.99163957269	1.99052620247	1.95454545455	1.97752808989	1.99248120301	1.99054420419	1.98961389188	1.98967956928	1.98899115325	1.99038866683	1.99030396923	1.99028102237	1.98931509777	1.88543029035	1.98677878889	1.99130904184	1.98188784396	1.89466923571	1.89928865593	1.97376001676	1.98808388942	1.98849770091	1.98871827013	1.91439272338	1.98605957697	1.94363021421	1.90893321769	1.89319842608	1.98454805104	1.98706116338	1.98807076428	1.89002145923	1.87989840348
BdM1023pool13	1.91176470588	1.86772908367	1.8717472119	1.89175977654	1.89800796813	1.89458054937	1.8982630273	1.90264255911	1.87682672234	1.89644012945	1.99258160237	1.99157562196	1.98909355308	1.99040394809	2.0	1.99163957269	2.0	1.99816941255			2.0	1.99256102286	1.99176107106	1.98967113855	1.99338048604	1.99103139013	1.99268717353	1.99241181296	1.99152675349	1.92	1.9886673109	1.98695246971	2.0	1.89858314691	1.93986636971	1.96436525612	1.98870929403	1.98911968348	1.99204892966	1.87972508591	1.98729150119	1.97777777778	1.95454545455	1.90111524164	1.9876480109	1.98511737329	1.98501445307	1.86553672316	1.88296178344
BdM1023pool27	1.90558576372	1.90759482905	1.90718252848	1.91269689189	1.90906432749	1.90397106843	1.90447635135	1.91330837554	1.90144452003	1.9203101898	1.99006592199	1.99274074074	1.99191402516	1.99229794169	1.98404095152	1.99052620247	1.99816941255	2.0	2.0	2.0	1.99219185722	1.99217738499	1.99154237362	1.99072166561	1.99117440178	1.99184385788	1.99109593741	1.99127001608	1.99087537686	1.90503080082	1.98940580852	1.98868978357	1.98403990025	1.90517397608	1.9171463193	1.9683207296	1.9896811756	1.98959814663	1.9893291312	1.90666009488	1.98702787554	1.91754201681	1.90082787168	1.90203525575	1.98682483929	1.98753419021	1.98833211763	1.90905861456	1.89830389928
BdM1024pool13	1.75609756098		2.0									2.0		1.97777777778		1.95454545455		2.0	2.0	2.0		1.91111111111	2.0	1.98888888889	1.97777777778	1.98033707865	1.97777777778	1.99444444444	1.93888888889				2.0					2.0	1.92222222222		1.94074074074		2.0		1.97777777778	1.96111111111	1.97407407407
BdM1024pool18			2.0		1.8					2.0	2.0	2.0			2.0	1.97752808989		2.0	2.0	2.0		1.91111111111	2.0	2.0	2.0	1.98884758364	2.0	2.0	1.95555555556		2.0		1.93388429752		1.73333333333	2.0	2.0	2.0			1.95555555556		2.0	1.73333333333	2.0		2.0
BdM1025pool13	1.9022556391	1.86363636364	1.88372093023	1.86363636364	1.85227272727	1.9022556391	1.86363636364	1.88372093023	1.86363636364	1.92463768116	1.88826815642	1.99393939394	1.97629009763	1.98329621381		1.99248120301	2.0	1.99219185722			2.0	1.99570077386	1.98601789709	1.98318739054	1.98932926829	1.99229880631	1.98647573588	1.98514115899	1.98432760364	1.875	1.96567164179	1.99287894201		1.88372093023	2.0	1.97191011236	1.97832585949	1.99015219338	1.99055793991		1.98688954441		1.875	1.90977443609	1.99212081418	1.97989452868	1.98797767282		1.85352112676
BdM1025pool27	1.9057387596	1.90457404841	1.90833646107	1.9131508932	1.90596627756	1.90326381525	1.90284249767	1.91452044076	1.90188158802	1.91961953075	1.9908792567	1.99246481505	1.99107613435	1.99220262467	1.99202975558	1.99054420419	1.99256102286	1.99217738499	1.91111111111	1.91111111111	1.99570077386	2.0	1.99165092571	1.99128341852	1.99152420457	1.99218135737	1.99140828885	1.99187832623	1.99133188808	1.90873167016	1.98998758517	1.98888900692	1.97998479858	1.90803432137	1.91503432638	1.96750957854	1.98983524371	1.99021477684	1.99008307224	1.9118000601	1.98775503697	1.91438897673	1.90285714286	1.90559945036	1.987748276	1.98814133332	1.98887903574	1.90952961248	1.90133971872
BdM1026pool13	1.90424170849	1.90325158276	1.9050241749	1.90930694177	1.90402244007	1.90017717034	1.90240143829	1.90425673872	1.90141004908	1.9169865643	1.98825510792	1.99195967981	1.98987193438	1.99130303599	1.99152717504	1.98961389188	1.99176107106	1.99154237362	2.0	2.0	1.98601789709	1.99165092571	2.0	1.99156118143	1.99198333346	1.99234467991	1.99153662203	1.99177004139	1.99146489104	1.90625833407	1.98914683341	1.98933188681	1.96273439354	1.90612906427	1.91561083343	1.95946109755	1.98898346143	1.9897181146	1.98997315044	1.90478128179	1.98759615672	1.90781986669	1.8904389248	1.90074065601	1.98804265256	1.98773898411	1.98868173277	1.90428485214	1.90162743779
BdM1027pool13	1.91044578393	1.91082293651	1.91395819654	1.91417672108	1.90888485098	1.90705046107	1.90626715462	1.9170156243	1.90948324179	1.92633765805	1.98957810516	1.9914784185	1.99053414469	1.99138929727	1.9899870801	1.98967956928	1.98967113855	1.99072166561	1.98888888889	2.0	1.98318739054	1.99128341852	1.99156118143	2.0	1.99151090629	1.99188181099	1.99093588588	1.99151625769	1.99095009529	1.91004983389	1.98959005708	1.98889145363	1.98066500659	1.91103747132	1.92263296869	1.96278583815	1.98931111957	1.98929370924	1.98905207499	1.91111598214	1.98765333227	1.91781274068	1.91221238938	1.90809302326	1.98785037079	1.98792255331	1.98834415407	1.91344172201	1.90716668386
BdM1028pool13	1.90842875915	1.9097127223	1.91107308726	1.91121693467	1.90465654571	1.90463549112	1.906952034	1.91641260163	1.90449080847	1.91765036537	1.99031064368	1.99214915307	1.99235259629	1.9920760556	1.99216152019	1.98899115325	1.99338048604	1.99117440178	1.97777777778	2.0	1.98932926829	1.99152420457	1.99198333346	1.99151090629	2.0	1.99819032879	1.99234939131	1.99206740228	1.99125269648	1.90224197132	1.99021111163	1.98957874966	1.98056994819	1.90459978537	1.91484153569	1.9613357784	1.98997014999	1.98985564681	1.9899256369	1.91103986218	1.98772778825	1.92846303924	1.90200404486	1.90605742297	1.98834043329	1.98819697946	1.98884213093	1.90966704937	1.90637155029
BdM1028pool27	1.90544541891	1.90502867109	1.90753213141	1.91156055529	1.90372441846	1.90169157566	1.90378479481	1.91081529159	1.90152221949	1.91973292692	1.99093527063	1.99259982588	1.99184132279	1.99221120446	1.98805018921	1.99038866683	1.99103139013	1.99184385788	1.98033707865	1.98884758364	1.99229880631	1.99218135737	1.99234467991	1.99188181099	1.99819032879	2.0	1.99277898216	1.9926307248	1.99152615344	1.90308465628	1.99014555972	1.98974999392	1.98276797829	1.9050137741	1.91223756384	1.96238741183	1.99008695064	1.99027027302	1.99012341123	1.90850666851	1.98789957553	1.91187803652	1.89697114238	1.90088951659	1.98798596601	1.98834934201	1.98927369463	1.90349889184	1.90116080184
BdM1029pool13	1.89898818608	1.89848766251	1.89936270047	1.90514982612	1.89550065281	1.89591266819	1.89925847458	1.90697940503	1.90042498517	1.9186606471	1.99036046036	1.99104819862	1.99129100189	1.99140090214	1.99033816425	1.99030396923	1.99268717353	1.99109593741	1.97777777778	2.0	1.98647573588	1.99140828885	1.99153662203	1.99093588588	1.99234939131	1.99277898216	2.0	1.99789277798	1.99143461295	1.89887873754	1.98990698731	1.98806947528	1.96872096624	1.90328437917	1.90573272234	1.96214025923	1.98943596161	1.98918023141	1.98958971219	1.89997910427	1.98757478282	1.89694041868	1.88759124088	1.89938225846	1.98780739214	1.98791530119	1.98880547744	1.89860210019	1.90370335994
BdM1029pool27	1.90146670485	1.9016866335	1.90219850731	1.90880935068	1.90050024579	1.89827232377	1.90268388997	1.90953902822	1.89355435661	1.91651938871	1.98893238434	1.99201770506	1.99118036603	1.99164371671	1.98597194389	1.99028102237	1.99241181296	1.99127001608	1.99444444444	2.0	1.98514115899	1.99187832623	1.99177004139	1.99151625769	1.99206740228	1.9926307248	1.99789277798	2.0	1.9916011501	1.90104251507	1.98984594245	1.98850257869	1.97998226276	1.90389876881	1.91230276698	1.96628674904	1.98989128537	1.99030037865	1.99022859678	1.90460498874	1.98767254511	1.91639103271	1.89727706801	1.8997029481	1.98782811497	1.98827346147	1.98917729624	1.90603163716	1.89706066919
BdM1030pool13	1.90491591203	1.90368950647	1.90700697664	1.9093220339	1.90440101447	1.9020982653	1.90799396682	1.91273549359	1.89970910475	1.91889225102	1.98996098374	1.99079713714	1.99067519351	1.99061071655	1.98841354724	1.98931509777	1.99152675349	1.99087537686	1.93888888889	1.95555555556	1.98432760364	1.99133188808	1.99146489104	1.99095009529	1.99125269648	1.99152615344	1.99143461295	1.9916011501	2.0	1.90631790072	1.98958137537	1.98874711339	1.98525975193	1.90253018976	1.91539805341	1.95749429537	1.9892034941	1.99005782222	1.98950621194	1.90299590867	1.98730118945	1.90014501761	1.90201674277	1.90334464653	1.98739925604	1.98751814631	1.98802622617	1.9088796109	1.8997024284
BdM1031pool13	1.97884003981	1.97874588699	1.97876209014	1.97848848226	1.97807234221	1.97788707728	1.97771236066	1.9783042621	1.97810336335	1.97842665653	1.9124260355	1.90306080356	1.88977891701	1.89945105712	1.94444444444	1.88543029035	1.92	1.90503080082			1.875	1.90873167016	1.90625833407	1.91004983389	1.90224197132	1.90308465628	1.89887873754	1.90104251507	1.90631790072	2.0	1.90195027861	1.89682997118	1.88565022422	1.98508944429	1.984970922	1.98420374719	1.89691935378	1.9037745098	1.90312757202	1.98361293034	1.89690902705	1.98479210712	1.98389571541	1.9833686433	1.90062418609	1.90263398125	1.89628749385	1.98367975032	1.98252988371
BdM1032pool13	1.9	1.90422485572	1.90659272951	1.93019191762	1.92248204188	1.92241481306	1.93057682491	1.92424479574	1.92431037264	1.93049418457	1.9889103421	1.98991548141	1.99082944901	1.99009598627	1.98355569345	1.98677878889	1.9886673109	1.98940580852		2.0	1.96567164179	1.98998758517	1.98914683341	1.98959005708	1.99021111163	1.99014555972	1.98990698731	1.98984594245	1.98958137537	1.90195027861	2.0	1.99009925682	1.96535929001	1.90265202004	1.91413654618	1.95776943244	1.99054259516	1.99091716248	1.99049763095	1.90293678447	1.98684032593	1.90374691497	1.89018229739	1.92470431978	1.98673321411	1.98729277733	1.98807837633	1.90454569735	1.90077700361
BdM1033pool13	1.90321611061	1.89985214391	1.89938422214	1.90718562874	1.90043993879	1.90600567059	1.89946591266	1.91027067112	1.89621574598	1.9100586574	1.98988800696	1.98952604951	1.9881870335	1.99031334938	1.99374130737	1.99130904184	1.98695246971	1.98868978357			1.99287894201	1.98888900692	1.98933188681	1.98889145363	1.98957874966	1.98974999392	1.98806947528	1.98850257869	1.98874711339	1.89682997118	1.99009925682	2.0	1.99903241413	1.90404418648	1.91337167505	1.95673997413	1.98974963181	1.99079613438	1.99077682391	1.89942671984	1.98607796583	1.91095571096	1.90190735695	1.89863750759	1.98688263826	1.98592053765	1.98632652654	1.90329934013	1.90746725634
BdM1033pool27	1.88403990025	1.8976	1.93150684932	1.90401785714	1.87517531557	1.87297633873	1.91051454139	1.92444444444	1.89137380192	1.89847715736	2.0	1.97532116295	1.96311858077	1.98197774643	1.91111111111	1.98188784396	2.0	1.98403990025	2.0	1.93388429752		1.97998479858	1.96273439354	1.98066500659	1.98056994819	1.98276797829	1.96872096624	1.97998226276	1.98525975193	1.88565022422	1.96535929001	1.99903241413	2.0	1.89111111111	1.91533546326	1.9475638051	1.97712833545	1.98421140103	1.98251681076	1.89710610932	1.98173239777	1.87407407407	2.0	1.89179104478	1.97920365204	1.9768877216	1.97990700764	1.89111389237	1.88764044944
BdM1034pool13	1.97836008952	1.97859618656	1.97856470261	1.97835303528	1.97817105362	1.9785042569	1.97892972711	1.97881422207	1.97843169211	1.97780805846	1.89853862213	1.90270704905	1.89980870397	1.90110937771	1.95555555556	1.89466923571	1.89858314691	1.90517397608			1.88372093023	1.90803432137	1.90612906427	1.91103747132	1.90459978537	1.9050137741	1.90328437917	1.90389876881	1.90253018976	1.98508944429	1.90265202004	1.90404418648	1.89111111111	2.0	1.98628631154	1.98489557878	1.90162660588	1.90812951697	1.90684354324	1.98384273325	1.89691790971	1.98473018971	1.98477635136	1.98392762415	1.90039264311	1.90525163328	1.90168137173	1.98381538016	1.98316074313
BdM1035pool13	1.97865979709	1.97917721708	1.97863805221	1.9783145235	1.97823989807	1.97876738298	1.97961317823	1.97874722499	1.97848999012	1.97859308499	1.9094972067	1.90498733898	1.91484763346	1.90721189591	1.82222222222	1.89928865593	1.93986636971	1.9171463193		1.73333333333	2.0	1.91503432638	1.91561083343	1.92263296869	1.91484153569	1.91223756384	1.90573272234	1.91230276698	1.91539805341	1.984970922	1.91413654618	1.91337167505	1.91533546326	1.98628631154	2.0	1.9960418176	1.91117424242	1.91259328985	1.91737502229	1.98419640417	1.9073610098	1.98342906637	1.98714818649	1.98374947135	1.91599524501	1.91523114355	1.91204833275	1.98362108946	1.98308128842
BdM1035pool27	1.97859801584	1.97798338839	1.97856892713	1.97848254361	1.97783522415	1.97815823581	1.97817897774	1.97858923861	1.97815724809	1.97787378956	1.95772757772	1.96378232787	1.95941230487	1.96688177631	1.98281092012	1.97376001676	1.96436525612	1.9683207296		2.0	1.97191011236	1.96750957854	1.95946109755	1.96278583815	1.9613357784	1.96238741183	1.96214025923	1.96628674904	1.95749429537	1.98420374719	1.95776943244	1.95673997413	1.9475638051	1.98489557878	1.9960418176	2.0	1.95966624014	1.96498874942	1.9589769821	1.98408899448	1.95459351075	1.98236883685	1.98448886215	1.98294069666	1.95422502975	1.96511288084	1.96675470328	1.98288338537	1.98256275883
BdM1036pool13	1.9050706304	1.90840344078	1.90360660014	1.90787262464	1.90036832413	1.90195836419	1.90075773521	1.90958178931	1.90147964342	1.91529717886	1.98881918132	1.98929941072	1.98862998316	1.98939112357	1.99021663173	1.98808388942	1.98870929403	1.9896811756		2.0	1.97832585949	1.98983524371	1.98898346143	1.98931111957	1.98997014999	1.99008695064	1.98943596161	1.98989128537	1.9892034941	1.89691935378	1.99054259516	1.98974963181	1.97712833545	1.90162660588	1.91117424242	1.95966624014	2.0	1.99749925351	1.99074391679	1.90017598155	1.9867924409	1.90450054885	1.88346586235	1.90387447083	1.98687609922	1.98675472378	1.98715143211	1.90725572396	1.9027027027
BdM1036pool27	1.90717058223	1.90711026616	1.91000046753	1.9102322231	1.90420229216	1.90105631602	1.91273545591	1.91717061901	1.90463205482	1.91854748907	1.9903574909	1.99027174006	1.98868458274	1.99001682634	1.97738238842	1.98849770091	1.98911968348	1.98959814663	2.0	2.0	1.99015219338	1.99021477684	1.9897181146	1.98929370924	1.98985564681	1.99027027302	1.98918023141	1.99030037865	1.99005782222	1.9037745098	1.99091716248	1.99079613438	1.98421140103	1.90812951697	1.91259328985	1.96498874942	1.99749925351	2.0	1.99045714241	1.90898983482	1.98674076597	1.91598023064	1.90136054422	1.90350566572	1.987363284	1.98689323793	1.98792229679	1.91030450132	1.90452716298
BdM1037pool13	1.9037102775	1.90764136689	1.90459882583	1.90854854302	1.9048173437	1.90092011926	1.90424281984	1.91061493411	1.89982415338	1.91726459385	1.98735559756	1.9898179085	1.98964648185	1.99002237048	1.98967297762	1.98871827013	1.99204892966	1.9893291312	1.92222222222		1.99055793991	1.99008307224	1.98997315044	1.98905207499	1.9899256369	1.99012341123	1.98958971219	1.99022859678	1.98950621194	1.90312757202	1.99049763095	1.99077682391	1.98251681076	1.90684354324	1.91737502229	1.9589769821	1.99074391679	1.99045714241	2.0	1.90297394852	1.98686734824	1.91179817906	1.8990063234	1.90263045642	1.98794362179	1.98690410537	1.98770028352	1.90693590869	1.90233495629
BdM1038pool13	1.97916574694	1.97891661828	1.97851815055	1.9785361396	1.97855731676	1.97882118122	1.9789578446	1.97924442761	1.97813553819	1.97816825008	1.90420332356	1.9056916996	1.90481189851	1.90502136752	1.96282527881	1.91439272338	1.87972508591	1.90666009488				1.9118000601	1.90478128179	1.91111598214	1.91103986218	1.90850666851	1.89997910427	1.90460498874	1.90299590867	1.98361293034	1.90293678447	1.89942671984	1.89710610932	1.98384273325	1.98419640417	1.98408899448	1.90017598155	1.90898983482	1.90297394852	2.0	1.89846897663	1.98542945863	1.98629660187	1.98454627834	1.90681847926	1.90324581352	1.90569292697	1.98444004106	1.98389243244
BdM1039pool13	1.89663758758	1.896850216	1.89796479018	1.90309494115	1.89597471974	1.89496185457	1.89735596351	1.9035091174	1.8965547054	1.90964116335	1.98643751941	1.9881439812	1.9876855932	1.98784148275	1.98422310757	1.98605957697	1.98729150119	1.98702787554	1.94074074074	1.95555555556	1.98688954441	1.98775503697	1.98759615672	1.98765333227	1.98772778825	1.98789957553	1.98757478282	1.98767254511	1.98730118945	1.89690902705	1.98684032593	1.98607796583	1.98173239777	1.89691790971	1.9073610098	1.95459351075	1.9867924409	1.98674076597	1.98686734824	1.89846897663	2.0	1.8868206903	1.89122596154	1.89352791143	1.98785378685	1.98779822444	1.98820861356	1.89923586816	1.89593482949
BdM1040pool13	1.97962073392	1.97895940107	1.97984496124	1.97939216832	1.9789833594	1.97904867944	1.97900224459	1.98014242019	1.97878709445	1.97861254102	1.93273542601	1.91694599628	1.92199906586	1.90768409819	2.0	1.94363021421	1.97777777778	1.91754201681				1.91438897673	1.90781986669	1.91781274068	1.92846303924	1.91187803652	1.89694041868	1.91639103271	1.90014501761	1.98479210712	1.90374691497	1.91095571096	1.87407407407	1.98473018971	1.98342906637	1.98236883685	1.90450054885	1.91598023064	1.91179817906	1.98542945863	1.8868206903	2.0	1.99589647747	1.9845960258	1.90509699506	1.90741915029	1.91819764069	1.9849454598	1.98316974831
BdM1040pool27	1.98045903845	1.98058989249	1.98142809091	1.98087960311	1.97926639998	1.98069572418	1.98253046251	1.98036860107	1.98048021389	1.97958261639	1.86073059361	1.91155531216	1.90774647887	1.89602282861		1.90893321769	1.95454545455	1.90082787168	2.0	2.0	1.875	1.90285714286	1.8904389248	1.91221238938	1.90200404486	1.89697114238	1.88759124088	1.89727706801	1.90201674277	1.98389571541	1.89018229739	1.90190735695	2.0	1.98477635136	1.98714818649	1.98448886215	1.88346586235	1.90136054422	1.8990063234	1.98629660187	1.89122596154	1.99589647747	2.0	1.98481302832	1.88746438746	1.89948808821	1.89398862713	1.98625406995	1.98496131088
BdM1041pool13	1.97882595681	1.97946497241	1.97923317659	1.97935744355	1.97911274928	1.97902932002	1.97835102965	1.97885231154	1.97890918861	1.979005738	1.88346552776	1.89905032067	1.88998778999	1.89988538002	1.86297376093	1.89319842608	1.90111524164	1.90203525575		1.73333333333	1.90977443609	1.90559945036	1.90074065601	1.90809302326	1.90605742297	1.90088951659	1.89938225846	1.8997029481	1.90334464653	1.9833686433	1.92470431978	1.89863750759	1.89179104478	1.98392762415	1.98374947135	1.98294069666	1.90387447083	1.90350566572	1.90263045642	1.98454627834	1.89352791143	1.9845960258	1.98481302832	2.0	1.90015909607	1.90276742382	1.8978987069	1.98424344329	1.98377511967
BdM1042pool13	1.90409693746	1.90040514356	1.90213140399	1.90262082948	1.89926653445	1.89686593953	1.90224887556	1.90561056106	1.89488898065	1.91658396189	1.98752462246	1.98876448635	1.9877465443	1.98736299162	1.98405612245	1.98454805104	1.9876480109	1.98682483929	1.97777777778	2.0	1.99212081418	1.987748276	1.98804265256	1.98785037079	1.98834043329	1.98798596601	1.98780739214	1.98782811497	1.98739925604	1.90062418609	1.98673321411	1.98688263826	1.97920365204	1.90039264311	1.91599524501	1.95422502975	1.98687609922	1.987363284	1.98794362179	1.90681847926	1.98785378685	1.90509699506	1.88746438746	1.90015909607	2.0	1.98769289049	1.98844776288	1.90405117271	1.89860306847
BdM1043pool13	1.90268275117	1.90311794412	1.90394681985	1.90900390304	1.90326542518	1.89908304611	1.9050589882	1.9108398362	1.90270647915	1.91459870333	1.98747296798	1.98841421917	1.98708658352	1.98805760945	1.98461055276	1.98706116338	1.98511737329	1.98753419021	1.96111111111		1.97989452868	1.98814133332	1.98773898411	1.98792255331	1.98819697946	1.98834934201	1.98791530119	1.98827346147	1.98751814631	1.90263398125	1.98729277733	1.98592053765	1.9768877216	1.90525163328	1.91523114355	1.96511288084	1.98675472378	1.98689323793	1.98690410537	1.90324581352	1.98779822444	1.90741915029	1.89948808821	1.90276742382	1.98769289049	2.0	1.99881851001	1.9053164557	1.90256795442
BdM1043pool27	1.90256631873	1.89963538065	1.90655112901	1.90623576223	1.90454875012	1.89658554211	1.90383580081	1.90933686392	1.89884840935	1.91833060179	1.98760852407	1.989126743	1.98868271256	1.98886297156	1.9854847071	1.98807076428	1.98501445307	1.98833211763	1.97407407407	2.0	1.98797767282	1.98887903574	1.98868173277	1.98834415407	1.98884213093	1.98927369463	1.98880547744	1.98917729624	1.98802622617	1.89628749385	1.98807837633	1.98632652654	1.97990700764	1.90168137173	1.91204833275	1.96675470328	1.98715143211	1.98792229679	1.98770028352	1.90569292697	1.98820861356	1.91819764069	1.89398862713	1.8978987069	1.98844776288	1.99881851001	2.0	1.9010965291	1.89450531657
BdM1044pool13	1.9789436003	1.97897728492	1.97887519212	1.97828047828	1.97770057048	1.97841940582	1.97803703973	1.97900993546	1.97812099534	1.97795511222	1.90202702703	1.90198828479	1.91419288141	1.90215463973	1.96648044693	1.89002145923	1.86553672316	1.90905861456				1.90952961248	1.90428485214	1.91344172201	1.90966704937	1.90349889184	1.89860210019	1.90603163716	1.9088796109	1.98367975032	1.90454569735	1.90329934013	1.89111389237	1.98381538016	1.98362108946	1.98288338537	1.90725572396	1.91030450132	1.90693590869	1.98444004106	1.89923586816	1.9849454598	1.98625406995	1.98424344329	1.90405117271	1.9053164557	1.9010965291	2.0	1.98468958382
BdM1045pool13	1.97810061247	1.97837236261	1.97835846343	1.97856764877	1.97837479386	1.97830354516	1.97913102821	1.97825314356	1.9779790502	1.97812529768	1.89729555699	1.90249789503	1.89077174357	1.89187369316	1.9	1.87989840348	1.88296178344	1.89830389928			1.85352112676	1.90133971872	1.90162743779	1.90716668386	1.90637155029	1.90116080184	1.90370335994	1.89706066919	1.8997024284	1.98252988371	1.90077700361	1.90746725634	1.88764044944	1.98316074313	1.98308128842	1.98256275883	1.9027027027	1.90452716298	1.90233495629	1.98389243244	1.89593482949	1.98316974831	1.98496131088	1.98377511967	1.89860306847	1.90256795442	1.89450531657	1.98468958382	2.0
BdM1045pool27	1.98255501119	1.97933517716	1.97951114306	1.98070461256	1.98001171288	1.98046706069	1.98010434167	1.98068812431	1.98023326265	1.98086865366	1.88360655738	1.92202729045	1.92019950125	1.89970930233		1.9287054409	1.81111111111	1.91485634198	2.0	2.0		1.91523303097	1.91424802111	1.91341101211	1.90514729686	1.91010962241	1.90692792162	1.91881248107	1.899302866	1.98529866479	1.90566037736	1.93010752688	1.97571743929	1.98594231588	1.98651755446	1.98513938064	1.91276803119	1.91680814941	1.90657802659	1.98486251021	1.89451287794	1.98494460752	1.9867873746	1.98620780533	1.90766045549	1.91089527027	1.91401678962	1.9870054362	1.99878187748
BdM1046pool13	1.97719470417	1.97760073129	1.97770457301	1.97746366563	1.97713025764	1.97730010804	1.97704766046	1.97757642993	1.97722268188	1.97703388982	1.8986825596	1.90104112978	1.89576580227	1.90005707188	1.88179669031	1.88600541315	1.89098532495	1.90511851597			1.89772727273	1.9036205587	1.90408158114	1.90779686069	1.90731107808	1.90186489847	1.89965062929	1.9010176199	1.90271578788	1.98225506118	1.90297537373	1.89966504263	1.89887640449	1.98271998073	1.9831544322	1.98178081501	1.90563497406	1.90224007028	1.90595587101	1.9831383916	1.89433053578	1.98293130471	1.983648357	1.98330035821	1.90093034951	1.90216138698	1.8991696623	1.98386729895	1.98398758643
BdM1046pool27	1.97893430276	1.97840164732	1.97924359909	1.97845437954	1.97781199233	1.9785544504	1.97901181688	1.97846697419	1.97796565969	1.97801446917	1.88125967992	1.91217099123	1.91087103309	1.90343083209	1.95539033457	1.89565217391	1.93703703704	1.91190875545	2.0	2.0	1.88372093023	1.91520363072	1.91169509013	1.91456999551	1.91430131004	1.91004497751	1.89647639852	1.90998803828	1.90886683531	1.98322620952	1.90761320285	1.89872204473	1.94095940959	1.98400059914	1.98366282049	1.98366102666	1.90807196006	1.91388720437	1.90680634613	1.9835417636	1.896711092	1.9837838899	1.9848443696	1.98451463711	1.9068439741	1.90928506787	1.91010592614	1.98535092194	1.98510579253
BdM1047pool13	1.97865806958	1.97862048643	1.97918326693	1.97885244086	1.97840292437	1.97867842831	1.9788058876	1.97857167313	1.97860823661	1.97849657698	1.90030097818	1.90614478114	1.90356281811	1.90411076343	1.95539033457	1.88940370669	1.90139534884	1.91142951719			1.85227272727	1.90914231857	1.90363567744	1.91435084672	1.90765113466	1.90617728532	1.903771535	1.90662717748	1.90937986293	1.98363008576	1.90903702353	1.91012416428	1.90723562152	1.98370118622	1.98368237824	1.98353074535	1.90897742076	1.9100121288	1.90544769447	1.98417263804	1.89860986912	1.98408893276	1.98478603722	1.98448585841	1.90557773146	1.90757672527	1.90449626991	1.98532500007	1.98518830421
BdM1048pool13	1.97781178003	1.97788098483	1.97786073638	1.97802499496	1.97751792999	1.97782118408	1.97721306186	1.97742151715	1.97742227554	1.97742308394	1.89178240741	1.89622543413	1.89360487248	1.8977004152	1.89940828402	1.89116887065	1.89459815547	1.89974173896			1.875	1.90245596488	1.89739655634	1.90530995007	1.90236805948	1.89762421636	1.89831467486	1.89663346477	1.89707014337	1.98244778444	1.89850686708	1.89505983431	1.87827715356	1.98244696025	1.98216272539	1.98174612978	1.89699956969	1.90160475483	1.89961494792	1.98304930132	1.892723507	1.98391500862	1.98456570382	1.98347161308	1.89487984384	1.89815998734	1.89677222899	1.98448716453	1.98428969007
BdM1050pool14
BdM1050pool24
BdM1051pool14
BdM1051pool21
BdM1052pool14
BdM1053pool14
BdM1053pool24
BdM1054pool14
BdM1054pool24
BdM1055pool14
BdM1056pool14
BdM1057pool14
BdM1057pool21
BdM1064pool14
BdM1064pool24
BdM1065pool14
BdM1065pool24
BdM1066pool14
BdM1066pool24
BdM1067pool14
BdM1067pool24
BdM1068pool14
BdM1068pool24
BdM1069pool14
BdM1069pool24
BdM1070pool14
BdM1071pool14
BdM1071pool24
BdM1072pool14
BdM1073pool14
BdM1074pool14
BdM1075pool14
BdM1075pool24
BdM1128pool08
BdM1129pool08
BdM1130pool08
BdM1131pool08
BdM1131pool28
BdM1133pool08
BdM1133pool28
BdM1135pool08
BdM1135pool28
BdM1136pool28
BdM1138pool28
BdM1139pool08
BdM1139pool28
BdM1140pool28
BdM1141pool28
BdM1142pool08
BdM1142pool28
BdM1143pool08
BdM1143pool28
BdM1144pool08
BdM1144pool28
BdM1146pool08
BdM1146pool28
BdM1147pool08
BdM1147pool28
BdM1148pool08
BdM1148pool28
BdM1149pool08
BdM1149pool28
BdM1150pool08
BdM1150pool28
BdM1151pool08
BdM1151pool28
BdM1152pool08
BdM1153pool08
BdM1154pool08
BdM1154pool28
BdM1155pool08
BdM1156pool08
BdM1158pool08
BdM1158pool28
BdM1159pool08
BdM1160pool08
BdM1161pool08
BdM1162pool08
BdM1162pool28
BdM1163pool08
BdM1211pool11
BdM1212pool11
BdM1213pool11
BdM1213pool24
BdM1214pool11
BdM1215pool11
BdM1216pool11
BdM1216pool24
BdM1217pool11
BdM1218pool11
BdM1219pool11
BdM1219pool24
BdM1220pool11
BdM1220pool21
BdM1221pool11
BdM1221pool21
BdM1222pool11
BdM1222pool24
BdM1223pool11
BdM1223pool24
BdM1224pool11
BdM1225pool11
BdM1226pool11
BdM1226pool21
BdM1227pool11
BdM1227pool24
BdM1228pool11
BdM1229pool11
BdM1229pool24
BdM1230pool11
BdM1230pool24
BdM1231pool05	1.96824373759	1.9692859383	1.96809019862	1.96899992869	1.9688325033	1.96903213217	1.97186263589	1.97110251261	1.96846985196	1.96844625191	1.87846240814	1.89797285978	1.90713196034	1.89586398561	1.91428571429	1.90564617315	1.87623066104	1.90767292579			1.86206896552	1.90496648097	1.90609975962	1.9108795923	1.90286019781	1.90495446394	1.89524805738	1.90435874585	1.90388567159	1.97048781529	1.92149637074	1.89705461824	1.90243902439	1.97080946408	1.97111609647	1.97040948827	1.90353868303	1.90464781984	1.90243052097	1.97086453143	1.89866786409	1.97133947487	1.96914223922	1.96997852992	1.90477483839	1.89886933092	1.905162325	1.97049029037	1.96972013191
BdM1231pool27	1.96851036058	1.96779070833	1.9665012799	1.9679370585	1.96793378806	1.96767164026	1.96857079227	1.96987667155	1.9676337619	1.96727361259	1.91439205955	1.89788456516	1.91520100503	1.90604166667	1.86592178771	1.93830128205	1.91479820628	1.91039189784		1.73333333333	1.86206896552	1.91179272242	1.90617977528	1.91187117713	1.89986795775	1.89498217713	1.89731484214	1.90666666667	1.91172506739	1.96813698927	1.9322167799	1.90396475771	1.9552238806	1.96798736503	1.97073913289	1.96959916048	1.89145223307	1.90730509515	1.89781780395	1.96863318406	1.89023255814	1.9696857671	1.96749621499	1.96944392235	1.90384987425	1.90402772798	1.89669296117	1.96893945064	1.96738128962
BdM1232pool05	1.96754397833	1.96800074996	1.96736739091	1.9673789887	1.96711351428	1.96734091652	1.96876400328	1.96889592097	1.96675126688	1.96723422374	1.87818003914	1.90008305648	1.89228450048	1.89896814266	1.82742316785	1.88755868545	1.88801791713	1.90387955993		1.73333333333	1.86206896552	1.90350662089	1.89855564996	1.90680885068	1.90244348025	1.90421183029	1.8936410385	1.90553230401	1.90185349312	1.9692669525	1.91744146425	1.89708760216	1.90456852792	1.96971534468	1.96973505459	1.96983088776	1.89786799438	1.90624136979	1.89966431963	1.96940177398	1.89881666598	1.96846089927	1.96988119979	1.96927170106	1.90305676856	1.8993604134	1.90492580695	1.96925375996	1.96847529723
BdM1232pool27	1.96755237538	1.96776925718	1.96758165422	1.96767445219	1.96718797699	1.96722930363	1.96843817656	1.96865770769	1.96731222554	1.96691655371	1.8851032983	1.90022441924	1.89475041919	1.90244829684	1.85343709468	1.88826339133	1.8875	1.9040248913		1.76666666667	1.85142857143	1.90534011443	1.89814352017	1.90549707087	1.90156411335	1.90152249135	1.8916829901	1.90152513651	1.89992301771	1.96852973033	1.90803918257	1.90083068403	1.89095415118	1.96922811882	1.96956943623	1.96922196477	1.90041449676	1.90193226678	1.90029920556	1.96952811454	1.89502071847	1.96830108746	1.96882260276	1.96900217521	1.89787057313	1.90039286155	1.90320731463	1.96931313568	1.96801703392
BdM1233pool05	1.96432318993	1.9673450071	1.96354439212	1.96279199888	1.96591222744	1.96728358209	1.96854246767	1.97028014616	1.96342098412	1.96345238095		1.81609195402	1.8747099768	1.81111111111	1.73333333333	1.82777777778		1.84701492537		1.73333333333		1.8963963964	1.87179487179	1.87138863001	1.86036036036	1.84565916399	1.82816901408	1.828125	1.82727272727	1.96622066243	1.83828996283		2.0	1.96216935126	1.96588235294	1.96492165242	1.86111111111	1.83966244726	1.87777777778	1.97187024835	1.89606741573	1.97128851541	1.96249391135	1.95535473429		1.90246212121	1.9009009009	1.97383788834	1.95836922194
BdM1233pool18	1.9689151303	1.96848114311	1.96635646857	1.96740575023	1.96819764696	1.9673444057	1.96954416097	1.96822642528	1.96678883985	1.96580097463	1.90779014308	1.90486874579	1.89807073955	1.90586328816	1.843866171	1.88940092166	1.82222222222	1.91579585037		1.76666666667		1.91443286902	1.9085219066	1.91016296782	1.90936514466	1.90411355736	1.90341602277	1.90833247502	1.90575501584	1.96892414803	1.90369447904	1.90446487196	2.0	1.96768192867	1.9685228264	1.96691335385	1.89930774072	1.90095192192	1.9147315395	1.97047526855	1.89286190794	1.96994670963	1.96928998444	1.96571042421	1.91017523192	1.90373981374	1.90350058343	1.97041650448	1.96586967676
BdM1234pool05	1.97600855746	1.97175530449	1.96341289124	1.97288230361	1.97030942586	1.97362960401	1.98545393747	1.97681072128	1.97324295398	1.96951464099	1.8	1.8624	1.87709497207	1.8785046729	1.76666666667	1.79555555556		1.95047923323		1.76666666667		1.95031055901	1.86476426799	1.89072652097	1.88571428571	1.8769804287	1.84080717489	1.88785046729	1.91685393258	1.96503273192	1.9553384508	1.8985915493	2.0	1.9704970869	1.97388535032	1.96485395393	1.82013574661	1.8310387985	1.907960199	1.97341040462	1.9088372093	1.98488464598	1.96988155668	1.97446623094	1.84787472036	1.92520612485	1.91441860465	1.97591688966	1.97087053571
BdM1235pool05	1.9681089882	1.96813532316	1.96757565568	1.96787944423	1.96772387005	1.96757248184	1.96780760211	1.9691947917	1.96778141097	1.96751140844	1.89143094842	1.90207128742	1.88858411703	1.90348857801	1.86434108527	1.88553987028	1.89092762487	1.90186831126		1.73333333333	1.84971098266	1.90635282207	1.90290143084	1.90667041014	1.90038407115	1.90281378267	1.89406660281	1.89965439519	1.90037940757	1.96857601633	1.91804966927	1.89460502974	1.89409368635	1.96980076411	1.96908005213	1.96920937426	1.90463576159	1.90405874921	1.90190553867	1.96980074598	1.89636575135	1.96781473509	1.96953827478	1.96896262605	1.89789519069	1.90153806193	1.90030812047	1.97023287025	1.96860295311
BdM1236pool05	1.96737475671	1.96742043717	1.96686211569	1.96740394571	1.96737471065	1.96719171735	1.96782821793	1.96818084749	1.96725855998	1.96687803959	1.89634146341	1.89676850764	1.89140679836	1.89568099834	1.85473411154	1.88017704711	1.88310648519	1.89824072461		1.73333333333	1.86440677966	1.89955567898	1.89521410579	1.90245601529	1.89812410654	1.89665505791	1.88726471766	1.89539814669	1.89542596901	1.96791107716	1.91819464034	1.89459612736	1.88650306748	1.96882109606	1.96870596579	1.9684965049	1.89528134255	1.89751534466	1.89920232052	1.96833749236	1.89112309956	1.96834347886	1.96802179065	1.96834843888	1.89364095249	1.89620076239	1.89543923938	1.96908239337	1.96766252374
BdM1237pool05	1.93255607654	1.930732223	1.93247556166	1.93131885749	1.93068558122	1.93061071997	1.93306469934	1.93492688943	1.93079018614	1.93039925665	1.88289085546	1.89607876615	1.88465930719	1.89449172956	1.90875232775	1.88033365415	1.89611360239	1.89432603778			1.81073446328	1.89909934498	1.89279369309	1.89308439519	1.90199461243	1.89159761955	1.89725799751	1.89490220373	1.8900895885	1.932321765	1.88572988715	1.89349919059	1.86375	1.93442116042	1.93371822164	1.93249413425	1.89986677554	1.89548409667	1.8931537184	1.93418963495	1.88717285085	1.9406965893	1.939204503	1.93334706783	1.89363017934	1.89044783106	1.89209704188	1.93295240851	1.93312591582
BdM1238pool05	1.93301821405	1.93175358041	1.93311068637	1.93205582451	1.93086860846	1.93070969717	1.93326113619	1.93595422031	1.93092638634	1.93039822786	1.88459383754	1.89846452631	1.88961760783	1.90270730714	1.92841163311	1.88095238095	1.89182692308	1.89842514023			1.84444444444	1.9005353956	1.89575971731	1.89636887397	1.90473556861	1.8941887152	1.90366033605	1.89566919735	1.89459990749	1.93370099845	1.88913739251	1.89584870849	1.89513108614	1.93597831276	1.93498943578	1.9347149702	1.90199533311	1.89914376423	1.89665967855	1.93394121993	1.88961897735	1.93785162033	1.94314042343	1.93318169566	1.89635900658	1.89179523247	1.89453345141	1.93312888786	1.93381000835
BdM1239pool05	1.96766341089	1.96770117647	1.96756385327	1.96739009054	1.96684131076	1.96730485847	1.96698004649	1.96880834981	1.96680622195	1.96703851442	1.89284332689	1.89854467374	1.89345628264	1.90186848724	1.87604690117	1.89185703758	1.88775510204	1.90238900072		1.73333333333	1.86440677966	1.9048384163	1.89771535144	1.9064727059	1.90641614107	1.90252927604	1.89626236052	1.90004227068	1.89971617786	1.96825962464	1.90012693993	1.89754768392	1.88650306748	1.96895630148	1.96883061164	1.96874279813	1.90176132618	1.90364514422	1.90217610607	1.9686226263	1.89560010051	1.96789493925	1.96935639971	1.96847968393	1.90058589466	1.90102130143	1.90429426958	1.96925988816	1.96808441611
BdM1240pool05	1.9673683374	1.96783670162	1.96721759285	1.96752023972	1.9676355861	1.96747380741	1.96770056094	1.96834953166	1.96760710159	1.96720875555	1.88655934107	1.89643632948	1.89252548131	1.89985723737	1.85946745562	1.89489384102	1.8687546607	1.90391512818		1.73333333333	1.86440677966	1.90495091504	1.8973418348	1.90393518519	1.90109129792	1.89948316566	1.89614449462	1.89919345013	1.89567992145	1.96843205961	1.91390621465	1.89632696204	1.90825688073	1.96879340358	1.96931145237	1.96862767178	1.89896325095	1.90152602061	1.90080718508	1.96915725326	1.89435103067	1.96721926136	1.96860318034	1.96854065114	1.89747097088	1.89972431845	1.90067842605	1.9693415385	1.96798145492
BdM1241pool05	1.96835315396	1.96840069619	1.96795535816	1.96867591914	1.96849995538	1.96828982304	1.9694403689	1.96999507821	1.96831970992	1.96819972129	1.8927444795	1.90352464356	1.8949648078	1.90009316357	1.86301369863	1.90783302064	1.89513108614	1.90630939688		1.73333333333	1.86206896552	1.90547393542	1.90053217964	1.90816326531	1.90619571511	1.90363004285	1.89865621501	1.90344848559	1.90090522562	1.96913311345	1.91944399936	1.89780863528	1.88343558282	1.96988765444	1.96970135508	1.96945822528	1.8968726516	1.90638875185	1.90201518692	1.96952811552	1.89578557574	1.96879350144	1.96887412436	1.96961789672	1.90558282909	1.90330788804	1.90559193955	1.96992934128	1.96869980017
BdM1241pool27	1.97029087554	1.96875141853	1.96974946209	1.96953105798	1.96948825677	1.96955885002	1.96993627044	1.97051175369	1.96972979183	1.96992256594	1.91449814126	1.91234077524	1.91219723183	1.91916384727	1.87407407407	1.91216533584	1.86914378029	1.91625113327	2.0	1.86666666667		1.91809647135	1.9041703638	1.91373711704	1.9100023872	1.90706485402	1.91122913505	1.90773515407	1.90588497052	1.97075965076	1.92370384918	1.90647482014	1.97222222222	1.97050083548	1.97215310065	1.96953830159	1.90246032901	1.90982574008	1.90572753748	1.97067332111	1.89941239654	1.96865102217	1.97163769442	1.97071105911	1.90584307179	1.90606116096	1.91191015003	1.97134821586	1.96875
BdM1242pool05	1.96988994683	1.96961373673	1.96862428869	1.97021543423	1.96980965299	1.96919148154	1.97303609712	1.97136010457	1.96988256367	1.96870739424	1.91949152542	1.89652096343	1.90302197802	1.90209553853	1.73248407643	1.91537544696	1.91620111732	1.90339001408		1.73333333333		1.91149260849	1.8987081071	1.90950343576	1.89996874023	1.90502138226	1.904216427	1.90501465579	1.90391239071	1.97054361568	1.93367910892	1.88972845336	1.92509363296	1.97201374408	1.97107465911	1.97031131019	1.90625462073	1.90652026042	1.89661780205	1.97147872352	1.89905959317	1.96832289619	1.97103317278	1.97096352274	1.90413819286	1.89981389578	1.90862859525	1.97123367972	1.96999956927
BdM1242pool27	1.97153572583	1.97026930336	1.97006945422	1.97061801114	1.97148819406	1.97191200252	1.97212740466	1.97186292473	1.97091883265	1.97112971616	1.87440381558	1.91255813953	1.88793671721	1.91296121097	1.93333333333	1.95097037794	1.87777777778	1.91105417277			1.86206896552	1.91488357458	1.900661129	1.90820443847	1.90969768355	1.90539235967	1.8976076555	1.90607978802	1.89683586025	1.97092472601	1.93374770448	1.91371003066	1.8	1.97132834365	1.97275155433	1.97112800134	1.88850452368	1.91152659985	1.90520175012	1.9710213559	1.89213236029	1.96957523167	1.97054021965	1.97114425605	1.88707102953	1.90134349308	1.90604026846	1.97350198504	1.9689733612
BdM1243pool05	1.96724809532	1.96762289886	1.96743920962	1.96758083613	1.96690775805	1.9671374702	1.96828332908	1.96881242164	1.96735669553	1.96689847818	1.89901823282	1.89791365171	1.89117385505	1.89837369505	1.8516886931	1.88975424022	1.89296636086	1.90089987901		1.73333333333	1.86440677966	1.90105250814	1.89790785074	1.90396829705	1.90364152651	1.89828691448	1.89424586267	1.89800319876	1.89628310706	1.96854999452	1.91582244735	1.89521165857	1.8854805726	1.96889901477	1.96880668146	1.96846422845	1.89684866251	1.90078515346	1.89983788791	1.96874560776	1.89236186057	1.96808254053	1.97039922328	1.9686603204	1.90062464509	1.89908685496	1.89813770528	1.96937154516	1.96820860629
BdM1244pool05	1.96687417347	1.9674810251	1.96679841066	1.96710955235	1.96706381826	1.9672271632	1.96779578841	1.96840983855	1.96722650821	1.96654749083	1.89607476636	1.89410149322	1.89174293869	1.89529228835	1.92253521127	1.89298134682	1.88402061856	1.8987814327			1.86440677966	1.89996015483	1.89681668496	1.90272367251	1.90033699634	1.89756510522	1.89141434423	1.89573906053	1.89735263497	1.96848813501	1.91302834725	1.89299015145	1.90559006211	1.96870105228	1.96864184384	1.96842945036	1.8975145123	1.89891264283	1.90071653178	1.96843631712	1.89139699893	1.96792516287	1.96820597898	1.96811058093	1.89422409725	1.89729268385	1.89606997972	1.96889021837	1.96770331697
BdM1245pool05	1.96713558946	1.96764346074	1.96720245258	1.96710643663	1.96731015467	1.96717393468	1.96764834377	1.96838263108	1.96702661388	1.9667304746	1.89162929746	1.89337280251	1.89267480577	1.89427119512	1.87677725118	1.88949275362	1.90578358209	1.89942935927			1.85393258427	1.89874072272	1.89769399707	1.90438707547	1.90095182406	1.89658738366	1.88938927439	1.89575571443	1.89610650446	1.96826912682	1.91273045351	1.88863676034	1.89711417817	1.96963695415	1.96959739212	1.96892783911	1.89648707762	1.89818145813	1.89985443959	1.96922100437	1.89263351237	1.96834370486	1.96761988876	1.96870594869	1.89545440364	1.89577363897	1.89597231139	1.96939459923	1.96820037048
BdM1246pool05	1.93565543144	1.93281663624	1.93391088827	1.93232903121	1.93182983086	1.93300336655	1.93273863373	1.93819189874	1.93345298218	1.93171307394	1.8805907173	1.89389534884	1.90161001789	1.89335314625	1.88014981273	1.88594651285	1.89955357143	1.89510767657			1.84444444444	1.90180389875	1.89506115209	1.89521299099	1.90258449304	1.89334095864	1.90316927121	1.89751127577	1.8933376041	1.93476611584	1.89180546302	1.89244651434	1.89864864865	1.9368870233	1.93588825947	1.93590105608	1.90132389163	1.89604883839	1.89485404463	1.93770750592	1.88814897028	1.94705134582	1.94214035944	1.93562748067	1.89329911605	1.89175013179	1.89461956269	1.93599816828	1.93456817185
BdM1246pool27	1.93860252567	1.93623582546	1.94037444037	1.93575781577	1.93450564035	1.93488903705	1.94044853015	1.94401041667	1.93394203347	1.93402953669	1.89398572885	1.90852965069	1.8977519942	1.91036860249		1.89836567926	1.90334572491	1.90428396573				1.90745839818	1.90027020388	1.90280330882	1.91395623891	1.90440660112	1.91149133925	1.90018416206	1.9037062301	1.9370263234	1.89710387079	1.91996665277	1.94444444444	1.93872626679	1.94305411276	1.93739295051	1.91057711247	1.89976798144	1.90224743618	1.93982185531	1.89140826873	1.93523787844	1.94221874796	1.93478531425	1.9021523998	1.89701063332	1.90241028388	1.9382618954	1.93461453055
BdM1247pool05	1.93273242971	1.93036882782	1.93153263048	1.93114187777	1.93048577182	1.92984639728	1.93370471723	1.93417532263	1.93022836538	1.92991987671	1.89037076554	1.89365433673	1.87701391818	1.89425531915	1.90502793296	1.88974770308	1.88984168865	1.89357423867			1.81203007519	1.89714605769	1.89080077788	1.89318522616	1.89926330602	1.89018442039	1.8952564597	1.89093628477	1.88875933359	1.93264759677	1.88558374035	1.89140668635	1.88639200999	1.93427096869	1.93370193926	1.93242690317	1.89579142813	1.8909736176	1.89632138053	1.93391506414	1.88658590143	1.93800322061	1.93915109724	1.93280222332	1.89225789048	1.89003420325	1.89028354705	1.93284012645	1.93281025809
BdM1247pool27	1.93340583567	1.93233663847	1.93446843854	1.93172582222	1.93086340682	1.93108868996	1.93427910044	1.93665919883	1.93188728181	1.93160398605	1.88748597082	1.89928936265	1.88590464293	1.90137022572	1.90671641791	1.88681718864	1.88273092369	1.90018478296			1.81132075472	1.90137934886	1.89553467944	1.89845951531	1.90630868749	1.89807097397	1.90293975904	1.89506338154	1.89378349718	1.93402883452	1.89272406354	1.89953874539	1.83798882682	1.93517316519	1.93534806796	1.93479506475	1.90401255111	1.89971580602	1.8995615436	1.93586150886	1.89006630186	1.93871094005	1.93963174603	1.93327156997	1.89924756217	1.89289191821	1.89603184476	1.93437853564	1.93398971428
BdM1248pool12
BdM1248pool29
BdM1249pool12
BdM1249pool29
BdM1250pool12
BdM1250pool29
BdM1251pool12
BdM1252pool12
BdM1252pool29
BdM1253pool12
BdM1254pool12
BdM1254pool19
BdM1255pool12
BdM1255pool29
BdM1256pool12
BdM1256pool29
BdM1257pool12
BdM1258pool12
BdM1259pool12
BdM1260pool12
BdM1261pool12
BdM1262pool12
BdM1263pool12
BdM1264pool12
BdM1265pool12
BdM1265pool19
BdM1266pool12
BdM1266pool29
BdM1267pool12
BdM1268pool11
BdM1269pool11
BdM1269pool24
BdM1270pool11
BdM1272pool12
BdM1272pool29
BdM1273pool12
BdM1274pool12
BdM1275pool12
BdM1795pool34	1.90195542434	1.90020987069	1.90421029182	1.9079561808	1.89943041872	1.9007699871	1.89987111326	1.90328671059	1.89784795356	1.91295742336	1.98777347103	1.99021168835	1.98939312278	1.99005221371	1.99035418237	1.98872410593	1.98983034274	1.98951110808	1.94795539033	2.0	1.98322981366	1.99017458097	1.98961354479	1.98939436842	1.98991365151	1.99012839131	1.98877150319	1.9896748883	1.98914254682	1.89975658849	1.99046740467	1.98965005587	1.9802002475	1.90177514793	1.90530134502	1.95793517037	1.99009754703	1.99022713444	1.9903356838	1.90217913246	1.98659020971	1.89686752003	1.89158842319	1.89733286299	1.98632888296	1.98626314902	1.98708086206	1.90131641479	1.89780030524
BdM1796pool34	1.89910350746	1.90223308714	1.900864192	1.90687901899	1.89927726884	1.89788705241	1.89861566776	1.90392255178	1.89771963622	1.91329526353	1.98861581921	1.98942939846	1.98921830807	1.98973252475	1.98502444988	1.98821473054	1.99011209814	1.9893944404	1.95925925926	2.0	1.99005593536	1.98952928601	1.98886559227	1.98894904169	1.98967117238	1.98983956254	1.98921924196	1.98938850411	1.9886302714	1.89867989171	1.99019422482	1.98928871745	1.97987689394	1.90242180712	1.90936951207	1.95525111763	1.98951962064	1.99017645435	1.9905768577	1.90324777014	1.98667408133	1.89865621501	1.89782412514	1.89765637126	1.986908719	1.98671243297	1.98741509865	1.90257387989	1.89889406691
BdM1797pool34	1.9778113636	1.97761833211	1.97747338801	1.977426811	1.97741907642	1.97732333819	1.97728634141	1.97718441475	1.97717742157	1.97725055205	1.88100470958	1.89283015065	1.89885598204	1.8983030557	1.89390962672	1.8849303261	1.89663918833	1.89899148083			1.88372093023	1.9007561684	1.89682603889	1.90325103155	1.90476190476	1.89607531717	1.8916374219	1.8988295209	1.89947802198	1.98284974527	1.89785401406	1.8892031276	1.87205387205	1.98293075446	1.98322493655	1.98257985229	1.89834788564	1.89926375054	1.89768950783	1.98406978057	1.89230749871	1.98392738263	1.98470497088	1.98378852296	1.89360212387	1.89596638874	1.89400681689	1.98336839996	1.98331000179
BdM1798pool34	1.8965925656	1.89688135982	1.89905588973	1.90235587005	1.89521495989	1.89373365153	1.89535888309	1.90048305915	1.89640130862	1.90850247051	1.99024526198	1.9916100783	1.99000978793	1.99151089057	1.98781606184	1.99021145879	1.99212015673	1.99071104338	1.99444444444	2.0	1.99023164946	1.991309943	1.99116253842	1.99119500352	1.99152549237	1.99175992512	1.99064627964	1.99165710238	1.99086569933	1.89571272257	1.98893281404	1.9888489127	1.98372140944	1.89649589281	1.90260048602	1.95519716088	1.98888364965	1.9889032126	1.9892238753	1.89693640959	1.98741555215	1.89318885449	1.88733367894	1.89252658342	1.98743054683	1.98724223767	1.98816217122	1.89857789006	1.89519766211
BdM1799pool34	1.90083193856	1.90059326389	1.90387871946	1.90915430845	1.90228941685	1.89810624212	1.90383819574	1.90511489993	1.89862704918	1.9146146162	1.99068669665	1.99222504098	1.99081425161	1.99186806989	1.99132282628	1.99055502129	1.98996161795	1.99157726366	1.99444444444		1.99164345404	1.99172776757	1.99171289406	1.9915310161	1.99240457621	1.99260242964	1.99152281253	1.99204995514	1.99127738864	1.8986875	1.98997784394	1.98879474184	1.98259215916	1.90084830577	1.909609048	1.95901399011	1.98896766471	1.98962030185	1.99021057168	1.90174232547	1.98810233527	1.90465507572	1.89287439614	1.89872197263	1.98776942356	1.9881436169	1.98874971255	1.90186960844	1.89779042971
BdM1800pool34	1.89366957551	1.89460309438	1.89846135425	1.90154454197	1.89347261121	1.89367127974	1.89318426724	1.89913166397	1.89202379507	1.90642668331	1.98951450073	1.9908955532	1.98918513965	1.99112739711	1.98367501898	1.98924831278	1.98808809667	1.9901413187	1.97407407407	2.0	1.98767908309	1.99084366882	1.99095290467	1.99070748351	1.99112896627	1.99170612106	1.99053425802	1.99139121343	1.99073875624	1.89321991105	1.98925849927	1.98855199421	1.98268625393	1.89506031673	1.90466617589	1.95451941713	1.98828026292	1.98849545159	1.98890699509	1.8966453072	1.98720217608	1.89785602231	1.88468338155	1.89123648872	1.98713439709	1.98724310801	1.98805554765	1.89517765997	1.8934943697
BdM1801pool34	1.90118394752	1.90132231405	1.90389869095	1.90605879081	1.90043802798	1.89624466946	1.9006795609	1.90480439581	1.89850042845	1.91631591978	1.99053207574	1.99173826834	1.99171917192	1.99176231439	1.98799494524	1.98978039225	1.99114505881	1.99104370551	1.95555555556	2.0	1.98417868776	1.99126333316	1.99139541731	1.9913549756	1.99191688362	1.99223203435	1.9914214931	1.99185816087	1.99119098759	1.90078447967	1.98998284833	1.98857570934	1.98136645963	1.90072130824	1.91096901131	1.95692924013	1.98939918674	1.99009883212	1.98973885094	1.90300009009	1.98744640676	1.90242936361	1.8957480673	1.89639156842	1.98759268641	1.98769854902	1.98838548547	1.90374116623	1.89618955513
[truncated: 185 more columns]
