# Supplementary material for: Whole-genome amplification in double-digest RADseq results in adequate libraries but fewer sequenced loci
Source: PeerJ. 2018 Jul 17;6:e5089. doi: 10.7717/peerj.5089 (PMC6054070; doi:10.7717/peerj.5089)
Supplement: Supplemental Information 2 — This folder includes raw genetic data in the form of ipyrad *.loci files as well as code to produce bowtie2 alignments and to calculate sample statistics such as number of reads, number of loci, heterozygosity and pairwise distances. [file peerj-06-5089-s002.zip › code/wga_comparisons/pairwise_N_nuc_total.csv]

	BdM1012pool13	BdM1013pool13	BdM1013pool27	BdM1014pool13	BdM1015pool13	BdM1016pool13	BdM1017pool13	BdM1017pool27	BdM1018pool13	BdM1019pool13	BdM1020pool13	BdM1020pool27	BdM1021pool13	BdM1021pool27	BdM1022pool13	BdM1022pool27	BdM1023pool13	BdM1023pool27	BdM1024pool13	BdM1024pool18	BdM1025pool13	BdM1025pool27	BdM1026pool13	BdM1027pool13	BdM1028pool13	BdM1028pool27	BdM1029pool13	BdM1029pool27	BdM1030pool13	BdM1031pool13	BdM1032pool13	BdM1033pool13	BdM1033pool27	BdM1034pool13	BdM1035pool13	BdM1035pool27	BdM1036pool13	BdM1036pool27	BdM1037pool13	BdM1038pool13	BdM1039pool13	BdM1040pool13	BdM1040pool27	BdM1041pool13	BdM1042pool13	BdM1043pool13	BdM1043pool27	BdM1044pool13	BdM1045pool13
BdM1012pool13	822812.0	521387.0	402788.0	571039.0	569883.0	655661.0	227574.0	246478.0	593175.0	657642.0	2630.0	15413.0	8561.0	23816.0	360.0	5018.0	994.0	22710.0	92.0		277.0	27828.0	31138.0	46207.0	27191.0	36165.0	18008.0	32114.0	30017.0	325160.0	21849.0	10224.0	820.0	402856.0	191588.0	329046.0	19313.0	24980.0	29834.0	321707.0	59422.0	76625.0	84673.0	479437.0	27576.0	56741.0	30735.0	317382.0	492343.0
BdM1013pool13	521387.0	882703.0	474819.0	610363.0	605312.0	695269.0	238598.0	259740.0	632433.0	694916.0	3000.0	15441.0	8555.0	23972.0	360.0	5557.0	1272.0	23957.0			187.0	28684.0	33225.0	49816.0	27644.0	38575.0	19248.0	34596.0	31927.0	345561.0	23201.0	10383.0	637.0	430576.0	204329.0	350250.0	21600.0	26819.0	31729.0	338592.0	63262.0	80722.0	88414.0	509667.0	28951.0	59360.0	32534.0	330844.0	525155.0
BdM1013pool27	402788.0	474819.0	632465.0	468288.0	462898.0	521192.0	197409.0	255357.0	482220.0	520950.0	2541.0	14707.0	6216.0	21047.0	540.0	4744.0	1082.0	21587.0	180.0	273.0	94.0	24410.0	24260.0	37265.0	20887.0	34591.0	14511.0	30133.0	23523.0	269169.0	16520.0	8801.0	1180.0	328366.0	164251.0	324293.0	15601.0	21775.0	22885.0	267573.0	44506.0	62174.0	84563.0	386656.0	20866.0	44127.0	28341.0	256070.0	395249.0
BdM1014pool13	571039.0	610363.0	468288.0	1008248.0	686417.0	782231.0	263994.0	280876.0	712365.0	788482.0	3175.0	16820.0	10298.0	27707.0	450.0	6101.0	1451.0	26591.0			187.0	32245.0	36462.0	57429.0	31270.0	42602.0	21423.0	37878.0	36066.0	380079.0	32553.0	12301.0	907.0	476613.0	223297.0	377422.0	23671.0	29786.0	36902.0	379397.0	71070.0	86822.0	94038.0	576418.0	34175.0	68251.0	33638.0	368736.0	587561.0
BdM1015pool13	569883.0	605312.0	462898.0	686417.0	1001944.0	778298.0	260821.0	278509.0	708762.0	783912.0	2995.0	15920.0	9029.0	24827.0	636.0	5115.0	1272.0	24436.0		90.0	187.0	29900.0	35261.0	54420.0	29966.0	40087.0	20267.0	35278.0	34212.0	377718.0	33206.0	10682.0	730.0	474265.0	223048.0	378674.0	22146.0	28083.0	32337.0	378140.0	67767.0	86892.0	93074.0	575678.0	32399.0	66460.0	32358.0	362838.0	580316.0
BdM1016pool13	655661.0	695269.0	521192.0	782231.0	778298.0	1212399.0	290809.0	314117.0	812357.0	911805.0	3540.0	18094.0	9837.0	30161.0	265.0	6194.0	1362.0	29003.0			277.0	34585.0	40317.0	63629.0	34946.0	48602.0	24032.0	42712.0	39282.0	426044.0	34303.0	11898.0	820.0	536963.0	248762.0	433387.0	24770.0	32593.0	39627.0	421299.0	83009.0	94691.0	105463.0	655240.0	36940.0	78393.0	39526.0	412254.0	670796.0
BdM1017pool13	227574.0	238598.0	197409.0	263994.0	260821.0	290809.0	350140.0	137849.0	270078.0	290748.0	1910.0	8735.0	4293.0	11904.0	180.0	2653.0	814.0	12094.0			187.0	13192.0	15921.0	22365.0	13442.0	18521.0	9627.0	15278.0	14907.0	159941.0	15895.0	6537.0	453.0	192330.0	101849.0	161034.0	9726.0	12269.0	15651.0	157076.0	26568.0	42028.0	46576.0	225398.0	13609.0	25514.0	15180.0	153208.0	222779.0
BdM1017pool27	246478.0	259740.0	255357.0	280876.0	278509.0	314117.0	137849.0	375495.0	290827.0	313144.0	1637.0	9367.0	3920.0	13996.0	180.0	2738.0	721.0	13913.0			94.0	15622.0	15270.0	22644.0	12087.0	20902.0	8907.0	18826.0	13551.0	167385.0	12965.0	5550.0	451.0	201087.0	106142.0	224548.0	9625.0	14974.0	13903.0	163385.0	25893.0	42474.0	71905.0	237762.0	13884.0	26447.0	17721.0	163271.0	239599.0
BdM1018pool13	593175.0	632433.0	482220.0	712365.0	708762.0	812357.0	270078.0	290827.0	1052909.0	818199.0	3187.0	16819.0	8844.0	26971.0	450.0	5479.0	1451.0	25505.0			187.0	31071.0	35886.0	54547.0	32054.0	41596.0	20572.0	39150.0	37479.0	397244.0	31465.0	11774.0	636.0	491196.0	226010.0	390710.0	22212.0	28397.0	35836.0	387195.0	70734.0	90064.0	97291.0	595487.0	32089.0	67248.0	33629.0	378860.0	607729.0
BdM1019pool13	657642.0	694916.0	520950.0	788482.0	783912.0	911805.0	290748.0	313144.0	818199.0	1230241.0	4248.0	21573.0	11739.0	34778.0	728.0	6566.0	1901.0	33751.0		92.0	369.0	40208.0	46721.0	73996.0	39886.0	56184.0	27042.0	49013.0	46500.0	429519.0	40037.0	14097.0	998.0	545680.0	248514.0	437656.0	29751.0	37567.0	45943.0	423164.0	94177.0	96672.0	105621.0	666665.0	41039.0	86717.0	44201.0	416593.0	680095.0
BdM1020pool13	2630.0	3000.0	2541.0	3175.0	2995.0	3540.0	1910.0	1637.0	3187.0	4248.0	48474.0	18784.0	9044.0	21491.0	543.0	5970.0	1358.0	22037.0		90.0	181.0	23651.0	22786.0	34146.0	20779.0	30777.0	17245.0	28349.0	23056.0	1715.0	20421.0	9305.0	274.0	2450.0	1819.0	4516.0	16249.0	19679.0	24027.0	2077.0	38899.0	450.0	458.0	3358.0	21499.0	38167.0	25561.0	2728.0	3174.0
BdM1020pool27	15413.0	15441.0	14707.0	16820.0	15920.0	18094.0	8735.0	9367.0	16819.0	21573.0	18784.0	293172.0	57455.0	190247.0	2527.0	42063.0	7644.0	190281.0	90.0	272.0	994.0	194123.0	170009.0	232211.0	154844.0	256701.0	114283.0	227936.0	173801.0	12345.0	132791.0	59647.0	2984.0	15265.0	9255.0	38760.0	107880.0	176585.0	171639.0	12902.0	254576.0	2714.0	3731.0	16525.0	153930.0	247116.0	216528.0	12369.0	18170.0
BdM1021pool13	8561.0	8555.0	6216.0	10298.0	9029.0	9837.0	4293.0	3920.0	8844.0	11739.0	9044.0	57455.0	172363.0	86782.0	1986.0	18295.0	4152.0	78035.0			724.0	84202.0	84486.0	123717.0	79136.0	111133.0	56516.0	100440.0	88498.0	6363.0	66486.0	32799.0	2172.0	8564.0	4732.0	16544.0	57541.0	74867.0	88811.0	5821.0	143628.0	2187.0	1464.0	8376.0	80385.0	134652.0	89977.0	6906.0	10029.0
BdM1021pool27	23816.0	23972.0	21047.0	27707.0	24827.0	30161.0	11904.0	13996.0	26971.0	34778.0	21491.0	190247.0	86782.0	575377.0	3977.0	76916.0	11011.0	333468.0	90.0		1811.0	357241.0	247112.0	387650.0	225932.0	430447.0	171837.0	416320.0	268363.0	18807.0	191438.0	84298.0	6406.0	23605.0	13696.0	70165.0	160243.0	295344.0	254456.0	19065.0	456459.0	3802.0	5740.0	25780.0	226638.0	428171.0	346698.0	19013.0	28776.0
BdM1022pool13	360.0	360.0	540.0	450.0	636.0	265.0	180.0	180.0	450.0	728.0	543.0	2527.0	1986.0	3977.0	9737.0	1820.0	360.0	3340.0		182.0		3798.0	4879.0	6230.0	4247.0	5061.0	2707.0	4524.0	4506.0	180.0	3256.0	1443.0	272.0	90.0	182.0	998.0	2901.0	3348.0	4688.0	270.0	6312.0	90.0		723.0	3160.0	6402.0	3884.0	180.0	622.0
BdM1022pool27	5018.0	5557.0	4744.0	6101.0	5115.0	6194.0	2653.0	2738.0	5479.0	6566.0	5970.0	42063.0	18295.0	76916.0	1820.0	132179.0	2166.0	84381.0	180.0	362.0	268.0	91563.0	55361.0	81070.0	50884.0	88468.0	37788.0	102322.0	56674.0	3930.0	42422.0	18737.0	2893.0	4850.0	2732.0	19387.0	33952.0	73580.0	54806.0	3840.0	96144.0	910.0	1189.0	5480.0	49220.0	90197.0	72121.0	3850.0	5660.0
BdM1023pool13	994.0	1272.0	1082.0	1451.0	1272.0	1362.0	814.0	721.0	1451.0	1901.0	1358.0	7644.0	4152.0	11011.0	360.0	2166.0	25869.0	12088.0			271.0	13004.0	12713.0	16970.0	11116.0	16606.0	8681.0	14715.0	12829.0	901.0	11462.0	5429.0	184.0	1367.0	451.0	2708.0	8478.0	11207.0	13195.0	1173.0	21551.0	90.0	90.0	1354.0	11847.0	19680.0	13284.0	910.0	1264.0
BdM1023pool27	22710.0	23957.0	21587.0	26591.0	24436.0	29003.0	12094.0	13913.0	25505.0	33751.0	22037.0	190281.0	78035.0	333468.0	3340.0	84381.0	12088.0	549274.0	90.0	90.0	1806.0	370890.0	253329.0	385980.0	227705.0	420216.0	176202.0	424970.0	264234.0	17894.0	195687.0	86672.0	6054.0	22493.0	13408.0	71470.0	159089.0	301900.0	257719.0	16520.0	439914.0	3851.0	5911.0	24669.0	228170.0	415969.0	346415.0	17224.0	29141.0
BdM1024pool13	92.0		180.0									90.0		90.0		180.0		90.0	542.0	360.0		90.0	182.0	90.0	90.0	360.0	90.0	182.0	180.0				180.0					90.0	90.0		272.0		90.0		90.0	182.0	270.0
BdM1024pool18			273.0		90.0					92.0	90.0	272.0			182.0	362.0		90.0	360.0	725.0		90.0	182.0	182.0	182.0	545.0	92.0	272.0	90.0		182.0		365.0		92.0	275.0	182.0	365.0			90.0		90.0	92.0	90.0		273.0
BdM1025pool13	277.0	187.0	94.0	187.0	187.0	277.0	187.0	94.0	187.0	369.0	181.0	994.0	724.0	1811.0		268.0	271.0	1806.0			3790.0	2348.0	1808.0	2893.0	1984.0	2620.0	1270.0	2707.0	1992.0	187.0	1356.0	1000.0		94.0	184.0	365.0	1348.0	2257.0	2356.0		3072.0		187.0	277.0	1540.0	3074.0	2349.0		367.0
BdM1025pool27	27828.0	28684.0	24410.0	32245.0	29900.0	34585.0	13192.0	15622.0	31071.0	40208.0	23651.0	194123.0	84202.0	357241.0	3798.0	91563.0	13004.0	370890.0	90.0	90.0	2348.0	633833.0	276801.0	423291.0	252174.0	458114.0	187623.0	478868.0	297419.0	21430.0	212783.0	94972.0	7958.0	26151.0	16146.0	79257.0	182574.0	331760.0	280460.0	20351.0	505121.0	4522.0	5755.0	29693.0	244143.0	468879.0	375835.0	21009.0	33695.0
BdM1026pool13	31138.0	33225.0	24260.0	36462.0	35261.0	40317.0	15921.0	15270.0	35886.0	46721.0	22786.0	170009.0	84486.0	247112.0	4879.0	55361.0	12713.0	253329.0	182.0	182.0	1808.0	276801.0	622317.0	429600.0	257969.0	375358.0	188407.0	335543.0	299712.0	22894.0	217281.0	100478.0	4245.0	30857.0	17519.0	58512.0	183297.0	244509.0	289875.0	25051.0	504838.0	6262.0	6029.0	35673.0	250995.0	476576.0	296697.0	25354.0	37944.0
BdM1027pool13	46207.0	49816.0	37265.0	57429.0	54420.0	63629.0	22365.0	22644.0	54547.0	73996.0	34146.0	232211.0	123717.0	387650.0	6230.0	81070.0	16970.0	385980.0	90.0	182.0	2893.0	423291.0	429600.0	1052845.0	383269.0	585289.0	281616.0	535915.0	452360.0	36808.0	318536.0	139712.0	6866.0	48004.0	26949.0	93932.0	270199.0	372822.0	435096.0	37138.0	829600.0	9286.0	8667.0	54747.0	380753.0	768009.0	461490.0	35653.0	59314.0
BdM1028pool13	27191.0	27644.0	20887.0	31270.0	29966.0	34946.0	13442.0	12087.0	32054.0	39886.0	20779.0	154844.0	79136.0	225932.0	4247.0	50884.0	11116.0	227705.0	90.0	182.0	1984.0	252174.0	257969.0	383269.0	551822.0	372547.0	174043.0	304594.0	263539.0	20206.0	195323.0	94065.0	3895.0	27647.0	15768.0	52512.0	164178.0	221420.0	255132.0	21350.0	445722.0	4720.0	5547.0	29141.0	232202.0	422168.0	272812.0	22201.0	33040.0
BdM1028pool27	36165.0	38575.0	34591.0	42602.0	40087.0	48602.0	18521.0	20902.0	41596.0	56184.0	30777.0	256701.0	111133.0	430447.0	5061.0	88468.0	16606.0	420216.0	360.0	545.0	2620.0	458114.0	375358.0	585289.0	372547.0	875661.0	254103.0	576390.0	397432.0	28123.0	279181.0	124359.0	7409.0	37031.0	21507.0	93248.0	238456.0	396483.0	382103.0	29400.0	700374.0	6094.0	8554.0	41142.0	333720.0	656812.0	506660.0	28094.0	44667.0
BdM1029pool13	18008.0	19248.0	14511.0	21423.0	20267.0	24032.0	9627.0	8907.0	20572.0	27042.0	17245.0	114283.0	56516.0	171837.0	2707.0	37788.0	8681.0	176202.0	90.0	92.0	1270.0	187623.0	188407.0	281616.0	174043.0	254103.0	403217.0	257339.0	197246.0	14730.0	146451.0	71820.0	3253.0	19045.0	10906.0	41424.0	124225.0	167927.0	195862.0	14596.0	328342.0	2552.0	4189.0	20601.0	171234.0	313746.0	206035.0	15247.0	21908.0
BdM1029pool27	32114.0	34596.0	30133.0	37878.0	35278.0	42712.0	15278.0	18826.0	39150.0	49013.0	28349.0	227936.0	100440.0	416320.0	4524.0	102322.0	14715.0	424970.0	182.0	272.0	2707.0	478868.0	335543.0	535915.0	304594.0	576390.0	257339.0	817583.0	363937.0	25066.0	259699.0	113343.0	7956.0	32771.0	17776.0	95033.0	219496.0	397060.0	342839.0	24435.0	640977.0	5528.0	7922.0	36307.0	299852.0	599837.0	463025.0	23842.0	40565.0
BdM1030pool13	30017.0	31927.0	23523.0	36066.0	34212.0	39282.0	14907.0	13551.0	37479.0	46500.0	23056.0	173801.0	88498.0	268363.0	4506.0	56674.0	12829.0	264234.0	180.0	90.0	1992.0	297419.0	299712.0	452360.0	263539.0	397432.0	197246.0	363937.0	662708.0	24358.0	225312.0	103044.0	5605.0	31857.0	16341.0	60783.0	191276.0	261177.0	302327.0	23132.0	538565.0	4882.0	5385.0	35093.0	260305.0	502455.0	320949.0	23697.0	38464.0
BdM1031pool13	325160.0	345561.0	269169.0	380079.0	377718.0	426044.0	159941.0	167385.0	397244.0	429519.0	1715.0	12345.0	6363.0	18807.0	180.0	3930.0	901.0	17894.0			187.0	21430.0	22894.0	36808.0	20206.0	28123.0	14730.0	25066.0	24358.0	623584.0	19037.0	8850.0	457.0	372682.0	186453.0	298401.0	15599.0	20774.0	24703.0	289563.0	46525.0	71932.0	78838.0	421402.0	22654.0	45808.0	24894.0	280809.0	430388.0
BdM1032pool13	21849.0	23201.0	16520.0	32553.0	33206.0	34303.0	15895.0	12965.0	31465.0	40037.0	20421.0	132791.0	66486.0	191438.0	3256.0	42422.0	11462.0	195687.0		182.0	1356.0	212783.0	217281.0	318536.0	195323.0	279181.0	146451.0	259699.0	225312.0	19037.0	473502.0	80905.0	3533.0	22190.0	12702.0	42931.0	150707.0	197695.0	231071.0	18453.0	379983.0	4541.0	4639.0	32080.0	196869.0	358687.0	235651.0	19089.0	27936.0
BdM1033pool13	10224.0	10383.0	8801.0	12301.0	10682.0	11898.0	6537.0	5550.0	11774.0	14097.0	9305.0	59647.0	32799.0	84298.0	1443.0	18737.0	5429.0	86672.0			1000.0	94972.0	100478.0	139712.0	94065.0	124359.0	71820.0	113343.0	103044.0	8850.0	80905.0	198651.0	2074.0	10909.0	5720.0	19627.0	68622.0	87830.0	105889.0	8235.0	165080.0	2177.0	2284.0	11796.0	90119.0	154756.0	101090.0	8517.0	12046.0
BdM1033pool27	820.0	637.0	1180.0	907.0	730.0	820.0	453.0	451.0	636.0	998.0	274.0	2984.0	2172.0	6406.0	272.0	2893.0	184.0	6054.0	180.0	365.0		7958.0	4245.0	6866.0	3895.0	7409.0	3253.0	7956.0	5605.0	457.0	3533.0	2074.0	12738.0	450.0	638.0	2174.0	3168.0	6063.0	5248.0	637.0	8317.0	270.0	90.0	814.0	3979.0	7687.0	6059.0	817.0	818.0
BdM1034pool13	402856.0	430576.0	328366.0	476613.0	474265.0	536963.0	192330.0	201087.0	491196.0	545680.0	2450.0	15265.0	8564.0	23605.0	90.0	4850.0	1367.0	22493.0			94.0	26151.0	30857.0	48004.0	27647.0	37031.0	19045.0	32771.0	31857.0	372682.0	22190.0	10909.0	450.0	800654.0	225174.0	369015.0	19657.0	24932.0	30894.0	352569.0	61886.0	85161.0	92851.0	524883.0	29571.0	56762.0	30625.0	350258.0	540311.0
BdM1035pool13	191588.0	204329.0	164251.0	223297.0	223048.0	248762.0	101849.0	106142.0	226010.0	248514.0	1819.0	9255.0	4732.0	13696.0	182.0	2732.0	451.0	13408.0		92.0	184.0	16146.0	17519.0	26949.0	15768.0	21507.0	10906.0	17776.0	16341.0	186453.0	12702.0	5720.0	638.0	225174.0	362984.0	211346.0	10813.0	15147.0	17134.0	181810.0	32120.0	44618.0	52122.0	254135.0	15401.0	31425.0	17512.0	172979.0	258001.0
BdM1035pool27	329046.0	350250.0	324293.0	377422.0	378674.0	433387.0	161034.0	224548.0	390710.0	437656.0	4516.0	38760.0	16544.0	70165.0	998.0	19387.0	2708.0	71470.0		275.0	365.0	79257.0	58512.0	93932.0	52512.0	93248.0	41424.0	95033.0	60783.0	298401.0	42931.0	19627.0	2174.0	369015.0	211346.0	723584.0	37998.0	71630.0	59493.0	287633.0	111079.0	68666.0	102975.0	419900.0	55405.0	110891.0	80835.0	280131.0	432197.0
BdM1036pool13	19313.0	21600.0	15601.0	23671.0	22146.0	24770.0	9726.0	9625.0	22212.0	29751.0	16249.0	107880.0	57541.0	160243.0	2901.0	33952.0	8478.0	159089.0		182.0	1348.0	182574.0	183297.0	270199.0	164178.0	238456.0	124225.0	219496.0	191276.0	15599.0	150707.0	68622.0	3168.0	19657.0	10813.0	37998.0	388416.0	189092.0	191137.0	16797.0	318720.0	3736.0	3734.0	22142.0	166416.0	302077.0	197345.0	15798.0	24325.0
BdM1036pool27	24980.0	26819.0	21775.0	29786.0	28083.0	32593.0	12269.0	14974.0	28397.0	37567.0	19679.0	176585.0	74867.0	295344.0	3348.0	73580.0	11207.0	301900.0	90.0	365.0	2257.0	331760.0	244509.0	372822.0	221420.0	396483.0	167927.0	397060.0	261177.0	20774.0	197695.0	87830.0	6063.0	24932.0	15147.0	71630.0	189092.0	557325.0	260151.0	19231.0	440778.0	4307.0	6006.0	28759.0	222067.0	416808.0	333761.0	18497.0	30402.0
BdM1037pool13	29834.0	31729.0	22885.0	36902.0	32337.0	39627.0	15651.0	13903.0	35836.0	45943.0	24027.0	171639.0	88811.0	254456.0	4688.0	54806.0	13195.0	257719.0	90.0		2356.0	280460.0	289875.0	435096.0	255132.0	382103.0	195862.0	342839.0	302327.0	24703.0	231071.0	105889.0	5248.0	30894.0	17134.0	59493.0	191137.0	260151.0	649175.0	25954.0	529701.0	5350.0	5642.0	35850.0	268584.0	496694.0	311014.0	24408.0	38969.0
BdM1038pool13	321707.0	338592.0	267573.0	379397.0	378140.0	421299.0	157076.0	163385.0	387195.0	423164.0	2077.0	12902.0	5821.0	19065.0	270.0	3840.0	1173.0	16520.0				20351.0	25051.0	37138.0	21350.0	29400.0	14596.0	24435.0	23132.0	289563.0	18453.0	8235.0	637.0	352569.0	181810.0	287633.0	16797.0	19231.0	25954.0	610559.0	46770.0	72117.0	78839.0	415692.0	23312.0	44359.0	24788.0	284590.0	426056.0
BdM1039pool13	59422.0	63262.0	44506.0	71070.0	67767.0	83009.0	26568.0	25893.0	70734.0	94177.0	38899.0	254576.0	143628.0	456459.0	6312.0	96144.0	21551.0	439914.0	272.0	90.0	3072.0	505121.0	504838.0	829600.0	445722.0	700374.0	328342.0	640977.0	538565.0	46525.0	379983.0	165080.0	8317.0	61886.0	32120.0	111079.0	318720.0	440778.0	529701.0	46770.0	1436166.0	10913.0	10204.0	70361.0	465560.0	1018286.0	567734.0	44378.0	76629.0
BdM1040pool13	76625.0	80722.0	62174.0	86822.0	86892.0	94691.0	42028.0	42474.0	90064.0	96672.0	450.0	2714.0	2187.0	3802.0	90.0	910.0	90.0	3851.0				4522.0	6262.0	9286.0	4720.0	6094.0	2552.0	5528.0	4882.0	71932.0	4541.0	2177.0	270.0	85161.0	44618.0	68666.0	3736.0	4307.0	5350.0	72117.0	10913.0	133052.0	25003.0	96588.0	5349.0	9629.0	5269.0	70166.0	99542.0
BdM1040pool27	84673.0	88414.0	84563.0	94038.0	93074.0	105463.0	46576.0	71905.0	97291.0	105621.0	458.0	3731.0	1464.0	5740.0		1189.0	90.0	5911.0	90.0	90.0	187.0	5755.0	6029.0	8667.0	5547.0	8554.0	4189.0	7922.0	5385.0	78838.0	4639.0	2284.0	90.0	92851.0	52122.0	102975.0	3734.0	6006.0	5642.0	78839.0	10204.0	25003.0	148970.0	106276.0	4991.0	10391.0	7562.0	77418.0	111555.0
BdM1041pool13	479437.0	509667.0	386656.0	576418.0	575678.0	655240.0	225398.0	237762.0	595487.0	666665.0	3358.0	16525.0	8376.0	25780.0	723.0	5480.0	1354.0	24669.0		92.0	277.0	29693.0	35673.0	54747.0	29141.0	41142.0	20601.0	36307.0	35093.0	421402.0	32080.0	11796.0	814.0	524883.0	254135.0	419900.0	22142.0	28759.0	35850.0	415692.0	70361.0	96588.0	106276.0	994325.0	31404.0	66988.0	34058.0	406238.0	649662.0
BdM1042pool13	27576.0	28951.0	20866.0	34175.0	32399.0	36940.0	13609.0	13884.0	32089.0	41039.0	21499.0	153930.0	80385.0	226638.0	3160.0	49220.0	11847.0	228170.0	90.0	90.0	1540.0	244143.0	250995.0	380753.0	232202.0	333720.0	171234.0	299852.0	260305.0	22654.0	196869.0	90119.0	3979.0	29571.0	15401.0	55405.0	166416.0	222067.0	268584.0	23312.0	465560.0	5349.0	4991.0	31404.0	561122.0	441492.0	286048.0	21489.0	34158.0
BdM1043pool13	56741.0	59360.0	44127.0	68251.0	66460.0	78393.0	25514.0	26447.0	67248.0	86717.0	38167.0	247116.0	134652.0	428171.0	6402.0	90197.0	19680.0	415969.0	182.0		3074.0	468879.0	476576.0	768009.0	422168.0	656812.0	313746.0	599837.0	502455.0	45808.0	358687.0	154756.0	7687.0	56762.0	31425.0	110891.0	302077.0	416808.0	496694.0	44359.0	1018286.0	9629.0	10391.0	66988.0	441492.0	1300062.0	597729.0	44357.0	72051.0
BdM1043pool27	30735.0	32534.0	28341.0	33638.0	32358.0	39526.0	15180.0	17721.0	33629.0	44201.0	25561.0	216528.0	89977.0	346698.0	3884.0	72121.0	13284.0	346415.0	270.0	273.0	2349.0	375835.0	296697.0	461490.0	272812.0	506660.0	206035.0	463025.0	320949.0	24894.0	235651.0	101090.0	6059.0	30625.0	17512.0	80835.0	197345.0	333761.0	311014.0	24788.0	567734.0	5269.0	7562.0	34058.0	286048.0	597729.0	670459.0	23666.0	37800.0
BdM1044pool13	317382.0	330844.0	256070.0	368736.0	362838.0	412254.0	153208.0	163271.0	378860.0	416593.0	2728.0	12369.0	6906.0	19013.0	180.0	3850.0	910.0	17224.0				21009.0	25354.0	35653.0	22201.0	28094.0	15247.0	23842.0	23697.0	280809.0	19089.0	8517.0	817.0	350258.0	172979.0	280131.0	15798.0	18497.0	24408.0	284590.0	44378.0	70166.0	77418.0	406238.0	21489.0	44357.0	23666.0	601558.0	424809.0
BdM1045pool13	492343.0	525155.0	395249.0	587561.0	580316.0	670796.0	222779.0	239599.0	607729.0	680095.0	3174.0	18170.0	10029.0	28776.0	622.0	5660.0	1264.0	29141.0			367.0	33695.0	37944.0	59314.0	33040.0	44667.0	21908.0	40565.0	38464.0	430388.0	27936.0	12046.0	818.0	540311.0	258001.0	432197.0	24325.0	30402.0	38969.0	426056.0	76629.0	99542.0	111555.0	649662.0	34158.0	72051.0	37800.0	424809.0	1033415.0
BdM1045pool27	35901.0	38897.0	39536.0	39928.0	39912.0	42264.0	22991.0	27460.0	40260.0	42641.0	640.0	2087.0	827.0	2824.0		550.0	90.0	2904.0	180.0	273.0		3269.0	3096.0	4461.0	3189.0	4183.0	1456.0	3367.0	2650.0	36179.0	2276.0	1368.0	453.0	40532.0	26096.0	40700.0	2089.0	2998.0	2906.0	37255.0	4551.0	10703.0	16669.0	46249.0	2453.0	4821.0	4001.0	34934.0	51580.0
BdM1046pool13	559580.0	595834.0	442792.0	672981.0	670275.0	781208.0	247053.0	262233.0	693673.0	788096.0	3275.0	19802.0	10111.0	30442.0	447.0	6487.0	1456.0	29682.0			184.0	36327.0	40415.0	63417.0	35722.0	49228.0	24232.0	43330.0	40444.0	476415.0	28297.0	13471.0	817.0	605292.0	279777.0	482035.0	25743.0	32498.0	39624.0	475874.0	86483.0	105961.0	116616.0	739294.0	36468.0	79711.0	40351.0	467403.0	773759.0
BdM1046pool27	229787.0	244895.0	247754.0	262983.0	262898.0	286723.0	120962.0	155073.0	268395.0	287904.0	2003.0	10882.0	4562.0	15709.0	270.0	2826.0	540.0	15158.0	180.0	273.0	94.0	17062.0	16795.0	25000.0	14986.0	23071.0	10703.0	20425.0	15708.0	214454.0	12243.0	6444.0	814.0	257233.0	130746.0	247825.0	10785.0	16775.0	16798.0	215856.0	28460.0	51679.0	74775.0	294511.0	14616.0	28193.0	21352.0	208788.0	299386.0
BdM1047pool13	423606.0	447134.0	346065.0	494192.0	492141.0	564941.0	194315.0	207376.0	506923.0	568707.0	2717.0	14535.0	7647.0	23788.0	270.0	5110.0	1091.0	21502.0			187.0	27081.0	32415.0	46846.0	27857.0	36797.0	19690.0	31976.0	30788.0	367202.0	22313.0	10706.0	542.0	462669.0	222636.0	370343.0	18780.0	26046.0	31836.0	367061.0	62656.0	86212.0	96617.0	545098.0	28833.0	60650.0	30349.0	364378.0	572030.0
BdM1048pool13	578698.0	614413.0	448810.0	693291.0	687647.0	810861.0	254267.0	272154.0	718837.0	821296.0	3549.0	19640.0	10726.0	31966.0	532.0	6757.0	1547.0	30783.0			187.0	36796.0	41925.0	67024.0	37888.0	50221.0	25253.0	44801.0	42410.0	489126.0	30731.0	13376.0	1088.0	621058.0	286917.0	492119.0	26024.0	34349.0	41357.0	488384.0	89076.0	108656.0	119668.0	760386.0	38635.0	83862.0	40252.0	477358.0	799522.0
BdM1050pool14
BdM1050pool24
BdM1051pool14
BdM1051pool21
BdM1052pool14
BdM1053pool14
BdM1053pool24
BdM1054pool14
BdM1054pool24
BdM1055pool14
BdM1056pool14
BdM1057pool14
BdM1057pool21
BdM1064pool14
BdM1064pool24
BdM1065pool14
BdM1065pool24
BdM1066pool14
BdM1066pool24
BdM1067pool14
BdM1067pool24
BdM1068pool14
BdM1068pool24
BdM1069pool14
BdM1069pool24
BdM1070pool14
BdM1071pool14
BdM1071pool24
BdM1072pool14
BdM1073pool14
BdM1074pool14
BdM1075pool14
BdM1075pool24
BdM1128pool08
BdM1129pool08
BdM1130pool08
BdM1131pool08
BdM1131pool28
BdM1133pool08
BdM1133pool28
BdM1135pool08
BdM1135pool28
BdM1136pool28
BdM1138pool28
BdM1139pool08
BdM1139pool28
BdM1140pool28
BdM1141pool28
BdM1142pool08
BdM1142pool28
BdM1143pool08
BdM1143pool28
BdM1144pool08
BdM1144pool28
BdM1146pool08
BdM1146pool28
BdM1147pool08
BdM1147pool28
BdM1148pool08
BdM1148pool28
BdM1149pool08
BdM1149pool28
BdM1150pool08
BdM1150pool28
BdM1151pool08
BdM1151pool28
BdM1152pool08
BdM1153pool08
BdM1154pool08
BdM1154pool28
BdM1155pool08
BdM1156pool08
BdM1158pool08
BdM1158pool28
BdM1159pool08
BdM1160pool08
BdM1161pool08
BdM1162pool08
BdM1162pool28
BdM1163pool08
BdM1211pool11
BdM1212pool11
BdM1213pool11
BdM1213pool24
BdM1214pool11
BdM1215pool11
BdM1216pool11
BdM1216pool24
BdM1217pool11
BdM1218pool11
BdM1219pool11
BdM1219pool24
BdM1220pool11
BdM1220pool21
BdM1221pool11
BdM1221pool21
BdM1222pool11
BdM1222pool24
BdM1223pool11
BdM1223pool24
BdM1224pool11
BdM1225pool11
BdM1226pool11
BdM1226pool21
BdM1227pool11
BdM1227pool24
BdM1228pool11
BdM1229pool11
BdM1229pool24
BdM1230pool11
BdM1230pool24
BdM1231pool05	233475.0	246194.0	214514.0	270892.0	271052.0	312193.0	105907.0	124567.0	281061.0	317134.0	1817.0	12175.0	5388.0	18719.0	270.0	4114.0	727.0	16989.0			187.0	21624.0	20362.0	31597.0	19058.0	28982.0	13610.0	25164.0	21779.0	190765.0	18212.0	7183.0	543.0	235869.0	112548.0	210646.0	13419.0	19165.0	20408.0	183567.0	40865.0	42840.0	52738.0	277380.0	18792.0	40615.0	23529.0	182963.0	283320.0
BdM1231pool27	62428.0	66718.0	64434.0	72249.0	73409.0	79420.0	36669.0	43113.0	74968.0	79434.0	819.0	3913.0	1666.0	4922.0	182.0	1284.0	454.0	4644.0		92.0	93.0	5378.0	5471.0	8225.0	4654.0	7479.0	3460.0	5829.0	4558.0	56449.0	6439.0	2380.0	272.0	67207.0	36288.0	64122.0	3460.0	5004.0	5926.0	55115.0	8853.0	16569.0	21595.0	75826.0	5280.0	8563.0	6739.0	54593.0	74127.0
BdM1232pool05	292966.0	314209.0	267894.0	347177.0	343697.0	397761.0	131543.0	157981.0	358997.0	395910.0	2087.0	12288.0	7464.0	20349.0	456.0	4393.0	908.0	19350.0		92.0	93.0	25006.0	23997.0	36998.0	22332.0	32898.0	16261.0	28987.0	26431.0	244378.0	20874.0	8904.0	996.0	298403.0	140017.0	270789.0	15976.0	22188.0	24875.0	236780.0	49230.0	55132.0	65661.0	358445.0	22139.0	48257.0	26613.0	233367.0	366083.0
BdM1232pool27	369883.0	398833.0	358560.0	435517.0	432325.0	500070.0	167879.0	215586.0	448886.0	499023.0	2817.0	16804.0	7931.0	26806.0	816.0	6020.0	817.0	25528.0		182.0	187.0	32079.0	28542.0	46262.0	26715.0	44165.0	19226.0	37891.0	30408.0	308519.0	24035.0	10002.0	816.0	371236.0	177013.0	363534.0	19146.0	29413.0	29610.0	292461.0	59507.0	68097.0	89693.0	446751.0	26950.0	57990.0	35506.0	291220.0	457396.0
BdM1233pool05	5839.0	6456.0	5832.0	7273.0	7349.0	8544.0	2908.0	4196.0	7830.0	8555.0		190.0	465.0	90.0	92.0	362.0		272.0		92.0		458.0	641.0	1096.0	461.0	643.0	370.0	454.0	460.0	4657.0	544.0		92.0	6908.0	3463.0	5742.0	542.0	732.0	180.0	4019.0	731.0	1471.0	2105.0	7560.0		1109.0	458.0	4376.0	7109.0
BdM1233pool18	78731.0	87757.0	75821.0	91880.0	92507.0	103076.0	40719.0	52719.0	94989.0	105093.0	631.0	4544.0	3193.0	6892.0	272.0	2003.0	90.0	6708.0		182.0		8721.0	8451.0	12461.0	7427.0	10538.0	4985.0	9888.0	7710.0	68100.0	7362.0	3085.0	92.0	82006.0	42007.0	77646.0	6438.0	8443.0	8250.0	65078.0	15277.0	16491.0	24929.0	93135.0	6901.0	14005.0	8717.0	65361.0	99001.0
BdM1234pool05	6636.0	7348.0	7090.0	10867.0	11316.0	11678.0	6074.0	6706.0	11331.0	12590.0	90.0	637.0	181.0	545.0	182.0	452.0		634.0		182.0		818.0	819.0	1728.0	817.0	1093.0	456.0	1093.0	455.0	6360.0	2872.0	364.0	92.0	8157.0	3182.0	8534.0	895.0	1619.0	819.0	5257.0	1087.0	1274.0	3000.0	11596.0	452.0	1729.0	1092.0	6428.0	9079.0
BdM1235pool05	329348.0	356650.0	301939.0	396489.0	395158.0	457514.0	147695.0	175852.0	412210.0	458024.0	2458.0	13893.0	7828.0	22964.0	542.0	5386.0	1005.0	22413.0		92.0	187.0	28137.0	25614.0	43482.0	25225.0	37689.0	18046.0	33863.0	29223.0	270883.0	25613.0	9800.0	999.0	336526.0	156954.0	306050.0	18392.0	25774.0	27398.0	259611.0	57748.0	58555.0	72053.0	410280.0	25931.0	54961.0	30665.0	260157.0	412971.0
BdM1236pool05	473807.0	510675.0	393713.0	571842.0	571293.0	674596.0	203835.0	232837.0	595186.0	672082.0	3176.0	17350.0	10202.0	31332.0	816.0	6462.0	1275.0	29241.0		92.0	187.0	36703.0	38460.0	62859.0	34968.0	50356.0	25409.0	45450.0	41123.0	382664.0	35304.0	12628.0	1004.0	478367.0	217710.0	405282.0	25777.0	34492.0	39332.0	370411.0	85112.0	81620.0	94785.0	585557.0	37126.0	80323.0	41168.0	366200.0	600019.0
BdM1237pool05	201012.0	208195.0	162338.0	238374.0	238649.0	280748.0	85293.0	97493.0	241599.0	276250.0	3443.0	17906.0	10754.0	31700.0	543.0	6386.0	1370.0	31961.0			370.0	37351.0	36793.0	63218.0	33673.0	53259.0	24487.0	46067.0	40216.0	160939.0	28017.0	11993.0	819.0	201154.0	91516.0	169012.0	23711.0	34976.0	38637.0	157330.0	84069.0	33902.0	40956.0	242508.0	34589.0	78510.0	41792.0	155135.0	253493.0
BdM1238pool05	179351.0	186343.0	149686.0	212095.0	211849.0	246284.0	78215.0	89035.0	216874.0	242937.0	3620.0	16826.0	9203.0	27563.0	453.0	6110.0	1280.0	28342.0			93.0	34291.0	32956.0	55485.0	29498.0	47116.0	21416.0	42711.0	35244.0	145495.0	26464.0	11078.0	546.0	179419.0	81591.0	151782.0	21409.0	31811.0	36449.0	140809.0	73110.0	30994.0	37199.0	215574.0	30827.0	68261.0	37994.0	140431.0	223212.0
BdM1239pool05	402578.0	431467.0	347137.0	472673.0	471431.0	554790.0	176630.0	202893.0	491355.0	552778.0	2637.0	17081.0	9204.0	28335.0	636.0	5563.0	995.0	26783.0		92.0	187.0	33622.0	34949.0	55401.0	30854.0	46782.0	22404.0	40971.0	36586.0	324977.0	24909.0	11250.0	1004.0	407167.0	189666.0	356829.0	21581.0	30799.0	35318.0	311238.0	72914.0	71373.0	84058.0	481380.0	32477.0	69940.0	35880.0	318280.0	500418.0
BdM1240pool05	434100.0	460717.0	367564.0	516684.0	515849.0	605468.0	190878.0	219046.0	536135.0	602401.0	2722.0	17351.0	9008.0	29242.0	726.0	5835.0	1365.0	26972.0		92.0	187.0	33592.0	35007.0	58002.0	32392.0	47877.0	23403.0	41768.0	37303.0	348582.0	31431.0	11629.0	1002.0	438358.0	202461.0	378670.0	21944.0	31239.0	35755.0	338042.0	76117.0	75879.0	90036.0	531291.0	33488.0	73202.0	37503.0	338667.0	545157.0
BdM1241pool05	317296.0	341198.0	286245.0	376945.0	375504.0	435084.0	145442.0	169231.0	389429.0	436277.0	2271.0	14096.0	7560.0	22998.0	546.0	4389.0	813.0	21998.0		92.0	187.0	27353.0	26650.0	43152.0	26419.0	37790.0	18158.0	33543.0	29687.0	261195.0	25388.0	9463.0	1005.0	326210.0	154734.0	288182.0	17619.0	24806.0	27868.0	249472.0	57788.0	57681.0	70437.0	382643.0	26774.0	56155.0	30351.0	249505.0	393657.0
BdM1241pool27	104606.0	111944.0	111402.0	119889.0	118036.0	129668.0	58806.0	78157.0	123772.0	129184.0	819.0	7461.0	2370.0	8468.0	272.0	2200.0	637.0	9011.0	90.0	182.0		9474.0	10398.0	14482.0	8562.0	13737.0	5359.0	11389.0	9206.0	91852.0	10351.0	3734.0	362.0	112488.0	62226.0	107546.0	7007.0	9748.0	9471.0	92065.0	16216.0	28254.0	37853.0	124889.0	9203.0	16746.0	12206.0	92548.0	120087.0
BdM1242pool05	115113.0	123782.0	111066.0	136264.0	133493.0	154755.0	58429.0	69978.0	140721.0	155887.0	727.0	6912.0	3752.0	9090.0	182.0	1749.0	543.0	9448.0		92.0		10720.0	10919.0	15726.0	9807.0	14809.0	8349.0	12895.0	11504.0	96623.0	11951.0	4371.0	275.0	120616.0	60473.0	113626.0	6902.0	10530.0	10599.0	93354.0	19984.0	22276.0	30001.0	140045.0	10697.0	19804.0	12268.0	95535.0	141662.0
BdM1242pool27	78567.0	82425.0	79397.0	88389.0	88108.0	93585.0	44957.0	56082.0	89117.0	93906.0	631.0	4350.0	1551.0	5347.0	90.0	1007.0	180.0	5530.0			94.0	6437.0	5989.0	9094.0	5169.0	7343.0	4273.0	6897.0	6183.0	67752.0	7151.0	2362.0	90.0	80342.0	45383.0	79083.0	3806.0	5254.0	6254.0	66629.0	10174.0	18992.0	27455.0	89657.0	5074.0	10174.0	7251.0	66182.0	88079.0
BdM1243pool05	425324.0	456113.0	366725.0	503038.0	507513.0	594859.0	187326.0	213059.0	529156.0	593376.0	2904.0	16896.0	9195.0	28707.0	726.0	5934.0	1005.0	26968.0		92.0	187.0	34792.0	34452.0	56304.0	32699.0	46601.0	22671.0	42064.0	36564.0	342929.0	30538.0	11811.0	1004.0	431212.0	195625.0	371169.0	22242.0	31428.0	35118.0	332359.0	75452.0	75808.0	88013.0	516909.0	32292.0	72094.0	37047.0	330397.0	530507.0
BdM1244pool05	471998.0	506875.0	385807.0	561629.0	561389.0	665765.0	203191.0	227704.0	585688.0	665409.0	2716.0	17802.0	10379.0	30791.0	450.0	6462.0	1182.0	28860.0			187.0	35782.0	38083.0	62924.0	34762.0	50521.0	25287.0	44321.0	41017.0	380394.0	32094.0	12348.0	814.0	477954.0	213730.0	402029.0	24851.0	33141.0	39474.0	368135.0	86164.0	81515.0	93179.0	576598.0	36659.0	81175.0	40147.0	363049.0	600434.0
BdM1245pool05	416456.0	448570.0	354220.0	494884.0	496026.0	580749.0	181312.0	206690.0	517461.0	578498.0	2717.0	16901.0	9204.0	27882.0	454.0	5651.0	1092.0	26597.0			187.0	33537.0	33456.0	55486.0	31423.0	45354.0	22144.0	40532.0	35491.0	338127.0	30203.0	11721.0	819.0	421385.0	193915.0	361534.0	22772.0	30881.0	34942.0	321614.0	73315.0	73166.0	85285.0	507353.0	32685.0	71319.0	36533.0	319571.0	522562.0
BdM1246pool05	105136.0	106746.0	89632.0	119727.0	119485.0	137358.0	48516.0	55941.0	122344.0	138331.0	2449.0	11291.0	5761.0	17948.0	273.0	3938.0	904.0	18021.0			93.0	21125.0	21946.0	31389.0	17453.0	28587.0	13982.0	25404.0	22282.0	86328.0	15413.0	7103.0	456.0	102686.0	49975.0	90443.0	13305.0	18111.0	21127.0	81661.0	41376.0	18464.0	25121.0	124808.0	17913.0	38873.0	22016.0	84911.0	130407.0
BdM1246pool27	41600.0	42021.0	40124.0	46412.0	46211.0	53604.0	20232.0	28214.0	46194.0	52424.0	990.0	6279.0	2835.0	7727.0		2007.0	542.0	8379.0				8543.0	8398.0	13384.0	6900.0	11642.0	4816.0	11077.0	9014.0	35417.0	7374.0	2473.0	180.0	41970.0	21693.0	45334.0	5203.0	8814.0	9371.0	32962.0	15820.0	9034.0	15665.0	49249.0	8271.0	15285.0	9548.0	33754.0	50621.0
BdM1247pool05	224025.0	233724.0	175213.0	266467.0	264691.0	316415.0	93898.0	103551.0	271106.0	311813.0	3803.0	19197.0	12100.0	33538.0	543.0	7022.0	1551.0	34968.0			279.0	39998.0	41434.0	69950.0	36927.0	57265.0	26406.0	51114.0	45406.0	177890.0	32368.0	12802.0	819.0	222718.0	99992.0	184395.0	26332.0	39074.0	43910.0	172004.0	94955.0	37988.0	43781.0	271944.0	37746.0	87135.0	45175.0	169746.0	280068.0
BdM1247pool27	176187.0	184432.0	159330.0	207353.0	207006.0	241631.0	78870.0	95026.0	209842.0	237452.0	3620.0	18370.0	9843.0	30834.0	543.0	7011.0	1281.0	31443.0			279.0	36551.0	33498.0	54283.0	29330.0	51745.0	21150.0	45693.0	35538.0	144231.0	26006.0	11082.0	723.0	176041.0	81355.0	160127.0	21457.0	33725.0	35116.0	139356.0	70326.0	31269.0	40124.0	212390.0	30260.0	66122.0	41006.0	138986.0	215172.0
BdM1248pool12
BdM1248pool29
BdM1249pool12
BdM1249pool29
BdM1250pool12
BdM1250pool29
BdM1251pool12
BdM1252pool12
BdM1252pool29
BdM1253pool12
BdM1254pool12
BdM1254pool19
BdM1255pool12
BdM1255pool29
BdM1256pool12
BdM1256pool29
BdM1257pool12
BdM1258pool12
BdM1259pool12
BdM1260pool12
BdM1261pool12
BdM1262pool12
BdM1263pool12
BdM1264pool12
BdM1265pool12
BdM1265pool19
BdM1266pool12
BdM1266pool29
BdM1267pool12
BdM1268pool11
BdM1269pool11
BdM1269pool24
BdM1270pool11
BdM1272pool12
BdM1272pool29
BdM1273pool12
BdM1274pool12
BdM1275pool12
BdM1795pool34	55969.0	60332.0	45669.0	69389.0	66266.0	79812.0	25378.0	26441.0	68999.0	90555.0	38737.0	265451.0	140206.0	495857.0	6678.0	102003.0	20576.0	471821.0	272.0	180.0	3247.0	539889.0	494074.0	820586.0	447931.0	765758.0	324399.0	692043.0	535557.0	43587.0	379851.0	164940.0	8944.0	58535.0	29778.0	118325.0	313598.0	481501.0	529126.0	44519.0	1079157.0	9831.0	10574.0	66470.0	443835.0	978933.0	582639.0	42984.0	72878.0
BdM1796pool34	55835.0	58854.0	45499.0	68151.0	64425.0	79373.0	25550.0	26455.0	68237.0	88526.0	35669.0	257688.0	130757.0	475191.0	6590.0	96234.0	19044.0	456310.0	272.0	362.0	3244.0	515880.0	454927.0	751893.0	410004.0	724612.0	303150.0	655520.0	497609.0	42504.0	351713.0	150942.0	8495.0	56209.0	29599.0	115973.0	293403.0	463266.0	491561.0	44832.0	982558.0	9078.0	10195.0	65615.0	413740.0	901078.0	560036.0	42907.0	73367.0
BdM1797pool34	506866.0	548578.0	470691.0	602977.0	598505.0	712224.0	226757.0	278196.0	626879.0	709619.0	3274.0	20250.0	9551.0	34072.0	540.0	7092.0	1603.0	32522.0			94.0	38966.0	37893.0	61264.0	33963.0	53252.0	23893.0	47623.0	37139.0	435892.0	27703.0	12301.0	906.0	546794.0	255597.0	509068.0	23782.0	35274.0	38707.0	430467.0	81011.0	95897.0	121762.0	665798.0	34919.0	78441.0	43075.0	424687.0	679408.0
BdM1798pool34	67102.0	71284.0	51132.0	83068.0	80578.0	97795.0	29534.0	30158.0	81288.0	109041.0	43342.0	271112.0	154383.0	517819.0	7663.0	107129.0	23093.0	492162.0	182.0	90.0	3614.0	565655.0	556639.0	940555.0	496769.0	802245.0	364171.0	732271.0	600950.0	51276.0	412850.0	177418.0	9758.0	68542.0	36541.0	128370.0	341838.0	491973.0	577981.0	53570.0	1250201.0	11909.0	11845.0	81367.0	496805.0	1126510.0	600567.0	50192.0	88662.0
BdM1799pool34	41422.0	43661.0	37846.0	49645.0	47155.0	57368.0	19721.0	21987.0	49727.0	64202.0	31618.0	251139.0	114029.0	442559.0	5682.0	88014.0	17067.0	418930.0	182.0		2527.0	468756.0	387185.0	632839.0	350622.0	666507.0	261493.0	589837.0	419476.0	32668.0	290955.0	127357.0	6865.0	42741.0	22860.0	96656.0	241031.0	403428.0	401937.0	34314.0	786691.0	7259.0	8477.0	49660.0	351782.0	727011.0	512273.0	31814.0	52678.0
BdM1800pool34	68936.0	72710.0	51051.0	83972.0	80738.0	98300.0	30302.0	30241.0	83903.0	110933.0	43880.0	272950.0	157255.0	519750.0	7933.0	108147.0	23466.0	490365.0	272.0	180.0	3524.0	562811.0	562875.0	950640.0	504006.0	802332.0	366157.0	731776.0	600872.0	52490.0	418016.0	177932.0	9579.0	71218.0	36039.0	129018.0	346807.0	490023.0	586575.0	54001.0	1266284.0	11723.0	12763.0	83213.0	500587.0	1148063.0	600849.0	51802.0	91076.0
BdM1801pool34	39793.0	43243.0	35765.0	47660.0	45620.0	54291.0	19544.0	21722.0	47572.0	61711.0	27988.0	240664.0	106364.0	406083.0	4785.0	84125.0	14893.0	401206.0	180.0	90.0	2160.0	452219.0	366204.0	592993.0	332298.0	620876.0	245186.0	565664.0	397947.0	31391.0	279663.0	118401.0	6325.0	41335.0	22785.0	94579.0	234145.0	392722.0	375965.0	33955.0	736697.0	7713.0	9026.0	48496.0	328229.0	677053.0	487807.0	30575.0	52877.0
[truncated: 185 more columns]
