# Supplementary material for: Whole-genome amplification in double-digest RADseq results in adequate libraries but fewer sequenced loci
Source: PeerJ. 2018 Jul 17;6:e5089. doi: 10.7717/peerj.5089 (PMC6054070; doi:10.7717/peerj.5089)
Supplement: Supplemental Information 2 — This folder includes raw genetic data in the form of ipyrad *.loci files as well as code to produce bowtie2 alignments and to calculate sample statistics such as number of reads, number of loci, heterozygosity and pairwise distances. [file peerj-06-5089-s002.zip › code/wga_comparisons/pairwise_snps_N_matching_nuc.csv]

	BdM1012pool13	BdM1013pool13	BdM1013pool27	BdM1014pool13	BdM1015pool13	BdM1016pool13	BdM1017pool13	BdM1017pool27	BdM1018pool13	BdM1019pool13	BdM1020pool13	BdM1020pool27	BdM1021pool13	BdM1021pool27	BdM1022pool13	BdM1022pool27	BdM1023pool13	BdM1023pool27	BdM1024pool13	BdM1024pool18	BdM1025pool13	BdM1025pool27	BdM1026pool13	BdM1027pool13	BdM1028pool13	BdM1028pool27	BdM1029pool13	BdM1029pool27	BdM1030pool13	BdM1031pool13	BdM1032pool13	BdM1033pool13	BdM1033pool27	BdM1034pool13	BdM1035pool13	BdM1035pool27	BdM1036pool13	BdM1036pool27	BdM1037pool13	BdM1038pool13	BdM1039pool13	BdM1040pool13	BdM1040pool27	BdM1041pool13	BdM1042pool13	BdM1043pool13	BdM1043pool27	BdM1044pool13	BdM1045pool13
BdM1012pool13	2.0	1.86680310866	1.87483535529	1.87209243528	1.8745492599	1.86604920275	1.87052884319	1.88299653902	1.8649058079	1.86874344498	1.07279693487	1.01224489796	0.99882629108	0.995082700045	1.13333333333	1.02739726027	1.18691588785	1.01361502347	0.181818181818		0.818181818182	1.0119460501	0.997596153846	1.03497501784	1.00570729719	0.999403163235	0.96044211751	0.981919789612	0.986206896552	1.73038085394	1.0018639329	1.01024590164	1.01063829787	1.72145171743	1.72719880743	1.72607065325	0.996657381616	0.998677831644	0.98378962536	1.73344898536	0.928622285511	1.74376039933	1.75463730961	1.72263299272	0.987124463519	0.963566634708	1.00340020401	1.72709196355	1.7131187318
BdM1013pool13	1.86680310866	2.0	1.98038799636	1.87084667973	1.87546789519	1.87089873123	1.875	1.87571102015	1.87086934418	1.86364602824	1.0522875817	1.01274312542	0.9902200489	1.00136923779	1.20930232558	0.981447124304	0.955974842767	0.993049119555			0.857142857143	0.975581838993	0.991025641026	1.00661798266	1.00772043885	0.984745762712	0.967062634989	0.967861557478	0.956386292835	1.72954095544	0.989307298931	0.984	1.07246376812	1.72277589833	1.7289822294	1.71805138472	1.00869565217	0.998770491803	0.990513000703	1.72821977004	0.929754139488	1.73601260835	1.75680737646	1.72811472175	0.966361974406	0.966917845984	0.981823979592	1.72940015785	1.71506619572
BdM1013pool27	1.87483535529	1.98038799636	2.0	1.87403374741	1.88383899432	1.87812848934	1.87652588747	1.88318391741	1.87651650247	1.87309782609	0.981549815498	1.01561391057	1.05409836066	1.02380952381	1.0	0.943396226415	0.868852459016	1.00050684237	2.0	2.0	1.09090909091	1.02570921986	1.02419006479	1.06704242065	1.02361782072	1.01132075472	0.977224199288	0.970859985785	0.988213107025	1.73706332897	1.03562340967	0.954106280193	1.04761904762	1.72929663132	1.73298307966	1.72751848613	0.989056087551	1.02826855124	1.00648448356	1.73185970559	0.961798276264	1.75850606179	1.76873597607	1.73528232543	1.01379310345	0.993934983018	1.01887504719	1.73613378853	1.72374406807
BdM1014pool13	1.87209243528	1.87084667973	1.87403374741	2.0	1.87488729552	1.86929893395	1.86659376709	1.87344470332	1.86904935672	1.86765964732	1.09868421053	1.03265044814	1.04670912951	1.02245388933	0.815789473684	0.979020979021	1.04320987654	1.01513186338			0.857142857143	1.02523995734	1.02757793765	1.03607014747	1.03303730018	1.01097430407	0.977926078029	1.0	0.991834170854	1.72225093904	1.03867640739	1.00623330365	1.05494505495	1.71772538141	1.72125496611	1.72311948815	0.991509433962	1.00114503817	0.985911179173	1.72272272272	0.949494949495	1.74141977119	1.75869594871	1.721257414	0.97745773325	0.983631200935	1.01310741688	1.71774712315	1.71301297143
BdM1015pool13	1.8745492599	1.87546789519	1.88383899432	1.87488729552	2.0	1.87330204043	1.87437075947	1.88371860802	1.87173571054	1.8693995007	1.01587301587	1.00256904303	0.987399770905	0.992618323925	0.666666666667	0.950495049505	1.12328767123	1.02201257862		0.5	0.761904761905	0.975074404762	0.97719568567	1.0109800732	0.998211731044	0.981715514923	0.920643153527	0.965112781955	0.95974025974	1.7177369185	0.970779220779	0.984390243902	1.0	1.71453727255	1.71670616114	1.71490593343	0.959615384615	0.991187739464	0.974923754659	1.7210267499	0.916117905299	1.73719538888	1.73981621177	1.71700991609	0.954248366013	0.956960768085	1.00753851196	1.71124543053	1.71150533128
BdM1016pool13	1.86604920275	1.87089873123	1.87812848934	1.86929893395	1.87330204043	2.0	1.86975376333	1.87637424276	1.86299241724	1.86418347702	0.986225895317	0.969160479726	0.980310880829	0.9638723255	1.52941176471	0.930420711974	1.10126582278	0.974887556222			0.818181818182	0.980757293606	0.950226244344	0.985142457612	0.97875663855	0.960088691796	0.927637314734	0.953865030675	0.951321279555	1.71235335995	0.969756480754	1.00995475113	0.948453608247	1.71543781678	1.72198793573	1.71617061381	0.963011314186	0.961967213115	0.931244801774	1.72339824121	0.900038595137	1.7348597751	1.75185643564	1.71372226441	0.944617123481	0.931855726872	0.964064115822	1.71599547145	1.70632926904
BdM1017pool13	1.87052884319	1.875	1.87652588747	1.86659376709	1.87437075947	1.86975376333	2.0	1.96695921528	1.87067073497	1.86606429712	1.12558139535	1.00729040097	1.12732095491	1.01916058394	1.71428571429	1.10612244898	1.10869565217	0.960477941176			0.857142857143	0.977105478332	0.981915606162	1.01490384615	1.00081499593	0.962017804154	0.995776135164	0.976056338028	0.971647509579	1.71703584374	0.997235023041	0.957654723127	0.947368421053	1.72739669985	1.73587096774	1.72248037174	0.958011049724	1.0214953271	0.983367983368	1.72938829787	0.941246526399	1.73889555822	1.78683719691	1.71151428058	0.994602929838	0.98590346006	1.00139762404	1.71998987	1.72470291682
BdM1017pool27	1.88299653902	1.87571102015	1.88318391741	1.87344470332	1.88371860802	1.87637424276	1.96695921528	2.0	1.88227981257	1.87743619751	1.00609756098	1.02383790226	1.12464589235	1.06506024096	1.1	1.09121621622	1.15662650602	1.04294975689			1.09090909091	1.05954088953	1.00208623088	1.08852621167	1.05096153846	1.0203535083	1.02400960384	1.02167545401	1.02933780386	1.73303471445	1.06743737958	1.04347826087	1.19047619048	1.73507886435	1.72960798636	1.72609072522	1.02622576967	1.06946564885	1.04980544747	1.74327853741	0.985927152318	1.7517921147	1.7481870921	1.72900617385	1.00077639752	1.03430962343	1.02717726992	1.7397471477	1.72387859253
BdM1018pool13	1.8649058079	1.87086934418	1.87651650247	1.86904935672	1.87173571054	1.86299241724	1.87067073497	1.88227981257	2.0	1.86608686059	1.03560830861	0.976477683957	0.984054669704	0.946538461538	0.911764705882	0.994614003591	0.98275862069	0.96251053075			0.857142857143	0.971782518926	0.976737338045	1.01364006515	0.993632707775	0.963298009822	0.960804538422	0.927521008403	0.933815028902	1.71626984127	0.999146757679	0.962608695652	0.847457627119	1.71723373181	1.7200444003	1.71924090318	0.972195589645	0.991654021244	0.936144578313	1.71624193	0.919638826185	1.73121346072	1.75258141382	1.71389356647	0.943486590038	0.951554828151	0.976322263223	1.71445530726	1.70574748464
BdM1019pool13	1.86874344498	1.86364602824	1.87309782609	1.86765964732	1.8693995007	1.86418347702	1.86606429712	1.87743619751	1.86608686059	2.0	1.05693069307	1.04730473047	1.07866273353	1.02467443454	1.28787878788	1.01762820513	0.945054945055	1.05		2.0	1.07142857143	1.03560559951	1.02510245902	1.07943603851	1.03242269589	1.02961175696	1.02436823105	1.03019323671	1.00724637681	1.71857006497	1.03964912281	0.982800982801	0.795180722892	1.70451848922	1.71917991542	1.71269139368	0.997568881686	1.03133074935	1.00532481363	1.71350450988	0.950710423739	1.72661484857	1.74107034012	1.71309076569	1.01407624633	0.986737400531	1.04378378378	1.70896768806	1.70307291351
BdM1020pool13	1.07279693487	1.0522875817	0.981549815498	1.09868421053	1.01587301587	0.986225895317	1.12558139535	1.00609756098	1.03560830861	1.05693069307	2.0	1.90438871473	1.71287128713	1.79838709677	1.95238095238	1.6833976834	1.85294117647	1.71372031662		2.0	0.0	1.72387096774	1.67484662577	1.69224062772	1.71408045977	1.74184529357	1.71746575342	1.68004115226	1.70565552699	1.15909090909	1.67954220315	1.69805194805	2.0	1.05447470817	1.0	1.26744186047	1.69798657718	1.73219373219	1.64959254948	1.13656387665	1.60512434062	1.4	1.03174603175	1.00520833333	1.65045992116	1.63178294574	1.66309012876	1.05434782609	1.05899705015
BdM1020pool27	1.01224489796	1.01274312542	1.01561391057	1.03265044814	1.00256904303	0.969160479726	1.00729040097	1.02383790226	0.976477683957	1.04730473047	1.90438871473	2.0	1.76146316332	1.79327304458	1.67532467532	1.76251604621	1.770609319	1.78698959789		2.0	1.88461538462	1.77523219814	1.76059322034	1.74483833268	1.76745082916	1.78063241107	1.73415400733	1.76553782276	1.72887143589	1.02892561983	1.71623931624	1.70226070226	1.17045454545	1.01692620176	0.966467065868	1.34422348485	1.6890459364	1.72527827069	1.70051813472	1.04864433812	1.6515521451	1.13229571984	1.09269662921	0.996321275291	1.66757070903	1.65808779314	1.68418918919	1.01328903654	0.995373048005
BdM1021pool13	0.99882629108	0.9902200489	1.05409836066	1.04670912951	0.987399770905	0.980310880829	1.12732095491	1.12464589235	0.984054669704	1.07866273353	1.71287128713	1.76146316332	2.0	1.93991416309	1.75	1.77723577236	1.63709677419	1.76685288641			1.58536585366	1.73345259392	1.71672240803	1.71837130393	1.7715156131	1.74775784753	1.72949002217	1.74215312408	1.73100953634	0.986745213549	1.74352441614	1.67842149454	0.917808219178	1.0106257379	1.11856823266	1.26740331492	1.6742081448	1.67251461988	1.69539078156	1.05882352941	1.63238374529	1.25112107623	1.05755395683	0.953542392567	1.64624864081	1.62212486309	1.66743496872	1.0704	0.962172647915
BdM1021pool27	0.995082700045	1.00136923779	1.02380952381	1.02245388933	0.992618323925	0.9638723255	1.01916058394	1.06506024096	0.946538461538	1.02467443454	1.79838709677	1.79327304458	1.93991416309	2.0	1.37593984962	1.70663469225	1.69298245614	1.76717452787	1.77777777778		1.6511627907	1.75627587422	1.73971934106	1.7325750242	1.7543204756	1.75989046624	1.73480463097	1.73684611285	1.71435100548	0.985745614035	1.70886859619	1.70751988431	1.47727272727	0.96742081448	0.949494949495	1.30337078652	1.68499812944	1.69776813391	1.69487831457	1.01167315175	1.63019855111	1.05722070845	0.991349480969	0.966965742251	1.63076523321	1.63303945657	1.6610678925	0.982112912241	0.923049770561
BdM1022pool13	1.13333333333	1.20930232558	1.0	0.815789473684	0.666666666667	1.52941176471	1.71428571429	1.1	0.911764705882	1.28787878788	1.95238095238	1.67532467532	1.75	1.37593984962	2.0	1.98684210526	2.0	1.51818181818		2.0		1.73451327434	1.77837837838	1.7268722467	1.76258992806	1.67914438503	1.72340425532	1.60625	1.56302521008	1.09090909091	1.64429530201	1.775	0.5	1.42857142857	0.47619047619	1.75714285714	1.79411764706	1.50331125828	1.64179104478	1.47368421053	1.47894736842	2.0		0.83950617284	1.48979591837	1.48958333333	1.59420289855	1.6	0.717391304348
BdM1022pool27	1.02739726027	0.981447124304	0.943396226415	0.979020979021	0.950495049505	0.930420711974	1.10612244898	1.09121621622	0.994614003591	1.01762820513	1.6833976834	1.76251604621	1.77723577236	1.70663469225	1.98684210526	2.0	1.80434782609	1.71663685152	0.857142857143	1.75757575758	1.86666666667	1.71542288557	1.72181551977	1.68596292092	1.67881944444	1.70197740113	1.718386346	1.70319084889	1.68602825746	0.931707317073	1.65050377834	1.75382262997	1.41573033708	0.993865030675	0.893004115226	1.43068181818	1.65427830596	1.67707129094	1.67290219134	1.10112359551	1.58281053952	1.39024390244	0.939393939394	0.982142857143	1.55104477612	1.614	1.6464981351	0.96725440806	0.911184210526
BdM1023pool13	1.18691588785	0.955974842767	0.868852459016	1.04320987654	1.12328767123	1.10126582278	1.10869565217	1.15662650602	0.98275862069	0.945054945055	1.85294117647	1.770609319	1.63709677419	1.69298245614	2.0	1.80434782609	2.0	1.93905817175			2.0	1.73333333333	1.76733780761	1.6847826087	1.79436619718	1.70866141732	1.75581395349	1.75657894737	1.75730337079	1.25773195876	1.62716763006	1.67889908257	2.0	1.12820512821	1.47058823529	1.35135135135	1.64814814815	1.65129682997	1.76363636364	1.0	1.60975609756	1.875	1.5	1.09523809524	1.62915601023	1.5488372093	1.57543103448	1.0703125	1.0
BdM1023pool27	1.01361502347	0.993049119555	1.00050684237	1.01513186338	1.02201257862	0.974887556222	0.960477941176	1.04294975689	0.96251053075	1.05	1.71372031662	1.78698959789	1.76685288641	1.76717452787	1.51818181818	1.71663685152	1.93905817175	2.0	2.0		1.82278481013	1.76082987552	1.74759700961	1.7196659313	1.73336006415	1.75311594203	1.72893454039	1.7332271839	1.73061775627	1.01128266033	1.6919736448	1.68235294118	1.51269035533	0.998564593301	0.978524743231	1.32943645084	1.68657291466	1.68696001607	1.68333720121	1.0459697733	1.61568707206	1.10285714286	1.0154109589	0.990212765957	1.61720154044	1.6284539355	1.65826878883	1.01475304682	0.947520810713
BdM1024pool13	0.181818181818		2.0											1.77777777778		0.857142857143		2.0	2.0	2.0		0.0	2.0	1.88888888889	1.77777777778	1.5625	1.77777777778	1.95	1.0				2.0					2.0	1.22222222222		1.27272727273		2.0		1.77777777778	1.65	1.46153846154
BdM1024pool18			2.0		0.5					2.0	2.0	2.0			2.0	1.75757575758			2.0	2.0		0.0	2.0	2.0	2.0	1.81818181818	2.0	2.0	0.0		2.0		0.666666666667		0.285714285714	2.0	2.0	2.0			0.0		2.0	0.285714285714			2.0
BdM1025pool13	0.818181818182	0.857142857143	1.09090909091	0.857142857143	0.761904761905	0.818181818182	0.857142857143	1.09090909091	0.857142857143	1.07142857143	0.0	1.88461538462	1.58536585366	1.6511627907		1.86666666667	2.0	1.82278481013			2.0	1.87012987013	1.70588235294	1.57142857143	1.71621621622	1.78021978022	1.69642857143	1.58762886598	1.65934065934	0.952380952381	1.30303030303	1.84444444444		1.09090909091	2.0	1.375	1.25641025641	1.70666666667	1.74418604651		1.64912280702		0.952380952381	0.909090909091	1.83098591549	1.53076923077	1.63636363636		0.555555555556
BdM1025pool27	1.0119460501	0.975581838993	1.02570921986	1.02523995734	0.975074404762	0.980757293606	0.977105478332	1.05954088953	0.971782518926	1.03560559951	1.72387096774	1.77523219814	1.73345259392	1.75627587422	1.73451327434	1.71542288557	1.73333333333	1.76082987552	0.0	0.0	1.87012987013	2.0	1.74482758621	1.72898025586	1.73727238945	1.75714578075	1.7305490064	1.74265734266	1.73574969021	1.03377016129	1.70285473211	1.66148867314	1.42545454545	0.992307692308	0.996279761905	1.33542319749	1.68653158522	1.69635284139	1.69333333333	1.05677557579	1.62461820403	1.0845410628	1.0472854641	1.00506879073	1.63750763592	1.63541529117	1.66172276098	1.03080939948	0.968957871397
BdM1026pool13	0.997596153846	0.991025641026	1.02419006479	1.02757793765	0.97719568567	0.950226244344	0.981915606162	1.00208623088	0.976737338045	1.02510245902	1.67484662577	1.76059322034	1.71672240803	1.73971934106	1.77837837838	1.72181551977	1.76733780761	1.74759700961	2.0	2.0	1.70588235294	1.74482758621	2.0	1.7405537929	1.75759366505	1.76641558867	1.73677204659	1.7475370592	1.74604762858	1.02676511306	1.69553327256	1.69846678024	1.16042780749	0.995398230088	0.99306518724	1.28431672271	1.67029164607	1.69830508475	1.69773537429	1.00636942675	1.62657695542	1.04222972973	1.02127659574	0.969723953695	1.65069860279	1.62898995714	1.66414599718	0.992802709568	0.957525655644
BdM1027pool13	1.03497501784	1.00661798266	1.06704242065	1.03607014747	1.0109800732	0.985142457612	1.01490384615	1.08852621167	1.01364006515	1.07943603851	1.69224062772	1.74483833268	1.71837130393	1.7325750242	1.7268722467	1.68596292092	1.6847826087	1.7196659313	1.88888888889	2.0	1.57142857143	1.72898025586	1.7405537929	2.0	1.73607253717	1.7462389856	1.71872571873	1.73721863549	1.72397636993	1.06368876081	1.69183214687	1.6719914803	1.54948805461	1.02920723227	1.08478357876	1.30173807599	1.66705417345	1.67396673802	1.66223841154	1.05173925753	1.61205581821	1.13541666667	1.15068493151	1.01377520463	1.63671627612	1.62073366545	1.65399067116	1.05529522024	0.997400185701
BdM1028pool13	1.00570729719	1.00772043885	1.02361782072	1.03303730018	0.998211731044	0.97875663855	1.00081499593	1.05096153846	0.993632707775	1.03242269589	1.71408045977	1.76745082916	1.7715156131	1.7543204756	1.76258992806	1.67881944444	1.79436619718	1.73336006415	1.77777777778	2.0	1.71621621622	1.73727238945	1.75759366505	1.73607253717	2.0	1.94260258717	1.7563629657	1.7568170299	1.73766919018	1.01925025329	1.70681923612	1.7046836983	1.27884615385	0.983438485804	1.01047904192	1.27637283237	1.69510828977	1.69095198446	1.69478344101	1.06016177958	1.62027263195	1.18114143921	1.10420168067	1.0062962963	1.65439567512	1.63566062749	1.66234347048	1.01699150425	1.0045946833
BdM1028pool27	0.999403163235	0.984745762712	1.01132075472	1.01097430407	0.981715514923	0.960088691796	0.962017804154	1.0203535083	0.963298009822	1.02961175696	1.74184529357	1.78063241107	1.74775784753	1.75989046624	1.67914438503	1.70197740113	1.70866141732	1.75311594203	1.5625	1.81818181818	1.78021978022	1.75714578075	1.76641558867	1.7462389856	1.94260258717	2.0	1.7742814668	1.76927279681	1.74025772396	1.00740740741	1.70806589645	1.70061582189	1.42533936652	0.988262910798	0.984126984127	1.28136014928	1.69828806796	1.7071417648	1.69901196883	1.04127443881	1.63104626709	1.07067137809	1.02812148481	0.978288633461	1.64852928187	1.64169258317	1.67686138377	0.998113919276	0.973472288015
BdM1029pool13	0.96044211751	0.967062634989	0.977224199288	0.977926078029	0.920643153527	0.927637314734	0.995776135164	1.02400960384	0.960804538422	1.02436823105	1.71746575342	1.73415400733	1.72949002217	1.73480463097	1.72340425532	1.718386346	1.75581395349	1.72893454039	1.77777777778	2.0	1.69642857143	1.7305490064	1.73677204659	1.71872571873	1.7563629657	1.7742814668	2.0	1.9324222668	1.73528018942	0.963829787234	1.68861512319	1.65876205788	1.31756756757	0.966913861951	0.95	1.30229419703	1.67270896274	1.6720655141	1.67407765426	0.991573033708	1.61690460433	1.01158301158	0.952380952381	0.962812022415	1.62836624776	1.62913711584	1.65728402455	0.98255033557	0.982344286415
BdM1029pool27	0.981919789612	0.967861557478	0.970859985785	1.0	0.965112781955	0.953865030675	0.976056338028	1.02167545401	0.927521008403	1.03019323671	1.68004115226	1.76553782276	1.74215312408	1.73684611285	1.60625	1.70319084889	1.75657894737	1.7332271839	1.95	2.0	1.58762886598	1.74265734266	1.7475370592	1.73721863549	1.7568170299	1.76927279681	1.9324222668	2.0	1.7459613292	0.9875	1.70061799039	1.66615027111	1.43571428571	0.984893267652	0.979374584165	1.32008592911	1.68900197908	1.70226688479	1.69941256213	1.0120950324	1.62071797845	1.08266129032	1.02808302808	0.97214244687	1.64283601223	1.63846631481	1.66956521739	1.01261261261	0.940036185061
BdM1030pool13	0.986206896552	0.956386292835	0.988213107025	0.991834170854	0.95974025974	0.951321279555	0.971647509579	1.02933780386	0.933815028902	1.00724637681	1.70565552699	1.72887143589	1.73100953634	1.71435100548	1.56302521008	1.68602825746	1.75730337079	1.73061775627	1.0	0.0	1.65934065934	1.73574969021	1.74604762858	1.72397636993	1.73766919018	1.74025772396	1.73528018942	1.7459613292	2.0	0.998660116123	1.69368421053	1.67440543601	1.5960591133	0.951185974562	1.01881331404	1.23501199041	1.67341731781	1.70396779758	1.68648540982	0.984806629834	1.61591989138	0.987394957983	1.05156537753	0.957120500782	1.63308134943	1.61854280287	1.64750993255	1.02217090069	0.941687692739
BdM1031pool13	1.73038085394	1.72954095544	1.73706332897	1.72225093904	1.7177369185	1.71235335995	1.71703584374	1.73303471445	1.71626984127	1.71857006497	1.15909090909	1.02892561983	0.986745213549	0.985745614035	1.09090909091	0.931707317073	1.25773195876	1.01128266033			0.952380952381	1.03377016129	1.02676511306	1.06368876081	1.01925025329	1.00740740741	0.963829787234	0.9875	0.998660116123	2.0	0.996160175535	0.986409966025	1.01923076923	1.802961685	1.80240549828	1.79724306404	0.983225806452	1.01653306613	1.00211954218	1.78791587345	0.956212491665	1.80614444844	1.79601502531	1.78038867014	1.0	0.996327748451	0.997623762376	1.78874029739	1.77080310001
BdM1032pool13	1.0018639329	0.989307298931	1.03562340967	1.03867640739	0.970779220779	0.969756480754	0.997235023041	1.06743737958	0.999146757679	1.03964912281	1.67954220315	1.71623931624	1.74352441614	1.70886859619	1.64429530201	1.65050377834	1.62716763006	1.6919736448		2.0	1.30303030303	1.70285473211	1.69553327256	1.69183214687	1.70681923612	1.70806589645	1.68861512319	1.70061799039	1.69368421053	0.996160175535	2.0	1.71763869132	1.23899371069	0.973837209302	1.00650557621	1.25685785536	1.72351674173	1.73507962494	1.7134964483	0.986720554273	1.61129385965	0.963768115942	1.0099009901	0.983347566183	1.62065934066	1.61983193277	1.65253180344	1.01325234677	0.968524838832
BdM1033pool13	1.01024590164	0.984	0.954106280193	1.00623330365	0.984390243902	1.00995475113	0.957654723127	1.04347826087	0.962608695652	0.982800982801	1.69805194805	1.70226070226	1.67842149454	1.70751988431	1.775	1.75382262997	1.67889908257	1.68235294118			1.84444444444	1.66148867314	1.69846678024	1.6719914803	1.7046836983	1.70061582189	1.65876205788	1.66615027111	1.67440543601	0.986409966025	1.71763869132	2.0	1.9512195122	0.998044965787	1.08538899431	1.26473175022	1.70951585977	1.72954699121	1.72663089523	1.0037037037	1.58177484415	1.13574660633	1.05676855895	0.992234685073	1.61881510417	1.58019417476	1.61462728551	0.9925	1.01449275362
BdM1033pool27	1.01063829787	1.07246376812	1.04761904762	1.05494505495	1.0	0.948453608247	0.947368421053	1.19047619048	0.847457627119	0.795180722892	2.0	1.17045454545	0.917808219178	1.47727272727	0.5	1.41573033708	2.0	1.51269035533	2.0	0.666666666667		1.42545454545	1.16042780749	1.54948805461	1.27884615385	1.42533936652	1.31756756757	1.43571428571	1.5960591133	1.01923076923	1.23899371069	1.9512195122	2.0	0.833333333333	1.11666666667	1.00877192982	1.44186046512	1.53431372549	1.56038647343	0.967741935484	1.52959501558	0.692307692308	2.0	0.951807228916	1.4875	1.46341463415	1.43720930233	0.951807228916	0.888888888889
BdM1034pool13	1.72145171743	1.72277589833	1.72929663132	1.71772538141	1.71453727255	1.71543781678	1.72739669985	1.73507886435	1.71723373181	1.70451848922	1.05447470817	1.01692620176	1.0106257379	0.96742081448	1.42857142857	0.993865030675	1.12820512821	0.998564593301			1.09090909091	0.992307692308	0.995398230088	1.02920723227	0.983438485804	0.988262910798	0.966913861951	0.984893267652	0.951185974562	1.802961685	0.973837209302	0.998044965787	0.833333333333	2.0	1.81416361416	1.79929217747	0.974622030238	1.01098901099	0.988563259471	1.78729281768	0.922931360743	1.8043610857	1.80675187552	1.78366308355	0.978452843518	0.982263350684	0.998303934871	1.78624116186	1.77265022138
BdM1035pool13	1.72719880743	1.7289822294	1.73298307966	1.72125496611	1.71670616114	1.72198793573	1.73587096774	1.72960798636	1.7200444003	1.71917991542	1.0	0.966467065868	1.11856823266	0.949494949495	0.47619047619	0.893004115226	1.47058823529	0.978524743231		0.285714285714	2.0	0.996279761905	0.99306518724	1.08478357876	1.01047904192	0.984126984127	0.95	0.979374584165	1.01881331404	1.80240549828	1.00650557621	1.08538899431	1.11666666667	1.81416361416	2.0	1.94637285491	1.02797927461	0.989113530327	1.03539208883	1.79265168704	0.950035945363	1.7886013376	1.83454865476	1.78091549675	0.997635933806	1.01581920904	0.991339107262	1.78633787716	1.77474884889
BdM1035pool27	1.72607065325	1.71805138472	1.72751848613	1.72311948815	1.71490593343	1.71617061381	1.72248037174	1.72609072522	1.71924090318	1.71269139368	1.26744186047	1.34422348485	1.26740331492	1.30337078652	1.75714285714	1.43068181818	1.35135135135	1.32943645084		2.0	1.375	1.33542319749	1.28431672271	1.30173807599	1.27637283237	1.28136014928	1.30229419703	1.32008592911	1.23501199041	1.79724306404	1.25685785536	1.26473175022	1.00877192982	1.79929217747	1.94637285491	2.0	1.25467980296	1.29314285714	1.2383665717	1.7941350846	1.19502342866	1.77892982781	1.79705844407	1.77454232315	1.19794674366	1.33518969718	1.36291676661	1.77962228958	1.77066058383
BdM1036pool13	0.996657381616	1.00869565217	0.989056087551	0.991509433962	0.959615384615	0.963011314186	0.958011049724	1.02622576967	0.972195589645	0.997568881686	1.69798657718	1.6890459364	1.6742081448	1.68499812944	1.79411764706	1.65427830596	1.64814814815	1.68657291466		2.0	1.25641025641	1.68653158522	1.67029164607	1.66705417345	1.69510828977	1.69828806796	1.67270896274	1.68900197908	1.67341731781	0.983225806452	1.72351674173	1.70951585977	1.44186046512	0.974622030238	1.02797927461	1.25467980296	2.0	1.92347854462	1.70863787375	0.998782714547	1.59969339849	1.00286532951	1.01392111369	0.99518999519	1.60073800738	1.59225395521	1.61814313934	1.01641586867	0.959677419355
BdM1036pool27	0.998677831644	0.998770491803	1.02826855124	1.00114503817	0.991187739464	0.961967213115	1.0214953271	1.06946564885	0.991654021244	1.03133074935	1.73219373219	1.72527827069	1.67251461988	1.69776813391	1.50331125828	1.67707129094	1.65129682997	1.68696001607	2.0	2.0	1.70666666667	1.69635284139	1.69830508475	1.67396673802	1.69095198446	1.7071417648	1.6720655141	1.70226688479	1.70396779758	1.01653306613	1.73507962494	1.72954699121	1.53431372549	1.01098901099	0.989113530327	1.29314285714	1.92347854462	2.0	1.71234957355	1.05859802848	1.60244019467	1.12285012285	1.01528013582	0.984345881476	1.62362971985	1.60900302987	1.64478593001	1.03156640858	1.00662944871
BdM1037pool13	0.98378962536	0.990513000703	1.00648448356	0.985911179173	0.974923754659	0.931244801774	0.983367983368	1.04980544747	0.936144578313	1.00532481363	1.64959254948	1.70051813472	1.69539078156	1.69487831457	1.64179104478	1.67290219134	1.76363636364	1.68333720121	1.22222222222		1.74418604651	1.69333333333	1.69773537429	1.66223841154	1.69478344101	1.69901196883	1.67407765426	1.69941256213	1.68648540982	1.00211954218	1.7134964483	1.72663089523	1.56038647343	0.988563259471	1.03539208883	1.2383665717	1.70863787375	1.71234957355	2.0	0.995532087734	1.59394473839	1.05870445344	1.08660130719	0.963052695336	1.64769112647	1.59522466629	1.63538564979	0.995033860045	0.958984375
BdM1038pool13	1.73344898536	1.72821977004	1.73185970559	1.72272272272	1.7210267499	1.72339824121	1.72938829787	1.74327853741	1.71624193	1.71350450988	1.13656387665	1.04864433812	1.05882352941	1.01167315175	1.47368421053	1.10112359551	1.0	1.0459697733				1.05677557579	1.00636942675	1.05173925753	1.06016177958	1.04127443881	0.991573033708	1.0120950324	0.984806629834	1.78791587345	0.986720554273	1.0037037037	0.967741935484	1.78729281768	1.79265168704	1.7941350846	0.998782714547	1.05859802848	0.995532087734	2.0	0.965838509317	1.81864288213	1.82391916515	1.79540103848	1.02554744526	0.993067176667	1.02917547569	1.79859765661	1.78475706574
BdM1039pool13	0.928622285511	0.929754139488	0.961798276264	0.949494949495	0.916117905299	0.900038595137	0.941246526399	0.985927152318	0.919638826185	0.950710423739	1.60512434062	1.6515521451	1.63238374529	1.63019855111	1.47894736842	1.58281053952	1.60975609756	1.61568707206	1.27272727273	0.0	1.64912280702	1.62461820403	1.62657695542	1.61205581821	1.62027263195	1.63104626709	1.61690460433	1.62071797845	1.61591989138	0.956212491665	1.61129385965	1.58177484415	1.52959501558	0.922931360743	0.950035945363	1.19502342866	1.59969339849	1.60244019467	1.59394473839	0.965838509317	2.0	0.940455341506	0.978363123236	0.915891987605	1.63916200758	1.61788466896	1.64785003177	0.958610846813	0.914468203277
BdM1040pool13	1.74376039933	1.73601260835	1.75850606179	1.74141977119	1.73719538888	1.7348597751	1.73889555822	1.7517921147	1.73121346072	1.72661484857	1.4	1.13229571984	1.25112107623	1.05722070845	2.0	1.39024390244	1.875	1.10285714286				1.0845410628	1.04222972973	1.13541666667	1.18114143921	1.07067137809	1.01158301158	1.08266129032	0.987394957983	1.80614444844	0.963768115942	1.13574660633	0.692307692308	1.8043610857	1.7886013376	1.77892982781	1.00286532951	1.12285012285	1.05870445344	1.81864288213	0.940455341506	2.0	1.94300225734	1.80029907558	1.02918287938	1.04885993485	1.12422360248	1.80863177227	1.78440067823
BdM1040pool27	1.75463730961	1.75680737646	1.76873597607	1.75869594871	1.73981621177	1.75185643564	1.78683719691	1.7481870921	1.75258141382	1.74107034012	1.03174603175	1.09269662921	1.05755395683	0.991349480969		0.939393939394	1.5	1.0154109589	2.0	2.0	0.952380952381	1.0472854641	1.02127659574	1.15068493151	1.10420168067	1.02812148481	0.952380952381	1.02808302808	1.05156537753	1.79601502531	1.0099009901	1.05676855895	2.0	1.80675187552	1.83454865476	1.79705844407	1.01392111369	1.01528013582	1.08660130719	1.82391916515	0.978363123236	1.94300225734	2.0	1.80304719435	0.954631379962	1.04041353383	1.01879699248	1.82139201638	1.80655737705
BdM1041pool13	1.72263299272	1.72811472175	1.73528232543	1.721257414	1.71700991609	1.71372226441	1.71151428058	1.72900617385	1.71389356647	1.71309076569	1.00520833333	0.996321275291	0.953542392567	0.966965742251	0.83950617284	0.982142857143	1.09523809524	0.990212765957		0.285714285714	0.909090909091	1.00506879073	0.969723953695	1.01377520463	1.0062962963	0.978288633461	0.962812022415	0.97214244687	0.957120500782	1.78038867014	0.983347566183	0.992234685073	0.951807228916	1.78366308355	1.78091549675	1.77454232315	0.99518999519	0.984345881476	0.963052695336	1.79540103848	0.915891987605	1.80029907558	1.80304719435	2.0	0.958686081951	0.973003374578	0.974135338346	1.78846540291	1.77759272308
BdM1042pool13	0.987124463519	0.966361974406	1.01379310345	0.97745773325	0.954248366013	0.944617123481	0.994602929838	1.00077639752	0.943486590038	1.01407624633	1.65045992116	1.66757070903	1.64624864081	1.63076523321	1.48979591837	1.55104477612	1.62915601023	1.61720154044	1.77777777778		1.83098591549	1.63750763592	1.65069860279	1.63671627612	1.65439567512	1.64852928187	1.62836624776	1.64283601223	1.63308134943	1.0	1.62065934066	1.61881510417	1.4875	0.978452843518	0.997635933806	1.19794674366	1.60073800738	1.62362971985	1.64769112647	1.02554744526	1.63916200758	1.02918287938	0.954631379962	0.958686081951	2.0	1.63568195636	1.66516808011	1.0083251714	0.95509074131
BdM1043pool13	0.963566634708	0.966917845984	0.993934983018	0.983631200935	0.956960768085	0.931855726872	0.98590346006	1.03430962343	0.951554828151	0.986737400531	1.63178294574	1.65808779314	1.62212486309	1.63303945657	1.48958333333	1.614	1.5488372093	1.6284539355	1.65		1.53076923077	1.63541529117	1.62898995714	1.62073366545	1.63566062749	1.64169258317	1.62913711584	1.63846631481	1.61854280287	0.996327748451	1.61983193277	1.58019417476	1.46341463415	0.982263350684	1.01581920904	1.33518969718	1.59225395521	1.60900302987	1.59522466629	0.993067176667	1.61788466896	1.04885993485	1.04041353383	0.973003374578	1.63568195636	2.0	1.96322296731	0.984448284374	0.96335946924
BdM1043pool27	1.00340020401	0.981823979592	1.01887504719	1.01310741688	1.00753851196	0.964064115822	1.00139762404	1.02717726992	0.976322263223	1.04378378378	1.66309012876	1.68418918919	1.66743496872	1.6610678925	1.59420289855	1.6464981351	1.57543103448	1.65826878883	1.46153846154	2.0	1.63636363636	1.66172276098	1.66414599718	1.65399067116	1.66234347048	1.67686138377	1.65728402455	1.66956521739	1.64750993255	0.997623762376	1.65253180344	1.61462728551	1.43720930233	0.998303934871	0.991339107262	1.36291676661	1.61814313934	1.64478593001	1.63538564979	1.02917547569	1.64785003177	1.12422360248	1.01879699248	0.974135338346	1.66516808011	1.96322296731	2.0	0.999563318777	0.964503311258
BdM1044pool13	1.72709196355	1.72940015785	1.73613378853	1.71774712315	1.71124543053	1.71599547145	1.71998987	1.7397471477	1.71445530726	1.70896768806	1.05434782609	1.01328903654	1.0704	0.982112912241	1.6	0.96725440806	1.0703125	1.01475304682				1.03080939948	0.992802709568	1.05529522024	1.01699150425	0.998113919276	0.98255033557	1.01261261261	1.02217090069	1.78874029739	1.01325234677	0.9925	0.951807228916	1.78624116186	1.78633787716	1.77962228958	1.01641586867	1.03156640858	0.995033860045	1.79859765661	0.958610846813	1.80863177227	1.82139201638	1.78846540291	1.0083251714	0.984448284374	0.999563318777	2.0	1.79530169254
BdM1045pool13	1.7131187318	1.71506619572	1.72374406807	1.71301297143	1.71150533128	1.70632926904	1.72470291682	1.72387859253	1.70574748464	1.70307291351	1.05899705015	0.995373048005	0.962172647915	0.923049770561	0.717391304348	0.911184210526	1.0	0.947520810713			0.555555555556	0.968957871397	0.957525655644	0.997400185701	1.0045946833	0.973472288015	0.982344286415	0.940036185061	0.941687692739	1.77080310001	0.968524838832	1.01449275362	0.888888888889	1.77265022138	1.77474884889	1.77066058383	0.959677419355	1.00662944871	0.958984375	1.78475706574	0.914468203277	1.78440067823	1.80655737705	1.77759272308	0.95509074131	0.96335946924	0.964503311258	1.79530169254	2.0
BdM1045pool27	1.7937730164	1.75608253773	1.75263484191	1.77278177458	1.76678550208	1.76923076923	1.76623376623	1.76820603908	1.76868537666	1.77450154451	0.890625	1.04191616766	1.15789473684	0.992700729927		1.05	0.785714285714	1.05078125	2.0	2.0		1.07191780822	1.07142857143	1.09761904762	1.02006688963	1.03403141361	1.00746268657	1.08219178082	0.976377952756	1.82198774677	1.04977375566	1.09900990099	1.08333333333	1.8261543229	1.82930439073	1.81944865192	1.04278074866	1.0503875969	1.07291666667	1.82145150931	0.991434689507	1.81272084806	1.84233576642	1.82832148715	1.05907172996	1.08260869565	1.07142857143	1.84299262381	1.98452707761
BdM1046pool13	1.69619123429	1.70098439485	1.71452841242	1.69507155508	1.69115065921	1.68778062861	1.69673153016	1.71493857494	1.69165580183	1.68294412823	1.05555555556	1.0015600624	0.96996996997	0.989134125637	0.75	0.965317919075	1.07142857143	1.01003584229			0.8	0.992056487202	0.999209902555	1.00812305565	1.00946854001	0.983690987124	0.955759964958	0.97711781889	0.954754808995	1.76333172682	0.986420218785	0.976708074534	1.0	1.76405033228	1.77334763112	1.75634432173	0.994090333474	0.99807073955	0.991450634308	1.77262813522	0.919493059747	1.78018461538	1.78768361582	1.76723118587	0.973364215402	0.957571623465	0.988829652196	1.78089970285	1.77696649672
BdM1046pool27	1.74210469392	1.73453175129	1.74414614453	1.73645459694	1.72678893852	1.73409061006	1.73908958029	1.7360654423	1.72742998738	1.72604783849	0.977777777778	1.05331991952	1.07476635514	1.00334672021	1.36842105263	0.896551724138	1.29166666667	1.04160583942	2.0	2.0	1.09090909091	1.05897945659	1.08027812895	1.1085106383	1.09117221418	1.04449648712	0.978444236176	1.03628601921	1.04486743712	1.79416889302	1.04295532646	1.01246105919	1.18644067797	1.79786863204	1.79258675079	1.79229088639	1.04780487805	1.06084656085	1.0452853598	1.79504886756	0.988421052632	1.80857473928	1.80765253361	1.80246696809	1.05774647887	1.06282722513	1.05563909774	1.81666159927	1.81019536809
BdM1047pool13	1.72130020316	1.72166317467	1.7350583498	1.72343963737	1.7159995667	1.71457373272	1.72694272654	1.7309463858	1.7170943107	1.71178955911	1.0701754386	1.05441696113	1.0450928382	1.006660746	1.36842105263	0.968045112782	1.13821138211	1.04923857868			0.761904761905	1.02861749295	0.995409836066	1.06183115339	1.01984435798	1.01911381407	0.986928104575	1.01146325017	1.00869250272	1.78478118877	1.0296692607	1.06646825397	1.03846153846	1.78217734855	1.78573565488	1.78312601406	1.0317551963	1.04722452361	0.992514460701	1.79202031193	0.950345059754	1.7952517768	1.80283417359	1.79086129194	1.00853115727	0.995249406176	1.01660899654	1.80349361243	1.79857084426
BdM1048pool13	1.7032822962	1.70136401059	1.71568115942	1.69948476255	1.69431317581	1.69317632433	1.69794582035	1.71113440374	1.69219250926	1.68578044597	0.975342465753	0.978505629478	0.939278937381	0.951211525868	0.785714285714	0.966810966811	1.03614457831	0.959807626245			0.952380952381	0.983497394325	0.93206590621	0.986805668676	0.977426636569	0.954196891192	0.942857142857	0.948527706933	0.916983042268	1.76509713716	0.963667232598	0.954128440367	0.839285714286	1.75990010703	1.75983259619	1.75618675759	0.955573185244	0.977455219271	0.943910672553	1.77063345116	0.893282965411	1.78976857491	1.79833887043	1.76946341101	0.929051330288	0.92603056376	0.976861167002	1.78832687077	1.77887183505
BdM1050pool14
BdM1050pool24
BdM1051pool14
BdM1051pool21
BdM1052pool14
BdM1053pool14
BdM1053pool24
BdM1054pool14
BdM1054pool24
BdM1055pool14
BdM1056pool14
BdM1057pool14
BdM1057pool21
BdM1064pool14
BdM1064pool24
BdM1065pool14
BdM1065pool24
BdM1066pool14
BdM1066pool24
BdM1067pool14
BdM1067pool24
BdM1068pool14
BdM1068pool24
BdM1069pool14
BdM1069pool24
BdM1070pool14
BdM1071pool14
BdM1071pool24
BdM1072pool14
BdM1073pool14
BdM1074pool14
BdM1075pool14
BdM1075pool24
BdM1128pool08
BdM1129pool08
BdM1130pool08
BdM1131pool08
BdM1131pool28
BdM1133pool08
BdM1133pool28
BdM1135pool08
BdM1135pool28
BdM1136pool28
BdM1138pool28
BdM1139pool08
BdM1139pool28
BdM1140pool28
BdM1141pool28
BdM1142pool08
BdM1142pool28
BdM1143pool08
BdM1143pool28
BdM1144pool08
BdM1144pool28
BdM1146pool08
BdM1146pool28
BdM1147pool08
BdM1147pool28
BdM1148pool08
BdM1148pool28
BdM1149pool08
BdM1149pool28
BdM1150pool08
BdM1150pool28
BdM1151pool08
BdM1151pool28
BdM1152pool08
BdM1153pool08
BdM1154pool08
BdM1154pool28
BdM1155pool08
BdM1156pool08
BdM1158pool08
BdM1158pool28
BdM1159pool08
BdM1160pool08
BdM1161pool08
BdM1162pool08
BdM1162pool28
BdM1163pool08
BdM1211pool11
BdM1212pool11
BdM1213pool11
BdM1213pool24
BdM1214pool11
BdM1215pool11
BdM1216pool11
BdM1216pool24
BdM1217pool11
BdM1218pool11
BdM1219pool11
BdM1219pool24
BdM1220pool11
BdM1220pool21
BdM1221pool11
BdM1221pool21
BdM1222pool11
BdM1222pool24
BdM1223pool11
BdM1223pool24
BdM1224pool11
BdM1225pool11
BdM1226pool11
BdM1226pool21
BdM1227pool11
BdM1227pool24
BdM1228pool11
BdM1229pool11
BdM1229pool24
BdM1230pool11
BdM1230pool24
BdM1231pool05	1.61765939597	1.62416683498	1.61774724651	1.61847575058	1.61415970288	1.6126591547	1.64110730034	1.64953964954	1.61072448251	1.60783845143	0.995327102804	0.981605351171	1.05984555985	0.938922820655	1.4	1.05527638191	1.07368421053	0.981469225678			0.909090909091	0.975050916497	0.995715050884	1.03661087866	0.985482970408	0.975360121304	0.938682816048	0.984079173838	0.942446043165	1.65088981446	0.987760979122	0.961038961039	0.790697674419	1.6446263644	1.65346212286	1.64214827788	0.972558514931	0.975400457666	0.961844197138	1.65199258573	0.941084462982	1.66731141199	1.63432494279	1.63352564963	0.991949396205	0.938969616909	0.994947175011	1.64516344675	1.63338547098
BdM1231pool27	1.63789868668	1.6290889905	1.62095476488	1.62074716478	1.62584923973	1.61811023622	1.61202749141	1.63086276781	1.6111564182	1.6078009828	1.25	1.04634146341	1.20588235294	1.05648535565	0.909090909091	1.29357798165	1.26923076923	1.1152173913		0.285714285714	0.8	1.12144212524	1.0687732342	1.15246098439	1.0733197556	1.02544529262	1.04395604396	1.11627906977	1.11685393258	1.64613841525	1.04666666667	1.12449799197	1.57142857143	1.63673961744	1.65888925403	1.64988097418	1.05655526992	1.11001964637	1.04838709677	1.65365753984	1.0	1.65690376569	1.63123993559	1.64225086451	1.04423076923	1.07060185185	1.04353932584	1.6479321315	1.63440197287
BdM1232pool05	1.61496357875	1.61402893126	1.61158517315	1.6065816885	1.60164815478	1.59958688032	1.62186681631	1.62653486756	1.59662913634	1.59978695407	0.949367088608	1.01393442623	0.979220779221	0.978734177215	0.876923076923	0.92600896861	1.1452991453	1.0010940919		0.285714285714	0.8	0.996173469388	0.957205240175	1.02226076901	0.993876589732	1.0	0.941983780412	0.99776119403	0.970493128537	1.63854890825	1.0	0.982935153584	1.07843137255	1.6370095137	1.64661973026	1.63768769446	0.942498347654	1.01403678606	0.974905897114	1.64149899396	0.951329331046	1.64282726893	1.6462014939	1.62877387554	1.01632462687	0.957437472576	1.01427438541	1.63689220479	1.62160901153
BdM1232pool27	1.61046492471	1.60761727822	1.60988150368	1.6055040655	1.5993864503	1.5946779695	1.61641922681	1.61900944747	1.59930738329	1.59271490043	0.967426710098	1.01497005988	1.01210653753	1.00155642023	0.87	0.893581081081	1.12621359223	0.9975		0.384615384615	0.818181818182	1.00832500833	0.979978548445	1.02962460425	1.0023255814	0.983813377767	0.922590837283	0.975083986562	0.969320923819	1.62790969249	0.96630280019	1.01023541453	1.03296703297	1.62744578712	1.63977434921	1.62492345377	0.982074959261	0.977248104009	0.979943701619	1.63965184547	0.945295028385	1.63107638889	1.62667933234	1.62095677041	1.00258112094	0.973493100944	1.01372663551	1.63394453453	1.61406701638
BdM1233pool05	1.61290322581	1.64371772806	1.60416666667	1.58307210031	1.59508196721	1.62154696133	1.57943925234	1.66391184573	1.57424242424	1.57182705718		0.933333333333	1.05263157895	0.866666666667	0.285714285714	0.410256410256		0.891891891892		0.285714285714		1.11538461538	0.666666666667	0.878048780488	1.04615384615	0.896551724138	0.849056603774	0.694915254237	0.830769230769	1.60714285714	0.5		2.0	1.56164383562	1.52845528455	1.56892778993	0.660714285714	0.787234042553	0.9	1.63961038961	1.075	1.64035087719	1.5	1.50449101796		1.05504587156	1.0	1.66467065868	1.53451043339
BdM1233pool18	1.63704932871	1.62859871742	1.610343221	1.61714583062	1.62255541069	1.6119175837	1.63075060533	1.62383017576	1.60653247246	1.59475252062	0.964285714286	1.04504504505	1.05373134328	1.01843317972	0.764705882353	0.897959183673	0.857142857143	1.06554621849		0.384615384615		1.05188067445	1.00653594771	1.0781512605	1.04479768786	1.0302734375	1.08829174664	1.01001112347	1.00695410292	1.64371360055	0.942249240122	1.04590163934	2.0	1.62616554296	1.62183406114	1.6188320507	0.977635782748	0.958174904943	1.07219251337	1.65498996533	0.954427083333	1.66459197787	1.6299950666	1.59785248626	1.09763313609	1.01047120419	1.03161592506	1.66059306895	1.60091192705
BdM1234pool05	1.69691119691	1.65136054422	1.5857605178	1.58840169731	1.56026490066	1.59709379128	1.71844660194	1.647597254	1.60578186597	1.55916473318	0.5	0.634920634921	1.08333333333	0.725490196078	0.384615384615	0.296296296296		1.16216216216		0.384615384615		1.23076923077	0.686746987952	0.790849673203	0.739726027397	0.821428571429	0.660377358491	0.846153846154	0.972222222222	1.58911819887	0.4	0.875	2.0	1.61237785016	1.66530612245	1.56976744186	0.485714285714	0.483146067416	0.957746478873	1.65925925926	0.860465116279	1.72463768116	1.66030534351	1.5820256776	0.885245901639	0.941666666667	0.904761904762	1.67721518987	1.65338645418
BdM1235pool05	1.61354209484	1.60904171758	1.60919959473	1.60610341904	1.60100352504	1.59719046963	1.60584371842	1.6281193364	1.60039700718	1.59445857759	1.01136363636	0.996249062266	0.985731272295	0.965844402277	0.939393939394	0.876404494382	1.06956521739	0.953578336557		0.285714285714	0.761904761905	0.969359331476	0.978251777499	1.01066468254	0.969468841489	0.966101694915	0.937252685133	0.952963311383	0.945856353591	1.62882212178	0.961345381526	0.970438328236	1.01886792453	1.63149948446	1.63514650754	1.6263191815	0.98769771529	0.989604989605	0.976402321083	1.64108289143	0.932461873638	1.6293482607	1.63392705683	1.61987701814	0.966679888933	0.957776904949	0.970930232558	1.63977149332	1.61668217427
BdM1236pool05	1.59497607656	1.59160818277	1.59663206748	1.58661780246	1.58533944002	1.57876771767	1.59827092922	1.60921693518	1.58267135478	1.57408520623	1.0122324159	0.968896713615	0.950581395349	0.949607329843	0.845360824742	0.883652430044	1.02666666667	0.946628200505		0.285714285714	0.909090909091	0.957035755479	0.930735930736	0.982423525435	0.952295229523	0.940419348142	0.882936507937	0.935616438356	0.911923770281	1.61161402157	0.950904392765	0.946558704453	0.90099009901	1.61277156024	1.62012913457	1.61375775063	0.931506849315	0.956116621581	0.949527665317	1.61626054047	0.898329702251	1.62353811991	1.61537469367	1.59943492926	0.938680536545	0.92809342606	0.959339576146	1.61958671486	1.59586553486
BdM1237pool05	1.27314941273	1.26255731555	1.29174613614	1.25010502731	1.25213222074	1.24494790022	1.28851042196	1.31378816268	1.25342309967	1.24040241449	0.83918128655	0.901323706378	0.867289719626	0.894311679569	0.957446808511	0.815873015873	0.977941176471	0.888404825737			0.404761904762	0.916788748901	0.871749926965	0.858248752795	0.921385742838	0.873757455268	0.922440087146	0.883928571429	0.863683935113	1.29540351341	0.85102489019	0.906386701662	0.717647058824	1.29575394665	1.3040374488	1.27881951157	0.930702156953	0.899969315741	0.87197328138	1.30335459971	0.841261955037	1.35955786736	1.35354872881	1.27668020258	0.905786125417	0.856386588842	0.883585858586	1.28276007597	1.27884323997
BdM1238pool05	1.28131667175	1.27077857602	1.29706933524	1.26117413351	1.25711476767	1.25235438518	1.29516329062	1.32004860267	1.25637522769	1.24816459712	0.858725761773	0.930990415335	0.908791208791	0.95129740519	1.08571428571	0.847402597403	0.984962406015	0.92870686386			0.6	0.933333333333	0.904203323558	0.882911392405	0.95882130714	0.900067521945	0.960451977401	0.896743246655	0.896155010596	1.30383850291	0.88652207591	0.902818270165	0.755555555556	1.30821665438	1.31089318844	1.29667704336	0.92700729927	0.924050632911	0.898390941597	1.30246252677	0.860284605433	1.33626141954	1.37788432724	1.28091603053	0.927079767203	0.877173913043	0.913464196848	1.28710876976	1.28916548243
BdM1239pool05	1.60536280516	1.60186205696	1.60937389957	1.60104566234	1.591824833	1.59067499828	1.59878355705	1.62475158085	1.59040167193	1.58873110399	0.954716981132	0.990504451039	0.941501103753	0.980589772303	1.0	0.944244604317	1.08333333333	0.963291649859		0.285714285714	0.909090909091	0.9811749432	0.945629318114	0.997440441032	0.997523876901	0.970101195952	0.929808142255	0.966580976864	0.936559457067	1.62086475991	0.961243611584	0.967032967033	0.90099009901	1.61875019136	1.62983249475	1.61870054144	0.940578974099	0.977535977536	0.96271393643	1.62705092898	0.921712802768	1.62066644228	1.63411815687	1.6136492842	0.967122395833	0.95000773874	1.00088888889	1.62751392327	1.60774540833
BdM1240pool05	1.60063504777	1.60039946373	1.60425687829	1.59504982006	1.59365275377	1.58704479262	1.59634186897	1.61608949854	1.59304756926	1.58359513582	0.996688741722	0.984455958549	0.960569550931	0.957215373459	0.882352941176	0.952797202797	0.982658959538	0.982		0.285714285714	0.909090909091	0.992614001285	0.944311377246	0.985555555556	0.976570126912	0.953498671391	0.936416184971	0.96652510617	0.922231614539	1.62031879489	0.941597139452	0.951914514693	1.0625	1.61537803138	1.6286737916	1.6171389307	0.947444551591	0.982479784367	0.96130952381	1.62965233699	0.921038251366	1.61265822785	1.62558922559	1.60636671921	0.957985789311	0.946614011994	0.982768204558	1.62388762227	1.60410388535
BdM1241pool05	1.6192566917	1.61465060591	1.61643312102	1.61553975864	1.61379836223	1.60459843618	1.61994960466	1.63756978177	1.60964180254	1.60504493051	1.02459016393	1.01405325444	0.978947368421	0.977293369664	1.02777777778	1.07746478873	1.16831683168	0.996025832091		0.285714285714	0.909090909091	1.00432050275	0.97433872878	1.0337972167	1.00041135335	0.981776765376	0.948285880302	0.993341788205	0.953277797899	1.63672983613	0.980739989863	0.974972796518	0.972972972973	1.63419152395	1.63990305684	1.63264960163	0.956114686951	1.02022375215	0.986404833837	1.64159440425	0.929735603042	1.63857142857	1.63086673518	1.62911527629	1.00321414223	0.974556669237	1.01333801334	1.6384634206	1.62188512335
BdM1241pool27	1.64947862954	1.62704518366	1.64048109221	1.63506243021	1.6324414022	1.63089924983	1.62456747405	1.64260951781	1.63198324022	1.63412068471	1.05479452055	1.04619970194	1.09777777778	1.11390728477	0.64	1.0	1.02409638554	1.08990147783	2.0	0.666666666667		1.10810810811	1.00816326531	1.0818933133	1.07598039216	1.02494154326	1.02092050209	1.03928905519	1.05050505051	1.65705003249	1.00766283525	1.04788732394	1.65517241379	1.64915673005	1.67225433526	1.64145066192	0.997005988024	1.06324972737	1.04376367615	1.66392509174	1.01179391682	1.62841296928	1.6636885769	1.64211257818	1.04514672686	1.03571428571	1.08048993876	1.66653880578	1.63216100428
BdM1242pool05	1.64753928867	1.64213075061	1.63269684617	1.64272922636	1.63949044586	1.62371712636	1.67106102488	1.65091166578	1.63263148621	1.62141898824	1.22972972973	1.01833568406	1.13902439024	1.03013392857	0.32	1.13414634146	1.296875	1.03253796095		0.285714285714		1.07845084409	1.00824931256	1.07976268952	1.01740020471	1.02478753541	1.04957678356	1.01801801802	1.00457456542	1.66280752533	1.06024096386	1.06036217304	1.28571428571	1.67233369576	1.67164750958	1.65093743417	1.05654761905	1.04658077304	0.995344506518	1.67205716435	1.0	1.6429675425	1.66377952756	1.65554693561	1.01463414634	1.00615384615	1.06083976007	1.66438696842	1.64932449442
BdM1242pool27	1.66671714113	1.65283779891	1.65011961722	1.65099754031	1.65790565777	1.65951848441	1.66403269755	1.66216510564	1.65064365927	1.65133899412	0.902777777778	1.03341902314	1.01734104046	1.08183632735	1.14285714286	1.32394366197	1.04347826087	1.0395256917			1.0	1.05087719298	1.01013513514	1.08183856502	1.05737704918	1.02279202279	0.937965260546	1.02595419847	0.970394736842	1.66815374056	0.997863247863	1.11261261261	0.615384615385	1.66842413591	1.68638594678	1.66382150344	0.920103092784	1.03773584906	1.02010050251	1.67433476395	0.971401334604	1.65089121082	1.66666666667	1.6535111595	0.959558823529	1.00303951368	1.02183406114	1.69495128432	1.64120710375
BdM1243pool05	1.59954473822	1.59917389508	1.60746447869	1.59697600361	1.58591267359	1.58582626436	1.60626262626	1.62163100058	1.59072774466	1.58133148825	1.01369863014	0.978273989137	0.975941422594	0.962291515591	0.852272727273	0.912969283276	1.125	0.959920634921		0.285714285714	0.909090909091	0.958654736193	0.954862162981	0.987213740458	0.988867059594	0.940036479708	0.92131747484	0.948012996751	0.921608330923	1.62329277378	0.965601965602	0.951388888889	0.891089108911	1.61762833497	1.62381698527	1.61619155455	0.952070730572	0.970716930326	0.957831325301	1.62626963829	0.907435300561	1.62124344093	1.64583045222	1.61102860621	0.971596474045	0.944469124833	0.959246767847	1.62792086599	1.60823066594
BdM1244pool05	1.59132510943	1.59300257958	1.59974639404	1.58832704175	1.58673920435	1.58253029569	1.60048366094	1.61510889046	1.58624155941	1.57481412639	1.01067615658	0.956595264938	0.938223938224	0.936849177024	1.29787234043	0.921974522293	1.04255319149	0.949177330896			0.909090909091	0.951685058157	0.942661179698	0.978615071283	0.967516697025	0.940808670279	0.899918633035	0.938245614035	0.916535845107	1.61851839886	0.961465810351	0.934047815334	0.944444444444	1.61310210935	1.62282708143	1.61349446745	0.937711864407	0.965094339623	0.955531453362	1.61876061403	0.895147730002	1.61761211761	1.61721419185	1.60235892489	0.931295569265	0.92752293578	0.953001277139	1.61842060145	1.59611892394
BdM1245pool05	1.59911985965	1.59987136825	1.6051669426	1.59279187817	1.59221269647	1.58650188024	1.60052562418	1.61946431739	1.58637559309	1.58147176219	0.978873239437	0.959316037736	0.97454931071	0.93793609989	1.1186440678	0.935427574171	1.14406779661	0.962055335968			0.818181818182	0.968391695073	0.958061509786	1.00267942584	0.971669477234	0.947609242736	0.8989021043	0.95666414714	0.92615658363	1.62227862582	0.958651144119	0.910333048676	0.757575757576	1.62867582061	1.63630094044	1.62106056454	0.94972826087	0.959527824621	0.962605548854	1.62975765403	0.918721973094	1.62380323539	1.61772579963	1.61174369279	0.962217404769	0.932501834189	0.951617440225	1.63047399731	1.60837438424
BdM1246pool05	1.30612244898	1.28476955947	1.30433221637	1.27393373604	1.27802406586	1.2800095839	1.29519400353	1.34334431312	1.28257739381	1.26436233611	0.840163934426	0.924493554328	0.996350364964	0.917633410673	0.814814814815	0.843085106383	0.988764044944	0.903800475059			0.6	0.937007874016	0.893156080748	0.890802617981	0.944233206591	0.899705014749	0.983908045977	0.910530821918	0.883620689655	1.32320747756	0.907868190989	0.913235294118	0.783783783784	1.32878451285	1.31475409836	1.31395067698	0.947454844007	0.904705181656	0.906344410876	1.33279656468	0.846349529382	1.43313609467	1.387166236	1.30775323418	0.914103308183	0.879705400982	0.907077515648	1.31770298047	1.30725238293
BdM1246pool27	1.32804517343	1.30510717121	1.34652913298	1.31261770245	1.30313014827	1.29511239431	1.36985569214	1.38203592814	1.29627885068	1.28700779111	0.96	0.965073529412	0.967032967033	1.01744186047		0.984693877551	1.07142857143	0.953145917001				0.95681511471	0.927344782034	0.957271980279	1.01854974705	0.980337078652	1.06473214286	0.924603174603	0.960736196319	1.33769394585	0.953257790368	1.19327731092	1.09090909091	1.34308858113	1.36957658129	1.3222737253	1.02155172414	0.950182260024	0.935866983373	1.36048812665	0.87708750835	1.33215962441	1.35537790698	1.29459277541	0.950928381963	0.925331472435	0.982122905028	1.33213350785	1.30088495575
BdM1247pool05	1.25975390156	1.24272718658	1.273618044	1.23625651676	1.23844271976	1.22318376068	1.2808340205	1.30116959064	1.2345160094	1.22198057126	0.870879120879	0.890798226164	0.807849550286	0.894853875476	0.914893617021	0.852807283763	0.975460122699	0.886585365854			0.529411764706	0.905149051491	0.859053497942	0.851799687011	0.913392857143	0.860546730698	0.912730184147	0.857053291536	0.858753163101	1.28161692759	0.851312875672	0.889885807504	0.818181818182	1.2809089999	1.28456627037	1.26627041306	0.902647657841	0.868364030336	0.885842472582	1.28689311073	0.828372247427	1.32946298984	1.3350305499	1.26025646312	0.901842177619	0.847249508841	0.871080139373	1.26989415915	1.26505880483
BdM1247pool27	1.2822495168	1.2744923933	1.3016748366	1.25783879066	1.25912042659	1.25395811471	1.30173124485	1.32468571429	1.26232181369	1.25488363398	0.860795454545	0.941039112668	0.895161290323	0.941385435169	0.913043478261	0.828054298643	0.964539007092	0.938641847639			0.529411764706	0.939975990396	0.891944354578	0.91225598712	0.967024539877	0.920717713332	0.978183663115	0.894427462967	0.897351978578	1.30719488628	0.89939637827	0.934442270059	0.619047619048	1.30196567863	1.30895942145	1.29375258585	0.94624217119	0.932754182754	0.925108763207	1.31707697102	0.869435760012	1.34575208914	1.3514324693	1.28123061013	0.950439367311	0.892440466677	0.920433996383	1.29768831577	1.29076860512
BdM1248pool12
BdM1248pool29
BdM1249pool12
BdM1249pool29
BdM1250pool12
BdM1250pool29
BdM1251pool12
BdM1252pool12
BdM1252pool29
BdM1253pool12
BdM1254pool12
BdM1254pool19
BdM1255pool12
BdM1255pool29
BdM1256pool12
BdM1256pool29
BdM1257pool12
BdM1258pool12
BdM1259pool12
BdM1260pool12
BdM1261pool12
BdM1262pool12
BdM1263pool12
BdM1264pool12
BdM1265pool12
BdM1265pool19
BdM1266pool12
BdM1266pool29
BdM1267pool12
BdM1268pool11
BdM1269pool11
BdM1269pool24
BdM1270pool11
BdM1272pool12
BdM1272pool29
BdM1273pool12
BdM1274pool12
BdM1275pool12
BdM1795pool34	0.958978328173	0.949581329058	0.988711194732	0.973636810218	0.940308191403	0.933872959254	0.940323955669	0.976763147167	0.920218579235	0.968275126633	1.64039785769	1.71086226204	1.68298969072	1.6904040404	1.62790697674	1.65278200061	1.67901234568	1.68239318446	1.36363636364	2.0	1.58461538462	1.69356806693	1.6827689243	1.66665382393	1.68295783601	1.69134129819	1.65199000192	1.67782009431	1.66660896659	0.982176806084	1.71199743713	1.68552875696	1.48837209302	0.950734337237	0.958599924727	1.22014274385	1.69637581249	1.70021166057	1.69530547395	0.986496090974	1.57987094514	0.95574288725	0.984587488667	0.928274095421	1.59244976659	1.57157051282	1.61179157152	0.963305042436	0.933050723578
BdM1796pool34	0.960496613995	0.965510915428	0.97783933518	0.97413509061	0.938533489227	0.924753011233	0.940635451505	0.993128536783	0.931179775281	0.978985900217	1.66611433306	1.69024725275	1.67548132684	1.6810497928	1.64492753623	1.648125	1.68412162162	1.68062931492	1.5	2.0	1.73770491803	1.67553191489	1.66354452398	1.65475294708	1.68335843373	1.68394006132	1.661875	1.66832917706	1.65462143559	0.976524685382	1.70430200415	1.67654171705	1.49404761905	0.960069444444	0.97984496124	1.20233463035	1.67594560136	1.70050357805	1.70468549422	0.991721854305	1.58716964371	0.980855855856	1.02767175573	0.931107148646	1.60986937591	1.58810290502	1.61875204182	0.974667669927	0.938823185867
BdM1797pool34	1.7091990463	1.70412396291	1.70786485506	1.70176879203	1.70101059896	1.69464377978	1.70423191105	1.70644738075	1.69644122764	1.69371411012	0.961643835616	0.930618401207	0.977297297297	0.938456732271	0.744186046512	0.881284916201	0.98125	0.920321392702			1.09090909091	0.940206761665	0.93899057127	0.966405972272	0.983007374158	0.92284807616	0.893356643357	0.920547945205	0.936955258571	1.77564609304	0.959114778695	0.917952883834	0.609756097561	1.77070998557	1.77652155537	1.76618176965	0.954665492958	0.935306682942	0.926970954357	1.78872492434	0.894458080351	1.79608526612	1.80058651026	1.78000247443	0.915873959572	0.911984763978	0.926396547591	1.77863855728	1.7737970289
BdM1798pool34	0.928234183192	0.922258837627	0.953325072284	0.937266417512	0.903482060109	0.894034707158	0.91547277937	0.964862965566	0.912786108919	0.940285590653	1.70212765957	1.74964012845	1.69790844515	1.73244781784	1.58108108108	1.69244391972	1.74685314685	1.71859140983	1.95		1.74452554745	1.72613712749	1.7269578818	1.7155880931	1.73335457152	1.7418848373	1.70888143754	1.7366870315	1.71495742124	0.947389558233	1.66511696554	1.65991692627	1.58638743455	0.918684047176	0.943653438352	1.19498370412	1.65802357208	1.66291645947	1.66061735841	0.956914791306	1.60216092538	0.964136780651	0.955964771817	0.898742299795	1.62044912195	1.59937757591	1.64325743424	0.947568710359	0.909493595116
BdM1799pool34	0.966393022063	0.96017591009	0.980615735462	0.988812785388	0.95374653099	0.9279178338	0.96029082774	0.997552618698	0.929915639195	0.990060015004	1.72735760971	1.76464879292	1.72374368519	1.74790271413	1.72316384181	1.7193877551	1.68164794007	1.74609035621	1.95		1.77659574468	1.74141170156	1.74477121564	1.73509077344	1.7619047619	1.7676006258	1.73841217019	1.75050851087	1.7321494363	0.983380370022	1.69943936877	1.66237174899	1.54752851711	0.953996983409	0.949818934299	1.23224794037	1.66754950183	1.68150816154	1.69214403908	0.986552567237	1.63267240698	1.04628330996	0.990898748578	0.953138252757	1.63138812155	1.63302477072	1.65932627068	0.977614433679	0.942708333333
BdM1800pool34	0.905617293348	0.902645812016	0.951144094001	0.919936161724	0.886603375527	0.884502446982	0.903560318009	0.964409122322	0.881539235412	0.91623259275	1.67974772249	1.73070213694	1.67883628066	1.72152052465	1.51136363636	1.65737169979	1.61549100968	1.69897320311	1.68181818182	2.0	1.69064748201	1.710484691	1.71792584332	1.69827260552	1.71784943506	1.73910301884	1.70040873119	1.72779008645	1.71179198583	0.92889148646	1.67591919779	1.64860170228	1.52586206897	0.906301206614	0.94219289978	1.19072884669	1.63973214286	1.64971539376	1.64763253964	0.942333654773	1.59411275905	0.973730297723	0.963898916968	0.886870458532	1.61318016929	1.5949997219	1.6395472232	0.930424291172	0.894889663182
BdM1801pool34	0.968156275087	0.963284544778	1.00147841514	0.979311947931	0.96032672112	0.927989130435	0.966267682263	0.983959899749	0.946877083796	1.00490677134	1.70548712206	1.75082008579	1.75359458697	1.74720426017	1.64814814815	1.69708806818	1.70953436807	1.73071412412	1.27272727273	2.0	1.58536585366	1.72979485061	1.74216688654	1.73158005692	1.75165285408	1.76010808647	1.73579653296	1.74950744308	1.73270898902	0.998356884653	1.70356152698	1.66896891959	1.47297297297	0.965242018538	0.981585677749	1.22359528867	1.6746860542	1.69996113486	1.68422354105	0.978171464726	1.61631937195	0.98489010989	1.0160944206	0.940923737916	1.63419933013	1.62077660111	1.65220347364	0.998257232485	0.929597128041
[truncated: 185 more columns]
