# Supplementary material for: Whole-genome amplification in double-digest RADseq results in adequate libraries but fewer sequenced loci
Source: PeerJ. 2018 Jul 17;6:e5089. doi: 10.7717/peerj.5089 (PMC6054070; doi:10.7717/peerj.5089)
Supplement: Supplemental Information 2 — This folder includes raw genetic data in the form of ipyrad *.loci files as well as code to produce bowtie2 alignments and to calculate sample statistics such as number of reads, number of loci, heterozygosity and pairwise distances. [file peerj-06-5089-s002.zip › code/wga_comparisons/pairwise_snps_N_nuc_total.csv]

	BdM1012pool13	BdM1013pool13	BdM1013pool27	BdM1014pool13	BdM1015pool13	BdM1016pool13	BdM1017pool13	BdM1017pool27	BdM1018pool13	BdM1019pool13	BdM1020pool13	BdM1020pool27	BdM1021pool13	BdM1021pool27	BdM1022pool13	BdM1022pool27	BdM1023pool13	BdM1023pool27	BdM1024pool13	BdM1024pool18	BdM1025pool13	BdM1025pool27	BdM1026pool13	BdM1027pool13	BdM1028pool13	BdM1028pool27	BdM1029pool13	BdM1029pool27	BdM1030pool13	BdM1031pool13	BdM1032pool13	BdM1033pool13	BdM1033pool27	BdM1034pool13	BdM1035pool13	BdM1035pool27	BdM1036pool13	BdM1036pool27	BdM1037pool13	BdM1038pool13	BdM1039pool13	BdM1040pool13	BdM1040pool27	BdM1041pool13	BdM1042pool13	BdM1043pool13	BdM1043pool27	BdM1044pool13	BdM1045pool13
BdM1012pool13	55863.0	36981.0	29474.0	40382.0	40515.0	45452.0	16616.0	18351.0	41772.0	45767.0	265.0	1518.0	882.0	2299.0	32.0	523.0	107.0	2186.0	11.0		23.0	2684.0	2995.0	4316.0	2511.0	3436.0	1757.0	3118.0	2830.0	25786.0	2194.0	1007.0	95.0	31610.0	15171.0	26008.0	1848.0	2349.0	2840.0	25421.0	5736.0	6164.0	6863.0	36951.0	2624.0	5376.0	3027.0	24770.0	37911.0
BdM1013pool13	36981.0	59185.0	33717.0	42764.0	42602.0	48184.0	17302.0	19276.0	44225.0	48065.0	308.0	1534.0	846.0	2236.0	45.0	552.0	161.0	2205.0			22.0	2686.0	3216.0	4512.0	2521.0	3623.0	1886.0	3314.0	2958.0	27478.0	2209.0	1027.0	70.0	33630.0	15926.0	27708.0	2009.0	2517.0	2918.0	26604.0	6122.0	6541.0	7166.0	38931.0	2797.0	5602.0	3221.0	26068.0	40288.0
BdM1013pool27	29474.0	33717.0	44423.0	33955.0	33802.0	37425.0	14568.0	18861.0	34938.0	37581.0	275.0	1439.0	629.0	2004.0	58.0	490.0	122.0	2008.0	4.0	4.0	12.0	2304.0	2363.0	3452.0	1905.0	3241.0	1426.0	2871.0	2165.0	21987.0	1604.0	847.0	85.0	26257.0	13336.0	25790.0	1478.0	2034.0	2196.0	21683.0	4377.0	5257.0	6886.0	30625.0	2068.0	4232.0	2696.0	20749.0	31214.0
BdM1014pool13	40382.0	42764.0	33955.0	66539.0	47561.0	53276.0	18693.0	20666.0	48998.0	53678.0	306.0	1617.0	985.0	2561.0	40.0	584.0	164.0	2367.0			22.0	2900.0	3423.0	5154.0	2880.0	3836.0	1993.0	3462.0	3271.0	29799.0	2384.0	1150.0	92.0	36924.0	17596.0	29723.0	2172.0	2709.0	3361.0	29713.0	6575.0	7016.0	7566.0	43126.0	3271.0	6168.0	3206.0	28732.0	44288.0
BdM1015pool13	40515.0	42602.0	33802.0	47561.0	66380.0	53213.0	18665.0	20532.0	48645.0	53559.0	316.0	1589.0	892.0	2376.0	75.0	514.0	148.0	2291.0		12.0	22.0	2760.0	3321.0	5038.0	2851.0	3807.0	1966.0	3398.0	3159.0	29704.0	2515.0	1051.0	90.0	36646.0	17350.0	29818.0	2126.0	2690.0	3018.0	29407.0	6527.0	7034.0	7519.0	42926.0	3127.0	6182.0	3123.0	28354.0	43912.0
BdM1016pool13	45452.0	48184.0	37425.0	53276.0	53213.0	79101.0	20500.0	22774.0	55081.0	60898.0	366.0	1790.0	993.0	2918.0	18.0	630.0	160.0	2726.0			23.0	3298.0	3855.0	5857.0	3258.0	4605.0	2326.0	4165.0	3675.0	33088.0	2599.0	1132.0	98.0	40941.0	19253.0	33783.0	2355.0	3124.0	3684.0	32607.0	7933.0	7577.0	8322.0	48470.0	3614.0	7451.0	3967.0	31679.0	49944.0
BdM1017pool13	16616.0	17302.0	14568.0	18693.0	18665.0	20500.0	24018.0	9915.0	19081.0	20467.0	216.0	843.0	385.0	1130.0	16.0	251.0	92.0	1116.0			22.0	1260.0	1536.0	2145.0	1243.0	1728.0	971.0	1460.0	1344.0	12780.0	1104.0	636.0	38.0	15037.0	7991.0	12833.0	929.0	1104.0	1481.0	12371.0	2576.0	3415.0	3862.0	17104.0	1318.0	2388.0	1463.0	12166.0	17045.0
BdM1017pool27	18351.0	19276.0	18861.0	20666.0	20532.0	22774.0	9915.0	26770.0	21390.0	22742.0	164.0	855.0	363.0	1271.0	10.0	305.0	83.0	1279.0			12.0	1425.0	1473.0	2065.0	1067.0	1912.0	849.0	1745.0	1224.0	13786.0	1056.0	525.0	42.0	16280.0	8479.0	17800.0	890.0	1351.0	1313.0	13377.0	2467.0	3454.0	5717.0	18794.0	1315.0	2460.0	1657.0	13361.0	19068.0
BdM1018pool13	41772.0	44225.0	34938.0	48998.0	48645.0	55081.0	19081.0	21390.0	69255.0	55529.0	341.0	1695.0	906.0	2667.0	36.0	568.0	176.0	2425.0			22.0	2977.0	3464.0	5019.0	3042.0	3960.0	1969.0	3889.0	3538.0	31008.0	2396.0	1177.0	60.0	37806.0	17621.0	30786.0	2128.0	2704.0	3374.0	30173.0	6777.0	7175.0	7803.0	44336.0	3194.0	6258.0	3320.0	29399.0	45861.0
BdM1019pool13	45767.0	48065.0	37581.0	53678.0	53559.0	60898.0	20467.0	22742.0	55529.0	79702.0	406.0	1877.0	1055.0	3009.0	68.0	638.0	185.0	2865.0		14.0	37.0	3398.0	4017.0	5986.0	3417.0	4706.0	2276.0	4259.0	3846.0	33316.0	2937.0	1270.0	85.0	41432.0	19174.0	34137.0	2544.0	3198.0	3877.0	32601.0	8171.0	7679.0	8456.0	49330.0	3501.0	7394.0	3813.0	31939.0	50588.0
BdM1020pool13	265.0	308.0	275.0	306.0	316.0	366.0	216.0	164.0	341.0	406.0	1647.0	671.0	318.0	776.0	22.0	271.0	70.0	786.0		12.0	10.0	800.0	855.0	1190.0	742.0	1107.0	613.0	1012.0	816.0	176.0	734.0	327.0	5.0	258.0	165.0	264.0	624.0	735.0	891.0	228.0	1364.0	52.0	64.0	389.0	791.0	1325.0	986.0	278.0	340.0
BdM1020pool27	1518.0	1534.0	1439.0	1617.0	1589.0	1790.0	843.0	855.0	1695.0	1877.0	671.0	10160.0	2029.0	6624.0	79.0	1639.0	293.0	6721.0	4.0	30.0	52.0	6793.0	5983.0	8040.0	5447.0	8973.0	4021.0	8051.0	6122.0	1237.0	4916.0	2180.0	100.0	1518.0	858.0	2216.0	3914.0	6581.0	6086.0	1285.0	8942.0	261.0	371.0	1666.0	5449.0	8665.0	7739.0	1241.0	1773.0
BdM1021pool13	882.0	846.0	629.0	985.0	892.0	993.0	385.0	363.0	906.0	1055.0	318.0	2029.0	5910.0	2916.0	68.0	642.0	130.0	2797.0			41.0	2928.0	3138.0	4302.0	2761.0	3722.0	1900.0	3546.0	3196.0	694.0	2456.0	1247.0	77.0	880.0	464.0	959.0	2100.0	2716.0	3145.0	587.0	4956.0	230.0	148.0	880.0	2909.0	4737.0	3155.0	640.0	1056.0
BdM1021pool27	2299.0	2236.0	2004.0	2561.0	2376.0	2918.0	1130.0	1271.0	2667.0	3009.0	776.0	6624.0	2916.0	18587.0	136.0	2610.0	350.0	11427.0	9.0		87.0	11854.0	8608.0	12938.0	7586.0	14403.0	5802.0	13699.0	9209.0	1868.0	6769.0	2918.0	225.0	2276.0	1223.0	3498.0	5642.0	10250.0	8655.0	1840.0	15495.0	375.0	598.0	2515.0	8062.0	14425.0	11854.0	1850.0	2897.0
BdM1022pool13	32.0	45.0	58.0	40.0	75.0	18.0	16.0	10.0	36.0	68.0	22.0	79.0	68.0	136.0	407.0	77.0	22.0	112.0		26.0		120.0	192.0	231.0	142.0	189.0	97.0	163.0	124.0	11.0	155.0	41.0	16.0	7.0	21.0	71.0	147.0	153.0	154.0	20.0	195.0	9.0		83.0	104.0	196.0	140.0	16.0	48.0
BdM1022pool27	523.0	552.0	490.0	584.0	514.0	630.0	251.0	305.0	568.0	638.0	271.0	1639.0	642.0	2610.0	77.0	4511.0	95.0	2968.0	7.0	33.0	15.0	3175.0	2140.0	2765.0	1811.0	2939.0	1351.0	3495.0	1978.0	423.0	1663.0	698.0	93.0	515.0	250.0	944.0	1226.0	2756.0	1972.0	366.0	3317.0	88.0	106.0	572.0	1768.0	3108.0	2519.0	409.0	625.0
BdM1023pool13	107.0	161.0	122.0	164.0	148.0	160.0	92.0	83.0	176.0	185.0	70.0	293.0	130.0	350.0	22.0	95.0	890.0	378.0			12.0	375.0	460.0	584.0	380.0	533.0	273.0	475.0	467.0	97.0	367.0	232.0	1.0	159.0	51.0	153.0	284.0	358.0	459.0	141.0	721.0	16.0	9.0	148.0	411.0	655.0	478.0	136.0	147.0
BdM1023pool27	2186.0	2205.0	2008.0	2367.0	2291.0	2726.0	1116.0	1279.0	2425.0	2865.0	786.0	6721.0	2797.0	11427.0	112.0	2968.0	378.0	18241.0	9.0		79.0	12583.0	8848.0	13196.0	7821.0	14313.0	5998.0	14371.0	9262.0	1722.0	6999.0	3202.0	203.0	2145.0	1106.0	3502.0	5492.0	10532.0	9028.0	1621.0	15297.0	356.0	604.0	2410.0	8182.0	14424.0	12238.0	1612.0	2837.0
BdM1024pool13	11.0		4.0									4.0		9.0		7.0		9.0	29.0	9.0		4.0	20.0	9.0	9.0	16.0	9.0	20.0	11.0				4.0					4.0	9.0		22.0		4.0		9.0	20.0	13.0
BdM1024pool18			4.0		12.0					14.0	12.0	30.0			26.0	33.0			9.0	35.0		4.0	26.0	26.0	26.0	33.0	14.0	26.0	2.0		26.0		18.0		14.0	26.0	26.0	30.0			2.0		4.0	14.0			4.0
BdM1025pool13	23.0	22.0	12.0	22.0	22.0	23.0	22.0	12.0	22.0	37.0	10.0	52.0	41.0	87.0		15.0	12.0	79.0			151.0	81.0	88.0	117.0	77.0	96.0	56.0	97.0	91.0	22.0	69.0	45.0		12.0	12.0	17.0	43.0	76.0	92.0		114.0		22.0	23.0	72.0	135.0	79.0		37.0
BdM1025pool27	2684.0	2686.0	2304.0	2900.0	2760.0	3298.0	1260.0	1425.0	2977.0	3398.0	800.0	6793.0	2928.0	11854.0	120.0	3175.0	375.0	12583.0	4.0	4.0	81.0	20614.0	9449.0	14134.0	8495.0	15228.0	6234.0	15700.0	10143.0	2040.0	7486.0	3253.0	285.0	2408.0	1390.0	4046.0	6180.0	11229.0	9482.0	1912.0	17023.0	430.0	594.0	2846.0	8620.0	15824.0	12860.0	1983.0	3240.0
BdM1026pool13	2995.0	3216.0	2363.0	3423.0	3321.0	3855.0	1536.0	1473.0	3464.0	4017.0	855.0	5983.0	3138.0	8608.0	192.0	2140.0	460.0	8848.0	20.0	26.0	88.0	9449.0	21092.0	14613.0	8903.0	12754.0	6320.0	11361.0	10480.0	2219.0	8049.0	3712.0	193.0	2912.0	1491.0	3436.0	6439.0	8784.0	10037.0	2422.0	17324.0	606.0	680.0	3453.0	8987.0	16305.0	10429.0	2439.0	3605.0
BdM1027pool13	4316.0	4512.0	3452.0	5154.0	5038.0	5857.0	2145.0	2065.0	5019.0	5986.0	1190.0	8040.0	4302.0	12938.0	231.0	2765.0	584.0	13196.0	9.0	26.0	117.0	14134.0	14613.0	33729.0	12820.0	19316.0	9411.0	17854.0	15349.0	3553.0	11185.0	4913.0	305.0	4434.0	2315.0	5147.0	9073.0	12803.0	14638.0	3505.0	27224.0	889.0	899.0	5121.0	13267.0	25276.0	16083.0	3320.0	5511.0
BdM1028pool13	2511.0	2521.0	1905.0	2880.0	2851.0	3258.0	1243.0	1067.0	3042.0	3417.0	742.0	5447.0	2761.0	7586.0	142.0	1811.0	380.0	7821.0	9.0	26.0	77.0	8495.0	8903.0	12820.0	18035.0	12157.0	5710.0	10320.0	9123.0	2015.0	6811.0	3471.0	110.0	2603.0	1370.0	2908.0	5647.0	7670.0	8748.0	2022.0	14907.0	413.0	614.0	2756.0	8173.0	14168.0	9405.0	2060.0	3107.0
BdM1028pool27	3436.0	3623.0	3241.0	3836.0	3807.0	4605.0	1728.0	1912.0	3960.0	4706.0	1107.0	8973.0	3722.0	14403.0	189.0	2939.0	533.0	14313.0	16.0	33.0	96.0	15228.0	12754.0	19316.0	12157.0	28305.0	8413.0	18950.0	13378.0	2749.0	9750.0	4427.0	227.0	3506.0	1883.0	5028.0	8173.0	13736.0	12995.0	2814.0	23581.0	587.0	913.0	4011.0	11814.0	22023.0	17396.0	2740.0	4326.0
BdM1029pool13	1757.0	1886.0	1426.0	1993.0	1966.0	2326.0	971.0	849.0	1969.0	2276.0	613.0	4021.0	1900.0	5802.0	97.0	1351.0	273.0	5998.0	9.0	14.0	56.0	6234.0	6320.0	9411.0	5710.0	8413.0	13372.0	8304.0	6634.0	1434.0	4974.0	2615.0	152.0	1791.0	987.0	2304.0	4226.0	5841.0	6535.0	1446.0	10983.0	263.0	452.0	1993.0	5835.0	10526.0	6969.0	1522.0	2076.0
BdM1029pool27	3118.0	3314.0	2871.0	3462.0	3398.0	4165.0	1460.0	1745.0	3889.0	4259.0	1012.0	8051.0	3546.0	13699.0	163.0	3495.0	475.0	14371.0	20.0	26.0	97.0	15700.0	11361.0	17854.0	10320.0	18950.0	8304.0	26301.0	12433.0	2457.0	9111.0	4032.0	288.0	3124.0	1543.0	4873.0	7421.0	13556.0	11570.0	2377.0	21407.0	510.0	851.0	3566.0	10604.0	20072.0	15701.0	2301.0	3953.0
BdM1030pool13	2830.0	2958.0	2165.0	3271.0	3159.0	3675.0	1344.0	1224.0	3538.0	3846.0	816.0	6122.0	3196.0	9209.0	124.0	1978.0	467.0	9262.0	11.0	2.0	91.0	10143.0	10480.0	15349.0	9123.0	13378.0	6634.0	12433.0	21973.0	2301.0	7966.0	3674.0	207.0	2973.0	1431.0	3498.0	6603.0	9222.0	10536.0	2214.0	18313.0	484.0	562.0	3274.0	9298.0	17000.0	11300.0	2238.0	3669.0
BdM1031pool13	25786.0	27478.0	21987.0	29799.0	29704.0	33088.0	12780.0	13786.0	31008.0	33316.0	176.0	1237.0	694.0	1868.0	11.0	423.0	97.0	1722.0			22.0	2040.0	2219.0	3553.0	2015.0	2749.0	1434.0	2457.0	2301.0	45336.0	1868.0	902.0	53.0	28617.0	14455.0	23591.0	1594.0	2044.0	2403.0	22704.0	4601.0	5741.0	6331.0	32317.0	2256.0	4462.0	2580.0	22038.0	33173.0
BdM1032pool13	2194.0	2209.0	1604.0	2384.0	2515.0	2599.0	1104.0	1056.0	2396.0	2937.0	734.0	4916.0	2456.0	6769.0	155.0	1663.0	367.0	6999.0		26.0	69.0	7486.0	8049.0	11185.0	6811.0	9750.0	4974.0	9111.0	7966.0	1868.0	16015.0	2958.0	170.0	2127.0	1105.0	2518.0	5406.0	7127.0	8021.0	1773.0	13282.0	425.0	517.0	2398.0	7202.0	12426.0	8413.0	1866.0	2701.0
BdM1033pool13	1007.0	1027.0	847.0	1150.0	1051.0	1132.0	636.0	525.0	1177.0	1270.0	327.0	2180.0	1247.0	2918.0	41.0	698.0	232.0	3202.0			45.0	3253.0	3712.0	4913.0	3471.0	4427.0	2615.0	4032.0	3674.0	902.0	2958.0	6782.0	45.0	1049.0	553.0	1210.0	2544.0	3172.0	3743.0	833.0	5669.0	227.0	239.0	1187.0	3255.0	5379.0	3709.0	826.0	1138.0
BdM1033pool27	95.0	70.0	85.0	92.0	90.0	98.0	38.0	42.0	60.0	85.0	5.0	100.0	77.0	225.0	16.0	93.0	1.0	203.0	4.0	18.0		285.0	193.0	305.0	110.0	227.0	152.0	288.0	207.0	53.0	170.0	45.0	497.0	42.0	61.0	116.0	132.0	215.0	219.0	63.0	330.0	26.0	4.0	83.0	171.0	343.0	223.0	85.0	82.0
BdM1034pool13	31610.0	33630.0	26257.0	36924.0	36646.0	40941.0	15037.0	16280.0	37806.0	41432.0	258.0	1518.0	880.0	2276.0	7.0	515.0	159.0	2145.0			12.0	2408.0	2912.0	4434.0	2603.0	3506.0	1791.0	3124.0	2973.0	28617.0	2127.0	1049.0	42.0	56716.0	16909.0	28175.0	1906.0	2346.0	2871.0	27157.0	5963.0	6751.0	7427.0	39473.0	2899.0	5329.0	3013.0	26897.0	40476.0
BdM1035pool13	15171.0	15926.0	13336.0	17596.0	17350.0	19253.0	7991.0	8479.0	17621.0	19174.0	165.0	858.0	464.0	1223.0	21.0	250.0	51.0	1106.0		14.0	12.0	1390.0	1491.0	2315.0	1370.0	1883.0	987.0	1543.0	1431.0	14455.0	1105.0	553.0	61.0	16909.0	26080.0	15946.0	994.0	1331.0	1492.0	14085.0	2856.0	3576.0	4138.0	19125.0	1310.0	2741.0	1550.0	13499.0	19671.0
BdM1035pool27	26008.0	27708.0	25790.0	29723.0	29818.0	33783.0	12833.0	17800.0	30786.0	34137.0	264.0	2216.0	959.0	3498.0	71.0	944.0	153.0	3502.0		26.0	17.0	4046.0	3436.0	5147.0	2908.0	5028.0	2304.0	4873.0	3498.0	23591.0	2518.0	1210.0	116.0	28175.0	15946.0	48973.0	2128.0	3714.0	3316.0	22581.0	6432.0	5575.0	8019.0	32227.0	3250.0	6018.0	4341.0	22106.0	33293.0
BdM1036pool13	1848.0	2009.0	1478.0	2172.0	2126.0	2355.0	929.0	890.0	2128.0	2544.0	624.0	3914.0	2100.0	5642.0	147.0	1226.0	284.0	5492.0		26.0	43.0	6180.0	6439.0	9073.0	5647.0	8173.0	4226.0	7421.0	6603.0	1594.0	5406.0	2544.0	132.0	1906.0	994.0	2128.0	13326.0	6527.0	6413.0	1682.0	10917.0	357.0	445.0	2129.0	5758.0	10232.0	6961.0	1508.0	2287.0
BdM1036pool27	2349.0	2517.0	2034.0	2709.0	2690.0	3124.0	1104.0	1351.0	2704.0	3198.0	735.0	6581.0	2716.0	10250.0	153.0	2756.0	358.0	10532.0	4.0	30.0	76.0	11229.0	8784.0	12803.0	7670.0	13736.0	5841.0	13556.0	9222.0	2044.0	7127.0	3172.0	215.0	2346.0	1331.0	3714.0	6527.0	18939.0	9102.0	1889.0	15287.0	414.0	619.0	2761.0	7891.0	14601.0	11879.0	1753.0	2957.0
BdM1037pool13	2840.0	2918.0	2196.0	3361.0	3018.0	3684.0	1481.0	1313.0	3374.0	3877.0	891.0	6086.0	3145.0	8655.0	154.0	1972.0	459.0	9028.0	9.0		92.0	9482.0	10037.0	14638.0	8748.0	12995.0	6535.0	11570.0	10536.0	2403.0	8021.0	3743.0	219.0	2871.0	1492.0	3316.0	6413.0	9102.0	21054.0	2526.0	17741.0	504.0	635.0	3401.0	9609.0	16691.0	10924.0	2293.0	3677.0
BdM1038pool13	25421.0	26604.0	21683.0	29713.0	29407.0	32607.0	12371.0	13377.0	30173.0	32601.0	228.0	1285.0	587.0	1840.0	20.0	366.0	141.0	1621.0				1912.0	2422.0	3505.0	2022.0	2814.0	1446.0	2377.0	2214.0	22704.0	1773.0	833.0	63.0	27157.0	14085.0	22581.0	1682.0	1889.0	2526.0	43913.0	4599.0	5877.0	6246.0	31759.0	2241.0	4291.0	2420.0	22278.0	32271.0
BdM1039pool13	5736.0	6122.0	4377.0	6575.0	6527.0	7933.0	2576.0	2467.0	6777.0	8171.0	1364.0	8942.0	4956.0	15495.0	195.0	3317.0	721.0	15297.0	22.0	2.0	114.0	17023.0	17324.0	27224.0	14907.0	23581.0	10983.0	21407.0	18313.0	4601.0	13282.0	5669.0	330.0	5963.0	2856.0	6432.0	10917.0	15287.0	17741.0	4599.0	47053.0	1173.0	1096.0	6932.0	16230.0	33485.0	19592.0	4324.0	7364.0
BdM1040pool13	6164.0	6541.0	5257.0	7016.0	7034.0	7577.0	3415.0	3454.0	7175.0	7679.0	52.0	261.0	230.0	375.0	9.0	88.0	16.0	356.0				430.0	606.0	889.0	413.0	587.0	263.0	510.0	484.0	5741.0	425.0	227.0	26.0	6751.0	3576.0	5575.0	357.0	414.0	504.0	5877.0	1173.0	10103.0	1854.0	7565.0	523.0	938.0	495.0	5614.0	7867.0
BdM1040pool27	6863.0	7166.0	6886.0	7566.0	7519.0	8322.0	3862.0	5717.0	7803.0	8456.0	64.0	371.0	148.0	598.0		106.0	9.0	604.0	4.0	4.0	22.0	594.0	680.0	899.0	614.0	913.0	452.0	851.0	562.0	6331.0	517.0	239.0	4.0	7427.0	4138.0	8019.0	445.0	619.0	635.0	6246.0	1096.0	1854.0	11226.0	8310.0	542.0	1104.0	831.0	6070.0	8831.0
BdM1041pool13	36951.0	38931.0	30625.0	43126.0	42926.0	48470.0	17104.0	18794.0	44336.0	49330.0	389.0	1666.0	880.0	2515.0	83.0	572.0	148.0	2410.0		14.0	23.0	2846.0	3453.0	5121.0	2756.0	4011.0	1993.0	3566.0	3274.0	32317.0	2398.0	1187.0	83.0	39473.0	19125.0	32227.0	2129.0	2761.0	3401.0	31759.0	6932.0	7565.0	8310.0	68546.0	3020.0	6393.0	3412.0	30694.0	47941.0
BdM1042pool13	2624.0	2797.0	2068.0	3271.0	3127.0	3614.0	1318.0	1315.0	3194.0	3501.0	791.0	5449.0	2909.0	8062.0	104.0	1768.0	411.0	8182.0	9.0		72.0	8620.0	8987.0	13267.0	8173.0	11814.0	5835.0	10604.0	9298.0	2256.0	7202.0	3255.0	171.0	2899.0	1310.0	3250.0	5758.0	7891.0	9609.0	2241.0	16230.0	523.0	542.0	3020.0	19424.0	15471.0	10268.0	2093.0	3324.0
BdM1043pool13	5376.0	5602.0	4232.0	6168.0	6182.0	7451.0	2388.0	2460.0	6258.0	7394.0	1325.0	8665.0	4737.0	14425.0	196.0	3108.0	655.0	14424.0	20.0		135.0	15824.0	16305.0	25276.0	14168.0	22023.0	10526.0	20072.0	17000.0	4462.0	12426.0	5379.0	343.0	5329.0	2741.0	6018.0	10232.0	14601.0	16691.0	4291.0	33485.0	938.0	1104.0	6393.0	15471.0	42752.0	19879.0	4176.0	6801.0
BdM1043pool27	3027.0	3221.0	2696.0	3206.0	3123.0	3967.0	1463.0	1657.0	3320.0	3813.0	986.0	7739.0	3155.0	11854.0	140.0	2519.0	478.0	12238.0	13.0	4.0	79.0	12860.0	10429.0	16083.0	9405.0	17396.0	6969.0	15701.0	11300.0	2580.0	8413.0	3709.0	223.0	3013.0	1550.0	4341.0	6961.0	11879.0	10924.0	2420.0	19592.0	495.0	831.0	3412.0	10268.0	19879.0	22631.0	2361.0	3861.0
BdM1044pool13	24770.0	26068.0	20749.0	28732.0	28354.0	31679.0	12166.0	13361.0	29399.0	31939.0	278.0	1241.0	640.0	1850.0	16.0	409.0	136.0	1612.0				1983.0	2439.0	3320.0	2060.0	2740.0	1522.0	2301.0	2238.0	22038.0	1866.0	826.0	85.0	26897.0	13499.0	22106.0	1508.0	1753.0	2293.0	22278.0	4324.0	5614.0	6070.0	30694.0	2093.0	4176.0	2361.0	42931.0	32172.0
BdM1045pool13	37911.0	40288.0	31214.0	44288.0	43912.0	49944.0	17045.0	19068.0	45861.0	50588.0	340.0	1773.0	1056.0	2897.0	48.0	625.0	147.0	2837.0			37.0	3240.0	3605.0	5511.0	3107.0	4326.0	2076.0	3953.0	3669.0	33173.0	2701.0	1138.0	82.0	40476.0	19671.0	33293.0	2287.0	2957.0	3677.0	32271.0	7364.0	7867.0	8831.0	47941.0	3324.0	6801.0	3861.0	32172.0	71525.0
BdM1045pool27	3092.0	3354.0	3343.0	3453.0	3488.0	3640.0	2009.0	2340.0	3511.0	3684.0	64.0	174.0	77.0	280.0		41.0	14.0	264.0	4.0	4.0		298.0	289.0	427.0	307.0	388.0	136.0	297.0	258.0	3054.0	224.0	111.0	12.0	3360.0	2129.0	3424.0	191.0	267.0	293.0	3215.0	472.0	882.0	1429.0	3802.0	240.0	468.0	368.0	2947.0	4157.0
BdM1046pool13	42321.0	45032.0	34828.0	50191.0	50072.0	57185.0	18889.0	20849.0	51692.0	57590.0	343.0	1971.0	1031.0	3022.0	42.0	715.0	170.0	2864.0			16.0	3493.0	3899.0	5922.0	3345.0	4789.0	2335.0	4216.0	3787.0	36139.0	2716.0	1324.0	82.0	44762.0	21077.0	36504.0	2434.0	3199.0	3711.0	35688.0	8476.0	8322.0	9112.0	53598.0	3532.0	7513.0	4044.0	34850.0	56082.0
BdM1046pool27	19009.0	20223.0	20342.0	21781.0	21648.0	23373.0	9875.0	12857.0	22005.0	23403.0	228.0	1021.0	438.0	1530.0	20.0	267.0	48.0	1399.0	4.0	4.0	12.0	1555.0	1622.0	2411.0	1417.0	2185.0	1087.0	1923.0	1509.0	17787.0	1190.0	665.0	59.0	20684.0	10516.0	19853.0	1050.0	1562.0	1658.0	17625.0	2914.0	4445.0	5992.0	23444.0	1447.0	2756.0	2043.0	16930.0	23813.0
BdM1047pool13	32814.0	34820.0	27502.0	38272.0	37908.0	42722.0	15262.0	16722.0	38799.0	42983.0	289.0	1443.0	783.0	2313.0	20.0	551.0	126.0	2021.0			22.0	2558.0	3143.0	4307.0	2630.0	3548.0	1873.0	3056.0	2840.0	28323.0	2104.0	1038.0	52.0	35108.0	17222.0	28599.0	1781.0	2497.0	3020.0	28329.0	6083.0	6803.0	7589.0	41004.0	2756.0	5649.0	2976.0	27632.0	42638.0
BdM1048pool13	43614.0	45910.0	35151.0	51108.0	50989.0	59066.0	19347.0	21462.0	53195.0	59558.0	368.0	1999.0	1075.0	3127.0	44.0	709.0	172.0	2978.0			22.0	3554.0	4055.0	6294.0	3620.0	4947.0	2430.0	4434.0	4051.0	36969.0	3021.0	1340.0	115.0	45861.0	21577.0	37296.0	2583.0	3343.0	3957.0	36508.0	8656.0	8416.0	9277.0	55096.0	3805.0	8009.0	4085.0	35388.0	57307.0
BdM1050pool14
BdM1050pool24
BdM1051pool14
BdM1051pool21
BdM1052pool14
BdM1053pool14
BdM1053pool24
BdM1054pool14
BdM1054pool24
BdM1055pool14
BdM1056pool14
BdM1057pool14
BdM1057pool21
BdM1064pool14
BdM1064pool24
BdM1065pool14
BdM1065pool24
BdM1066pool14
BdM1066pool24
BdM1067pool14
BdM1067pool24
BdM1068pool14
BdM1068pool24
BdM1069pool14
BdM1069pool24
BdM1070pool14
BdM1071pool14
BdM1071pool24
BdM1072pool14
BdM1073pool14
BdM1074pool14
BdM1075pool14
BdM1075pool24
BdM1128pool08
BdM1129pool08
BdM1130pool08
BdM1131pool08
BdM1131pool28
BdM1133pool08
BdM1133pool28
BdM1135pool08
BdM1135pool28
BdM1136pool28
BdM1138pool28
BdM1139pool08
BdM1139pool28
BdM1140pool28
BdM1141pool28
BdM1142pool08
BdM1142pool28
BdM1143pool08
BdM1143pool28
BdM1144pool08
BdM1144pool28
BdM1146pool08
BdM1146pool28
BdM1147pool08
BdM1147pool28
BdM1148pool08
BdM1148pool28
BdM1149pool08
BdM1149pool28
BdM1150pool08
BdM1150pool28
BdM1151pool08
BdM1151pool28
BdM1152pool08
BdM1153pool08
BdM1154pool08
BdM1154pool28
BdM1155pool08
BdM1156pool08
BdM1158pool08
BdM1158pool28
BdM1159pool08
BdM1160pool08
BdM1161pool08
BdM1162pool08
BdM1162pool28
BdM1163pool08
BdM1211pool11
BdM1212pool11
BdM1213pool11
BdM1213pool24
BdM1214pool11
BdM1215pool11
BdM1216pool11
BdM1216pool24
BdM1217pool11
BdM1218pool11
BdM1219pool11
BdM1219pool24
BdM1220pool11
BdM1220pool21
BdM1221pool11
BdM1221pool21
BdM1222pool11
BdM1222pool24
BdM1223pool11
BdM1223pool24
BdM1224pool11
BdM1225pool11
BdM1226pool11
BdM1226pool21
BdM1227pool11
BdM1227pool24
BdM1228pool11
BdM1229pool11
BdM1229pool24
BdM1230pool11
BdM1230pool24
BdM1231pool05	19590.0	20335.0	18061.0	22279.0	22154.0	25221.0	8423.0	10370.0	22992.0	25807.0	217.0	1230.0	541.0	1842.0	38.0	418.0	96.0	1543.0			22.0	2019.0	1918.0	2921.0	1814.0	2694.0	1340.0	2382.0	1986.0	16358.0	1418.0	710.0	45.0	19588.0	9542.0	17654.0	1262.0	1804.0	1925.0	15544.0	3912.0	3742.0	4518.0	23005.0	1788.0	3879.0	2227.0	15391.0	23630.0
BdM1231pool27	5499.0	5899.0	5759.0	6196.0	6393.0	6817.0	3030.0	3583.0	6342.0	6710.0	94.0	418.0	181.0	493.0	23.0	113.0	52.0	472.0		14.0	10.0	540.0	553.0	855.0	500.0	806.0	371.0	613.0	457.0	5158.0	467.0	262.0	28.0	6026.0	3197.0	5637.0	398.0	525.0	638.0	5052.0	976.0	1490.0	1941.0	6571.0	531.0	884.0	731.0	4887.0	6679.0
BdM1232pool05	24918.0	26334.0	22730.0	29074.0	28681.0	32770.0	11009.0	13306.0	29896.0	32739.0	238.0	1252.0	801.0	2021.0	69.0	458.0	117.0	1880.0		14.0	10.0	2430.0	2348.0	3550.0	2179.0	3175.0	1640.0	2756.0	2535.0	21069.0	1745.0	907.0	102.0	25160.0	12165.0	22862.0	1554.0	2135.0	2460.0	20433.0	4766.0	4924.0	5671.0	29987.0	2193.0	4688.0	2584.0	19988.0	30778.0
BdM1232pool27	30982.0	33018.0	29937.0	35904.0	35639.0	40644.0	13909.0	17881.0	36874.0	40791.0	310.0	1721.0	855.0	2633.0	105.0	612.0	105.0	2455.0		26.0	22.0	3084.0	2859.0	4518.0	2640.0	4310.0	1931.0	3672.0	2972.0	26334.0	2144.0	1008.0	91.0	30890.0	15131.0	30116.0	1883.0	2857.0	2909.0	24960.0	5950.0	5916.0	7575.0	36802.0	2770.0	5669.0	3506.0	24628.0	38127.0
BdM1233pool05	537.0	589.0	529.0	645.0	613.0	736.0	216.0	366.0	671.0	729.0		34.0	69.0	15.0	14.0	39.0		37.0		14.0		56.0	61.0	124.0	66.0	88.0	57.0	59.0	68.0	397.0	59.0		14.0	589.0	249.0	467.0	56.0	100.0	20.0	311.0	81.0	119.0	159.0	675.0		120.0	45.0	344.0	634.0
BdM1233pool18	6816.0	7549.0	6601.0	7906.0	7886.0	8764.0	3397.0	4521.0	8104.0	8953.0	57.0	462.0	364.0	669.0	35.0	202.0	14.0	611.0		26.0		805.0	788.0	1235.0	704.0	1057.0	535.0	927.0	744.0	6006.0	677.0	309.0	14.0	7190.0	3575.0	6847.0	632.0	820.0	766.0	5618.0	1577.0	1501.0	2125.0	8002.0	692.0	1374.0	878.0	5796.0	8567.0
BdM1234pool05	527.0	596.0	625.0	724.0	772.0	767.0	325.0	440.0	775.0	869.0	12.0	63.0	24.0	51.0	26.0	54.0		37.0		26.0		53.0	83.0	157.0	73.0	112.0	53.0	107.0	36.0	543.0	80.0	33.0	14.0	617.0	248.0	701.0	106.0	179.0	71.0	407.0	86.0	69.0	267.0	716.0	62.0	121.0	87.0	480.0	766.0
BdM1235pool05	27415.0	29347.0	25269.0	32606.0	32239.0	37106.0	12166.0	14701.0	33536.0	37020.0	265.0	1358.0	871.0	2142.0	68.0	549.0	118.0	2106.0		14.0	22.0	2574.0	2455.0	4119.0	2448.0	3565.0	1801.0	3265.0	2777.0	23161.0	2034.0	1005.0	106.0	27833.0	13459.0	25544.0	1736.0	2476.0	2646.0	22046.0	5625.0	5146.0	6101.0	33781.0	2567.0	5224.0	2987.0	21727.0	34111.0
BdM1236pool05	38341.0	40991.0	32466.0	45322.0	45179.0	52763.0	16426.0	19084.0	46907.0	52546.0	332.0	1745.0	1067.0	3115.0	102.0	694.0	155.0	2835.0		14.0	22.0	3560.0	3778.0	6031.0	3401.0	4935.0	2564.0	4484.0	3969.0	31840.0	2772.0	1263.0	102.0	38767.0	18105.0	33320.0	2534.0	3416.0	3789.0	30796.0	8425.0	6933.0	7974.0	46546.0	3734.0	7822.0	4149.0	30017.0	48260.0
BdM1237pool05	18677.0	19586.0	15485.0	21850.0	22129.0	25808.0	8034.0	9278.0	22402.0	25349.0	346.0	1698.0	1095.0	3034.0	49.0	645.0	138.0	3050.0			42.0	3501.0	3490.0	5925.0	3075.0	5125.0	2330.0	4343.0	3913.0	15504.0	2786.0	1162.0	86.0	18777.0	8769.0	15923.0	2224.0	3345.0	3662.0	14907.0	8172.0	3157.0	3874.0	22435.0	3360.0	7534.0	4035.0	14553.0	23569.0
BdM1238pool05	16734.0	17463.0	14250.0	19533.0	19716.0	22820.0	7408.0	8416.0	20156.0	22515.0	365.0	1602.0	934.0	2561.0	37.0	635.0	135.0	2699.0			10.0	3218.0	3135.0	5160.0	2722.0	4539.0	1985.0	4050.0	3381.0	13896.0	2642.0	1051.0	46.0	16644.0	7748.0	14195.0	1967.0	2992.0	3434.0	13357.0	7085.0	2929.0	3427.0	20103.0	2989.0	6597.0	3691.0	13212.0	20822.0
BdM1239pool05	33182.0	35292.0	28992.0	38875.0	38548.0	44585.0	14637.0	16996.0	40075.0	44622.0	266.0	1732.0	938.0	2744.0	82.0	569.0	121.0	2541.0		14.0	22.0	3171.0	3412.0	5201.0	2898.0	4465.0	2179.0	3992.0	3483.0	27480.0	2405.0	1118.0	102.0	33416.0	16155.0	29583.0	2012.0	2941.0	3359.0	26434.0	7090.0	6118.0	7141.0	39569.0	3151.0	6650.0	3466.0	26507.0	40993.0
BdM1240pool05	35649.0	37376.0	30583.0	41715.0	41331.0	47893.0	15380.0	18207.0	42924.0	47713.0	304.0	1781.0	943.0	2816.0	93.0	586.0	176.0	2562.0		14.0	22.0	3187.0	3420.0	5515.0	3139.0	4623.0	2283.0	4092.0	3631.0	29224.0	2577.0	1154.0	97.0	35840.0	16919.0	31352.0	2111.0	3049.0	3436.0	28405.0	7477.0	6490.0	7654.0	42745.0	3309.0	7012.0	3679.0	27859.0	44339.0
BdM1241pool05	26535.0	28244.0	24082.0	30971.0	30878.0	35133.0	11811.0	14164.0	31863.0	35419.0	249.0	1385.0	793.0	2250.0	78.0	440.0	102.0	2068.0		14.0	22.0	2620.0	2601.0	4120.0	2491.0	3600.0	1761.0	3235.0	2824.0	22416.0	2024.0	944.0	112.0	27104.0	13212.0	24213.0	1747.0	2386.0	2710.0	21408.0	5654.0	5053.0	6023.0	31616.0	2549.0	5343.0	2918.0	20964.0	32837.0
BdM1241pool27	8932.0	9501.0	9461.0	10112.0	9894.0	10782.0	4783.0	6535.0	10291.0	10725.0	74.0	696.0	236.0	779.0	25.0	195.0	88.0	832.0	4.0	18.0		875.0	1021.0	1370.0	843.0	1323.0	486.0	1096.0	924.0	7931.0	804.0	369.0	29.0	9575.0	5395.0	9242.0	687.0	944.0	946.0	8128.0	1658.0	2418.0	3249.0	10323.0	911.0	1647.0	1184.0	8045.0	10275.0
BdM1242pool05	9977.0	10659.0	9603.0	11542.0	11337.0	12854.0	4877.0	5826.0	11693.0	13055.0	74.0	726.0	433.0	911.0	26.0	170.0	64.0	940.0		14.0		1032.0	1116.0	1558.0	991.0	1441.0	840.0	1247.0	1112.0	8563.0	857.0	509.0	28.0	10456.0	5424.0	9802.0	687.0	1038.0	1094.0	8237.0	2018.0	2000.0	2635.0	11982.0	1040.0	1999.0	1192.0	8324.0	12266.0
BdM1242pool27	6791.0	7149.0	6851.0	7521.0	7437.0	7795.0	3783.0	4751.0	7509.0	7864.0	72.0	391.0	177.0	506.0	7.0	72.0	23.0	513.0			12.0	576.0	610.0	909.0	492.0	709.0	410.0	668.0	616.0	6015.0	471.0	230.0	13.0	7050.0	4009.0	6881.0	393.0	482.0	604.0	6019.0	1066.0	1685.0	2465.0	7562.0	547.0	1016.0	700.0	5852.0	7706.0
BdM1243pool05	34976.0	37096.0	30585.0	40729.0	40811.0	47398.0	15184.0	17728.0	42480.0	47211.0	295.0	1697.0	987.0	2814.0	93.0	601.0	123.0	2579.0		14.0	22.0	3338.0	3387.0	5355.0	3121.0	4503.0	2226.0	4098.0	3539.0	28889.0	2499.0	1186.0	102.0	35302.0	16400.0	30775.0	2203.0	3058.0	3389.0	28004.0	7460.0	6467.0	7456.0	41923.0	3131.0	6945.0	3642.0	27426.0	43286.0
BdM1244pool05	38432.0	40781.0	32124.0	45076.0	44915.0	52460.0	16468.0	18820.0	46617.0	52624.0	282.0	1809.0	1065.0	3037.0	49.0	641.0	144.0	2788.0			22.0	3438.0	3731.0	6003.0	3357.0	4902.0	2497.0	4366.0	3904.0	31636.0	2700.0	1240.0	72.0	38888.0	17956.0	33115.0	2401.0	3254.0	3770.0	30722.0	8487.0	6903.0	7832.0	46508.0	3635.0	7816.0	3994.0	29772.0	48253.0
BdM1245pool05	34333.0	36503.0	29532.0	40198.0	39961.0	46288.0	14774.0	17312.0	41460.0	46236.0	285.0	1739.0	975.0	2784.0	64.0	585.0	122.0	2592.0			22.0	3309.0	3302.0	5335.0	3025.0	4483.0	2225.0	4057.0	3452.0	28620.0	2549.0	1197.0	68.0	34698.0	16385.0	29908.0	2249.0	3045.0	3388.0	26945.0	7300.0	6227.0	7306.0	41149.0	3306.0	7000.0	3640.0	26665.0	42682.0
BdM1246pool05	9777.0	10062.0	8525.0	11203.0	11318.0	12801.0	4627.0	5288.0	11355.0	12869.0	252.0	1112.0	567.0	1774.0	29.0	392.0	89.0	1731.0			10.0	1970.0	2082.0	2974.0	1614.0	2770.0	1335.0	2395.0	2134.0	8353.0	1527.0	705.0	38.0	9673.0	4721.0	8511.0	1247.0	1715.0	2035.0	7662.0	4011.0	1748.0	2399.0	11666.0	1757.0	3759.0	2121.0	8011.0	12365.0
BdM1246pool27	3810.0	3871.0	3662.0	4344.0	4336.0	4956.0	1916.0	2577.0	4335.0	4851.0	100.0	560.0	279.0	703.0		205.0	56.0	772.0				761.0	781.0	1247.0	609.0	1092.0	455.0	1038.0	835.0	3377.0	724.0	243.0	11.0	3945.0	1972.0	4211.0	477.0	844.0	862.0	3100.0	1525.0	883.0	1411.0	4580.0	773.0	1465.0	917.0	3139.0	4746.0
BdM1247pool05	20371.0	21530.0	16525.0	24055.0	24160.0	28569.0	8667.0	9786.0	24725.0	28116.0	368.0	1847.0	1249.0	3223.0	49.0	676.0	165.0	3364.0			34.0	3781.0	3966.0	6520.0	3450.0	5529.0	2544.0	4885.0	4450.0	16722.0	3235.0	1251.0	78.0	20400.0	9335.0	17092.0	2511.0	3782.0	4101.0	15997.0	9193.0	3538.0	4037.0	24787.0	3715.0	8344.0	4395.0	15661.0	25660.0
BdM1247pool27	16389.0	17254.0	14975.0	19132.0	19355.0	22351.0	7431.0	8967.0	19420.0	21850.0	361.0	1755.0	1021.0	2897.0	49.0	682.0	145.0	2980.0			34.0	3433.0	3174.0	5079.0	2682.0	4903.0	2019.0	4354.0	3445.0	13804.0	2550.0	1048.0	84.0	16403.0	7685.0	14894.0	1965.0	3192.0	3294.0	13149.0	6844.0	2961.0	3760.0	19803.0	2931.0	6417.0	3967.0	13069.0	20097.0
BdM1248pool12
BdM1248pool29
BdM1249pool12
BdM1249pool29
BdM1250pool12
BdM1250pool29
BdM1251pool12
BdM1252pool12
BdM1252pool29
BdM1253pool12
BdM1254pool12
BdM1254pool19
BdM1255pool12
BdM1255pool29
BdM1256pool12
BdM1256pool29
BdM1257pool12
BdM1258pool12
BdM1259pool12
BdM1260pool12
BdM1261pool12
BdM1262pool12
BdM1263pool12
BdM1264pool12
BdM1265pool12
BdM1265pool19
BdM1266pool12
BdM1266pool29
BdM1267pool12
BdM1268pool11
BdM1269pool11
BdM1269pool24
BdM1270pool11
BdM1272pool12
BdM1272pool29
BdM1273pool12
BdM1274pool12
BdM1275pool12
BdM1795pool34	5267.0	5730.0	4316.0	6249.0	6306.0	7412.0	2394.0	2494.0	6511.0	7698.0	1354.0	9248.0	4799.0	16350.0	187.0	3401.0	672.0	15958.0	22.0	2.0	130.0	17784.0	16633.0	26744.0	14666.0	25009.0	10759.0	22656.0	17922.0	4285.0	12945.0	5589.0	354.0	5508.0	2725.0	6527.0	10594.0	16260.0	17309.0	4303.0	35166.0	968.0	1131.0	6370.0	15365.0	32171.0	19885.0	4100.0	6979.0
BdM1796pool34	5435.0	5591.0	4414.0	6223.0	6141.0	7533.0	2449.0	2535.0	6528.0	7590.0	1249.0	9076.0	4469.0	15783.0	284.0	3315.0	614.0	15564.0	22.0	28.0	123.0	17164.0	15546.0	24759.0	13839.0	23909.0	9952.0	21494.0	16863.0	4235.0	12062.0	5168.0	343.0	5297.0	2655.0	6680.0	9870.0	15793.0	16187.0	4317.0	32561.0	906.0	1081.0	6310.0	14377.0	29892.0	19042.0	4106.0	7007.0
BdM1797pool34	38907.0	41818.0	36494.0	45924.0	45516.0	53162.0	17519.0	21800.0	47433.0	53066.0	368.0	2028.0	949.0	3265.0	45.0	727.0	161.0	3052.0			12.0	3656.0	3695.0	5740.0	3182.0	5151.0	2335.0	4486.0	3515.0	33654.0	2719.0	1256.0	83.0	41080.0	19415.0	38308.0	2311.0	3370.0	3701.0	32793.0	7891.0	7638.0	9466.0	49484.0	3427.0	7534.0	4255.0	32241.0	50496.0
BdM1798pool34	6466.0	6812.0	4920.0	7645.0	7706.0	9375.0	2849.0	2900.0	7725.0	9459.0	1451.0	9328.0	5212.0	16835.0	227.0	3481.0	735.0	16581.0	20.0		140.0	18398.0	18490.0	29792.0	16202.0	26098.0	11972.0	23656.0	19711.0	5091.0	14016.0	5973.0	388.0	6594.0	3395.0	7301.0	11460.0	16756.0	18888.0	5293.0	40300.0	1230.0	1278.0	7938.0	16914.0	36653.0	20399.0	4854.0	8511.0
BdM1799pool34	3994.0	4189.0	3575.0	4486.0	4421.0	5477.0	1825.0	2085.0	4722.0	5466.0	1110.0	8587.0	3911.0	14755.0	182.0	3065.0	559.0	14292.0	20.0		94.0	15497.0	13004.0	20867.0	11601.0	21820.0	8753.0	19343.0	14120.0	3258.0	10053.0	4408.0	267.0	4076.0	1988.0	5310.0	8351.0	13707.0	13295.0	3338.0	26175.0	728.0	907.0	4821.0	12098.0	24237.0	17482.0	3081.0	5112.0
BdM1800pool34	6696.0	6979.0	4928.0	7664.0	7712.0	9336.0	2948.0	2940.0	8076.0	9609.0	1466.0	9475.0	5399.0	16974.0	269.0	3473.0	742.0	16404.0	22.0	2.0	143.0	18268.0	18525.0	29934.0	16258.0	25983.0	11849.0	23598.0	19744.0	5231.0	14214.0	5944.0	353.0	6848.0	3266.0	7395.0	11659.0	16653.0	18973.0	5273.0	40641.0	1166.0	1423.0	8117.0	17104.0	36914.0	20386.0	5089.0	8767.0
BdM1801pool34	3828.0	4139.0	3450.0	4414.0	4398.0	5265.0	1886.0	2041.0	4587.0	5256.0	929.0	8296.0	3692.0	13697.0	169.0	2935.0	472.0	13811.0	11.0	2.0	82.0	15172.0	12681.0	19765.0	11239.0	20700.0	8257.0	18933.0	13560.0	3122.0	9808.0	4249.0	233.0	4000.0	2012.0	5402.0	7977.0	13561.0	12715.0	3244.0	24800.0	739.0	964.0	4750.0	11585.0	22711.0	16833.0	2953.0	5146.0
[truncated: 185 more columns]
