# Supplementary material for: Whole-genome amplification in double-digest RADseq results in adequate libraries but fewer sequenced loci
Source: PeerJ. 2018 Jul 17;6:e5089. doi: 10.7717/peerj.5089 (PMC6054070; doi:10.7717/peerj.5089)
Supplement: Supplemental Information 2 — This folder includes raw genetic data in the form of ipyrad *.loci files as well as code to produce bowtie2 alignments and to calculate sample statistics such as number of reads, number of loci, heterozygosity and pairwise distances. [file peerj-06-5089-s002.zip › code/wga_comparisons/pairwise_snps_N_same.csv]

	BdM1012pool13	BdM1013pool13	BdM1013pool27	BdM1014pool13	BdM1015pool13	BdM1016pool13	BdM1017pool13	BdM1017pool27	BdM1018pool13	BdM1019pool13	BdM1020pool13	BdM1020pool27	BdM1021pool13	BdM1021pool27	BdM1022pool13	BdM1022pool27	BdM1023pool13	BdM1023pool27	BdM1024pool13	BdM1024pool18	BdM1025pool13	BdM1025pool27	BdM1026pool13	BdM1027pool13	BdM1028pool13	BdM1028pool27	BdM1029pool13	BdM1029pool27	BdM1030pool13	BdM1031pool13	BdM1032pool13	BdM1033pool13	BdM1033pool27	BdM1034pool13	BdM1035pool13	BdM1035pool27	BdM1036pool13	BdM1036pool27	BdM1037pool13	BdM1038pool13	BdM1039pool13	BdM1040pool13	BdM1040pool27	BdM1041pool13	BdM1042pool13	BdM1043pool13	BdM1043pool27	BdM1044pool13	BdM1045pool13
BdM1012pool13	1.0	0.88237202888	0.88640835991	0.886781239166	0.888683203752	0.883723488515	0.888781896967	0.895264563239	0.883725940822	0.883780890161	0.505660377358	0.474308300395	0.467120181406	0.464549804263	0.53125	0.487571701721	0.588785046729	0.473010064044	0.0909090909091		0.391304347826	0.469076005961	0.464774624374	0.48030583874	0.476702508961	0.470896391153	0.448491747297	0.458948043618	0.465017667845	0.802373380904	0.475387420237	0.476663356504	0.484210526316	0.794938310661	0.802649792367	0.794793909566	0.464826839827	0.466155810983	0.463028169014	0.804413673734	0.429741980474	0.818786502271	0.817426781291	0.795458850911	0.459222560976	0.439918154762	0.460191608854	0.801735970933	0.789929044341
BdM1013pool13	0.88237202888	1.0	0.967434825162	0.884295201571	0.888808037181	0.88510708949	0.889665934574	0.888877360448	0.885630299604	0.879330073858	0.506493506494	0.47001303781	0.452718676123	0.46198568873	0.577777777778	0.45652173913	0.478260869565	0.458503401361			0.409090909091	0.451973194341	0.457711442786	0.46054964539	0.472828242761	0.454871653326	0.452279957582	0.444477972239	0.448275862069	0.802169007934	0.461294703486	0.45959104187	0.542857142857	0.79643175736	0.802461383901	0.790241085607	0.471378795421	0.463647199046	0.461617546265	0.799917305668	0.425024501797	0.80950924935	0.817471392688	0.796177853125	0.44869503039	0.441449482328	0.448928904067	0.799984655516	0.788348888006
BdM1013pool27	0.88640835991	0.967434825162	1.0	0.885348255043	0.892047807822	0.889031396126	0.890101592532	0.888924235194	0.887228805312	0.884063755621	0.469090909091	0.477414871438	0.483306836248	0.479540918164	0.48275862069	0.442857142857	0.434426229508	0.464641434263	1.0	1.0	0.5	0.477864583333	0.478205670758	0.497103128621	0.478215223097	0.473002159827	0.455119214586	0.449669104842	0.466050808314	0.802519670715	0.491895261845	0.448642266824	0.529411764706	0.797768214191	0.800314937013	0.792438929818	0.470230040595	0.480825958702	0.474499089253	0.800534981322	0.445510623715	0.822522351151	0.8237002614	0.798465306122	0.471470019342	0.459593572779	0.472922848665	0.801821774543	0.793201768437
BdM1014pool13	0.886781239166	0.884295201571	0.885348255043	1.0	0.888585185341	0.884995119754	0.883164821056	0.887109261589	0.884791215968	0.881720630426	0.506535947712	0.47990105133	0.485279187817	0.473643108161	0.375	0.465753424658	0.518292682927	0.472327841149			0.409090909091	0.474137931034	0.474437627812	0.479239425689	0.488194444444	0.467674661105	0.453587556448	0.467071057192	0.466829715683	0.795731400383	0.484479865772	0.469565217391	0.521739130435	0.792709348933	0.796487838145	0.792181139185	0.459484346225	0.46142488003	0.457006843201	0.796755628849	0.435589353612	0.817702394527	0.820380650278	0.792885962065	0.449403852033	0.447632944228	0.46631316282	0.795280523458	0.787888367052
BdM1015pool13	0.888683203752	0.888808037181	0.892047807822	0.888585185341	1.0	0.88777178509	0.89022234128	0.893385934152	0.887141535615	0.883810377341	0.481012658228	0.47577092511	0.463004484305	0.461279461279	0.306666666667	0.449416342412	0.554054054054	0.474465298996		0.25	0.363636363636	0.45	0.457994579946	0.471814211989	0.470361276745	0.458628841608	0.425737538149	0.452619187758	0.451725229503	0.794000807972	0.453677932406	0.462416745956	0.477777777778	0.791027670141	0.796253602305	0.789422496479	0.452022577611	0.460966542751	0.456593770709	0.796409018261	0.423624942546	0.812340062553	0.814071020082	0.791245399059	0.44323632875	0.439663539308	0.463976945245	0.792410241941	0.788531608672
BdM1016pool13	0.883723488515	0.88510708949	0.889031396126	0.884995119754	0.88777178509	1.0	0.887853658537	0.889654869588	0.881029756177	0.8805051069	0.464480874317	0.454189944134	0.454179254783	0.450308430432	0.722222222222	0.436507936508	0.55	0.455245781365			0.391304347826	0.460278956944	0.442542153048	0.458596551135	0.463474524248	0.449728555917	0.437231298366	0.449219687875	0.452789115646	0.792099854932	0.456714120816	0.474381625442	0.459183673469	0.792750543465	0.79831714538	0.788769499452	0.452653927813	0.452944942382	0.438110749186	0.798018830313	0.415227530569	0.811798864986	0.817111271329	0.788652774912	0.441339236303	0.427593611596	0.446180993194	0.793522522807	0.785599871856
BdM1017pool13	0.888781896967	0.889665934574	0.890101592532	0.883164821056	0.89022234128	0.887853658537	1.0	0.956933938477	0.887165242912	0.882249474764	0.546296296296	0.474495848161	0.532467532468	0.473451327434	0.75	0.525896414343	0.54347826087	0.455197132616			0.409090909091	0.457142857143	0.45703125	0.475990675991	0.476267095736	0.449074074074	0.463439752832	0.455479452055	0.458333333333	0.792175273865	0.469202898551	0.443396226415	0.473684210526	0.800492119439	0.810411713177	0.793423205798	0.447793326157	0.473731884058	0.464550979068	0.804462048339	0.439440993789	0.821083455344	0.841015018125	0.790926099158	0.468892261002	0.461055276382	0.465481886535	0.797386158146	0.797007920211
BdM1017pool27	0.895264563239	0.888877360448	0.888924235194	0.887109261589	0.893385934152	0.889654869588	0.956933938477	1.0	0.895044413277	0.888136487556	0.469512195122	0.485380116959	0.528925619835	0.497246262785	0.5	0.511475409836	0.566265060241	0.483189992181			0.5	0.495438596491	0.463679565513	0.508958837772	0.495782567948	0.475941422594	0.474676089517	0.47564469914	0.484477124183	0.802770927027	0.507575757576	0.478095238095	0.595238095238	0.80386977887	0.803632503833	0.795168539326	0.485393258427	0.497409326425	0.494287890327	0.811990730358	0.460072963113	0.823393167342	0.807241560259	0.797222517825	0.466920152091	0.470731707317	0.470730235365	0.808247885637	0.796779945458
BdM1018pool13	0.883725940822	0.885630299604	0.887228805312	0.884791215968	0.887141535615	0.881029756177	0.887165242912	0.895044413277	1.0	0.880801022889	0.492668621701	0.454277286136	0.454746136865	0.438320209974	0.416666666667	0.468309859155	0.488636363636	0.44618556701			0.409090909091	0.452133019819	0.453810623557	0.47619047619	0.4677843524	0.448484848485	0.446927374302	0.432759064027	0.437817976258	0.793924148607	0.469949916528	0.446898895497	0.433333333333	0.793419034016	0.795528063107	0.791463652309	0.455827067669	0.462278106509	0.442205097807	0.794683988997	0.423343662387	0.814076655052	0.817762399077	0.789042764345	0.440513462743	0.436561201662	0.449397590361	0.792952141229	0.785983733455
BdM1019pool13	0.883780890161	0.879330073858	0.884063755621	0.881720630426	0.883810377341	0.8805051069	0.882249474764	0.888136487556	0.880801022889	1.0	0.5	0.484816196058	0.493838862559	0.47025589897	0.602941176471	0.48275862069	0.464864864865	0.479930191972		1.0	0.405405405405	0.47586815774	0.471994025392	0.498162378884	0.481123792801	0.471525711857	0.472319859402	0.47593331768	0.462818512741	0.793942850282	0.481443649983	0.448031496063	0.341176470588	0.78453852095	0.795087097111	0.785599203211	0.456761006289	0.474984365228	0.460149600206	0.791478788994	0.428466527965	0.805703867691	0.81137653737	0.785870666937	0.466438160526	0.444549634839	0.46761080514	0.790099877892	0.782319917767
BdM1020pool13	0.505660377358	0.506493506494	0.469090909091	0.506535947712	0.481012658228	0.464480874317	0.546296296296	0.469512195122	0.492668621701	0.5	1.0	0.886736214605	0.783018867925	0.818298969072	0.954545454545	0.763837638376	0.9	0.763358778626		1.0	0.0	0.77375	0.757894736842	0.752941176471	0.750673854447	0.789521228546	0.783034257749	0.754940711462	0.773284313725	0.534090909091	0.739782016349	0.758409785933	1.0	0.488372093023	0.466666666667	0.57196969697	0.775641025641	0.785034013605	0.745230078563	0.539473684211	0.711876832845	0.673076923077	0.484375	0.483290488432	0.745891276865	0.713962264151	0.713995943205	0.489208633094	0.497058823529
BdM1020pool27	0.474308300395	0.47001303781	0.477414871438	0.47990105133	0.47577092511	0.454189944134	0.474495848161	0.485380116959	0.454277286136	0.484816196058	0.886736214605	1.0	0.782651552489	0.790458937198	0.772151898734	0.795607077486	0.79180887372	0.793334325249	0.0	0.866666666667	0.903846153846	0.779478875313	0.777202072539	0.767537313433	0.778960895906	0.7855789591	0.76299428003	0.7813936157	0.762169225743	0.47857720291	0.757323026851	0.745871559633	0.5	0.467720685112	0.446386946387	0.578971119134	0.731476750128	0.74851846224	0.734472559974	0.490272373541	0.700402594498	0.536398467433	0.512129380054	0.466386554622	0.714443017067	0.711136757069	0.721281819357	0.459307010475	0.457980823463
BdM1021pool13	0.467120181406	0.452718676123	0.483306836248	0.485279187817	0.463004484305	0.454179254783	0.532467532468	0.528925619835	0.454746136865	0.493838862559	0.783018867925	0.782651552489	1.0	0.91426611797	0.808823529412	0.819314641745	0.738461538462	0.793707543797			0.756097560976	0.77356557377	0.760356915233	0.765922826592	0.799348062296	0.781031703385	0.772105263158	0.7760857304	0.776908635795	0.456772334294	0.78338762215	0.749799518845	0.363636363636	0.457954545455	0.512931034483	0.556830031283	0.741904761905	0.733799705449	0.758346581876	0.500851788756	0.705407586764	0.586956521739	0.47972972973	0.440909090909	0.724991405981	0.703820983745	0.727733755943	0.4921875	0.449810606061
BdM1021pool27	0.464549804263	0.46198568873	0.479540918164	0.473643108161	0.461279461279	0.450308430432	0.473451327434	0.497246262785	0.438320209974	0.47025589897	0.818298969072	0.790458937198	0.91426611797	1.0	0.595588235294	0.752873563218	0.785714285714	0.783407718561	0.888888888889		0.758620689655	0.776278049604	0.769632899628	0.763641984851	0.779330345373	0.780948413525	0.765425715271	0.759325498212	0.753067651211	0.456638115632	0.755207563894	0.746401644962	0.693333333333	0.443321616872	0.44071954211	0.556889651229	0.729174051755	0.730829268293	0.740496822646	0.473913043478	0.695127460471	0.504	0.464882943144	0.446918489066	0.703175390722	0.700658578856	0.711911591024	0.447027027027	0.425267518122
BdM1022pool13	0.53125	0.577777777778	0.48275862069	0.375	0.306666666667	0.722222222222	0.75	0.5	0.416666666667	0.602941176471	0.954545454545	0.772151898734	0.808823529412	0.595588235294	1.0	0.974025974026	1.0	0.723214285714		1.0		0.741666666667	0.84375	0.805194805195	0.838028169014	0.772486772487	0.814432989691	0.760736196319	0.693548387097	0.454545454545	0.767741935484	0.829268292683	0.25	0.714285714286	0.238095238095	0.802816901408	0.823129251701	0.686274509804	0.662337662338	0.65	0.620512820513	0.888888888889		0.409638554217	0.673076923077	0.658163265306	0.735714285714	0.6875	0.3125
BdM1022pool27	0.487571701721	0.45652173913	0.442857142857	0.465753424658	0.449416342412	0.436507936508	0.525896414343	0.511475409836	0.468309859155	0.48275862069	0.763837638376	0.795607077486	0.819314641745	0.752873563218	0.974025974026	1.0	0.873684210526	0.748989218329	0.428571428571	0.878787878788	0.866666666667	0.749921259843	0.781308411215	0.751898734177	0.752622860298	0.75944198707	0.789785344189	0.743633762518	0.774014155713	0.430260047281	0.748045700541	0.785100286533	0.612903225806	0.450485436893	0.416	0.616525423729	0.740619902121	0.729680696662	0.738336713996	0.510928961749	0.685559240277	0.636363636364	0.433962264151	0.461538461538	0.674208144796	0.703346203346	0.719333068678	0.440097799511	0.4256
BdM1023pool13	0.588785046729	0.478260869565	0.434426229508	0.518292682927	0.554054054054	0.55	0.54347826087	0.566265060241	0.488636363636	0.464864864865	0.9	0.79180887372	0.738461538462	0.785714285714	1.0	0.873684210526	1.0	0.896825396825			1.0	0.781333333333	0.823913043478	0.760273972603	0.818421052632	0.776735459662	0.809523809524	0.797894736842	0.807280513919	0.618556701031	0.719346049046	0.758620689655	1.0	0.547169811321	0.725490196078	0.627450980392	0.767605633803	0.765363128492	0.799564270153	0.468085106383	0.721220527046	0.9375	0.666666666667	0.533783783784	0.729927007299	0.706870229008	0.705020920502	0.5	0.482993197279
BdM1023pool27	0.473010064044	0.458503401361	0.464641434263	0.472327841149	0.474465298996	0.455245781365	0.455197132616	0.483189992181	0.44618556701	0.479930191972	0.763358778626	0.793334325249	0.793707543797	0.783407718561	0.723214285714	0.748989218329	0.896825396825	1.0	1.0		0.860759493671	0.77453707383	0.773621157324	0.756441345862	0.766398158803	0.776077691609	0.766255418473	0.759585275903	0.768624487152	0.469221835075	0.745106443778	0.733291692692	0.630541871921	0.457808857809	0.444846292948	0.575385494003	0.730881281865	0.723699202431	0.733606557377	0.494139420111	0.683598091129	0.525280898876	0.473509933775	0.460995850622	0.695062331948	0.691902384914	0.707223402517	0.457816377171	0.435671483962
BdM1024pool13	0.0909090909091		1.0									0.0		0.888888888889		0.428571428571		1.0	1.0	1.0		0.0	0.65	0.888888888889	0.888888888889	0.75	0.888888888889	0.95	0.181818181818				1.0					1.0	0.222222222222		0.454545454545		1.0		0.888888888889	0.65	0.461538461538
BdM1024pool18			1.0		0.25					1.0	1.0	0.866666666667			1.0	0.878787878788			1.0	1.0		0.0	1.0	1.0	1.0	0.909090909091	1.0	1.0	0.0		1.0		0.333333333333		0.142857142857	1.0	1.0	1.0			0.0		1.0	0.142857142857			1.0
BdM1025pool13	0.391304347826	0.409090909091	0.5	0.409090909091	0.363636363636	0.391304347826	0.409090909091	0.5	0.409090909091	0.405405405405	0.0	0.903846153846	0.756097560976	0.758620689655		0.866666666667	1.0	0.860759493671			1.0	0.851851851852	0.772727272727	0.683760683761	0.753246753247	0.802083333333	0.803571428571	0.731958762887	0.802197802198	0.454545454545	0.579710144928	0.888888888889		0.5	0.5	0.647058823529	0.511627906977	0.763157894737	0.760869565217		0.754385964912		0.454545454545	0.434782608696	0.847222222222	0.688888888889	0.73417721519		0.27027027027
BdM1025pool27	0.469076005961	0.451973194341	0.477864583333	0.474137931034	0.45	0.460278956944	0.457142857143	0.495438596491	0.452133019819	0.47586815774	0.77375	0.779478875313	0.77356557377	0.776278049604	0.741666666667	0.749921259843	0.781333333333	0.77453707383	0.0	0.0	0.851851851852	1.0	0.770240237062	0.758879298146	0.767863449088	0.775216706068	0.762271414822	0.761210191083	0.767721581386	0.477450980392	0.744055570398	0.725791577006	0.621052631579	0.453488372093	0.456115107914	0.573900148295	0.737702265372	0.730608246505	0.734866062012	0.493723849372	0.689302708101	0.5	0.488215488215	0.464511595221	0.704988399072	0.698622345804	0.70832037325	0.467473524962	0.443209876543
BdM1026pool13	0.464774624374	0.457711442786	0.478205670758	0.474437627812	0.457994579946	0.442542153048	0.45703125	0.463679565513	0.453810623557	0.471994025392	0.757894736842	0.777202072539	0.760356915233	0.769632899628	0.84375	0.781308411215	0.823913043478	0.773621157324	0.65	1.0	0.772727272727	0.770240237062	1.0	0.765961814822	0.783331461305	0.783675709581	0.77167721519	0.770618783558	0.779198473282	0.477692654349	0.756615728662	0.754579741379	0.507772020725	0.453983516484	0.458081824279	0.566356228172	0.733033079671	0.740209471767	0.743050712364	0.464492155244	0.696548141307	0.498349834983	0.479411764706	0.446857804807	0.714031378658	0.698742716958	0.711189951098	0.458384583846	0.436061026352
BdM1027pool13	0.48030583874	0.46054964539	0.497103128621	0.479239425689	0.471814211989	0.458596551135	0.475990675991	0.508958837772	0.47619047619	0.498162378884	0.752941176471	0.767537313433	0.765922826592	0.763641984851	0.805194805195	0.751898734177	0.760273972603	0.756441345862	0.888888888889	1.0	0.683760683761	0.758879298146	0.765961814822	1.0	0.771528861154	0.771898943881	0.76261821273	0.768903326986	0.766564597042	0.49085280045	0.745462673223	0.733767555465	0.711475409836	0.468425800631	0.500647948164	0.573537983291	0.730849774055	0.72584550496	0.725235687936	0.489300998573	0.685094034675	0.529808773903	0.542825361513	0.46709627026	0.706866661642	0.691050799177	0.706087172791	0.477409638554	0.458537470514
BdM1028pool13	0.476702508961	0.472828242761	0.478215223097	0.488194444444	0.470361276745	0.463474524248	0.476267095736	0.495782567948	0.4677843524	0.481123792801	0.750673854447	0.778960895906	0.799348062296	0.779330345373	0.838028169014	0.752622860298	0.818421052632	0.766398158803	0.888888888889	1.0	0.753246753247	0.767863449088	0.783331461305	0.771528861154	1.0	0.916426750021	0.789842381786	0.782170542636	0.778033541598	0.476923076923	0.758772573778	0.760011524056	0.572727272727	0.457548981944	0.469343065693	0.562242090784	0.74694528068	0.738200782269	0.744855967078	0.500494559842	0.689139330516	0.559322033898	0.519543973941	0.468432510885	0.718952648966	0.704545454545	0.714407230197	0.465048543689	0.468619246862
BdM1028pool27	0.470896391153	0.454871653326	0.473002159827	0.467674661105	0.458628841608	0.449728555917	0.449074074074	0.475941422594	0.448484848485	0.471525711857	0.789521228546	0.7855789591	0.781031703385	0.780948413525	0.772486772487	0.75944198707	0.776735459662	0.776077691609	0.75	0.909090909091	0.802083333333	0.775216706068	0.783675709581	0.771898943881	0.916426750021	1.0	0.794246998692	0.785699208443	0.772013753924	0.468170243725	0.754358974359	0.748588208719	0.647577092511	0.449229891614	0.451938396176	0.559864757359	0.74232228068	0.742501456028	0.742516352443	0.491115849325	0.69534794962	0.492333901193	0.483023001095	0.454500124657	0.712544438801	0.702674476683	0.719993101862	0.456934306569	0.444290337494
BdM1029pool13	0.448491747297	0.452279957582	0.455119214586	0.453587556448	0.425737538149	0.437231298366	0.463439752832	0.474676089517	0.446927374302	0.472319859402	0.783034257749	0.76299428003	0.772105263158	0.765425715271	0.814432989691	0.789785344189	0.809523809524	0.766255418473	0.888888888889	1.0	0.803571428571	0.762271414822	0.77167721519	0.76261821273	0.789842381786	0.794246998692	1.0	0.906310211946	0.777208320772	0.449790794979	0.744270205066	0.73690248566	0.572368421053	0.44611948632	0.440729483283	0.579861111111	0.727165168008	0.723677452491	0.737566947207	0.467496542185	0.692251661659	0.475285171103	0.444690265487	0.447064726543	0.709340188518	0.707391221737	0.712871287129	0.448094612352	0.452793834297
BdM1029pool27	0.458948043618	0.444477972239	0.449669104842	0.467071057192	0.452619187758	0.449219687875	0.455479452055	0.47564469914	0.432759064027	0.47593331768	0.754940711462	0.7813936157	0.7760857304	0.759325498212	0.760736196319	0.743633762518	0.797894736842	0.759585275903	0.95	1.0	0.731958762887	0.761210191083	0.770618783558	0.768903326986	0.782170542636	0.785699208443	0.906310211946	1.0	0.775436338776	0.457468457468	0.753484798595	0.732638888889	0.614583333333	0.451344430218	0.452365521711	0.568233121281	0.740196738984	0.731041605193	0.743215211755	0.47118216239	0.687111692437	0.498039215686	0.475910693302	0.451486259114	0.710109392682	0.700378636907	0.714158333864	0.459365493264	0.431317986339
BdM1030pool13	0.465017667845	0.448275862069	0.466050808314	0.466829715683	0.451725229503	0.452789115646	0.458333333333	0.484477124183	0.437817976258	0.462818512741	0.773284313725	0.762169225743	0.776908635795	0.753067651211	0.693548387097	0.774014155713	0.807280513919	0.768624487152	0.181818181818	0.0	0.802197802198	0.767721581386	0.779198473282	0.766564597042	0.778033541598	0.772013753924	0.777208320772	0.775436338776	1.0	0.468491960017	0.753577705247	0.741970604246	0.734299516908	0.442986881937	0.472396925227	0.542309891366	0.736937755566	0.740728692258	0.743640850418	0.465672990063	0.694861573745	0.471074380165	0.494661921708	0.446548564447	0.708109270811	0.694117647059	0.707079646018	0.472743521001	0.433088034887
BdM1031pool13	0.802373380904	0.802169007934	0.802519670715	0.795731400383	0.794000807972	0.792099854932	0.792175273865	0.802770927027	0.793924148607	0.793942850282	0.534090909091	0.47857720291	0.456772334294	0.456638115632	0.454545454545	0.430260047281	0.618556701031	0.469221835075			0.454545454545	0.477450980392	0.477692654349	0.49085280045	0.476923076923	0.468170243725	0.449790794979	0.457468457468	0.468491960017	1.0	0.464668094218	0.463414634146	0.509433962264	0.831568648006	0.829124870287	0.827222245772	0.449184441656	0.470645792564	0.46608406159	0.824612403101	0.437948272115	0.838878244208	0.832253988311	0.818145248631	0.462322695035	0.456745853877	0.459689922481	0.824530356657	0.813010580894
BdM1032pool13	0.475387420237	0.461294703486	0.491895261845	0.484479865772	0.453677932406	0.456714120816	0.469202898551	0.507575757576	0.469949916528	0.481443649983	0.739782016349	0.757323026851	0.78338762215	0.755207563894	0.767741935484	0.748045700541	0.719346049046	0.745106443778		1.0	0.579710144928	0.744055570398	0.756615728662	0.745462673223	0.758772573778	0.754358974359	0.744270205066	0.753484798595	0.753577705247	0.464668094218	1.0	0.76707234618	0.547058823529	0.444757874941	0.466063348416	0.559968228753	0.76119126896	0.766100743651	0.748161077172	0.460800902425	0.686869447372	0.449411764706	0.479690522244	0.457047539616	0.700222160511	0.696040560116	0.711517888981	0.467309753483	0.448352462051
BdM1033pool13	0.476663356504	0.45959104187	0.448642266824	0.469565217391	0.462416745956	0.474381625442	0.443396226415	0.478095238095	0.446898895497	0.448031496063	0.758409785933	0.745871559633	0.749799518845	0.746401644962	0.829268292683	0.785100286533	0.758620689655	0.733291692692			0.888888888889	0.725791577006	0.754579741379	0.733767555465	0.760011524056	0.748588208719	0.73690248566	0.732638888889	0.741970604246	0.463414634146	0.76707234618	1.0	0.911111111111	0.464251668255	0.491862567812	0.545454545455	0.744496855346	0.751261034048	0.754742185413	0.46818727491	0.673487387546	0.550660792952	0.502092050209	0.470092670598	0.706912442396	0.67261572783	0.690752224319	0.457627118644	0.474516695958
BdM1033pool27	0.484210526316	0.542857142857	0.529411764706	0.521739130435	0.477777777778	0.459183673469	0.473684210526	0.595238095238	0.433333333333	0.341176470588	1.0	0.5	0.363636363636	0.693333333333	0.25	0.612903225806	1.0	0.630541871921	1.0	0.333333333333		0.621052631579	0.507772020725	0.711475409836	0.572727272727	0.647577092511	0.572368421053	0.614583333333	0.734299516908	0.509433962264	0.547058823529	0.911111111111	1.0	0.404761904762	0.524590163934	0.431034482759	0.681818181818	0.683720930233	0.698630136986	0.492063492063	0.681818181818	0.346153846154	1.0	0.469879518072	0.666666666667	0.6472303207	0.62331838565	0.411764705882	0.439024390244
BdM1034pool13	0.794938310661	0.79643175736	0.797768214191	0.792709348933	0.791027670141	0.792750543465	0.800492119439	0.80386977887	0.793419034016	0.78453852095	0.488372093023	0.467720685112	0.457954545455	0.443321616872	0.714285714286	0.450485436893	0.547169811321	0.457808857809			0.5	0.453488372093	0.453983516484	0.468425800631	0.457548981944	0.449229891614	0.44611948632	0.451344430218	0.442986881937	0.831568648006	0.444757874941	0.464251668255	0.404761904762	1.0	0.83523567331	0.826690328305	0.448583420776	0.466325660699	0.454545454545	0.82284493869	0.418245849405	0.838542438157	0.835869126161	0.818356851519	0.446360814074	0.444361043348	0.455028211085	0.822879875079	0.81267911849
BdM1035pool13	0.802649792367	0.802461383901	0.800314937013	0.796487838145	0.796253602305	0.79831714538	0.810411713177	0.803632503833	0.795528063107	0.795087097111	0.466666666667	0.446386946387	0.512931034483	0.44071954211	0.238095238095	0.416	0.725490196078	0.444846292948		0.142857142857	0.5	0.456115107914	0.458081824279	0.500647948164	0.469343065693	0.451938396176	0.440729483283	0.452365521711	0.472396925227	0.829124870287	0.466063348416	0.491862567812	0.524590163934	0.83523567331	1.0	0.927003637276	0.472837022133	0.451540195342	0.473190348525	0.82832800852	0.438025210084	0.825782997763	0.847752537458	0.82060130719	0.456488549618	0.462604888727	0.449677419355	0.823320245944	0.814701845356
BdM1035pool27	0.794793909566	0.790241085607	0.792438929818	0.792181139185	0.789422496479	0.788769499452	0.793423205798	0.795168539326	0.791463652309	0.785599203211	0.57196969697	0.578971119134	0.556830031283	0.556889651229	0.802816901408	0.616525423729	0.627450980392	0.575385494003		1.0	0.647058823529	0.573900148295	0.566356228172	0.573537983291	0.562242090784	0.559864757359	0.579861111111	0.568233121281	0.542309891366	0.827222245772	0.559968228753	0.545454545455	0.431034482759	0.826690328305	0.927003637276	1.0	0.547932330827	0.546580506193	0.537997587455	0.825251317479	0.513837064677	0.820448430493	0.824915824916	0.810903900456	0.524615384615	0.57926221336	0.592490209629	0.816791821225	0.808818670591
BdM1036pool13	0.464826839827	0.471378795421	0.470230040595	0.459484346225	0.452022577611	0.452653927813	0.447793326157	0.485393258427	0.455827067669	0.456761006289	0.775641025641	0.731476750128	0.741904761905	0.729174051755	0.823129251701	0.740619902121	0.767605633803	0.730881281865		1.0	0.511627906977	0.737702265372	0.733033079671	0.730849774055	0.74694528068	0.74232228068	0.727165168008	0.740196738984	0.736937755566	0.449184441656	0.76119126896	0.744496855346	0.681818181818	0.448583420776	0.472837022133	0.547932330827	1.0	0.887237628313	0.748167784188	0.464922711058	0.6798571036	0.473389355742	0.462921348315	0.462188821043	0.682875998611	0.671911649726	0.684528085045	0.463527851459	0.440314822912
BdM1036pool27	0.466155810983	0.463647199046	0.480825958702	0.46142488003	0.460966542751	0.452944942382	0.473731884058	0.497409326425	0.462278106509	0.474984365228	0.785034013605	0.74851846224	0.733799705449	0.730829268293	0.686274509804	0.729680696662	0.765363128492	0.723699202431	1.0	1.0	0.763157894737	0.730608246505	0.740209471767	0.72584550496	0.738200782269	0.742501456028	0.723677452491	0.731041605193	0.740728692258	0.470645792564	0.766100743651	0.751261034048	0.683720930233	0.466325660699	0.451540195342	0.546580506193	0.887237628313	1.0	0.7412656559	0.491265219693	0.67822332701	0.536231884058	0.470113085622	0.456356392611	0.68660499303	0.681049243203	0.696186547689	0.465487735311	0.459249239094
BdM1037pool13	0.463028169014	0.461617546265	0.474499089253	0.457006843201	0.456593770709	0.438110749186	0.464550979068	0.494287890327	0.442205097807	0.460149600206	0.745230078563	0.734472559974	0.758346581876	0.740496822646	0.662337662338	0.738336713996	0.799564270153	0.733606557377	0.222222222222		0.760869565217	0.734866062012	0.743050712364	0.725235687936	0.744855967078	0.742516352443	0.737566947207	0.743215211755	0.743640850418	0.46608406159	0.748161077172	0.754742185413	0.698630136986	0.454545454545	0.473190348525	0.537997587455	0.748167784188	0.7412656559	1.0	0.46674584323	0.673242770982	0.501984126984	0.503937007874	0.446927374302	0.710791965865	0.676592175424	0.696539729037	0.452245965983	0.440576556976
BdM1038pool13	0.804413673734	0.799917305668	0.800534981322	0.796755628849	0.796409018261	0.798018830313	0.804462048339	0.811990730358	0.794683988997	0.791478788994	0.539473684211	0.490272373541	0.500851788756	0.473913043478	0.65	0.510928961749	0.468085106383	0.494139420111				0.493723849372	0.464492155244	0.489300998573	0.500494559842	0.491115849325	0.467496542185	0.47118216239	0.465672990063	0.824612403101	0.460800902425	0.46818727491	0.492063492063	0.82284493869	0.82832800852	0.825251317479	0.464922711058	0.491265219693	0.46674584323	1.0	0.447053707328	0.853156372299	0.849343579891	0.829276740452	0.478357875948	0.456769983687	0.476446280992	0.833512882665	0.822193300487
BdM1039pool13	0.429741980474	0.425024501797	0.445510623715	0.435589353612	0.423624942546	0.415227530569	0.439440993789	0.460072963113	0.423343662387	0.428466527965	0.711876832845	0.700402594498	0.705407586764	0.695127460471	0.620512820513	0.685559240277	0.721220527046	0.683598091129	0.454545454545	0.0	0.754385964912	0.689302708101	0.696548141307	0.685094034675	0.689139330516	0.69534794962	0.692251661659	0.687111692437	0.694861573745	0.437948272115	0.686869447372	0.673487387546	0.681818181818	0.418245849405	0.438025210084	0.513837064677	0.6798571036	0.67822332701	0.673242770982	0.447053707328	1.0	0.427962489344	0.453467153285	0.420657818811	0.697227356747	0.681738091683	0.697988975092	0.437326549491	0.417571971754
BdM1040pool13	0.818786502271	0.80950924935	0.822522351151	0.817702394527	0.812340062553	0.811798864986	0.821083455344	0.823393167342	0.814076655052	0.805703867691	0.673076923077	0.536398467433	0.586956521739	0.504	0.888888888889	0.636363636364	0.9375	0.525280898876				0.5	0.498349834983	0.529808773903	0.559322033898	0.492333901193	0.475285171103	0.498039215686	0.471074380165	0.838878244208	0.449411764706	0.550660792952	0.346153846154	0.838542438157	0.825782997763	0.820448430493	0.473389355742	0.536231884058	0.501984126984	0.853156372299	0.427962489344	1.0	0.922869471413	0.840052875083	0.48948374761	0.488272921109	0.525252525253	0.845742785892	0.831574933266
BdM1040pool27	0.817426781291	0.817471392688	0.8237002614	0.820380650278	0.814071020082	0.817111271329	0.841015018125	0.807241560259	0.817762399077	0.81137653737	0.484375	0.512129380054	0.47972972973	0.464882943144		0.433962264151	0.666666666667	0.473509933775	1.0	1.0	0.454545454545	0.488215488215	0.479411764706	0.542825361513	0.519543973941	0.483023001095	0.444690265487	0.475910693302	0.494661921708	0.832253988311	0.479690522244	0.502092050209	1.0	0.835869126161	0.847752537458	0.824915824916	0.462921348315	0.470113085622	0.503937007874	0.849343579891	0.453467153285	0.922869471413	1.0	0.833694344164	0.455719557196	0.480072463768	0.470517448857	0.847116968699	0.833767410259
BdM1041pool13	0.795458850911	0.796177853125	0.798465306122	0.792885962065	0.791245399059	0.788652774912	0.790926099158	0.797222517825	0.789042764345	0.785870666937	0.483290488432	0.466386554622	0.440909090909	0.446918489066	0.409638554217	0.461538461538	0.533783783784	0.460995850622		0.142857142857	0.434782608696	0.464511595221	0.446857804807	0.46709627026	0.468432510885	0.454500124657	0.447064726543	0.451486259114	0.446548564447	0.818145248631	0.457047539616	0.470092670598	0.469879518072	0.818356851519	0.82060130719	0.810903900456	0.462188821043	0.456356392611	0.446927374302	0.829276740452	0.420657818811	0.840052875083	0.833694344164	1.0	0.443377483444	0.445800093853	0.44284876905	0.821919593406	0.813562503911
BdM1042pool13	0.459222560976	0.44869503039	0.471470019342	0.449403852033	0.44323632875	0.441339236303	0.468892261002	0.466920152091	0.440513462743	0.466438160526	0.745891276865	0.714443017067	0.724991405981	0.703175390722	0.673076923077	0.674208144796	0.729927007299	0.695062331948	0.888888888889		0.847222222222	0.704988399072	0.714031378658	0.706866661642	0.718952648966	0.712544438801	0.709340188518	0.710109392682	0.708109270811	0.462322695035	0.700222160511	0.706912442396	0.666666666667	0.446360814074	0.456488549618	0.524615384615	0.682875998611	0.68660499303	0.710791965865	0.478357875948	0.697227356747	0.48948374761	0.455719557196	0.443377483444	1.0	0.698015642169	0.711823139852	0.461060678452	0.43742478941
BdM1043pool13	0.439918154762	0.441449482328	0.459593572779	0.447632944228	0.439663539308	0.427593611596	0.461055276382	0.470731707317	0.436561201662	0.444549634839	0.713962264151	0.711136757069	0.703820983745	0.700658578856	0.658163265306	0.703346203346	0.706870229008	0.691902384914	0.65		0.688888888889	0.698622345804	0.698742716958	0.691050799177	0.704545454545	0.702674476683	0.707391221737	0.700378636907	0.694117647059	0.456745853877	0.696040560116	0.67261572783	0.6472303207	0.444361043348	0.462604888727	0.57926221336	0.671911649726	0.681049243203	0.676592175424	0.456769983687	0.681738091683	0.488272921109	0.480072463768	0.445800093853	0.698015642169	1.0	0.934906182404	0.450191570881	0.439494192031
BdM1043pool27	0.460191608854	0.448928904067	0.472922848665	0.46631316282	0.463976945245	0.446180993194	0.465481886535	0.470730235365	0.449397590361	0.46761080514	0.713995943205	0.721281819357	0.727733755943	0.711911591024	0.735714285714	0.719333068678	0.705020920502	0.707223402517	0.461538461538	1.0	0.73417721519	0.70832037325	0.711189951098	0.706087172791	0.714407230197	0.719993101862	0.712871287129	0.714158333864	0.707079646018	0.459689922481	0.711517888981	0.690752224319	0.62331838565	0.455028211085	0.449677419355	0.592490209629	0.684528085045	0.696186547689	0.696539729037	0.476446280992	0.697988975092	0.525252525253	0.470517448857	0.44284876905	0.711823139852	0.934906182404	1.0	0.451503600169	0.439782439782
BdM1044pool13	0.801735970933	0.799984655516	0.801821774543	0.795280523458	0.792410241941	0.793522522807	0.797386158146	0.808247885637	0.792952141229	0.790099877892	0.489208633094	0.459307010475	0.4921875	0.447027027027	0.6875	0.440097799511	0.5	0.457816377171				0.467473524962	0.458384583846	0.477409638554	0.465048543689	0.456934306569	0.448094612352	0.459365493264	0.472743521001	0.824530356657	0.467309753483	0.457627118644	0.411764705882	0.822879875079	0.823320245944	0.816791821225	0.463527851459	0.465487735311	0.452245965983	0.833512882665	0.437326549491	0.845742785892	0.847116968699	0.821919593406	0.461060678452	0.450191570881	0.451503600169	1.0	0.829354718389
BdM1045pool13	0.789929044341	0.788348888006	0.793201768437	0.787888367052	0.788531608672	0.785599871856	0.797007920211	0.796779945458	0.785983733455	0.782319917767	0.497058823529	0.457980823463	0.449810606061	0.425267518122	0.3125	0.4256	0.482993197279	0.435671483962			0.27027027027	0.443209876543	0.436061026352	0.458537470514	0.468619246862	0.444290337494	0.452793834297	0.431317986339	0.433088034887	0.813010580894	0.448352462051	0.474516695958	0.439024390244	0.81267911849	0.814701845356	0.808818670591	0.440314822912	0.459249239094	0.440576556976	0.822193300487	0.417571971754	0.831574933266	0.833767410259	0.813562503911	0.43742478941	0.439494192031	0.439782439782	0.829354718389	1.0
BdM1045pool27	0.825679172057	0.803220035778	0.794495961711	0.813785114393	0.811066513761	0.809340659341	0.808860129418	0.811111111111	0.811734548562	0.814332247557	0.40625	0.477011494253	0.545454545455	0.460714285714		0.512195121951	0.357142857143	0.477272727273	1.0	1.0		0.5	0.498269896194	0.512880562061	0.475570032573	0.476804123711	0.477941176471	0.515151515152	0.453488372093	0.831696136215	0.495535714286	0.468468468468	0.5	0.833035714286	0.836542977924	0.834112149533	0.486910994764	0.49063670412	0.501706484642	0.842301710731	0.468220338983	0.842403628118	0.850944716585	0.833508679642	0.495833333333	0.510683760684	0.497282608696	0.849677638276	0.957661775319
BdM1046pool13	0.779518442381	0.78028957186	0.785833237625	0.775318284155	0.774784310593	0.7731922707	0.779554237916	0.786368650775	0.774394490443	0.767911095676	0.498542274052	0.46067985794	0.448108632396	0.452349437459	0.357142857143	0.451748251748	0.529411764706	0.462639664804			0.375	0.452905811623	0.457296742755	0.459473150963	0.468161434978	0.449154311965	0.440256959315	0.449240986717	0.440454185371	0.805473311381	0.453608247423	0.453172205438	0.475609756098	0.806822751441	0.813967832234	0.799364453211	0.454396055875	0.457955611128	0.457019671248	0.81276619592	0.418003775366	0.823840422975	0.825614574188	0.805757677525	0.446206115515	0.43284972714	0.449554896142	0.81649928264	0.812720659035
BdM1046pool27	0.797306539008	0.790881669386	0.795546160653	0.793857031358	0.788109756098	0.793222949557	0.797873417722	0.791086567629	0.78773006135	0.785753963167	0.44298245614	0.488736532811	0.488584474886	0.457516339869	0.65	0.411985018727	0.625	0.482487491065	1.0	1.0	0.5	0.481028938907	0.498150431566	0.505184570718	0.502470007057	0.484210526316	0.450781968721	0.47477899116	0.48310139165	0.816944959802	0.489075630252	0.464661654135	0.559322033898	0.818023593115	0.818562190947	0.812773888077	0.479047619048	0.486555697823	0.483112183353	0.81980141844	0.45367192862	0.836445444319	0.83194259012	0.821190923051	0.486523842433	0.485849056604	0.485070974058	0.833963378618	0.827783143661
BdM1047pool13	0.793685621991	0.794284893739	0.798923714639	0.794235994983	0.790993985438	0.78856326951	0.800288297733	0.799724913288	0.791386375938	0.786566782216	0.494809688581	0.483714483714	0.480204342273	0.465629053178	0.65	0.450090744102	0.563492063492	0.480455220188			0.318181818182	0.474589523065	0.45434298441	0.491061063385	0.47566539924	0.467869222097	0.45702082221	0.464986910995	0.467957746479	0.82124068778	0.477661596958	0.495183044316	0.519230769231	0.818730773613	0.820926721635	0.813909577258	0.476137001684	0.484181017221	0.459602649007	0.827173567722	0.435311523919	0.833602822284	0.835024377388	0.823553799629	0.462989840348	0.448397946539	0.463373655914	0.831789229878	0.827501289929
BdM1048pool13	0.78376209474	0.781790459595	0.789821057722	0.779232214135	0.777481417561	0.776368807774	0.783687393394	0.788230360637	0.775730801767	0.770794855435	0.448369565217	0.448224112056	0.434418604651	0.43684042213	0.363636363636	0.459802538787	0.505813953488	0.440228341169			0.454545454545	0.452729319077	0.428606658446	0.449634572609	0.456906077348	0.437638973115	0.435390946502	0.434370771313	0.424586521846	0.808082447456	0.443561734525	0.44776119403	0.391304347826	0.803885654478	0.807572878528	0.800916988417	0.442508710801	0.447502243494	0.43593631539	0.810616851101	0.406076709797	0.83174904943	0.835183787862	0.808189342239	0.421550591327	0.41765513797	0.444308445532	0.825618853849	0.815153471653
BdM1050pool14
BdM1050pool24
BdM1051pool14
BdM1051pool21
BdM1052pool14
BdM1053pool14
BdM1053pool24
BdM1054pool14
BdM1054pool24
BdM1055pool14
BdM1056pool14
BdM1057pool14
BdM1057pool21
BdM1064pool14
BdM1064pool24
BdM1065pool14
BdM1065pool24
BdM1066pool14
BdM1066pool24
BdM1067pool14
BdM1067pool24
BdM1068pool14
BdM1068pool24
BdM1069pool14
BdM1069pool24
BdM1070pool14
BdM1071pool14
BdM1071pool24
BdM1072pool14
BdM1073pool14
BdM1074pool14
BdM1075pool14
BdM1075pool24
BdM1128pool08
BdM1129pool08
BdM1130pool08
BdM1131pool08
BdM1131pool28
BdM1133pool08
BdM1133pool28
BdM1135pool08
BdM1135pool28
BdM1136pool28
BdM1138pool28
BdM1139pool08
BdM1139pool28
BdM1140pool28
BdM1141pool28
BdM1142pool08
BdM1142pool28
BdM1143pool08
BdM1143pool28
BdM1144pool08
BdM1144pool28
BdM1146pool08
BdM1146pool28
BdM1147pool08
BdM1147pool28
BdM1148pool08
BdM1148pool28
BdM1149pool08
BdM1149pool28
BdM1150pool08
BdM1150pool28
BdM1151pool08
BdM1151pool28
BdM1152pool08
BdM1153pool08
BdM1154pool08
BdM1154pool28
BdM1155pool08
BdM1156pool08
BdM1158pool08
BdM1158pool28
BdM1159pool08
BdM1160pool08
BdM1161pool08
BdM1162pool08
BdM1162pool28
BdM1163pool08
BdM1211pool11
BdM1212pool11
BdM1213pool11
BdM1213pool24
BdM1214pool11
BdM1215pool11
BdM1216pool11
BdM1216pool24
BdM1217pool11
BdM1218pool11
BdM1219pool11
BdM1219pool24
BdM1220pool11
BdM1220pool21
BdM1221pool11
BdM1221pool21
BdM1222pool11
BdM1222pool24
BdM1223pool11
BdM1223pool24
BdM1224pool11
BdM1225pool11
BdM1226pool11
BdM1226pool21
BdM1227pool11
BdM1227pool24
BdM1228pool11
BdM1229pool11
BdM1229pool24
BdM1230pool11
BdM1230pool24
BdM1231pool05	0.747932618683	0.751315465945	0.745362936714	0.745230934961	0.742033041437	0.743824590619	0.761367683723	0.765573770492	0.745781141267	0.736776843492	0.47465437788	0.456097560976	0.49168207024	0.43539630836	0.631578947368	0.488038277512	0.510416666667	0.454309786131			0.454545454545	0.454185240218	0.466110531804	0.483738445738	0.459757442117	0.45434298441	0.437313432836	0.458438287154	0.441591137966	0.751375473774	0.462623413258	0.454929577465	0.377777777778	0.749336328364	0.755921190526	0.74549677127	0.458003169572	0.449002217295	0.45038961039	0.759135357694	0.43481595092	0.77471940139	0.756529437804	0.743055857422	0.461968680089	0.436194895592	0.46070947463	0.754207004093	0.74126110876
BdM1231pool27	0.764684488089	0.755043227666	0.751693002257	0.749354422208	0.753793211325	0.752823822796	0.744224422442	0.753837566285	0.746452223273	0.747242921013	0.595744680851	0.497607655502	0.558011049724	0.494929006085	0.434782608696	0.610619469027	0.634615384615	0.525423728814		0.142857142857	0.4	0.535185185185	0.50452079566	0.541520467836	0.518	0.493796526055	0.501347708895	0.533442088091	0.525164113786	0.753005040713	0.494646680942	0.526717557252	0.785714285714	0.745436442084	0.751016578042	0.752527940394	0.5	0.525714285714	0.493730407524	0.763855898654	0.47131147541	0.770469798658	0.755795981453	0.750266321717	0.487758945386	0.504524886878	0.487004103967	0.75649682832	0.747567001048
BdM1232pool05	0.745645717955	0.7440950862	0.739419269688	0.738838825067	0.735051079112	0.735764418676	0.751294395495	0.752367353074	0.735382659888	0.734109166438	0.449579831933	0.472843450479	0.445692883895	0.453735774369	0.36231884058	0.441048034934	0.564102564103	0.460106382979		0.142857142857	0.4	0.455967078189	0.447189097104	0.472957746479	0.460302891235	0.463307086614	0.438414634146	0.460812772134	0.452465483235	0.746357207271	0.467048710602	0.457552370452	0.539215686275	0.744952305246	0.751171393342	0.743198320357	0.444015444015	0.466978922717	0.45162601626	0.752459257084	0.437473772556	0.757920389927	0.761946746606	0.740754326875	0.472412220702	0.439633105802	0.467879256966	0.749549729838	0.734973032686
BdM1232pool27	0.747466270738	0.743109818887	0.742893409493	0.741811497326	0.737927551278	0.737698061214	0.753972248185	0.748783625077	0.740413299344	0.733960922753	0.451612903226	0.472399767577	0.470175438596	0.462210406381	0.409523809524	0.419934640523	0.542857142857	0.461099796334		0.192307692308	0.363636363636	0.46757457847	0.457502623295	0.477202301903	0.467424242424	0.457540603248	0.430864836872	0.453159041394	0.449528936743	0.745841877421	0.455690298507	0.463293650794	0.516483516484	0.743088378116	0.75269314652	0.740868641254	0.461497610196	0.451172558628	0.459264352011	0.75328525641	0.433949579832	0.755916159567	0.751947194719	0.740095646976	0.467509025271	0.448403598518	0.469195664575	0.750162416761	0.736433498571
BdM1233pool05	0.77094972067	0.796264855688	0.776937618147	0.761240310078	0.774877650897	0.771739130435	0.773148148148	0.806010928962	0.758569299553	0.758573388203		0.441176470588	0.449275362319	0.333333333333	0.142857142857	0.205128205128		0.351351351351		0.142857142857		0.535714285714	0.311475409836	0.435483870968	0.530303030303	0.420454545455	0.350877192982	0.28813559322	0.397058823529	0.750629722922	0.254237288136		1.0	0.735144312394	0.726907630522	0.732334047109	0.321428571429	0.39	0.45	0.787781350482	0.493827160494	0.781512605042	0.698113207547	0.702222222222		0.483333333333	0.488888888889	0.78488372093	0.706624605678
BdM1233pool18	0.773327464789	0.768711087561	0.75897591274	0.763217809259	0.767435962465	0.75912825194	0.771563143951	0.762441937624	0.760858835143	0.751703339663	0.456140350877	0.495670995671	0.478021978022	0.47533632287	0.371428571429	0.425742574257	0.428571428571	0.500818330606		0.192307692308		0.490683229814	0.469543147208	0.502024291498	0.504261363636	0.485335856197	0.514018691589	0.473570658037	0.470430107527	0.769563769564	0.447562776957	0.491909385113	1.0	0.752433936022	0.749090909091	0.747334599094	0.476265822785	0.456097560976	0.507832898172	0.77981488074	0.447051363348	0.785476349101	0.751529411765	0.746813296676	0.520231213873	0.476710334789	0.48861047836	0.777950310559	0.742500291817
BdM1234pool05	0.823529411765	0.807046979866	0.768	0.756906077348	0.751295336788	0.770534550196	0.796923076923	0.784090909091	0.761290322581	0.752589182969	0.25	0.31746031746	0.541666666667	0.352941176471	0.192307692308	0.148148148148		0.567567567568		0.192307692308		0.584905660377	0.325301204819	0.343949044586	0.369863013699	0.410714285714	0.320754716981	0.411214953271	0.472222222222	0.745856353591	0.2	0.424242424242	1.0	0.777957860616	0.79435483871	0.744650499287	0.235849056604	0.223463687151	0.478873239437	0.810810810811	0.418604651163	0.840579710145	0.782771535581	0.745810055866	0.435483870968	0.438016528926	0.390804597701	0.808333333333	0.787206266319
BdM1235pool05	0.745613715119	0.74331277473	0.739047845186	0.739495798319	0.737926114334	0.736835013205	0.744205161927	0.755526834909	0.738340887405	0.732144786602	0.48679245283	0.463917525773	0.454649827784	0.447712418301	0.455882352941	0.409836065574	0.525423728814	0.438271604938		0.142857142857	0.363636363636	0.447940947941	0.453767820774	0.466860888565	0.448937908497	0.449929873773	0.439200444198	0.439816232772	0.442924018725	0.74409567808	0.450344149459	0.443781094527	0.509433962264	0.74314662451	0.749535626718	0.73899937363	0.462557603687	0.460016155089	0.454270597128	0.753016420212	0.427911111111	0.753400699572	0.751516144894	0.739261715165	0.451110245423	0.436638591118	0.445597589555	0.750862981544	0.73430858081
BdM1236pool05	0.737591612112	0.733770827743	0.735692724697	0.731190150479	0.731114013148	0.726854045449	0.741385608182	0.745284007546	0.731127550259	0.722490769992	0.484939759036	0.450429799427	0.436738519213	0.443017656501	0.401960784314	0.419308357349	0.503225806452	0.437389770723		0.142857142857	0.454545454545	0.443258426966	0.436209634727	0.457138119715	0.445457218465	0.436676798379	0.413026521061	0.434656556646	0.426807760141	0.738128140704	0.445165945166	0.440221694378	0.450980392157	0.734439084789	0.742060204363	0.73487394958	0.436858721389	0.444379391101	0.445500131961	0.74074555137	0.41293768546	0.750613010241	0.74253824931	0.728483650582	0.434654525978	0.424699565329	0.438177874187	0.741946230469	0.724368006631
BdM1237pool05	0.592654066499	0.586643520882	0.599935421376	0.579542334096	0.581951285643	0.576952882827	0.601941747573	0.611446432421	0.581108829569	0.574499980275	0.407514450867	0.425795053004	0.411872146119	0.416282135794	0.448979591837	0.384496124031	0.471014492754	0.413114754098			0.190476190476	0.427877749215	0.410028653295	0.398143459916	0.432845528455	0.406829268293	0.436051502146	0.411236472484	0.403271147457	0.595459236326	0.403086862886	0.432874354561	0.348837209302	0.596261383608	0.602463222716	0.58161150537	0.4375	0.422720478326	0.412069907155	0.600657409271	0.389500734214	0.638897687678	0.631905007744	0.584934254513	0.423214285714	0.39275285373	0.409913258984	0.592798735656	0.584369298655
BdM1238pool05	0.596271064898	0.589990265132	0.60301754386	0.583730097783	0.584195577196	0.581551270815	0.605561555076	0.615256653992	0.581911093471	0.577748167888	0.408219178082	0.435081148564	0.427194860814	0.440843420539	0.432432432432	0.40157480315	0.481481481481	0.433123379029			0.3	0.439403356122	0.421371610845	0.409689922481	0.449669360764	0.420356906808	0.449874055416	0.417777777778	0.421472937001	0.601540011514	0.419000757002	0.422454804948	0.369565217391	0.601538091805	0.605962829117	0.589151109546	0.434163701068	0.43449197861	0.422248107164	0.600808564797	0.398306280875	0.626493683851	0.645170703239	0.587772969209	0.43225158916	0.401242989238	0.423462476294	0.595443536179	0.58990490827
BdM1239pool05	0.741335663914	0.73894933696	0.741376931567	0.73870096463	0.733604856283	0.732690366715	0.740383958461	0.752706519181	0.733649407361	0.729617677379	0.454887218045	0.460161662818	0.43710021322	0.451895043732	0.414634146341	0.444639718805	0.504132231405	0.443919716647		0.142857142857	0.454545454545	0.453800063072	0.439038686987	0.458181119016	0.462732919255	0.449048152296	0.433226250574	0.444388777555	0.435831180017	0.73904657933	0.449064449064	0.444543828265	0.450980392157	0.737401244913	0.745713401424	0.736199844505	0.432902584493	0.450187011221	0.448347722536	0.744760535674	0.420451339915	0.752206603465	0.751295336788	0.734666026435	0.447794351	0.431428571429	0.459030582804	0.746180254272	0.729612372844
BdM1240pool05	0.74119891161	0.738468535959	0.739593892032	0.735370969675	0.734243062108	0.7326540413	0.741157347204	0.746965452848	0.736138290933	0.729717267831	0.473684210526	0.456485120719	0.448568398727	0.444957386364	0.354838709677	0.448805460751	0.454545454545	0.451600312256		0.142857142857	0.454545454545	0.461562598055	0.440643274854	0.453490480508	0.455877668047	0.444949167207	0.438896189225	0.4477028348	0.429082897273	0.741479605803	0.437718277066	0.441074523397	0.536082474227	0.7365234375	0.744843075832	0.735232202092	0.443865466604	0.456215152509	0.450232828871	0.747438831192	0.424635549017	0.746379044684	0.747713613797	0.732062229501	0.444545179813	0.431688533942	0.452840445773	0.743350443304	0.72850086831
BdM1241pool05	0.751874882231	0.745822121513	0.744581014866	0.746569371347	0.744964052076	0.741781231321	0.750825501651	0.758754589099	0.745598342906	0.739857138824	0.489959839357	0.471480144404	0.447667087011	0.455111111111	0.435897435897	0.502272727273	0.529411764706	0.458897485493		0.142857142857	0.454545454545	0.464885496183	0.452518262207	0.479611650485	0.464472099558	0.456388888889	0.438955139125	0.461205564142	0.45007082153	0.751829050678	0.457015810277	0.453389830508	0.491071428571	0.74649498229	0.749545867393	0.74521951018	0.450486548369	0.474853310981	0.462730627306	0.75495142003	0.430314821365	0.762121511973	0.753777187448	0.745287196356	0.468026677128	0.446378439079	0.46881425634	0.752528143484	0.74001888114
BdM1241pool27	0.769256605464	0.752236606673	0.75784800761	0.755340189873	0.755710531635	0.754683732146	0.751411248171	0.762509563887	0.75570887183	0.753939393939	0.5	0.492816091954	0.508474576271	0.516046213094	0.32	0.466666666667	0.465909090909	0.514423076923	1.0	0.333333333333		0.524571428571	0.47110675808	0.503649635036	0.506524317912	0.481481481481	0.479423868313	0.487226277372	0.49025974026	0.759425040978	0.47263681592	0.479674796748	0.827586206897	0.75227154047	0.762001853568	0.749945899156	0.468704512373	0.498940677966	0.484143763214	0.764271653543	0.468636911942	0.751447477254	0.764542936288	0.753366269495	0.48627881449	0.47723132969	0.498310810811	0.767060285892	0.743065693431
BdM1242pool05	0.763355718152	0.756543765832	0.749036759346	0.758967250043	0.756637558437	0.749727711218	0.77793725651	0.768795056643	0.754896091679	0.746993489085	0.594594594595	0.47520661157	0.531177829099	0.484083424808	0.153846153846	0.541176470588	0.609375	0.485106382979		0.142857142857		0.502906976744	0.468637992832	0.501283697047	0.47931382442	0.48160999306	0.495238095238	0.481154771451	0.473021582734	0.763167114329	0.492415402567	0.493123772102	0.642857142857	0.760998469778	0.764749262537	0.751683329933	0.493449781659	0.488439306358	0.467093235832	0.768726478087	0.467294350842	0.7635	0.770398481973	0.753880821232	0.481730769231	0.470235117559	0.497483221477	0.762614127823	0.751100603294
BdM1242pool27	0.77558533353	0.763323541754	0.762808349146	0.765589682223	0.76899287347	0.770365618987	0.772931535818	0.769522205851	0.764149687042	0.764496439471	0.430555555556	0.493606138107	0.485875706215	0.509881422925	0.571428571429	0.638888888889	0.521739130435	0.493177387914			0.5	0.505208333333	0.481967213115	0.503850385039	0.508130081301	0.478138222849	0.439024390244	0.476047904192	0.462662337662	0.763923524522	0.48195329087	0.521739130435	0.307692307692	0.757872340426	0.771763532053	0.759773288766	0.432569974555	0.497925311203	0.485099337748	0.767237082572	0.454971857411	0.763204747774	0.772413793103	0.755091245702	0.460694698355	0.462598425197	0.474285714286	0.777341079973	0.746301583182
BdM1243pool05	0.741680009149	0.738893681259	0.741278404447	0.736133958604	0.731077405601	0.732119498713	0.746509483667	0.749097472924	0.734816384181	0.727330495012	0.48813559322	0.451974071892	0.452887537994	0.448471926084	0.397849462366	0.425956738769	0.552845528455	0.443582784025		0.142857142857	0.454545454545	0.443678849611	0.447003247712	0.456582633053	0.462672220442	0.434377081945	0.431716082659	0.439238653001	0.429499858717	0.744297137319	0.452581032413	0.439291736931	0.450980392157	0.737890204521	0.744512195122	0.734654752234	0.443940081707	0.45160235448	0.447329595751	0.746179117269	0.417292225201	0.752280810268	0.762473175966	0.73468024712	0.450974129671	0.431821454284	0.439593629874	0.747320061256	0.731876357252
BdM1244pool05	0.739383846794	0.738579240333	0.741999750965	0.736156713107	0.737281531782	0.734559664506	0.749210590236	0.750478214665	0.736019048845	0.727994831256	0.482269503546	0.441680486457	0.438497652582	0.436285808364	0.591836734694	0.436817472699	0.513888888889	0.441535150646			0.454545454545	0.441535776614	0.438756365586	0.455105780443	0.452785224903	0.438800489596	0.42130556668	0.436097114063	0.430071721311	0.745669490454	0.451111111111	0.437096774194	0.472222222222	0.739456901872	0.75	0.736977200664	0.440233236152	0.450215119852	0.448275862069	0.745198880281	0.411688464711	0.75155729393	0.750766087845	0.733572718672	0.432462173315	0.425793244626	0.43865798698	0.746641139326	0.727643877065
BdM1245pool05	0.741531471179	0.740569268279	0.743295408371	0.736355042539	0.737418983509	0.734315589354	0.744551238663	0.751848428835	0.736058851905	0.72988580327	0.463157894737	0.449108683151	0.453333333333	0.435344827586	0.515625	0.442735042735	0.565573770492	0.444058641975			0.363636363636	0.449380477486	0.444579043004	0.461480787254	0.451900826446	0.439884006246	0.42202247191	0.444417056939	0.434530706837	0.74465408805	0.447234209494	0.418546365915	0.382352941176	0.745893135051	0.755386023802	0.7396348803	0.441529568697	0.445977011494	0.449527744982	0.749972165522	0.422465753425	0.757507628071	0.74883657268	0.736445600136	0.447368421053	0.423285714286	0.436538461538	0.750459403713	0.733049060494
BdM1246pool05	0.608980259793	0.600576426158	0.610557184751	0.592162813532	0.597720445308	0.596437778299	0.604495353361	0.628403933434	0.597622192867	0.588390706349	0.396825396825	0.436151079137	0.469135802469	0.422209695603	0.344827586207	0.395408163265	0.47191011236	0.418833044483			0.3	0.43807106599	0.420268972142	0.416946872898	0.447955390335	0.420216606498	0.457677902622	0.427974947808	0.417057169634	0.610678798037	0.431565160445	0.428368794326	0.394736842105	0.613873668975	0.605592035586	0.598754552932	0.448275862069	0.430320699708	0.430958230958	0.61733228922	0.394166043381	0.674485125858	0.648186744477	0.603463055032	0.428571428571	0.403830806065	0.422442244224	0.608413431532	0.59684593611
BdM1246pool27	0.628346456693	0.614569878584	0.634079737848	0.616482504604	0.615313653137	0.611178369653	0.647181628392	0.644547923943	0.608765859285	0.604617604618	0.48	0.458928571429	0.47311827957	0.48079658606		0.478048780488	0.535714285714	0.450777202073				0.448094612352	0.444302176697	0.461106655974	0.487684729064	0.46336996337	0.514285714286	0.435452793834	0.459880239521	0.624222682855	0.46270718232	0.584362139918	0.545454545455	0.621799746515	0.641987829615	0.610781287105	0.490566037736	0.453791469194	0.452436194896	0.639032258065	0.409836065574	0.622876557191	0.639971651311	0.600436681223	0.45148771022	0.432764505119	0.462377317339	0.622491239248	0.599452170249
BdM1247pool05	0.588041824162	0.577984208082	0.592859304085	0.572770733735	0.575703642384	0.568168294305	0.598938502365	0.607807071326	0.572578361982	0.566225636648	0.413043478261	0.414726583649	0.373899119295	0.412348743407	0.387755102041	0.402366863905	0.478787878788	0.407550535077			0.264705882353	0.420523670987	0.401412002017	0.393558282209	0.422898550725	0.398625429553	0.428066037736	0.397543500512	0.4	0.591436431049	0.398454404946	0.415667466027	0.397435897436	0.58862745098	0.593465452598	0.577170606132	0.42333731581	0.404547858276	0.416239941478	0.593986372445	0.381377134776	0.624364047484	0.623235075551	0.578246661556	0.417496635262	0.386385426654	0.40204778157	0.587510376093	0.578059236165
BdM1247pool27	0.598389163463	0.593949229164	0.606076794658	0.582950031361	0.584810126582	0.583150642029	0.608935540304	0.617709378834	0.585581874356	0.58233409611	0.407202216066	0.439316239316	0.416258570029	0.434242319641	0.387755102041	0.391495601173	0.468965517241	0.43255033557			0.264705882353	0.436935624818	0.413988657845	0.422524118921	0.448918717375	0.426065674077	0.453689945518	0.413412953606	0.416835994194	0.60279629093	0.42	0.432251908397	0.285714285714	0.598366152533	0.603253090436	0.587753457768	0.442748091603	0.434523809524	0.435944140862	0.608183131797	0.400935125658	0.630530226275	0.631382978723	0.588446195021	0.437734561583	0.406887953873	0.42601462062	0.598898155942	0.590535900881
BdM1248pool12
BdM1248pool29
BdM1249pool12
BdM1249pool29
BdM1250pool12
BdM1250pool29
BdM1251pool12
BdM1252pool12
BdM1252pool29
BdM1253pool12
BdM1254pool12
BdM1254pool19
BdM1255pool12
BdM1255pool29
BdM1256pool12
BdM1256pool29
BdM1257pool12
BdM1258pool12
BdM1259pool12
BdM1260pool12
BdM1261pool12
BdM1262pool12
BdM1263pool12
BdM1264pool12
BdM1265pool12
BdM1265pool19
BdM1266pool12
BdM1266pool29
BdM1267pool12
BdM1268pool11
BdM1269pool11
BdM1269pool24
BdM1270pool11
BdM1272pool12
BdM1272pool29
BdM1273pool12
BdM1274pool12
BdM1275pool12
BdM1795pool34	0.44674387697	0.438045375218	0.459453197405	0.446151384221	0.434189660641	0.436589314625	0.440267335004	0.45629510826	0.427737674704	0.440114315407	0.728212703102	0.745782871972	0.73890393832	0.733272171254	0.716577540107	0.734195824757	0.75744047619	0.730292016543	0.636363636364	1.0	0.730769230769	0.736111111111	0.734323333133	0.724798085552	0.735169780445	0.736414890639	0.718932986337	0.72885769774	0.725477067292	0.450641773629	0.753804557744	0.736625514403	0.638418079096	0.43082788671	0.437798165138	0.522751647005	0.740513498207	0.739360393604	0.736957652089	0.457587729491	0.663254279702	0.444214876033	0.457117595049	0.426844583987	0.674845427921	0.659662428896	0.679507166206	0.440487804878	0.424702679467
BdM1796pool34	0.448574057038	0.445000894294	0.455595831445	0.448015426643	0.432828529555	0.431966016195	0.441404654961	0.462327416174	0.432444852941	0.444927536232	0.741393114492	0.732040546496	0.726784515552	0.722549578661	0.725352112676	0.732126696833	0.755700325733	0.725905936777	0.590909090909	1.0	0.829268292683	0.721568398975	0.719863630516	0.71194313179	0.732133824698	0.729181479777	0.725683279743	0.71954964176	0.720986775781	0.451003541913	0.742331288344	0.728328173375	0.68804664723	0.438361336606	0.451600753296	0.514371257485	0.724721377913	0.735579054011	0.74349786866	0.459346768589	0.664660176285	0.461368653422	0.474560592044	0.427733755943	0.681435626348	0.663622373879	0.67934040542	0.442036044812	0.425431711146
BdM1797pool34	0.785282853985	0.779807738295	0.781388721434	0.778764915948	0.778385622638	0.775610398405	0.785261715851	0.784174311927	0.776695549512	0.773998417066	0.461956521739	0.427514792899	0.452054794521	0.432159264931	0.355555555556	0.411279229711	0.478260869565	0.421035386632			0.5	0.432166301969	0.430311231394	0.442160278746	0.455059710874	0.421083284799	0.408137044968	0.422425323228	0.432716927454	0.81211743032	0.440603162928	0.426751592357	0.289156626506	0.808958130477	0.815348956992	0.805053774668	0.445261791432	0.429970326409	0.425290462037	0.82163876437	0.40628564187	0.834118879288	0.827593492499	0.814586533021	0.419025386636	0.414122644014	0.419506462985	0.815855587606	0.810757287706
BdM1798pool34	0.433962264151	0.425719318849	0.446341463415	0.431785480706	0.418634830003	0.416533333333	0.429624429624	0.45	0.423300970874	0.429855164394	0.749827705031	0.772298456261	0.757482732157	0.76335016335	0.704845814978	0.761562769319	0.783673469388	0.758760026536	0.95		0.771428571429	0.759049896728	0.765819361817	0.75721670247	0.770707320084	0.771055253276	0.756264617441	0.768769022658	0.7598802699	0.43704576704	0.729452054795	0.728612087728	0.731958762887	0.419623900516	0.435640648012	0.518011231338	0.722338568935	0.719861542134	0.722628123676	0.448516909125	0.68064516129	0.443089430894	0.446791862285	0.415217939027	0.696996570888	0.682536218045	0.707093484975	0.433456942728	0.417107272941
BdM1799pool34	0.451427140711	0.441632847935	0.457342657343	0.458983504235	0.443112418005	0.432170896476	0.450410958904	0.464748201439	0.431385006353	0.455360409806	0.766666666667	0.779783393502	0.757606750192	0.772280582853	0.802197802198	0.766068515498	0.744186046512	0.773369717324	0.95		0.840425531915	0.764922243015	0.772223931098	0.764652321848	0.780363761745	0.784463794684	0.771278418828	0.774388667735	0.765509915014	0.456108041743	0.749428031433	0.715744101633	0.674157303371	0.438420019627	0.44014084507	0.535969868173	0.721829720991	0.720872546874	0.736667920271	0.462252846016	0.694937917861	0.489010989011	0.463065049614	0.440157643642	0.701686229129	0.695341832735	0.708214163139	0.445959104187	0.429773082942
BdM1800pool34	0.421594982079	0.417681616277	0.443587662338	0.422886221294	0.41260373444	0.412810625536	0.422320217096	0.452040816327	0.408494304111	0.418565927776	0.740791268759	0.762638522427	0.740877940359	0.759750206198	0.669144981413	0.740570112295	0.72371967655	0.744818336991	0.681818181818	1.0	0.755244755245	0.750766367418	0.758758434548	0.746976682034	0.760118095707	0.771350498403	0.749599122289	0.762564624121	0.760079011345	0.426878225961	0.737723371324	0.721399730821	0.662889518414	0.414281542056	0.43447642376	0.521568627451	0.711124453212	0.71500630517	0.715543140252	0.438649725014	0.678157525651	0.458833619211	0.44905130007	0.409264506591	0.693288119738	0.678658503549	0.701756107132	0.427981921792	0.408349492415
BdM1801pool34	0.452978056426	0.443102198599	0.466376811594	0.454009968283	0.445657116871	0.434377967711	0.451749734889	0.456148946595	0.441683017223	0.4600456621	0.749192680301	0.767237222758	0.778169014085	0.773015988903	0.721893491124	0.764565587734	0.75	0.758598218811	0.272727272727	1.0	0.743902439024	0.755734247298	0.770128538759	0.760941057425	0.773912269775	0.779033816425	0.767106697348	0.772407964929	0.769469026549	0.458039718129	0.748776508972	0.729112732408	0.635193133047	0.4385	0.449801192843	0.531099592743	0.728469349379	0.733500479316	0.735194651986	0.453760789149	0.687459677419	0.462787550744	0.470954356846	0.434736842105	0.702719033233	0.691338998723	0.706291213687	0.461225871995	0.421686746988
[truncated: 185 more columns]
