# Supplementary material for: Whole-genome amplification in double-digest RADseq results in adequate libraries but fewer sequenced loci
Source: PeerJ. 2018 Jul 17;6:e5089. doi: 10.7717/peerj.5089 (PMC6054070; doi:10.7717/peerj.5089)
Supplement: Supplemental Information 2 — This folder includes raw genetic data in the form of ipyrad *.loci files as well as code to produce bowtie2 alignments and to calculate sample statistics such as number of reads, number of loci, heterozygosity and pairwise distances. [file peerj-06-5089-s002.zip › code/wga_comparisons/sample_info_new_snps_WGA.csv]

sample	genus	species	taxon	population	pool	WGA	WGA_input_ng	samplename_ipyrad	reads_raw	reads_passed_filter	clusters_total	clusters_hidepth	hetero_est	error_est	assembled	excluded_dueto_less_than_100_loci	excluded_dueto_few_shared_loci	N_loci_s7	N_snps_s7	N_snps_heteroz	N_snps_ambiguous	snps_GC_content
BdM1231	Anchylorhynchus	trapezicollis	Anchylorhynchus	P1	5	False		BdM1231pool05	208648	208547	38203	8334	0.016595	0.006118	True	False	False	5748.0	38493.0	2290.0	482.0	0.520245919016
BdM1231	Anchylorhynchus	trapezicollis	Anchylorhynchus	P1	27	True	305.6130702	BdM1231pool27	403732	403625	32323	3222	0.022452	0.004331	True	False	False	1343.0	9650.0	398.0	145.0	0.514791644576
BdM1232	Anchylorhynchus	trapezicollis	Anchylorhynchus	P1	5	False		BdM1232pool05	252056	251938	38428	10494	0.014961	0.005251	True	False	False	7457.0	50196.0	3127.0	530.0	0.517749497656
BdM1232	Anchylorhynchus	trapezicollis	Anchylorhynchus	P1	27	True	322.7236744	BdM1232pool27	557373	554014	57720	14115	0.013707	0.003441	True	False	False	9479.0	63220.0	3955.0	399.0	0.513050165831
BdM1233	Anchylorhynchus	trapezicollis	Anchylorhynchus	P1	5	True	8.611418017	BdM1233pool05	175497	175424	27018	3560	0.029555	0.006324	True	False	False	169.0	1134.0	9.0	3.0	0.51875
BdM1233	Anchylorhynchus	trapezicollis	Anchylorhynchus	P1	18	True	8.611418017	BdM1233pool18	2005268	2005065	75552	15068	0.02351	0.00333	True	False	False	1950.0	13384.0	204.0	147.0	0.517980952381
BdM1234	Anchylorhynchus	trapezicollis	Anchylorhynchus	P1	5	True	23.39446726	BdM1234pool05	606426	606152	42989	6831	0.027849	0.005133	True	False	False	239.0	1612.0	21.0	6.0	0.527586206897
BdM1235	Anchylorhynchus	trapezicollis	Anchylorhynchus	P1	5	False		BdM1235pool05	309629	309504	48397	12376	0.014069	0.004979	True	False	False	8725.0	57559.0	3724.0	461.0	0.516711371497
BdM1236	Anchylorhynchus	trapezicollis	Anchylorhynchus	P1	5	False		BdM1236pool05	702177	701906	69286	19966	0.013182	0.003398	True	False	False	13503.0	86159.0	6193.0	308.0	0.513337239965
BdM1237	Anchylorhynchus	trapezicollis	Anchylorhynchus	P1	5	False		BdM1237pool05	524129	523893	57739	17791	0.012163	0.003722	True	False	False	9023.0	54049.0	4275.0	198.0	0.504153414406
BdM1238	Anchylorhynchus	trapezicollis	Anchylorhynchus	P1	5	False		BdM1238pool05	370452	370299	48779	14798	0.012417	0.00407	True	False	False	8059.0	47073.0	3719.0	220.0	0.503345021189
BdM1012	Anchylorhynchus	trapezicollis	Anchylorhynchus	P2	13	False		BdM1012pool13	346158	345964	37253	13546	0.013133	0.004256	True	False	False	8445.0	55863.0	2447.0	371.0	0.513957247417
BdM1013	Anchylorhynchus	trapezicollis	Anchylorhynchus	P2	13	False		BdM1013pool13	374353	374179	37902	14298	0.013079	0.004031	True	False	False	9012.0	59185.0	2596.0	445.0	0.513929870308
BdM1013	Anchylorhynchus	trapezicollis	Anchylorhynchus	P2	27	True	224.105032	BdM1013pool27	529474	529414	50270	10866	0.012249	0.00308	True	False	False	6479.0	44423.0	2204.0	328.0	0.518361194848
BdM1014	Anchylorhynchus	trapezicollis	Anchylorhynchus	P2	13	False		BdM1014pool13	473381	473095	44757	16660	0.013139	0.003743	True	False	False	10228.0	66539.0	3159.0	421.0	0.51396022251
BdM1015	Anchylorhynchus	trapezicollis	Anchylorhynchus	P2	13	False		BdM1015pool13	470871	470575	43048	16718	0.013125	0.003739	True	False	False	10172.0	66380.0	2949.0	440.0	0.512305036587
BdM1016	Anchylorhynchus	trapezicollis	Anchylorhynchus	P2	13	False		BdM1016pool13	669685	669216	52670	21395	0.012367	0.003371	True	False	False	12300.0	79101.0	3967.0	407.0	0.511683110036
BdM1017	Anchylorhynchus	trapezicollis	Anchylorhynchus	P2	13	False		BdM1017pool13	149550	149463	23332	5876	0.015242	0.0059	True	False	False	3575.0	24018.0	857.0	177.0	0.513135073396
BdM1017	Anchylorhynchus	trapezicollis	Anchylorhynchus	P2	27	True	261.9435404	BdM1017pool27	663577	663516	47560	7502	0.022487	0.005035	True	False	False	3863.0	26770.0	1060.0	261.0	0.514812702035
BdM1018	Anchylorhynchus	trapezicollis	Anchylorhynchus	P2	13	False		BdM1018pool13	514455	514146	44515	17656	0.012545	0.003605	True	False	False	10694.0	69255.0	3197.0	440.0	0.51202095436
BdM1019	Anchylorhynchus	trapezicollis	Anchylorhynchus	P2	13	False		BdM1019pool13	706813	706357	57203	21752	0.01336	0.003586	True	False	False	12468.0	79702.0	4157.0	515.0	0.512653881371
BdM1239	Anchylorhynchus	trapezicollis	Anchylorhynchus	P3	5	False		BdM1239pool05	405756	405588	54524	15411	0.0137	0.00472	True	False	False	10797.0	70343.0	4782.0	440.0	0.515083195275
BdM1240	Anchylorhynchus	trapezicollis	Anchylorhynchus	P3	5	False		BdM1240pool05	475118	474863	54189	17053	0.013314	0.003795	True	False	False	11841.0	76767.0	5289.0	389.0	0.514422570103
BdM1241	Anchylorhynchus	trapezicollis	Anchylorhynchus	P3	5	False		BdM1241pool05	276416	276308	40852	11449	0.014141	0.004752	True	False	False	8168.0	54678.0	3421.0	437.0	0.517285257839
BdM1241	Anchylorhynchus	trapezicollis	Anchylorhynchus	P3	27	True	300.4372454	BdM1241pool27	380250	380196	33311	3708	0.019574	0.006109	True	False	False	2141.0	14979.0	829.0	180.0	0.520929915462
BdM1242	Anchylorhynchus	trapezicollis	Anchylorhynchus	P3	5	False		BdM1242pool05	135252	135194	30458	4309	0.020029	0.007758	True	False	False	2707.0	18964.0	1000.0	265.0	0.519746425681
BdM1242	Anchylorhynchus	trapezicollis	Anchylorhynchus	P3	27	True	201.6620195	BdM1242pool27	111408	111391	25267	2759	0.020862	0.007623	True	False	False	1552.0	10947.0	532.0	153.0	0.515413358244
BdM1243	Anchylorhynchus	trapezicollis	Anchylorhynchus	P3	5	False		BdM1243pool05	458372	458185	55100	16511	0.013206	0.00411	True	False	False	11612.0	75220.0	5102.0	384.0	0.514773155374
BdM1020	Anchylorhynchus	trapezicollis	Anchylorhynchus	P4	13	False		BdM1020pool13	45958	45919	9960	1227	0.024642	0.012022	True	False	False	385.0	1647.0	71.0	22.0	0.494427244582
BdM1020	Anchylorhynchus	trapezicollis	Anchylorhynchus	P4	27	True	166.996457	BdM1020pool27	153093	153068	34687	4741	0.01971	0.00998	True	False	False	2492.0	10160.0	1092.0	214.0	0.498983429907
BdM1021	Anchylorhynchus	trapezicollis	Anchylorhynchus	P4	13	False		BdM1021pool13	108639	108528	19039	3506	0.021926	0.009201	True	False	False	1435.0	5910.0	347.0	87.0	0.505640402638
BdM1021	Anchylorhynchus	trapezicollis	Anchylorhynchus	P4	27	True	206.0194707	BdM1021pool27	528265	528223	51634	9425	0.02093	0.006505	True	False	False	4747.0	18587.0	1765.0	380.0	0.50407224777
BdM1022	Anchylorhynchus	trapezicollis	Anchylorhynchus	P4	13	False		BdM1022pool13	17778	17734	4807	399	0.025	0.013622	True	False	True	88.0	407.0	6.0	5.0	0.5
BdM1022	Anchylorhynchus	trapezicollis	Anchylorhynchus	P4	27	True	86.20018542	BdM1022pool27	1493971	1493870	39506	4798	0.040593	0.007413	True	False	True	1087.0	4511.0	259.0	89.0	0.496691008672
BdM1023	Anchylorhynchus	trapezicollis	Anchylorhynchus	P4	13	False		BdM1023pool13	24378	24358	5454	692	0.025128	0.011277	True	False	False	207.0	890.0	11.0	14.0	0.510894495413
BdM1023	Anchylorhynchus	trapezicollis	Anchylorhynchus	P4	27	True	252.5675504	BdM1023pool27	530993	530955	45476	8924	0.021584	0.007345	True	False	False	4588.0	18241.0	1841.0	350.0	0.501294753434
BdM1024	Anchylorhynchus	trapezicollis	Anchylorhynchus	P4	13	True	23.41503465	BdM1024pool13	53335	53303	168	25	0.002659	0.000468	True	True		5.0	29.0	0.0	0.0	0.379310344828
BdM1024	Anchylorhynchus	trapezicollis	Anchylorhynchus	P4	18	True	23.41503465	BdM1024pool18	1844448	1844317	4928	143	0.040443	0.006259	True	True		5.0	35.0	0.0	0.0	0.342857142857
BdM1025	Anchylorhynchus	trapezicollis	Anchylorhynchus	P4	13	False		BdM1025pool13	6300	6281	1757	152	0.028478	0.011156	True	True		34.0	151.0	2.0	0.0	0.466216216216
BdM1025	Anchylorhynchus	trapezicollis	Anchylorhynchus	P4	27	True	255.7954222	BdM1025pool27	1194839	1194751	59914	11290	0.02549	0.007434	True	False	False	5183.0	20614.0	2178.0	449.0	0.50372276634
BdM1026	Anchylorhynchus	trapezicollis	Anchylorhynchus	P5	13	False		BdM1026pool13	297774	297557	36091	10576	0.016771	0.006964	True	False	False	5105.0	21092.0	1702.0	396.0	0.499244086808
BdM1027	Anchylorhynchus	trapezicollis	Anchylorhynchus	P5	13	False		BdM1027pool13	524076	523760	44442	17231	0.014931	0.00488	True	False	False	8539.0	33729.0	3010.0	549.0	0.50739155511
BdM1028	Anchylorhynchus	trapezicollis	Anchylorhynchus	P5	13	False		BdM1028pool13	245776	245616	29917	9174	0.016013	0.006641	True	False	False	4475.0	18035.0	1352.0	333.0	0.504275453198
BdM1028	Anchylorhynchus	trapezicollis	Anchylorhynchus	P5	27	True	279.3221527	BdM1028pool27	440343	440289	62213	12534	0.014971	0.005809	True	False	False	7136.0	28305.0	3145.0	406.0	0.502185298898
BdM1029	Anchylorhynchus	trapezicollis	Anchylorhynchus	P5	13	False		BdM1029pool13	192376	192288	26588	6928	0.017069	0.007524	True	False	False	3322.0	13372.0	882.0	229.0	0.508286021175
BdM1029	Anchylorhynchus	trapezicollis	Anchylorhynchus	P5	27	True	259.453174	BdM1029pool27	1194657	1194548	71796	13671	0.022331	0.007247	True	False	False	6670.0	26301.0	2879.0	433.0	0.506757809457
BdM1030	Anchylorhynchus	trapezicollis	Anchylorhynchus	P5	13	False		BdM1030pool13	310733	310539	36392	11305	0.016244	0.006499	True	False	False	5477.0	21973.0	1655.0	349.0	0.510358342665
BdM1031	Anchylorhynchus	trapezicollis	Anchylorhynchus	P5	13	False		BdM1031pool13	281096	280913	36209	11114	0.015821	0.005239	True	False	False	6605.0	45336.0	2578.0	461.0	0.51368678703
BdM1798	Anchylorhynchus	trapezicollis	Anchylorhynchus	P5	34	False		BdM1798pool34	2724710	2724299	86533	31581	0.013958	0.002325	True	False	False	14605.0	58022.0	7552.0	276.0	0.504333449356
BdM1799	Anchylorhynchus	trapezicollis	Anchylorhynchus	P5	34	False		BdM1799pool34	497848	497470	56175	15858	0.014581	0.006213	True	False	False	8813.0	34433.0	4051.0	556.0	0.505126452495
BdM1800	Anchylorhynchus	trapezicollis	Anchylorhynchus	P5	34	False		BdM1800pool34	3316312	3316018	88708	34211	0.014127	0.00207	True	False	False	14854.0	59217.0	7733.0	178.0	0.50160955171
BdM1801	Anchylorhynchus	trapezicollis	Anchylorhynchus	P5	34	False		BdM1801pool34	497583	497413	79223	15538	0.015905	0.007883	True	False	False	8314.0	32778.0	3817.0	570.0	0.505630278386
BdM1032	Anchylorhynchus	trapezicollis	Anchylorhynchus	P6	13	False		BdM1032pool13	231659	231522	30462	8170	0.017263	0.007247	True	False	False	3868.0	16015.0	1228.0	311.0	0.498811053985
BdM1033	Anchylorhynchus	trapezicollis	Anchylorhynchus	P6	13	False		BdM1033pool13	123053	122958	21468	3970	0.021984	0.009209	True	False	True	1666.0	6782.0	536.0	138.0	0.497796017632
BdM1033	Anchylorhynchus	trapezicollis	Anchylorhynchus	P6	27	True	244.6996559	BdM1033pool27	202944	202932	11731	934	0.028706	0.004625	True	False	True	103.0	497.0	10.0	2.0	0.496932515337
BdM1034	Anchylorhynchus	trapezicollis	Anchylorhynchus	P6	13	False		BdM1034pool13	366291	366087	40061	13873	0.01496	0.004375	True	False	False	8499.0	56716.0	3588.0	487.0	0.516979982438
BdM1035	Anchylorhynchus	trapezicollis	Anchylorhynchus	P6	13	False		BdM1035pool13	162025	161910	25163	6362	0.016677	0.006189	True	False	False	3847.0	26080.0	1305.0	337.0	0.518721604261
BdM1035	Anchylorhynchus	trapezicollis	Anchylorhynchus	P6	27	True	290.1667064	BdM1035pool27	1305801	1305702	74723	13697	0.021814	0.005211	True	False	False	7460.0	48973.0	3178.0	617.0	0.517503852722
BdM1036	Anchylorhynchus	trapezicollis	Anchylorhynchus	P6	13	False		BdM1036pool13	190308	190177	27232	6722	0.018099	0.007568	True	False	False	3277.0	13326.0	1032.0	345.0	0.501397624039
BdM1036	Anchylorhynchus	trapezicollis	Anchylorhynchus	P6	27	True	327.3696449	BdM1036pool27	959098	959009	57070	9936	0.022593	0.005743	True	False	False	4703.0	18939.0	1795.0	544.0	0.502715304443
BdM1037	Anchylorhynchus	trapezicollis	Anchylorhynchus	P6	13	False		BdM1037pool13	305435	305225	35849	10947	0.01629	0.006595	True	False	False	5378.0	21054.0	1902.0	419.0	0.499608457322
BdM1795	Anchylorhynchus	trapezicollis	Anchylorhynchus	P6	34	False		BdM1795pool34	1245774	1245584	66399	24016	0.014179	0.003843	True	False	False	12571.0	49126.0	6908.0	383.0	0.503558461919
BdM1796	Anchylorhynchus	trapezicollis	Anchylorhynchus	P6	34	False		BdM1796pool34	1099121	1098888	86816	24612	0.01543	0.005532	True	False	False	11773.0	46578.0	6667.0	574.0	0.510569230097
BdM1038	Anchylorhynchus	trapezicollis	Anchylorhynchus	P7	13	False		BdM1038pool13	262155	262012	32681	10471	0.015048	0.005026	True	False	False	6461.0	43913.0	2513.0	385.0	0.518594036006
BdM1039	Anchylorhynchus	trapezicollis	Anchylorhynchus	P7	13	False		BdM1039pool13	1000258	999584	66317	26756	0.015319	0.004509	True	False	False	11720.0	47053.0	6483.0	553.0	0.500010826963
BdM1040	Anchylorhynchus	trapezicollis	Anchylorhynchus	P7	13	False		BdM1040pool13	78701	78349	15871	2654	0.019531	0.008274	True	False	False	1416.0	10103.0	323.0	104.0	0.512771327612
BdM1040	Anchylorhynchus	trapezicollis	Anchylorhynchus	P7	27	True	191.8323078	BdM1040pool27	308985	308961	29054	3352	0.025051	0.006157	True	False	False	1575.0	11226.0	410.0	175.0	0.514772934525
BdM1041	Anchylorhynchus	trapezicollis	Anchylorhynchus	P7	13	False		BdM1041pool13	481348	481048	43591	16950	0.014198	0.003674	True	False	False	10383.0	68546.0	4593.0	547.0	0.517147934251
BdM1042	Anchylorhynchus	trapezicollis	Anchylorhynchus	P7	13	False		BdM1042pool13	274890	274707	34400	9790	0.016881	0.007119	True	False	False	4798.0	19424.0	1898.0	409.0	0.502971137521
BdM1043	Anchylorhynchus	trapezicollis	Anchylorhynchus	P7	13	False		BdM1043pool13	789673	789148	58201	23005	0.015231	0.004634	True	False	False	10675.0	42752.0	5519.0	608.0	0.500920524101
BdM1043	Anchylorhynchus	trapezicollis	Anchylorhynchus	P7	27	True	343.0739894	BdM1043pool27	356121	356087	48503	10038	0.016595	0.006218	True	False	False	5658.0	22631.0	2979.0	435.0	0.498387829246
BdM1797	Anchylorhynchus	trapezicollis	Anchylorhynchus	P7	34	False		BdM1797pool34	709840	709746	54984	22244	0.014203	0.003771	True	False	False	12518.0	81755.0	7146.0	307.0	0.514324364391
BdM1244	Anchylorhynchus	trapezicollis	Anchylorhynchus	P8	5	False		BdM1244pool05	645761	645485	60015	19467	0.012186	0.003477	True	False	False	13355.0	85487.0	5198.0	267.0	0.511624886349
BdM1245	Anchylorhynchus	trapezicollis	Anchylorhynchus	P8	5	False		BdM1245pool05	445351	445134	56780	16224	0.013215	0.004295	True	False	False	11341.0	73699.0	4394.0	331.0	0.514732118351
BdM1246	Anchylorhynchus	trapezicollis	Anchylorhynchus	P8	5	False		BdM1246pool05	201550	201467	40091	8150	0.014496	0.006577	True	False	False	4664.0	26487.0	1884.0	305.0	0.505721220527
BdM1246	Anchylorhynchus	trapezicollis	Anchylorhynchus	P8	27	True	296.4474415	BdM1246pool27	891078	891004	38527	4940	0.022211	0.004236	True	False	False	1796.0	10171.0	451.0	121.0	0.506518904824
BdM1247	Anchylorhynchus	trapezicollis	Anchylorhynchus	P8	5	False		BdM1247pool05	849268	848876	62435	20944	0.011594	0.002777	True	False	False	9919.0	60180.0	4336.0	97.0	0.500847031198
BdM1247	Anchylorhynchus	trapezicollis	Anchylorhynchus	P8	27	True	357.8959091	BdM1247pool27	564334	564270	76879	14551	0.012094	0.004036	True	False	False	7840.0	45784.0	3464.0	306.0	0.498493275132
BdM1044	Anchylorhynchus	trapezicollis	Anchylorhynchus	P9	13	False		BdM1044pool13	265534	265359	35460	10630	0.01559	0.004946	True	False	False	6323.0	42931.0	2414.0	414.0	0.512751773386
BdM1045	Anchylorhynchus	trapezicollis	Anchylorhynchus	P9	13	False		BdM1045pool13	512965	512676	46371	18074	0.014578	0.003765	True	False	True	10851.0	71525.0	5067.0	536.0	0.517474833404
BdM1045	Anchylorhynchus	trapezicollis	Anchylorhynchus	P9	27	True	269.9397797	BdM1045pool27	112265	112259	21355	1319	0.028901	0.006739	True	False	True	589.0	4377.0	225.0	102.0	0.524917335853
BdM1046	Anchylorhynchus	trapezicollis	Anchylorhynchus	P9	13	False		BdM1046pool13	710766	710366	54940	22726	0.014384	0.003501	True	False	False	12909.0	83618.0	6514.0	557.0	0.515583361597
BdM1046	Anchylorhynchus	trapezicollis	Anchylorhynchus	P9	27	True	312.3306672	BdM1046pool27	183443	183432	34288	6086	0.017889	0.006498	True	False	False	4096.0	29603.0	2314.0	418.0	0.521548600807
BdM1047	Anchylorhynchus	trapezicollis	Anchylorhynchus	P9	13	False		BdM1047pool13	369535	369270	40925	14495	0.014762	0.004396	True	False	False	8892.0	59500.0	3654.0	631.0	0.517091238815
BdM1048	Anchylorhynchus	trapezicollis	Anchylorhynchus	P9	13	False		BdM1048pool13	809304	808820	59382	24573	0.014298	0.00354	True	False	False	13549.0	87096.0	6701.0	559.0	0.515547415547
BdM1248	Andranthobius	bondari	Andranthobius	P1	12	True	26.9256615	BdM1248pool12	304	304	216	1	3.66e-07	0.000409	True	True		1.0	7.0	0.0	0.0	0.285714285714
BdM1248	Andranthobius	bondari	Andranthobius	P1	29	True	26.9256615	BdM1248pool29	714077	714028	8281	210	0.02572305	0.005558	True	True		28.0	139.0	11.0	0.0	0.546875
BdM1249	Andranthobius	bondari	Andranthobius	P1	12	False		BdM1249pool12	16541	16536	4770	217	0.04082325	0.010791	True	True		26.0	134.0	16.0	1.0	0.475609756098
BdM1249	Andranthobius	bondari	Andranthobius	P1	29	True	277.4933589	BdM1249pool29	891333	891219	82650	12363	0.01863156	0.005508	True	False	False	4464.0	13684.0	1795.0	460.0	0.509221155312
BdM1250	Andranthobius	bondari	Andranthobius	P1	12	False		BdM1250pool12	56255	56233	11626	845	0.03490373	0.012859	True	False	False	193.0	607.0	62.0	33.0	0.516042780749
BdM1250	Andranthobius	bondari	Andranthobius	P1	29	True	279.3221527	BdM1250pool29	1068662	1068543	90360	15353	0.01812242	0.005676	True	False	False	5745.0	17672.0	2524.0	480.0	0.502867006027
BdM1251	Andranthobius	bondari	Andranthobius	P1	12	False		BdM1251pool12	480823	480639	40749	11987	0.0171974	0.007406	True	False	False	6172.0	18200.0	2752.0	529.0	0.495643011733
BdM1252	Andranthobius	bondari	Andranthobius	P1	12	False		BdM1252pool12	96991	96920	18045	1659	0.03084244	0.012766	True	False	False	527.0	1719.0	191.0	45.0	0.50273889227
BdM1252	Andranthobius	bondari	Andranthobius	P1	29	True	253.7366687	BdM1252pool29	581658	581570	73019	9779	0.02020529	0.007013	True	False	False	3743.0	11903.0	1807.0	421.0	0.505828220859
BdM1253	Andranthobius	bondari	Andranthobius	P1	12	True	22.06474836	BdM1253pool12	498002	496954	17360	2784	0.02104309	0.003292	True	False	False	717.0	2496.0	105.0	32.0	0.506167763158
BdM1254	Andranthobius	bondari	Andranthobius	P1	12	True	9.856549514	BdM1254pool12	10729	10717	1574	124	0.0148698	0.001319	True	True		3.0	9.0	1.0	0.0	0.833333333333
BdM1254	Andranthobius	bondari	Andranthobius	P1	19	True	9.856549514	BdM1254pool19	345462	345427	25996	3223	0.01917489	0.002117	True	False	False	147.0	807.0	53.0	22.0	0.456606217617
BdM1255	Andranthobius	bondari	Andranthobius	P1	12	False		BdM1255pool12	13821	13814	3930	169	0.03530651	0.011636	True	True		17.0	65.0	14.0	1.0	0.508474576271
BdM1255	Andranthobius	bondari	Andranthobius	P1	29	True	251.7249427	BdM1255pool29	486576	486535	60937	8361	0.02020661	0.007342	True	False	False	3287.0	10508.0	1458.0	342.0	0.507089034305
BdM1256	Andranthobius	bondari	Andranthobius	P3	12	False		BdM1256pool12	449361	449224	34345	11003	0.01647987	0.007155	True	False	True	5802.0	17137.0	2433.0	404.0	0.497864533205
BdM1256	Andranthobius	bondari	Andranthobius	P3	29	True	304.0870594	BdM1256pool29	399800	399778	30647	2258	0.02827055	0.010262	True	False	True	705.0	2390.0	229.0	106.0	0.518847006652
BdM1257	Andranthobius	bondari	Andranthobius	P3	12	False		BdM1257pool12	763561	763291	40418	17152	0.01495996	0.005719	True	False	False	8995.0	25606.0	4143.0	459.0	0.498661926825
BdM1258	Andranthobius	bondari	Andranthobius	P3	12	False		BdM1258pool12	1248246	1247803	60195	23641	0.01524997	0.004998	True	False	False	11314.0	31975.0	6017.0	521.0	0.49393165123
BdM1259	Andranthobius	bondari	Andranthobius	P3	12	False		BdM1259pool12	512914	512745	36720	13107	0.01574607	0.00671	True	False	False	6992.0	20422.0	3050.0	477.0	0.496695757453
BdM1260	Andranthobius	bondari	Andranthobius	P3	12	False		BdM1260pool12	1213599	1213110	51733	23031	0.01453135	0.004747	True	False	False	11261.0	31938.0	5929.0	415.0	0.493836205524
BdM1261	Andranthobius	bondari	Andranthobius	P3	12	False		BdM1261pool12	285038	284930	29633	6888	0.01957865	0.008721	True	False	False	3495.0	10627.0	1434.0	314.0	0.504252199413
BdM1272	Andranthobius	bondari	Andranthobius	P3	12	False		BdM1272pool12	126723	126665	19611	2526	0.02658546	0.011779	True	False	True	973.0	3035.0	357.0	81.0	0.49948594928
BdM1272	Andranthobius	bondari	Andranthobius	P3	29	True	246.9759989	BdM1272pool29	203619	203604	31512	2674	0.02388591	0.00823	True	False	True	853.0	2841.0	254.0	100.0	0.504782928624
BdM1273	Andranthobius	bondari	Andranthobius	P3	12	False		BdM1273pool12	266519	266413	29766	6477	0.02029395	0.008992	True	False	False	3274.0	10037.0	1306.0	327.0	0.500832812825
BdM1262	Andranthobius	bondari	Andranthobius	P8	12	False		BdM1262pool12	1857273	1856584	55057	26765	0.01432648	0.003474	True	False	False	12161.0	34307.0	6969.0	332.0	0.490470702952
BdM1263	Andranthobius	bondari	Andranthobius	P8	12	False		BdM1263pool12	865830	865525	46919	19354	0.0154359	0.005528	True	False	False	9784.0	28081.0	5117.0	561.0	0.495672023375
BdM1264	Andranthobius	bondari	Andranthobius	P8	12	False		BdM1264pool12	699237	698964	40145	17173	0.01472872	0.005856	True	False	False	8973.0	25579.0	4167.0	593.0	0.49871232546
BdM1265	Andranthobius	bondari	Andranthobius	P8	12	True	80.05048935	BdM1265pool12	22662	22656	499	28	0.007644826	0.000923	True	True		1.0	1.0	0.0	0.0	1.0
BdM1265	Andranthobius	bondari	Andranthobius	P8	19	True	80.05048935	BdM1265pool19	437516	437482	21286	1471	0.02337132	0.003562	True	False	False	86.0	469.0	43.0	20.0	0.504597701149
BdM1266	Andranthobius	bondari	Andranthobius	P8	12	False		BdM1266pool12	139572	139510	21109	2783	0.02675671	0.011512	True	False	False	1124.0	3563.0	451.0	104.0	0.505250875146
BdM1266	Andranthobius	bondari	Andranthobius	P8	29	True	132.5044839	BdM1266pool29	350952	350912	39889	4904	0.02012025	0.00516	True	False	False	1563.0	5229.0	441.0	124.0	0.500593824228
BdM1267	Andranthobius	bondari	Andranthobius	P8	12	False		BdM1267pool12	227048	226952	27887	5440	0.02112974	0.009794	True	False	False	2587.0	8050.0	1028.0	299.0	0.508523096942
BdM1274	Andranthobius	bondari	Andranthobius	P8	12	True	85.38823135	BdM1274pool12	429159	429032	6257	365	0.04286157	0.008209	True	True		42.0	167.0	7.0	4.0	0.456375838926
BdM1275	Andranthobius	bondari	Andranthobius	P8	12	False		BdM1275pool12	1462561	1461949	53973	25210	0.0144977	0.004381	True	False	False	11784.0	33078.0	6378.0	407.0	0.49301332842
BdM1158	Celetes	impar	Celetes_impar	P2	8	False		BdM1158pool08	186876	186743	36315	5263	0.027459	0.012234	True	False	True	2548.0	16267.0	1174.0	329.0	0.523646723647
BdM1158	Celetes	impar	Celetes_impar	P2	28	True	306.2918191	BdM1158pool28	700304	700214	73481	13877	0.011875	0.003469	True	False	True	113.0	1158.0	42.0	2.0	0.474561403509
BdM1159	Celetes	impar	Celetes_impar	P2	8	False		BdM1159pool08	422922	422605	50330	14577	0.020518	0.008346	True	False	False	8532.0	51261.0	4630.0	926.0	0.522145314876
BdM1160	Celetes	impar	Celetes_impar	P2	8	False		BdM1160pool08	666089	665625	59222	22361	0.018659	0.006868	True	False	False	13164.0	76219.0	8092.0	1026.0	0.520175262559
BdM1161	Celetes	impar	Celetes_impar	P2	8	False		BdM1161pool08	640022	639539	59702	21279	0.019067	0.006864	True	False	False	12484.0	73229.0	7141.0	968.0	0.519296119885
BdM1162	Celetes	impar	Celetes_impar	P2	8	False		BdM1162pool08	16462	16452	6735	217	0.041157	0.017157	True	True		19.0	120.0	6.0	2.0	0.54347826087
BdM1162	Celetes	impar	Celetes_impar	P2	28	True	278.4193205	BdM1162pool28	917772	917545	108108	21495	0.019296	0.005416	True	False	False	12724.0	76430.0	7367.0	921.0	0.516058316342
BdM1163	Celetes	impar	Celetes_impar	P2	8	False		BdM1163pool08	613928	613425	55300	20578	0.019262	0.006726	True	False	False	12211.0	71680.0	7081.0	1035.0	0.517739638228
BdM1152	Celetes	impar	Celetes_impar	P4	8	True	21.92490444	BdM1152pool08	448402	448139	67318	12223	0.025435	0.00858	True	False	False	6242.0	39057.0	3452.0	724.0	0.527035548199
BdM1153	Celetes	impar	Celetes_impar	P4	8	False		BdM1153pool08	231059	230904	39498	7496	0.024754	0.010822	True	False	False	4059.0	24957.0	2071.0	593.0	0.522125175925
BdM1154	Celetes	impar	Celetes_impar	P4	8	False		BdM1154pool08	67177	67116	19219	1221	0.03791	0.015332	True	False	False	367.0	2349.0	131.0	30.0	0.541086956522
BdM1154	Celetes	impar	Celetes_impar	P4	28	True	250.8244854	BdM1154pool28	548797	548647	75407	12852	0.019064	0.00581	True	False	False	6966.0	43751.0	2476.0	715.0	0.514934107348
BdM1155	Celetes	impar	Celetes_impar	P4	8	False		BdM1155pool08	449821	449390	57354	15073	0.021691	0.008598	True	False	False	8565.0	51665.0	4980.0	837.0	0.519077319077
BdM1156	Celetes	impar	Celetes_impar	P4	8	False		BdM1156pool08	208299	207742	38984	6250	0.026364	0.011729	True	False	False	3212.0	20287.0	1703.0	432.0	0.51840381784
BdM1146	Celetes	impar	Celetes_impar	P5	8	False		BdM1146pool08	108720	108647	26138	2443	0.032797	0.014305	True	False	False	1016.0	6527.0	448.0	190.0	0.521075234611
BdM1146	Celetes	impar	Celetes_impar	P5	28	True	127.7523543	BdM1146pool28	1032724	1032390	102327	24760	0.018215	0.005012	True	False	False	15483.0	90124.0	10659.0	618.0	0.51367786275
BdM1147	Celetes	impar	Celetes_impar	P5	8	False		BdM1147pool08	50993	50947	16075	813	0.037935	0.016926	True	False	True	185.0	1357.0	92.0	36.0	0.534509202454
BdM1147	Celetes	impar	Celetes_impar	P5	28	True	234.0037266	BdM1147pool28	88402	88377	31626	1052	0.035123	0.016175	True	False	True	215.0	1465.0	63.0	33.0	0.503538570418
BdM1148	Celetes	impar	Celetes_impar	P5	8	False		BdM1148pool08	37276	37247	12132	540	0.039042	0.017056	True	False	False	110.0	767.0	51.0	22.0	0.517615176152
BdM1148	Celetes	impar	Celetes_impar	P5	28	True	73.45367174	BdM1148pool28	306549	306484	46792	6948	0.020394	0.006385	True	False	False	3747.0	24152.0	1198.0	462.0	0.515440894976
BdM1149	Celetes	impar	Celetes_impar	P5	8	False		BdM1149pool08	146970	146883	31685	3830	0.029092	0.013349	True	False	False	1755.0	11206.0	777.0	268.0	0.525719026549
BdM1149	Celetes	impar	Celetes_impar	P5	28	True	172.9308338	BdM1149pool28	898235	897991	99759	19999	0.018809	0.004969	True	False	False	11508.0	70019.0	5734.0	1027.0	0.5173920656
BdM1150	Celetes	impar	Celetes_impar	P5	8	False		BdM1150pool08	144981	144876	34020	3519	0.03128	0.01383	True	False	False	1521.0	9790.0	678.0	203.0	0.517466329966
BdM1150	Celetes	impar	Celetes_impar	P5	28	True	162.4726097	BdM1150pool28	564273	564120	65029	10513	0.018678	0.004391	True	False	False	4994.0	31538.0	1247.0	409.0	0.514598185353
BdM1151	Celetes	impar	Celetes_impar	P5	8	False		BdM1151pool08	120370	120287	28419	2764	0.033879	0.013723	True	False	False	1118.0	7596.0	539.0	177.0	0.519659863946
BdM1151	Celetes	impar	Celetes_impar	P5	28	True	175.2401024	BdM1151pool28	893921	893631	104974	21873	0.019676	0.005643	True	False	False	13576.0	80987.0	9063.0	864.0	0.51583466178
BdM1140	Celetes	impar	Celetes_impar	P6	8	False		BdM1140pool08	2085	2083	1006	19	0.031778	0.01889	True	True
BdM1140	Celetes	impar	Celetes_impar	P6	28	True	206.7532319	BdM1140pool28	811576	811375	95712	19836	0.019112	0.005427	True	False	False	12039.0	72694.0	6792.0	1122.0	0.513705177043
BdM1141	Celetes	impar	Celetes_impar	P6	8	False		BdM1141pool08	2659	2654	1218	34	0.035246	0.012816	True	True
BdM1141	Celetes	impar	Celetes_impar	P6	28	True	157.5865716	BdM1141pool28	921255	921172	97039	20477	0.01753	0.005938	True	False	False	515.0	5107.0	265.0	10.0	0.510665613273
BdM1142	Celetes	impar	Celetes_impar	P6	8	False		BdM1142pool08	82530	82453	20822	1749	0.032274	0.01467	True	False	False	650.0	4123.0	245.0	109.0	0.52703722334
BdM1142	Celetes	impar	Celetes_impar	P6	28	True	127.3149529	BdM1142pool28	1183736	1183407	113417	24708	0.019226	0.004441	True	False	False	14693.0	86630.0	8919.0	1127.0	0.514910618667
BdM1143	Celetes	impar	Celetes_impar	P6	8	False		BdM1143pool08	42444	42417	13571	670	0.037137	0.016597	True	False	False	141.0	966.0	52.0	20.0	0.525160599572
BdM1143	Celetes	impar	Celetes_impar	P6	28	True	215.2383355	BdM1143pool28	838779	838533	85729	17198	0.018236	0.00476	True	False	False	9949.0	61407.0	4308.0	912.0	0.516035931132
BdM1144	Celetes	impar	Celetes_impar	P6	8	False		BdM1144pool08	4777	4775	2234	51	0.032392	0.017976	True	True		3.0	13.0	1.0	0.0	0.653846153846
BdM1144	Celetes	impar	Celetes_impar	P6	28	True	262.798409	BdM1144pool28	883574	883355	90521	19620	0.018204	0.004899	True	False	False	11778.0	71188.0	5926.0	1040.0	0.51632313496
BdM1135	Celetes	impar	Celetes_impar	P7	8	False		BdM1135pool08	69768	69603	19812	1217	0.037493	0.015999	True	False	False	348.0	2369.0	156.0	71.0	0.526490066225
BdM1135	Celetes	impar	Celetes_impar	P7	28	True	151.7148605	BdM1135pool28	776335	776128	94464	19426	0.019405	0.005708	True	False	False	11762.0	72148.0	7431.0	969.0	0.515210845502
BdM1136	Celetes	impar	Celetes_impar	P7	8	False		BdM1136pool08	431	431	254	1	0.008633	0.023985	True	True
BdM1136	Celetes	impar	Celetes_impar	P7	28	True	105.8390762	BdM1136pool28	481448	481319	72430	13279	0.020461	0.007241	True	False	False	7783.0	49497.0	4322.0	1141.0	0.516646886127
BdM1138	Celetes	impar	Celetes_impar	P7	8	False		BdM1138pool08	2018	2011	1034	19	0.019089	0.018617	True	True
BdM1138	Celetes	impar	Celetes_impar	P7	28	True	142.0801506	BdM1138pool28	1107779	1106307	114566	21275	0.019418	0.004492	True	False	False	11343.0	69450.0	5280.0	928.0	0.515733341168
BdM1139	Celetes	impar	Celetes_impar	P7	8	False		BdM1139pool08	529	528	271	3	0.009003	0.031816	True	True		1.0	6.0	0.0	1.0	1.0
BdM1139	Celetes	impar	Celetes_impar	P7	28	True	92.17098947	BdM1139pool28	830344	830149	93250	18610	0.019047	0.005102	True	False	False	10534.0	64162.0	5274.0	883.0	0.514338825249
BdM1128	Celetes	impar	Celetes_impar	P9	8	False		BdM1128pool08	623074	622708	55877	19817	0.018936	0.006665	True	False	False	11333.0	67400.0	6719.0	936.0	0.518459628082
BdM1129	Celetes	impar	Celetes_impar	P9	8	False		BdM1129pool08	677328	676871	60754	21692	0.019282	0.006599	True	False	False	12075.0	71535.0	7505.0	824.0	0.518253109789
BdM1130	Celetes	impar	Celetes_impar	P9	8	False		BdM1130pool08	926800	926216	67063	27216	0.018717	0.005694	True	False	False	14644.0	85146.0	9614.0	727.0	0.51632908376
BdM1131	Celetes	impar	Celetes_impar	P9	8	False		BdM1131pool08	178084	177963	34012	4925	0.028063	0.011603	True	False	False	2407.0	15271.0	1105.0	336.0	0.528461590342
BdM1131	Celetes	impar	Celetes_impar	P9	28	True	200.7293115	BdM1131pool28	786867	786675	90320	16906	0.018439	0.005041	True	False	False	9125.0	57743.0	4110.0	763.0	0.513962730725
BdM1133	Celetes	impar	Celetes_impar	P9	8	False		BdM1133pool08	8924	8922	3715	109	0.03628	0.01827	True	True		10.0	77.0	5.0	0.0	0.452702702703
BdM1133	Celetes	impar	Celetes_impar	P9	28	True	153.07318	BdM1133pool28	866782	866575	99260	20002	0.019317	0.005187	True	False	False	11216.0	69287.0	6436.0	929.0	0.514577752921
BdM1211	Microstrates	bondari	Microstrates_bondari	P1	11	False		BdM1211pool11	229551	229453	33534	8712	0.020057	0.007978	True	False	False	4155.0	23315.0	2321.0	531.0	0.508310065151
BdM1212	Microstrates	bondari	Microstrates_bondari	P1	11	False		BdM1212pool11	274043	273930	41869	9975	0.01958	0.00743	True	False	False	4758.0	26524.0	2779.0	503.0	0.511096023278
BdM1213	Microstrates	bondari	Microstrates_bondari	P1	11	False		BdM1213pool11	119587	119541	24864	3809	0.023807	0.009466	True	False	False	1588.0	9278.0	731.0	239.0	0.513118231551
BdM1213	Microstrates	bondari	Microstrates_bondari	P1	24	True	242.3711956	BdM1213pool24	832343	832274	104689	18379	0.016965	0.004001	True	False	False	8995.0	48524.0	5717.0	547.0	0.505695644877
BdM1214	Microstrates	bondari	Microstrates_bondari	P1	11	False		BdM1214pool11	464896	464722	71380	16453	0.020821	0.007126	True	False	False	6106.0	33860.0	3771.0	597.0	0.50423137588
BdM1215	Microstrates	bondari	Microstrates_bondari	P1	11	False		BdM1215pool11	381873	381721	56024	13666	0.019792	0.007136	True	False	False	6209.0	34053.0	3732.0	622.0	0.506613117526
BdM1216	Microstrates	bondari	Microstrates_bondari	P1	11	False		BdM1216pool11	119187	119134	27494	3455	0.02451	0.010404	True	False	False	1290.0	7329.0	671.0	178.0	0.506703358736
BdM1216	Microstrates	bondari	Microstrates_bondari	P1	24	True	98.34966311	BdM1216pool24	560746	560702	87587	14550	0.017856	0.004962	True	False	False	7386.0	40771.0	4816.0	553.0	0.507266895532
BdM1217	Microstrates	bondari	Microstrates_bondari	P1	11	False		BdM1217pool11	1473752	1473062	113936	39487	0.018399	0.004126	True	False	False	11441.0	59563.0	8349.0	301.0	0.507214762252
BdM1218	Microstrates	bondari	Microstrates_bondari	P1	11	False		BdM1218pool11	535183	534868	82637	19421	0.019739	0.007344	True	False	False	6653.0	36206.0	4236.0	676.0	0.50218681662
BdM1219	Microstrates	bondari	Microstrates_bondari	P3	11	False		BdM1219pool11	95964	95919	20791	2942	0.02475	0.010322	True	False	False	1128.0	6224.0	493.0	170.0	0.510420140047
BdM1219	Microstrates	bondari	Microstrates_bondari	P3	24	True	46.22376359	BdM1219pool24	482374	482339	73415	12375	0.018887	0.005464	True	False	False	6268.0	34975.0	4174.0	1085.0	0.508279080829
BdM1220	Microstrates	bondari	Microstrates_bondari	P3	11	True	17.85430665	BdM1220pool11	55918	55895	2317	154	0.035827	0.001327	True	False	False	6.0	29.0	0.0	0.0	0.413793103448
BdM1220	Microstrates	bondari	Microstrates_bondari	P3	21	True	17.85430665	BdM1220pool21	1343744	1343635	37884	3817	0.029581	0.006523	True	True		127.0	833.0	73.0	23.0	0.525625
BdM1221	Microstrates	bondari	Microstrates_bondari	P3	11	True	31.66179579	BdM1221pool11	102039	102001	21868	3067	0.02425	0.00974	True	False	False	1214.0	7070.0	639.0	182.0	0.523561362302
BdM1221	Microstrates	bondari	Microstrates_bondari	P3	21	True	31.66179579	BdM1221pool21	793752	793604	118687	19460	0.018841	0.005373	True	False	False	9028.0	48954.0	6678.0	527.0	0.510814685533
BdM1222	Microstrates	bondari	Microstrates_bondari	P3	11	False		BdM1222pool11	38587	38572	10564	895	0.030028	0.01199	True	False	False	208.0	1223.0	64.0	24.0	0.516934801016
BdM1222	Microstrates	bondari	Microstrates_bondari	P3	24	True	124.9997126	BdM1222pool24	848905	848684	104302	18537	0.018126	0.004368	True	False	False	8831.0	48216.0	6052.0	501.0	0.509846550014
BdM1223	Microstrates	bondari	Microstrates_bondari	P3	11	False		BdM1223pool11	180994	180918	30855	6536	0.021367	0.008299	True	False	False	3022.0	16925.0	1669.0	436.0	0.504563273306
BdM1223	Microstrates	bondari	Microstrates_bondari	P3	24	True	54.08512409	BdM1223pool24	1106545	1100154	120404	22452	0.017384	0.003946	True	False	False	10740.0	56792.0	7865.0	424.0	0.504893119274
BdM1224	Microstrates	bondari	Microstrates_bondari	P3	11	False		BdM1224pool11	324857	324707	49252	11706	0.021389	0.008151	True	False	False	4866.0	27580.0	3173.0	504.0	0.506535826009
BdM1268	Microstrates	bondari	Microstrates_bondari	P3	11	False		BdM1268pool11	549	548	234	3	0.054178	0.001052	True	True		1.0	1.0	0.0	0.0	0.0
BdM1269	Microstrates	bondari	Microstrates_bondari	P3	11	False		BdM1269pool11	55745	55725	13338	1501	0.025876	0.011909	True	False	False	529.0	3166.0	226.0	62.0	0.511516946364
BdM1269	Microstrates	bondari	Microstrates_bondari	P3	24	True	197.0783544	BdM1269pool24	482867	482836	72380	12582	0.017238	0.005193	True	False	False	6257.0	34990.0	4126.0	566.0	0.507878397376
BdM1225	Microstrates	bondari	Microstrates_bondari	P8	11	False		BdM1225pool11	373238	373041	44304	14021	0.017337	0.006246	True	False	False	6646.0	35617.0	3347.0	485.0	0.506813552515
BdM1226	Microstrates	bondari	Microstrates_bondari	P8	11	True	39.39083148	BdM1226pool11	87628	87596	6096	504	0.030218	0.004717	True	False	False	86.0	502.0	14.0	5.0	0.489816700611
BdM1226	Microstrates	bondari	Microstrates_bondari	P8	21	True	39.39083148	BdM1226pool21	674321	674259	46179	4827	0.021287	0.007903	True	False	False	2078.0	12227.0	1050.0	271.0	0.523968549205
BdM1227	Microstrates	bondari	Microstrates_bondari	P8	11	False		BdM1227pool11	97144	97111	19930	3208	0.022835	0.009223	True	False	False	1376.0	7890.0	429.0	168.0	0.505883891213
BdM1227	Microstrates	bondari	Microstrates_bondari	P8	24	True	86.65031343	BdM1227pool24	550202	550136	68344	12550	0.015712	0.004158	True	False	False	6364.0	35258.0	2652.0	596.0	0.504902531277
BdM1228	Microstrates	bondari	Microstrates_bondari	P8	11	False		BdM1228pool11	168660	168587	28214	6022	0.019237	0.008576	True	False	False	2764.0	15500.0	1235.0	267.0	0.50059689614
BdM1229	Microstrates	bondari	Microstrates_bondari	P8	11	False		BdM1229pool11	93897	93850	20377	2894	0.024233	0.009971	True	False	False	1102.0	6522.0	411.0	134.0	0.506274821287
BdM1229	Microstrates	bondari	Microstrates_bondari	P8	24	True	240.7985524	BdM1229pool24	340854	340830	42461	6145	0.015336	0.003833	True	False	False	2436.0	13521.0	513.0	200.0	0.518517116025
BdM1230	Microstrates	bondari	Microstrates_bondari	P8	11	False		BdM1230pool11	102850	102795	21288	3334	0.021361	0.009629	True	False	False	1404.0	7949.0	481.0	156.0	0.508356004664
BdM1230	Microstrates	bondari	Microstrates_bondari	P8	24	True	142.8825227	BdM1230pool24	616060	615986	87991	14507	0.017142	0.004479	True	False	False	6928.0	37922.0	3362.0	568.0	0.506804557974
BdM1270	Microstrates	bondari	Microstrates_bondari	P8	11	False		BdM1270pool11	262902	262772	37011	9971	0.018333	0.007199	True	False	False	4792.0	26595.0	2299.0	420.0	0.507501253423
BdM1050	Microstrates	ypsilon	Microstrates_ypsilon	P4	14	False		BdM1050pool14	339623	339469	39410	13704	0.017303	0.004947	True	False	False	6192.0	30354.0	4004.0	555.0	0.493439296584
BdM1050	Microstrates	ypsilon	Microstrates_ypsilon	P4	24	True	252.54971	BdM1050pool24	50537	50531	7724	140	0.042353	0.004818	True	True		4.0	20.0	0.0	0.0	0.6
BdM1051	Microstrates	ypsilon	Microstrates_ypsilon	P4	14	True	8.722676335	BdM1051pool14	1272785	1272167	51343	12694	0.023358	0.004371	True	False	False	2440.0	12168.0	1202.0	320.0	0.4933253975
BdM1051	Microstrates	ypsilon	Microstrates_ypsilon	P4	21	True	8.722676335	BdM1051pool21	811316	811195	68478	7771	0.026312	0.005403	True	False	False	1253.0	6357.0	556.0	218.0	0.506075533662
BdM1052	Microstrates	ypsilon	Microstrates_ypsilon	P5	14	False		BdM1052pool14	698491	698151	54740	22776	0.016239	0.003574	True	False	False	9165.0	43321.0	6390.0	474.0	0.496265764814
BdM1053	Microstrates	ypsilon	Microstrates_ypsilon	P5	14	False		BdM1053pool14	184279	184163	31605	7018	0.02079	0.006736	True	False	False	2991.0	14973.0	1635.0	361.0	0.502693556185
BdM1053	Microstrates	ypsilon	Microstrates_ypsilon	P5	24	True	124.5240568	BdM1053pool24	608464	608416	54333	7854	0.017477	0.003024	True	False	False	2278.0	11440.0	685.0	154.0	0.49808155617
BdM1054	Microstrates	ypsilon	Microstrates_ypsilon	P5	14	False		BdM1054pool14	175618	175541	27451	7299	0.019284	0.00662	True	False	False	3436.0	17207.0	2020.0	356.0	0.493332934705
BdM1054	Microstrates	ypsilon	Microstrates_ypsilon	P5	24	True	241.30093	BdM1054pool24	652206	652136	80652	13363	0.018166	0.003424	True	False	False	4514.0	22236.0	2323.0	410.0	0.493932262828
BdM1055	Microstrates	ypsilon	Microstrates_ypsilon	P5	14	False		BdM1055pool14	491838	491633	44589	18342	0.016823	0.004157	True	False	False	7861.0	37449.0	5095.0	564.0	0.495300931618
BdM1056	Microstrates	ypsilon	Microstrates_ypsilon	P5	14	False		BdM1056pool14	366663	366406	41007	14493	0.017374	0.004786	True	False	False	6361.0	30848.0	3920.0	474.0	0.489207917509
BdM1057	Microstrates	ypsilon	Microstrates_ypsilon	P5	14	True	21.5959129	BdM1057pool14	11214	11213	854	46	0.023655	0.000323	True	True		10.0	49.0	5.0	0.0	0.622448979592
BdM1057	Microstrates	ypsilon	Microstrates_ypsilon	P5	21	True	21.5959129	BdM1057pool21	999562	999532	22136	843	0.037369	0.008229	True	True		183.0	993.0	146.0	26.0	0.49170984456
BdM1064	Microstrates	ypsilon	Microstrates_ypsilon	P7	14	False		BdM1064pool14	91748	91656	19823	3078	0.02319	0.008661	True	False	True	1222.0	6339.0	639.0	157.0	0.506202056471
BdM1064	Microstrates	ypsilon	Microstrates_ypsilon	P7	24	True	140.8316358	BdM1064pool24	305554	305487	25583	3693	0.014216	0.002195	True	False	True	1035.0	5420.0	161.0	27.0	0.493076347305
BdM1065	Microstrates	ypsilon	Microstrates_ypsilon	P7	14	False		BdM1065pool14	65019	64994	14364	2125	0.022354	0.009018	True	False	False	907.0	4438.0	363.0	94.0	0.499071710374
BdM1065	Microstrates	ypsilon	Microstrates_ypsilon	P7	24	True	250.4064964	BdM1065pool24	466710	466676	66928	11383	0.017633	0.003931	True	False	False	4383.0	21681.0	2159.0	385.0	0.495454760665
BdM1066	Microstrates	ypsilon	Microstrates_ypsilon	P7	14	False		BdM1066pool14	95847	95772	20222	3324	0.022029	0.00811	True	False	False	1348.0	6753.0	538.0	149.0	0.499157217285
BdM1066	Microstrates	ypsilon	Microstrates_ypsilon	P7	24	True	253.5765273	BdM1066pool24	488268	488239	54387	7113	0.023431	0.004995	True	False	False	2129.0	10596.0	785.0	241.0	0.491465912416
BdM1067	Microstrates	ypsilon	Microstrates_ypsilon	P7	14	False		BdM1067pool14	41690	41641	11230	1072	0.024446	0.010051	True	False	True	355.0	1854.0	138.0	51.0	0.524035774176
BdM1067	Microstrates	ypsilon	Microstrates_ypsilon	P7	24	True	246.4163274	BdM1067pool24	264107	264075	27119	2787	0.015688	0.003098	True	False	True	811.0	4281.0	147.0	46.0	0.482040229885
BdM1068	Microstrates	ypsilon	Microstrates_ypsilon	P7	14	False		BdM1068pool14	44662	44639	11902	1161	0.027348	0.009626	True	False	True	373.0	2046.0	131.0	37.0	0.499747602221
BdM1068	Microstrates	ypsilon	Microstrates_ypsilon	P7	24	True	69.20485022	BdM1068pool24	187719	187709	19527	1732	0.015772	0.003083	True	False	True	619.0	3027.0	83.0	27.0	0.488559892328
BdM1069	Microstrates	ypsilon	Microstrates_ypsilon	P7	14	False		BdM1069pool14	28430	28414	8367	612	0.027963	0.009883	True	False	False	155.0	828.0	42.0	31.0	0.497448979592
BdM1069	Microstrates	ypsilon	Microstrates_ypsilon	P7	24	True	197.6167312	BdM1069pool24	462245	462214	36339	5294	0.015691	0.002424	True	False	False	1501.0	7557.0	287.0	71.0	0.486124208541
BdM1070	Microstrates	ypsilon	Microstrates_ypsilon	P9	14	False		BdM1070pool14	253575	253461	34507	10412	0.017433	0.00559	True	False	False	4770.0	23216.0	2619.0	504.0	0.496937552705
BdM1071	Microstrates	ypsilon	Microstrates_ypsilon	P9	14	False		BdM1071pool14	90856	90831	18995	3152	0.022234	0.008225	True	False	False	1315.0	6763.0	620.0	154.0	0.498474679683
BdM1071	Microstrates	ypsilon	Microstrates_ypsilon	P9	24	True	234.2922502	BdM1071pool24	367063	367034	40784	5929	0.01791	0.00264	True	False	False	1917.0	9502.0	468.0	129.0	0.507575757576
BdM1072	Microstrates	ypsilon	Microstrates_ypsilon	P9	14	False		BdM1072pool14	253194	253089	32013	10609	0.017402	0.005199	True	False	False	5011.0	24668.0	2822.0	492.0	0.501333055613
BdM1073	Microstrates	ypsilon	Microstrates_ypsilon	P9	14	False		BdM1073pool14	801441	801106	53289	25057	0.016041	0.003273	True	False	False	9580.0	44784.0	6538.0	518.0	0.493416863744
BdM1074	Microstrates	ypsilon	Microstrates_ypsilon	P9	14	False		BdM1074pool14	1130936	1130468	61512	28755	0.01557	0.00273	True	False	False	10287.0	47978.0	7262.0	375.0	0.494463697067
BdM1075	Microstrates	ypsilon	Microstrates_ypsilon	P9	14	False		BdM1075pool14	192617	192515	28780	8179	0.018076	0.00589	True	False	False	3780.0	18523.0	1968.0	416.0	0.502202151976
BdM1075	Microstrates	ypsilon	Microstrates_ypsilon	P9	24	True	247.1765597	BdM1075pool24	396314	396298	58077	8314	0.020518	0.005077	True	False	False	3063.0	15218.0	1431.0	304.0	0.488914424767
