# Supplementary material for: Whole-genome amplification in double-digest RADseq results in adequate libraries but fewer sequenced loci
Source: PeerJ. 2018 Jul 17;6:e5089. doi: 10.7717/peerj.5089 (PMC6054070; doi:10.7717/peerj.5089)
Supplement: Supplemental Information 2 — This folder includes raw genetic data in the form of ipyrad *.loci files as well as code to produce bowtie2 alignments and to calculate sample statistics such as number of reads, number of loci, heterozygosity and pairwise distances. [file peerj-06-5089-s002.zip › code/wga_comparisons/sample_info_new_WGA.csv]

sample	genus	species	taxon	population	pool	WGA	WGA_input_ng	samplename_ipyrad	reads_raw	reads_passed_filter	clusters_total	clusters_hidepth	hetero_est	error_est	assembled	excluded_dueto_less_than_100_loci	excluded_dueto_few_shared_loci	N_loci_s7	N_nucleotides_s7	N_nucleotides_heteroz	N_nucleotides_ambiguous	GC_content
BdM1231	Anchylorhynchus	trapezicollis	Anchylorhynchus	P1	5	False		BdM1231pool05	208648	208547	38203	8334	0.016595	0.006118	True	False	False	6170.0	559354.0	2290.0	943.0	0.339204517741
BdM1231	Anchylorhynchus	trapezicollis	Anchylorhynchus	P1	27	True	305.6130702	BdM1231pool27	403732	403625	32323	3222	0.022452	0.004331	True	False	False	1481.0	134418.0	398.0	220.0	0.336199956361
BdM1232	Anchylorhynchus	trapezicollis	Anchylorhynchus	P1	5	False		BdM1232pool05	252056	251938	38428	10494	0.014961	0.005251	True	False	False	8008.0	726020.0	3127.0	933.0	0.337623759621
BdM1232	Anchylorhynchus	trapezicollis	Anchylorhynchus	P1	27	True	322.7236744	BdM1232pool27	557373	554014	57720	14115	0.013707	0.003441	True	False	False	10231.0	927205.0	3955.0	758.0	0.335326110603
BdM1233	Anchylorhynchus	trapezicollis	Anchylorhynchus	P1	5	True	8.611418017	BdM1233pool05	175497	175424	27018	3560	0.029555	0.006324	True	False	False	196.0	17771.0	9.0	10.0	0.353068304612
BdM1233	Anchylorhynchus	trapezicollis	Anchylorhynchus	P1	18	True	8.611418017	BdM1233pool18	2005268	2005065	75552	15068	0.02351	0.00333	True	False	False	2137.0	193646.0	204.0	241.0	0.343419728562
BdM1234	Anchylorhynchus	trapezicollis	Anchylorhynchus	P1	5	True	23.39446726	BdM1234pool05	606426	606152	42989	6831	0.027849	0.005133	True	False	False	307.0	27760.0	21.0	20.0	0.356049337929
BdM1235	Anchylorhynchus	trapezicollis	Anchylorhynchus	P1	5	False		BdM1235pool05	309629	309504	48397	12376	0.014069	0.004979	True	False	False	9388.0	850775.0	3724.0	1018.0	0.336487188797
BdM1236	Anchylorhynchus	trapezicollis	Anchylorhynchus	P1	5	False		BdM1236pool05	702177	701906	69286	19966	0.013182	0.003398	True	False	False	14657.0	1327326.0	6193.0	780.0	0.336585271412
BdM1237	Anchylorhynchus	trapezicollis	Anchylorhynchus	P1	5	False		BdM1237pool05	524129	523893	57739	17791	0.012163	0.003722	True	False	False	11336.0	1024471.0	4275.0	618.0	0.33632701189
BdM1238	Anchylorhynchus	trapezicollis	Anchylorhynchus	P1	5	False		BdM1238pool05	370452	370299	48779	14798	0.012417	0.00407	True	False	False	10271.0	928310.0	3719.0	677.0	0.336284174339
BdM1012	Anchylorhynchus	trapezicollis	Anchylorhynchus	P2	13	False		BdM1012pool13	346158	345964	37253	13546	0.013133	0.004256	True	False	False	9087.0	822812.0	2447.0	780.0	0.333685827289
BdM1013	Anchylorhynchus	trapezicollis	Anchylorhynchus	P2	13	False		BdM1013pool13	374353	374179	37902	14298	0.013079	0.004031	True	False	False	9748.0	882703.0	2596.0	794.0	0.333452210719
BdM1013	Anchylorhynchus	trapezicollis	Anchylorhynchus	P2	27	True	224.105032	BdM1013pool27	529474	529414	50270	10866	0.012249	0.00308	True	False	False	6977.0	632465.0	2204.0	650.0	0.335657583525
BdM1014	Anchylorhynchus	trapezicollis	Anchylorhynchus	P2	13	False		BdM1014pool13	473381	473095	44757	16660	0.013139	0.003743	True	False	False	11138.0	1008248.0	3159.0	856.0	0.332755508596
BdM1015	Anchylorhynchus	trapezicollis	Anchylorhynchus	P2	13	False		BdM1015pool13	470871	470575	43048	16718	0.013125	0.003739	True	False	False	11069.0	1001944.0	2949.0	846.0	0.333236999749
BdM1016	Anchylorhynchus	trapezicollis	Anchylorhynchus	P2	13	False		BdM1016pool13	669685	669216	52670	21395	0.012367	0.003371	True	False	False	13401.0	1212399.0	3967.0	829.0	0.334010025188
BdM1017	Anchylorhynchus	trapezicollis	Anchylorhynchus	P2	13	False		BdM1017pool13	149550	149463	23332	5876	0.015242	0.0059	True	False	False	3866.0	350140.0	857.0	344.0	0.332406552838
BdM1017	Anchylorhynchus	trapezicollis	Anchylorhynchus	P2	27	True	261.9435404	BdM1017pool27	663577	663516	47560	7502	0.022487	0.005035	True	False	False	4142.0	375495.0	1060.0	490.0	0.335249232789
BdM1018	Anchylorhynchus	trapezicollis	Anchylorhynchus	P2	13	False		BdM1018pool13	514455	514146	44515	17656	0.012545	0.003605	True	False	False	11634.0	1052909.0	3197.0	837.0	0.333900087743
BdM1019	Anchylorhynchus	trapezicollis	Anchylorhynchus	P2	13	False		BdM1019pool13	706813	706357	57203	21752	0.01336	0.003586	True	False	False	13594.0	1230241.0	4157.0	968.0	0.335138812613
BdM1239	Anchylorhynchus	trapezicollis	Anchylorhynchus	P3	5	False		BdM1239pool05	405756	405588	54524	15411	0.0137	0.00472	True	False	False	11592.0	1050322.0	4782.0	985.0	0.337536861114
BdM1240	Anchylorhynchus	trapezicollis	Anchylorhynchus	P3	5	False		BdM1240pool05	475118	474863	54189	17053	0.013314	0.003795	True	False	False	12852.0	1164030.0	5289.0	875.0	0.336843951513
BdM1241	Anchylorhynchus	trapezicollis	Anchylorhynchus	P3	5	False		BdM1241pool05	276416	276308	40852	11449	0.014141	0.004752	True	False	False	8779.0	795636.0	3421.0	954.0	0.33851560835
BdM1241	Anchylorhynchus	trapezicollis	Anchylorhynchus	P3	27	True	300.4372454	BdM1241pool27	380250	380196	33311	3708	0.019574	0.006109	True	False	False	2321.0	210560.0	829.0	357.0	0.337262339159
BdM1242	Anchylorhynchus	trapezicollis	Anchylorhynchus	P3	5	False		BdM1242pool05	135252	135194	30458	4309	0.020029	0.007758	True	False	False	2913.0	264240.0	1000.0	495.0	0.340248096573
BdM1242	Anchylorhynchus	trapezicollis	Anchylorhynchus	P3	27	True	201.6620195	BdM1242pool27	111408	111391	25267	2759	0.020862	0.007623	True	False	False	1686.0	152945.0	532.0	283.0	0.336497074283
BdM1243	Anchylorhynchus	trapezicollis	Anchylorhynchus	P3	5	False		BdM1243pool05	458372	458185	55100	16511	0.013206	0.00411	True	False	False	12515.0	1133606.0	5102.0	872.0	0.336828263831
BdM1020	Anchylorhynchus	trapezicollis	Anchylorhynchus	P4	13	False		BdM1020pool13	45958	45919	9960	1227	0.024642	0.012022	True	False	False	537.0	48474.0	71.0	36.0	0.336989912408
BdM1020	Anchylorhynchus	trapezicollis	Anchylorhynchus	P4	27	True	166.996457	BdM1020pool27	153093	153068	34687	4741	0.01971	0.00998	True	False	False	3247.0	293172.0	1092.0	409.0	0.338351939399
BdM1021	Anchylorhynchus	trapezicollis	Anchylorhynchus	P4	13	False		BdM1021pool13	108639	108528	19039	3506	0.021926	0.009201	True	False	False	1910.0	172363.0	347.0	157.0	0.338202391593
BdM1021	Anchylorhynchus	trapezicollis	Anchylorhynchus	P4	27	True	206.0194707	BdM1021pool27	528265	528223	51634	9425	0.02093	0.006505	True	False	False	6374.0	575377.0	1765.0	676.0	0.34113215722
BdM1022	Anchylorhynchus	trapezicollis	Anchylorhynchus	P4	13	False		BdM1022pool13	17778	17734	4807	399	0.025	0.013622	True	False	True	108.0	9737.0	6.0	6.0	0.338582677165
BdM1022	Anchylorhynchus	trapezicollis	Anchylorhynchus	P4	27	True	86.20018542	BdM1022pool27	1493971	1493870	39506	4798	0.040593	0.007413	True	False	True	1464.0	132179.0	259.0	185.0	0.345736298372
BdM1023	Anchylorhynchus	trapezicollis	Anchylorhynchus	P4	13	False		BdM1023pool13	24378	24358	5454	692	0.025128	0.011277	True	False	False	287.0	25869.0	11.0	27.0	0.334441205053
BdM1023	Anchylorhynchus	trapezicollis	Anchylorhynchus	P4	27	True	252.5675504	BdM1023pool27	530993	530955	45476	8924	0.021584	0.007345	True	False	False	6086.0	549274.0	1841.0	619.0	0.341083881215
BdM1024	Anchylorhynchus	trapezicollis	Anchylorhynchus	P4	13	True	23.41503465	BdM1024pool13	53335	53303	168	25	0.002659	0.000468	True	True		6.0	542.0	0.0	0.0	0.335820895522
BdM1024	Anchylorhynchus	trapezicollis	Anchylorhynchus	P4	18	True	23.41503465	BdM1024pool18	1844448	1844317	4928	143	0.040443	0.006259	True	True		8.0	725.0	0.0	0.0	0.347705146036
BdM1025	Anchylorhynchus	trapezicollis	Anchylorhynchus	P4	13	False		BdM1025pool13	6300	6281	1757	152	0.028478	0.011156	True	True		42.0	3790.0	2.0	5.0	0.32641660016
BdM1025	Anchylorhynchus	trapezicollis	Anchylorhynchus	P4	27	True	255.7954222	BdM1025pool27	1194839	1194751	59914	11290	0.02549	0.007434	True	False	False	7022.0	633833.0	2178.0	804.0	0.341333665304
BdM1026	Anchylorhynchus	trapezicollis	Anchylorhynchus	P5	13	False		BdM1026pool13	297774	297557	36091	10576	0.016771	0.006964	True	False	False	6899.0	622317.0	1702.0	708.0	0.336898153686
BdM1027	Anchylorhynchus	trapezicollis	Anchylorhynchus	P5	13	False		BdM1027pool13	524076	523760	44442	17231	0.014931	0.00488	True	False	False	11670.0	1052845.0	3010.0	814.0	0.338605840036
BdM1028	Anchylorhynchus	trapezicollis	Anchylorhynchus	P5	13	False		BdM1028pool13	245776	245616	29917	9174	0.016013	0.006641	True	False	False	6118.0	551822.0	1352.0	523.0	0.338184919027
BdM1028	Anchylorhynchus	trapezicollis	Anchylorhynchus	P5	27	True	279.3221527	BdM1028pool27	440343	440289	62213	12534	0.014971	0.005809	True	False	False	9701.0	875661.0	3145.0	731.0	0.338904237206
BdM1029	Anchylorhynchus	trapezicollis	Anchylorhynchus	P5	13	False		BdM1029pool13	192376	192288	26588	6928	0.017069	0.007524	True	False	False	4469.0	403217.0	882.0	345.0	0.33724888706
BdM1029	Anchylorhynchus	trapezicollis	Anchylorhynchus	P5	27	True	259.453174	BdM1029pool27	1194657	1194548	71796	13671	0.022331	0.007247	True	False	False	9059.0	817583.0	2879.0	832.0	0.340228151557
BdM1030	Anchylorhynchus	trapezicollis	Anchylorhynchus	P5	13	False		BdM1030pool13	310733	310539	36392	11305	0.016244	0.006499	True	False	False	7344.0	662708.0	1655.0	613.0	0.340164966724
BdM1031	Anchylorhynchus	trapezicollis	Anchylorhynchus	P5	13	False		BdM1031pool13	281096	280913	36209	11114	0.015821	0.005239	True	False	False	6887.0	623584.0	2578.0	1016.0	0.332477840105
BdM1798	Anchylorhynchus	trapezicollis	Anchylorhynchus	P5	34	False		BdM1798pool34	2724710	2724299	86533	31581	0.013958	0.002325	True	False	False	20783.0	1874059.0	7552.0	634.0	0.341348714586
BdM1799	Anchylorhynchus	trapezicollis	Anchylorhynchus	P5	34	False		BdM1799pool34	497848	497470	56175	15858	0.014581	0.006213	True	False	False	12216.0	1102369.0	4051.0	1012.0	0.341452058065
BdM1800	Anchylorhynchus	trapezicollis	Anchylorhynchus	P5	34	False		BdM1800pool34	3316312	3316018	88708	34211	0.014127	0.00207	True	False	False	21173.0	1909116.0	7733.0	443.0	0.341086682714
BdM1801	Anchylorhynchus	trapezicollis	Anchylorhynchus	P5	34	False		BdM1801pool34	497583	497413	79223	15538	0.015905	0.007883	True	False	False	11435.0	1031719.0	3817.0	1155.0	0.343674653039
BdM1032	Anchylorhynchus	trapezicollis	Anchylorhynchus	P6	13	False		BdM1032pool13	231659	231522	30462	8170	0.017263	0.007247	True	False	False	5248.0	473502.0	1228.0	498.0	0.338475838406
BdM1033	Anchylorhynchus	trapezicollis	Anchylorhynchus	P6	13	False		BdM1033pool13	123053	122958	21468	3970	0.021984	0.009209	True	False	True	2203.0	198651.0	536.0	245.0	0.3370707388
BdM1033	Anchylorhynchus	trapezicollis	Anchylorhynchus	P6	27	True	244.6996559	BdM1033pool27	202944	202932	11731	934	0.028706	0.004625	True	False	True	141.0	12738.0	10.0	7.0	0.357187943822
BdM1034	Anchylorhynchus	trapezicollis	Anchylorhynchus	P6	13	False		BdM1034pool13	366291	366087	40061	13873	0.01496	0.004375	True	False	False	8840.0	800654.0	3588.0	1070.0	0.33371228419
BdM1035	Anchylorhynchus	trapezicollis	Anchylorhynchus	P6	13	False		BdM1035pool13	162025	161910	25163	6362	0.016677	0.006189	True	False	False	4005.0	362984.0	1305.0	592.0	0.332200924135
BdM1035	Anchylorhynchus	trapezicollis	Anchylorhynchus	P6	27	True	290.1667064	BdM1035pool27	1305801	1305702	74723	13697	0.021814	0.005211	True	False	False	7984.0	723584.0	3178.0	1248.0	0.336280536317
BdM1036	Anchylorhynchus	trapezicollis	Anchylorhynchus	P6	13	False		BdM1036pool13	190308	190177	27232	6722	0.018099	0.007568	True	False	False	4303.0	388416.0	1032.0	563.0	0.337328212424
BdM1036	Anchylorhynchus	trapezicollis	Anchylorhynchus	P6	27	True	327.3696449	BdM1036pool27	959098	959009	57070	9936	0.022593	0.005743	True	False	False	6174.0	557325.0	1795.0	862.0	0.341106742912
BdM1037	Anchylorhynchus	trapezicollis	Anchylorhynchus	P6	13	False		BdM1037pool13	305435	305225	35849	10947	0.01629	0.006595	True	False	False	7194.0	649175.0	1902.0	701.0	0.338388797344
BdM1795	Anchylorhynchus	trapezicollis	Anchylorhynchus	P6	34	False		BdM1795pool34	1245774	1245584	66399	24016	0.014179	0.003843	True	False	False	17686.0	1595471.0	6908.0	846.0	0.344725327811
BdM1796	Anchylorhynchus	trapezicollis	Anchylorhynchus	P6	34	False		BdM1796pool34	1099121	1098888	86816	24612	0.01543	0.005532	True	False	False	16380.0	1477429.0	6667.0	1208.0	0.348464145503
BdM1038	Anchylorhynchus	trapezicollis	Anchylorhynchus	P7	13	False		BdM1038pool13	262155	262012	32681	10471	0.015048	0.005026	True	False	False	6741.0	610559.0	2513.0	852.0	0.333894375183
BdM1039	Anchylorhynchus	trapezicollis	Anchylorhynchus	P7	13	False		BdM1039pool13	1000258	999584	66317	26756	0.015319	0.004509	True	False	False	15924.0	1436166.0	6483.0	1148.0	0.338867009234
BdM1040	Anchylorhynchus	trapezicollis	Anchylorhynchus	P7	13	False		BdM1040pool13	78701	78349	15871	2654	0.019531	0.008274	True	False	False	1468.0	133052.0	323.0	214.0	0.331338721573
BdM1040	Anchylorhynchus	trapezicollis	Anchylorhynchus	P7	27	True	191.8323078	BdM1040pool27	308985	308961	29054	3352	0.025051	0.006157	True	False	False	1642.0	148970.0	410.0	335.0	0.340769439913
BdM1041	Anchylorhynchus	trapezicollis	Anchylorhynchus	P7	13	False		BdM1041pool13	481348	481048	43591	16950	0.014198	0.003674	True	False	False	10983.0	994325.0	4593.0	1154.0	0.334640606461
BdM1042	Anchylorhynchus	trapezicollis	Anchylorhynchus	P7	13	False		BdM1042pool13	274890	274707	34400	9790	0.016881	0.007119	True	False	False	6220.0	561122.0	1898.0	784.0	0.336683885613
BdM1043	Anchylorhynchus	trapezicollis	Anchylorhynchus	P7	13	False		BdM1043pool13	789673	789148	58201	23005	0.015231	0.004634	True	False	False	14414.0	1300062.0	5519.0	1136.0	0.339025819283
BdM1043	Anchylorhynchus	trapezicollis	Anchylorhynchus	P7	27	True	343.0739894	BdM1043pool27	356121	356087	48503	10038	0.016595	0.006218	True	False	False	7426.0	670459.0	2979.0	889.0	0.338824480224
BdM1797	Anchylorhynchus	trapezicollis	Anchylorhynchus	P7	34	False		BdM1797pool34	709840	709746	54984	22244	0.014203	0.003771	True	False	False	13119.0	1187977.0	7146.0	900.0	0.336472235002
BdM1244	Anchylorhynchus	trapezicollis	Anchylorhynchus	P8	5	False		BdM1244pool05	645761	645485	60015	19467	0.012186	0.003477	True	False	False	14427.0	1306697.0	5198.0	633.0	0.336793263394
BdM1245	Anchylorhynchus	trapezicollis	Anchylorhynchus	P8	5	False		BdM1245pool05	445351	445134	56780	16224	0.013215	0.004295	True	False	False	12257.0	1110278.0	4394.0	850.0	0.33753379385
BdM1246	Anchylorhynchus	trapezicollis	Anchylorhynchus	P8	5	False		BdM1246pool05	201550	201467	40091	8150	0.014496	0.006577	True	False	False	6020.0	544201.0	1884.0	756.0	0.335555942508
BdM1246	Anchylorhynchus	trapezicollis	Anchylorhynchus	P8	27	True	296.4474415	BdM1246pool27	891078	891004	38527	4940	0.022211	0.004236	True	False	False	2325.0	210231.0	451.0	254.0	0.334441562675
BdM1247	Anchylorhynchus	trapezicollis	Anchylorhynchus	P8	5	False		BdM1247pool05	849268	848876	62435	20944	0.011594	0.002777	True	False	False	12327.0	1113986.0	4336.0	239.0	0.336354537316
BdM1247	Anchylorhynchus	trapezicollis	Anchylorhynchus	P8	27	True	357.8959091	BdM1247pool27	564334	564270	76879	14551	0.012094	0.004036	True	False	False	10086.0	911620.0	3464.0	626.0	0.335069432944
BdM1044	Anchylorhynchus	trapezicollis	Anchylorhynchus	P9	13	False		BdM1044pool13	265534	265359	35460	10630	0.01559	0.004946	True	False	False	6639.0	601558.0	2414.0	882.0	0.333948801349
BdM1045	Anchylorhynchus	trapezicollis	Anchylorhynchus	P9	13	False		BdM1045pool13	512965	512676	46371	18074	0.014578	0.003765	True	False	True	11414.0	1033415.0	5067.0	1176.0	0.33552645715
BdM1045	Anchylorhynchus	trapezicollis	Anchylorhynchus	P9	27	True	269.9397797	BdM1045pool27	112265	112259	21355	1319	0.028901	0.006739	True	False	True	607.0	55108.0	225.0	151.0	0.337502067521
BdM1046	Anchylorhynchus	trapezicollis	Anchylorhynchus	P9	13	False		BdM1046pool13	710766	710366	54940	22726	0.014384	0.003501	True	False	False	13605.0	1231393.0	6514.0	1204.0	0.335152249019
BdM1046	Anchylorhynchus	trapezicollis	Anchylorhynchus	P9	27	True	312.3306672	BdM1046pool27	183443	183432	34288	6086	0.017889	0.006498	True	False	False	4263.0	386869.0	2314.0	709.0	0.333967600119
BdM1047	Anchylorhynchus	trapezicollis	Anchylorhynchus	P9	13	False		BdM1047pool13	369535	369270	40925	14495	0.014762	0.004396	True	False	False	9322.0	844212.0	3654.0	1256.0	0.334548427535
BdM1048	Anchylorhynchus	trapezicollis	Anchylorhynchus	P9	13	False		BdM1048pool13	809304	808820	59382	24573	0.014298	0.00354	True	False	False	14302.0	1294297.0	6701.0	1262.0	0.334863314814
BdM1248	Andranthobius	bondari	Andranthobius	P1	12	True	26.9256615	BdM1248pool12	304	304	216	1	3.66e-07	0.000409	True	True		1.0	94.0	0.0	0.0	0.311111111111
BdM1248	Andranthobius	bondari	Andranthobius	P1	29	True	26.9256615	BdM1248pool29	714077	714028	8281	210	0.02572305	0.005558	True	True		41.0	3761.0	11.0	7.0	0.3518065743
BdM1249	Andranthobius	bondari	Andranthobius	P1	12	False		BdM1249pool12	16541	16536	4770	217	0.04082325	0.010791	True	True		37.0	3418.0	16.0	16.0	0.337012397944
BdM1249	Andranthobius	bondari	Andranthobius	P1	29	True	277.4933589	BdM1249pool29	891333	891219	82650	12363	0.01863156	0.005508	True	False	False	6128.0	552282.0	1795.0	1023.0	0.33022190111
BdM1250	Andranthobius	bondari	Andranthobius	P1	12	False		BdM1250pool12	56255	56233	11626	845	0.03490373	0.012859	True	False	False	247.0	22383.0	62.0	59.0	0.32743902439
BdM1250	Andranthobius	bondari	Andranthobius	P1	29	True	279.3221527	BdM1250pool29	1068662	1068543	90360	15353	0.01812242	0.005676	True	False	False	7799.0	702898.0	2524.0	1075.0	0.329623696328
BdM1251	Andranthobius	bondari	Andranthobius	P1	12	False		BdM1251pool12	480823	480639	40749	11987	0.0171974	0.007406	True	False	False	8257.0	744481.0	2752.0	1070.0	0.321189421011
BdM1252	Andranthobius	bondari	Andranthobius	P1	12	False		BdM1252pool12	96991	96920	18045	1659	0.03084244	0.012766	True	False	False	675.0	61046.0	191.0	128.0	0.325929478698
BdM1252	Andranthobius	bondari	Andranthobius	P1	29	True	253.7366687	BdM1252pool29	581658	581570	73019	9779	0.02020529	0.007013	True	False	False	5063.0	456357.0	1807.0	974.0	0.329738596654
BdM1253	Andranthobius	bondari	Andranthobius	P1	12	True	22.06474836	BdM1253pool12	498002	496954	17360	2784	0.02104309	0.003292	True	False	False	982.0	88676.0	105.0	95.0	0.346688768038
BdM1254	Andranthobius	bondari	Andranthobius	P1	12	True	9.856549514	BdM1254pool12	10729	10717	1574	124	0.0148698	0.001319	True	True		40.0	3605.0	1.0	1.0	0.584750487873
BdM1254	Andranthobius	bondari	Andranthobius	P1	19	True	9.856549514	BdM1254pool19	345462	345427	25996	3223	0.01917489	0.002117	True	False	False	236.0	21296.0	53.0	55.0	0.396124177748
BdM1255	Andranthobius	bondari	Andranthobius	P1	12	False		BdM1255pool12	13821	13814	3930	169	0.03530651	0.011636	True	True		23.0	2109.0	14.0	11.0	0.326571004453
BdM1255	Andranthobius	bondari	Andranthobius	P1	29	True	251.7249427	BdM1255pool29	486576	486535	60937	8361	0.02020661	0.007342	True	False	False	4464.0	402585.0	1458.0	764.0	0.334541744508
BdM1256	Andranthobius	bondari	Andranthobius	P3	12	False		BdM1256pool12	449361	449224	34345	11003	0.01647987	0.007155	True	False	True	7763.0	700047.0	2433.0	846.0	0.32378883708
BdM1256	Andranthobius	bondari	Andranthobius	P3	29	True	304.0870594	BdM1256pool29	399800	399778	30647	2258	0.02827055	0.010262	True	False	True	929.0	83914.0	229.0	206.0	0.337308306613
BdM1257	Andranthobius	bondari	Andranthobius	P3	12	False		BdM1257pool12	763561	763291	40418	17152	0.01495996	0.005719	True	False	False	12326.0	1110961.0	4143.0	963.0	0.321480853339
BdM1258	Andranthobius	bondari	Andranthobius	P3	12	False		BdM1258pool12	1248246	1247803	60195	23641	0.01524997	0.004998	True	False	False	15853.0	1428416.0	6017.0	1241.0	0.320668232947
BdM1259	Andranthobius	bondari	Andranthobius	P3	12	False		BdM1259pool12	512914	512745	36720	13107	0.01574607	0.00671	True	False	False	9385.0	846248.0	3050.0	999.0	0.322025912559
BdM1260	Andranthobius	bondari	Andranthobius	P3	12	False		BdM1260pool12	1213599	1213110	51733	23031	0.01453135	0.004747	True	False	False	15727.0	1417314.0	5929.0	980.0	0.320124007266
BdM1261	Andranthobius	bondari	Andranthobius	P3	12	False		BdM1261pool12	285038	284930	29633	6888	0.01957865	0.008721	True	False	False	4553.0	410722.0	1434.0	698.0	0.323238369431
BdM1272	Andranthobius	bondari	Andranthobius	P3	12	False		BdM1272pool12	126723	126665	19611	2526	0.02658546	0.011779	True	False	True	1264.0	114132.0	357.0	181.0	0.324083307594
BdM1272	Andranthobius	bondari	Andranthobius	P3	29	True	246.9759989	BdM1272pool29	203619	203604	31512	2674	0.02388591	0.00823	True	False	True	1136.0	102565.0	254.0	191.0	0.33275105742
BdM1273	Andranthobius	bondari	Andranthobius	P3	12	False		BdM1273pool12	266519	266413	29766	6477	0.02029395	0.008992	True	False	False	4183.0	377379.0	1306.0	622.0	0.324945330418
BdM1262	Andranthobius	bondari	Andranthobius	P8	12	False		BdM1262pool12	1857273	1856584	55057	26765	0.01432648	0.003474	True	False	False	17103.0	1541066.0	6969.0	745.0	0.320661748442
BdM1263	Andranthobius	bondari	Andranthobius	P8	12	False		BdM1263pool12	865830	865525	46919	19354	0.0154359	0.005528	True	False	False	13449.0	1212257.0	5117.0	1272.0	0.320890610563
BdM1264	Andranthobius	bondari	Andranthobius	P8	12	False		BdM1264pool12	699237	698964	40145	17173	0.01472872	0.005856	True	False	False	12250.0	1104273.0	4167.0	1115.0	0.321602446984
BdM1265	Andranthobius	bondari	Andranthobius	P8	12	True	80.05048935	BdM1265pool12	22662	22656	499	28	0.007644826	0.000923	True	True		9.0	807.0	0.0	0.0	0.635687732342
BdM1265	Andranthobius	bondari	Andranthobius	P8	19	True	80.05048935	BdM1265pool19	437516	437482	21286	1471	0.02337132	0.003562	True	False	False	145.0	13112.0	43.0	49.0	0.434297839506
BdM1266	Andranthobius	bondari	Andranthobius	P8	12	False		BdM1266pool12	139572	139510	21109	2783	0.02675671	0.011512	True	False	False	1433.0	129401.0	451.0	255.0	0.322509322766
BdM1266	Andranthobius	bondari	Andranthobius	P8	29	True	132.5044839	BdM1266pool29	350952	350912	39889	4904	0.02012025	0.00516	True	False	False	2066.0	186320.0	441.0	332.0	0.329821341825
BdM1267	Andranthobius	bondari	Andranthobius	P8	12	False		BdM1267pool12	227048	226952	27887	5440	0.02112974	0.009794	True	False	False	3331.0	300550.0	1028.0	568.0	0.324902990796
BdM1274	Andranthobius	bondari	Andranthobius	P8	12	True	85.38823135	BdM1274pool12	429159	429032	6257	365	0.04286157	0.008209	True	True		61.0	5605.0	7.0	12.0	0.350566313482
BdM1275	Andranthobius	bondari	Andranthobius	P8	12	False		BdM1275pool12	1462561	1461949	53973	25210	0.0144977	0.004381	True	False	False	16549.0	1491225.0	6378.0	896.0	0.32022880618
BdM1158	Celetes	impar	Celetes_impar	P2	8	False		BdM1158pool08	186876	186743	36315	5263	0.027459	0.012234	True	False	True	2739.0	247816.0	1174.0	595.0	0.342116533763
BdM1158	Celetes	impar	Celetes_impar	P2	28	True	306.2918191	BdM1158pool28	700304	700214	73481	13877	0.011875	0.003469	True	False	True	118.0	10704.0	42.0	33.0	0.380866597137
BdM1159	Celetes	impar	Celetes_impar	P2	8	False		BdM1159pool08	422922	422605	50330	14577	0.020518	0.008346	True	False	False	9140.0	826503.0	4630.0	1556.0	0.340184278588
BdM1160	Celetes	impar	Celetes_impar	P2	8	False		BdM1160pool08	666089	665625	59222	22361	0.018659	0.006868	True	False	False	14123.0	1276911.0	8092.0	1984.0	0.339736988913
BdM1161	Celetes	impar	Celetes_impar	P2	8	False		BdM1161pool08	640022	639539	59702	21279	0.019067	0.006864	True	False	False	13452.0	1216288.0	7141.0	1810.0	0.340031473538
BdM1162	Celetes	impar	Celetes_impar	P2	8	False		BdM1162pool08	16462	16452	6735	217	0.041157	0.017157	True	True		24.0	2178.0	6.0	6.0	0.36221391873
BdM1162	Celetes	impar	Celetes_impar	P2	28	True	278.4193205	BdM1162pool28	917772	917545	108108	21495	0.019296	0.005416	True	False	False	13597.0	1230083.0	7367.0	1762.0	0.336000861735
BdM1163	Celetes	impar	Celetes_impar	P2	8	False		BdM1163pool08	613928	613425	55300	20578	0.019262	0.006726	True	False	False	13119.0	1186245.0	7081.0	1807.0	0.338907859109
BdM1152	Celetes	impar	Celetes_impar	P4	8	True	21.92490444	BdM1152pool08	448402	448139	67318	12223	0.025435	0.00858	True	False	False	6619.0	598695.0	3452.0	1330.0	0.346425807626
BdM1153	Celetes	impar	Celetes_impar	P4	8	False		BdM1153pool08	231059	230904	39498	7496	0.024754	0.010822	True	False	False	4297.0	388730.0	2071.0	1102.0	0.338522963953
BdM1154	Celetes	impar	Celetes_impar	P4	8	False		BdM1154pool08	67177	67116	19219	1221	0.03791	0.015332	True	False	False	380.0	34372.0	131.0	59.0	0.353623401441
BdM1154	Celetes	impar	Celetes_impar	P4	28	True	250.8244854	BdM1154pool28	548797	548647	75407	12852	0.019064	0.00581	True	False	False	7424.0	671957.0	2476.0	1249.0	0.336696411682
BdM1155	Celetes	impar	Celetes_impar	P4	8	False		BdM1155pool08	449821	449390	57354	15073	0.021691	0.008598	True	False	False	9130.0	825642.0	4980.0	1617.0	0.339769900953
BdM1156	Celetes	impar	Celetes_impar	P4	8	False		BdM1156pool08	208299	207742	38984	6250	0.026364	0.011729	True	False	False	3390.0	306722.0	1703.0	845.0	0.337101337576
BdM1146	Celetes	impar	Celetes_impar	P5	8	False		BdM1146pool08	108720	108647	26138	2443	0.032797	0.014305	True	False	False	1066.0	96561.0	448.0	279.0	0.341963266033
BdM1146	Celetes	impar	Celetes_impar	P5	28	True	127.7523543	BdM1146pool28	1032724	1032390	102327	24760	0.018215	0.005012	True	False	False	16599.0	1501173.0	10659.0	1442.0	0.335593762382
BdM1147	Celetes	impar	Celetes_impar	P5	8	False		BdM1147pool08	50993	50947	16075	813	0.037935	0.016926	True	False	True	197.0	17876.0	92.0	73.0	0.346581245039
BdM1147	Celetes	impar	Celetes_impar	P5	28	True	234.0037266	BdM1147pool28	88402	88377	31626	1052	0.035123	0.016175	True	False	True	224.0	20319.0	63.0	54.0	0.327500373376
BdM1148	Celetes	impar	Celetes_impar	P5	8	False		BdM1148pool08	37276	37247	12132	540	0.039042	0.017056	True	False	False	114.0	10342.0	51.0	37.0	0.343989017454
BdM1148	Celetes	impar	Celetes_impar	P5	28	True	73.45367174	BdM1148pool28	306549	306484	46792	6948	0.020394	0.006385	True	False	False	3984.0	360828.0	1198.0	748.0	0.334456586207
BdM1149	Celetes	impar	Celetes_impar	P5	8	False		BdM1149pool08	146970	146883	31685	3830	0.029092	0.013349	True	False	False	1876.0	169751.0	777.0	431.0	0.339830281376
BdM1149	Celetes	impar	Celetes_impar	P5	28	True	172.9308338	BdM1149pool28	898235	897991	99759	19999	0.018809	0.004969	True	False	False	12308.0	1113401.0	5734.0	1831.0	0.336686717268
BdM1150	Celetes	impar	Celetes_impar	P5	8	False		BdM1150pool08	144981	144876	34020	3519	0.03128	0.01383	True	False	False	1613.0	145987.0	678.0	377.0	0.34095409541
BdM1150	Celetes	impar	Celetes_impar	P5	28	True	162.4726097	BdM1150pool28	564273	564120	65029	10513	0.018678	0.004391	True	False	False	5307.0	480473.0	1247.0	726.0	0.335613145154
BdM1151	Celetes	impar	Celetes_impar	P5	8	False		BdM1151pool08	120370	120287	28419	2764	0.033879	0.013723	True	False	False	1175.0	106364.0	539.0	286.0	0.341952956183
BdM1151	Celetes	impar	Celetes_impar	P5	28	True	175.2401024	BdM1151pool28	893921	893631	104974	21873	0.019676	0.005643	True	False	False	14526.0	1313927.0	9063.0	1669.0	0.336371363772
BdM1140	Celetes	impar	Celetes_impar	P6	8	False		BdM1140pool08	2085	2083	1006	19	0.031778	0.01889	True	True
BdM1140	Celetes	impar	Celetes_impar	P6	28	True	206.7532319	BdM1140pool28	811576	811375	95712	19836	0.019112	0.005427	True	False	False	12853.0	1163074.0	6792.0	2009.0	0.335263965775
BdM1141	Celetes	impar	Celetes_impar	P6	8	False		BdM1141pool08	2659	2654	1218	34	0.035246	0.012816	True	True
BdM1141	Celetes	impar	Celetes_impar	P6	28	True	157.5865716	BdM1141pool28	921255	921172	97039	20477	0.01753	0.005938	True	False	False	526.0	47619.0	265.0	91.0	0.365295783043
BdM1142	Celetes	impar	Celetes_impar	P6	8	False		BdM1142pool08	82530	82453	20822	1749	0.032274	0.01467	True	False	False	689.0	62320.0	245.0	171.0	0.345658304162
BdM1142	Celetes	impar	Celetes_impar	P6	28	True	127.3149529	BdM1142pool28	1183736	1183407	113417	24708	0.019226	0.004441	True	False	False	15781.0	1427415.0	8919.0	2098.0	0.33575817409
BdM1143	Celetes	impar	Celetes_impar	P6	8	False		BdM1143pool08	42444	42417	13571	670	0.037137	0.016597	True	False	False	151.0	13639.0	52.0	37.0	0.351604773553
BdM1143	Celetes	impar	Celetes_impar	P6	28	True	215.2383355	BdM1143pool28	838779	838533	85729	17198	0.018236	0.00476	True	False	False	10643.0	962891.0	4308.0	1598.0	0.337661447106
BdM1144	Celetes	impar	Celetes_impar	P6	8	False		BdM1144pool08	4777	4775	2234	51	0.032392	0.017976	True	True		3.0	274.0	1.0	1.0	0.377819548872
BdM1144	Celetes	impar	Celetes_impar	P6	28	True	262.798409	BdM1144pool28	883574	883355	90521	19620	0.018204	0.004899	True	False	False	12596.0	1139683.0	5926.0	1778.0	0.336095910036
BdM1135	Celetes	impar	Celetes_impar	P7	8	False		BdM1135pool08	69768	69603	19812	1217	0.037493	0.015999	True	False	False	364.0	32978.0	156.0	103.0	0.348462011689
BdM1135	Celetes	impar	Celetes_impar	P7	28	True	151.7148605	BdM1135pool28	776335	776128	94464	19426	0.019405	0.005708	True	False	False	12471.0	1128507.0	7431.0	1908.0	0.336446673938
BdM1136	Celetes	impar	Celetes_impar	P7	8	False		BdM1136pool08	431	431	254	1	0.008633	0.023985	True	True
BdM1136	Celetes	impar	Celetes_impar	P7	28	True	105.8390762	BdM1136pool28	481448	481319	72430	13279	0.020461	0.007241	True	False	False	8217.0	743686.0	4322.0	1886.0	0.33665963678
BdM1138	Celetes	impar	Celetes_impar	P7	8	False		BdM1138pool08	2018	2011	1034	19	0.019089	0.018617	True	True
BdM1138	Celetes	impar	Celetes_impar	P7	28	True	142.0801506	BdM1138pool28	1107779	1106307	114566	21275	0.019418	0.004492	True	False	False	12033.0	1088647.0	5280.0	1847.0	0.336024744063
BdM1139	Celetes	impar	Celetes_impar	P7	8	False		BdM1139pool08	529	528	271	3	0.009003	0.031816	True	True		1.0	98.0	0.0	5.0	0.309523809524
BdM1139	Celetes	impar	Celetes_impar	P7	28	True	92.17098947	BdM1139pool28	830344	830149	93250	18610	0.019047	0.005102	True	False	False	11186.0	1011945.0	5274.0	1627.0	0.335241498408
BdM1128	Celetes	impar	Celetes_impar	P9	8	False		BdM1128pool08	623074	622708	55877	19817	0.018936	0.006665	True	False	False	12126.0	1096332.0	6719.0	1952.0	0.338668071852
BdM1129	Celetes	impar	Celetes_impar	P9	8	False		BdM1129pool08	677328	676871	60754	21692	0.019282	0.006599	True	False	False	12956.0	1171483.0	7505.0	1740.0	0.339125253299
BdM1130	Celetes	impar	Celetes_impar	P9	8	False		BdM1130pool08	926800	926216	67063	27216	0.018717	0.005694	True	False	False	15666.0	1416140.0	9614.0	1750.0	0.338211361874
BdM1131	Celetes	impar	Celetes_impar	P9	8	False		BdM1131pool08	178084	177963	34012	4925	0.028063	0.011603	True	False	False	2569.0	232276.0	1105.0	550.0	0.340519228595
BdM1131	Celetes	impar	Celetes_impar	P9	28	True	200.7293115	BdM1131pool28	786867	786675	90320	16906	0.018439	0.005041	True	False	False	9675.0	875503.0	4110.0	1395.0	0.336884501053
BdM1133	Celetes	impar	Celetes_impar	P9	8	False		BdM1133pool08	8924	8922	3715	109	0.03628	0.01827	True	True		10.0	917.0	5.0	4.0	0.339106145251
BdM1133	Celetes	impar	Celetes_impar	P9	28	True	153.07318	BdM1133pool28	866782	866575	99260	20002	0.019317	0.005187	True	False	False	11906.0	1077248.0	6436.0	1832.0	0.335915427714
BdM1211	Microstrates	bondari	Microstrates_bondari	P1	11	False		BdM1211pool11	229551	229453	33534	8712	0.020057	0.007978	True	False	False	4559.0	412539.0	2321.0	964.0	0.318839515241
BdM1212	Microstrates	bondari	Microstrates_bondari	P1	11	False		BdM1212pool11	274043	273930	41869	9975	0.01958	0.00743	True	False	False	5244.0	474446.0	2779.0	995.0	0.316677839138
BdM1213	Microstrates	bondari	Microstrates_bondari	P1	11	False		BdM1213pool11	119587	119541	24864	3809	0.023807	0.009466	True	False	False	1774.0	160525.0	731.0	357.0	0.318704606194
BdM1213	Microstrates	bondari	Microstrates_bondari	P1	24	True	242.3711956	BdM1213pool24	832343	832274	104689	18379	0.016965	0.004001	True	False	False	10008.0	905055.0	5717.0	1132.0	0.315891843881
BdM1214	Microstrates	bondari	Microstrates_bondari	P1	11	False		BdM1214pool11	464896	464722	71380	16453	0.020821	0.007126	True	False	False	6772.0	612642.0	3771.0	1156.0	0.315101280643
BdM1215	Microstrates	bondari	Microstrates_bondari	P1	11	False		BdM1215pool11	381873	381721	56024	13666	0.019792	0.007136	True	False	False	6862.0	620454.0	3732.0	1230.0	0.315579420352
BdM1216	Microstrates	bondari	Microstrates_bondari	P1	11	False		BdM1216pool11	119187	119134	27494	3455	0.02451	0.010404	True	False	False	1488.0	134505.0	671.0	309.0	0.319133674335
BdM1216	Microstrates	bondari	Microstrates_bondari	P1	24	True	98.34966311	BdM1216pool24	560746	560702	87587	14550	0.017856	0.004962	True	False	False	8224.0	743906.0	4816.0	1187.0	0.317661686486
BdM1217	Microstrates	bondari	Microstrates_bondari	P1	11	False		BdM1217pool11	1473752	1473062	113936	39487	0.018399	0.004126	True	False	False	12798.0	1156563.0	8349.0	773.0	0.316507100436
BdM1218	Microstrates	bondari	Microstrates_bondari	P1	11	False		BdM1218pool11	535183	534868	82637	19421	0.019739	0.007344	True	False	False	7416.0	670691.0	4236.0	1370.0	0.315490532268
BdM1219	Microstrates	bondari	Microstrates_bondari	P3	11	False		BdM1219pool11	95964	95919	20791	2942	0.02475	0.010322	True	False	False	1231.0	111437.0	493.0	326.0	0.315815506929
BdM1219	Microstrates	bondari	Microstrates_bondari	P3	24	True	46.22376359	BdM1219pool24	482374	482339	73415	12375	0.018887	0.005464	True	False	False	6835.0	618324.0	4174.0	1913.0	0.315968384222
BdM1220	Microstrates	bondari	Microstrates_bondari	P3	11	True	17.85430665	BdM1220pool11	55918	55895	2317	154	0.035827	0.001327	True	False	False	11.0	1012.0	0.0	0.0	0.31269035533
BdM1220	Microstrates	bondari	Microstrates_bondari	P3	21	True	17.85430665	BdM1220pool21	1343744	1343635	37884	3817	0.029581	0.006523	True	True		142.0	12883.0	73.0	40.0	0.340846510896
BdM1221	Microstrates	bondari	Microstrates_bondari	P3	11	True	31.66179579	BdM1221pool11	102039	102001	21868	3067	0.02425	0.00974	True	False	False	1351.0	122341.0	639.0	291.0	0.319174897834
BdM1221	Microstrates	bondari	Microstrates_bondari	P3	21	True	31.66179579	BdM1221pool21	793752	793604	118687	19460	0.018841	0.005373	True	False	False	9897.0	894740.0	6678.0	1284.0	0.31865926996
BdM1222	Microstrates	bondari	Microstrates_bondari	P3	11	False		BdM1222pool11	38587	38572	10564	895	0.030028	0.01199	True	False	False	233.0	21087.0	64.0	34.0	0.317031595121
BdM1222	Microstrates	bondari	Microstrates_bondari	P3	24	True	124.9997126	BdM1222pool24	848905	848684	104302	18537	0.018126	0.004368	True	False	False	9670.0	874524.0	6052.0	1212.0	0.316841654069
BdM1223	Microstrates	bondari	Microstrates_bondari	P3	11	False		BdM1223pool11	180994	180918	30855	6536	0.021367	0.008299	True	False	False	3383.0	306038.0	1669.0	731.0	0.316980727345
BdM1223	Microstrates	bondari	Microstrates_bondari	P3	24	True	54.08512409	BdM1223pool24	1106545	1100154	120404	22452	0.017384	0.003946	True	False	False	11885.0	1074195.0	7865.0	1046.0	0.315828606821
BdM1224	Microstrates	bondari	Microstrates_bondari	P3	11	False		BdM1224pool11	324857	324707	49252	11706	0.021389	0.008151	True	False	False	5324.0	481528.0	3173.0	1235.0	0.31700235302
BdM1268	Microstrates	bondari	Microstrates_bondari	P3	11	False		BdM1268pool11	549	548	234	3	0.054178	0.001052	True	True		1.0	90.0	0.0	0.0	0.211111111111
BdM1269	Microstrates	bondari	Microstrates_bondari	P3	11	False		BdM1269pool11	55745	55725	13338	1501	0.025876	0.011909	True	False	False	570.0	51642.0	226.0	123.0	0.324519372386
BdM1269	Microstrates	bondari	Microstrates_bondari	P3	24	True	197.0783544	BdM1269pool24	482867	482836	72380	12582	0.017238	0.005193	True	False	False	6850.0	619802.0	4126.0	1302.0	0.315298817233
BdM1225	Microstrates	bondari	Microstrates_bondari	P8	11	False		BdM1225pool11	373238	373041	44304	14021	0.017337	0.006246	True	False	False	7536.0	681280.0	3347.0	1077.0	0.316924747665
BdM1226	Microstrates	bondari	Microstrates_bondari	P8	11	True	39.39083148	BdM1226pool11	87628	87596	6096	504	0.030218	0.004717	True	False	False	108.0	9796.0	14.0	25.0	0.33421161397
BdM1226	Microstrates	bondari	Microstrates_bondari	P8	21	True	39.39083148	BdM1226pool21	674321	674259	46179	4827	0.021287	0.007903	True	False	False	2342.0	212018.0	1050.0	482.0	0.32539108074
BdM1227	Microstrates	bondari	Microstrates_bondari	P8	11	False		BdM1227pool11	97144	97111	19930	3208	0.022835	0.009223	True	False	False	1570.0	142097.0	429.0	276.0	0.310935722412
BdM1227	Microstrates	bondari	Microstrates_bondari	P8	24	True	86.65031343	BdM1227pool24	550202	550136	68344	12550	0.015712	0.004158	True	False	False	7202.0	651509.0	2652.0	993.0	0.315919273836
BdM1228	Microstrates	bondari	Microstrates_bondari	P8	11	False		BdM1228pool11	168660	168587	28214	6022	0.019237	0.008576	True	False	False	3149.0	284809.0	1235.0	509.0	0.316437623334
BdM1229	Microstrates	bondari	Microstrates_bondari	P8	11	False		BdM1229pool11	93897	93850	20377	2894	0.024233	0.009971	True	False	False	1260.0	114043.0	411.0	233.0	0.320366741446
BdM1229	Microstrates	bondari	Microstrates_bondari	P8	24	True	240.7985524	BdM1229pool24	340854	340830	42461	6145	0.015336	0.003833	True	False	False	2806.0	253928.0	513.0	323.0	0.320334189925
BdM1230	Microstrates	bondari	Microstrates_bondari	P8	11	False		BdM1230pool11	102850	102795	21288	3334	0.021361	0.009629	True	False	False	1614.0	145962.0	481.0	268.0	0.310745756616
BdM1230	Microstrates	bondari	Microstrates_bondari	P8	24	True	142.8825227	BdM1230pool24	616060	615986	87991	14507	0.017142	0.004479	True	False	False	7827.0	707995.0	3362.0	1046.0	0.317019943912
BdM1270	Microstrates	bondari	Microstrates_bondari	P8	11	False		BdM1270pool11	262902	262772	37011	9971	0.018333	0.007199	True	False	False	5417.0	490137.0	2299.0	829.0	0.314949895177
BdM1050	Microstrates	ypsilon	Microstrates_ypsilon	P4	14	False		BdM1050pool14	339623	339469	39410	13704	0.017303	0.004947	True	False	False	6904.0	623994.0	4004.0	1239.0	0.311950293608
BdM1050	Microstrates	ypsilon	Microstrates_ypsilon	P4	24	True	252.54971	BdM1050pool24	50537	50531	7724	140	0.042353	0.004818	True	True		6.0	545.0	0.0	0.0	0.362799263352
BdM1051	Microstrates	ypsilon	Microstrates_ypsilon	P4	14	True	8.722676335	BdM1051pool14	1272785	1272167	51343	12694	0.023358	0.004371	True	False	False	2714.0	245405.0	1202.0	657.0	0.315006010308
BdM1051	Microstrates	ypsilon	Microstrates_ypsilon	P4	21	True	8.722676335	BdM1051pool21	811316	811195	68478	7771	0.026312	0.005403	True	False	False	1389.0	125596.0	556.0	392.0	0.319962679064
BdM1052	Microstrates	ypsilon	Microstrates_ypsilon	P5	14	False		BdM1052pool14	698491	698151	54740	22776	0.016239	0.003574	True	False	False	10322.0	932746.0	6390.0	1110.0	0.31214654032
BdM1053	Microstrates	ypsilon	Microstrates_ypsilon	P5	14	False		BdM1053pool14	184279	184163	31605	7018	0.02079	0.006736	True	False	False	3353.0	303166.0	1635.0	773.0	0.310267463049
BdM1053	Microstrates	ypsilon	Microstrates_ypsilon	P5	24	True	124.5240568	BdM1053pool24	608464	608416	54333	7854	0.017477	0.003024	True	False	False	2548.0	230368.0	685.0	322.0	0.312142600685
BdM1054	Microstrates	ypsilon	Microstrates_ypsilon	P5	14	False		BdM1054pool14	175618	175541	27451	7299	0.019284	0.00662	True	False	False	3833.0	346515.0	2020.0	717.0	0.311861745056
BdM1054	Microstrates	ypsilon	Microstrates_ypsilon	P5	24	True	241.30093	BdM1054pool24	652206	652136	80652	13363	0.018166	0.003424	True	False	False	5048.0	456424.0	2323.0	791.0	0.312454982125
BdM1055	Microstrates	ypsilon	Microstrates_ypsilon	P5	14	False		BdM1055pool14	491838	491633	44589	18342	0.016823	0.004157	True	False	False	8872.0	801686.0	5095.0	1275.0	0.311529211501
BdM1056	Microstrates	ypsilon	Microstrates_ypsilon	P5	14	False		BdM1056pool14	366663	366406	41007	14493	0.017374	0.004786	True	False	False	7110.0	642652.0	3920.0	1104.0	0.311427132477
BdM1057	Microstrates	ypsilon	Microstrates_ypsilon	P5	14	True	21.5959129	BdM1057pool14	11214	11213	854	46	0.023655	0.000323	True	True		12.0	1088.0	5.0	0.0	0.338724584104
BdM1057	Microstrates	ypsilon	Microstrates_ypsilon	P5	21	True	21.5959129	BdM1057pool21	999562	999532	22136	843	0.037369	0.008229	True	True		201.0	18224.0	146.0	71.0	0.327008556506
BdM1064	Microstrates	ypsilon	Microstrates_ypsilon	P7	14	False		BdM1064pool14	91748	91656	19823	3078	0.02319	0.008661	True	False	True	1363.0	123311.0	639.0	352.0	0.311760027549
BdM1064	Microstrates	ypsilon	Microstrates_ypsilon	P7	24	True	140.8316358	BdM1064pool24	305554	305487	25583	3693	0.014216	0.002195	True	False	True	1155.0	104504.0	161.0	75.0	0.312761768736
BdM1065	Microstrates	ypsilon	Microstrates_ypsilon	P7	14	False		BdM1065pool14	65019	64994	14364	2125	0.022354	0.009018	True	False	False	1005.0	90898.0	363.0	202.0	0.314498732376
BdM1065	Microstrates	ypsilon	Microstrates_ypsilon	P7	24	True	250.4064964	BdM1065pool24	466710	466676	66928	11383	0.017633	0.003931	True	False	False	4966.0	448998.0	2159.0	751.0	0.312259439407
BdM1066	Microstrates	ypsilon	Microstrates_ypsilon	P7	14	False		BdM1066pool14	95847	95772	20222	3324	0.022029	0.00811	True	False	False	1503.0	135930.0	538.0	318.0	0.315076184031
BdM1066	Microstrates	ypsilon	Microstrates_ypsilon	P7	24	True	253.5765273	BdM1066pool24	488268	488239	54387	7113	0.023431	0.004995	True	False	False	2392.0	216495.0	785.0	454.0	0.310771483737
BdM1067	Microstrates	ypsilon	Microstrates_ypsilon	P7	14	False		BdM1067pool14	41690	41641	11230	1072	0.024446	0.010051	True	False	True	399.0	36065.0	138.0	96.0	0.313391630931
BdM1067	Microstrates	ypsilon	Microstrates_ypsilon	P7	24	True	246.4163274	BdM1067pool24	264107	264075	27119	2787	0.015688	0.003098	True	False	True	946.0	85484.0	147.0	103.0	0.315431807456
BdM1068	Microstrates	ypsilon	Microstrates_ypsilon	P7	14	False		BdM1068pool14	44662	44639	11902	1161	0.027348	0.009626	True	False	True	416.0	37691.0	131.0	92.0	0.31920387305
BdM1068	Microstrates	ypsilon	Microstrates_ypsilon	P7	24	True	69.20485022	BdM1068pool24	187719	187709	19527	1732	0.015772	0.003083	True	False	True	694.0	62783.0	83.0	53.0	0.315773422577
BdM1069	Microstrates	ypsilon	Microstrates_ypsilon	P7	14	False		BdM1069pool14	28430	28414	8367	612	0.027963	0.009883	True	False	False	179.0	16242.0	42.0	47.0	0.307207094679
BdM1069	Microstrates	ypsilon	Microstrates_ypsilon	P7	24	True	197.6167312	BdM1069pool24	462245	462214	36339	5294	0.015691	0.002424	True	False	False	1683.0	152198.0	287.0	152.0	0.313275397262
BdM1070	Microstrates	ypsilon	Microstrates_ypsilon	P9	14	False		BdM1070pool14	253575	253461	34507	10412	0.017433	0.00559	True	False	False	5392.0	487303.0	2619.0	964.0	0.312695238509
BdM1071	Microstrates	ypsilon	Microstrates_ypsilon	P9	14	False		BdM1071pool14	90856	90831	18995	3152	0.022234	0.008225	True	False	False	1492.0	134887.0	620.0	301.0	0.316017121648
BdM1071	Microstrates	ypsilon	Microstrates_ypsilon	P9	24	True	234.2922502	BdM1071pool24	367063	367034	40784	5929	0.01791	0.00264	True	False	False	2154.0	194745.0	468.0	276.0	0.313688783938
BdM1072	Microstrates	ypsilon	Microstrates_ypsilon	P9	14	False		BdM1072pool14	253194	253089	32013	10609	0.017402	0.005199	True	False	False	5662.0	511801.0	2822.0	947.0	0.31255765819
BdM1073	Microstrates	ypsilon	Microstrates_ypsilon	P9	14	False		BdM1073pool14	801441	801106	53289	25057	0.016041	0.003273	True	False	False	10908.0	985454.0	6538.0	1092.0	0.311876831945
BdM1074	Microstrates	ypsilon	Microstrates_ypsilon	P9	14	False		BdM1074pool14	1130936	1130468	61512	28755	0.01557	0.00273	True	False	False	11723.0	1058881.0	7262.0	808.0	0.312316120379
BdM1075	Microstrates	ypsilon	Microstrates_ypsilon	P9	14	False		BdM1075pool14	192617	192515	28780	8179	0.018076	0.00589	True	False	False	4330.0	391525.0	1968.0	849.0	0.313126911354
BdM1075	Microstrates	ypsilon	Microstrates_ypsilon	P9	24	True	247.1765597	BdM1075pool24	396314	396298	58077	8314	0.020518	0.005077	True	False	False	3472.0	314185.0	1431.0	684.0	0.310012981338
