# Supplementary material for: Whole-genome amplification in double-digest RADseq results in adequate libraries but fewer sequenced loci
Source: PeerJ. 2018 Jul 17;6:e5089. doi: 10.7717/peerj.5089 (PMC6054070; doi:10.7717/peerj.5089)
Supplement: Supplemental Information 3 — This folder includes ipyrad output files containing unlinked SNPs for each taxon after filtering samples and loci to minimize missing data. It also includes an python script to convert files in this format to the genpop format used by adegenet. [file peerj-06-5089-s003.zip]

Archive with 11 entries (8 files):
- Data S3/
- Data S3/Anchylorhynchus_filtered.u.snps.phy
- Data S3/Andranthobius_filtered.u.snps.phy
- Data S3/C_impar_filtered.u.snps.phy
- Data S3/M_bondari_filtered.u.snps.phy
- Data S3/M_ypsilon_filtered.u.snps.phy
- Data S3/README.md
- __MACOSX/
- __MACOSX/Data S3/
- __MACOSX/Data S3/._README.md
- Data S3/unlinked_snps_to_genepop.py
