# Supplementary material for: Whole-genome amplification in double-digest RADseq results in adequate libraries but fewer sequenced loci
Source: PeerJ. 2018 Jul 17;6:e5089. doi: 10.7717/peerj.5089 (PMC6054070; doi:10.7717/peerj.5089)
Supplement: Supplemental Information 3 — This folder includes ipyrad output files containing unlinked SNPs for each taxon after filtering samples and loci to minimize missing data. It also includes an python script to convert files in this format to the genpop format used by adegenet. [file peerj-06-5089-s003.zip › Data S3/Anchylorhynchus_filtered.u.snps.phy]

58 257
BdM1012pool13     TAGACCCCTCCGNNCGTTNNNNACNCGCTAACCCGNCGANTACNNCACCNCANGGNNCATNGAACGCGACTGCTAAATNTCAAGGTCNGCNAGCGCNGTACACTCCTCCCNATAGNCGNTTGAACTSCCAGNTNGACATTCAANACTACCANGTANAAGAA-NATCGCNCCCTATTNGAACACAGCACTTGCTTANTAYNNCGTTTANYGCGNATGNGAGGGTTACTATCGNTGCACTTCGTRNGTCCGCTTGACWC
BdM1013pool13     TAGACCCCNCCNACNNTTAGCCACACGCTANCCCGCCNAATANCCCACNGCAGNGTCCATCGAACGCGACTGNTAANTCYCNAGGTCCGCNNGCGCCGTACACTCCTCCCAATNGNCGNNTGAACTCCCAGNTNGACRTTCMNCACTNNCANGNACAAGAA-NATCRCTCCCTATTAGAANANAGCACNTRCTTATTACCCYNTNTATYGCGAMTGCGAGGGTTACTATCGNTGCNCTTCGTGAGTCCGCTTGACAN
BdM1013pool27     TAGACNCCTCCRANCGTTAGCCACNCNNNAACCCGCNGANTACCCCACNGCAGGGTCCANCGAACGCGACTGCTAAATCNCANGGNCCGCNAGCGCCNNACACTCCTCCNNATNNTCGGTTGANCTCCCNGNTRGACNTNCAACACTANCNAGNACAANAA-GATCNCKCCCTATTANAACACAGCACTTGCTTATTACCCCGTTTATYGCGNMNGCGAGGGTTACTATCGYTGCACTTCGTGAGTCCNCTTNACAC
BdM1014pool13     TAGACCCCTCCGACCGTTAGCCACACGCTAACCCGCCGAATACCNCACCGCAGGGTCCATNGAACGCGACTGCTAAATCTCAGGGTCCGNCAGCGCCGTACRCNCCTCCCAATAGTCGGNTGAACTCCCAGNTRGACATTCAANACNACNAAGTACAAGAA-NATCGNGCYCTATNAGAACACAGCACTTGCTTATTANCCCGTTTATYGCGAATGCGAGGGTTACTATCGYTNCAYTNCGTGAGTCCGCTTGACAC
BdM1015pool13     TAGACCCCNCCGACCGTTAGCNAYACGCTAACCNGCCGAATANCCCACNGNAGNGNCCATCGAACGCGACTNCTAAATCTCNAGGTCNGCTNGCGCCGTACACTCCTCCCANTAGNCGGTTGAACTCCCAGCTNGACATTCAACACTNCCAAGNACAAGAA-NATCNCTCTCTATTAGAACACAGCACTTGCTTATTACCCCGNTTAWNGCGACTGCGAGGGTTNCTATCGNTGCACTTNGTGAGTCCGCTTGACAC
BdM1016pool13     TAGACCCCTCNGACCGTTAGCCACAYGCTAACCCGCCGAATACCCCACCGCAGGGTNCATCGAACGCGACTGCTAAATCTCAGGGTCCGCCAGCGCCGTACACTCCTCCCAATAGTCGGTTGGACTCCCAGNTRGACRTTCAACACTACCAAGTACAAGAA-GATCGCGCCCTATTAGAACACAGCACTTGCTTATTACNCCGTTTAWCGCGAMTGCGAGGGTTACTATCGCTGCACTTCGTGAGTCCGCTTGACAC
BdM1017pool13     NNGACNNNNCCNNCNNTNNNCNACANGCNNASCCNNNGANTACCNCACNGNNNNNTNCATNNAACNCGNNTNNNANATNTNNAGNNNNGCNNNYGNCNNNCNNTCCTNCNAANAGTCNGNNNANCTCCCAGNNAGACNTTNANNACTNNCNANTANAANNA-NATCGNNCCCNANNNNANNANANNANNTNCNTANNACNNNGNTNANCNCGNMTGCNNGGGNTNNNNTNNNNGNNNTNNGNNNNTCNNCTNNNNAC
BdM1017pool27     TNGACNNNNNNRANCNTTNNCCNNNYNCNNNCNNGCNNANNANCCCACNGCANNGNCCNTCGNACGNGACTNNNANATNTCNANGNNNNNNAGYNCCGNNCRCTCCTCCNAATNGTNGNNTNANNTCNCAGNNNGACNTTNANCACTNNNNAGNNCAANAN-NNTCNNGCCCNNNTANAACANNNCANTTGCTNATTNNCNNGNTNATNNCGAMNNCGNGGNTNACNANCNNTNCNCTTNGNNNNTCNNCNNGANAC
BdM1018pool13     TAGACCCCTCNAACCGTTAGCCACNCGCTAACNCGCCGAATACCCCACCGCANGGTCCATCGAACGCGACTGCTAAATCTCARGGTCNGCNAGCGCCGTACRCTCCTCCCAATAGNCGGTTGAACTSCCAGNTRGACRTTCAACACTANCAAGTACAAGAA-NATCGCGCCCTATTNGAACACANCACTTGCTTATTACCCCGTTTAWCGCGAMTGCGAGGGTTACTATCNCTGCACTTNGTGAGTCCGCTNGACAC
BdM1019pool13     TAGACCCCYCCRACCGTTAGCCACACGCTAACCCGCCGAATAYCCCACCGCAGGGTCCATCGAACGCGACTGCTAAATCTCARGGTCCGCNAGCGCCGTACACTCCTCCCAATANTCGGTTGNACTCCCAGCTRGACRTTCAACACTACCAAGTACAANAA-NATCGCGCCCTATTAGAACACAGCACTTGCTTATTRCCCCRTTTAWCGNGACTGCGAGGGTTACTATYGCTGCACTTCGTGNGTCCGCTTGACAC
BdM1021pool27     CAGGCCCTCTNAGNNANCCNCNNCACNNCNNCNCCTCGANNWTTACNCCTTNGNNTACATCGAATNNNNATGNGNGGNNCCGANGCATNTTGGCTNYGAGCACNACCCGCCGNATNANRACGANNNNCCTGNCNGNNATCCCNNCCTTGCNTNNNNACNAAGAANTNNACTCTAANGGNNNGNAGCNCTNGCANGNTNCNCNGTNTATNNTGAATGNNNNGANNATCNNNNCANCNTCTCNNAWNTCNNNCAGNCAT
BdM1023pool27     NAGGCCNTCTTANNNAANCNNNNCACNCNNGCNCCNCGAGKTTTACACCTTAGGNTANATNGAATNNAGRTGNGNGGNNNCGATGNMTNTNNGCTCTGNGCNCTACCCGCCGNNNNANGACNANGNNCCNGTNGGTNATNCCACCCTTGNGNGNGNANNANNANTTATWCTCNANNGGANCGNAGCNCTTNCATGKTNCGCNGTNTNTCGTGAATGNGANGACCNTNNNNGCANCTTCNCGTANNTCTNNCAGANAT
BdM1025pool27     CAGGCNCTNTTAGNNANCCANCACACNCNCGCNCCTCNNNGWTTNCGCCNNRGGNTACATNGAATANAGATGTGNGGCNCNGATGCATNTTGGCTCNGNGCNCNACCCGCCNNATTANGACGANGCNCCNGNCGNTNNNCCCACNCNTGCGNNTNCACNAAGNATTATANTCTANTGGNCCGCAGCACTTNCATGGNNNGNNGTNTNTNGTGANTGNGAGGACCNTCNNNGCANCTTCNCNTANGTCNNCNAGACNT
BdM1026pool13     CAGGCCNTCTTNGCCANCNACCNCANNCCNGCN-NNCNAGGATTACANNNTAGNGNNNANNGAATNCANRTGTGNNGCCCNNATRCNTANNNGCTNCNNGNNCNNCCCGCCGTNTNAANNCGANGCCCNTGTCGGTCATNCCNCCCTNNCGNNTGCNCNAAGNNNTNNNCTCTAATNGANNGNANCNCNTGCATGNTGNNCNGNNTNNCGNGNATGNNNGNACNATNNTCGCAANTTCNCGTANRTCCACCAGNCNN
BdM1027pool13     CNGGCCCTCTNAGCCRACCACNACACCCCNGCCCCNCGAGGTTTACACCTTANGGNACATCGAATACAGATGTKGGGCCCCGNTGCATANTGGCTCNGAGCACNNCCCGCCGTNTTNAGACGAAGNCCCTGYYNGTCATCCCACCCTTGCGNGTGNACCANGAATTATACTCTAATGGACCGCAGCACTTNCATGGTGCGCCGTATATCGTGAATGCGAGGACCATCNTCGCAACTTCTCGTNNGTCYRCCAGACAT
BdM1028pool13     CANGCCCNCTTANCCANCNACNACNCCCCCNCCCCNCNAGGNNTNCACNTTAGGGNANATNGAATNCNNNTGTGNNNNNCNGNTGNATNTNGGCNNNGAGCACTNCCCGCCGTATTAARNCGNAGNCCNTGYCGGTCANCCNACCCTNNNGNNTGNANCAAGNATTATNNNYNAANNNANNGCAGNACNTNCNTGGTGCNNNGNATATNGNGANTGCGNNNACCNTNNTCNCAACNTNNCNTNNNNNYNCCANANAN
BdM1028pool27     CAGGCCCTCTTANCCNACCACCACACNCCCGCC-CTCGANGWTTACACCTTAGGGTACATCGAATACAGATGTGGGGCCCCGATGCATNTTGGCTCCGNGCACTACCCGCCGTNTTAANACGAAGCNCCTGYCGGTCATCCCACCCTTGCGTGTGCACNAAGAATTATACYYTAATGGACCGCAGCACTTNCATGKTGCGCCGTATATCGTGAATGCNANGACCGTCANNGCAACTTCNCNTNAGTCNACCAGACAN
BdM1029pool27     CAGGCCCTNTTAGCCNACCANCNCACCCCCGCCCCTCGAGGWTTACACCNTNGGGTACMTCGAATANAGATGTGNGGNCCNGATGCATNTTNGCTCYGNRCACTACCCNCCGNNTTANGACGANGCCCCNGNCGGTNNTNCNNCCCTTGCGNNTNCACCANGAATTATACTCNANTGGACCGCANCACNTNCATGKTGCGNNGTNTNTCNNGAATGNGANGACCNTCANNGCANCTTCTCGTANGTCNNCNAGACAT
BdM1030pool13     CNGGCCCNNTTAGCCANCCNNCNCANCCCCGCNNCNCGAGGNCTNNACNTNRGNGNNCATCNAATACNNANNTGGGGNNCNGANGNATATTGGNTCTGANCACTNCCCGCCGNNTNAAGNCNAAGCCCNNGYCNGTCANCCCNCCCNTGCGNNTGCACNANGNNTTATNCNCTANTGGACNGCANNACTNNCATGNNGNGCCGTNNNTCGTGNATNNNANGACNATNANCNNAANNNCTCNTNAGNNYACCAGNCAN
BdM1031pool13     NANACYYNTCNGACCNTNAGCCNCNCGCTNACNNGNCNAATACCCCACNNNAGGNTNCANCNAACGCGACTGCTANNTYNCNGGGTYCACTACCGCCRTNCACNCCTCCCNATAGNCGNTTGNNCTCCYNGNTGGANATTNANCACNANCNAGNACAAGAA-GAWCGCNCCCGANTNGANCACAGCACTTGCTTANTANNCNGTTNATCGCGNCNNNGANGGTTNCNNNCGCTGCACTNNGNGNGTNCGCTNNACWC
BdM1032pool13     NAGGCNNTNTTANCCANCCNNCANNNNCCCNCCCCNCGAGGATNACACCNTANNNTANATCGANNNNNGNTGTGGNGCNCNNANGNMTNTNNNCTNTGAGCNNNNCCCGCCNNATNAANACGNAGCCCNTGYNNGNNATCCNNNNNNNNNNTNNNNACCNNGNATTNNNCTCNANNNGANNGNANNACTTGCNNNNTNNNNNGNANNTCGNGNATGNGNNRACCGNCNTCNNANNTTCTCGTANGTCNNCCANNNNN
BdM1034pool13     TNGANCCNTCCNACYNTCNGCCRCANGCTAACCNGCCRAATACCNCACCGNANNNKNCAYCKAANGCGACTGCTAANTCTCARGNTCCACNNGNGCCNTNCACTCCTCCCAATAGTCGGTTGNACNCCNAGCTNGACATTNAACACTANCAAGTACAAGAA-GATCNCKCCCGATTGNAACANANCACTTGCTTATTACCCCGNN-ANCGCGNCTNCGAGGGNTACNANCNCTGCACTTNGTGAGTCCGCTTGNCWC
BdM1035pool13     NNNANCNCTCNNNNCNTCANNNACNCGCNNNCNCNCNNAATNNCNCANCNNNGGGTNCNTCGNACNCNNCTGNNANATNNNANGNNCCACTNGNNCCGTACANNCCTNCNNNTAGTNRNNNGNNCTCCNNGCTNNACNTNNNACNCNNNNAANTACNNNAA-NNTNNCNNCCNNNNNGANNNNANNACTCNCTTATTANNCNGTNNANNNNGNCNNCGNGNG-NNCNANCNNTNCNNTNNNTNNGTCNGNNTNANNC
BdM1035pool27     TASNTCCCNCCNANCGTCANCNACACNYNAACCNSCNGAATAYNNNACNNCAGGGTNCATCNNACGCGACTGNKAAATCYCGNGGTCYNCTAGCGCCGTNCACTNCTCNCNATAGTCGGNNGANCNNCCAGCTGGACATTNNACACTNNNAAGNACANGAA-GATCNCGCCCNATTGNAACACANCACNYNCTTRTTANCCNGTTTNANGCGNCNGCGAGGGTTNCTATCGCTGCACNTCGTNAGTCCGCYTGANWC
BdM1036pool27     NAGGNCCTNTNNGCNNNCNNNNNNACCCNCGCCCCTCGANGTTTACACCTTANGGTACATNGAATANAGATGTGNGGNCNNGATGCMTNNNNGCTCNGNGCACTNCCCGCCGNATNANGACGANGCNCCTGYNGNNNANCNCNCCCNTNCGNGNNCANNAAGANTTNTNNTYTANNGGACCGNANCACTTNCANGGTNCGNNGTNTATCGTGAATGNGANGN-NATCANNNCAACTTNTNNNAAGNCNACNAGANAT
BdM1037pool13     CAGGCCCTCTNANCCARCNAYNACNNCCCNGCCCCTCGAGKATNNNACCTTAGGNNACANNGAATANAGATGTGGNGCCNNGATGCATATTGGCTCNGNNCACNNCCCGCCGNNTNAANNNGNAGNCCNTNYCNGNCATNCCNNCCTTGCNNNTGCANSANGAATTATACNCNAANNNANNGCANCACTNGCATGNTGCNNNGTNNNTNNTGNNTGCNNGGACCATCATCGCNACNNCTNGTAAGTCCANNAGANAN
BdM1038pool13     NNGAYCCNTCNNNCCGTCAGCCACNNGCTAACCCNNCNAATANCNCACAGCAGNNTNCATCGAACGCGACTNCTAAATCNCNGGGTCCANNAGCGNNGTNCACNCCNCCCANTNGTCNNNTGNANNCNNAGCNGGNCATTNAANANTACCNAGTACANGAA-GANCGNNCCCGATTGNAANANARCACNTGCTTANYANNCCGTTNANCNNGRCTGCNNGGGTTACNACYGCTGCACNTNNNGAGTCNGCTTNACAC
BdM1039pool13     CAGGCCCTCTTAGCCARCCACCACACCCCCGCCCCTCGAGGWTTACACCTTRNGGTACATCGAATACAGGTGTGGGGCCCCGATGCMTATTGGCTCYGAGCACTACCCGCCGTATTAAGACGAAGCCCCTGTCGGTCATCCCWCCCTTGCGTGTGCACSAAGAATTATACTCTRATGGACCGCAGCACTTGCATGGTGCGCCGTATATCRTGAATGCGAGGACCATCATCGCAACTTCTCNTAWGTCCNCCAGACAT
BdM1041pool13     TNGATCCCTCCGACNGTCAGCCACNNGCTNACCCGCCGAATACCCCACCGCAGGGTCCATCGAMCGCGACTGCTANATCTNAGGNTCCACTNGCGCCGTACACTCCTCCCAATAGNNGGTTGAACTCCCAGCTGGACATTCAACACTACCAANTACAAGAA-GATCGCGYCCGATTGGAACACAGCACTTGCTTATTAYCCCGTTNANCNCGNCTGCGAGGGTTACTAYCGNTGTACTTCGTGAGTCNGCTTGACTC
BdM1042pool13     NNGGCCCNCTNNGNCNNNNACCACNCCCNNGCCNCNCGNGGWTNNCNCCNTRNNGNACATNGRNTACAGGTNTGGNGNCNNNATGCMTATNNNCTCNGAGCACNACCCGCCNNATNAANNCGNNGNNCNTNTCGGTCATCNNNNNCTTGNNNNTGCANNAANNNNTNTNNNTNNNNGGANCGCAGCANNTGCNTNNTGNNCCGNNNNTNGTGNATGCNNNGANCATNANCGCANNNNNNCNTANRTNCNCCNNACAN
BdM1043pool13     CAGGCCCTCTTAGCCAACCACCACACNCCCNCCCCTCGAGGWTTACACCTTAGGGTACATCGAATACAGRTGTGGGGCCCCGATGCMTACTGGCTCCGAGCACTNCCCGCCGTATTAAGACGAAGCCCCTGYCGGTCATCCCACCCTTGCGTNTGCACCAAGAATTATACTYTAATGGANCGCAGCACTTGCATGTTGCNCCGTATATCNTGAATGCGAGGACCATCATCGCAANTTCTCGTATGTCCACCAGACAT
BdM1043pool27     CAGGCCCNNTTAGCCNACCACNACNCCCCNRCCCCTCNAGGWTTACACCTTAGGNTACATCGAATACAGRTNTGGGGCCCNNATGCMTNCTGGCTCCGAGCACTACCCNCCNTATTAAGACGAAGNNCCTGYCGGTCNTCCCACCCTTGCGTGTNCACNANGAATTNTACTYTAATNGANCGCAGCACTTNCATGTTGCNCNGTNTNTNGTGAATGNNAGGACCNTCATNGCANCTTCTCGNATGTCCNCCAGACAT
BdM1044pool13     TNGANCYNNCCGNCCGTCAGCCACNCGCTNNCNCNCCNNATANCCCAYCNCAGNNTNNANNGAWCGCNRNTNCTANNTNTCNAGNTNCACTAGNGNCGNACACTCCTCCCNANAGNCGNNYGAACNCCCNGCTGGACNTTCAANACNNCNNANNACAAGAG-GATCGNGNCCGNTTNNANCANANCACNTNCTNANTANCNCGTTNANCNNGANTGCGNGGGNTNCNAYCNNTNCACNTTGTNAGTYCGCTTGANWC
BdM1045pool13     TAGAYCCCTCCGACCGTCAGCCACACGCTAACCCGCCGAATACCCCACCGCAGGNTCCATCGAACGCGGCTGCTAAATCTCAGGGTCCACYAGCGCCGTACACTCCTCCCAATAGTCGGTTGAACTCCCAGCTGNACAGNCAACACTACCAAGTACAAGAA-GATCGCGCCCGATTGGAACACAGCRCTTGCTTATTACCCCGTTTANCGCGANTGCGAGGGTTACTANYGCTNCACTTYGTGAGWCCGCTTGACTC
BdM1046pool13     TAGAYCCNTCCNACCGTCAGCCACANGCTAACCCGCCGAATACCCCACCGCAGGGTCCATCKAACNCGACTGCTAAATCTCARGGTCCACTAGCGCCGTACACNCCTCCCAATAGTCGGTTGAACTCCNAGCTGGACATTCAACACTACCAAGTACAAGAA-GATCGCKNCCGATTGGAACACAGCAMTTGCTTATTANCCCGTTTANCGCGRCTGCGAGGGTTACTATCGCTGCACTTCGTGAGTCCGCTTGACWC
BdM1046pool27     NNGNYCCCNCNNACCGTCAGCNANNNGCNNACCCGCNGANTNCCCCACNGCAGNGTNCATCKAACNCGACTGCTANATNTCNRGGNNCNCTNNCGCCNNACACTCCTCCNANTAGTCGNTNGANCNCCCNGCNGGANNTNNAACACTANCNAGNNCAANAN-GATCNNKNCCNATTNNAANACANCAMNTNCTTATTNCCCCGTNTNNNNCGNCNGCGNGGGTNACNANCNCTGCACTTNGNNNGTCCNCTTGACWC
BdM1047pool13     TNGATCNCTCCNACCGTCAGCCACACGCTAACCCGCCGAATACCCCACNGCAGGGTCCATCGAACNMGACTRCTAAATNTCAGGGTNCRCYAGCGCNGTACACNCCNCCCAATAGTNGGNTGAACTNCNAGCTGGNCNTNNANCASTACCAAGTACAAGAA-GATYGCGNCCGANTGGAACACAGCACTTGCTTATTACCNCGNTTANCGCGNMTGCGAGGGNTANTATCGNTGCACTTNRTGAGTCCGCTNNACWC
BdM1048pool13     TAGAYCYYTCCGACYGTCAGCCACACGCTAACCCGCCGAATACCCYACCGCAGGGTNCATCGAACGCGRCTGCTAAATCTYARGNTCCRCCAGCGCCGTACACTCYTCCCAATAGTCGGTTGAACTCCCAGCTGGACATTNAACACTACCAAGTACAAGAA-GATCGCKCCCKANTGGAACACAGCACTTGCTTATYACCCCGTTTANCGCGGMTSSGAGGGTTACTAYCGCTGCACTTCGTGAGTCCGCTTGACWC
BdM1232pool27     TAGACCCTCCCGAGCGTCAGCCACANGCTAACCSGCCGAATACCCCAYCGCAGGGNCCANCGANCRCGACTGCTAAATCYCAAGGTCCGCTAGNGCCGTACACTCCTCCCAATTGTCGGTTGAACTCSCAGCTAGACANNCAACACTTCCAAGTNCAAGAA-GGTCGCKCTCKATTGGAACACAGCGCTTGMTTATTAYNCCGWTTATCGTGANTGCGAGGGTTACTATYGCTGCACTTCGTGAGTCCGMTTGACAC
BdM1235pool05     NANANCCTNCCGASCGTCAGNCANACGNTANCYCGCCNAATACNCCAYNGCANGGTCCATCGANCRNGNNYGCTAAATCYCAAGGTCCRCTAGNGCCGTACACTCCNCCCANYTGTNGNTTGAACTCSCARCTAGACNNNCAANACNTCNAAGNACAAGAN-GATCGCTCTCTANTNGNACACAGYGCTTGCTTATTAYSCCGTTTATCGTGANTGNNARGGTTACTATYNNTNCACTTCGTGAGTCCGCTTGAYAC
BdM1236pool05     TAGACCCTTCCGACCGTCAGCCACACGNTAACYCGCCGAATACCCCACCGCAGGRTCCANCGANCACGNCTGCTAAATCCCAAGGTCCRCTAGNGCCGTAMACTCCTYCCAATTGTCGGTTGAACTCCCAGCTAGACANTCAACACTTCCAAGTACAAGAA-GGTCGCKCTCGATTGGAACAYTGCGCTTGCTTATTAYCCCGTTYATCGTGAATGCGAGGGTTACTATYGCTGCACTTCGTGAGTCCGCTTGACAC
BdM1237pool05     TTNACCCTNCCGACCANCAANCACACGNTANCCNRCAGAATNCNCNACCGCARKGTACATNGNACACGACTGTTRAACCCCANNGTCCACTAGCGCNNANNACCCCTCCTAATAGTCGGTTGAACTCCCNGNTGANTNTTCAAYACATRCNAGCACGAGAATGNT-ACGNTCTNACGGAATACARCGCTTGCNGGTTNTCCCGTTTCNCGTGAAAGCNGGGGTTACTATNRCNGCTCTCCGTGAGTCCGNCTGACAC
BdM1238pool05     TNNACNCTCCCGANCANCAANCACACGCTAACCNGCAGAATNCNCNACCGCAGGGTACATNGNACACGACTGTTAAACCCCANNGTCCACTAGCGCNNANNACCCCTCCTAATAGTCGGTTGAACTNCCNGNTGANTNTNCAACACATGCNAGCNCGNGAATGNT-ACGNTCTNACGRAATACAGCGCTTGCNGGTTNTCNCGTTTCNCGNGAAAGCGGGGGTTACTATNGCNGCTCTCCGYGAGTCCGNCTGACAN
BdM1239pool05     NAGACCCTCCCGASCGTCAGCCNCACGNTAACYCGCCGAATACCCCAYCGCANGGTCCATCGANCRNGNCTGCTNAATCCCAAGGTNCRCTAGNGCCGTACACTCCTCCCAATTGTCGGTTGAACTCSCAGCTAGACNNTCAACACTTCCAAGTACAAGAA-GATCGCGCTCTATTGGAACNCAGCGCTTGCTTATTAYSCCGTTTATCGTGANNGCGAGGGTTACTATTGCTGCACTTCGTGAGTCCGCTTGACAC
BdM1240pool05     NAGANNCWTCCGAGCGTCAGCCACACGNTAACCNGCCGAATACCCCACCGCAGGGTCCATCGANCACGNCTGCNNAATCYCAAGGTCCGCTAGNGCCGTAMACTCCTCCCAAYTGTCGGTTGAACTCCCAGCTAGACNNNCAACACTTCCAAGTAYAAGAA-GGTCGCKCYCGATTRGRACANAGCGCTTGCTTATTAYCCCGTTYAWCGTGANTGCGARGGTTACTATCNCTGCACTTCGTGAGTCCGCTTGRCAC
BdM1241pool05     NNGNNNCTCCCNAGCGTCAGNCANMCGNTANCTNGCCGANTACNNCAYCGCNGGGNCCATCGANCANGNCTGCTNAATCCCAANGTCCNCTAGNGCCGTNCACTCCTCCCAAYTGTCGGTTGAACTCCCAGCNAGACANTCAACACTTCCAAGTACAAGAA-GRTCGCTCNNKNTTNGAACNCNGNGCTTGCTTATTANGNCGTNNATCGTGANTGCNAGGGTTACTATYNCTGCACTTNGTGAGTCCGCTTNANAC
BdM1243pool05     TANANCCTYCCGASCGTCAGCCACACGCTAACYCGCCGAATACNNCAYCGCAGGGTCCATCGANCANGNCTGCTAAATCCCAANGTCCGCTAGNGYCGTAMACTCCTCCCAATTGTCGGTTGAACTCCCAGCTAGACNNTCAACACTTCCAAGTACAAGAN-GRTCGCKCYCTATTAGAACNCAGCGCWTGMTTATTATCCCGTTYATCGTGAATGCGARGGTTACTATYGCTGCACTTCGTGAGTCCGCTTGRCAC
BdM1244pool05     TAGACCCTYCCGNCCGTCAGCCACACGNTAACYCGCCGAATACCCCAYCGCANGGTCYATCGANCACGNCTGCTAAATCCCAAGGTCCGCTAGNGCCGTACACTCCTCCCAATTGTCGGTTGAACTCCCAGCTAGACANTYAACACTTCCAAGTACAAGAN-GATCGCTCTCKATTGGAACNCNGCGCTTGCTTATTAYGTCGTTTATCGTGAANGNGAGGGTTACTATCGCTGCACTTCGTGAGTCCGCTTAACAC
BdM1245pool05     NNGACCCTNCCGASCGTCAGCCANACGCTAACCCGCCGAATACCCCACCGCAGGGTCCATCGANCRNGNCTGCTAAATCYCAAGNTCCRCTAGNGCNGTACAYNCCTCCCAAYTGTCGGTTGAANTCCCAGCTAGACANTCAACACNTCCAAGTNCAAGWN-GRTCGCKCTCTATTGGAACACNGCGCNTGCTTATTAYSTCGTTTATCGTGANNG-GAGGGYTACTATCGCTGCACTTCGTGAGTCCGCTTARCAC
BdM1247pool05     TWNACCCTGCCGACCANCAANYACACGCTAACCNRCAGRATNCNCNACCGCAGGGTACATNGNACACGACTGTTAAACCCCANGGTCCACTAGCGCNNANNACCCCTCCTAATAGTCGGTTGAACTCCCNGNTGANTATTCAACACATACNAGCACGAGAATGNT-ACGNTCTAACGGAATACARCGCTTGCNGGTTNTCCCGTTTCNCGTGAAAGCGGGGGTTACTRTNRCNGCTCTCCGYGAGTCCGNCTGACAC
BdM1247pool27     TWNACCCTGCCGACCANCAANYACACNCTAACCNRCAGRATNCNCNACNGCAGGGTACATNGNACACGACTGTTAAACCCCANGGTCCACTAGCGCNNANNACCCCTCCTAATAGTCGGTTGAACTCCCNGNTGANTATTCAACACATACNAGCACGAGAATGNT-ACGNTCTAACGGAATACARCGCTTGCNGGTTNTCCCGTTTCNCGTGAAAGCGGGGGTTACTRTNRCNGCTCTCCGYGAGTCCGNCTGACAC
BdM1795pool34     CAGGCCCTCTTAGCCARCCAYCACACCCCCGCCCCTCGAGGATTACACCTTAGGGTACATCGAATACAGATGTGGGGCCCCGAT-CMTATTGGCTCTGAGCACTACCCGCCGTATTAARACGAAGCCCCTGYCGGTCATCCCACCCTTGCGTGTGCACCAAGAATTATWCTCTAATGGACCGCAGCACTTGCATNGTGCGCCGTATATCGTGAATGCGAGGACCRTCATCGCAACTTCTCGTAWGTCCACCAGACAT
BdM1796pool34     CAGGCCCTCTTAGCNAGCCAYCACACCCCCGCCCCTCGANGTTTACACCTTAGGGTACATCGAATACNGATGTGGGGCCCCGAT-CATATTGGCTCTGAGCACTACCCGCCGNATTAAGACGAAGCCCCTGTCGGTNATCCNACCCTTGCGTGTGCACCAAGAATTATACTCTAATGGACCGCAGCACTTGCATNKTGCGCCGTATATCGTGAATGCKAGGACCATCATCGCAACTTCTCGTAAGTCCACCAGACAT
BdM1797pool34     TAGAYCCCTCCGACCGTCAGCCACACNCTAACCCGCNGAATACNCCACCGCAGGGTCCATYGAWCGCRACTGCTAAATCTCARGGTCCRCTAGCGCCNTACACTCCTCCCAATAGTCGGTTRAMCTCCCAGCTGGACATTCAACACTACTAAGTACAAGAA-GATYGCGCCCGATTGGAACACAGCAMTTGCTTATTATCCCGTTTATCGCRAMTGCGAGGGTTACTATCGCTGTACTTCGTGAGTCCNCTTGACTC
BdM1798pool34     CAGGCCCTCTTAGCCAACCACCACACCCCCGCCCCTCGAGGWTTACACCTTAGGGTACATCGAATACAGRTGTGGGGCCCCGATGCATATTGGCTCTGAGCACTACCCGCCGTATYAAGACGAAGCCCCTGTCGGTCATCCCACCCTTGCGTGTGCACSAAGAATTATACTYTAATGGACCGCAGCACTTGCATGGTGCGCCGTATATCGTGAATGCGAGGACCRTCATCGCAACTTCTCGTAWGTCCACCAGACAT
BdM1799pool34     CAGGCCCTCTTAGCCAACCACCNCACNCCNGCCCCTCGAGGTTTACACCTTAGGGTACATCGAATACNGATGTGGGGNCCCGATGNATNTTNGCTCTGAGCACTACNCGCCGNATTANGACGAAGCNCCTGYCGGTNATCCCACCCTTGCGTGTGNACSAAGANTTATWCTCTAANGGACCGCAGCACTNGCATGKTGCGCCGTATATCGNGAATGCGAGGACCATCATNGCAACTTCTCGNAAGTCCACCAGACAT
BdM1800pool34     CAGGCCCTCTTAGCCAACCACCACACCCCCGCCCCTCGAGGATTACACCTTAGGGTACATCGAATACAGRTGTGGGGCCCCGATGCATATTGGCTCTGAGCACTACCCGCCGTATTAAGACGAAGCCCCTGYCGGTCATCCCACCCTTGCGTATGCACCAAGAATTATACTCTAATGGACCGCAGCACNTGCATNTTGCGCCGTATATCGTGAATGCGAGGACCRTCATCGCAACTTCTCGTAWRTCCACCAGACAT
BdM1801pool34     CAGNCCCTCTTAGCCAACCNCNNCACNNCCGCCCCTCGAGGWTTACRCCTTRGGGTACATCGAATANNGRTGTGGGGCCCCGATGCCTNTTGGCTCCGANCACTNCNCGCCGNATYAAGACGANNCNCCTGTCGGTCATCCCACCCTNGCGTGTNCACNAAGAATTATACTCTAATGGANCGCAGCACTTNCATGKTGCGCNGTANATCGTGAATGNGAGGACCRTCATNGCAACTTCTCGTAARTCNACCAGACAT
