# Supplementary material for: Whole-genome amplification in double-digest RADseq results in adequate libraries but fewer sequenced loci
Source: PeerJ. 2018 Jul 17;6:e5089. doi: 10.7717/peerj.5089 (PMC6054070; doi:10.7717/peerj.5089)
Supplement: Supplemental Information 3 — This folder includes ipyrad output files containing unlinked SNPs for each taxon after filtering samples and loci to minimize missing data. It also includes an python script to convert files in this format to the genpop format used by adegenet. [file peerj-06-5089-s003.zip › Data S3/Andranthobius_filtered.u.snps.phy]

21 214
BdM1249pool29     CAAGAATMCGCCYYCGGGTAWCTCSAACCCCTAACAACAACCCAATGACGGCCCATRACTCCATNCCCCGCMNSCCTCYKNCA-GCAATCTGATGATAGCTWGCAGAGTCCACRTGCTGGCTAACACCGAGTNGNCCGCGGTTTGTMAGGCCATCGCAATCRATSTAGC-GTCACAATTGTCMNGTTCCGCAAGCTCCTTCGTACCAGCTATTA
BdM1250pool29     CNAGWATMCTCCCCCGGGTAWCTCCTACCCCTAANAACMWCCTNATGNCGGCCCATGANKCMATGCYCCGCACGYTTCTTTCA-GCAWTYWGATCATWGCTWGYAGAGTCYACACSCTGGCTARAACCGAGTCGRMCGCGGTTTGTMARGCNAYMGCAACCAATCTAGCAGTCACAAYTRTCCTGGTYCGCAASCTCCWTCGTACCAGCTATCA
BdM1251pool12     CMAGAATCCGCMCCCGGGTATCTCCWACCCCTAACANCA-CCTRATGACGGCCMNTGAYKMCATGYCYCGCAYGCTTCTTTCA-GCANTCTGATCATAGCTTGCAGMGTCCWYACGCTCGCTRACACCGAGTCGRCCGCGGTTTRTNAGGCCCYCGCAATCAA-CTAGCAGTCNCAATTGYCCTGTTCCGCAMSCTCCTTCGTACCAGCTATTA
BdM1252pool29     CMARAATCCTCCCYCGAGTATCNCCWANCCCTAACAGCAACSNAAYGRCGGYCCAYGACGMCATGCCCCGCACGCTNCTTTNATTCAATCNGATGATAGCWTGCAGANTTTATACGCTCGCTAAMACCGARTCGNCCGCGNTYTRYCAGGCCAYCKCAACYRATCTRGNRNTCACMMTTGTCCTGTTCCGCAACCTCCTTCATCCCAGCTATYA
BdM1255pool29     CANGAMTCCGCCCCCGGGTANCTCCAAMCCCTNACAGCAMCCYGATGACGGYCCANGNCGCCATGCCCCGCACGYTKCTTTCM-GYANTCAGRTGATAGCTWGNNRAGTCCAYACNCTGGNTGANACCGAGTCGGCMGYGCTTKGTAANGCCATCKYAACCNATCTAGCAGTCACAATTGYCCTGKTCCGCAANCNCCTKCATMCCAGCTANNA
BdM1256pool12     MAAGAATCCGCCCCCGGGTAACTCCWACCCCTAACARCM-CCYAATGACGGCCCNTGACTCCATGCYCCGCACGCYTCTTTCA-GCAATYTGATGATAGCTWGCAGAGTNTWYNCGCTGACTGACACCGAGTCGGCMGCGGWTTGTAARNCYATCGCAATCAA-CTAGYAGTCACAATTRYCCTGKTCCGCAASCTCYWNNATMCCAGCTATCA
BdM1256pool29     NAMGNATCCNNNNCCNNGTRNCTCCTNNNCCNNANNRCN-CCNNATNANNNCCCATGNNKNNNTGNNCCGCNNGCNNCNTTNA-GNAATCNGANNATNGNTNGNNGNNTNYNNACGCNGNNTGACACNGNNNCNGNNNCGNNTTGTANGNNCNTNGNAANNAA-CNNRN-NTYACNNNNNNNNNNNTNCGNANGNNCNWNNANNNNAGCNATNA
BdM1257pool12     CANGAATCCGCMCYCGGGTAWCWCCAACCCCTAAMAACA-MCYAATGACGGCCCATGACKACATGCCCCGCACGCTTCTTWCAAGCAATCTGATGATARCTAGCAGAGTCNAYAYGCTCGCTGACACCGAGTCGGCCGCGGTTTATAAGGYCCYCGCAATCRA-CTRGCARTCNCAATTGTCCTRNTCCGCAAGCTCCTTCRTMMCAGCTATTA
BdM1258pool12     CAAGAATCCGCCCNCGRGTAAYTCCAACCYCTAACAACA-CCCRATRACGGTYCATGACGCCATGCCCCGCMCGCTKYTTTCA-GYAWWYAGATGATWGCTTGCAGARTCCWCRCSCTSGCTGACACCGAGTCGGCCGCGSTTTGTMAGRCCATCGCAATCAA-CTAGYAGTCACAATTGTCCYGTTCCGCAMCYTCCTTCGTMCCAGCTATTA
BdM1259pool12     CNAGAATCCGCCCCCGGGTAAYTYCAACCCCTAACARCN-CCNAATGACGRYCCATGACGCCATGCCCCGCACGCTKCTTTCA-GCNATCTGATSATAGCTAGCAGAGTCCATACGCTGGCYGACACCGAGTCGGCCGCGGTTTGTMAGGCNAYCGCMATYAA-CTRGCAGTCACAATTGTYCTGT-CCGCWASCTCCTKCGTACCAGCTWTYA
BdM1260pool12     CMARAATCCGCCCCCGGGTATYTCCWAMYYYTAACAGCM-YCCARTGACGGCCCATGACKCCATGCCCCGCACGCTKCTTTCATGCAATCAGATGAKAGCTWGCMGAGTTCWYACGCWCGSTGRMACCGAGTCGGCMGCGSTTTGTAARGCCMTCNCAAYYAA-CTAGCAGTCACAATYGTCCTGTTCCGCAACCTCYTKMGTACYAGCTAYYA
BdM1261pool12     CAANAATCCKYCCCCGGGTAAYTYCNACCCCTAACWGSA-CCTRATGACGGYCMATGACGCCATGCCCNGCACGCTTCTTTNA-GCNNTCTGATGATAGCTTGCAGARTCTNYACGCTNRCTGAMASNRAGTCGRCCGCGSTTTGTCAGGCCATCGCAATCAA-CTAGCAGTCACAATTGYCCTGNTCCNCNACCTNCTKCNTCNTNGCTATNA
BdM1262pool12     CAAGAATCCGCCCCYGGGTAAYTTCWACCCCKRACARCC-CCCAATGACRGCCCATGACTCCATGCCCCGCMCGCTTCTTTCA-GCAATCTGATGATAGCWWGCARAGTCCACGCGCTCRCTGAMACYGRGTCRRCCKCKSTTTGTAAGGCCAYCGCAATCAATCTAGYAGTCRCAATTRTCCTGKTCCKYAASCTCYTTCGTMCCAGCYWTYA
BdM1263pool12     CAAGAAWCCGCCCCCRGGTAAYTCCAACCCCTRACAGCA-CCYAATGAARGCCCATGWCTCCATGCCCCGCACGCTKCTTTCA-RCAATCTGATGATAGYTWGCARARWCCAYACGCTSGCTGACACCGAGTCGGCCGCGGTTTGTCRGGCCATCGCMATCNM-CTAGCAGTCACMATTGYCCTGKTCCGCACSCTCCTKCGTCCYRGCTATYA
BdM1264pool12     CAAGAATCCGCCCCCGNGTAANTYCAACCCCTANCAGCA-CCYRNTGACGGYCCATGWCGCCATRCCCCGCMCGCTTCTTTCA-GCAATCTGATGANAGCTTGCAGAGTNYWTACGCTNGCTGACACCGAGTCGGCCGCGGTTTGTMAGGCCATCGCAACYAATCTAGCAGTCAYAATTGYCCTGTTCCGCAMNCTSCTKCGTACCAGCYAYCA
BdM1266pool12     NNANNNNCCGNNCNCGNNTNTNNNCWANCNNTAACANCA-NCNRNTGACNGTCNNNGACNNCNNGCNCCNCNCNCNTNNNTYA-NNNAWCNNNTNANAGNNNNCNGAGNNNNCANGCTGRNTGRAGNCNAGTCNRCNNCGGNTNGTNNGNNNANNNNNAYNNA-C-NGNANTCNNNAYNGTCCTGNTNNGNNNNNTNNNTCGNCCNNGCYATCM
BdM1266pool29     CAAGANTCYKNCCYCGNNNATCTCCNACCCNNNRCAGNA-CCNRATGACGNTCNWNNANGCNNTGCNCNNNACNCNTCTTNNM-NCAAYYNGATGATAGNATNCAGAGTCCTCNNGCNGNCTGNNNCNGNNTCGRCCNCGNTTTNNAAGGCCANCGCAANNNATCTNGT-GYCANANYNGNNNTGTTCCGCAANCNNCTNNNTNCCAGYNANCA
BdM1267pool12     CANAAATCCNCMCCCNRGTAACNNCWACNNCKAACANCA-YCTAATNANGGNCCATGACNCCATNYCCCRCACGCTGNTTTCA-GCAATYWSATGATAGCTAGCAGAGTCYATRCGCTCGCNNACNCCNAGNCGGMCGCGSTTTGTNARGCCACCGCAWTCGA-CYAGNAGTCACAATTNYYCTGNWNCNCAANCYCCWTCGTAMCNGCTATCA
BdM1272pool29     NAANNNNCCNCCNYNGGRYANCTNCNACNNNNANNANCMNYCCNANNNCGNCCNATNNCGNNANNNCCNNCNNNCNNCNTNNM-RNWNTYTGNYNATAGCNNTCCGNATCYNNNNNYNNANNNANANCGNNNCNNNNGCNSTTTNTMNGGNCNNNNCCANCN-ACNNRN-GTCACNANTNNNNNNTTCMGNANGCTCNTNNGTACNARCNNNTA
BdM1273pool12     CCAGAANCCNCNCCCGRGTANNTYCAACCCCTAACNACN-CCCRATGRNGGTCCATGACKCCMKGNCCYGCACGCTKCTTTCA-GCAATCTGATGMTAGCNAGNAGARTNNWNACGCTCRCTNACNNNGAGKYGGCCGCGGTTTGTMAGGCNNTCGNNACCAA-CTARCAGTCACANYTGTCCTGTTCCNCAACCTCCTKCGTMNCGGCTATTA
BdM1275pool12     CAAGAATCCKCCCYCGGGTAAYTYCWMCCCCTAACWRCM-CCYAATGACGGCCCATGAYKCCATGCCCCGMACGCTTCTTTCA-GCAATCTGATGATAGCTTGCAGAGTCCWTACGCTSGCTGAMRCCGAGTCGGCCGCGGTTTGTMAGGCCAYCGCAAYCAATCTAGTAGTCACAATTGYCCTGTTCCGCAMSCTCYWTCGKMMCAGCTWYCA
