# Supplementary material for: Whole-genome amplification in double-digest RADseq results in adequate libraries but fewer sequenced loci
Source: PeerJ. 2018 Jul 17;6:e5089. doi: 10.7717/peerj.5089 (PMC6054070; doi:10.7717/peerj.5089)
Supplement: Supplemental Information 3 — This folder includes ipyrad output files containing unlinked SNPs for each taxon after filtering samples and loci to minimize missing data. It also includes an python script to convert files in this format to the genpop format used by adegenet. [file peerj-06-5089-s003.zip › Data S3/C_impar_filtered.u.snps.phy]

32 307
BdM1128pool08     GCAGGYTTMCGASGGGCYGCTCGKTTTCGAGAATTTGCTCGCAAACYGGATAAAGRTTGARCACGGCCAACCGCRACAGTTGTGTCTNACGTTCYGTAGACCACTAGCCGATACGCAWAMCSGCTT-YCNGTGARWTCGKAGRGRTTTYGCCGCTAACCCCTACRGAGGGCAAGATTGGAGGGTCGCGSCCRGNWGCRTCGCARGTARGGKTCGCCGAAGRASACAATCGGATTATTACGGTYTGGGCACGTTAGGMGTTCWGATGCCCTCCRACANGCTACGCATATCCCTGKTCTACTCTAKTAG
BdM1129pool08     GCAGGYTCMCGMSRGGCTGCTCGGTATYGTGAAYTTGCTNGCAGACCGGATAAAGRTTGAGSACGGCSAACTGYGACAGTTGTGTCYTACGATCYGTAGACCACTAGCCGATACGCRAACCGGCTT-CNGGTGRGATCGGRGGGGYTTTGCCGCTAACCCCTACRGRGGGCAAGATTGNAGGGTCGMRGCCGGATGCATCGCAAGTARGGTTCGCCGAWGRGSACAATCGGATTATTACGGTCYRGGCACGTYARRMGTTCWRGTRMCCTCCGACANG-TACGYATATCCCTAKTCTACTCTATTAG
BdM1130pool08     GCAGGYTTMCGASWGGCTGCTCGKTAWTGWGAATTTGCTCRCAAACCGGATAARGGTKRAGCACGGCCAACYGCGACAGKTGTGTCYTGCGAYCYGTAGACCRCTAGCCGATACGCRAACCSGCTT-CCGGTGRRATCGGAGRGGTTTTGCCGCTAACCCCTWYAGAGGGCAAGATTGGAGGGTCGARGCCRGATGCATCGCAAGTARGGTTCGCCGAAGRGCACAATYGGATTATTACRGTCTGGGCACGTTARGAGTTCARGTGMCYTCNGACAYG-TACGCATATCCCTGKYCTACTCTAKTAG
BdM1131pool08     GCAGGNTCACNACGGGCNGCTCGNTNACGNGNANTNGCTCGCANACNNGATAARGNTNGAGCACGGCSNACYNCGACNGTNGTGNNNTNCRNNCTGTAGAYNRNNNGCCGATNCGCNANNCGGCTT-CCGGTGANANNGNRGANNTTTYNCNGCTNANNCNNACAGNNNGNAAGNNTGNNGNGTCNCN-NYGGATGCGYNNNNAGTARNGTTCGNNNAAGGRNACANTYGGATTATTNCGNNCNGRGNNCGNNANNNGTTNAGNTGCNNNCCNNCANN-TACNCNTATCCNTNGNCTACTCTNKTNN
BdM1131pool28     GNAGGCNCACGACGGGCCGCTNGGYAACGWGAANTTGMTCNCARACCGRATAAAGGTGGAGCACNGCSAACTGCGACAGTTGTGYCYTACRAYCNGTAGANCRCTANCCGATACGCANACCGGCTT-CCGGTGAAATCGKRGAGATTTYGCCGNTNATCCCNANAGAGGGCAAGATTGGAGGGTCGNGGCYGNATGCGNCGCAAGTARGGTTCGCCKAAGGRCACAATYGGATTATTACGGTYNGRGCACGTTAAAAGTTCAGGTGCCCTNCAMCATG-TACGCATATNCCNGGNYTACTCNAKTAG
BdM1133pool28     GCAGGCTTCCGNSKGGCTGCTCGGTTANGTGAATTTGCTCGCAAACCGGATAAAGGTTGAGCACAGCNAACCGYGACAGTTGTGTCYTRCGWYCTGTAGANCACTAGCCNATACGCAAAMCGGCTT-CNGGTGRGATNGGRGRGATTTYGCCGCTAACCCCTACAGAGAGCAAGATTGAAGGGTCGMGGCCGGAWGCRTCGCMAGTARGGTTCGCCGAAGAGCACAATYGGATTATYACGGTCTGAGCACGTTARGAGTTCAGGTGMCCTCCRACANG-TACGCATATCCCTGKTCTACYCTAGTAG
BdM1135pool28     RCWGGCTCCMGASGGGCYGCTCGGTTTTGTGAACTTGCTCGCNAACCGGATRAAGGTTGAACAMGGCCAWCCGCRWCAGGTGYRTMTTGCGACCCGTAGCTCAYTAGTCGATRCGGGARCCGGMTTYTCCGTGAGATCGGGGRGRCTTYGNCGCTNCYYCCCTCAGANGACAAG-TCGGAGGGTCGAAGCCGGAWGCATCGCAAGTGGGGTTCGSNGAAGAGGACAATCGGATTATTACGGTTCARGCACATTWGAAGTTCTGGTGCCCTYCGACACG-YACGCATTTCCCTGGTCTACTCTRKTAG
BdM1136pool28     GCTGGCYCCCNNCGGGCYGCCCGNTTTTGTGAMTTTKCTCGCAAANCGGATANAGGTGGAACAAGGCCAACNGCRAYAGGTGTRTCTTGCGACCCGTNGCTCANTAGTNNATACGGRAACCGNCTT-TCCGTGAGATCGGGGGGATTYYGNCGCNAATYCYCNCAGAGGRCAWGATCNGAGGGTCGNAGCCGNATGNNTNGNMARTGGRGKTCGCCNAAGNGGACANNCGRATTATTACGGTTCAGGCACANTWGAAGTTCNGGTGCCCTTTGACANG-YAYGCATTTCCCTGGCYTACTCTATTAG
BdM1138pool28     GCTSGCYCCCGAGGGGCTGNTCGGTTTTGTGAATTTKCTCGCAAACCGGATAAAGGTKGAACAMGGCSAWCCGCRWCAGGKGTATCTTGCGNCCCRWAGCTCACTAGTCGATGCGCAAACCGACTT-TCCGTGAGATCGGGGAGAYTTYGMCRCTGACCCCCACAGAGGNMAARATCGGAGGGTCGNAGCCGGATGCATCSCNASTGGGGTTCGCCGNAGAGCMCAAYCRGATYATTACGRTTCAGGCACATTAGAAGTTCAGGNGCCCTTCGACATG-YACGCATTTCCCYGGTNTACTCTATTAG
BdM1139pool28     GCNGGCNCCCGACNGGCCGCTCKGTTTTRTRAATTTGCWCNCAAACCGGACAAAGGTKGAACACGGCCATYCGCGWCAGKTATGTCTTGCGACCCGTMGCTCAYTAGTCGNTACGGGAACCGGCTT-TCCGTGAGATMGGGGRGRCTTCSMCNCTAACCCCCTCNGNGGNCAAAATCRGAGGGTCGAAGNCGGATGCNTCGCAARTGRGGTTCGCCGGAGGGGACAATCGRATTATTACGGTCCAGNNACATTWRAAGTTYTGGTGCYCTTCGACAYG-TAYGCATTTCCCTGKNCTACTCTRTTAG
BdM1140pool28     RCTGGCTCCCGASGGGCNGCTAGGTTTTGTGAAYWTGCTCGCAAWTCGGATACAGGTGGAACAAGGCNAACCGCGAYAGGTGTRTCTTGCGWCCCGTAGCTCACTAGYCGATACGGAAAWCGGCTN-TCCGTGAGATCGGGGARAYTTCGMCGCTAACCCCCTCAGAAGGCAWGATCGGAGGGTCGAAGCCGGATGTATCGYAAGTGGGGTTCGCCGAAGRGGACAATCGGRTTATTACGRTTCAGGMACATTAAAAGTTCTGGTGCCCTTCGACATG-TACGCAYTTYCCTGGTCTAGYYTAKTAG
BdM1142pool28     GCTGGCTCCCGRCGGRSCGCTNGGTTTTGNGAAYWTGCTCRCMAATCGNATAAAGGTTGAACAAGGTCAAMCRCGACAGKTGTGTCTKGCGACCCGTAGCTCATTAGTCGATACGGGARTCGGCTT-TCCGTGAGATCGGGGAGAYTTCGCCGCTAACCCCCTCAGAGGRCAWGATCGGMGAGYCGAAGCCGGANGCATCGTMARTGGGGTTCGCCGAAKGGGACAATCGGATTATTACGGKTCAGGCACATTTRAAGTTYTGGTGCCCTTCGACRTG-TACGCANTTCCCTGGTYTACYCTATTAG
BdM1143pool28     ACTGGCTCCCGACGGGGTGCTAGGTTTTGTGAATTTGCTCGCMAATCGGATAMAGGTKGAACAAGGNCAACCGCGAYARGTGTGTCTTGCGTCCCGTAGCTCACTAGYCGATACGGAAATCGGCTT-TCCGTGAGATAGGGGRGANTTCGMCGCTAANCYCCNCAGAAAGCAAGATCGGAGAGTCGANGTCGGATGNATCGTAAGTGGGGTTCGCMGAANGGGACAATCGGNTTATTACGGTTCAGSCAMATTAAAAGKTTTGGTGCCCTTCGACATG-TACGCATTTCCCTGKTCTACYCTAKTAG
BdM1144pool28     GCTGGCTCCCGACGGGCYGSTAGGTTTTGTGAAYATGCTCRCMAATYGGATAMAGGTTGAACAAGGCSAACCGCGACAGGTGTRTCTTGCGWCCCGTAGCTCACTAGYCRATACGGGAATCGGCTT-TCCGTGAGATCGGGGAGATTTCGCCGSTRACCCCCTCAGAARGNATGATCGGAGRGTCGAAGTCGGATGCATCGCMAGTGGGRTTCGCCGAAGGGGACAATCGGATTATTACGGKTCAGGCACATTTAAAGTTNAGGTNCCCTTCGACRYG-TACRCATTTCCCTGGTCTACYCTATTAG
BdM1146pool28     GCTSGCTCCCGRSGGGCCGCTMGGTTTTGTGAATWTGCTCRYAAATCGGAYAAAGGTKGRACAAGGCCAACCGCGAYAGGTGTRTCTKGCGACYCGTAGCTCACWAGTCGATAYRGRAAYCGGMTTCTCCGTGAGATCGGGGARAYTTCGMCGCTAACCCCCTCAGAARGCAAGATCGGAGAGTCGAAGYCGGATSYATCGYMAAKGGGGTTCGCNGAAGRGGACAATCGGATTATTACGGTCCAGSCAMATTAAAAGTTYTGGTGCCCTCCGACAYG-TACGCAYTTCCCTGGTNTNCNCTATTAG
BdM1148pool28     GCTNGNTCCCGNNGGGCCNCTAGGTTNTGTGAATATGCTCRCNAATNGGANACNGNYGGNWCAAGNNNAANCGCGATNNNTNTNTCTKGCGACYNGNAGCTCATTAGTNGATANGGNANTNNGCYY-TNCGYGNGATCGGGGRGNCTTNGNCGCTANCCYCCNCAGAAGRCNANATCGGCGRNNNGANGCCGNAWNTATNGCMARTGGNGTNCGNCNNNGRGNNNAATCGGATTNTTAMGGKNCAGNCACANTNANARTTCTNGTGCCCTTCGACATN-TACGCATTNCCNTGNTCNANYCNANYTG
BdM1149pool08     GNTSNNTNCCNNNGGNNCGNNNNNTNTNNTNNANNNNCTCRCNNANNGGNNNMAGGNGGAANAANGNCANNNGCNNCAGGNNNNTNNTNNGNCCCNTANCNNANNANNTGATANRNAANNCNGNNNNNCNGNNNNNTCNNNNANATTTNNNNGCNAANNNNCNNANAANGNAAGNNNGNNNRGTCGAANCCNGANGNATCGYANNTGGNGNNNGCCGANNNGGNNNNNCGGNNTANTACNNKTCANGNNNANTAANAGTNYNNNTGCCCNNCGANAYN-TNCGCNTNTCCNNNKNCNNNNCTAKNAG
BdM1149pool28     GTTSGCTCCCRACGGGCCGSTANGTTTTGTGAATWCGCTCRCAAATCGGATAAAGGTGGAANAAGGCCAACCGCGACAGGTGTGTCTTGCGACCCGTAGCNCACTAGYTGATACRGAAAWCGGCTT-TCCGNGAGATCGGGGAGATTTYGMCGCTAAYCYCCTCAGAAAGCAAGATCGGAGRGTCGAAGCCGGATGYATCGNAARTGGGGTTMGCCGAANGGGACAAYCGGATTATTACGGTTCAGGCACATTAAAAGTTYWGGTGCCCKTCGACACG-TACGCRTTTCCCTGGTCTACYCTAKTAG
BdM1150pool08     NCNNNNTCNCGANGGGNCGNTNNGTTNTNTNANTWTGCNNACANNNCNNNTNANNGTNGAANAAGNCNNNNCNCGANNGGNGNGTCNNNCGNNNCGTANCTCATTNGTNGTNNCGGANACNGNNNTYTCNNNNANATMGGGNANANTTNNNCGCNANYNNNCTCNNANRGNNNGANCNGANRNTCGAAGNCNGANGCNNCNNNANTGGGNNNCGNMNAAGNNNNCANNNGGATNANTNNGNTNNNNGCANATTNRAAGNTNTNGTGNNNNTCGANRNN-TANNNNTNTNNCTGNTCTNNNCTANTNN
BdM1150pool28     GCNNNCTNCCGANGRGGCNCTNGGTNTTGNGANTTTGCTCACAAATCGGATAAAGGTTGNACAANNCCANMCGCGATAGNTNNGNCNTGCGACCNNTAGCTCNNTAGTCNNTANGGNNACNGGCTTCTNCGNRAGATCGNNNNGNNTTCGCCGCTNNNCCCCTCNGNNNGCAANATCGGAGAGNNGAAGTCGGATGCANCGNMAATGGGNNTNRCNGAANGGGACAACNNGNNTATTANGATNCNGNNACNTTNAANGTNNTGGTNCNNTTCNNCNNG-TNNGNAYTTNCCTGGTCTACYCYATTAK
BdM1151pool28     GCTCRCTCCCGACGGGCYGCTAGGTTTTGTGAATATGCTCACAAATCGGATAAASGTGGAACAAGGCSTACCGCGACAGKTGTGTCTTGCGWCCCGTAGCTCACTAGTCGATACGGGAAYCGGMTT-TCCGTGAGATCGGGGRGATTTYGACGCTAACCCCCTCAGAARGCAAGATCGGCARGYCGAAGCCGGATGCATCGCMAGTGGGGTTCGCCGAAGRGGACAATCGGRTTATTACGRTTCAGGAAMATTAAAAGTTCAGGTGCCCTYCGACRCG-TACGCATTWCCYTGGCCTACYCTATTAG
BdM1152pool08     GCAGGCTCCCGACGGGCYRCTAGGTTTTGTGAATWTNCTCNCMAATCGNATRAAGGNKGAANAAGGCNAACC-NGATAGKTGTRTCTNGCGWCCCGTAACTTACTANYCGATACGGAAGWCGNNTTNTCCGTKAGATCGGGRARACTTYGCCNCTRAYCCCCTCAGAAGGCAWGATCNGANAGTCGANGYCNNATGCATCGYANANGGGGTKCGCCGAAGGGGACNACCGGRTTNTTNNGGKTCAGNMAMATTARANGTTTNGGTGCCCTTCGACATG-TACGNATTTCCCTGGYNTACNCTANTAG
BdM1153pool08     NCTGGCNCCNNNSGGNNNNCTAGGTTTTNTNAATWTGCTCGCAAANCGGANNNAGNTKGAACANGGCNAAMCGCGACAGGNGTGNNNNGNGNNNCNTAGCTCACNAGYCGANNCNNRNAWCGGNTTNNCCGTGNGAWCGGNGAGNTTTYGNCGCNAATCCCCTCNGANGGCNANNNNGNAGAGTCGAAGNCGGWTGTANSGCCANNGGGGTTCGCCGAAGRGGACRATNGNNTTATTACGGKYCAGGMACATTNGAAGTTYNNNNNCCCTTNGNCAYG-TACNCNYTTCNCTGGYCNNCTCTNTNAG
BdM1154pool28     GCNGGCTCCCGASGGGCNGCTAGGTTTTGTGNATWTGCTCNCAAATCGGATACAGGTGGAACAAGGCSAACCGCGACAGKTGTGTCTTGCGWCCCGTAGCTCACTAGTCNNTAYGGGAACCGNMCN-TCCGTKAGATCGGGGAGANKTCGCCGCTNACCCCCNCAGAARGCAAGATCGGAGRNTCGAAGCCGGANGNATCGCAAATGGGGTTCGNNGAAGRGGACAATCGGATTNTTACGNKNCAGGAACATTANAAGTTYTGGTGCCNTTCNANGTG-TNCGCAYTTCCCTGNTYTACYCTANTAG
BdM1155pool08     GCTCRCTCCCGACGGGSCGCTANGTTTTGTGAATWTGCTCACMAATCGGATNAAGGTGGAWCAAGGCSAAMCGCGANAGKTGT-TCTTGCGTCNCGTAGCTCACTAGTCGATAYGGAARNCGGCYT-TCCGTGAGATNNGGGAGATTTCGMYGCTAAYCCCYTCAGAGGGCAAGATCNGAGGGTCSAANCCGGATGYATSGCAARNGGGGTTCGCCGAAGRGGACAAYCGGATTATTACGGKTCAGGCACATNARAAGTTYWGGTGCCCTTCGACATG-TACGCAYTTCCNTNKTCTRCYCTATTAG
BdM1156pool08     GCTGRCTCNNGACGGGSYGNNMGNTTTNGTGAAYNTNCTNGCAANNCNGATACANGTTGAACAAGNCCNACCGNGANAGNTGTNTCTTGNGTCNNGTAGCTCACNNGNCGANNNGGRAANCGGANT-NCCGTNNGATMNGGNGNATTTCGCNNCTANCCNNCTNASNNGRCAANACCGGNNRRNCGAAGNNNGNTGTANNGNMNGTGGNNTTNGCCGAAGGGGACAMTCNGATTATTANGGNTCAGGCANNTTAAAAGTNCTGNNGCCCTNCGNCRTG-TACGCATNTCCCTNGTCNANTYTNTTNT
BdM1158pool08     GNTNGCNNCCGMCNGNCCNCNCGGTTTTGTNAATTTGCTNGCNNNCNKGNTAANNGNNNANCANNSCCNACCNCNNNMGN-NNGTCTNGNNWNCCGNMGCTCACTNNTNGATACNGNANCNNGCNT-TCCNTNAGANNGGGGAGANTTNNNNNCTAMTCNCCNNAGNAGGCNAGATCGGAGNGNCNAANCCGRNAGCNTCGNMANNGNGNTTCGCCGAAGGGNNCAANNGGATNNTTANNGNTCNNCCACATTWGAAGTNNNGGWGCCCNNCGACATG-TACNCATTTCYCTGGNCTACTCTNTTAN
BdM1159pool08     GCTSGCTCCCGACGGGCYGCTCGGTTTTGNGAAYTTGCTCGCAAACCGGATAAAGGTKGAACAMGGCCAACCGCGWCAGK-GTRTCTTGCGWCCCGTCGCTCAYTAGTCGATACGGGAACCGNCTT-TCCRTGAGATCRGGGAGRYTTTGMCGCTRCTCCCCWCAGARGGCAAGWTCGGAGNGTCGMAGCCGGATGCATCNCNAGTGGGGTTCGCCGAAGGGGACAATCGNATTWTTNMGGKTCAGCCACAYTARAAGTTCAGGTGCCCTYCGACAYR-TACGCATTTCCCTGKTCTACYCTATTNG
BdM1160pool08     GCTSGCTCCCGACGGGCTGCTCGGTTTNGTGAATWTGCTCGYAAACCGGATAAAGGTKGAACACGSCCAACCGCGWCMGKTGTGTCTTGCGWCCCRTAGCTCACTARTCGAKACGGRAACYGRCTT-TCCGTGAGATCGGGGAGACTTTGMCGCTAMCCCCCWCAGARRGCAARATCGGAGGGTCGAAGCCGGATGCATCGCAARTGNGGTTCGCCGAAGRGGAYAACCGGATTTWTTMGGTTCAGGCACATTWRNAGTTCAGGTGCCCTTCGACAYG-TACGCATTTCCCTGGTNTACNCTATTAG
BdM1161pool08     GCTGGCTCNMGACGGGCTGCTCGGTTTTGTGAAYTTGCTCGCAAACCGGRTAAAGGTGGAACAAGGCCAACCGCGWCCGKTGYGTCTTGCGTCCCGTCGCTCATTGGTCGATACGGGAACCGRMTT-TCCGTGAGATCGGGGAGACTTTGCCGCCAAYCCCCTCAGAGRGCAAGAYCGGAGGGTMGAAGCCGGAWGCATCNTMAATGRGGTTCGCCGAAGAGGACAATCGGAYTTTTACNGTTCAGGCRCAYTAGAAGTYCWGGTGCCCTTCGAYAYG-TACGCATTTCCCTGKTCWACYCTATTAG
BdM1162pool28     GNTGGCTCNCGACGGGCYGCTCGGTTTTGTGAATTTGCTCNCAAACCGGATGAAGGTGGAACACGGCCAACCNCGACMGKTGTGTCTTGYGWCCCGTMGCTCATTRGYCGATACGGNAAMTGGCTT-TMCGTGAGATCRGGGAGRCTTTGCCGCTACYCCCCWCAGARRGCAAGATCGGCGGGTCGAAGCCGRAWGCATCGYAAGTGGRGTTCGCCGAAGRGGACAAYCGGATTATTACGGTYCNGGCRCATTAAAAGTTCAGGTGCCCTYCGACATGTTACGCATTTCCCTGGTCTACYCTATTAG
BdM1163pool08     GCTSGCTCCCGACGGGCTGCNCGGTTTTGTGRANTTGCTYGCAAACCKGATAAAGGTKGAACMCGSCCAAYCGCGWCAGK-GTGTCTTGCGTCCCGTCGCTCAYTAGTCGATACGGRAACCGRCTT-TCCGTGAGATCRGGGAGACTTTGACGCYRATCCCCWCAGAAGGCRWAATCGGAGGGTCGAAGCCGGATGCATCGCMARTGRGGTTCGCCGAAGRGGACAATCGGATTATTAMGGTTCAGGCACATTTAAAGTTYAGGTGCCCTTCGACATG-TRCGNATTTCCCTGNCCTACTCTATTAG
