# Supplementary material for: Whole-genome amplification in double-digest RADseq results in adequate libraries but fewer sequenced loci
Source: PeerJ. 2018 Jul 17;6:e5089. doi: 10.7717/peerj.5089 (PMC6054070; doi:10.7717/peerj.5089)
Supplement: Supplemental Information 3 — This folder includes ipyrad output files containing unlinked SNPs for each taxon after filtering samples and loci to minimize missing data. It also includes an python script to convert files in this format to the genpop format used by adegenet. [file peerj-06-5089-s003.zip › Data S3/M_bondari_filtered.u.snps.phy]

26 219
BdM1211pool11     CTAACRACGGGGCAAGCAAACTMGCGTACCRARNCGTNNACAAGGCNNTCAGTTCGGYNYASMGTCTNTGNGNNACNAGGTANGCTYTTGCNMATTNGGNCCCNTTGANTNGYCTTTGGNGGNTCGNATCAWAYGNANGNTTAGGRTGNAATANGNTACGKNCTTGCGCNCTCGNCCGCNGGGGAACNCCCG-NGKCKGCACTGRNGKCAGCANANCRN
BdM1212pool11     CTAACAACGGGGCATGCAAACTCRCGTACSAARCCGTATACAAGGCCATCWGNTCGGYCTTSCGTCNTYGAGNTACAARGTATNCTCATGCCCAATTGGCMCCATTGNGCCGCCTNTGGNGGTTCGCATNAAACGYATGNTTGGGGTGYAATATGGTACGKCGTTGCGCCCTCKGCTKCTGNGGAACGCCYNTRGGCGGNACTGACNNYAGCACAGCGC
BdM1213pool11     SNANCNACGNGGANAGCGAANTNGCNNNMCAAANCGNRCWCAAGNNCANCNGNNNGGCYTNNCGNNNTTNNGANNCNANNTATGCNCATNCCCANTTGNCNCNNTNGAGCCGYCTWNGGGGGTNNGCANTNNAYNNNTGCTTANNGNGCAATNNGGNNCNNCGTNNNNNTCTCGNCNNTTNGGGACCNNNNNNNGNNKGNANTNACANNNNNACAGNGN
BdM1213pool24     SWATCRACRRGGMMAGCRAACTMGCGTAMCAAACCGTRCTCAAGGCCATCTGTTCGGYYTTGCGTCWTTGAGATACAAGGTATGCTCAKGCCCAWTTGGCCCCGTTGAGCCGYCTWTGGGGGTTCGCATTATATTCAYGCTTRGGGYGCAATATGGTACGGCGTTGCGCTCWCGGCTGTTGGGRAMCRCCCGTGGGCKGCACTNACATYAGCACAGCGY
BdM1214pool11     CTWNCGACGNGGCAAGCRAACTCGCGTACSARRCCGTRCACWRGGCYRTTWGTTCGKCNTWGCGTCWTTGARATACAAGGTATGCTCWTGCCCANTYGGYCYCGTTGAGCCGCCTTTSGKGGTNNGNATNAWACGYATGCTTRGGRTGNRATATGGTACGKCGTTGCGCTCTCGGCTGCTRGGRANCRGCCGWGGGCKGSACTGACNTCAGCACAGCGC
BdM1215pool11     STAACRACGGGGMAAGMGAAMTCGCGTACCNAAYCGTACACARGKCCATCAGTTCGNCYTTGCGTCTTTGAGCTACAAGGTNTGCTCTTGCNCGATCGGCCYCNTTGARYCGCCTTTGGGGGTTNGCATCATACKCATGYTTRGGGTGCAATWWNGTACGGCGTTGCGCTCTCGGCTGYTGNGGAASGCCCGTGRGCGTSACTGACATNANCRCAGCRC
BdM1216pool11     SNANNNANGNGNNAANCANANNMNNGNNCNNNNCNGTNCACAANNNYAGCAGTNCNGNCNWGNGTYNWTNNGNNANNNGNTNNGCNNNKGNNNNANYNKCNNNAKNGANNCGNNNTNNNNGNTNTGNANCNTACTYNNNYTTNNNANGCWNNNTGNNANNGNNNTGNGCNNNCNNNTGNNNNGNNANASNNGTRGGCNNNNCTGRNNTYANNRYNNNRC
BdM1216pool24     STATCRANGGGGMAAGCAAACTMGCGWACSAGGCCGTANACAARGYCAKCAGTTCRGCCTWGCGTYWTTKAGCTACWAGRTATGCTCWTGCCCAATYGKCCTCATTGANACGCCTTTGGKGGTWYGCATYATACKYAYGYTTRKGRTGCWATATGRTACGGCGTNGSGCTCTCGGCTGCTGGGGAACASCCGTRGGCTGGACTGRCRTYAGCRYAGCRC
BdM1217pool11     STAWCGACGGGGCAAGCAAACTCGCGWWCCARGCCGTRCACAAGGCCRTCWGTTCGGYYTTGCGTCWTTGWGCTACWAGGTATGCTCATGCCCAWTCGGCCYCATTGMRTCGCCTTTGGKGRTTCGCATYATACGYATGTTTAGGGTGCAATATGGTACGGCGTTGCGCYYTCGGCTGCTGGGGAACRCCYGTGGGCGGGACTGRCGKCAGCACRGCRC
BdM1218pool11     NTATCGACGRGGMAAGCNAACTCGCGTNCCARACCGTRCACAAGGCYATCWGTTYGGCCTASCGTCWTTNAGATMCAAGGTATGCTCWKGCACAATTGGCCYCRTTGARCCGCTTTTGGTRGATCGCATYATACNCATGYTTGGGGTGCAATATGGYACKGCGTTGCGCTCTCGGCYGCTGSGGAACGCTYSWGGGCTGGANTGACRTTAGNACAGCGY
BdM1219pool24     STANCGACGGGRCAAGCNAACTCGCGTACCAARCNGTACACAAGGCNRTCAGTTCGGYCTNGCGWCWTTGAGAYACAAGGTGWGCTCWTGCCCANTNGGCCCCGTTRAGYCKYCTTTGGNGGTTCGCATCATACGCANRTTTGGGGTGYAATATGGNMCGGCGTTRCGCCCTYGGCTGCTGGGGAMCGCCCGWGGGCGGSACTGGCATYAGYRCRRCGC
BdM1221pool21     GTATCRWCGGGGCAWGCAAACTCGCGTACCAAGCSGTACACAGGKCCATCAGTWCGKCCTWGCRTCTWTGWGMYACAAGGTATGCTCTTGCCCNWTYGGCCYCATTGMRCCGCCKTTGGGGGTTYGYATCATACGCAYGTTTGGGGYGYAATATGGTACKGCGTYGCGCCCTYGGCTGCTGGGGAASGCCCGTGGGCGGCACTKACRTCAGCNCAGCGT
BdM1222pool24     GTATCGACGGGGCAAGCAAACTCGCGTACCAAATCGYACACAAGKCNNTCAGWTCGTCYTTGCGTCTWTGAGCTACAAGGTATGCTCTTGYCCAAKYGGCCCCATWRMGCCGYCTTCGGGGGTTCRCATYATACGCANGTTTGGGGTGCAATATGGTACGGCGTNGCGCCCTYGGCTGCTGGGNWACGCCCGWGGGMNGCACTGAMGTTAGCACGGCGY
BdM1223pool11     NNATCRAMNGGGCAAGCAAACYCGCGTACCAAGNCGNANACAAGGCCANCANTTCGNNCNWGCRTCNTTGAGMYACAAGGKNTNNTCTTGCCCATTYGGCCTCRNTGAGCNGNCTTTGGGGGTTCGCATTRTGCGCATGNNTGGAGYSCNRNATNGYAYKKCGYTNCGCNCTTGGNTGCNNGGGWASGNNCG-GGGCNGSNCAGACATYANCANAGCGT
BdM1223pool24     CTATCRAMGGGGCAAGCAAACYCGCGTACCAAGYCGYACACAAGGCCATCARTTCGKCCTWGCRTCWWCGAGMYACAAGGKATGCTCTTGCCCATTYGGCCTCRTTGAGCCGYCTTTGGGGGTTCGCATTRTGCGCAYGTWTGGRGYSCAATATGGYAYKKCGYTGCGCCCTYGGYTGCTGNGGWASGCCCGWGGGCGGSACAGACATYAGCACAGCGY
BdM1224pool11     STAWCRACNGGGCNWRCAAACTMGCKTACCAAGCSATACACAAGGCCATCAGTTCGKCCTTGCNTCTTTGAGMTACAAGGTATGCTCATGCCCATTCGGYCTSATTGARCCGCCTWTGGGGGTTTGCATC-NNCGYATGTTTGGGGTGC-ATATGGYCCGKNGTTGCKYCCTCGGCTGCNGGGGAACGCCCGTGGGCGGGACTGACNTYAGCACAGCGN
BdM1225pool11     CTAWCNANNAGGCNAGCAAACTCGCGWWCCARACCGNACACARGGCCATCAGTTCGGCYTTGCGTCTTTGWGCTACWAGGTATGMTCATGCCCAWTYGGCCYCATTGAAAYGCCTTTGGGGGTTCGCATCATACGCATGYTWGGGRYGCAATANGGTACGGYGTTGGGCYCTCGGCTGCKGGGGAASRGNYGTGGGCGGSACTGACATCAGCAYAGYGY
BdM1226pool21     CNNWCGNCGGGNCAANCAAACTCNCNTANCAANCNGTACACAGGGCCATCNGTTCGKCNTASCGTCTNTKAGNTNMTNGGTANGNNCNTGCCNAWTCGGCCCCANTGAANNGCCTNTGGNGGTTCGCATNATACGCAYGCTNGGGANGCAATATGGNACNGCGTYGCGCCCTCGGCTGCNGGGNAACRNYCGTNGGCGGNANTNACGTNAGCACNGCGY
BdM1227pool24     CTANCGACGGRGCANNCAATCTCGCKTWCCARACCGYACNCARGNCCGTCAGTTCGGCTTAGCGTCTWTTTGMTACAAGGTATGCTCATGCCCAATCGGCCCCANTGAACCGCCTTTGGKGRTTCGCATYATACGCAYGYTTGGGGTGCAATATGGTACGGCGTTGCGCTCTCGGCTGYTGGGGAMSGSCCGTGNGCGGSAYTGRCGKCAGCACAGYGY
BdM1228pool11     NTNWNGACGRGGCANGCAATCTCGCKTWNCAAACCGNACACAGGGCCATNWNTTCGNCNTAGNGTCNNTKWGMTACAANGTATGCTNNNNNCCAATYGNCCNCATTNNAACGCCTATGNKGRTTCGCATCANACGYATNCTWNGGATGCANTATNGTACGGNGTTGNNCTCTCGGCTGCTGGNGAASRSCCSTGNGCGGNNCTGACGTCARCRCAGNGC
BdM1229pool11     NTANYGANNGNGNAAGNNNACNNNYGNACNNNNNCGTNNACAGNNNCNNCANNNNGTNNNNGNGTCNWTGAGCNACWANNNNT-NTNWNNNCCANTTNGNNNCNTNNNNNCGNNNTNGNKGRNTNGCNTCATNNGNATGTNNNNGNTGCNNTNNNGTANGNNNNCGCNNNNTNGGNNNCNGGNGANCANCNSNGNNCGNSNNNGNCGTCNGCACRGCGC
BdM1229pool24     SNATNGACGNGGNNNNCNAACTCGTNTANCAGNCNGTNCANNNGGCCNTCNGTTCNTNTNTGCGTNTNTGAGCTACNNGGTATKNTCATGNCNANNTNNNCNNATTGNGNCGCNTNTGNGNNNTCNCATCANNYGCNYNTTNGGNATGCAANATGNTANNNTGNNGCGCYNTCGGCTNCTNGGGAANNNCTNTGNGCGGSACTGRNGTCAGNANGGCGN
BdM1230pool11     NTNTCNNCGNGNNANGNAAANNCNCNNNNNAAACCGYACACANNGNCNNCWNNNNGNCCTNGNGTCTWTKAGNNNCNNNNNATGNTNNNGCCNANTYGGNNCNATTGAANNNNNNTNGGNGGNTCNCANCNTNTGNATGNTNGNNNTGCNANATGNNNNGGNNTTGNNCNNTCGNNTGCNGGRGANSGCCNNTNGNNGNNACNNGCNNNNGCNNNNCGN
BdM1230pool24     CTATCRACGRGGCAAGCAAACTCGCGTACCAAACCGTACACARNGCCATCWGTTCGGCCTWGCGTCTWTKAGATACWWGGTATGCTCATGCCCAATCGGCCCCATTGAACCGCCTTTGGGGGTTCGCATCATATGCAYGCTTGGGATGCAATATGGTACGGCGTTGSGCTCTCGGCTGCKGGGGAMCGSCCGTGGGCGGCTCTGRCGTCAGCRCAGCGY
BdM1269pool24     GTATCRACGGGGCMAGCAMACTCGCGTACCAGGCCGTACAYAAGGCNATCAGTTCGKCCTTGCGTCTNTNAGMTACAAGGTATGCYCTTRCCCAWTCGGCCNCATTGAGCCGCCTNTGRGGGTWCGCGYYATATGCRNGTTTGGGGTGCAAYATRGTACKGYGTTGCGSCCTYGCCTGCTGGGNAMSGSCCGTGGGCTGGACTGACGTTRGCRCRGCGT
BdM1270pool11     CTATCGACGNGGCMAGCAAACTCGCGTACNAAACCGTACACAGGGCCRTCAGTTCGKYCTTGCGNCTTTKWGCTACWAGGTATGMTCATGCCCAATYRGCCTCANTGAACCGCCTTTNGGGNTNCGCATCATAYGYATGYTTGGGATGCAATATGGTACGGCNNTGCGCYCTCGGCTGCTGGGGACCGSYCGTNGGCNGSACWGNCGTCAGCRYAGCGY
