# Supplementary material for: Whole-genome amplification in double-digest RADseq results in adequate libraries but fewer sequenced loci
Source: PeerJ. 2018 Jul 17;6:e5089. doi: 10.7717/peerj.5089 (PMC6054070; doi:10.7717/peerj.5089)
Supplement: Supplemental Information 3 — This folder includes ipyrad output files containing unlinked SNPs for each taxon after filtering samples and loci to minimize missing data. It also includes an python script to convert files in this format to the genpop format used by adegenet. [file peerj-06-5089-s003.zip › Data S3/M_ypsilon_filtered.u.snps.phy]

21 325
BdM1050pool14     TCCGACAYGATGTTSGYGNAGGSACYGAMCCGCTCNCGCCWGGACTNCGTANATCNTCTTACNRGGGRYCCKMTCATATANATCATGACTNANYAGTGGGCCNAACTTCGTAGNCGCCAGGCTGNGGCTTCGTTTATTGCMGCTGCCGGTTAAGYCCNGTAGNAANTASTCAACGTGCTNGCCTGAGCAGRCACCCGGSAANGMNMGAACCATGCCCGNTGMGTGNGMACGAAGACCNGRTTCTMAWAGAATGYNCGGWTNNTCATGAWATGRTYKNCGRTGGTCGTNTCTACCCNSTSARGGGCCRATTAWGCCGGTATGCAYC
BdM1051pool14     NCMNNNGCGNTKNTNGNGCAACCAC-GRMCCGMTCACGTNANGACKGYAANCNTNNTCNTNCNNGRGRNNCGCTNANATNKANCATNACNCAACAGTSGNTNAAACTTTGNNGCNNNNAGNNTGNGGCYTNGTTTANNGNNNCCGCCNNNTAAGTCTGNTNNNANTNAGTCMACGNGNTNGCNNGAGMANNNACTNNNNNTCNAGANRNCCATGCCCNNTNNNNGCGANCGAMGANNNGNNNCNCNNNGAATGTACGNTTNANCATAANATAGNTGACGGTGGNNGTRCNYMCNNNGTCNRGGACCRATTNANNCGGTANNNNCC
BdM1051pool21     NCMNANGNGNTNYTSGNNCNNCNACNGNNCCGNTCACGTCANNANKGNANNNNTCNTCNNNNNAGRGNCNCNCNNANANRNNNCANNNNNCAACAGTNGNTCAAANTTNNNAGCNNNCAGNNTNNNNCTTNGTTNANNNNNGCNGNNGGTNANNTCNGNNNNNANTNAKNCCANGTGNNNGCNNNANNANNNANTNNNNNNCGAGNNANCCATGCCCNNNNNNNGCNAACGAAGANNNNNNTNNNNNNGAATGNACGGWNNRNCNTNAWATNNNNNACGGNGNNNNTGNNYNCNNNNNNNRNGACNGNTTNNGCCGGNNNGNNCC
BdM1052pool14     TCCKAYAYGWKGCTCGCGCAGSCACCGACCCGYTCACGTCWKGAMTGCRWACATCATCTTACNAGGGGCCCGCWCATATANAYAATGGCNCAACAGTGGGCYNAAYYTCRTAGCMGCCMGGCTGGGGCTTCGTYTATTGYAGCNGCCGGTTACGYCCGGTANTAMYTASTYCACGTRCTYGCCTAAGMAGGCACYMGGSAACGNAANGAMCATGCCCGGTGCTTGMGANCGAAGACTTRGTTCTMAAAGTATRYACGGWTCATCATGATATGGTYKNCGATGGACGTGCCCACCCTGTCAGGGNMCRATTNWGCYGGTWWGTAYC
BdM1053pool14     TCCTTCGCNANNNTCNYGYANCCACNGANNNNNNCNNGTCWGGACNNNNANCANYWNNNTRCGAGGSACGCKCTCATATNGWTNANTNCGNAACNGNNNGNNNAACTTYRNNGNNGCCNGGCNNGNGCTTGNNTTNTTGNCGCTGCCGGKNAMGTNNGRTAGNANCTAGNNNACNTNCNNGNNTNNNMGGGCMCNCGGCNNNNANARANCCNNGNCNGGTNNNTNNNAANGAANACTNGRTTCTNNNNNNNNNCNCNGNNNGTCATNAWATNNTTKNCNGTGGTCNTGNCTANCSTSTCNGRGGNCRATNNWGNCGGTNTGTANC
BdM1053pool24     NYCKTCNCGNTGTTCNNGYAGNCACNGNMCCNNTCACGTNNNGNNTACGNNNATYNTMTNRNGANGNNCGCNCTCATATAGWTNATTANNSANCAGTNNGCCWANCNTYATANCNNNCAGGCNNNNGNNNNNNNTNTNGCCGCTGCNGGTTAAGTCNGGNNGTAACNNGNNMANGTNCNCGNCTNNNAGGGCMCCNGNCANCGNNAAAGCCANGCCNGGTRNNNNNNAANGAAAANTANGNTCNNNAAGAANNCTNGNATNGTCANAATATNGTNNNNGATRGNCANNNNNANCCNGTCNNRGANCNATTGNGNCGGTNNGNAYC
BdM1054pool14     TCCGWYNNNATNYTCGCNCAANCNNNRACNTGCNCNNNTNTGGACTNNNAAYANNANNNTACGNGNGRCCTGCWCATANAGATCNTKRCKCAACAGNGGGTNNNNCCTNRTANNCGCNAGGCTNGNGCTYGGTNTATTNNAGNTGMCGGTTAAGTNNGGYARTAANTANTNAACRNNNTNNYCNNRANARNCACNCGGNATCNAANNANNNANNNNCGNNNCKTGNGNANGNANNCTNGGTTCTCRNAGANTGTACGGTTNNTCMWGANNNNGCTKANGNTGGTCNTGNMNANCGTGNCAGGGNCCAATTNWGCCGGNATNNAYN
BdM1054pool24     TCCGWTNCGATGYTCGCGCAACNAMCRACCTGCTCACGTCNGGACTGCRAANAATATCTTACGAGGGRCCTGCWCATACAGATCATTACGCRACAKTGGGYTAAACYTCRNAACCGCCAGKCTGGNGCTTGGTTTATTRCAGCTGNCGGTTAAGTCCNGYARTAAYTAGTYAACATNNTYGYCTNGACAAGCACNCGGSATCGAAAGARNCATGCCCGGTGCGTGCKAACGAAGACTAGGTTCNCNWAGAMTGTANGGTTCGTCNNGATATGGNTNACGNTGGTCRTGCCNACMGTGNCAGGGGCCNATTATGCCGGTATGTAYC
BdM1055pool14     TCCGNCGCGATNYWCGYGNANSCACCRACYYGCTCACGTCTGGACTATGAACATYATCTYACAAGGGACCCGCWCATATAGATCATGACTCAACANTGRGYCNNACTTCGTAGCCGCCARKYTGGGGCTTNGTTTRTTGCAGYTGCCGGTTAMGYYCGGYAGTAANTWCTCNACGTGCWCGCSTGARCRRGCMCWCGRCANCKAAAGAACCATGCNCGTTGCGTGMTAACNAAGACTAGGTTMTAAAANNATGYWCGGNWYNTCATRAWATNRYTGASGRNGGTMGTGNCTAYMCTGTCAGGGNCCRWTTGAGNCGGTAWGYRCC
BdM1056pool14     TCCNTCGCGWTGNTCGTGCAGCCACCGACCCGCTCACNTCTGGACTNYRAACATCATNTTRCAARRGGCGCGCTCATATATATCATTAYNCANCAGNGGGCCAAACNTTGTAGCCGCYAGTCTGGGRNYTSGTTTATTGCAKCTGNCGGTTAAGTNCGGYAGTAATTANGYAACGTGCTYGCCTGAGCGRNNACCMGGCATNNAAAGARACNTGCMCGGTGCTTGCGAACGAAGACTAGGTTCKNAANGNNTGTATGGWTCGTCMTGAAAKGGCTKACGATGGTCGNGCCTACMCNGTCAGGGACCRANTGAGCYGRTATGYANC
BdM1060pool24     TCCTATNCGATGTTSGCGCAACCAACGACCCGCYYACGTCWGTANTGYAAANATCAKCTTRCRANGGACCCGCWCAYATAGWTCATKGCNCAACAGTGGNCNAAACYTTGTMGCCRCCAGGCTNGGGNTTCGTTTRTYGCAGCTGCCGGTTAAGYCCGGTAGTAATYATTCAANGTGCACGCCTGAACAAGCACCMGNGATCGANAGNACCATGCCCGGTGCGTRCGMACNNAGAYTWGGTTCKMAAARAATGTACGGATYRTCATGATATGATTNACRGTGATCGTGCCTACMSTGTCAGRGACCGATWRWGCCGGTATGYAYC
BdM1062pool24     TCCGNYRCGTTGTTCGTGNAGCCACNGACCCGCTCACGTCAGNACTGYAAACWTCATCTTACNANGGGCCCGCTCATRTANTYCATTACTCATTAGTGGGCCANACTTCRTAGCCGCCAGNCTGGGGNTTCGTTTATTNCAGCTSCCRGTTAAGTCCGGNRGTAACTASTTCMCRTGCTCGCCTRAGMAAGCACCCGGCNTCGANAGAGCCATGCCCGKTGCGTNCGMACGAAGACCWNRTTCGMATAGAAWGTANNGTTYGTCAWAATATNNTTKACGNTGRTCGTGCCTACCGAGTCNGGGACNGATTRWGCCGGTATRCACC
BdM1065pool24     KCCGNCGCNATGYNNGCGCRRCNAMCGNCCTGYTCCCNTCTNGACTGCGAACNTCTTCTTACAAGGNNCGCNCTCATANATATCAWGNCGCAACRGTGGKCTAGACTTCNTAGCAGCCAGGCTGGGGYCTGGTTYGTCGCAGCTGNSGNTTGMRTCCGGCAGKWAYYACTCAACGTGCWTGCCTGAGNAAGCACCCGGCATCGAAAGGRCTAWACCSGGTGCGTGCNAWTANAGGCTAGGTKMTCAAAGAATGTANGGWTCGTCNTGNAATGNTTKACGNTGGTNGTGCCYNCCNTGYCAGRGNCNGATTAAGCCRATATGCRCC
BdM1066pool24     NCNGTCNNGANGNTCGNNYNACCACNNNCNYGCTCNCGTCTGNACTNCGNGNATNNTCNNANAAGGNGCGCGCTSNNANATANMATNNCTCAANAGNNNKTTANACNTNNWANCANTCANGNTAGGNCCNGNNTNATCGCNNCTNMCGNTTAAGTNCNNNNGTANCCAGNCCACNNGCNNGCCNGAGMGANNACTNANNAACGAGNNGGCCATGCCCGGTGCKNNNGANTNNANANNANGNNCNCAWAGNATNNACGGNTCNYCANGNAATGNTTNACNRNGGTCGTNCNYNYCNTNTCAGNAACNNWTTANGCCGATNNGTNCC
BdM1070pool14     TCCGTCGCGATGTTGGCNCNACCNCNGANCNRTTCANGNNNGGACNGCGAACTTCATNTTACRAGGGANGCNCTCRTATAGATNATGACTNANCNGNGGGNTTANNYTNNTNGNNNYCANNTYGGGRCCTGNNTCGTNNCAGNTGACGNNNNAGTNCGGYAGKAACTANTNCACGNGCWTGCCNNAGCAAGCACCCNRCANCGAAAGGANYNNGYACGGTGCTTGMGAANGAAGACYAGNTGMTCATANAATGTACTGTNCGTCATGANATGGNTKRCGATGGTAGTGCCTACCCTGTNAGGGNNYGAWTNAGCCRNTATGTACC
BdM1071pool24     NCNNANGCGNNGNTNNNGNNRNCNC-NACNNGTTNANGTCTGNANNGCGANCATCNTCTNNCNNNGGNNGCNNNNANATAGNNNATNNNTNAACAGTGNNTTAAANNNCNNANANGNCAGNNTANGNCCNNNNTNGTCGCANCNNASGGTYGNNTCCGNCNNNNACNANTNAACNCNCTTGNNNGAGAANGCACTNNNNATCGAANGGNNCATNNCCGGANCNTGNKAACGAAGANNANNNNCNNAAAGNATGTANNGNTNNNCNNNAAANGGTTNGNGNNGGNANTGCNNNCNCTNTNMNNRANNGNTTANNAYGGNNNGNNCC
BdM1072pool14     TCCNWYGCGATNYTCRCCTANNCACCNANNTNNTCANRNMNGGACKGCGAACTTCATNYTAYAAGGGNNGCKCTCNTATAGANNATKACGCAANNGTGMGNTTNACNTTGTNNCCGCCNGGYTRRRGCTTGGYTYRTYGCAGNNGACGNTTNMNYCCNGCAGTNANTAGTCAAYGTGCATRCCTGAGCAGGYACCCKRCMTNGAAAGNANNNTGCCCGGTGCKTRNNAACGNARACTAGGKKMTCATWGAATGTACGGATCGTANTGRWANGGTTGRCNANGGTAGNNCCYANCCTGTCAGGGANTGANNAAGCCGGWATGTACC
BdM1073pool14     TCCGTCACRATGYASGCCCARCCACCAACCYGTTCACGTCNGGACTGCGAACTTCATCYTACGAGGGACGCGCTCRTATAGATCATGACGSAANNGYGGGYCWARCTYYGTAGCCGCCNGGYTGGSRCTTGKTTNGTTGCCGCTGMCGKTTGCGYCCGGCAGTAAYTASTCAACNTGSTTGCCYGAGMARGCAYYCGACATCGNAAGGNCCATGCCCRGTGCKKGCGAACNAARACYARRTKMTCATWGAATGTACGRATYGTMATGATATGGYTGGCGATGGTAGTGCCCACCCTGTCAGGGACYGATTGARMCGRTATGTAYM
BdM1074pool14     TCCGTYGCGATKTWSRCSCAACCACCGACCCGTTCAYGTAAGGACTGCGAACATCATCTTACAAGGGACGCTCTCATATAGATCATGACTCANCAGTGAGCCWAACTTCGTAGCCGCCAGKTTGGSRCTTGGTTYGCTGCMNCTGACGGTTGAGYCCGGYAGTAACTAGTCMACGTGGTTGCCTGAGCARGCACCCGACMTMGAAAGGAAYAWNCCCGGTGCKKGAGAANGMAGACTARGTGCTCATWGAATGTACGRWTSGTAATGAWATGGTTGGCGATGGTMGYGCCTACMCTGTCAGGGACYGATTRAGCCGGTATGTACC
BdM1075pool14     TCCTACGCGANGTNCNCNCANCCWNCNANCNNTTNNCGTCWGGNCNNCNAACTTNATCTTRNANGNGANGCGCNNATATAGATNRTGACKNAACNNTGGGNNNANNTTNGTARNAGCNANNTTGGGRNYNGNTNTNTYGCCGCNNMCGNTTGCNTCNNGNAGTAACTANTCNACGNGNNTNNCYGAGNAAGNACNCNANNTNGNAAGGACNNTNYNNGNTGCTNGNGAANGAARACTNGNTKCTCAWANAATGNNCNRWNCGTAATGATMTGGYTTGCNRCGNTNGNNCCCACCCTGNCARGRACYGATTAAGAYGNTATGTANN
BdM1075pool24     TNCTACGCNATNTNCNCSCNACCWNCAACCTNNTCACGTCNNGWCTGCRNACTTCATCTTRCNAGGNACGCGCTCATATNGNTMRTGNCGSAACAGTNGKYTTAANTTTGTARMMGCCAGGNNGGGNCYTGGTTTRTCGNNGCTNCCGGTTGCGTCCAGNAGTANNTACTCMACNTGGWTGNCNGAGCANGYACYCRNCATCGAAAGGANCWTNCMCGGTGNTTGMGAACGAANACNAGGTGCTCANAGAATGTACGRATCGTMATNATMTGGNNTGCGRCGGNAGTGCCCACCNTNNCAGNRACNNATTANGAYGRTATGTAYC
