# Supplementary material for: Whole-genome amplification in double-digest RADseq results in adequate libraries but fewer sequenced loci
Source: PeerJ. 2018 Jul 17;6:e5089. doi: 10.7717/peerj.5089 (PMC6054070; doi:10.7717/peerj.5089)
Supplement: Supplemental Information 3 — This folder includes ipyrad output files containing unlinked SNPs for each taxon after filtering samples and loci to minimize missing data. It also includes an python script to convert files in this format to the genpop format used by adegenet. [file peerj-06-5089-s003.zip › Data S3/README.md]

# Code for de Medeiros & Farrell. 2018. PeerJ

This folder will be made available as a repository at the first author's [github page] (https://github.com/brunoasm) upon publication.

## Contents

1. files with extension `.u.spns.phy`

Phylip-formatted files produced by ipyrad containing unlinked SNPS. Ambiguity codes correspond to heterozygotes

2. `unlinked_snps_to_genepop.py`

Python script converting phylip files to genpop format, required by adegenet
