# Supplementary material for: Whole-genome amplification in double-digest RADseq results in adequate libraries but fewer sequenced loci
Source: PeerJ. 2018 Jul 17;6:e5089. doi: 10.7717/peerj.5089 (PMC6054070; doi:10.7717/peerj.5089)
Supplement: Supplemental Information 4 — Includes raw sample data as well as statistics calculated for each sample. [file peerj-06-5089-s004.csv]

sample	genus	species	taxon	population	longitude	latitude	pool	WGA	WGA_input_ng	samplename_ipyrad	ipyrad_reads_raw	ipyrad_reads_passed_filter	ipyrad_clusters_total	ipyrad_clusters_hidepth	ipyrad_hetero_est	ipyrad_error_est	ipyrad_hidepth_min	ipyrad_avg_depth_total	ipyrad_avg_depth_mj	ipyrad_avg_depth_stat	ipyrad_sd_depth_total	ipyrad_sd_depth_mj	ipyrad_sd_depth_stat	excluded_dueto_less_than_100_loci	excluded_dueto_few_shared_loci	N_loci_s7	N_nucleotides_s7	N_nucleotides_heteroz	N_nucleotides_ambiguous	GC_content
BdM1231	Anchylorhynchus	trapezicollis	Anchylorhynchus	P1	-40.14828352	-18.34718236	5	FALSE		BdM1231pool05	208648	208547	38203	8334	0.016595	0.006118	7	5.34	16.55	16.55	30.94	64.95	64.95	FALSE	FALSE	6170	559354	2290	943	0.339204518
BdM1231	Anchylorhynchus	trapezicollis	Anchylorhynchus	P1	-40.14828352	-18.34718236	27	TRUE	305.6130702	BdM1231pool27	403732	403625	32323	3222	0.022452	0.004331	7	12.36	106.46	106.46	579.23	1831.93	1831.93	FALSE	FALSE	1481	134418	398	220	0.336199956
BdM1232	Anchylorhynchus	trapezicollis	Anchylorhynchus	P1	-40.14828352	-18.34718236	5	FALSE		BdM1232pool05	252056	251938	38428	10494	0.014961	0.005251	7	6.41	17.65	17.65	39.7	74.78	74.78	FALSE	FALSE	8008	726020	3127	933	0.33762376
BdM1232	Anchylorhynchus	trapezicollis	Anchylorhynchus	P1	-40.14828352	-18.34718236	27	TRUE	322.7236744	BdM1232pool27	557373	554014	57720	14115	0.013707	0.003441	7	9.42	33.38	33.38	95.92	191.98	191.98	FALSE	FALSE	10231	927205	3955	758	0.335326111
BdM1233	Anchylorhynchus	trapezicollis	Anchylorhynchus	P1	-40.14828352	-18.34718236	5	TRUE	8.611418017	BdM1233pool05	175497	175424	27018	3560	0.029555	0.006324	7	6.48	37.69	37.69	218.97	602.29	602.29	FALSE	FALSE	196	17771	9	10	0.353068305
BdM1233	Anchylorhynchus	trapezicollis	Anchylorhynchus	P1	-40.14828352	-18.34718236	18	TRUE	8.611418017	BdM1233pool18	2005268	2005065	75552	15068	0.02351	0.00333	7	26.44	125.45	125.45	2905.47	6505.02	6505.02	FALSE	FALSE	2137	193646	204	241	0.343419729
BdM1234	Anchylorhynchus	trapezicollis	Anchylorhynchus	P1	-40.14828352	-18.34718236	5	TRUE	23.39446726	BdM1234pool05	606426	606152	42989	6831	0.027849	0.005133	7	14.05	79.03	79.03	1087.46	2727.11	2727.11	FALSE	FALSE	307	27760	21	20	0.356049338
BdM1235	Anchylorhynchus	trapezicollis	Anchylorhynchus	P1	-40.14828352	-18.34718236	5	FALSE		BdM1235pool05	309629	309504	48397	12376	0.014069	0.004979	7	6.26	18.79	18.79	37.15	71.97	71.97	FALSE	FALSE	9388	850775	3724	1018	0.336487189
BdM1236	Anchylorhynchus	trapezicollis	Anchylorhynchus	P1	-40.14828352	-18.34718236	5	FALSE		BdM1236pool05	702177	701906	69286	19966	0.013182	0.003398	7	9.89	29.95	29.95	76.22	139.96	139.96	FALSE	FALSE	14657	1327326	6193	780	0.336585271
BdM1237	Anchylorhynchus	trapezicollis	Anchylorhynchus	P1	-40.14828352	-18.34718236	5	FALSE		BdM1237pool05	524129	523893	57739	17791	0.012163	0.003722	7	8.87	24.64	24.64	52.59	92.8	92.8	FALSE	FALSE	11336	1024471	4275	618	0.336327012
BdM1238	Anchylorhynchus	trapezicollis	Anchylorhynchus	P1	-40.14828352	-18.34718236	5	FALSE		BdM1238pool05	370452	370299	48779	14798	0.012417	0.00407	7	7.42	20.09	20.09	42.84	76.26	76.26	FALSE	FALSE	10271	928310	3719	677	0.336284174
BdM1012	Anchylorhynchus	trapezicollis	Anchylorhynchus	P2	-40.18578548	-16.13905487	13	FALSE		BdM1012pool13	346158	345964	37253	13546	0.013133	0.004256	7	9.11	19.95	19.95	45.87	74.81	74.81	FALSE	FALSE	9087	822812	2447	780	0.333685827
BdM1013	Anchylorhynchus	trapezicollis	Anchylorhynchus	P2	-40.18578548	-16.13905487	13	FALSE		BdM1013pool13	374353	374179	37902	14298	0.013079	0.004031	7	9.65	20.78	20.78	49.13	78.7	78.7	FALSE	FALSE	9748	882703	2596	794	0.333452211
BdM1013	Anchylorhynchus	trapezicollis	Anchylorhynchus	P2	-40.18578548	-16.13905487	27	TRUE	224.105032	BdM1013pool27	529474	529414	50270	10866	0.012249	0.00308	7	10.48	42.08	42.08	161.52	345.56	345.56	FALSE	FALSE	6977	632465	2204	650	0.335657584
BdM1014	Anchylorhynchus	trapezicollis	Anchylorhynchus	P2	-40.18578548	-16.13905487	13	FALSE		BdM1014pool13	473381	473095	44757	16660	0.013139	0.003743	7	10.32	22.87	22.87	55.89	90.2	90.2	FALSE	FALSE	11138	1008248	3159	856	0.332755509
BdM1015	Anchylorhynchus	trapezicollis	Anchylorhynchus	P2	-40.18578548	-16.13905487	13	FALSE		BdM1015pool13	470871	470575	43048	16718	0.013125	0.003739	7	10.7	22.98	22.98	54.62	86.2	86.2	FALSE	FALSE	11069	1001944	2949	846	0.333237
BdM1016	Anchylorhynchus	trapezicollis	Anchylorhynchus	P2	-40.18578548	-16.13905487	13	FALSE		BdM1016pool13	669685	669216	52670	21395	0.012367	0.003371	7	12.41	26.31	26.31	66.92	103.42	103.42	FALSE	FALSE	13401	1212399	3967	829	0.334010025
BdM1017	Anchylorhynchus	trapezicollis	Anchylorhynchus	P2	-40.18578548	-16.13905487	13	FALSE		BdM1017pool13	149550	149463	23332	5876	0.015242	0.0059	7	6.32	16.55	16.55	26.77	51.93	51.93	FALSE	FALSE	3866	350140	857	344	0.332406553
BdM1017	Anchylorhynchus	trapezicollis	Anchylorhynchus	P2	-40.18578548	-16.13905487	27	TRUE	261.9435404	BdM1017pool27	663577	663516	47560	7502	0.022487	0.005035	7	13.76	77.48	77.48	278.93	698.86	698.86	FALSE	FALSE	4142	375495	1060	490	0.335249233
BdM1018	Anchylorhynchus	trapezicollis	Anchylorhynchus	P2	-40.18578548	-16.13905487	13	FALSE		BdM1018pool13	514455	514146	44515	17656	0.012545	0.003605	7	11.27	23.98	23.98	60.26	94.25	94.25	FALSE	FALSE	11634	1052909	3197	837	0.333900088
BdM1019	Anchylorhynchus	trapezicollis	Anchylorhynchus	P2	-40.18578548	-16.13905487	13	FALSE		BdM1019pool13	706813	706357	57203	21752	0.01336	0.003586	7	12.03	27.01	27.01	70.83	113.25	113.25	FALSE	FALSE	13594	1230241	4157	968	0.335138813
BdM1239	Anchylorhynchus	trapezicollis	Anchylorhynchus	P3	-39.1361666	-15.30658393	5	FALSE		BdM1239pool05	405756	405588	54524	15411	0.0137	0.00472	7	7.28	20.97	20.97	45.46	83.93	83.93	FALSE	FALSE	11592	1050322	4782	985	0.337536861
BdM1240	Anchylorhynchus	trapezicollis	Anchylorhynchus	P3	-39.1361666	-15.30658393	5	FALSE		BdM1240pool05	475118	474863	54189	17053	0.013314	0.003795	7	8.57	23.14	23.14	53.38	93.48	93.48	FALSE	FALSE	12852	1164030	5289	875	0.336843952
BdM1241	Anchylorhynchus	trapezicollis	Anchylorhynchus	P3	-39.1361666	-15.30658393	5	FALSE		BdM1241pool05	276416	276308	40852	11449	0.014141	0.004752	7	6.61	18.11	18.11	38.99	72.36	72.36	FALSE	FALSE	8779	795636	3421	954	0.338515608
BdM1241	Anchylorhynchus	trapezicollis	Anchylorhynchus	P3	-39.1361666	-15.30658393	27	TRUE	300.4372454	BdM1241pool27	380250	380196	33311	3708	0.019574	0.006109	7	11.31	86.42	86.42	731.46	2190.91	2190.91	FALSE	FALSE	2321	210560	829	357	0.337262339
BdM1242	Anchylorhynchus	trapezicollis	Anchylorhynchus	P3	-39.1361666	-15.30658393	5	FALSE		BdM1242pool05	135252	135194	30458	4309	0.020029	0.007758	7	4.36	16.76	16.76	21.98	56.75	56.75	FALSE	FALSE	2913	264240	1000	495	0.340248097
BdM1242	Anchylorhynchus	trapezicollis	Anchylorhynchus	P3	-39.1361666	-15.30658393	27	TRUE	201.6620195	BdM1242pool27	111408	111391	25267	2759	0.020862	0.007623	7	4.34	22.57	22.57	46.19	138.37	138.37	FALSE	FALSE	1686	152945	532	283	0.336497074
BdM1243	Anchylorhynchus	trapezicollis	Anchylorhynchus	P3	-39.1361666	-15.30658393	5	FALSE		BdM1243pool05	458372	458185	55100	16511	0.013206	0.00411	7	8.12	22.81	22.81	53.17	95.5	95.5	FALSE	FALSE	12515	1133606	5102	872	0.336828264
BdM1020	Anchylorhynchus	trapezicollis	Anchylorhynchus	P4	-39.87628785	-12.83008606	13	FALSE		BdM1020pool13	45958	45919	9960	1227	0.024642	0.012022	7	4.56	17.38	17.38	18.54	50.87	50.87	FALSE	FALSE	537	48474	71	36	0.336989912
BdM1020	Anchylorhynchus	trapezicollis	Anchylorhynchus	P4	-39.87628785	-12.83008606	27	TRUE	166.996457	BdM1020pool27	153093	153068	34687	4741	0.01971	0.00998	7	4.25	18.48	18.48	23.96	62.86	62.86	FALSE	FALSE	3247	293172	1092	409	0.338351939
BdM1021	Anchylorhynchus	trapezicollis	Anchylorhynchus	P4	-39.87628785	-12.83008606	13	FALSE		BdM1021pool13	108639	108528	19039	3506	0.021926	0.009201	7	5.54	17.44	17.44	26.83	61.03	61.03	FALSE	FALSE	1910	172363	347	157	0.338202392
BdM1021	Anchylorhynchus	trapezicollis	Anchylorhynchus	P4	-39.87628785	-12.83008606	27	TRUE	206.0194707	BdM1021pool27	528265	528223	51634	9425	0.02093	0.006505	7	10.02	46.95	46.95	201.96	470.92	470.92	FALSE	FALSE	6374	575377	1765	676	0.341132157
BdM1022	Anchylorhynchus	trapezicollis	Anchylorhynchus	P4	-39.87628785	-12.83008606	13	FALSE		BdM1022pool13	17778	17734	4807	399	0.025	0.013622	7	3.68	16.41	16.41	10.56	33.83	33.83	FALSE	FALSE	108	9737	6	6	0.338582677
BdM1022	Anchylorhynchus	trapezicollis	Anchylorhynchus	P4	-39.87628785	-12.83008606	27	TRUE	86.20018542	BdM1022pool27	1493971	1493870	39506	4798	0.040593	0.007413	7	36.89	291.46	291.46	1402.84	4016.23	4016.23	FALSE	FALSE	1464	132179	259	185	0.345736298
BdM1023	Anchylorhynchus	trapezicollis	Anchylorhynchus	P4	-39.87628785	-12.83008606	13	FALSE		BdM1023pool13	24378	24358	5454	692	0.025128	0.011277	7	4.45	15.66	15.66	13.31	35.16	35.16	FALSE	FALSE	287	25869	11	27	0.334441205
BdM1023	Anchylorhynchus	trapezicollis	Anchylorhynchus	P4	-39.87628785	-12.83008606	27	TRUE	252.5675504	BdM1023pool27	530993	530955	45476	8924	0.021584	0.007345	7	11.42	50.5	50.5	311.96	702.86	702.86	FALSE	FALSE	6086	549274	1841	619	0.341083881
BdM1024	Anchylorhynchus	trapezicollis	Anchylorhynchus	P4	-39.87628785	-12.83008606	13	TRUE	23.41503465	BdM1024pool13	53335	53303	168	25	0.002659	0.000468	7	314.98	2102.32	2102.32	3713.03	9428.31	9428.31	TRUE	FALSE	6	542	0	0	0.335820896
BdM1024	Anchylorhynchus	trapezicollis	Anchylorhynchus	P4	-39.87628785	-12.83008606	18	TRUE	23.41503465	BdM1024pool18	1844448	1844317	4928	143	0.040443	0.006259	7	371.98	12778.31	12778.31	24943.69	145887.06	145887.06	TRUE	FALSE	8	725	0	0	0.347705146
BdM1025	Anchylorhynchus	trapezicollis	Anchylorhynchus	P4	-39.87628785	-12.83008606	13	FALSE		BdM1025pool13	6300	6281	1757	152	0.028478	0.011156	7	3.57	13.81	13.81	6.45	18.53	18.53	TRUE	FALSE	42	3790	2	5	0.3264166
BdM1025	Anchylorhynchus	trapezicollis	Anchylorhynchus	P4	-39.87628785	-12.83008606	27	TRUE	255.7954222	BdM1025pool27	1194839	1194751	59914	11290	0.02549	0.007434	7	19.41	95.35	95.35	863.03	1986.32	1986.32	FALSE	FALSE	7022	633833	2178	804	0.341333665
BdM1026	Anchylorhynchus	trapezicollis	Anchylorhynchus	P5	-40.55505865	-12.45523999	13	FALSE		BdM1026pool13	297774	297557	36091	10576	0.016771	0.006964	7	7.88	19.86	19.86	44.92	81.72	81.72	FALSE	FALSE	6899	622317	1702	708	0.336898154
BdM1027	Anchylorhynchus	trapezicollis	Anchylorhynchus	P5	-40.55505865	-12.45523999	13	FALSE		BdM1027pool13	524076	523760	44442	17231	0.014931	0.00488	7	11.24	24.31	24.31	69.29	110	110	FALSE	FALSE	11670	1052845	3010	814	0.33860584
BdM1028	Anchylorhynchus	trapezicollis	Anchylorhynchus	P5	-40.55505865	-12.45523999	13	FALSE		BdM1028pool13	245776	245616	29917	9174	0.016013	0.006641	7	7.9	18.98	18.98	43.07	76.59	76.59	FALSE	FALSE	6118	551822	1352	523	0.338184919
BdM1028	Anchylorhynchus	trapezicollis	Anchylorhynchus	P5	-40.55505865	-12.45523999	27	TRUE	279.3221527	BdM1028pool27	440343	440289	62213	12534	0.014971	0.005809	7	6.85	27.59	27.59	93.58	207.17	207.17	FALSE	FALSE	9701	875661	3145	731	0.338904237
BdM1029	Anchylorhynchus	trapezicollis	Anchylorhynchus	P5	-40.55505865	-12.45523999	13	FALSE		BdM1029pool13	192376	192288	26588	6928	0.017069	0.007524	7	7	18.35	18.35	36.62	70.45	70.45	FALSE	FALSE	4469	403217	882	345	0.337248887
BdM1029	Anchylorhynchus	trapezicollis	Anchylorhynchus	P5	-40.55505865	-12.45523999	27	TRUE	259.453174	BdM1029pool27	1194657	1194548	71796	13671	0.022331	0.007247	7	16.17	77.78	77.78	694.25	1589.5	1589.5	FALSE	FALSE	9059	817583	2879	832	0.340228152
BdM1030	Anchylorhynchus	trapezicollis	Anchylorhynchus	P5	-40.55505865	-12.45523999	13	FALSE		BdM1030pool13	310733	310539	36392	11305	0.016244	0.006499	7	8.18	19.73	19.73	45.1	79.67	79.67	FALSE	FALSE	7344	662708	1655	613	0.340164967
BdM1031	Anchylorhynchus	trapezicollis	Anchylorhynchus	P5	-40.55505865	-12.45523999	13	FALSE		BdM1031pool13	281096	280913	36209	11114	0.015821	0.005239	7	7.61	18.12	18.12	39.22	69.61	69.61	FALSE	FALSE	6887	623584	2578	1016	0.33247784
BdM1798	Anchylorhynchus	trapezicollis	Anchylorhynchus	P5	-40.55505865	-12.45523999	34	FALSE		BdM1798pool34	2724710	2724299	86533	31581	0.013958	0.002325	7	29.88	78.33	78.33	261.11	427.92	427.92	FALSE	FALSE	20783	1874059	7552	634	0.341348715
BdM1799	Anchylorhynchus	trapezicollis	Anchylorhynchus	P5	-40.55505865	-12.45523999	34	FALSE		BdM1799pool34	497848	497470	56175	15858	0.014581	0.006213	7	8.35	24.26	24.26	57.24	106.06	106.06	FALSE	FALSE	12216	1102369	4051	1012	0.341452058
BdM1800	Anchylorhynchus	trapezicollis	Anchylorhynchus	P5	-40.55505865	-12.45523999	34	FALSE		BdM1800pool34	3316312	3316018	88708	34211	0.014127	0.00207	7	35.58	88.81	88.81	303.5	483.97	483.97	FALSE	FALSE	21173	1909116	7733	443	0.341086683
BdM1801	Anchylorhynchus	trapezicollis	Anchylorhynchus	P5	-40.55505865	-12.45523999	34	FALSE		BdM1801pool34	497583	497413	79223	15538	0.015905	0.007883	7	6.02	22.91	22.91	41.74	92.3	92.3	FALSE	FALSE	11435	1031719	3817	1155	0.343674653
BdM1032	Anchylorhynchus	trapezicollis	Anchylorhynchus	P6	-41.15331227	-11.62853005	13	FALSE		BdM1032pool13	231659	231522	30462	8170	0.017263	0.007247	7	7.3	19.25	19.25	38.8	73.55	73.55	FALSE	FALSE	5248	473502	1228	498	0.338475838
BdM1033	Anchylorhynchus	trapezicollis	Anchylorhynchus	P6	-41.15331227	-11.62853005	13	FALSE		BdM1033pool13	123053	122958	21468	3970	0.021984	0.009209	7	5.53	17.52	17.52	26.75	60.69	60.69	FALSE	TRUE	2203	198651	536	245	0.337070739
BdM1033	Anchylorhynchus	trapezicollis	Anchylorhynchus	P6	-41.15331227	-11.62853005	27	TRUE	244.6996559	BdM1033pool27	202944	202932	11731	934	0.028706	0.004625	7	17.24	199.71	199.71	669.55	2365.24	2365.24	FALSE	TRUE	141	12738	10	7	0.357187944
BdM1034	Anchylorhynchus	trapezicollis	Anchylorhynchus	P6	-41.15331227	-11.62853005	13	FALSE		BdM1034pool13	366291	366087	40061	13873	0.01496	0.004375	7	8.92	20.24	20.24	48.49	81.17	81.17	FALSE	FALSE	8840	800654	3588	1070	0.333712284
BdM1035	Anchylorhynchus	trapezicollis	Anchylorhynchus	P6	-41.15331227	-11.62853005	13	FALSE		BdM1035pool13	162025	161910	25163	6362	0.016677	0.006189	7	6.34	16.44	16.44	28.82	56.04	56.04	FALSE	FALSE	4005	362984	1305	592	0.332200924
BdM1035	Anchylorhynchus	trapezicollis	Anchylorhynchus	P6	-41.15331227	-11.62853005	27	TRUE	290.1667064	BdM1035pool27	1305801	1305702	74723	13697	0.021814	0.005211	7	17.19	85.88	85.88	447.46	1042.35	1042.35	FALSE	FALSE	7984	723584	3178	1248	0.336280536
BdM1036	Anchylorhynchus	trapezicollis	Anchylorhynchus	P6	-41.15331227	-11.62853005	13	FALSE		BdM1036pool13	190308	190177	27232	6722	0.018099	0.007568	7	6.72	18.38	18.38	35.42	69.95	69.95	FALSE	FALSE	4303	388416	1032	563	0.337328212
BdM1036	Anchylorhynchus	trapezicollis	Anchylorhynchus	P6	-41.15331227	-11.62853005	27	TRUE	327.3696449	BdM1036pool27	959098	959009	57070	9936	0.022593	0.005743	7	16.53	86.44	86.44	552.68	1322.33	1322.33	FALSE	FALSE	6174	557325	1795	862	0.341106743
BdM1037	Anchylorhynchus	trapezicollis	Anchylorhynchus	P6	-41.15331227	-11.62853005	13	FALSE		BdM1037pool13	305435	305225	35849	10947	0.01629	0.006595	7	8.13	20.02	20.02	46.81	83.47	83.47	FALSE	FALSE	7194	649175	1902	701	0.338388797
BdM1795	Anchylorhynchus	trapezicollis	Anchylorhynchus	P6	-41.15331227	-11.62853005	34	FALSE		BdM1795pool34	1245774	1245584	66399	24016	0.014179	0.003843	7	17.78	45.55	45.55	144.24	237.3	237.3	FALSE	FALSE	17686	1595471	6908	846	0.344725328
BdM1796	Anchylorhynchus	trapezicollis	Anchylorhynchus	P6	-41.15331227	-11.62853005	34	FALSE		BdM1796pool34	1099121	1098888	86816	24612	0.01543	0.005532	7	11.99	37.27	37.27	127.39	237.37	237.37	FALSE	FALSE	16380	1477429	6667	1208	0.348464146
BdM1038	Anchylorhynchus	trapezicollis	Anchylorhynchus	P7	-42.26908348	-13.99790662	13	FALSE		BdM1038pool13	262155	262012	32681	10471	0.015048	0.005026	7	7.86	18.3	18.3	38.68	67.12	67.12	FALSE	FALSE	6741	610559	2513	852	0.333894375
BdM1039	Anchylorhynchus	trapezicollis	Anchylorhynchus	P7	-42.26908348	-13.99790662	13	FALSE		BdM1039pool13	1000258	999584	66317	26756	0.015319	0.004509	7	14.23	31.03	31.03	99.92	155.79	155.79	FALSE	FALSE	15924	1436166	6483	1148	0.338867009
BdM1040	Anchylorhynchus	trapezicollis	Anchylorhynchus	P7	-42.26908348	-13.99790662	13	FALSE		BdM1040pool13	78701	78349	15871	2654	0.019531	0.008274	7	4.9	15.35	15.35	18.27	43.04	43.04	FALSE	FALSE	1468	133052	323	214	0.331338722
BdM1040	Anchylorhynchus	trapezicollis	Anchylorhynchus	P7	-42.26908348	-13.99790662	27	TRUE	191.8323078	BdM1040pool27	308985	308961	29054	3352	0.025051	0.006157	7	10.5	76.88	76.88	233.24	683.03	683.03	FALSE	FALSE	1642	148970	410	335	0.34076944
BdM1041	Anchylorhynchus	trapezicollis	Anchylorhynchus	P7	-42.26908348	-13.99790662	13	FALSE		BdM1041pool13	481348	481048	43591	16950	0.014198	0.003674	7	10.76	23.09	23.09	61.36	97.11	97.11	FALSE	FALSE	10983	994325	4593	1154	0.334640606
BdM1042	Anchylorhynchus	trapezicollis	Anchylorhynchus	P7	-42.26908348	-13.99790662	13	FALSE		BdM1042pool13	274890	274707	34400	9790	0.016881	0.007119	7	7.66	19.55	19.55	41.8	77.03	77.03	FALSE	FALSE	6220	561122	1898	784	0.336683886
BdM1043	Anchylorhynchus	trapezicollis	Anchylorhynchus	P7	-42.26908348	-13.99790662	13	FALSE		BdM1043pool13	789673	789148	58201	23005	0.015231	0.004634	7	12.85	28.09	28.09	85.96	135.3	135.3	FALSE	FALSE	14414	1300062	5519	1136	0.339025819
BdM1043	Anchylorhynchus	trapezicollis	Anchylorhynchus	P7	-42.26908348	-13.99790662	27	TRUE	343.0739894	BdM1043pool27	356121	356087	48503	10038	0.016595	0.006218	7	7.15	27.64	27.64	191.95	421.3	421.3	FALSE	FALSE	7426	670459	2979	889	0.33882448
BdM1797	Anchylorhynchus	trapezicollis	Anchylorhynchus	P7	-42.26908348	-13.99790662	34	FALSE		BdM1797pool34	709840	709746	54984	22244	0.014203	0.003771	7	12.54	27.58	27.58	75.54	117.13	117.13	FALSE	FALSE	13119	1187977	7146	900	0.336472235
BdM1244	Anchylorhynchus	trapezicollis	Anchylorhynchus	P8	-39.99342145	-19.14070018	5	FALSE		BdM1244pool05	645761	645485	60015	19467	0.012186	0.003477	7	10.5	28.54	28.54	71.83	124.17	124.17	FALSE	FALSE	14427	1306697	5198	633	0.336793263
BdM1245	Anchylorhynchus	trapezicollis	Anchylorhynchus	P8	-39.99342145	-19.14070018	5	FALSE		BdM1245pool05	445351	445134	56780	16224	0.013215	0.004295	7	7.65	22	22	51.69	95.17	95.17	FALSE	FALSE	12257	1110278	4394	850	0.337533794
BdM1246	Anchylorhynchus	trapezicollis	Anchylorhynchus	P8	-39.99342145	-19.14070018	5	FALSE		BdM1246pool05	201550	201467	40091	8150	0.014496	0.006577	7	4.92	15.84	15.84	24.85	53.66	53.66	FALSE	FALSE	6020	544201	1884	756	0.335555943
BdM1246	Anchylorhynchus	trapezicollis	Anchylorhynchus	P8	-39.99342145	-19.14070018	27	TRUE	296.4474415	BdM1246pool27	891078	891004	38527	4940	0.022211	0.004236	7	22.91	166.22	166.22	830.37	2313.85	2313.85	FALSE	FALSE	2325	210231	451	254	0.334441563
BdM1247	Anchylorhynchus	trapezicollis	Anchylorhynchus	P8	-39.99342145	-19.14070018	5	FALSE		BdM1247pool05	849268	848876	62435	20944	0.011594	0.002777	7	13.3	36.11	36.11	92.56	157.33	157.33	FALSE	FALSE	12327	1113986	4336	239	0.336354537
BdM1247	Anchylorhynchus	trapezicollis	Anchylorhynchus	P8	-39.99342145	-19.14070018	27	TRUE	357.8959091	BdM1247pool27	564334	564270	76879	14551	0.012094	0.004036	7	7.21	31.74	31.74	143.69	329.15	329.15	FALSE	FALSE	10086	911620	3464	626	0.335069433
BdM1044	Anchylorhynchus	trapezicollis	Anchylorhynchus	P9	-42.80189942	-15.38973553	13	FALSE		BdM1044pool13	265534	265359	35460	10630	0.01559	0.004946	7	7.34	17.67	17.67	37.94	68.14	68.14	FALSE	FALSE	6639	601558	2414	882	0.333948801
BdM1045	Anchylorhynchus	trapezicollis	Anchylorhynchus	P9	-42.80189942	-15.38973553	13	FALSE		BdM1045pool13	512965	512676	46371	18074	0.014578	0.003765	7	10.77	23.08	23.08	60.76	96.02	96.02	FALSE	TRUE	11414	1033415	5067	1176	0.335526457
BdM1045	Anchylorhynchus	trapezicollis	Anchylorhynchus	P9	-42.80189942	-15.38973553	27	TRUE	269.9397797	BdM1045pool27	112265	112259	21355	1319	0.028901	0.006739	7	5.22	55.46	55.46	125.16	500.91	500.91	FALSE	TRUE	607	55108	225	151	0.337502068
BdM1046	Anchylorhynchus	trapezicollis	Anchylorhynchus	P9	-42.80189942	-15.38973553	13	FALSE		BdM1046pool13	710766	710366	54940	22726	0.014384	0.003501	7	12.64	26.42	26.42	71.59	109.82	109.82	FALSE	FALSE	13605	1231393	6514	1204	0.335152249
BdM1046	Anchylorhynchus	trapezicollis	Anchylorhynchus	P9	-42.80189942	-15.38973553	27	TRUE	312.3306672	BdM1046pool27	183443	183432	34288	6086	0.017889	0.006498	7	5.26	20.38	20.38	107.53	254.67	254.67	FALSE	FALSE	4263	386869	2314	709	0.3339676
BdM1047	Anchylorhynchus	trapezicollis	Anchylorhynchus	P9	-42.80189942	-15.38973553	13	FALSE		BdM1047pool13	369535	369270	40925	14495	0.014762	0.004396	7	8.81	19.54	19.54	46.25	76.53	76.53	FALSE	FALSE	9322	844212	3654	1256	0.334548428
BdM1048	Anchylorhynchus	trapezicollis	Anchylorhynchus	P9	-42.80189942	-15.38973553	13	FALSE		BdM1048pool13	809304	808820	59382	24573	0.014298	0.00354	7	13.23	27.85	27.85	85.49	131.5	131.5	FALSE	FALSE	14302	1294297	6701	1262	0.334863315
BdM1248	Andranthobius	bondari	Andranthobius	P1	-40.14828352	-18.34718236	12	TRUE	26.9256615	BdM1248pool12	304	304	216	1	3.66E-07	0.000409	7	1.41	64	64	4.29	0	0	TRUE	FALSE	1	94	0	0	0.311111111
BdM1248	Andranthobius	bondari	Andranthobius	P1	-40.14828352	-18.34718236	29	TRUE	26.9256615	BdM1248pool29	714077	714028	8281	210	0.02572305	0.005558	7	85.55	3323.78	3323.78	7342.27	45989.67	45989.67	TRUE	FALSE	41	3761	11	7	0.351806574
BdM1249	Andranthobius	bondari	Andranthobius	P1	-40.14828352	-18.34718236	12	FALSE		BdM1249pool12	16541	16536	4770	217	0.04082325	0.010791	7	3.25	30.81	30.81	40.73	188.77	188.77	TRUE	FALSE	37	3418	16	16	0.337012398
BdM1249	Andranthobius	bondari	Andranthobius	P1	-40.14828352	-18.34718236	29	TRUE	277.4933589	BdM1249pool29	891333	891219	82650	12363	0.01863156	0.005508	7	10.08	57.44	57.44	389.11	1004.77	1004.77	FALSE	FALSE	6128	552282	1795	1023	0.330221901
BdM1250	Andranthobius	bondari	Andranthobius	P1	-40.14828352	-18.34718236	12	FALSE		BdM1250pool12	56255	56233	11626	845	0.03490373	0.012859	7	4.46	33.36	33.36	89.69	331.3	331.3	FALSE	FALSE	247	22383	62	59	0.327439024
BdM1250	Andranthobius	bondari	Andranthobius	P1	-40.14828352	-18.34718236	29	TRUE	279.3221527	BdM1250pool29	1068662	1068543	90360	15353	0.01812242	0.005676	7	10.82	55.23	55.23	468.09	1134.53	1134.53	FALSE	FALSE	7799	702898	2524	1075	0.329623696
BdM1251	Andranthobius	bondari	Andranthobius	P1	-40.14828352	-18.34718236	12	FALSE		BdM1251pool12	480823	480639	40749	11987	0.0171974	0.007406	7	10.78	30.45	30.45	382.83	705.45	705.45	FALSE	FALSE	8257	744481	2752	1070	0.321189421
BdM1252	Andranthobius	bondari	Andranthobius	P1	-40.14828352	-18.34718236	12	FALSE		BdM1252pool12	96991	96920	18045	1659	0.03084244	0.012766	7	4.95	31.23	31.23	114.72	377.33	377.33	FALSE	FALSE	675	61046	191	128	0.325929479
BdM1252	Andranthobius	bondari	Andranthobius	P1	-40.14828352	-18.34718236	29	TRUE	253.7366687	BdM1252pool29	581658	581570	73019	9779	0.02020529	0.007013	7	7.33	43.49	43.49	256.84	700.75	700.75	FALSE	FALSE	5063	456357	1807	974	0.329738597
BdM1253	Andranthobius	bondari	Andranthobius	P1	-40.14828352	-18.34718236	12	TRUE	22.06474836	BdM1253pool12	498002	496954	17360	2784	0.02104309	0.003292	7	28.19	164.09	164.09	1302.86	3250.01	3250.01	FALSE	FALSE	982	88676	105	95	0.346688768
BdM1254	Andranthobius	bondari	Andranthobius	P1	-40.14828352	-18.34718236	12	TRUE	9.856549514	BdM1254pool12	10729	10717	1574	124	0.0148698	0.001319	7	6.81	63.01	63.01	108.81	383.19	383.19	TRUE	FALSE	40	3605	1	1	0.584750488
BdM1254	Andranthobius	bondari	Andranthobius	P1	-40.14828352	-18.34718236	19	TRUE	9.856549514	BdM1254pool19	345462	345427	25996	3223	0.01917489	0.002117	7	13.24	94.7	94.7	229.12	644.85	644.85	FALSE	FALSE	236	21296	53	55	0.396124178
BdM1255	Andranthobius	bondari	Andranthobius	P1	-40.14828352	-18.34718236	12	FALSE		BdM1255pool12	13821	13814	3930	169	0.03530651	0.011636	7	3.3	33.03	33.03	43.07	205.36	205.36	TRUE	FALSE	23	2109	14	11	0.326571004
BdM1255	Andranthobius	bondari	Andranthobius	P1	-40.14828352	-18.34718236	29	TRUE	251.7249427	BdM1255pool29	486576	486535	60937	8361	0.02020661	0.007342	7	7.34	42.51	42.51	244.78	659.74	659.74	FALSE	FALSE	4464	402585	1458	764	0.334541745
BdM1256	Andranthobius	bondari	Andranthobius	P3	-39.1361666	-15.30658393	12	FALSE		BdM1256pool12	449361	449224	34345	11003	0.01647987	0.007155	7	11.9	31.42	31.42	410.53	724.91	724.91	FALSE	TRUE	7763	700047	2433	846	0.323788837
BdM1256	Andranthobius	bondari	Andranthobius	P3	-39.1361666	-15.30658393	29	TRUE	304.0870594	BdM1256pool29	399800	399778	30647	2258	0.02827055	0.010262	7	12.51	147.9	147.9	1170.7	4310.7	4310.7	FALSE	TRUE	929	83914	229	206	0.337308307
BdM1257	Andranthobius	bondari	Andranthobius	P3	-39.1361666	-15.30658393	12	FALSE		BdM1257pool12	763561	763291	40418	17152	0.01495996	0.005719	7	17.18	36.85	36.85	637.57	978.38	978.38	FALSE	FALSE	12326	1110961	4143	963	0.321480853
BdM1258	Andranthobius	bondari	Andranthobius	P3	-39.1361666	-15.30658393	12	FALSE		BdM1258pool12	1248246	1247803	60195	23641	0.01524997	0.004998	7	18.97	44.58	44.58	745.94	1189.83	1189.83	FALSE	FALSE	15853	1428416	6017	1241	0.320668233
BdM1259	Andranthobius	bondari	Andranthobius	P3	-39.1361666	-15.30658393	12	FALSE		BdM1259pool12	512914	512745	36720	13107	0.01574607	0.00671	7	12.73	30.76	30.76	429.41	718.38	718.38	FALSE	FALSE	9385	846248	3050	999	0.322025913
BdM1260	Andranthobius	bondari	Andranthobius	P3	-39.1361666	-15.30658393	12	FALSE		BdM1260pool12	1213599	1213110	51733	23031	0.01453135	0.004747	7	21.32	44.83	44.83	844.96	1265.99	1265.99	FALSE	FALSE	15727	1417314	5929	980	0.320124007
BdM1261	Andranthobius	bondari	Andranthobius	P3	-39.1361666	-15.30658393	12	FALSE		BdM1261pool12	285038	284930	29633	6888	0.01957865	0.008721	7	8.76	28.97	28.97	284.02	588.64	588.64	FALSE	FALSE	4553	410722	1434	698	0.323238369
BdM1272	Andranthobius	bondari	Andranthobius	P3	-39.1361666	-15.30658393	12	FALSE		BdM1272pool12	126723	126665	19611	2526	0.02658546	0.011779	7	5.94	29.48	29.48	151.59	421.62	421.62	FALSE	TRUE	1264	114132	357	181	0.324083308
BdM1272	Andranthobius	bondari	Andranthobius	P3	-39.1361666	-15.30658393	29	TRUE	246.9759989	BdM1272pool29	203619	203604	31512	2674	0.02388591	0.00823	7	6.11	53.6	53.6	206.2	706.12	706.12	FALSE	TRUE	1136	102565	254	191	0.332751057
BdM1273	Andranthobius	bondari	Andranthobius	P3	-39.1361666	-15.30658393	12	FALSE		BdM1273pool12	266519	266413	29766	6477	0.02029395	0.008992	7	8.19	28.2	28.2	251.39	538.43	538.43	FALSE	FALSE	4183	377379	1306	622	0.32494533
BdM1262	Andranthobius	bondari	Andranthobius	P8	-39.99342145	-19.14070018	12	FALSE		BdM1262pool12	1857273	1856584	55057	26765	0.01432648	0.003474	7	30.52	60.18	60.18	1324.63	1899.39	1899.39	FALSE	FALSE	17103	1541066	6969	745	0.320661748
BdM1263	Andranthobius	bondari	Andranthobius	P8	-39.99342145	-19.14070018	12	FALSE		BdM1263pool12	865830	865525	46919	19354	0.0154359	0.005528	7	16.79	37.06	37.06	646.83	1006.76	1006.76	FALSE	FALSE	13449	1212257	5117	1272	0.320890611
BdM1264	Andranthobius	bondari	Andranthobius	P8	-39.99342145	-19.14070018	12	FALSE		BdM1264pool12	699237	698964	40145	17173	0.01472872	0.005856	7	16.08	33.97	33.97	466.95	713.55	713.55	FALSE	FALSE	12250	1104273	4167	1115	0.321602447
BdM1265	Andranthobius	bondari	Andranthobius	P8	-39.99342145	-19.14070018	12	TRUE	80.05048935	BdM1265pool12	22662	22656	499	28	0.007644826	0.000923	7	45.24	774.25	774.25	681.72	2778.36	2778.36	TRUE	FALSE	9	807	0	0	0.635687732
BdM1265	Andranthobius	bondari	Andranthobius	P8	-39.99342145	-19.14070018	19	TRUE	80.05048935	BdM1265pool19	437516	437482	21286	1471	0.02337132	0.003562	7	20.38	273.35	273.35	1388.41	5275.02	5275.02	FALSE	FALSE	145	13112	43	49	0.43429784
BdM1266	Andranthobius	bondari	Andranthobius	P8	-39.99342145	-19.14070018	12	FALSE		BdM1266pool12	139572	139510	21109	2783	0.02675671	0.011512	7	6.03	29.62	29.62	161.91	445.19	445.19	FALSE	FALSE	1433	129401	451	255	0.322509323
BdM1266	Andranthobius	bondari	Andranthobius	P8	-39.99342145	-19.14070018	29	TRUE	132.5044839	BdM1266pool29	350952	350912	39889	4904	0.02012025	0.00516	7	8.37	55.86	55.86	222.41	632.26	632.26	FALSE	FALSE	2066	186320	441	332	0.329821342
BdM1267	Andranthobius	bondari	Andranthobius	P8	-39.99342145	-19.14070018	12	FALSE		BdM1267pool12	227048	226952	27887	5440	0.02112974	0.009794	7	7.49	27.63	27.63	211.89	479.21	479.21	FALSE	FALSE	3331	300550	1028	568	0.324902991
BdM1274	Andranthobius	bondari	Andranthobius	P8	-39.99342145	-19.14070018	12	TRUE	85.38823135	BdM1274pool12	429159	429032	6257	365	0.04286157	0.008209	7	67.79	1129.27	1129.27	5044.32	20856.56	20856.56	TRUE	FALSE	61	5605	7	12	0.350566313
BdM1275	Andranthobius	bondari	Andranthobius	P8	-39.99342145	-19.14070018	12	FALSE		BdM1275pool12	1462561	1461949	53973	25210	0.0144977	0.004381	7	24.67	50.03	50.03	959.34	1403.28	1403.28	FALSE	FALSE	16549	1491225	6378	896	0.320228806
BdM1158	Celetes	impar	Celetes_impar	P2	-40.18578548	-16.13905487	8	FALSE		BdM1158pool08	186876	186743	36315	5263	0.027459	0.012234	7	4.89	19.16	19.16	34.17	88.36	88.36	FALSE	TRUE	2739	247816	1174	595	0.342116534
BdM1158	Celetes	impar	Celetes_impar	P2	-40.18578548	-16.13905487	28	TRUE	306.2918191	BdM1158pool28	700304	700214	73481	13877	0.011875	0.003469	7	9.45	42.52	42.52	137.71	314.75	314.75	FALSE	TRUE	118	10704	42	33	0.380866597
BdM1159	Celetes	impar	Celetes_impar	P2	-40.18578548	-16.13905487	8	FALSE		BdM1159pool08	422922	422605	50330	14577	0.020518	0.008346	7	7.96	20.99	20.99	61.97	114.08	114.08	FALSE	FALSE	9140	826503	4630	1556	0.340184279
BdM1160	Celetes	impar	Celetes_impar	P2	-40.18578548	-16.13905487	8	FALSE		BdM1160pool08	666089	665625	59222	22361	0.018659	0.006868	7	10.68	23.9	23.9	81.76	131.98	131.98	FALSE	FALSE	14123	1276911	8092	1984	0.339736989
BdM1161	Celetes	impar	Celetes_impar	P2	-40.18578548	-16.13905487	8	FALSE		BdM1161pool08	640022	639539	59702	21279	0.019067	0.006864	7	10.15	23.79	23.79	84.29	140.15	140.15	FALSE	FALSE	13452	1216288	7141	1810	0.340031474
BdM1162	Celetes	impar	Celetes_impar	P2	-40.18578548	-16.13905487	8	FALSE		BdM1162pool08	16462	16452	6735	217	0.041157	0.017157	7	2.4	19.92	19.92	10.68	56.43	56.43	TRUE	FALSE	24	2178	6	6	0.362213919
BdM1162	Celetes	impar	Celetes_impar	P2	-40.18578548	-16.13905487	28	TRUE	278.4193205	BdM1162pool28	917772	917545	108108	21495	0.019296	0.005416	7	8.25	34.7	34.7	72.15	159.06	159.06	FALSE	FALSE	13597	1230083	7367	1762	0.336000862
BdM1163	Celetes	impar	Celetes_impar	P2	-40.18578548	-16.13905487	8	FALSE		BdM1163pool08	613928	613425	55300	20578	0.019262	0.006726	7	10.49	23.74	23.74	85.87	139.76	139.76	FALSE	FALSE	13119	1186245	7081	1807	0.338907859
BdM1152	Celetes	impar	Celetes_impar	P4	-39.87628785	-12.83008606	8	TRUE	21.92490444	BdM1152pool08	448402	448139	67318	12223	0.025435	0.00858	7	6.38	24.78	24.78	63.06	146.55	146.55	FALSE	FALSE	6619	598695	3452	1330	0.346425808
BdM1153	Celetes	impar	Celetes_impar	P4	-39.87628785	-12.83008606	8	FALSE		BdM1153pool08	231059	230904	39498	7496	0.024754	0.010822	7	5.6	18.38	18.38	35.2	79.49	79.49	FALSE	FALSE	4297	388730	2071	1102	0.338522964
BdM1154	Celetes	impar	Celetes_impar	P4	-39.87628785	-12.83008606	8	FALSE		BdM1154pool08	67177	67116	19219	1221	0.03791	0.015332	7	3.36	20.75	20.75	18.66	71.64	71.64	FALSE	FALSE	380	34372	131	59	0.353623401
BdM1154	Celetes	impar	Celetes_impar	P4	-39.87628785	-12.83008606	28	TRUE	250.8244854	BdM1154pool28	548797	548647	75407	12852	0.019064	0.00581	7	7.14	33.27	33.27	61.96	147.28	147.28	FALSE	FALSE	7424	671957	2476	1249	0.336696412
BdM1155	Celetes	impar	Celetes_impar	P4	-39.87628785	-12.83008606	8	FALSE		BdM1155pool08	449821	449390	57354	15073	0.021691	0.008598	7	7.43	21.05	21.05	58.97	113.9	113.9	FALSE	FALSE	9130	825642	4980	1617	0.339769901
BdM1156	Celetes	impar	Celetes_impar	P4	-39.87628785	-12.83008606	8	FALSE		BdM1156pool08	208299	207742	38984	6250	0.026364	0.011729	7	5.09	18.6	18.6	33.78	83	83	FALSE	FALSE	3390	306722	1703	845	0.337101338
BdM1146	Celetes	impar	Celetes_impar	P5	-40.55505865	-12.45523999	8	FALSE		BdM1146pool08	108720	108647	26138	2443	0.032797	0.014305	7	4	20.13	20.13	22.58	71.75	71.75	FALSE	FALSE	1066	96561	448	279	0.341963266
BdM1146	Celetes	impar	Celetes_impar	P5	-40.55505865	-12.45523999	28	TRUE	127.7523543	BdM1146pool28	1032724	1032390	102327	24760	0.018215	0.005012	7	9.79	35.4	35.4	80.75	161.49	161.49	FALSE	FALSE	16599	1501173	10659	1442	0.335593762
BdM1147	Celetes	impar	Celetes_impar	P5	-40.55505865	-12.45523999	8	FALSE		BdM1147pool08	50993	50947	16075	813	0.037935	0.016926	7	3.04	21.37	21.37	16.08	68.76	68.76	FALSE	TRUE	197	17876	92	73	0.346581245
BdM1147	Celetes	impar	Celetes_impar	P5	-40.55505865	-12.45523999	28	TRUE	234.0037266	BdM1147pool28	88402	88377	31626	1052	0.035123	0.016175	7	2.76	38.4	38.4	52.18	283.75	283.75	FALSE	TRUE	224	20319	63	54	0.327500373
BdM1148	Celetes	impar	Celetes_impar	P5	-40.55505865	-12.45523999	8	FALSE		BdM1148pool08	37276	37247	12132	540	0.039042	0.017056	7	2.94	22.62	22.62	16.02	72.98	72.98	FALSE	FALSE	114	10342	51	37	0.343989017
BdM1148	Celetes	impar	Celetes_impar	P5	-40.55505865	-12.45523999	28	TRUE	73.45367174	BdM1148pool28	306549	306484	46792	6948	0.020394	0.006385	7	6.46	32.78	32.78	71.62	183.63	183.63	FALSE	FALSE	3984	360828	1198	748	0.334456586
BdM1149	Celetes	impar	Celetes_impar	P5	-40.55505865	-12.45523999	8	FALSE		BdM1149pool08	146970	146883	31685	3830	0.029092	0.013349	7	4.42	19.01	19.01	27.75	78.18	78.18	FALSE	FALSE	1876	169751	777	431	0.339830281
BdM1149	Celetes	impar	Celetes_impar	P5	-40.55505865	-12.45523999	28	TRUE	172.9308338	BdM1149pool28	898235	897991	99759	19999	0.018809	0.004969	7	8.77	36.79	36.79	78.17	171.72	171.72	FALSE	FALSE	12308	1113401	5734	1831	0.336686717
BdM1150	Celetes	impar	Celetes_impar	P5	-40.55505865	-12.45523999	8	FALSE		BdM1150pool08	144981	144876	34020	3519	0.03128	0.01383	7	4.1	19.36	19.36	24.07	72.95	72.95	FALSE	FALSE	1613	145987	678	377	0.340954095
BdM1150	Celetes	impar	Celetes_impar	P5	-40.55505865	-12.45523999	28	TRUE	162.4726097	BdM1150pool28	564273	564120	65029	10513	0.018678	0.004391	7	8.61	44.07	44.07	72.01	174.84	174.84	FALSE	FALSE	5307	480473	1247	726	0.335613145
BdM1151	Celetes	impar	Celetes_impar	P5	-40.55505865	-12.45523999	8	FALSE		BdM1151pool08	120370	120287	28419	2764	0.033879	0.013723	7	4.03	19.63	19.63	25.76	80.83	80.83	FALSE	FALSE	1175	106364	539	286	0.341952956
BdM1151	Celetes	impar	Celetes_impar	P5	-40.55505865	-12.45523999	28	TRUE	175.2401024	BdM1151pool28	893921	893631	104974	21873	0.019676	0.005643	7	8.25	33.31	33.31	73.14	157.72	157.72	FALSE	FALSE	14526	1313927	9063	1669	0.336371364
BdM1140	Celetes	impar	Celetes_impar	P6	-41.15331227	-11.62853005	8	FALSE		BdM1140pool08	2085	2083	1006	19	0.031778	0.01889	7	2.07	17.42	17.42	4.22	25.51	25.51	TRUE	FALSE
BdM1140	Celetes	impar	Celetes_impar	P6	-41.15331227	-11.62853005	28	TRUE	206.7532319	BdM1140pool28	811576	811375	95712	19836	0.019112	0.005427	7	8.26	33.32	33.32	68.95	148.79	148.79	FALSE	FALSE	12853	1163074	6792	2009	0.335263966
BdM1141	Celetes	impar	Celetes_impar	P6	-41.15331227	-11.62853005	8	FALSE		BdM1141pool08	2659	2654	1218	34	0.035246	0.012816	7	2.17	13.44	13.44	2.97	11.91	11.91	TRUE	FALSE
BdM1141	Celetes	impar	Celetes_impar	P6	-41.15331227	-11.62853005	28	TRUE	157.5865716	BdM1141pool28	921255	921172	97039	20477	0.01753	0.005938	7	9.29	37.52	37.52	86.6	185.81	185.81	FALSE	FALSE	526	47619	265	91	0.365295783
BdM1142	Celetes	impar	Celetes_impar	P6	-41.15331227	-11.62853005	8	FALSE		BdM1142pool08	82530	82453	20822	1749	0.032274	0.01467	7	3.79	20.33	20.33	21.97	73.67	73.67	FALSE	FALSE	689	62320	245	171	0.345658304
BdM1142	Celetes	impar	Celetes_impar	P6	-41.15331227	-11.62853005	28	TRUE	127.3149529	BdM1142pool28	1183736	1183407	113417	24708	0.019226	0.004441	7	10.13	40.48	40.48	89.9	189.51	189.51	FALSE	FALSE	15781	1427415	8919	2098	0.335758174
BdM1143	Celetes	impar	Celetes_impar	P6	-41.15331227	-11.62853005	8	FALSE		BdM1143pool08	42444	42417	13571	670	0.037137	0.016597	7	3	21.42	21.42	15.82	68.41	68.41	FALSE	FALSE	151	13639	52	37	0.351604774
BdM1143	Celetes	impar	Celetes_impar	P6	-41.15331227	-11.62853005	28	TRUE	215.2383355	BdM1143pool28	838779	838533	85729	17198	0.018236	0.00476	7	9.56	40.68	40.68	133.3	295.56	295.56	FALSE	FALSE	10643	962891	4308	1598	0.337661447
BdM1144	Celetes	impar	Celetes_impar	P6	-41.15331227	-11.62853005	8	FALSE		BdM1144pool08	4777	4775	2234	51	0.032392	0.017976	7	2.14	20.86	20.86	7.93	48.44	48.44	TRUE	FALSE	3	274	1	1	0.377819549
BdM1144	Celetes	impar	Celetes_impar	P6	-41.15331227	-11.62853005	28	TRUE	262.798409	BdM1144pool28	883574	883355	90521	19620	0.018204	0.004899	7	9.52	37.61	37.61	103.47	219.95	219.95	FALSE	FALSE	12596	1139683	5926	1778	0.33609591
BdM1135	Celetes	impar	Celetes_impar	P7	-42.26908348	-13.99790662	8	FALSE		BdM1135pool08	69768	69603	19812	1217	0.037493	0.015999	7	3.34	21.84	21.84	22.23	87.48	87.48	FALSE	FALSE	364	32978	156	103	0.348462012
BdM1135	Celetes	impar	Celetes_impar	P7	-42.26908348	-13.99790662	28	TRUE	151.7148605	BdM1135pool28	776335	776128	94464	19426	0.019405	0.005708	7	7.98	32.13	32.13	66.78	144.72	144.72	FALSE	FALSE	12471	1128507	7431	1908	0.336446674
BdM1136	Celetes	impar	Celetes_impar	P7	-42.26908348	-13.99790662	8	FALSE		BdM1136pool08	431	431	254	1	0.008633	0.023985	7	1.7	31	31	2.03	0	0	TRUE	FALSE
BdM1136	Celetes	impar	Celetes_impar	P7	-42.26908348	-13.99790662	28	TRUE	105.8390762	BdM1136pool28	481448	481319	72430	13279	0.020461	0.007241	7	6.46	27.23	27.23	48.55	111.01	111.01	FALSE	FALSE	8217	743686	4322	1886	0.336659637
BdM1138	Celetes	impar	Celetes_impar	P7	-42.26908348	-13.99790662	8	FALSE		BdM1138pool08	2018	2011	1034	19	0.019089	0.018617	7	1.94	19.47	19.47	5	31.6	31.6	TRUE	FALSE
BdM1138	Celetes	impar	Celetes_impar	P7	-42.26908348	-13.99790662	28	TRUE	142.0801506	BdM1138pool28	1107779	1106307	114566	21275	0.019418	0.004492	7	9.44	43.33	43.33	103.49	237.18	237.18	FALSE	FALSE	12033	1088647	5280	1847	0.336024744
BdM1139	Celetes	impar	Celetes_impar	P7	-42.26908348	-13.99790662	8	FALSE		BdM1139pool08	529	528	271	3	0.009003	0.031816	7	1.95	16	16	2.27	12.73	12.73	TRUE	FALSE	1	98	0	5	0.30952381
BdM1139	Celetes	impar	Celetes_impar	P7	-42.26908348	-13.99790662	28	TRUE	92.17098947	BdM1139pool28	830344	830149	93250	18610	0.019047	0.005102	7	8.69	36.53	36.53	76.98	169.46	169.46	FALSE	FALSE	11186	1011945	5274	1627	0.335241498
BdM1128	Celetes	impar	Celetes_impar	P9	-42.80189942	-15.38973553	8	FALSE		BdM1128pool08	623074	622708	55877	19817	0.018936	0.006665	7	10.56	24.96	24.96	112.04	187.27	187.27	FALSE	FALSE	12126	1096332	6719	1952	0.338668072
BdM1129	Celetes	impar	Celetes_impar	P9	-42.80189942	-15.38973553	8	FALSE		BdM1129pool08	677328	676871	60754	21692	0.019282	0.006599	7	10.41	24.52	24.52	100.34	166.99	166.99	FALSE	FALSE	12956	1171483	7505	1740	0.339125253
BdM1130	Celetes	impar	Celetes_impar	P9	-42.80189942	-15.38973553	8	FALSE		BdM1130pool08	926800	926216	67063	27216	0.018717	0.005694	7	13	28.31	28.31	120.42	187.98	187.98	FALSE	FALSE	15666	1416140	9614	1750	0.338211362
BdM1131	Celetes	impar	Celetes_impar	P9	-42.80189942	-15.38973553	8	FALSE		BdM1131pool08	178084	177963	34012	4925	0.028063	0.011603	7	4.92	19.51	19.51	37.73	97.81	97.81	FALSE	FALSE	2569	232276	1105	550	0.340519229
BdM1131	Celetes	impar	Celetes_impar	P9	-42.80189942	-15.38973553	28	TRUE	200.7293115	BdM1131pool28	786867	786675	90320	16906	0.018439	0.005041	7	8.52	37.97	37.97	85.09	193.93	193.93	FALSE	FALSE	9675	875503	4110	1395	0.336884501
BdM1133	Celetes	impar	Celetes_impar	P9	-42.80189942	-15.38973553	8	FALSE		BdM1133pool08	8924	8922	3715	109	0.03628	0.01827	7	2.37	20.45	20.45	10.4	57.52	57.52	TRUE	FALSE	10	917	5	4	0.339106145
BdM1133	Celetes	impar	Celetes_impar	P9	-42.80189942	-15.38973553	28	TRUE	153.07318	BdM1133pool28	866782	866575	99260	20002	0.019317	0.005187	7	8.49	35.29	35.29	76.67	168.12	168.12	FALSE	FALSE	11906	1077248	6436	1832	0.335915428
BdM1211	Microstrates	bondari	Microstrates_bondari	P1	-40.14828352	-18.34718236	11	FALSE		BdM1211pool11	229551	229453	33534	8712	0.020057	0.007978	7	6.8	18.03	18.03	32.41	62.17	62.17	FALSE	FALSE	4559	412539	2321	964	0.318839515
BdM1212	Microstrates	bondari	Microstrates_bondari	P1	-40.14828352	-18.34718236	11	FALSE		BdM1212pool11	274043	273930	41869	9975	0.01958	0.00743	7	6.51	18.6	18.6	29.9	59.61	59.61	FALSE	FALSE	5244	474446	2779	995	0.316677839
BdM1213	Microstrates	bondari	Microstrates_bondari	P1	-40.14828352	-18.34718236	11	FALSE		BdM1213pool11	119587	119541	24864	3809	0.023807	0.009466	7	4.79	16.41	16.41	17.16	41.84	41.84	FALSE	FALSE	1774	160525	731	357	0.318704606
BdM1213	Microstrates	bondari	Microstrates_bondari	P1	-40.14828352	-18.34718236	24	TRUE	242.3711956	BdM1213pool24	832343	832274	104689	18379	0.016965	0.004001	7	7.89	37.33	37.33	57.11	132.36	132.36	FALSE	FALSE	10008	905055	5717	1132	0.315891844
BdM1214	Microstrates	bondari	Microstrates_bondari	P1	-40.14828352	-18.34718236	11	FALSE		BdM1214pool11	464896	464722	71380	16453	0.020821	0.007126	7	6.46	18.82	18.82	31.21	63.39	63.39	FALSE	FALSE	6772	612642	3771	1156	0.315101281
BdM1215	Microstrates	bondari	Microstrates_bondari	P1	-40.14828352	-18.34718236	11	FALSE		BdM1215pool11	381873	381721	56024	13666	0.019792	0.007136	7	6.77	19.3	19.3	34.02	67.3	67.3	FALSE	FALSE	6862	620454	3732	1230	0.31557942
BdM1216	Microstrates	bondari	Microstrates_bondari	P1	-40.14828352	-18.34718236	11	FALSE		BdM1216pool11	119187	119134	27494	3455	0.02451	0.010404	7	4.32	16.2	16.2	14.48	38.63	38.63	FALSE	FALSE	1488	134505	671	309	0.319133674
BdM1216	Microstrates	bondari	Microstrates_bondari	P1	-40.14828352	-18.34718236	24	TRUE	98.34966311	BdM1216pool24	560746	560702	87587	14550	0.017856	0.004962	7	6.36	29.88	29.88	40.56	96.09	96.09	FALSE	FALSE	8224	743906	4816	1187	0.317661686
BdM1217	Microstrates	bondari	Microstrates_bondari	P1	-40.14828352	-18.34718236	11	FALSE		BdM1217pool11	1473752	1473062	113936	39487	0.018399	0.004126	7	12.78	31.62	31.62	81.94	137.2	137.2	FALSE	FALSE	12798	1156563	8349	773	0.3165071
BdM1218	Microstrates	bondari	Microstrates_bondari	P1	-40.14828352	-18.34718236	11	FALSE		BdM1218pool11	535183	534868	82637	19421	0.019739	0.007344	7	6.41	18.21	18.21	29.96	60.24	60.24	FALSE	FALSE	7416	670691	4236	1370	0.315490532
BdM1219	Microstrates	bondari	Microstrates_bondari	P3	-39.1361666	-15.30658393	11	FALSE		BdM1219pool11	95964	95919	20791	2942	0.02475	0.010322	7	4.6	16.35	16.35	15.78	39.81	39.81	FALSE	FALSE	1231	111437	493	326	0.315815507
BdM1219	Microstrates	bondari	Microstrates_bondari	P3	-39.1361666	-15.30658393	24	TRUE	46.22376359	BdM1219pool24	482374	482339	73415	12375	0.018887	0.005464	7	6.51	30.15	30.15	42.76	100.84	100.84	FALSE	FALSE	6835	618324	4174	1913	0.315968384
BdM1220	Microstrates	bondari	Microstrates_bondari	P3	-39.1361666	-15.30658393	11	TRUE	17.85430665	BdM1220pool11	55918	55895	2317	154	0.035827	0.001327	7	23.98	326.37	326.37	978.96	3784.33	3784.33	TRUE	FALSE	11	1012	0	0	0.312690355
BdM1220	Microstrates	bondari	Microstrates_bondari	P3	-39.1361666	-15.30658393	21	TRUE	17.85430665	BdM1220pool21	1343744	1343635	37884	3817	0.029581	0.006523	7	35.3	334.87	334.87	5891.12	18556.75	18556.75	FALSE	FALSE	142	12883	73	40	0.340846511
BdM1221	Microstrates	bondari	Microstrates_bondari	P3	-39.1361666	-15.30658393	11	TRUE	31.66179579	BdM1221pool11	102039	102001	21868	3067	0.02425	0.00974	7	4.65	17.17	17.17	14.72	36.73	36.73	FALSE	FALSE	1351	122341	639	291	0.319174898
BdM1221	Microstrates	bondari	Microstrates_bondari	P3	-39.1361666	-15.30658393	21	TRUE	31.66179579	BdM1221pool21	793752	793604	118687	19460	0.018841	0.005373	7	6.62	32.18	32.18	46.46	111.26	111.26	FALSE	FALSE	9897	894740	6678	1284	0.31865927
BdM1222	Microstrates	bondari	Microstrates_bondari	P3	-39.1361666	-15.30658393	11	FALSE		BdM1222pool11	38587	38572	10564	895	0.030028	0.01199	7	3.65	15.65	15.65	8.21	24.81	24.81	FALSE	FALSE	233	21087	64	34	0.317031595
BdM1222	Microstrates	bondari	Microstrates_bondari	P3	-39.1361666	-15.30658393	24	TRUE	124.9997126	BdM1222pool24	848905	848684	104302	18537	0.018126	0.004368	7	8.04	37.57	37.57	75.47	176.01	176.01	FALSE	FALSE	9670	874524	6052	1212	0.316841654
BdM1223	Microstrates	bondari	Microstrates_bondari	P3	-39.1361666	-15.30658393	11	FALSE		BdM1223pool11	180994	180918	30855	6536	0.021367	0.008299	7	5.84	17.29	17.29	23.13	48.49	48.49	FALSE	FALSE	3383	306038	1669	731	0.316980727
BdM1223	Microstrates	bondari	Microstrates_bondari	P3	-39.1361666	-15.30658393	24	TRUE	54.08512409	BdM1223pool24	1106545	1100154	120404	22452	0.017384	0.003946	7	9.05	41.7	41.7	70.36	158.85	158.85	FALSE	FALSE	11885	1074195	7865	1046	0.315828607
BdM1224	Microstrates	bondari	Microstrates_bondari	P3	-39.1361666	-15.30658393	11	FALSE		BdM1224pool11	324857	324707	49252	11706	0.021389	0.008151	7	6.55	18.57	18.57	30.54	61.04	61.04	FALSE	FALSE	5324	481528	3173	1235	0.317002353
BdM1268	Microstrates	bondari	Microstrates_bondari	P3	-39.1361666	-15.30658393	11	FALSE		BdM1268pool11	549	548	234	3	0.054178	0.001052	7	2.34	7.67	7.67	1.51	0.47	0.47	TRUE	FALSE	1	90	0	0	0.211111111
BdM1269	Microstrates	bondari	Microstrates_bondari	P3	-39.1361666	-15.30658393	11	FALSE		BdM1269pool11	55745	55725	13338	1501	0.025876	0.011909	7	4.17	16.42	16.42	11.99	33.03	33.03	FALSE	FALSE	570	51642	226	123	0.324519372
BdM1269	Microstrates	bondari	Microstrates_bondari	P3	-39.1361666	-15.30658393	24	TRUE	197.0783544	BdM1269pool24	482867	482836	72380	12582	0.017238	0.005193	7	6.63	30.02	30.02	57.27	134.9	134.9	FALSE	FALSE	6850	619802	4126	1302	0.315298817
BdM1225	Microstrates	bondari	Microstrates_bondari	P8	-39.99342145	-19.14070018	11	FALSE		BdM1225pool11	373238	373041	44304	14021	0.017337	0.006246	7	8.36	20.27	20.27	40.68	70.82	70.82	FALSE	FALSE	7536	681280	3347	1077	0.316924748
BdM1226	Microstrates	bondari	Microstrates_bondari	P8	-39.99342145	-19.14070018	11	TRUE	39.39083148	BdM1226pool11	87628	87596	6096	504	0.030218	0.004717	7	14.28	146.03	146.03	679.65	2359.69	2359.69	FALSE	FALSE	108	9796	14	25	0.334211614
BdM1226	Microstrates	bondari	Microstrates_bondari	P8	-39.99342145	-19.14070018	21	TRUE	39.39083148	BdM1226pool21	674321	674259	46179	4827	0.021287	0.007903	7	14.49	123.31	123.31	1876.52	5803	5803	FALSE	FALSE	2342	212018	1050	482	0.325391081
BdM1227	Microstrates	bondari	Microstrates_bondari	P8	-39.99342145	-19.14070018	11	FALSE		BdM1227pool11	97144	97111	19930	3208	0.022835	0.009223	7	4.86	16.05	16.05	15.96	37.69	37.69	FALSE	FALSE	1570	142097	429	276	0.310935722
BdM1227	Microstrates	bondari	Microstrates_bondari	P8	-39.99342145	-19.14070018	24	TRUE	86.65031343	BdM1227pool24	550202	550136	68344	12550	0.015712	0.004158	7	8.01	36.01	36.01	81.11	186.71	186.71	FALSE	FALSE	7202	651509	2652	993	0.315919274
BdM1228	Microstrates	bondari	Microstrates_bondari	P8	-39.99342145	-19.14070018	11	FALSE		BdM1228pool11	168660	168587	28214	6022	0.019237	0.008576	7	5.95	17.64	17.64	23.68	49.45	49.45	FALSE	FALSE	3149	284809	1235	509	0.316437623
BdM1229	Microstrates	bondari	Microstrates_bondari	P8	-39.99342145	-19.14070018	11	FALSE		BdM1229pool11	93897	93850	20377	2894	0.024233	0.009971	7	4.6	16.09	16.09	14.09	35.07	35.07	FALSE	FALSE	1260	114043	411	233	0.320366741
BdM1229	Microstrates	bondari	Microstrates_bondari	P8	-39.99342145	-19.14070018	24	TRUE	240.7985524	BdM1229pool24	340854	340830	42461	6145	0.015336	0.003833	7	8	44.92	44.92	88.65	229.56	229.56	FALSE	FALSE	2806	253928	513	323	0.32033419
BdM1230	Microstrates	bondari	Microstrates_bondari	P8	-39.99342145	-19.14070018	11	FALSE		BdM1230pool11	102850	102795	21288	3334	0.021361	0.009629	7	4.82	16.25	16.25	16.15	38.71	38.71	FALSE	FALSE	1614	145962	481	268	0.310745757
BdM1230	Microstrates	bondari	Microstrates_bondari	P8	-39.99342145	-19.14070018	24	TRUE	142.8825227	BdM1230pool24	616060	615986	87991	14507	0.017142	0.004479	7	6.95	33.64	33.64	45.41	107.91	107.91	FALSE	FALSE	7827	707995	3362	1046	0.317019944
BdM1270	Microstrates	bondari	Microstrates_bondari	P8	-39.99342145	-19.14070018	11	FALSE		BdM1270pool11	262902	262772	37011	9971	0.018333	0.007199	7	7.06	18.53	18.53	30.23	56.61	56.61	FALSE	FALSE	5417	490137	2299	829	0.314949895
BdM1050	Microstrates	ypsilon	Microstrates_ypsilon	P4	-39.87628785	-12.83008606	14	FALSE		BdM1050pool14	339623	339469	39410	13704	0.017303	0.004947	7	8.59	19.26	19.26	33.41	55.06	55.06	FALSE	FALSE	6904	623994	4004	1239	0.311950294
BdM1050	Microstrates	ypsilon	Microstrates_ypsilon	P4	-39.87628785	-12.83008606	24	TRUE	252.54971	BdM1050pool24	50537	50531	7724	140	0.042353	0.004818	7	6.52	289.03	289.03	371.6	2745.38	2745.38	TRUE	FALSE	6	545	0	0	0.362799263
BdM1051	Microstrates	ypsilon	Microstrates_ypsilon	P4	-39.87628785	-12.83008606	14	TRUE	8.722676335	BdM1051pool14	1272785	1272167	51343	12694	0.023358	0.004371	7	24.5	90.83	90.83	550.48	1104.45	1104.45	FALSE	FALSE	2714	245405	1202	657	0.31500601
BdM1051	Microstrates	ypsilon	Microstrates_ypsilon	P4	-39.87628785	-12.83008606	21	TRUE	8.722676335	BdM1051pool21	811316	811195	68478	7771	0.026312	0.005403	7	11.71	90.03	90.03	399.91	1184.2	1184.2	FALSE	FALSE	1389	125596	556	392	0.319962679
BdM1052	Microstrates	ypsilon	Microstrates_ypsilon	P5	-40.55505865	-12.45523999	14	FALSE		BdM1052pool14	698491	698151	54740	22776	0.016239	0.003574	7	12.71	26.47	26.47	63.69	97.06	97.06	FALSE	FALSE	10322	932746	6390	1110	0.31214654
BdM1053	Microstrates	ypsilon	Microstrates_ypsilon	P5	-40.55505865	-12.45523999	14	FALSE		BdM1053pool14	184279	184163	31605	7018	0.02079	0.006736	7	5.81	16.23	16.23	21.86	44.78	44.78	FALSE	FALSE	3353	303166	1635	773	0.310267463
BdM1053	Microstrates	ypsilon	Microstrates_ypsilon	P5	-40.55505865	-12.45523999	24	TRUE	124.5240568	BdM1053pool24	608464	608416	54333	7854	0.017477	0.003024	7	11.17	67	67	319.07	837.04	837.04	FALSE	FALSE	2548	230368	685	322	0.312142601
BdM1054	Microstrates	ypsilon	Microstrates_ypsilon	P5	-40.55505865	-12.45523999	14	FALSE		BdM1054pool14	175618	175541	27451	7299	0.019284	0.00662	7	6.38	16	16	20.49	38.03	38.03	FALSE	FALSE	3833	346515	2020	717	0.311861745
BdM1054	Microstrates	ypsilon	Microstrates_ypsilon	P5	-40.55505865	-12.45523999	24	TRUE	241.30093	BdM1054pool24	652206	652136	80652	13363	0.018166	0.003424	7	8.06	39.81	39.81	82.43	199.47	199.47	FALSE	FALSE	5048	456424	2323	791	0.312454982
BdM1055	Microstrates	ypsilon	Microstrates_ypsilon	P5	-40.55505865	-12.45523999	14	FALSE		BdM1055pool14	491838	491633	44589	18342	0.016823	0.004157	7	10.99	22.5	22.5	48.11	73.47	73.47	FALSE	FALSE	8872	801686	5095	1275	0.311529212
BdM1056	Microstrates	ypsilon	Microstrates_ypsilon	P5	-40.55505865	-12.45523999	14	FALSE		BdM1056pool14	366663	366406	41007	14493	0.017374	0.004786	7	8.91	19.85	19.85	38.59	63.44	63.44	FALSE	FALSE	7110	642652	3920	1104	0.311427132
BdM1057	Microstrates	ypsilon	Microstrates_ypsilon	P5	-40.55505865	-12.45523999	14	TRUE	21.5959129	BdM1057pool14	11214	11213	854	46	0.023655	0.000323	7	13.13	199.5	199.5	186.92	782.23	782.23	TRUE	FALSE	12	1088	5	0	0.338724584
BdM1057	Microstrates	ypsilon	Microstrates_ypsilon	P5	-40.55505865	-12.45523999	21	TRUE	21.5959129	BdM1057pool21	999562	999532	22136	843	0.037369	0.008229	7	44.87	1134.42	1134.42	5846.1	29936.64	29936.64	FALSE	FALSE	201	18224	146	71	0.327008557
BdM1064	Microstrates	ypsilon	Microstrates_ypsilon	P7	-42.26908348	-13.99790662	14	FALSE		BdM1064pool14	91748	91656	19823	3078	0.02319	0.008661	7	4.61	14.65	14.65	12.49	29.53	29.53	FALSE	FALSE	1363	123311	639	352	0.311760028
BdM1064	Microstrates	ypsilon	Microstrates_ypsilon	P7	-42.26908348	-13.99790662	24	TRUE	140.8316358	BdM1064pool24	305554	305487	25583	3693	0.014216	0.002195	7	11.92	72.39	72.39	210.66	550.59	550.59	FALSE	FALSE	1155	104504	161	75	0.312761769
BdM1065	Microstrates	ypsilon	Microstrates_ypsilon	P7	-42.26908348	-13.99790662	14	FALSE		BdM1065pool14	65019	64994	14364	2125	0.022354	0.009018	7	4.51	14.64	14.64	11.92	28.74	28.74	FALSE	FALSE	1005	90898	363	202	0.314498732
BdM1065	Microstrates	ypsilon	Microstrates_ypsilon	P7	-42.26908348	-13.99790662	24	TRUE	250.4064964	BdM1065pool24	466710	466676	66928	11383	0.017633	0.003931	7	6.96	32.37	32.37	51.99	122.92	122.92	FALSE	FALSE	4966	448998	2159	751	0.312259439
BdM1066	Microstrates	ypsilon	Microstrates_ypsilon	P7	-42.26908348	-13.99790662	14	FALSE		BdM1066pool14	95847	95772	20222	3324	0.022029	0.00811	7	4.73	14.62	14.62	13.14	30.36	30.36	FALSE	FALSE	1503	135930	538	318	0.315076184
BdM1066	Microstrates	ypsilon	Microstrates_ypsilon	P7	-42.26908348	-13.99790662	24	TRUE	253.5765273	BdM1066pool24	488268	488239	54387	7113	0.023431	0.004995	7	8.92	56.7	56.7	144.41	396	396	FALSE	FALSE	2392	216495	785	454	0.310771484
BdM1067	Microstrates	ypsilon	Microstrates_ypsilon	P7	-42.26908348	-13.99790662	14	FALSE		BdM1067pool14	41690	41641	11230	1072	0.024446	0.010051	7	3.7	14.05	14.05	8.14	23.56	23.56	FALSE	TRUE	399	36065	138	96	0.313391631
BdM1067	Microstrates	ypsilon	Microstrates_ypsilon	P7	-42.26908348	-13.99790662	24	TRUE	246.4163274	BdM1067pool24	264107	264075	27119	2787	0.015688	0.003098	7	9.7	79.84	79.84	557.01	1735.95	1735.95	FALSE	TRUE	946	85484	147	103	0.315431807
BdM1068	Microstrates	ypsilon	Microstrates_ypsilon	P7	-42.26908348	-13.99790662	14	FALSE		BdM1068pool14	44662	44639	11902	1161	0.027348	0.009626	7	3.75	14.26	14.26	8.19	23.34	23.34	FALSE	TRUE	416	37691	131	92	0.319203873
BdM1068	Microstrates	ypsilon	Microstrates_ypsilon	P7	-42.26908348	-13.99790662	24	TRUE	69.20485022	BdM1068pool24	187719	187709	19527	1732	0.015772	0.003083	7	6.32	54.71	54.71	222.04	743.81	743.81	FALSE	TRUE	694	62783	83	53	0.315773423
BdM1069	Microstrates	ypsilon	Microstrates_ypsilon	P7	-42.26908348	-13.99790662	14	FALSE		BdM1069pool14	28430	28414	8367	612	0.027963	0.009883	7	3.38	14.1	14.1	6.23	19.52	19.52	FALSE	FALSE	179	16242	42	47	0.307207095
BdM1069	Microstrates	ypsilon	Microstrates_ypsilon	P7	-42.26908348	-13.99790662	24	TRUE	197.6167312	BdM1069pool24	462245	462214	36339	5294	0.015691	0.002424	7	12.7	77.05	77.05	309.54	807.99	807.99	FALSE	FALSE	1683	152198	287	152	0.313275397
BdM1070	Microstrates	ypsilon	Microstrates_ypsilon	P9	-42.80189942	-15.38973553	14	FALSE		BdM1070pool14	253575	253461	34507	10412	0.017433	0.00559	7	7.33	17.48	17.48	28.58	50.54	50.54	FALSE	FALSE	5392	487303	2619	964	0.312695239
BdM1071	Microstrates	ypsilon	Microstrates_ypsilon	P9	-42.80189942	-15.38973553	14	FALSE		BdM1071pool14	90856	90831	18995	3152	0.022234	0.008225	7	4.77	14.69	14.69	13.44	30.95	30.95	FALSE	FALSE	1492	134887	620	301	0.316017122
BdM1071	Microstrates	ypsilon	Microstrates_ypsilon	P9	-42.80189942	-15.38973553	24	TRUE	234.2922502	BdM1071pool24	367063	367034	40784	5929	0.01791	0.00264	7	8.99	51.6	51.6	85.68	219.93	219.93	FALSE	FALSE	2154	194745	468	276	0.313688784
BdM1072	Microstrates	ypsilon	Microstrates_ypsilon	P9	-42.80189942	-15.38973553	14	FALSE		BdM1072pool14	253194	253089	32013	10609	0.017402	0.005199	7	7.89	17.82	17.82	29.31	49.4	49.4	FALSE	FALSE	5662	511801	2822	947	0.312557658
BdM1073	Microstrates	ypsilon	Microstrates_ypsilon	P9	-42.80189942	-15.38973553	14	FALSE		BdM1073pool14	801441	801106	53289	25057	0.016041	0.003273	7	14.99	28.55	28.55	71.38	102.4	102.4	FALSE	FALSE	10908	985454	6538	1092	0.311876832
BdM1074	Microstrates	ypsilon	Microstrates_ypsilon	P9	-42.80189942	-15.38973553	14	FALSE		BdM1074pool14	1130936	1130468	61512	28755	0.01557	0.00273	7	18.31	35.93	35.93	92.11	132.53	132.53	FALSE	FALSE	11723	1058881	7262	808	0.31231612
BdM1075	Microstrates	ypsilon	Microstrates_ypsilon	P9	-42.80189942	-15.38973553	14	FALSE		BdM1075pool14	192617	192515	28780	8179	0.018076	0.00589	7	6.68	16.06	16.06	22.3	40.26	40.26	FALSE	FALSE	4330	391525	1968	849	0.313126911
BdM1075	Microstrates	ypsilon	Microstrates_ypsilon	P9	-42.80189942	-15.38973553	24	TRUE	247.1765597	BdM1075pool24	396314	396298	58077	8314	0.020518	0.005077	7	6.79	36.88	36.88	98.94	259.45	259.45	FALSE	FALSE	3472	314185	1431	684	0.310012981
