# Supplementary material for: Whole-genome amplification in double-digest RADseq results in adequate libraries but fewer sequenced loci
Source: PeerJ. 2018 Jul 17;6:e5089. doi: 10.7717/peerj.5089 (PMC6054070; doi:10.7717/peerj.5089)
Supplement: Supplemental Information 5 — The number of gDNA and MDA libraries included in each population is listed, separated by commas. For this dataset, samples were filtered based on patterns of missing data only, not on their identity or library preparation method. [file peerj-06-5089-s005.xlsx]

## Sheet: Sheet1
		Number of libraries included (gDNA, MDA)
Taxon	Number of SNPS	Population 1	Population 2	Population 3	Population 4	Population 5	Population 6	Population 7	Population 8	Population 9
Anchylorhynchus	257	4,1	8,2	4,0	0,3	9,2	6,2	6,1	3,1	5,1
Andranthobius	214	1,4		7,2					6,1
Celetes_impar	307		5,1		3,2	2,5	0,4	0,4		4,2
Microstrates bondari	219	8,2		2,5					5,4
Microstrates ypsilon	325				1,2	5,2		0,2		5,2
